# Supplementary material for: Efficiency of different measures for defining the applicability domain of classification models
Source: J Cheminform. 2017 Aug 3;9:44. doi: 10.1186/s13321-017-0230-2 (PMC5543028; doi:10.1186/s13321-017-0230-2)
Supplement: Supplementary file 3 — Additional file 3. Figures of merit (sensitivity, specificity, accuracy, AUC ROC) for all data sets with all CV variants on all descriptors sets (Tables S1–S10). Influence of different descriptor sets for CYP1A2 data set (Table S11). Influence of CV variant for QSAR and hERG data sets (Table S12). MOE descriptors (Table S13). [file 13321_2017_230_MOESM3_ESM.xlsx]

## Sheet: Table S1-Musk2
			RUS CV							plain CV
			Classifier	Accuracy	Sensitivity	Specificity				Classifier	Accuracy	Sensitivity	Specificity
			RF	0.9226	0.9518	0.9172				RF	0.9779	0.8673	0.998
			NN	0.9604	0.9951	0.9541				NN	0.9877	0.942	0.9961
			SVM	0.975	0.9912	0.972				SVM	0.9968	0.9912	0.9978
			MB	0.7969	0.9302	0.7726				MB	0.8984	0.4425	0.9815
			k-NN	0.8822	0.943	0.8712				k-NN	0.9662	0.8191	0.993
			LDA	0.8359	0.8564	0.8321				LDA	0.9108	0.6175	0.9643
			Classifier	AD Measure	AUC	95th Perc.1	Rank			Classifier	AD Measure	AUC	95th Perc.1	Rank
			RF	̅pRFC	0.99	0.94	2.5			RF	̅pRFC	0.99	0.94	2.5
				PROBSTDRFR	0.99		2.5				PROBSTDRFR	0.99		2.5
				̅pRFR	0.99		2.5				̅pRFR	0.99		2.5
				STDRFR	0.99		2.5				STDRFR	0.99		2.5
				cosα	0.95		5.5				cosα	0.94		5
				γEuc	0.95		5.5				γEuc	0.92		8
				κEuc	0.94		7.5				κEuc	0.91		10
				δEuc	0.94		7.5				δEuc	0.93		6
				δTan	0.92		9.5				δTan	0.89		11
				γTan	0.91		11				γTan	0.92		8
				κTan	0.92		9.5				κTan	0.92		8
			NN	̅pNNR	1	0.98	2.5			NN	̅pNNR	1	0.97	2.5
				̅pNNC	1		2.5				̅pNNC	1		2.5
				PROBSTDNNR	1		2.5				PROBSTDNNR	1		2.5
				STDNNR	1		2.5				STDNNR	1		2.5
				γEuc	0.99		6				γEuc	0.97		8
				κEuc	0.99		6				κEuc	0.97		8
				cosα	0.99		6				cosα	0.97		8
				δTan	0.97		9				δTan	0.96		11
				δEuc	0.98		8				δEuc	0.98		5
				κTan	0.96		10.5				κTan	0.97		8
				γTan	0.96		10.5				γTan	0.97		8
			SVM	̂pSVR	1	0.98	1.5			SVM	̂pSVR	1	1	3.5
				̂pSVC	1		1.5				̂pSVC	1		3.5
				cosα	0.99		4				cosα	1		3.5
				γEuc	0.99		4				γEuc	1		3.5
				κEuc	0.99		4				κEuc	1		3.5
				δEuc	0.98		6.5				δEuc	1		3.5
				δTan	0.98		6.5				δTan	0.99		8
				κTan	0.97		8.5				κTan	0.99		8
				γTan	0.97		8.5				γTan	0.99		8
			MB	̅fMB	0.93	0.86	1.5			MB	̅fMB	0.92	0.72	1
				̂vMB	0.93		1.5				̂vMB	0.9		2
				cosα	0.89		4.5				cosα	0.76		3
				κEuc	0.9		3				κEuc	0.71		5
				γEuc	0.89		4.5				γEuc	0.7		6
				δEuc	0.87		6				δEuc	0.73		4
				δTan	0.86		7				δTan	0.6		9
				γTan	0.81		8.5				γTan	0.66		7
				κTan	0.81		8.5				κTan	0.64		8
			k-NN	̂pkNN	0.97	0.91	1			k-NN	̂pkNN	0.97	0.91	1
				cosα	0.94		2.5				cosα	0.92		2
				γEuc	0.94		2.5				γEuc	0.91		3.5
				κEuc	0.93		4				κEuc	0.9		5.5
				δEuc	0.91		5				δEuc	0.91		3.5
				δTan	0.9		6				δTan	0.88		8
				κTan	0.88		7.5				κTan	0.9		5.5
				γTan	0.88		7.5				γTan	0.89		7
			LDA	̂pLDA	0.93	0.85	1			LDA	̂pLDA	0.92	0.8	1
				cosα	0.86		4				cosα	0.84		2
				γEuc	0.86		4				γEuc	0.81		3.5
				κEuc	0.87		2				κEuc	0.81		3.5
				δEuc	0.84		6				δEuc	0.8		5
				δTan	0.86		4				δTan	0.72		8
				κTan	0.82		7.5				κTan	0.73		7
				γTan	0.82		7.5				γTan	0.74		6
			1 95th percentile (α = 0.05) of the permutation test.

## Sheet: Table S2-QSAR
			RUS CV							plain CV
			Classifier	Accuracy	Sensitivity	Specificity				Classifier	Accuracy	Sensitivity	Specificity
			RF	0.8635	0.8684	0.8539				RF	0.873	0.9328	0.7556
			NN	0.8607	0.8569	0.868				NN	0.873	0.9142	0.7921
			SVM	0.8521	0.8484	0.8596				SVM	0.8607	0.8927	0.7978
			MB	0.8142	0.7897	0.8624				MB	0.8171	0.8727	0.7079
			k-NN	0.8152	0.7854	0.8736				k-NN	0.8493	0.8755	0.7978
			LDA	0.8256	0.804	0.868				LDA	0.8379	0.8956	0.7247
			Classifier	AD Measure	AUC	95th Perc.1	Rank			Classifier	AD Measure	AUC	95th Perc.1	Rank
			RF	̅pRFC	0.93	0.87	2.5			RF	̅pRFC	0.93	0.86	2
				PROBSTDRFR	0.93		2.5				PROBSTDRFR	0.93		2
				̅pRFR	0.93		2.5				̅pRFR	0.93		2
				STDRFR	0.93		2.5				STDRFR	0.92		4
				cosα	0.87		5				cosα	0.86		5
				γEuc	0.86		7				γEuc	0.83		9
				κEuc	0.86		7				κEuc	0.83		9
				δEuc	0.86		7				δEuc	0.84		6.5
				δTan	0.85		10				δTan	0.82		11
				γTan	0.85		10				γTan	0.83		9
				κTan	0.85		10				κTan	0.84		6.5
			NN	̅pNNR	0.92	0.87	2.5			NN	̅pNNR	0.93	0.87	2
				̅pNNC	0.92		2.5				̅pNNC	0.93		2
				PROBSTDNNR	0.92		2.5				PROBSTDNNR	0.93		2
				STDNNR	0.92		2.5				STDNNR	0.92		4
				γEuc	0.86		7.5				γEuc	0.84		10
				κEuc	0.86		7.5				κEuc	0.84		10
				cosα	0.88		5				cosα	0.86		5.5
				δTan	0.85		10.5				δTan	0.84		10
				δEuc	0.86		7.5				δEuc	0.86		5.5
				κTan	0.86		7.5				κTan	0.85		7.5
				γTan	0.85		10.5				γTan	0.85		7.5
			SVM	̂pSVR	0.9	0.86	2			SVM	̂pSVR	0.91	0.86	2
				̂pSVC	0.91		1				̂pSVC	0.92		1
				cosα	0.87		3				cosα	0.85		4
				γEuc	0.86		4.5				γEuc	0.85		4
				κEuc	0.86		4.5				κEuc	0.84		7
				δEuc	0.85		6.5				δEuc	0.85		4
				δTan	0.85		6.5				δTan	0.83		9
				κTan	0.84		8.5				κTan	0.84		7
				γTan	0.84		8.5				γTan	0.84		7
			MB	̅fMB	0.9	0.84	1			MB	̅fMB	0.89	0.8	1
				̂vMB	0.89		2				̂vMB	0.88		2
				cosα	0.86		3				cosα	0.81		3
				κEuc	0.84		4.5				κEuc	0.77		7
				γEuc	0.84		4.5				γEuc	0.77		7
				δEuc	0.83		6				δEuc	0.79		4
				δTan	0.82		7				δTan	0.76		9
				γTan	0.79		8.5				γTan	0.77		7
				κTan	0.79		8.5				κTan	0.78		5
			k-NN	̂pkNN	0.9	0.84	1			k-NN	̂pkNN	0.89	0.85	1
				cosα	0.87		2				cosα	0.86		2
				γEuc	0.85		3.5				γEuc	0.83		4
				κEuc	0.85		3.5				κEuc	0.83		4
				δEuc	0.82		5.5				δEuc	0.83		4
				δTan	0.82		5.5				δTan	0.81		8
				κTan	0.8		7				κTan	0.82		6.5
				γTan	0.79		8				γTan	0.82		6.5
			LDA	̂pLDA	0.9	0.85	1			LDA	̂pLDA	0.9	0.82	1
				cosα	0.87		2				cosα	0.83		2
				γEuc	0.86		3				γEuc	0.79		6
				κEuc	0.85		4				κEuc	0.79		6
				δEuc	0.84		5				δEuc	0.81		3
				δTan	0.83		6				δTan	0.77		8
				κTan	0.81		7.5				κTan	0.8		4
				γTan	0.81		7.5				γTan	0.79		6
			1 95th percentile (α = 0.05) of the permutation test.

## Sheet: Table S3-BBB
			plain CV
			Classifier	Accuracy	Sensitivity	Specificity
			RF	0.8092	0.8889	0.7103
			NN	0.7692	0.85	0.669
			SVM	0.8154	0.8722	0.7448
			MB	0.7385	0.8944	0.5448
			k-NN	0.7508	0.8389	0.6414
			LDA	0.7323	0.85	0.5862
			Classifier	AD Measure	AUC	95th Perc.1	Rank
			RF	̅pRFC	0.86	0.82	1
				PROBSTDRFR	0.85		2.5
				̅pRFR	0.85		2.5
				STDRFR	0.84		4.5
				cosα	0.82		6.5
				γEuc	0.82		6.5
				κEuc	0.81		8
				δEuc	0.84		4.5
				δTan	0.79		9
				γTan	0.78		10.5
				κTan	0.78		10.5
			NN	̅pNNR	0.83	0.78	1.5
				̅pNNC	0.83		1.5
				PROBSTDNNR	0.82		3
				STDNNR	0.79		4
				γEuc	0.76		7.5
				κEuc	0.76		7.5
				cosα	0.76		7.5
				δTan	0.75		10.5
				δEuc	0.78		5
				κTan	0.76		7.5
				γTan	0.75		10.5
			SVM	̂pSVR	0.86	0.83	2
				̂pSVC	0.87		1
				cosα	0.8		9
				γEuc	0.82		5
				κEuc	0.82		5
				δEuc	0.83		3
				δTan	0.81		7.5
				κTan	0.82		5
				γTan	0.81		7.5
			MB	̅fMB	0.8	0.75	1
				̂vMB	0.79		2
				cosα	0.75		3.5
				κEuc	0.73		5.5
				γEuc	0.73		5.5
				δEuc	0.75		3.5
				δTan	0.69		8
				γTan	0.69		8
				κTan	0.69		8
			k-NN	̂pkNN	0.83	0.76	1
				cosα	0.76		4
				γEuc	0.77		2
				κEuc	0.76		4
				δEuc	0.76		4
				δTan	0.74		6
				κTan	0.73		7.5
				γTan	0.73		7.5
			LDA	̂pLDA	0.77	0.75	1
				cosα	0.75		2.5
				γEuc	0.73		4
				κEuc	0.72		5
				δEuc	0.75		2.5
				δTan	0.69		7.5
				κTan	0.7		6
				γTan	0.69		7.5
			1 95th percentile (α = 0.05) of the permutation test.

## Sheet: Table S4-PGP
			plain CV
			Classifier	Accuracy	Sensitivity	Specificity
			RF	0.8158	0.8426	0.7805
			NN	0.7526	0.6667	0.8659
			SVM	0.757895	0.777778	0.731707
			MB	0.7684	0.8148	0.7073
			k-NN	0.742105	0.814815	0.646341
			LDA	0.8	0.805556	0.792683
			Classifier	AD Measure	AUC	95th Perc.1	Rank
			RF	̅pRFC	0.85	0.84	2
				PROBSTDRFR	0.85		2
				̅pRFR	0.85		2
				STDRFR	0.84		4
				cosα	0.82		5
				γEuc	0.81		6
				κEuc	0.8		8
				δEuc	0.79		10.5
				δTan	0.8		8
				γTan	0.8		8
				κTan	0.79		10.5
			NN	̅pNNR	0.84	0.8	1.5
				̅pNNC	0.84		1.5
				PROBSTDNNR	0.83		3
				STDNNR	0.82		4.5
				γEuc	0.82		4.5
				κEuc	0.81		6.5
				cosα	0.76		9.5
				δTan	0.81		6.5
				δEuc	0.73		11
				κTan	0.76		9.5
				γTan	0.77		8
			SVM	̂pSVR	0.84	0.79	1
				̂pSVC	0.82		2
				cosα	0.79		3
				γEuc	0.75		4
				κEuc	0.74		6
				δEuc	0.74		6
				δTan	0.74		6
				κTan	0.72		8.5
				γTan	0.72		8.5
			MB	̅fMB	0.84	0.79	1
				̂vMB	0.83		2
				cosα	0.8		3
				κEuc	0.73		6.5
				γEuc	0.74		4.5
				δEuc	0.74		4.5
				δTan	0.73		6.5
				γTan	0.72		8.5
				κTan	0.72		8.5
			k-NN	̂pkNN	0.8	0.76	1
				cosα	0.79		2
				γEuc	0.71		4
				κEuc	0.69		5
				δEuc	0.73		3
				δTan	0.68		6
				κTan	0.66		7.5
				γTan	0.66		7.5
			LDA	̂pLDA	0.85	0.83	1
				cosα	0.83		2
				γEuc	0.79		3
				κEuc	0.78		4.5
				δEuc	0.78		4.5
				δTan	0.77		6
				κTan	0.76		7.5
				γTan	0.76		7.5
			1 95th percentile (α = 0.05) of the permutation test.

## Sheet: Table S5-FXa
			RUS CV							plain CV							RUS CV							plain CV
							MACCS														MOE
			Classifier	Accuracy	Sensitivity	Specificity				Classifier	Accuracy	Sensitivity	Specificity				Classifier	Accuracy	Sensitivity	Specificity				Classifier	Accuracy	Sensitivity	Specificity
			RF	0.954	0.9534	0.9551				RF	0.9609	0.9606	0.9615				RF	0.9103	0.9104	0.9103				RF	0.9287	0.957	0.8782
			NN	0.9448	0.9427	0.9487				NN	0.9356	0.9462	0.9167				NN	0.9287	0.9283	0.9295				NN	0.9379	0.9534	0.9103
			SVM	0.9287	0.9319	0.9231				SVM	0.9379	0.9534	0.9103				SVM	0.9218	0.9176	0.9295				SVM	0.9218	0.9391	0.891
			MB	0.9149	0.9032	0.9359				MB	0.9172	0.9355	0.8846				MB	0.9103	0.914	0.9038				MB	0.8966	0.957	0.7885
			k-NN	0.9379	0.9355	0.9423				k-NN	0.9379	0.9498	0.9167				k-NN	0.9126	0.9211	0.8974				k-NN	0.90575	0.93907	0.84615
			LDA	0.9425	0.9391	0.9487				LDA	0.9448	0.9498	0.9359				LDA	0.9011	0.9104	0.8846				LDA	0.9057	0.9427	0.8397
			Classifier	AD Measure	AUC	95th Perc.1	Rank			Classifier	AD Measure	AUC	95th Perc.1	Rank			Classifier	AD Measure	AUC	95th Perc.1	Rank			Classifier	AD Measure	AUC	95th Perc.1	Rank
			RF	̅pRFC	0.98	0.96	2			RF	̅pRFC	0.98	0.97	2.5			RF	̅pRFC	0.98	0.92	1			RF	̅pRFC	0.98	0.93	1
				PROBSTDRFR	0.98		2				PROBSTDRFR	0.98		2.5				PROBSTDRFR	0.97		3				PROBSTDRFR	0.97		3.5
				̅pRFR	0.97		5.5				̅pRFR	0.98		2.5				̅pRFR	0.97		3				̅pRFR	0.97		3.5
				STDRFR	0.98		2				STDRFR	0.98		2.5				STDRFR	0.97		3				STDRFR	0.97		3.5
				cosα	0.97		5.5				cosα	0.97		6				cosα	0.96		5				cosα	0.97		3.5
				γEuc	0.97		5.5				γEuc	0.97		6				γEuc	0.95		6.5				γEuc	0.96		6.5
				κEuc	0.97		5.5				κEuc	0.97		6				κEuc	0.95		6.5				κEuc	0.96		6.5
				δEuc	0.96		8				δEuc	0.96		8.5				δEuc	0.91		8				δEuc	0.91		8
				δTan	0.95		9				δTan	0.96		8.5				δTan	0.89		9				δTan	0.89		9
				γTan	0.94		10.5				γTan	0.95		10.5				γTan	0.86		10.5				γTan	0.87		10.5
				κTan	0.94		10.5				κTan	0.95		10.5				κTan	0.86		10.5				κTan	0.87		10.5
			NN	̅pNNR	0.98	0.96	2.5			NN	̅pNNR	0.97	0.94	3			NN	̅pNNR	0.97	0.94	2.5			NN	̅pNNR	0.98	0.94	2.5
				̅pNNC	0.98		2.5				̅pNNC	0.97		3				̅pNNC	0.97		2.5				̅pNNC	0.98		2.5
				PROBSTDNNR	0.98		2.5				PROBSTDNNR	0.98		1				PROBSTDNNR	0.97		2.5				PROBSTDNNR	0.98		2.5
				STDNNR	0.98		2.5				STDNNR	0.97		3				STDNNR	0.97		2.5				STDNNR	0.98		2.5
				γEuc	0.96		6				γEuc	0.96		6				γEuc	0.96		6				γEuc	0.96		6.5
				κEuc	0.96		6				κEuc	0.96		6				κEuc	0.96		6				κEuc	0.96		6.5
				cosα	0.96		6				cosα	0.96		6				cosα	0.96		6				cosα	0.97		5
				δTan	0.95		8.5				δTan	0.93		8				δTan	0.92		9				δTan	0.93		8.5
				δEuc	0.95		8.5				δEuc	0.92		9				δEuc	0.93		8				δEuc	0.93		8.5
				κTan	0.93		10.5				κTan	0.91		10				κTan	0.9		10				κTan	0.9		10.5
				γTan	0.93		10.5				γTan	0.9		11				γTan	0.89		11				γTan	0.9		10.5
			SVM	̂pSVR	0.97	0.94	1.5			SVM	̂pSVR	0.98	0.94	1			SVM	̂pSVR	0.96	0.94	2			SVM	̂pSVR	0.97	0.93	1.5
				̂pSVC	0.97		1.5				̂pSVC	0.97		2				̂pSVC	0.97		1				̂pSVC	0.97		1.5
				cosα	0.95		4				cosα	0.96		3.5				cosα	0.95		4				cosα	0.96		3.5
				γEuc	0.95		4				γEuc	0.96		3.5				γEuc	0.95		4				γEuc	0.96		3.5
				κEuc	0.95		4				κEuc	0.95		5				κEuc	0.95		4				κEuc	0.95		5
				δEuc	0.93		6				δEuc	0.92		6.5				δEuc	0.92		6.5				δEuc	0.91		6.5
				δTan	0.92		7				δTan	0.92		6.5				δTan	0.92		6.5				δTan	0.91		6.5
				κTan	0.91		8				κTan	0.91		8				κTan	0.89		8.5				κTan	0.87		8.5
				γTan	0.9		9				γTan	0.9		9				γTan	0.89		8.5				γTan	0.87		8.5
			MB	̅fMB	0.97	0.93	1.5			MB	̅fMB	0.96	0.92	2			MB	̅fMB	0.97	0.92	1.5			MB	̅fMB	0.97	0.89	1.5
				̂vMB	0.97		1.5				̂vMB	0.96		2				̂vMB	0.97		1.5				̂vMB	0.97		1.5
				cosα	0.95		4				cosα	0.96		2				cosα	0.96		3				cosα	0.95		3
				κEuc	0.95		4				κEuc	0.95		4.5				κEuc	0.94		5				κEuc	0.93		5
				γEuc	0.95		4				γEuc	0.95		4.5				γEuc	0.95		4				γEuc	0.94		4
				δEuc	0.93		6				δEuc	0.9		6				δEuc	0.91		6				δEuc	0.87		6
				δTan	0.92		7				δTan	0.89		7				δTan	0.89		7				δTan	0.84		7
				γTan	0.89		8.5				γTan	0.87		8.5				γTan	0.86		8.5				γTan	0.79		9
				κTan	0.89		8.5				κTan	0.87		8.5				κTan	0.86		8.5				κTan	0.8		8
			k-NN	̂pkNN	0.97	0.95	2			k-NN	̂pkNN	0.96	0.94	3			k-NN	̂pkNN	0.97	0.92	1			k-NN	̂pkNN	0.97	0.9	1
				cosα	0.97		2				cosα	0.97		1				cosα	0.95		3				cosα	0.95		3
				γEuc	0.97		2				γEuc	0.96		3				γEuc	0.95		3				γEuc	0.95		3
				κEuc	0.96		4				κEuc	0.96		3				κEuc	0.95		3				κEuc	0.95		3
				δEuc	0.94		5				δEuc	0.93		5				δEuc	0.91		5.5				δEuc	0.9		5
				δTan	0.93		6				δTan	0.92		6				δTan	0.91		5.5				δTan	0.89		6
				κTan	0.91		7.5				κTan	0.9		7.5				κTan	0.87		7.5				κTan	0.84		7
				γTan	0.91		7.5				γTan	0.9		7.5				γTan	0.87		7.5				γTan	0.83		8
			LDA	̂pLDA	0.97	0.95	1.5			LDA	̂pLDA	0.97	0.95	2			LDA	̂pLDA	0.95	0.91	1.5			LDA	̂pLDA	0.95	0.91	2.5
				cosα	0.97		1.5				cosα	0.97		2				cosα	0.95		1.5				cosα	0.96		1
				γEuc	0.96		3.5				γEuc	0.97		2				γEuc	0.94		3.5				γEuc	0.95		2.5
				κEuc	0.96		3.5				κEuc	0.96		4				κEuc	0.94		3.5				κEuc	0.94		4
				δEuc	0.94		5				δEuc	0.94		5				δEuc	0.89		5				δEuc	0.9		5
				δTan	0.93		6				δTan	0.93		6				δTan	0.88		6				δTan	0.88		6
				κTan	0.92		7.5				κTan	0.92		7.5				κTan	0.84		7.5				κTan	0.83		7.5
				γTan	0.92		7.5				γTan	0.92		7.5				γTan	0.84		7.5				γTan	0.83		7.5
			1 95th percentile (α = 0.05) of the permutation test.

## Sheet: Table S6-Liver
			RUS CV							plain CV							RUS CV							plain CV
							MACCS														MOE
			Classifier	Accuracy	Sensitivity	Specificity				Classifier	Accuracy	Sensitivity	Specificity				Classifier	Accuracy	Sensitivity	Specificity				Classifier	Accuracy	Sensitivity	Specificity
			RF	0.5594	0.5538	0.5714				RF	0.6347	0.8567	0.1561				RF	0.5731	0.5877	0.5415				RF	0.6568	0.8937	0.1462
			NN	0.5457	0.5508	0.5349				NN	0.6347	0.7812	0.3189				NN	0.53	0.5262	0.5382				NN	0.6221	0.7982	0.2425
			SVM	0.5521	0.5492	0.5581				SVM	0.6284	0.7658	0.3322				SVM	0.4974	0.4831	0.5282				SVM	0.5758	0.7103	0.2857
			MB	0.5321	0.4708	0.6645				MB	0.6842	1	0.0033				MB	0.5657	0.5892	0.515				MB	0.6821	0.9908	0.0166
			k-NN	0.5363	0.5338	0.5415				k-NN	0.6126	0.7982	0.2126				k-NN	0.5373	0.5231	0.5681				k-NN	0.6368	0.8151	0.2525
			LDA	0.5026	0.46	0.5947				LDA	0.6684	0.9584	0.0432				LDA	0.551	0.5585	0.5349				LDA	0.6737	0.9522	0.0731
			Classifier	AD Measure	AUC	95th Perc.1	Rank			Classifier	AD Measure	AUC	95th Perc.1	Rank			Classifier	AD Measure	AUC	95th Perc.1	Rank			Classifier	AD Measure	AUC	95th Perc.1	Rank
			RF	̅pRFC	0.59	0.58	2			RF	̅pRFC	0.59	0.53	1			RF	̅pRFC	0.6	0.58	2			RF	̅pRFC	0.57	0.55	1
				PROBSTDRFR	0.59		2				PROBSTDRFR	0.58		2.5				PROBSTDRFR	0.6		2				PROBSTDRFR	0.56		2.5
				̅pRFR	0.59		2				̅pRFR	0.58		2.5				̅pRFR	0.6		2				̅pRFR	0.56		2.5
				STDRFR	0.58		4.5				STDRFR	0.57		4				STDRFR	0.59		4				STDRFR	0.55		4
				cosα	0.56		7.5				cosα	0.54		5				cosα	0.57		6.5				cosα	0.52		9
				γEuc	0.55		9.5				γEuc	0.49		7				γEuc	0.55		10				γEuc	0.52		9
				κEuc	0.54		11				κEuc	0.47		10				κEuc	0.55		10				κEuc	0.52		9
				δEuc	0.58		4.5				δEuc	0.52		6				δEuc	0.58		5				δEuc	0.52		9
				δTan	0.55		9.5				δTan	0.47		10				δTan	0.55		10				δTan	0.54		5
				γTan	0.56		7.5				γTan	0.47		10				γTan	0.56		8				γTan	0.52		9
				κTan	0.57		6				κTan	0.48		8				κTan	0.57		6.5				κTan	0.53		6
			NN	̅pNNR	0.57	0.56	1.5			NN	̅pNNR	0.59	0.57	2.5			NN	̅pNNR	0.56	0.55	2.5			NN	̅pNNR	0.55	0.54	2.5
				̅pNNC	0.56		3.5				̅pNNC	0.59		2.5				̅pNNC	0.56		2.5				̅pNNC	0.55		2.5
				PROBSTDNNR	0.57		1.5				PROBSTDNNR	0.59		2.5				PROBSTDNNR	0.56		2.5				PROBSTDNNR	0.55		2.5
				STDNNR	0.56		3.5				STDNNR	0.59		2.5				STDNNR	0.56		2.5				STDNNR	0.55		2.5
				γEuc	0.52		10.5				γEuc	0.53		7.5				γEuc	0.53		7.5				γEuc	0.53		6.5
				κEuc	0.52		10.5				κEuc	0.52		10				κEuc	0.53		7.5				κEuc	0.52		9.5
				cosα	0.53		8.5				cosα	0.57		5				cosα	0.55		5				cosα	0.53		6.5
				δTan	0.53		8.5				δTan	0.52		10				δTan	0.52		9.5				δTan	0.53		6.5
				δEuc	0.54		7				δEuc	0.56		6				δEuc	0.54		6				δEuc	0.53		6.5
				κTan	0.55		5.5				κTan	0.53		7.5				κTan	0.52		9.5				κTan	0.52		9.5
				γTan	0.55		5.5				γTan	0.52		10				γTan	0.51		11				γTan	0.51		11
			SVM	̂pSVR	0.57	0.57	1			SVM	̂pSVR	0.53	0.57	4.5			SVM	̂pSVR	0.51	0.52	4			SVM	̂pSVR	0.5	0.52	5.5
				̂pSVC	0.56		3				̂pSVC	0.53		4.5				̂pSVC	0.53		1				̂pSVC	0.5		5.5
				cosα	0.56		3				cosα	0.57		1.5				cosα	0.51		4				cosα	0.5		5.5
				γEuc	0.54		6.5				γEuc	0.52		7				γEuc	0.5		7.5				γEuc	0.51		2.5
				κEuc	0.53		8.5				κEuc	0.51		8.5				κEuc	0.5		7.5				κEuc	0.51		2.5
				δEuc	0.56		3				δEuc	0.57		1.5				δEuc	0.52		2				δEuc	0.49		8.5
				δTan	0.53		8.5				δTan	0.51		8.5				δTan	0.5		7.5				δTan	0.52		1
				κTan	0.55		5				κTan	0.53		4.5				κTan	0.51		4				κTan	0.5		5.5
				γTan	0.54		6.5				γTan	0.53		4.5				γTan	0.5		7.5				γTan	0.49		8.5
			MB	̅fMB	0.59	0.58	1			MB	̅fMB	0.56	0.53	1			MB	̅fMB	0.59	0.57	1.5			MB	̅fMB	0.57	0.54	1
				̂vMB	0.58		2				̂vMB	0.53		2.5				̂vMB	0.59		1.5				̂vMB	0.56		2
				cosα	0.57		4				cosα	0.53		2.5				cosα	0.56		4				cosα	0.49		9
				κEuc	0.55		8.5				κEuc	0.47		6.5				κEuc	0.55		6				κEuc	0.53		4
				γEuc	0.55		8.5				γEuc	0.49		5				γEuc	0.55		6				γEuc	0.52		5
				δEuc	0.57		4				δEuc	0.51		4				δEuc	0.57		3				δEuc	0.5		8
				δTan	0.56		6.5				δTan	0.46		8.5				δTan	0.55		6				δTan	0.54		3
				γTan	0.56		6.5				γTan	0.46		8.5				γTan	0.54		8.5				γTan	0.51		6.5
				κTan	0.57		4				κTan	0.47		6.5				κTan	0.54		8.5				κTan	0.51		6.5
			k-NN	̂pkNN	0.57	0.55	1			k-NN	̂pkNN	0.55	0.53	1			k-NN	̂pkNN	0.56	0.56	1			k-NN	̂pkNN	0.55	0.56	1
				cosα	0.52		6				cosα	0.53		2				cosα	0.55		2.5				cosα	0.54		3.5
				γEuc	0.51		7.5				γEuc	0.49		4.5				γEuc	0.53		7				γEuc	0.54		3.5
				κEuc	0.51		7.5				κEuc	0.47		7.5				κEuc	0.53		7				κEuc	0.53		6.5
				δEuc	0.55		3.5				δEuc	0.51		3				δEuc	0.54		4.5				δEuc	0.54		3.5
				δTan	0.53		5				δTan	0.47		7.5				δTan	0.53		7				δTan	0.54		3.5
				κTan	0.56		2				κTan	0.49		4.5				κTan	0.55		2.5				κTan	0.53		6.5
				γTan	0.55		3.5				γTan	0.48		6				γTan	0.54		4.5				γTan	0.52		8
			LDA	̂pLDA	0.54	0.54	1.5			LDA	̂pLDA	0.53	0.53	1.5			LDA	̂pLDA	0.56	0.56	2.5			LDA	̂pLDA	0.55	0.54	1
				cosα	0.52		7				cosα	0.53		1.5				cosα	0.54		5				cosα	0.49		8
				γEuc	0.52		7				γEuc	0.49		4				γEuc	0.53		6.5				γEuc	0.51		6.5
				κEuc	0.52		7				κEuc	0.47		5.5				κEuc	0.52		8				κEuc	0.52		5
				δEuc	0.54		1.5				δEuc	0.51		3				δEuc	0.55		4				δEuc	0.51		6.5
				δTan	0.53		4				δTan	0.46		7.5				δTan	0.53		6.5				δTan	0.54		2
				κTan	0.53		4				κTan	0.47		5.5				κTan	0.57		1				κTan	0.53		3.5
				γTan	0.53		4				γTan	0.46		7.5				γTan	0.56		2.5				γTan	0.53		3.5
			1 95th percentile (α = 0.05) of the permutation test.

## Sheet: Table S7-hERG
			RUS CV							plain CV							RUS CV							plain CV
							MACCS														MOE
			Classifier	Accuracy	Sensitivity	Specificity				Classifier	Accuracy	Sensitivity	Specificity				Classifier	Accuracy	Sensitivity	Specificity				Classifier	Accuracy	Sensitivity	Specificity
			RF	0.7718	0.7887	0.7615				RF	0.7839	0.6557	0.8621				RF	0.8075	0.8498	0.7816				RF	0.7964	0.7123	0.8477
			NN	0.7362	0.7089	0.7529				NN	0.7946	0.6981	0.8534				NN	0.7736	0.7653	0.7787				NN	0.8125	0.7736	0.8362
			SVM	0.754	0.7934	0.7299				SVM	0.7643	0.6557	0.8305				SVM	0.7219	0.7277	0.7184				SVM	0.7679	0.6981	0.8103
			MB	0.7558	0.7371	0.7672				MB	0.7679	0.6651	0.8305				MB	0.7736	0.8451	0.7299				MB	0.8018	0.7358	0.842
			k-NN	0.7201	0.8263	0.6552				k-NN	0.7714	0.7264	0.7989				k-NN	0.7629	0.7981	0.7414				k-NN	0.7893	0.7123	0.8362
			LDA	0.7611	0.784	0.7471				LDA	0.7875	0.7075	0.8362				LDA	0.7469	0.7981	0.7155				LDA	0.7661	0.6887	0.8132
			Classifier	AD Measure	AUC	95th Perc.1	Rank			Classifier	AD Measure	AUC	95th Perc.1	Rank			Classifier	AD Measure	AUC	95th Perc.1	Rank			Classifier	AD Measure	AUC	95th Perc.1	Rank
			RF	̅pRFC	0.86	0.79	2			RF	̅pRFC	0.87	0.78	2			RF	̅pRFC	0.86	0.83	1			RF	̅pRFC	0.86	0.8	2.5
				PROBSTDRFR	0.86		2				PROBSTDRFR	0.87		2				PROBSTDRFR	0.85		3				PROBSTDRFR	0.86		2.5
				̅pRFR	0.86		2				̅pRFR	0.87		2				̅pRFR	0.85		3				̅pRFR	0.86		2.5
				STDRFR	0.85		4				STDRFR	0.86		4				STDRFR	0.85		3				STDRFR	0.86		2.5
				cosα	0.78		8				cosα	0.73		11				cosα	0.84		5				cosα	0.8		5
				γEuc	0.79		6				γEuc	0.76		9.5				γEuc	0.82		6.5				γEuc	0.77		7.5
				κEuc	0.8		5				κEuc	0.76		9.5				κEuc	0.82		6.5				κEuc	0.77		7.5
				δEuc	0.78		8				δEuc	0.77		8				δEuc	0.81		8				δEuc	0.78		6
				δTan	0.77		10				δTan	0.79		7				δTan	0.8		9				δTan	0.75		10.5
				γTan	0.78		8				γTan	0.8		5.5				γTan	0.79		10.5				γTan	0.76		9
				κTan	0.76		11				κTan	0.8		5.5				κTan	0.79		10.5				κTan	0.75		10.5
			NN	̅pNNR	0.81	0.75	2.5			NN	̅pNNR	0.83	0.79	3			NN	̅pNNR	0.83	0.79	2			NN	̅pNNR	0.86	0.82	2
				̅pNNC	0.82		1				̅pNNC	0.84		1				̅pNNC	0.84		1				̅pNNC	0.86		2
				PROBSTDNNR	0.81		2.5				PROBSTDNNR	0.83		3				PROBSTDNNR	0.82		3.5				PROBSTDNNR	0.86		2
				STDNNR	0.8		4				STDNNR	0.83		3				STDNNR	0.82		3.5				STDNNR	0.85		4
				γEuc	0.77		6				γEuc	0.79		9				γEuc	0.77		7.5				γEuc	0.81		6.5
				κEuc	0.78		5				κEuc	0.79		9				κEuc	0.77		7.5				κEuc	0.81		6.5
				cosα	0.73		11				cosα	0.74		11				cosα	0.81		5				cosα	0.83		5
				δTan	0.76		7				δTan	0.82		5.5				δTan	0.73		10.5				δTan	0.79		9
				δEuc	0.74		9				δEuc	0.79		9				δEuc	0.78		6				δEuc	0.8		8
				κTan	0.74		9				κTan	0.82		5.5				κTan	0.74		9				κTan	0.78		10.5
				γTan	0.74		9				γTan	0.81		7				γTan	0.73		10.5				γTan	0.78		10.5
			SVM	̂pSVR	0.83	0.78	1.5			SVM	̂pSVR	0.83	0.76	1.5			SVM	̂pSVR	0.79	0.74	1.5			SVM	̂pSVR	0.81	0.77	2
				̂pSVC	0.83		1.5				̂pSVC	0.83		1.5				̂pSVC	0.79		1.5				̂pSVC	0.82		1
				cosα	0.77		5				cosα	0.71		9				cosα	0.76		3				cosα	0.78		3
				γEuc	0.79		3.5				γEuc	0.76		7				γEuc	0.73		4				γEuc	0.76		4
				κEuc	0.79		3.5				κEuc	0.76		7				κEuc	0.72		5.5				κEuc	0.75		5.5
				δEuc	0.75		8				δEuc	0.76		7				δEuc	0.72		5.5				δEuc	0.75		5.5
				δTan	0.76		6				δTan	0.79		3				δTan	0.7		7				δTan	0.73		7.5
				κTan	0.75		8				κTan	0.78		4.5				κTan	0.69		8				κTan	0.73		7.5
				γTan	0.75		8				γTan	0.78		4.5				γTan	0.68		9				γTan	0.72		9
			MB	̅fMB	0.83	0.77	1.5			MB	̅fMB	0.84	0.77	1			MB	̅fMB	0.85	0.8	1.5			MB	̅fMB	0.87	0.81	1.5
				̂vMB	0.83		1.5				̂vMB	0.83		2				̂vMB	0.85		1.5				̂vMB	0.87		1.5
				cosα	0.74		9				cosα	0.71		9				cosα	0.82		3				cosα	0.82		3
				κEuc	0.77		4				κEuc	0.75		7.5				κEuc	0.8		4.5				κEuc	0.79		4.5
				γEuc	0.76		7				γEuc	0.75		7.5				γEuc	0.8		4.5				γEuc	0.79		4.5
				δEuc	0.77		4				δEuc	0.76		6				δEuc	0.79		6				δEuc	0.77		6
				δTan	0.76		7				δTan	0.79		4				δTan	0.77		7				δTan	0.76		7
				γTan	0.77		4				γTan	0.79		4				γTan	0.75		8.5				γTan	0.75		8.5
				κTan	0.76		7				κTan	0.79		4				κTan	0.75		8.5				κTan	0.75		8.5
			k-NN	̂pkNN	0.8	0.76	1			k-NN	̂pkNN	0.81	0.78	1			k-NN	̂pkNN	0.83	0.79	1			k-NN	̂pkNN	0.85	0.79	1
				cosα	0.78		2.5				cosα	0.75		8				cosα	0.8		2				cosα	0.81		2
				γEuc	0.77		4				γEuc	0.77		5				γEuc	0.78		3				γEuc	0.76		4.5
				κEuc	0.78		2.5				κEuc	0.77		5				κEuc	0.77		4.5				κEuc	0.76		4.5
				δEuc	0.74		5				δEuc	0.77		5				δEuc	0.77		4.5				δEuc	0.77		3
				δTan	0.72		6				δTan	0.77		5				δTan	0.75		6				δTan	0.73		7.5
				κTan	0.7		8				κTan	0.78		2				κTan	0.73		7.5				κTan	0.73		7.5
				γTan	0.71		7				γTan	0.77		5				γTan	0.73		7.5				γTan	0.74		6
			LDA	̂pLDA	0.84	0.78	1			LDA	̂pLDA	0.85	0.79	1			LDA	̂pLDA	0.83	0.77	1			LDA	̂pLDA	0.83	0.77	1
				cosα	0.76		8				cosα	0.74		8				cosα	0.8		2				cosα	0.79		2
				γEuc	0.79		2.5				γEuc	0.78		6.5				γEuc	0.78		3				γEuc	0.74		3.5
				κEuc	0.79		2.5				κEuc	0.78		6.5				κEuc	0.77		4				κEuc	0.73		5
				δEuc	0.77		6				δEuc	0.79		5				δEuc	0.76		5				δEuc	0.74		3.5
				δTan	0.78		4				δTan	0.81		3				δTan	0.74		6				δTan	0.71		7
				κTan	0.77		6				κTan	0.81		3				κTan	0.71		7.5				κTan	0.71		7
				γTan	0.77		6				γTan	0.81		3				γTan	0.71		7.5				γTan	0.71		7
			1 95th percentile (α = 0.05) of the permutation test.

## Sheet: Table S8-Cancer
			plain CV							plain CV
			MACCS							MOE
			Classifier	Accuracy	Sensitivity	Specificity				Classifier	Accuracy	Sensitivity	Specificity
			RF	0.599	0.6171	0.5793				RF	0.585	0.6171	0.5502
			NN	0.5821	0.6139	0.5475				NN	0.5743	0.6089	0.5367
			SVM	0.5788	0.6067	0.5486				SVM	0.5762	0.606	0.544
			MB	0.5547	0.606	0.4991				MB	0.5547	0.6687	0.431
			k-NN	0.5831	0.6203	0.5427				k-NN	0.5716	0.6114	0.5284
			LDA	0.5597	0.6181	0.4964				LDA	0.546	0.6184	0.4676
			Classifier	AD Measure	AUC	95th Perc.1	Rank			Classifier	AD Measure	AUC	95th Perc.1	Rank
			RF	̅pRFC	0.64	0.6	2			RF	̅pRFC	0.63	0.59	2
				PROBSTDRFR	0.64		2				PROBSTDRFR	0.63		2
				̅pRFR	0.64		2				̅pRFR	0.63		2
				STDRFR	0.63		4				STDRFR	0.62		4
				cosα	0.61		6				cosα	0.6		6
				γEuc	0.61		6				γEuc	0.6		6
				κEuc	0.61		6				κEuc	0.6		6
				δEuc	0.59		9.5				δEuc	0.58		8.5
				δTan	0.6		8				δTan	0.58		8.5
				γTan	0.58		11				γTan	0.56		11
				κTan	0.59		9.5				κTan	0.57		10
			NN	̅pNNR	0.62	0.59	1.5			NN	̅pNNR	0.6	0.58	2.5
				̅pNNC	0.61		3.5				̅pNNC	0.61		1
				PROBSTDNNR	0.62		1.5				PROBSTDNNR	0.6		2.5
				STDNNR	0.61		3.5				STDNNR	0.58		6.5
				γEuc	0.59		6				γEuc	0.58		6.5
				κEuc	0.59		6				κEuc	0.58		6.5
				cosα	0.59		6				cosα	0.59		4
				δTan	0.58		8.5				δTan	0.57		9
				δEuc	0.58		8.5				δEuc	0.58		6.5
				κTan	0.57		10.5				κTan	0.56		10.5
				γTan	0.57		10.5				γTan	0.56		10.5
			SVM	̂pSVR	0.61	0.58	1			SVM	̂pSVR	0.6	0.58	3
				̂pSVC	0.6		2				̂pSVC	0.61		1
				cosα	0.59		4				cosα	0.6		3
				γEuc	0.59		4				γEuc	0.6		3
				κEuc	0.59		4				κEuc	0.59		5
				δEuc	0.58		6.5				δEuc	0.58		6.5
				δTan	0.58		6.5				δTan	0.58		6.5
				κTan	0.57		8.5				κTan	0.56		8
				γTan	0.57		8.5				γTan	0.55		9
			MB	̅fMB	0.58	0.56	1.5			MB	̅fMB	0.57	0.56	2.5
				̂vMB	0.58		1.5				̂vMB	0.57		2.5
				cosα	0.56		4				cosα	0.57		2.5
				κEuc	0.56		4				κEuc	0.56		5
				γEuc	0.56		4				γEuc	0.57		2.5
				δEuc	0.55		6.5				δEuc	0.55		6.5
				δTan	0.55		6.5				δTan	0.55		6.5
				γTan	0.54		8.5				γTan	0.53		8.5
				κTan	0.54		8.5				κTan	0.53		8.5
			k-NN	̂pkNN	0.61	0.59	1			k-NN	̂pkNN	0.59	0.57	2
				cosα	0.59		3.5				cosα	0.58		4.5
				γEuc	0.6		2				γEuc	0.59		2
				κEuc	0.59		3.5				κEuc	0.59		2
				δEuc	0.58		5.5				δEuc	0.57		6
				δTan	0.58		5.5				δTan	0.58		4.5
				κTan	0.57		7.5				κTan	0.56		7
				γTan	0.57		7.5				γTan	0.55		8
			LDA	̂pLDA	0.58	0.56	1			LDA	̂pLDA	0.57	0.55	1
				cosα	0.57		2.5				cosα	0.56		2
				γEuc	0.57		2.5				γEuc	0.55		4
				κEuc	0.56		4				κEuc	0.55		4
				δEuc	0.55		5.5				δEuc	0.55		4
				δTan	0.55		5.5				δTan	0.54		6
				κTan	0.54		7.5				κTan	0.53		7.5
				γTan	0.54		7.5				γTan	0.53		7.5
			1 95th percentile (α = 0.05) of the permutation test.

## Sheet: Table S9-Ames
			plain CV							plain CV
			MACCS							MOE
			Classifier	Accuracy	Sensitivity	Specificity				Classifier	Accuracy	Sensitivity	Specificity
			RF	0.8011	0.8233	0.7702				RF	0.792	0.8247	0.7464
			NN	0.7782	0.8313	0.7041				NN	0.7619	0.8114	0.6929
			SVM	0.7763	0.8118	0.7269				SVM	0.7824	0.8264	0.7211
			MB	0.7154	0.7745	0.6331				MB	0.7047	0.7881	0.5884
			k-NN	0.7601	0.8236	0.6715				k-NN	0.7609	0.8062	0.6978
			LDA	0.6966	0.7414	0.6341				LDA	0.6998	0.7752	0.5948
			Classifier	AD Measure	AUC	95th Perc.1	Rank			Classifier	AD Measure	AUC	95th Perc.1	Rank
			RF	̅pRFC	0.87	0.8	1			RF	̅pRFC	0.86	0.79	2
				PROBSTDRFR	0.86		2.5				PROBSTDRFR	0.86		2
				̅pRFR	0.86		2.5				̅pRFR	0.86		2
				STDRFR	0.85		4				STDRFR	0.85		4
				cosα	0.81		5				cosα	0.8		5.5
				γEuc	0.79		7.5				γEuc	0.8		5.5
				κEuc	0.79		7.5				κEuc	0.79		7
				δEuc	0.8		6				δEuc	0.78		8.5
				δTan	0.78		10				δTan	0.78		8.5
				γTan	0.78		10				γTan	0.77		10.5
				κTan	0.78		10				κTan	0.77		10.5
			NN	̅pNNR	0.84	0.77	2			NN	̅pNNR	0.84	0.76	1
				̅pNNC	0.84		2				̅pNNC	0.83		2.5
				PROBSTDNNR	0.84		2				PROBSTDNNR	0.83		2.5
				STDNNR	0.83		4				STDNNR	0.82		4
				γEuc	0.77		7				γEuc	0.77		6
				κEuc	0.77		7				κEuc	0.77		6
				cosα	0.79		5				cosα	0.77		6
				δTan	0.75		10				δTan	0.75		8
				δEuc	0.77		7				δEuc	0.74		9
				κTan	0.75		10				κTan	0.73		10.5
				γTan	0.75		10				γTan	0.73		10.5
			SVM	̂pSVR	0.84	0.78	1.5			SVM	̂pSVR	0.85	0.78	1
				̂pSVC	0.84		1.5				̂pSVC	0.84		2
				cosα	0.79		3				cosα	0.8		3.5
				γEuc	0.78		4.5				γEuc	0.8		3.5
				κEuc	0.78		4.5				κEuc	0.79		5
				δEuc	0.77		6				δEuc	0.77		6.5
				δTan	0.76		7				δTan	0.77		6.5
				κTan	0.75		8.5				κTan	0.75		8.5
				γTan	0.75		8.5				γTan	0.75		8.5
			MB	̅fMB	0.76	0.71	1			MB	̅fMB	0.77	0.7	1
				̂vMB	0.75		2				̂vMB	0.76		2
				cosα	0.74		3				cosα	0.72		3
				κEuc	0.72		4.5				κEuc	0.71		4.5
				γEuc	0.72		4.5				γEuc	0.71		4.5
				δEuc	0.7		6				δEuc	0.69		6
				δTan	0.69		7				δTan	0.68		7
				γTan	0.66		8.5				γTan	0.66		8.5
				κTan	0.66		8.5				κTan	0.66		8.5
			k-NN	̂pkNN	0.82	0.75	1			k-NN	̂pkNN	0.82	0.76	1
				cosα	0.78		2				cosα	0.78		2.5
				γEuc	0.77		3.5				γEuc	0.78		2.5
				κEuc	0.77		3.5				κEuc	0.77		4
				δEuc	0.75		5				δEuc	0.75		5.5
				δTan	0.74		6				δTan	0.75		5.5
				κTan	0.72		7.5				κTan	0.72		7.5
				γTan	0.72		7.5				γTan	0.72		7.5
			LDA	̂pLDA	0.76	0.69	1			LDA	̂pLDA	0.75	0.69	1
				cosα	0.71		2				cosα	0.71		3
				γEuc	0.69		4				γEuc	0.71		3
				κEuc	0.69		4				κEuc	0.71		3
				δEuc	0.69		4				δEuc	0.68		5.5
				δTan	0.67		7				δTan	0.68		5.5
				κTan	0.67		7				κTan	0.65		7.5
				γTan	0.67		7				γTan	0.65		7.5
			1 95th percentile (α = 0.05) of the permutation test.

## Sheet: Table S10-CYP1A2
			plain CV							plain CV							plain CV
			MACCS							MOE							E-State
			Classifier	Accuracy	Sensitivity	Specificity				Classifier	Accuracy	Sensitivity	Specificity				Classifier	Accuracy	Sensitivity	Specificity
			RF	0.8242	0.8284	0.8193				RF	0.8202	0.824	0.8158				RF	0.8295	0.8242	0.8357
			NN	0.8171	0.825	0.808				NN	0.8223	0.8299	0.8135				NN	0.8215	0.8297	0.812
			SVM	0.8	0.8108	0.7875				SVM	0.804	0.808	0.7994				SVM	0.7933	0.7941	0.7924
			MB	0.761	0.7903	0.727				MB	0.7667	0.8068	0.7204				MB	0.7809	0.7849	0.7763
			k-NN	0.7964	0.8165	0.7731				k-NN	0.794	0.7921	0.7962				k-NN	0.7861	0.7938	0.7772
			LDA	0.7792	0.7921	0.7642				LDA	0.7622	0.7796	0.742				LDA	0.7746	0.7634	0.7875
			Classifier	AD Measure	AUC	95% Perc.1	Rank			Classifier	AD Measure	AUC	95% Perc.1	Rank			Classifier	AD Measure	AUC	95% Perc.1	Rank
			RF	̅pRFC	0.9	0.83	2.5			RF	̅pRFC	0.9	0.82	2.5			RF	̅pRFC	0.9	0.83	2.5
				PROBSTDRFR	0.9		2.5				PROBSTDRFR	0.9		2.5				PROBSTDRFR	0.9		2.5
				̅pRFR	0.9		2.5				̅pRFR	0.9		2.5				̅pRFR	0.9		2.5
				STDRFR	0.9		2.5				STDRFR	0.9		2.5				STDRFR	0.9		2.5
				cosα	0.84		7				cosα	0.83		7.5				cosα	0.84		7.5
				γEuc	0.85		5.5				γEuc	0.84		5.5				γEuc	0.85		5.5
				κEuc	0.85		5.5				κEuc	0.84		5.5				κEuc	0.85		5.5
				δEuc	0.82		9				δEuc	0.82		9				δEuc	0.83		9
				δTan	0.83		8				δTan	0.83		7.5				δTan	0.84		7.5
				γTan	0.81		10.5				γTan	0.81		10.5				γTan	0.82		10
				κTan	0.81		10.5				κTan	0.81		10.5				κTan	0.81		11
			NN	̅pNNR	0.89	0.82	2			NN	̅pNNR	0.9	0.83	1.5			NN	̅pNNR	0.89	0.83	2
				̅pNNC	0.89		2				̅pNNC	0.9		1.5				̅pNNC	0.89		2
				PROBSTDNNR	0.89		2				PROBSTDNNR	0.89		3.5				PROBSTDNNR	0.89		2
				STDNNR	0.88		4				STDNNR	0.89		3.5				STDNNR	0.88		4
				γEuc	0.85		5.5				γEuc	0.84		6				γEuc	0.84		6
				κEuc	0.85		5.5				κEuc	0.84		6				κEuc	0.84		6
				cosα	0.83		7				cosα	0.83		8				cosα	0.84		6
				δTan	0.82		8				δTan	0.84		6				δTan	0.83		8
				δEuc	0.81		9				δEuc	0.82		9				δEuc	0.82		9
				κTan	0.8		10.5				κTan	0.81		10.5				κTan	0.8		10.5
				γTan	0.8		10.5				γTan	0.81		10.5				γTan	0.8		10.5
			SVM	̂pSVR	0.87	0.8	2			SVM	̂pSVR	0.87	0.81	2			SVM	̂pSVR	0.87	0.8	1.5
				̂pSVC	0.88		1				̂pSVC	0.88		1				̂pSVC	0.87		1.5
				cosα	0.82		5				cosα	0.82		6				cosα	0.81		5.5
				γEuc	0.83		3.5				γEuc	0.84		3.5				γEuc	0.82		3.5
				κEuc	0.83		3.5				κEuc	0.84		3.5				κEuc	0.82		3.5
				δEuc	0.8		6.5				δEuc	0.8		7				δEuc	0.79		7
				δTan	0.8		6.5				δTan	0.83		5				δTan	0.81		5.5
				κTan	0.78		8.5				κTan	0.78		8.5				κTan	0.77		8.5
				γTan	0.78		8.5				γTan	0.78		8.5				γTan	0.77		8.5
			MB	̅fMB	0.85	0.76	1			MB	̅fMB	0.85	0.77	1			MB	̅fMB	0.86	0.79	1
				̂vMB	0.82		2				̂vMB	0.84		2				̂vMB	0.85		2
				cosα	0.8		4				cosα	0.78		6				cosα	0.81		4
				κEuc	0.8		4				κEuc	0.79		4				κEuc	0.81		4
				γEuc	0.8		4				γEuc	0.79		4				γEuc	0.81		4
				δEuc	0.75		6.5				δEuc	0.76		7				δEuc	0.78		7
				δTan	0.75		6.5				δTan	0.79		4				δTan	0.79		6
				γTan	0.72		8.5				γTan	0.75		8.5				γTan	0.75		8.5
				κTan	0.72		8.5				κTan	0.75		8.5				κTan	0.75		8.5
			k-NN	̂pkNN	0.87	0.8	1			k-NN	̂pkNN	0.87	0.8	1			k-NN	̂pkNN	0.85	0.79	1
				cosα	0.83		3				cosα	0.81		4.5				cosα	0.82		3
				γEuc	0.83		3				γEuc	0.82		2.5				γEuc	0.82		3
				κEuc	0.83		3				κEuc	0.82		2.5				κEuc	0.82		3
				δEuc	0.79		5.5				δEuc	0.79		6				δEuc	0.79		6
				δTan	0.79		5.5				δTan	0.81		4.5				δTan	0.8		5
				κTan	0.77		7				κTan	0.77		7.5				κTan	0.75		7.5
				γTan	0.76		8				γTan	0.77		7.5				γTan	0.75		7.5
			LDA	̂pLDA	0.85	0.78	1			LDA	̂pLDA	0.84	0.77	1			LDA	̂pLDA	0.85	0.78	1
				cosα	0.81		4				cosα	0.78		5				cosα	0.81		3
				γEuc	0.82		2.5				γEuc	0.79		3				γEuc	0.81		3
				κEuc	0.82		2.5				κEuc	0.79		3				κEuc	0.81		3
				δEuc	0.78		5.5				δEuc	0.76		6				δEuc	0.78		5.5
				δTan	0.78		5.5				δTan	0.79		3				δTan	0.78		5.5
				κTan	0.75		7				κTan	0.74		7.5				κTan	0.74		7.5
				γTan	0.74		8				γTan	0.74		7.5				γTan	0.74		7.5
			1 95th percentile (α = 0.05) of the permutation test.

[truncated: 3 more sheets: Table S11, Table S12, Table S13]
