# Supplementary material for: Efficiency of different measures for defining the applicability domain of classification models
Source: J Cheminform. 2017 Aug 3;9:44. doi: 10.1186/s13321-017-0230-2 (PMC5543028; doi:10.1186/s13321-017-0230-2)
Supplement: Supplementary file 5 — Additional file 5. Data sets used in this study. The data are provided in the way they were used for the respective computations. In addition to the data, the indices for the fivefold CV are also provided. [file 13321_2017_230_MOESM5_ESM.zip]

Archive with 80 entries (57 files):
- Additional_file_5/
- Additional_file_5/CVIndices/
- Additional_file_5/CVIndices/Ames/
- Additional_file_5/CVIndices/Ames/Ames_plainCV_test.dat
- Additional_file_5/CVIndices/Ames/Ames_plainCV_train.dat
- Additional_file_5/CVIndices/BBB/
- Additional_file_5/CVIndices/BBB/BBB_plainCV_test.dat
- Additional_file_5/CVIndices/BBB/BBB_plainCV_train.dat
- Additional_file_5/CVIndices/Cancer/
- Additional_file_5/CVIndices/Cancer/Cancer_plainCV_test.dat
- Additional_file_5/CVIndices/Cancer/Cancer_plainCV_train.dat
- Additional_file_5/CVIndices/CYP1A2/
- Additional_file_5/CVIndices/CYP1A2/CYP1A2_plainCV_test.dat
- Additional_file_5/CVIndices/CYP1A2/CYP1A2_plainCV_train.dat
- Additional_file_5/CVIndices/FXa/
- Additional_file_5/CVIndices/FXa/FXa_plainCV_test.dat
- Additional_file_5/CVIndices/FXa/FXa_plainCV_train.dat
- Additional_file_5/CVIndices/FXa/FXa_RUSCV_test.dat
- Additional_file_5/CVIndices/FXa/FXa_RUSCV_train.dat
- Additional_file_5/CVIndices/hERG/
- Additional_file_5/CVIndices/hERG/hERG_plainCV_test.dat
- Additional_file_5/CVIndices/hERG/hERG_plainCV_train.dat
- Additional_file_5/CVIndices/hERG/hERG_RUSCV_test.dat
- Additional_file_5/CVIndices/hERG/hERG_RUSCV_train.dat
- Additional_file_5/CVIndices/Liver/
- Additional_file_5/CVIndices/Liver/Liver_plainCV_test.dat
- Additional_file_5/CVIndices/Liver/Liver_plainCV_train.dat
- Additional_file_5/CVIndices/Liver/Liver_RUSCV_test.dat
- Additional_file_5/CVIndices/Liver/Liver_RUSCV_train.dat
- Additional_file_5/CVIndices/Musk2/
- Additional_file_5/CVIndices/Musk2/Musk2_plainCV_test.dat
- Additional_file_5/CVIndices/Musk2/Musk2_plainCV_train.dat
- Additional_file_5/CVIndices/Musk2/Musk2_RUSCV_test.dat
- Additional_file_5/CVIndices/Musk2/Musk2_RUSCV_train.dat
- Additional_file_5/CVIndices/PGP/
- Additional_file_5/CVIndices/PGP/PGP_plainCV_test.dat
- Additional_file_5/CVIndices/PGP/PGP_plainCV_train.dat
- Additional_file_5/CVIndices/QSAR/
- Additional_file_5/CVIndices/QSAR/QSAR_plainCV_test.dat
- Additional_file_5/CVIndices/QSAR/QSAR_plainCV_train.dat
- Additional_file_5/CVIndices/QSAR/QSAR_RUSCV_test.dat
- Additional_file_5/CVIndices/QSAR/QSAR_RUSCV_train.dat
- Additional_file_5/Data/
- Additional_file_5/Data/Ames/
- Additional_file_5/Data/Ames/Ames_MACCS_raw_X.dat
- Additional_file_5/Data/Ames/Ames_MOE_autoscaled_X.dat
- Additional_file_5/Data/Ames/Ames_Y.dat
- Additional_file_5/Data/BBB/
- Additional_file_5/Data/BBB/BBB_autoscaled_X.dat
- Additional_file_5/Data/BBB/BBB_Y.dat
- Additional_file_5/Data/Cancer/
- Additional_file_5/Data/Cancer/Cancer_MACCS_raw_X.dat
- Additional_file_5/Data/Cancer/Cancer_MOE_autoscaled_X.dat
- Additional_file_5/Data/Cancer/Cancer_Y.dat
- Additional_file_5/Data/CYP1A2/
- Additional_file_5/Data/CYP1A2/CYP1A2_EState_autoscaled_X.dat
- Additional_file_5/Data/CYP1A2/CYP1A2_MACCS_raw_X.dat
- Additional_file_5/Data/CYP1A2/CYP1A2_MOE_autoscaled_X.dat
- Additional_file_5/Data/CYP1A2/CYP1A2_Y.dat
- Additional_file_5/Data/FXa/
- Additional_file_5/Data/FXa/FXa_MACCS_raw_X.dat
- Additional_file_5/Data/FXa/FXa_MOE_autoscaled_X.dat
- Additional_file_5/Data/FXa/FXa_Y.dat
- Additional_file_5/Data/hERG/
- Additional_file_5/Data/hERG/hERG_MACCS_raw_X.dat
- Additional_file_5/Data/hERG/hERG_MOE_autoscaled_X.dat
- Additional_file_5/Data/hERG/hERG_Y.dat
- Additional_file_5/Data/Liver/
- Additional_file_5/Data/Liver/Liver_MACCS_raw_X.dat
- Additional_file_5/Data/Liver/Liver_MOE_autoscaled_X.dat
- Additional_file_5/Data/Liver/Liver_Y.dat
- Additional_file_5/Data/Musk2/
- Additional_file_5/Data/Musk2/Musk2_autoscaled_X.dat
- Additional_file_5/Data/Musk2/Musk2_Y.dat
- Additional_file_5/Data/PGP/
- Additional_file_5/Data/PGP/PGP_raw_X.dat
- Additional_file_5/Data/PGP/PGP_Y.dat
- Additional_file_5/Data/QSAR/
- Additional_file_5/Data/QSAR/QSAR_autoscaled_X.dat
- Additional_file_5/Data/QSAR/QSAR_Y.dat
