# Supplementary material for: Efficiency of different measures for defining the applicability domain of classification models
Source: J Cheminform. 2017 Aug 3;9:44. doi: 10.1186/s13321-017-0230-2 (PMC5543028; doi:10.1186/s13321-017-0230-2)
Supplement: Supplementary file 5 — Additional file 5. Data sets used in this study. The data are provided in the way they were used for the respective computations. In addition to the data, the indices for the fivefold CV are also provided. [file 13321_2017_230_MOESM5_ESM.zip › Additional_file_5/CVIndices/Musk2/Musk2_RUSCV_train.dat]

   1.0000000e+00   2.0000000e+00   1.0000000e+00   1.0000000e+00   1.0000000e+00
   2.0000000e+00   3.0000000e+00   3.0000000e+00   2.0000000e+00   2.0000000e+00
   4.0000000e+00   4.0000000e+00   4.0000000e+00   3.0000000e+00   3.0000000e+00
   6.0000000e+00   5.0000000e+00   5.0000000e+00   5.0000000e+00   4.0000000e+00
   7.0000000e+00   6.0000000e+00   8.0000000e+00   6.0000000e+00   5.0000000e+00
   8.0000000e+00   7.0000000e+00   9.0000000e+00   7.0000000e+00   6.0000000e+00
   9.0000000e+00   8.0000000e+00   1.0000000e+01   1.0000000e+01   7.0000000e+00
   1.0000000e+01   9.0000000e+00   1.1000000e+01   1.1000000e+01   8.0000000e+00
   1.1000000e+01   1.1000000e+01   1.2000000e+01   1.3000000e+01   9.0000000e+00
   1.2000000e+01   1.2000000e+01   1.5000000e+01   1.4000000e+01   1.0000000e+01
   1.3000000e+01   1.3000000e+01   1.6000000e+01   1.5000000e+01   1.2000000e+01
   1.4000000e+01   1.4000000e+01   1.7000000e+01   1.6000000e+01   1.3000000e+01
   1.5000000e+01   1.7000000e+01   1.8000000e+01   1.7000000e+01   1.4000000e+01
   1.6000000e+01   1.8000000e+01   1.9000000e+01   1.8000000e+01   1.5000000e+01
   1.7000000e+01   2.1000000e+01   2.0000000e+01   1.9000000e+01   1.6000000e+01
   1.9000000e+01   2.2000000e+01   2.3000000e+01   2.0000000e+01   1.8000000e+01
   2.0000000e+01   2.3000000e+01   2.6000000e+01   2.1000000e+01   1.9000000e+01
   2.1000000e+01   2.4000000e+01   2.7000000e+01   2.2000000e+01   2.0000000e+01
   2.2000000e+01   2.5000000e+01   2.8000000e+01   2.3000000e+01   2.1000000e+01
   2.3000000e+01   2.6000000e+01   2.9000000e+01   2.4000000e+01   2.2000000e+01
   2.4000000e+01   2.7000000e+01   3.1000000e+01   2.5000000e+01   2.4000000e+01
   2.5000000e+01   2.9000000e+01   3.3000000e+01   2.6000000e+01   2.5000000e+01
   2.7000000e+01   3.0000000e+01   3.5000000e+01   2.8000000e+01   2.6000000e+01
   2.8000000e+01   3.2000000e+01   3.6000000e+01   2.9000000e+01   2.7000000e+01
   2.9000000e+01   3.4000000e+01   3.7000000e+01   3.0000000e+01   2.8000000e+01
   3.0000000e+01   3.6000000e+01   3.8000000e+01   3.1000000e+01   3.0000000e+01
   3.1000000e+01   3.9000000e+01   4.0000000e+01   3.2000000e+01   3.1000000e+01
   3.2000000e+01   4.1000000e+01   4.1000000e+01   3.3000000e+01   3.2000000e+01
   3.3000000e+01   4.2000000e+01   4.2000000e+01   3.4000000e+01   3.3000000e+01
   3.4000000e+01   4.3000000e+01   4.3000000e+01   3.5000000e+01   3.4000000e+01
   3.5000000e+01   4.4000000e+01   4.4000000e+01   3.7000000e+01   3.5000000e+01
   3.6000000e+01   4.6000000e+01   4.5000000e+01   3.8000000e+01   3.6000000e+01
   3.7000000e+01   4.7000000e+01   4.6000000e+01   3.9000000e+01   3.7000000e+01
   3.8000000e+01   4.8000000e+01   4.7000000e+01   4.0000000e+01   3.8000000e+01
   3.9000000e+01   5.1000000e+01   4.8000000e+01   4.1000000e+01   3.9000000e+01
   4.0000000e+01   5.2000000e+01   4.9000000e+01   4.3000000e+01   4.0000000e+01
   4.2000000e+01   5.3000000e+01   5.0000000e+01   4.4000000e+01   4.1000000e+01
   4.3000000e+01   5.4000000e+01   5.1000000e+01   4.5000000e+01   4.2000000e+01
   4.5000000e+01   5.5000000e+01   5.2000000e+01   4.6000000e+01   4.4000000e+01
   4.7000000e+01   5.6000000e+01   5.3000000e+01   4.7000000e+01   4.5000000e+01
   4.9000000e+01   5.7000000e+01   5.4000000e+01   4.8000000e+01   4.6000000e+01
   5.0000000e+01   5.9000000e+01   5.6000000e+01   4.9000000e+01   4.8000000e+01
   5.3000000e+01   6.0000000e+01   5.8000000e+01   5.0000000e+01   4.9000000e+01
   5.4000000e+01   6.1000000e+01   5.9000000e+01   5.1000000e+01   5.0000000e+01
   5.5000000e+01   6.2000000e+01   6.0000000e+01   5.2000000e+01   5.1000000e+01
   5.6000000e+01   6.3000000e+01   6.1000000e+01   5.5000000e+01   5.2000000e+01
   5.7000000e+01   6.4000000e+01   6.2000000e+01   5.7000000e+01   5.3000000e+01
   5.8000000e+01   6.6000000e+01   6.3000000e+01   5.8000000e+01   5.4000000e+01
   6.0000000e+01   6.7000000e+01   6.4000000e+01   5.9000000e+01   5.5000000e+01
   6.1000000e+01   6.8000000e+01   6.5000000e+01   6.2000000e+01   5.6000000e+01
   6.3000000e+01   6.9000000e+01   6.6000000e+01   6.4000000e+01   5.7000000e+01
   6.5000000e+01   7.0000000e+01   6.7000000e+01   6.5000000e+01   5.8000000e+01
   6.8000000e+01   7.1000000e+01   6.8000000e+01   6.6000000e+01   5.9000000e+01
   6.9000000e+01   7.2000000e+01   6.9000000e+01   6.7000000e+01   6.0000000e+01
   7.0000000e+01   7.3000000e+01   7.0000000e+01   6.8000000e+01   6.1000000e+01
   7.1000000e+01   7.4000000e+01   7.2000000e+01   7.1000000e+01   6.2000000e+01
   7.2000000e+01   7.5000000e+01   7.3000000e+01   7.3000000e+01   6.3000000e+01
   7.4000000e+01   7.6000000e+01   7.4000000e+01   7.5000000e+01   6.4000000e+01
   7.6000000e+01   7.7000000e+01   7.5000000e+01   7.6000000e+01   6.5000000e+01
   7.7000000e+01   7.9000000e+01   7.7000000e+01   7.7000000e+01   6.6000000e+01
   7.8000000e+01   8.0000000e+01   7.8000000e+01   7.8000000e+01   6.7000000e+01
   7.9000000e+01   8.1000000e+01   7.9000000e+01   7.9000000e+01   6.9000000e+01
   8.0000000e+01   8.2000000e+01   8.2000000e+01   8.0000000e+01   7.0000000e+01
   8.1000000e+01   8.3000000e+01   8.3000000e+01   8.1000000e+01   7.1000000e+01
   8.3000000e+01   8.4000000e+01   8.4000000e+01   8.2000000e+01   7.2000000e+01
   8.4000000e+01   8.5000000e+01   8.6000000e+01   8.3000000e+01   7.3000000e+01
   8.5000000e+01   8.6000000e+01   8.7000000e+01   8.5000000e+01   7.4000000e+01
   8.7000000e+01   8.7000000e+01   8.8000000e+01   8.6000000e+01   7.5000000e+01
   8.9000000e+01   8.8000000e+01   8.9000000e+01   8.7000000e+01   7.6000000e+01
   9.0000000e+01   9.0000000e+01   9.1000000e+01   8.8000000e+01   7.8000000e+01
   9.2000000e+01   9.1000000e+01   9.2000000e+01   8.9000000e+01   8.0000000e+01
   9.3000000e+01   9.3000000e+01   9.4000000e+01   9.0000000e+01   8.1000000e+01
   9.5000000e+01   9.4000000e+01   9.5000000e+01   9.1000000e+01   8.2000000e+01
   9.6000000e+01   9.5000000e+01   9.6000000e+01   9.2000000e+01   8.4000000e+01
   9.7000000e+01   9.6000000e+01   9.7000000e+01   9.3000000e+01   8.5000000e+01
   9.8000000e+01   9.7000000e+01   9.8000000e+01   9.4000000e+01   8.6000000e+01
   9.9000000e+01   9.9000000e+01   9.9000000e+01   9.8000000e+01   8.8000000e+01
   1.0000000e+02   1.0100000e+02   1.0000000e+02   1.0000000e+02   8.9000000e+01
   1.0100000e+02   1.0200000e+02   1.0300000e+02   1.0100000e+02   9.0000000e+01
   1.0200000e+02   1.0400000e+02   1.0400000e+02   1.0200000e+02   9.1000000e+01
   1.0300000e+02   1.0600000e+02   1.0500000e+02   1.0300000e+02   9.2000000e+01
   1.0400000e+02   1.0700000e+02   1.0600000e+02   1.0400000e+02   9.3000000e+01
   1.0500000e+02   1.0900000e+02   1.0700000e+02   1.0500000e+02   9.4000000e+01
   1.0600000e+02   1.1000000e+02   1.0800000e+02   1.0800000e+02   9.5000000e+01
   1.0700000e+02   1.1100000e+02   1.0900000e+02   1.1000000e+02   9.6000000e+01
   1.0800000e+02   1.1200000e+02   1.1000000e+02   1.1100000e+02   9.7000000e+01
   1.0900000e+02   1.1400000e+02   1.1100000e+02   1.1200000e+02   9.8000000e+01
   1.1000000e+02   1.1500000e+02   1.1200000e+02   1.1300000e+02   9.9000000e+01
   1.1100000e+02   1.1600000e+02   1.1300000e+02   1.1400000e+02   1.0000000e+02
   1.1200000e+02   1.1800000e+02   1.1600000e+02   1.1500000e+02   1.0100000e+02
   1.1300000e+02   1.1900000e+02   1.1700000e+02   1.1600000e+02   1.0200000e+02
   1.1400000e+02   1.2000000e+02   1.1800000e+02   1.1700000e+02   1.0300000e+02
   1.1500000e+02   1.2100000e+02   1.1900000e+02   1.1800000e+02   1.0500000e+02
   1.1600000e+02   1.2200000e+02   1.2200000e+02   1.2000000e+02   1.0600000e+02
   1.1700000e+02   1.2300000e+02   1.2300000e+02   1.2100000e+02   1.0700000e+02
   1.1900000e+02   1.2400000e+02   1.2400000e+02   1.2300000e+02   1.0800000e+02
   1.2000000e+02   1.2500000e+02   1.2500000e+02   1.2400000e+02   1.0900000e+02
   1.2100000e+02   1.2600000e+02   1.2600000e+02   1.2600000e+02   1.1300000e+02
   1.2200000e+02   1.2700000e+02   1.2700000e+02   1.2700000e+02   1.1400000e+02
   1.2300000e+02   1.2800000e+02   1.3000000e+02   1.2800000e+02   1.1500000e+02
   1.2500000e+02   1.2900000e+02   1.3100000e+02   1.2900000e+02   1.1700000e+02
   1.2800000e+02   1.3000000e+02   1.3200000e+02   1.3000000e+02   1.1800000e+02
   1.2900000e+02   1.3200000e+02   1.3300000e+02   1.3100000e+02   1.1900000e+02
   1.3100000e+02   1.3300000e+02   1.3400000e+02   1.3200000e+02   1.2000000e+02
   1.3200000e+02   1.3400000e+02   1.3500000e+02   1.3400000e+02   1.2100000e+02
   1.3300000e+02   1.3500000e+02   1.3600000e+02   1.3500000e+02   1.2200000e+02
   1.3400000e+02   1.3900000e+02   1.3700000e+02   1.3600000e+02   1.2400000e+02
   1.3600000e+02   1.4000000e+02   1.3800000e+02   1.3700000e+02   1.2500000e+02
   1.3700000e+02   1.4100000e+02   1.3900000e+02   1.3800000e+02   1.2600000e+02
   1.3800000e+02   1.4200000e+02   1.4000000e+02   1.3900000e+02   1.2700000e+02
   1.3900000e+02   1.4400000e+02   1.4100000e+02   1.4000000e+02   1.2800000e+02
   1.4000000e+02   1.4500000e+02   1.4200000e+02   1.4200000e+02   1.2900000e+02
   1.4100000e+02   1.4700000e+02   1.4300000e+02   1.4300000e+02   1.3000000e+02
   1.4200000e+02   1.4800000e+02   1.4500000e+02   1.4400000e+02   1.3100000e+02
   1.4300000e+02   1.5100000e+02   1.4600000e+02   1.4600000e+02   1.3300000e+02
   1.4400000e+02   1.5400000e+02   1.4700000e+02   1.4700000e+02   1.3500000e+02
   1.4500000e+02   1.5500000e+02   1.4800000e+02   1.4800000e+02   1.3600000e+02
   1.4600000e+02   1.5600000e+02   1.4900000e+02   1.4900000e+02   1.3700000e+02
   1.4700000e+02   1.5700000e+02   1.5000000e+02   1.5000000e+02   1.3800000e+02
   1.4800000e+02   1.5800000e+02   1.5200000e+02   1.5100000e+02   1.4100000e+02
   1.4900000e+02   1.5900000e+02   1.5300000e+02   1.5200000e+02   1.4300000e+02
   1.5000000e+02   1.6100000e+02   1.5400000e+02   1.5300000e+02   1.4400000e+02
   1.5100000e+02   1.6200000e+02   1.5500000e+02   1.5600000e+02   1.4500000e+02
   1.5200000e+02   1.6300000e+02   1.5700000e+02   1.5800000e+02   1.4600000e+02
   1.5300000e+02   1.6500000e+02   1.5800000e+02   1.5900000e+02   1.4900000e+02
   1.5400000e+02   1.6600000e+02   1.5900000e+02   1.6000000e+02   1.5000000e+02
   1.5500000e+02   1.6700000e+02   1.6000000e+02   1.6300000e+02   1.5100000e+02
   1.5600000e+02   1.6800000e+02   1.6100000e+02   1.6400000e+02   1.5200000e+02
   1.5700000e+02   1.7000000e+02   1.6200000e+02   1.6500000e+02   1.5300000e+02
   1.5800000e+02   1.7100000e+02   1.6300000e+02   1.6600000e+02   1.5400000e+02
   1.6000000e+02   1.7200000e+02   1.6400000e+02   1.6700000e+02   1.5500000e+02
   1.6100000e+02   1.7300000e+02   1.6500000e+02   1.6800000e+02   1.5600000e+02
   1.6200000e+02   1.7400000e+02   1.6600000e+02   1.6900000e+02   1.5700000e+02
   1.6300000e+02   1.7500000e+02   1.6700000e+02   1.7000000e+02   1.5900000e+02
   1.6400000e+02   1.7600000e+02   1.6800000e+02   1.7100000e+02   1.6000000e+02
   1.6500000e+02   1.7800000e+02   1.6900000e+02   1.7300000e+02   1.6100000e+02
   1.6700000e+02   1.7900000e+02   1.7100000e+02   1.7400000e+02   1.6200000e+02
   1.6900000e+02   1.8000000e+02   1.7200000e+02   1.7500000e+02   1.6400000e+02
   1.7000000e+02   1.8100000e+02   1.7300000e+02   1.7700000e+02   1.6600000e+02
   1.7100000e+02   1.8200000e+02   1.7400000e+02   1.8000000e+02   1.6800000e+02
   1.7200000e+02   1.8400000e+02   1.7500000e+02   1.8100000e+02   1.6900000e+02
   1.7600000e+02   1.8600000e+02   1.7600000e+02   1.8300000e+02   1.7000000e+02
   1.7700000e+02   1.8700000e+02   1.7700000e+02   1.8400000e+02   1.7200000e+02
   1.7800000e+02   1.8800000e+02   1.7800000e+02   1.8500000e+02   1.7300000e+02
   1.7900000e+02   1.8900000e+02   1.7900000e+02   1.8600000e+02   1.7400000e+02
   1.8100000e+02   1.9000000e+02   1.8000000e+02   1.8700000e+02   1.7500000e+02
   1.8200000e+02   1.9300000e+02   1.8100000e+02   1.8900000e+02   1.7600000e+02
   1.8300000e+02   1.9400000e+02   1.8200000e+02   1.9000000e+02   1.7700000e+02
   1.8400000e+02   1.9600000e+02   1.8300000e+02   1.9100000e+02   1.7800000e+02
   1.8500000e+02   1.9700000e+02   1.8400000e+02   1.9200000e+02   1.7900000e+02
   1.8700000e+02   1.9900000e+02   1.8500000e+02   1.9400000e+02   1.8000000e+02
   1.8800000e+02   2.0000000e+02   1.8600000e+02   1.9500000e+02   1.8200000e+02
   1.8900000e+02   2.0100000e+02   1.8800000e+02   1.9700000e+02   1.8300000e+02
   1.9100000e+02   2.0200000e+02   1.9000000e+02   1.9800000e+02   1.8500000e+02
   1.9200000e+02   2.0300000e+02   1.9100000e+02   1.9900000e+02   1.8600000e+02
   1.9300000e+02   2.0400000e+02   1.9200000e+02   2.0000000e+02   1.8700000e+02
   1.9400000e+02   2.0500000e+02   1.9300000e+02   2.0100000e+02   1.8800000e+02
   1.9500000e+02   2.0800000e+02   1.9500000e+02   2.0200000e+02   1.8900000e+02
   1.9600000e+02   2.0900000e+02   1.9600000e+02   2.0300000e+02   1.9000000e+02
   1.9800000e+02   2.1000000e+02   1.9700000e+02   2.0400000e+02   1.9100000e+02
   2.0000000e+02   2.1100000e+02   1.9800000e+02   2.0500000e+02   1.9200000e+02
   2.0300000e+02   2.1200000e+02   1.9900000e+02   2.0600000e+02   1.9300000e+02
   2.0400000e+02   2.1300000e+02   2.0000000e+02   2.0700000e+02   1.9400000e+02
   2.0500000e+02   2.1400000e+02   2.0100000e+02   2.0800000e+02   1.9500000e+02
   2.0600000e+02   2.1500000e+02   2.0200000e+02   2.0900000e+02   1.9600000e+02
   2.0700000e+02   2.1600000e+02   2.0300000e+02   2.1100000e+02   1.9700000e+02
   2.1000000e+02   2.1700000e+02   2.0500000e+02   2.1200000e+02   1.9800000e+02
   2.1200000e+02   2.1800000e+02   2.0600000e+02   2.1400000e+02   1.9900000e+02
   2.1300000e+02   2.1900000e+02   2.0700000e+02   2.1500000e+02   2.0100000e+02
   2.1400000e+02   2.2100000e+02   2.0800000e+02   2.1600000e+02   2.0200000e+02
   2.1600000e+02   2.2300000e+02   2.0900000e+02   2.1700000e+02   2.0400000e+02
   2.1900000e+02   2.2400000e+02   2.1000000e+02   2.1800000e+02   2.0600000e+02
   2.2000000e+02   2.2500000e+02   2.1100000e+02   2.1900000e+02   2.0700000e+02
   2.2200000e+02   2.2600000e+02   2.1200000e+02   2.2000000e+02   2.0800000e+02
   2.2500000e+02   2.2800000e+02   2.1300000e+02   2.2100000e+02   2.0900000e+02
   2.2600000e+02   2.3100000e+02   2.1500000e+02   2.2200000e+02   2.1000000e+02
   2.2700000e+02   2.3400000e+02   2.1700000e+02   2.2300000e+02   2.1100000e+02
   2.2900000e+02   2.3500000e+02   2.1800000e+02   2.2400000e+02   2.1300000e+02
   2.3000000e+02   2.3600000e+02   2.2000000e+02   2.2500000e+02   2.1400000e+02
   2.3100000e+02   2.3700000e+02   2.2100000e+02   2.2700000e+02   2.1500000e+02
   2.3200000e+02   2.3900000e+02   2.2200000e+02   2.2800000e+02   2.1600000e+02
   2.3300000e+02   2.4000000e+02   2.2300000e+02   2.2900000e+02   2.1700000e+02
   2.3400000e+02   2.4200000e+02   2.2400000e+02   2.3000000e+02   2.1800000e+02
   2.3500000e+02   2.4300000e+02   2.2500000e+02   2.3100000e+02   2.1900000e+02
   2.3600000e+02   2.4400000e+02   2.2600000e+02   2.3200000e+02   2.2000000e+02
   2.3700000e+02   2.4500000e+02   2.2700000e+02   2.3300000e+02   2.2100000e+02
   2.3800000e+02   2.4600000e+02   2.2800000e+02   2.3400000e+02   2.2200000e+02
   2.4000000e+02   2.4700000e+02   2.2900000e+02   2.3500000e+02   2.2300000e+02
   2.4100000e+02   2.4800000e+02   2.3000000e+02   2.3600000e+02   2.2400000e+02
   2.4200000e+02   2.4900000e+02   2.3200000e+02   2.3700000e+02   2.2600000e+02
   2.4300000e+02   2.5000000e+02   2.3300000e+02   2.3800000e+02   2.2700000e+02
   2.4400000e+02   2.5100000e+02   2.3600000e+02   2.3900000e+02   2.2800000e+02
   2.4500000e+02   2.5200000e+02   2.3700000e+02   2.4000000e+02   2.2900000e+02
   2.4600000e+02   2.5300000e+02   2.3800000e+02   2.4100000e+02   2.3000000e+02
   2.4900000e+02   2.5400000e+02   2.3900000e+02   2.4200000e+02   2.3100000e+02
   2.5000000e+02   2.5600000e+02   2.4000000e+02   2.4400000e+02   2.3200000e+02
   2.5100000e+02   2.5700000e+02   2.4100000e+02   2.4500000e+02   2.3300000e+02
   2.5200000e+02   2.5800000e+02   2.4300000e+02   2.4600000e+02   2.3400000e+02
   2.5300000e+02   2.5900000e+02   2.4400000e+02   2.4700000e+02   2.3500000e+02
   2.5400000e+02   2.6000000e+02   2.4500000e+02   2.4800000e+02   2.3800000e+02
   2.5500000e+02   2.6500000e+02   2.4700000e+02   2.4900000e+02   2.3900000e+02
   2.5600000e+02   2.6600000e+02   2.4800000e+02   2.5100000e+02   2.4100000e+02
   2.5700000e+02   2.6700000e+02   2.5000000e+02   2.5200000e+02   2.4200000e+02
   2.5800000e+02   2.6900000e+02   2.5100000e+02   2.5300000e+02   2.4300000e+02
   2.6000000e+02   2.7000000e+02   2.5300000e+02   2.5500000e+02   2.4600000e+02
   2.6100000e+02   2.7100000e+02   2.5400000e+02   2.5600000e+02   2.4700000e+02
   2.6200000e+02   2.7200000e+02   2.5500000e+02   2.5700000e+02   2.4800000e+02
   2.6300000e+02   2.7300000e+02   2.5700000e+02   2.5800000e+02   2.4900000e+02
   2.6400000e+02   2.7400000e+02   2.5800000e+02   2.5900000e+02   2.5000000e+02
   2.6600000e+02   2.7500000e+02   2.5900000e+02   2.6100000e+02   2.5200000e+02
   2.6700000e+02   2.7600000e+02   2.6000000e+02   2.6200000e+02   2.5400000e+02
   2.6800000e+02   2.7700000e+02   2.6100000e+02   2.6300000e+02   2.5500000e+02
   2.6900000e+02   2.7800000e+02   2.6200000e+02   2.6400000e+02   2.5600000e+02
   2.7000000e+02   2.7900000e+02   2.6300000e+02   2.6500000e+02   2.5900000e+02
   2.7100000e+02   2.8000000e+02   2.6400000e+02   2.6600000e+02   2.6000000e+02
   2.7200000e+02   2.8100000e+02   2.6500000e+02   2.6700000e+02   2.6100000e+02
   2.7300000e+02   2.8200000e+02   2.6600000e+02   2.6800000e+02   2.6200000e+02
   2.7400000e+02   2.8300000e+02   2.6700000e+02   2.7200000e+02   2.6300000e+02
   2.7500000e+02   2.8500000e+02   2.6800000e+02   2.7300000e+02   2.6400000e+02
   2.7600000e+02   2.8600000e+02   2.6900000e+02   2.7400000e+02   2.6500000e+02
   2.7700000e+02   2.8800000e+02   2.7000000e+02   2.7500000e+02   2.6800000e+02
   2.7800000e+02   2.9000000e+02   2.7100000e+02   2.7600000e+02   2.6900000e+02
   2.7900000e+02   2.9100000e+02   2.7200000e+02   2.7700000e+02   2.7000000e+02
   2.8000000e+02   2.9200000e+02   2.7300000e+02   2.7800000e+02   2.7100000e+02
   2.8400000e+02   2.9300000e+02   2.7400000e+02   2.7900000e+02   2.7600000e+02
   2.8500000e+02   2.9400000e+02   2.7500000e+02   2.8100000e+02   2.7700000e+02
   2.8600000e+02   2.9700000e+02   2.7900000e+02   2.8200000e+02   2.7800000e+02
   2.8700000e+02   2.9800000e+02   2.8000000e+02   2.8300000e+02   2.8000000e+02
   2.8800000e+02   3.0000000e+02   2.8100000e+02   2.8400000e+02   2.8100000e+02
   2.8900000e+02   3.0200000e+02   2.8200000e+02   2.8700000e+02   2.8200000e+02
   2.9000000e+02   3.0300000e+02   2.8300000e+02   2.8800000e+02   2.8300000e+02
   2.9100000e+02   3.0500000e+02   2.8400000e+02   2.8900000e+02   2.8400000e+02
   2.9300000e+02   3.0600000e+02   2.8500000e+02   2.9100000e+02   2.8500000e+02
   2.9400000e+02   3.0700000e+02   2.8600000e+02   2.9200000e+02   2.8600000e+02
   2.9500000e+02   3.0800000e+02   2.8700000e+02   2.9300000e+02   2.8700000e+02
   2.9600000e+02   3.0900000e+02   2.8900000e+02   2.9500000e+02   2.8800000e+02
   2.9700000e+02   3.1000000e+02   2.9000000e+02   2.9600000e+02   2.8900000e+02
   2.9800000e+02   3.1100000e+02   2.9100000e+02   2.9700000e+02   2.9000000e+02
   2.9900000e+02   3.1200000e+02   2.9200000e+02   2.9900000e+02   2.9200000e+02
   3.0100000e+02   3.1400000e+02   2.9400000e+02   3.0000000e+02   2.9300000e+02
   3.0200000e+02   3.1500000e+02   2.9500000e+02   3.0100000e+02   2.9400000e+02
   3.0300000e+02   3.1600000e+02   2.9600000e+02   3.0200000e+02   2.9500000e+02
   3.0400000e+02   3.1700000e+02   2.9800000e+02   3.0300000e+02   2.9600000e+02
   3.0700000e+02   3.1900000e+02   2.9900000e+02   3.0400000e+02   2.9700000e+02
   3.0800000e+02   3.2000000e+02   3.0000000e+02   3.0500000e+02   2.9800000e+02
   3.1000000e+02   3.2100000e+02   3.0100000e+02   3.0600000e+02   2.9900000e+02
   3.1200000e+02   3.2200000e+02   3.0200000e+02   3.0700000e+02   3.0000000e+02
   3.1300000e+02   3.2400000e+02   3.0400000e+02   3.0800000e+02   3.0100000e+02
   3.1500000e+02   3.2500000e+02   3.0500000e+02   3.0900000e+02   3.0300000e+02
   3.1600000e+02   3.2800000e+02   3.0600000e+02   3.1000000e+02   3.0400000e+02
   3.1700000e+02   3.2900000e+02   3.0800000e+02   3.1100000e+02   3.0500000e+02
   3.1800000e+02   3.3100000e+02   3.0900000e+02   3.1200000e+02   3.0600000e+02
   3.1900000e+02   3.3200000e+02   3.1000000e+02   3.1300000e+02   3.0700000e+02
   3.2000000e+02   3.3400000e+02   3.1100000e+02   3.1400000e+02   3.0900000e+02
   3.2100000e+02   3.3500000e+02   3.1300000e+02   3.1500000e+02   3.1100000e+02
   3.2200000e+02   3.3700000e+02   3.1400000e+02   3.1800000e+02   3.1200000e+02
   3.2300000e+02   3.3800000e+02   3.1600000e+02   3.1900000e+02   3.1300000e+02
   3.2500000e+02   3.3900000e+02   3.1700000e+02   3.2000000e+02   3.1400000e+02
   3.2600000e+02   3.4000000e+02   3.1800000e+02   3.2200000e+02   3.1500000e+02
   3.2700000e+02   3.4100000e+02   3.2100000e+02   3.2300000e+02   3.1600000e+02
   3.2900000e+02   3.4200000e+02   3.2200000e+02   3.2400000e+02   3.1700000e+02
   3.3000000e+02   3.4300000e+02   3.2300000e+02   3.2600000e+02   3.1800000e+02
   3.3100000e+02   3.4400000e+02   3.2400000e+02   3.2700000e+02   3.1900000e+02
   3.3200000e+02   3.4500000e+02   3.2500000e+02   3.2800000e+02   3.2000000e+02
   3.3300000e+02   3.4800000e+02   3.2600000e+02   3.2900000e+02   3.2100000e+02
   3.3400000e+02   3.4900000e+02   3.2700000e+02   3.3000000e+02   3.2300000e+02
   3.3500000e+02   3.5000000e+02   3.2800000e+02   3.3200000e+02   3.2400000e+02
   3.3600000e+02   3.5200000e+02   3.2900000e+02   3.3300000e+02   3.2500000e+02
   3.3700000e+02   3.5300000e+02   3.3000000e+02   3.3400000e+02   3.2600000e+02
   3.3800000e+02   3.5400000e+02   3.3100000e+02   3.3500000e+02   3.2700000e+02
   3.3900000e+02   3.5500000e+02   3.3300000e+02   3.3600000e+02   3.2800000e+02
   3.4100000e+02   3.5600000e+02   3.3400000e+02   3.3700000e+02   3.3000000e+02
   3.4200000e+02   3.5700000e+02   3.3500000e+02   3.3800000e+02   3.3100000e+02
   3.4300000e+02   3.5800000e+02   3.3600000e+02   3.3900000e+02   3.3200000e+02
   3.4600000e+02   3.5900000e+02   3.3800000e+02   3.4000000e+02   3.3300000e+02
   3.4700000e+02   3.6100000e+02   3.3900000e+02   3.4200000e+02   3.3600000e+02
   3.4900000e+02   3.6200000e+02   3.4000000e+02   3.4300000e+02   3.3700000e+02
   3.5000000e+02   3.6300000e+02   3.4100000e+02   3.4400000e+02   3.4000000e+02
   3.5100000e+02   3.6400000e+02   3.4200000e+02   3.4500000e+02   3.4100000e+02
   3.5200000e+02   3.6500000e+02   3.4300000e+02   3.4600000e+02   3.4400000e+02
   3.5300000e+02   3.6600000e+02   3.4400000e+02   3.4700000e+02   3.4500000e+02
   3.5400000e+02   3.6700000e+02   3.4500000e+02   3.4800000e+02   3.4600000e+02
   3.5500000e+02   3.6800000e+02   3.4600000e+02   3.5100000e+02   3.4700000e+02
   3.5600000e+02   3.6900000e+02   3.4700000e+02   3.5200000e+02   3.4800000e+02
   3.5800000e+02   3.7000000e+02   3.4800000e+02   3.5300000e+02   3.4900000e+02
   3.5900000e+02   3.7100000e+02   3.4900000e+02   3.5600000e+02   3.5000000e+02
   3.6000000e+02   3.7200000e+02   3.5000000e+02   3.5700000e+02   3.5100000e+02
   3.6100000e+02   3.7300000e+02   3.5100000e+02   3.5800000e+02   3.5200000e+02
   3.6200000e+02   3.7500000e+02   3.5400000e+02   3.5900000e+02   3.5300000e+02
   3.6300000e+02   3.7700000e+02   3.5500000e+02   3.6000000e+02   3.5400000e+02
   3.6400000e+02   3.7900000e+02   3.5600000e+02   3.6100000e+02   3.5500000e+02
   3.6500000e+02   3.8100000e+02   3.5700000e+02   3.6200000e+02   3.5700000e+02
   3.6600000e+02   3.8300000e+02   3.6000000e+02   3.6300000e+02   3.5800000e+02
   3.6700000e+02   3.8500000e+02   3.6100000e+02   3.6400000e+02   3.5900000e+02
   3.6800000e+02   3.8800000e+02   3.6200000e+02   3.6500000e+02   3.6000000e+02
   3.6900000e+02   3.8900000e+02   3.6300000e+02   3.6700000e+02   3.6400000e+02
   3.7100000e+02   3.9000000e+02   3.6600000e+02   3.6800000e+02   3.6500000e+02
   3.7200000e+02   3.9100000e+02   3.6700000e+02   3.7000000e+02   3.6600000e+02
   3.7300000e+02   3.9200000e+02   3.6800000e+02   3.7100000e+02   3.6900000e+02
   3.7400000e+02   3.9400000e+02   3.6900000e+02   3.7400000e+02   3.7000000e+02
   3.7500000e+02   3.9600000e+02   3.7000000e+02   3.7500000e+02   3.7100000e+02
   3.7600000e+02   3.9700000e+02   3.7200000e+02   3.7600000e+02   3.7200000e+02
   3.7800000e+02   3.9800000e+02   3.7300000e+02   3.7700000e+02   3.7300000e+02
   3.7900000e+02   4.0100000e+02   3.7400000e+02   3.7800000e+02   3.7400000e+02
   3.8000000e+02   4.0200000e+02   3.7600000e+02   3.7900000e+02   3.7500000e+02
   3.8100000e+02   4.0300000e+02   3.7700000e+02   3.8000000e+02   3.7600000e+02
   3.8200000e+02   4.0400000e+02   3.7800000e+02   3.8100000e+02   3.7700000e+02
   3.8400000e+02   4.0500000e+02   3.7900000e+02   3.8200000e+02   3.7800000e+02
   3.8600000e+02   4.0700000e+02   3.8000000e+02   3.8300000e+02   3.8000000e+02
   3.8700000e+02   4.0800000e+02   3.8200000e+02   3.8400000e+02   3.8100000e+02
   3.8800000e+02   4.0900000e+02   3.8300000e+02   3.8500000e+02   3.8200000e+02
   3.8900000e+02   4.1000000e+02   3.8400000e+02   3.8600000e+02   3.8300000e+02
   3.9000000e+02   4.1100000e+02   3.8500000e+02   3.8700000e+02   3.8400000e+02
   3.9100000e+02   4.1200000e+02   3.8600000e+02   3.9000000e+02   3.8500000e+02
   3.9200000e+02   4.1300000e+02   3.8700000e+02   3.9300000e+02   3.8600000e+02
   3.9300000e+02   4.1400000e+02   3.8800000e+02   3.9500000e+02   3.8700000e+02
   3.9400000e+02   4.1600000e+02   3.8900000e+02   3.9600000e+02   3.8800000e+02
   3.9500000e+02   4.1800000e+02   3.9000000e+02   3.9700000e+02   3.8900000e+02
   3.9700000e+02   4.1900000e+02   3.9100000e+02   3.9800000e+02   3.9100000e+02
   3.9800000e+02   4.2000000e+02   3.9200000e+02   3.9900000e+02   3.9200000e+02
   3.9900000e+02   4.2100000e+02   3.9300000e+02   4.0000000e+02   3.9300000e+02
   4.0000000e+02   4.2200000e+02   3.9400000e+02   4.0100000e+02   3.9400000e+02
   4.0100000e+02   4.2300000e+02   3.9500000e+02   4.0300000e+02   3.9500000e+02
   4.0200000e+02   4.2400000e+02   3.9600000e+02   4.0400000e+02   3.9600000e+02
   4.0300000e+02   4.2500000e+02   3.9700000e+02   4.0500000e+02   3.9800000e+02
   4.0400000e+02   4.2600000e+02   3.9900000e+02   4.0600000e+02   3.9900000e+02
   4.0500000e+02   4.2700000e+02   4.0000000e+02   4.0700000e+02   4.0000000e+02
   4.0600000e+02   4.2800000e+02   4.0200000e+02   4.0800000e+02   4.0100000e+02
   4.0700000e+02   4.2900000e+02   4.0400000e+02   4.0900000e+02   4.0200000e+02
   4.1000000e+02   4.3000000e+02   4.0500000e+02   4.1000000e+02   4.0300000e+02
   4.1100000e+02   4.3200000e+02   4.0600000e+02   4.1200000e+02   4.0600000e+02
   4.1200000e+02   4.3300000e+02   4.0700000e+02   4.1300000e+02   4.0800000e+02
   4.1400000e+02   4.3400000e+02   4.0800000e+02   4.1400000e+02   4.0900000e+02
   4.1500000e+02   4.3500000e+02   4.0900000e+02   4.1500000e+02   4.1000000e+02
   4.1600000e+02   4.3600000e+02   4.1100000e+02   4.1600000e+02   4.1100000e+02
   4.1700000e+02   4.3700000e+02   4.1300000e+02   4.1700000e+02   4.1200000e+02
   4.1800000e+02   4.3900000e+02   4.1400000e+02   4.1800000e+02   4.1300000e+02
   4.1900000e+02   4.4000000e+02   4.1500000e+02   4.1900000e+02   4.1500000e+02
   4.2000000e+02   4.4100000e+02   4.1700000e+02   4.2000000e+02   4.1600000e+02
   4.2100000e+02   4.4200000e+02   4.1800000e+02   4.2200000e+02   4.1700000e+02
   4.2200000e+02   4.4300000e+02   4.2000000e+02   4.2300000e+02   4.1900000e+02
   4.2300000e+02   4.4500000e+02   4.2100000e+02   4.2500000e+02   4.2100000e+02
   4.2400000e+02   4.4600000e+02   4.2200000e+02   4.2800000e+02   4.2300000e+02
   4.2600000e+02   4.4700000e+02   4.2400000e+02   4.2900000e+02   4.2400000e+02
   4.2700000e+02   4.4800000e+02   4.2500000e+02   4.3000000e+02   4.2500000e+02
   4.2800000e+02   4.4900000e+02   4.2600000e+02   4.3100000e+02   4.2600000e+02
   4.3100000e+02   4.5200000e+02   4.2700000e+02   4.3200000e+02   4.2700000e+02
   4.3200000e+02   4.5400000e+02   4.2900000e+02   4.3400000e+02   4.2800000e+02
   4.3300000e+02   4.5500000e+02   4.3000000e+02   4.3600000e+02   4.2900000e+02
   4.3400000e+02   4.5600000e+02   4.3100000e+02   4.3700000e+02   4.3000000e+02
   4.3500000e+02   4.5700000e+02   4.3300000e+02   4.3800000e+02   4.3100000e+02
   4.3700000e+02   4.5800000e+02   4.3400000e+02   4.3900000e+02   4.3200000e+02
   4.3800000e+02   4.6000000e+02   4.3500000e+02   4.4000000e+02   4.3300000e+02
   4.3900000e+02   4.6200000e+02   4.3600000e+02   4.4100000e+02   4.3500000e+02
   4.4000000e+02   4.6300000e+02   4.3700000e+02   4.4200000e+02   4.3600000e+02
   4.4100000e+02   4.6400000e+02   4.3800000e+02   4.4300000e+02   4.3800000e+02
   4.4200000e+02   4.6500000e+02   4.4000000e+02   4.4400000e+02   4.3900000e+02
   4.4400000e+02   4.6600000e+02   4.4100000e+02   4.4500000e+02   4.4300000e+02
   4.4500000e+02   4.6700000e+02   4.4200000e+02   4.4600000e+02   4.4400000e+02
   4.4600000e+02   4.6900000e+02   4.4300000e+02   4.4800000e+02   4.4700000e+02
   4.4700000e+02   4.7000000e+02   4.4400000e+02   4.4900000e+02   4.4800000e+02
   4.4900000e+02   4.7100000e+02   4.4500000e+02   4.5000000e+02   4.5000000e+02
   4.5000000e+02   4.7200000e+02   4.4600000e+02   4.5100000e+02   4.5100000e+02
   4.5100000e+02   4.7300000e+02   4.4700000e+02   4.5300000e+02   4.5200000e+02
   4.5200000e+02   4.7500000e+02   4.4800000e+02   4.5500000e+02   4.5300000e+02
   4.5300000e+02   4.7600000e+02   4.4900000e+02   4.5600000e+02   4.5400000e+02
   4.5400000e+02   4.7700000e+02   4.5000000e+02   4.5800000e+02   4.5500000e+02
   4.5700000e+02   4.7900000e+02   4.5100000e+02   4.5900000e+02   4.5600000e+02
   4.5800000e+02   4.8100000e+02   4.5200000e+02   4.6100000e+02   4.5700000e+02
   4.5900000e+02   4.8200000e+02   4.5300000e+02   4.6200000e+02   4.5900000e+02
   4.6000000e+02   4.8300000e+02   4.5400000e+02   4.6500000e+02   4.6000000e+02
   4.6100000e+02   4.8400000e+02   4.5500000e+02   4.6600000e+02   4.6100000e+02
   4.6200000e+02   4.8500000e+02   4.5600000e+02   4.6700000e+02   4.6300000e+02
   4.6300000e+02   4.8600000e+02   4.5700000e+02   4.6800000e+02   4.6400000e+02
   4.6400000e+02   4.8800000e+02   4.5800000e+02   4.6900000e+02   4.6500000e+02
   4.6500000e+02   4.8900000e+02   4.5900000e+02   4.7100000e+02   4.6600000e+02
   4.6700000e+02   4.9000000e+02   4.6000000e+02   4.7400000e+02   4.6800000e+02
   4.6800000e+02   4.9100000e+02   4.6100000e+02   4.7600000e+02   4.6900000e+02
   4.6900000e+02   4.9200000e+02   4.6200000e+02   4.7700000e+02   4.7000000e+02
   4.7000000e+02   4.9400000e+02   4.6300000e+02   4.7800000e+02   4.7200000e+02
   4.7100000e+02   4.9500000e+02   4.6400000e+02   4.7900000e+02   4.7300000e+02
   4.7200000e+02   4.9600000e+02   4.6600000e+02   4.8000000e+02   4.7400000e+02
   4.7300000e+02   4.9700000e+02   4.6700000e+02   4.8100000e+02   4.7500000e+02
   4.7400000e+02   4.9800000e+02   4.6800000e+02   4.8300000e+02   4.7600000e+02
   4.7500000e+02   4.9900000e+02   4.7000000e+02   4.8400000e+02   4.7700000e+02
   4.7600000e+02   5.0000000e+02   4.7100000e+02   4.8500000e+02   4.7800000e+02
   4.7800000e+02   5.0100000e+02   4.7200000e+02   4.8600000e+02   4.7900000e+02
   4.8000000e+02   5.0200000e+02   4.7300000e+02   4.8700000e+02   4.8000000e+02
   4.8100000e+02   5.0300000e+02   4.7400000e+02   4.8800000e+02   4.8100000e+02
   4.8200000e+02   5.0400000e+02   4.7500000e+02   4.8900000e+02   4.8200000e+02
   4.8300000e+02   5.0500000e+02   4.7700000e+02   4.9100000e+02   4.8300000e+02
   4.8400000e+02   5.0600000e+02   4.7800000e+02   4.9300000e+02   4.8500000e+02
   4.8500000e+02   5.0700000e+02   4.7900000e+02   4.9500000e+02   4.8600000e+02
   4.8700000e+02   5.0800000e+02   4.8000000e+02   4.9600000e+02   4.8700000e+02
   4.8800000e+02   5.0900000e+02   4.8200000e+02   4.9900000e+02   4.9000000e+02
   4.8900000e+02   5.1000000e+02   4.8400000e+02   5.0000000e+02   4.9100000e+02
   4.9000000e+02   5.1100000e+02   4.8600000e+02   5.0100000e+02   4.9200000e+02
   4.9100000e+02   5.1300000e+02   4.8700000e+02   5.0200000e+02   4.9300000e+02
   4.9200000e+02   5.1400000e+02   4.8800000e+02   5.0300000e+02   4.9400000e+02
   4.9300000e+02   5.1500000e+02   4.8900000e+02   5.0400000e+02   4.9700000e+02
   4.9400000e+02   5.1600000e+02   4.9000000e+02   5.0500000e+02   4.9800000e+02
   4.9500000e+02   5.1700000e+02   4.9200000e+02   5.0900000e+02   4.9900000e+02
   4.9600000e+02   5.1800000e+02   4.9300000e+02   5.1000000e+02   5.0000000e+02
   4.9700000e+02   5.1900000e+02   4.9400000e+02   5.1100000e+02   5.0200000e+02
   4.9800000e+02   5.2000000e+02   4.9500000e+02   5.1200000e+02   5.0300000e+02
   4.9900000e+02   5.2100000e+02   4.9600000e+02   5.1400000e+02   5.0400000e+02
   5.0000000e+02   5.2200000e+02   4.9700000e+02   5.1500000e+02   5.0600000e+02
   5.0100000e+02   5.2300000e+02   4.9800000e+02   5.1700000e+02   5.0700000e+02
   5.0300000e+02   5.2400000e+02   5.0100000e+02   5.1800000e+02   5.0800000e+02
   5.0500000e+02   5.2500000e+02   5.0200000e+02   5.1900000e+02   5.1000000e+02
   5.0600000e+02   5.2600000e+02   5.0400000e+02   5.2000000e+02   5.1200000e+02
   5.0700000e+02   5.2700000e+02   5.0500000e+02   5.2100000e+02   5.1300000e+02
   5.0800000e+02   5.2800000e+02   5.0600000e+02   5.2200000e+02   5.1400000e+02
   5.0900000e+02   5.2900000e+02   5.0700000e+02   5.2400000e+02   5.1500000e+02
   5.1100000e+02   5.3000000e+02   5.0800000e+02   5.2500000e+02   5.1600000e+02
   5.1200000e+02   5.3100000e+02   5.0900000e+02   5.2700000e+02   5.1700000e+02
   5.1300000e+02   5.3200000e+02   5.1000000e+02   5.2800000e+02   5.1900000e+02
   5.1400000e+02   5.3300000e+02   5.1100000e+02   5.2900000e+02   5.2000000e+02
   5.1500000e+02   5.3400000e+02   5.1200000e+02   5.3000000e+02   5.2100000e+02
   5.1600000e+02   5.3500000e+02   5.1300000e+02   5.3100000e+02   5.2200000e+02
   5.1800000e+02   5.3600000e+02   5.1600000e+02   5.3200000e+02   5.2300000e+02
   5.1900000e+02   5.3700000e+02   5.1700000e+02   5.3300000e+02   5.2400000e+02
   5.2000000e+02   5.3800000e+02   5.1800000e+02   5.3400000e+02   5.2500000e+02
   5.2100000e+02   5.4000000e+02   5.2300000e+02   5.3500000e+02   5.2600000e+02
   5.2200000e+02   5.4100000e+02   5.2400000e+02   5.3600000e+02   5.2700000e+02
   5.2300000e+02   5.4200000e+02   5.2500000e+02   5.3700000e+02   5.2800000e+02
   5.2600000e+02   5.4300000e+02   5.2600000e+02   5.3800000e+02   5.2900000e+02
   5.3200000e+02   5.4400000e+02   5.2700000e+02   5.3900000e+02   5.3000000e+02
   5.3300000e+02   5.4600000e+02   5.2800000e+02   5.4100000e+02   5.3100000e+02
   5.3500000e+02   5.4900000e+02   5.2900000e+02   5.4200000e+02   5.3200000e+02
   5.3700000e+02   5.5000000e+02   5.3000000e+02   5.4300000e+02   5.3400000e+02
   5.3900000e+02   5.5100000e+02   5.3100000e+02   5.4400000e+02   5.3600000e+02
   5.4000000e+02   5.5200000e+02   5.3300000e+02   5.4500000e+02   5.3700000e+02
   5.4300000e+02   5.5400000e+02   5.3400000e+02   5.4600000e+02   5.3800000e+02
   5.4500000e+02   5.5500000e+02   5.3500000e+02   5.4700000e+02   5.3900000e+02
   5.4600000e+02   5.5600000e+02   5.3600000e+02   5.4800000e+02   5.4000000e+02
   5.4700000e+02   5.5700000e+02   5.3800000e+02   5.4900000e+02   5.4100000e+02
   5.4800000e+02   5.6200000e+02   5.3900000e+02   5.5000000e+02   5.4200000e+02
   5.4900000e+02   5.6300000e+02   5.4000000e+02   5.5100000e+02   5.4300000e+02
   5.5000000e+02   5.6400000e+02   5.4100000e+02   5.5300000e+02   5.4400000e+02
   5.5100000e+02   5.6500000e+02   5.4200000e+02   5.5400000e+02   5.4500000e+02
   5.5200000e+02   5.6600000e+02   5.4400000e+02   5.5500000e+02   5.4600000e+02
   5.5300000e+02   5.6700000e+02   5.4500000e+02   5.5700000e+02   5.4700000e+02
   5.5600000e+02   5.6800000e+02   5.4700000e+02   5.5800000e+02   5.4800000e+02
   5.5700000e+02   5.6900000e+02   5.4800000e+02   5.5900000e+02   5.4900000e+02
   5.5800000e+02   5.7000000e+02   5.5000000e+02   5.6000000e+02   5.5100000e+02
   5.5900000e+02   5.7100000e+02   5.5200000e+02   5.6100000e+02   5.5200000e+02
   5.6000000e+02   5.7400000e+02   5.5300000e+02   5.6200000e+02   5.5300000e+02
   5.6100000e+02   5.7500000e+02   5.5400000e+02   5.6400000e+02   5.5400000e+02
   5.6200000e+02   5.7600000e+02   5.5500000e+02   5.6500000e+02   5.5500000e+02
   5.6300000e+02   5.7800000e+02   5.5600000e+02   5.6600000e+02   5.5600000e+02
   5.6500000e+02   5.7900000e+02   5.5700000e+02   5.6700000e+02   5.5800000e+02
   5.6600000e+02   5.8100000e+02   5.5800000e+02   5.6900000e+02   5.5900000e+02
   5.6700000e+02   5.8200000e+02   5.5900000e+02   5.7100000e+02   5.6000000e+02
   5.6800000e+02   5.8300000e+02   5.6000000e+02   5.7200000e+02   5.6100000e+02
   5.6900000e+02   5.8400000e+02   5.6100000e+02   5.7300000e+02   5.6300000e+02
   5.7000000e+02   5.8500000e+02   5.6200000e+02   5.7400000e+02   5.6400000e+02
   5.7100000e+02   5.8600000e+02   5.6300000e+02   5.7500000e+02   5.6600000e+02
   5.7200000e+02   5.8800000e+02   5.6400000e+02   5.7600000e+02   5.6700000e+02
   5.7300000e+02   5.8900000e+02   5.6500000e+02   5.7700000e+02   5.6800000e+02
   5.7400000e+02   5.9000000e+02   5.6800000e+02   5.7800000e+02   5.7000000e+02
   5.7500000e+02   5.9100000e+02   5.6900000e+02   5.7900000e+02   5.7200000e+02
   5.7600000e+02   5.9300000e+02   5.7000000e+02   5.8000000e+02   5.7300000e+02
   5.7700000e+02   5.9400000e+02   5.7100000e+02   5.8100000e+02   5.7700000e+02
   5.8000000e+02   5.9800000e+02   5.7200000e+02   5.8200000e+02   5.7800000e+02
   5.8100000e+02   5.9900000e+02   5.7300000e+02   5.8300000e+02   5.7900000e+02
   5.8300000e+02   6.0000000e+02   5.7400000e+02   5.8400000e+02   5.8000000e+02
   5.8400000e+02   6.0100000e+02   5.7500000e+02   5.8500000e+02   5.8200000e+02
   5.8600000e+02   6.0200000e+02   5.7600000e+02   5.8600000e+02   5.8400000e+02
   5.8700000e+02   6.0300000e+02   5.7700000e+02   5.8700000e+02   5.8500000e+02
   5.8800000e+02   6.0400000e+02   5.7800000e+02   5.8800000e+02   5.8700000e+02
   5.8900000e+02   6.0500000e+02   5.7900000e+02   5.9000000e+02   5.8800000e+02
   5.9100000e+02   6.0600000e+02   5.8000000e+02   5.9100000e+02   5.8900000e+02
   5.9200000e+02   6.0700000e+02   5.8100000e+02   5.9200000e+02   5.9000000e+02
   5.9300000e+02   6.0800000e+02   5.8200000e+02   5.9300000e+02   5.9200000e+02
   5.9400000e+02   6.0900000e+02   5.8300000e+02   5.9400000e+02   5.9300000e+02
   5.9500000e+02   6.1000000e+02   5.8500000e+02   5.9500000e+02   5.9400000e+02
   5.9600000e+02   6.1100000e+02   5.8600000e+02   5.9600000e+02   5.9500000e+02
   5.9700000e+02   6.1200000e+02   5.8700000e+02   5.9700000e+02   5.9600000e+02
   5.9900000e+02   6.1300000e+02   5.8900000e+02   5.9800000e+02   5.9700000e+02
   6.0000000e+02   6.1400000e+02   5.9000000e+02   5.9900000e+02   5.9800000e+02
   6.0200000e+02   6.1500000e+02   5.9100000e+02   6.0100000e+02   5.9900000e+02
   6.0300000e+02   6.1600000e+02   5.9200000e+02   6.0300000e+02   6.0000000e+02
   6.0400000e+02   6.1700000e+02   5.9500000e+02   6.0400000e+02   6.0100000e+02
   6.0600000e+02   6.1800000e+02   5.9600000e+02   6.0500000e+02   6.0200000e+02
   6.0700000e+02   6.1900000e+02   5.9700000e+02   6.0600000e+02   6.0300000e+02
   6.0900000e+02   6.2000000e+02   5.9800000e+02   6.0700000e+02   6.0400000e+02
   6.1000000e+02   6.2100000e+02   6.0000000e+02   6.0800000e+02   6.0500000e+02
   6.1200000e+02   6.2300000e+02   6.0100000e+02   6.0900000e+02   6.0600000e+02
   6.1300000e+02   6.2400000e+02   6.0200000e+02   6.1100000e+02   6.0700000e+02
   6.1500000e+02   6.2500000e+02   6.0500000e+02   6.1200000e+02   6.0800000e+02
   6.1600000e+02   6.2600000e+02   6.0800000e+02   6.1400000e+02   6.0900000e+02
   6.1700000e+02   6.2800000e+02   6.1000000e+02   6.1500000e+02   6.1000000e+02
   6.2000000e+02   6.2900000e+02   6.1100000e+02   6.1700000e+02   6.1100000e+02
   6.2100000e+02   6.3000000e+02   6.1300000e+02   6.1800000e+02   6.1200000e+02
   6.2200000e+02   6.3100000e+02   6.1400000e+02   6.1900000e+02   6.1300000e+02
   6.2300000e+02   6.3200000e+02   6.1500000e+02   6.2100000e+02   6.1400000e+02
   6.2400000e+02   6.3300000e+02   6.1600000e+02   6.2200000e+02   6.1600000e+02
   6.2500000e+02   6.3400000e+02   6.1800000e+02   6.2300000e+02   6.1700000e+02
   6.2600000e+02   6.3500000e+02   6.1900000e+02   6.2600000e+02   6.1800000e+02
   6.2700000e+02   6.3600000e+02   6.2000000e+02   6.2700000e+02   6.1900000e+02
   6.3100000e+02   6.3700000e+02   6.2200000e+02   6.2800000e+02   6.2000000e+02
   6.3200000e+02   6.3800000e+02   6.2300000e+02   6.2900000e+02   6.2100000e+02
   6.3300000e+02   6.3900000e+02   6.2400000e+02   6.3000000e+02   6.2200000e+02
   6.3400000e+02   6.4000000e+02   6.2500000e+02   6.3400000e+02   6.2400000e+02
   6.3500000e+02   6.4100000e+02   6.2600000e+02   6.3500000e+02   6.2500000e+02
   6.3600000e+02   6.4200000e+02   6.2700000e+02   6.3600000e+02   6.2700000e+02
   6.3700000e+02   6.4300000e+02   6.2800000e+02   6.3700000e+02   6.2800000e+02
   6.3800000e+02   6.4400000e+02   6.2900000e+02   6.3900000e+02   6.2900000e+02
   6.3900000e+02   6.4500000e+02   6.3000000e+02   6.4000000e+02   6.3000000e+02
   6.4000000e+02   6.4600000e+02   6.3100000e+02   6.4100000e+02   6.3100000e+02
   6.4100000e+02   6.4700000e+02   6.3200000e+02   6.4200000e+02   6.3200000e+02
   6.4200000e+02   6.4900000e+02   6.3300000e+02   6.4500000e+02   6.3300000e+02
   6.4300000e+02   6.5200000e+02   6.3800000e+02   6.4600000e+02   6.3400000e+02
   6.4400000e+02   6.5300000e+02   6.4000000e+02   6.4800000e+02   6.3500000e+02
   6.4500000e+02   6.5500000e+02   6.4300000e+02   6.5000000e+02   6.3600000e+02
   6.4700000e+02   6.5600000e+02   6.4400000e+02   6.5100000e+02   6.3700000e+02
   6.4800000e+02   6.5700000e+02   6.4600000e+02   6.5200000e+02   6.3800000e+02
   6.4900000e+02   6.5800000e+02   6.4700000e+02   6.5400000e+02   6.3900000e+02
   6.5000000e+02   6.5900000e+02   6.4800000e+02   6.5500000e+02   6.4100000e+02
   6.5100000e+02   6.6000000e+02   6.4900000e+02   6.5600000e+02   6.4200000e+02
   6.5300000e+02   6.6100000e+02   6.5000000e+02   6.5800000e+02   6.4300000e+02
   6.5400000e+02   6.6200000e+02   6.5100000e+02   6.5900000e+02   6.4400000e+02
   6.5500000e+02   6.6300000e+02   6.5200000e+02   6.6100000e+02   6.4500000e+02
   6.5600000e+02   6.6400000e+02   6.5300000e+02   6.6200000e+02   6.4600000e+02
   6.5700000e+02   6.6500000e+02   6.5400000e+02   6.6300000e+02   6.4700000e+02
   6.5800000e+02   6.7000000e+02   6.5500000e+02   6.6400000e+02   6.4800000e+02
   6.6000000e+02   6.7100000e+02   6.5700000e+02   6.6500000e+02   6.4900000e+02
   6.6200000e+02   6.7300000e+02   6.5800000e+02   6.6600000e+02   6.5000000e+02
   6.6300000e+02   6.7400000e+02   6.5900000e+02   6.6700000e+02   6.5100000e+02
   6.6400000e+02   6.7500000e+02   6.6000000e+02   6.6800000e+02   6.5200000e+02
   6.6500000e+02   6.7600000e+02   6.6100000e+02   6.6900000e+02   6.5300000e+02
   6.6600000e+02   6.7700000e+02   6.6400000e+02   6.7100000e+02   6.5400000e+02
   6.6700000e+02   6.7800000e+02   6.6600000e+02   6.7200000e+02   6.5600000e+02
   6.6800000e+02   6.7900000e+02   6.6700000e+02   6.7700000e+02   6.5700000e+02
   6.6900000e+02   6.8000000e+02   6.6800000e+02   6.8100000e+02   6.5900000e+02
   6.7000000e+02   6.8100000e+02   6.6900000e+02   6.8200000e+02   6.6000000e+02
   6.7200000e+02   6.8300000e+02   6.7000000e+02   6.8400000e+02   6.6100000e+02
   6.7300000e+02   6.8400000e+02   6.7100000e+02   6.8500000e+02   6.6200000e+02
   6.7400000e+02   6.8500000e+02   6.7200000e+02   6.8600000e+02   6.6300000e+02
   6.7500000e+02   6.8700000e+02   6.7300000e+02   6.8700000e+02   6.6500000e+02
   6.7600000e+02   6.8800000e+02   6.7400000e+02   6.9000000e+02   6.6600000e+02
   6.7700000e+02   6.8900000e+02   6.7500000e+02   6.9200000e+02   6.6700000e+02
   6.7800000e+02   6.9000000e+02   6.7600000e+02   6.9300000e+02   6.6800000e+02
   6.7900000e+02   6.9100000e+02   6.7700000e+02   6.9400000e+02   6.6900000e+02
   6.8000000e+02   6.9300000e+02   6.7800000e+02   6.9500000e+02   6.7000000e+02
   6.8100000e+02   6.9400000e+02   6.7900000e+02   6.9600000e+02   6.7100000e+02
   6.8200000e+02   6.9500000e+02   6.8000000e+02   6.9700000e+02   6.7200000e+02
   6.8300000e+02   6.9700000e+02   6.8100000e+02   6.9800000e+02   6.7300000e+02
   6.8400000e+02   6.9800000e+02   6.8200000e+02   6.9900000e+02   6.7400000e+02
   6.8600000e+02   6.9900000e+02   6.8300000e+02   7.0000000e+02   6.7500000e+02
   6.8800000e+02   7.0000000e+02   6.8400000e+02   7.0100000e+02   6.7600000e+02
   6.8900000e+02   7.0100000e+02   6.8500000e+02   7.0200000e+02   6.7800000e+02
   6.9000000e+02   7.0200000e+02   6.8600000e+02   7.0300000e+02   6.7900000e+02
   6.9100000e+02   7.0400000e+02   6.8700000e+02   7.0400000e+02   6.8000000e+02
   6.9200000e+02   7.0500000e+02   6.8800000e+02   7.0500000e+02   6.8200000e+02
   6.9300000e+02   7.0600000e+02   6.8900000e+02   7.0600000e+02   6.8300000e+02
   6.9500000e+02   7.0700000e+02   6.9000000e+02   7.0700000e+02   6.8500000e+02
   6.9600000e+02   7.0800000e+02   6.9100000e+02   7.1000000e+02   6.8600000e+02
   6.9700000e+02   7.0900000e+02   6.9200000e+02   7.1100000e+02   6.8700000e+02
   6.9800000e+02   7.1100000e+02   6.9400000e+02   7.1200000e+02   6.8800000e+02
   6.9900000e+02   7.1200000e+02   6.9600000e+02   7.1500000e+02   6.8900000e+02
   7.0000000e+02   7.1300000e+02   6.9700000e+02   7.1600000e+02   6.9100000e+02
   7.0100000e+02   7.1400000e+02   6.9800000e+02   7.1800000e+02   6.9200000e+02
   7.0200000e+02   7.1500000e+02   7.0000000e+02   7.2000000e+02   6.9300000e+02
   7.0300000e+02   7.1600000e+02   7.0200000e+02   7.2100000e+02   6.9400000e+02
   7.0500000e+02   7.1700000e+02   7.0300000e+02   7.2200000e+02   6.9500000e+02
   7.0600000e+02   7.1800000e+02   7.0400000e+02   7.2300000e+02   6.9600000e+02
   7.0800000e+02   7.1900000e+02   7.0700000e+02   7.2400000e+02   6.9900000e+02
   7.0900000e+02   7.2100000e+02   7.0800000e+02   7.2500000e+02   7.0100000e+02
   7.1000000e+02   7.2300000e+02   7.0900000e+02   7.2600000e+02   7.0300000e+02
   7.1100000e+02   7.2500000e+02   7.1000000e+02   7.2800000e+02   7.0400000e+02
   7.1200000e+02   7.2600000e+02   7.1100000e+02   7.2900000e+02   7.0500000e+02
   7.1300000e+02   7.2700000e+02   7.1200000e+02   7.3000000e+02   7.0600000e+02
   7.1400000e+02   7.2900000e+02   7.1300000e+02   7.3100000e+02   7.0700000e+02
   7.1500000e+02   7.3000000e+02   7.1400000e+02   7.3200000e+02   7.0800000e+02
   7.1600000e+02   7.3100000e+02   7.1700000e+02   7.3300000e+02   7.0900000e+02
   7.1700000e+02   7.3200000e+02   7.1900000e+02   7.3400000e+02   7.1000000e+02
   7.1800000e+02   7.3300000e+02   7.2000000e+02   7.3500000e+02   7.1300000e+02
   7.1900000e+02   7.3500000e+02   7.2100000e+02   7.3600000e+02   7.1400000e+02
   7.2000000e+02   7.3600000e+02   7.2200000e+02   7.3700000e+02   7.1500000e+02
   7.2100000e+02   7.3700000e+02   7.2300000e+02   7.3900000e+02   7.1600000e+02
   7.2200000e+02   7.3800000e+02   7.2400000e+02   7.4000000e+02   7.1700000e+02
   7.2300000e+02   7.3900000e+02   7.2500000e+02   7.4100000e+02   7.1800000e+02
   7.2400000e+02   7.4000000e+02   7.2600000e+02   7.4200000e+02   7.1900000e+02
   7.2700000e+02   7.4100000e+02   7.2700000e+02   7.4300000e+02   7.2000000e+02
   7.2800000e+02   7.4200000e+02   7.2800000e+02   7.4400000e+02   7.2200000e+02
   7.2900000e+02   7.4300000e+02   7.2900000e+02   7.4500000e+02   7.2400000e+02
   7.3200000e+02   7.4400000e+02   7.3000000e+02   7.4600000e+02   7.2500000e+02
   7.3300000e+02   7.4500000e+02   7.3100000e+02   7.4700000e+02   7.2600000e+02
   7.3400000e+02   7.4600000e+02   7.3200000e+02   7.4800000e+02   7.2700000e+02
   7.3600000e+02   7.4700000e+02   7.3400000e+02   7.4900000e+02   7.2800000e+02
   7.3700000e+02   7.4800000e+02   7.3500000e+02   7.5000000e+02   7.3000000e+02
   7.3800000e+02   7.5000000e+02   7.3700000e+02   7.5100000e+02   7.3100000e+02
   7.3900000e+02   7.5100000e+02   7.3800000e+02   7.5300000e+02   7.3300000e+02
   7.4000000e+02   7.5200000e+02   7.3900000e+02   7.5400000e+02   7.3400000e+02
   7.4200000e+02   7.5300000e+02   7.4100000e+02   7.5500000e+02   7.3500000e+02
   7.4500000e+02   7.5400000e+02   7.4300000e+02   7.5600000e+02   7.3600000e+02
   7.4600000e+02   7.5500000e+02   7.4400000e+02   7.5700000e+02   7.3800000e+02
   7.4700000e+02   7.5600000e+02   7.4500000e+02   7.5900000e+02   7.4000000e+02
   7.4900000e+02   7.5800000e+02   7.4600000e+02   7.6000000e+02   7.4100000e+02
   7.5000000e+02   7.5900000e+02   7.4800000e+02   7.6200000e+02   7.4200000e+02
   7.5100000e+02   7.6000000e+02   7.4900000e+02   7.6300000e+02   7.4300000e+02
   7.5200000e+02   7.6100000e+02   7.5000000e+02   7.6400000e+02   7.4400000e+02
   7.5300000e+02   7.6200000e+02   7.5100000e+02   7.6500000e+02   7.4700000e+02
   7.5700000e+02   7.6300000e+02   7.5200000e+02   7.6700000e+02   7.4800000e+02
   7.5800000e+02   7.6400000e+02   7.5300000e+02   7.6900000e+02   7.4900000e+02
   7.5900000e+02   7.6500000e+02   7.5400000e+02   7.7000000e+02   7.5200000e+02
   7.6000000e+02   7.6600000e+02   7.5500000e+02   7.7200000e+02   7.5400000e+02
   7.6100000e+02   7.6800000e+02   7.5600000e+02   7.7300000e+02   7.5500000e+02
   7.6300000e+02   7.6900000e+02   7.5700000e+02   7.7400000e+02   7.5600000e+02
   7.6400000e+02   7.7000000e+02   7.5800000e+02   7.7500000e+02   7.5700000e+02
   7.6600000e+02   7.7100000e+02   7.6000000e+02   7.7600000e+02   7.5800000e+02
   7.6700000e+02   7.7200000e+02   7.6100000e+02   7.7700000e+02   7.5900000e+02
   7.6800000e+02   7.7300000e+02   7.6200000e+02   7.7800000e+02   7.6100000e+02
   7.6900000e+02   7.7500000e+02   7.6300000e+02   7.7900000e+02   7.6200000e+02
   7.7000000e+02   7.7600000e+02   7.6500000e+02   7.8100000e+02   7.6400000e+02
   7.7100000e+02   7.7700000e+02   7.6600000e+02   7.8200000e+02   7.6500000e+02
   7.7200000e+02   7.7800000e+02   7.6700000e+02   7.8300000e+02   7.6600000e+02
   7.7300000e+02   7.7900000e+02   7.6800000e+02   7.8400000e+02   7.6700000e+02
   7.7400000e+02   7.8000000e+02   7.6900000e+02   7.8500000e+02   7.6800000e+02
   7.7500000e+02   7.8100000e+02   7.7000000e+02   7.8600000e+02   7.7100000e+02
   7.7700000e+02   7.8200000e+02   7.7100000e+02   7.8700000e+02   7.7200000e+02
   7.7800000e+02   7.8400000e+02   7.7300000e+02   7.8800000e+02   7.7400000e+02
   7.8000000e+02   7.8600000e+02   7.7400000e+02   7.8900000e+02   7.7500000e+02
   7.8100000e+02   7.8800000e+02   7.7600000e+02   7.9000000e+02   7.7600000e+02
   7.8200000e+02   7.8900000e+02   7.7700000e+02   7.9100000e+02   7.7900000e+02
   7.8300000e+02   7.9100000e+02   7.7800000e+02   7.9200000e+02   7.8000000e+02
   7.8400000e+02   7.9300000e+02   7.7900000e+02   7.9300000e+02   7.8300000e+02
   7.8500000e+02   7.9400000e+02   7.8000000e+02   7.9400000e+02   7.8500000e+02
   7.8600000e+02   7.9500000e+02   7.8100000e+02   7.9500000e+02   7.8600000e+02
   7.8700000e+02   7.9600000e+02   7.8200000e+02   7.9600000e+02   7.8700000e+02
   7.9000000e+02   7.9700000e+02   7.8300000e+02   7.9800000e+02   7.8800000e+02
   7.9100000e+02   7.9800000e+02   7.8400000e+02   8.0000000e+02   7.8900000e+02
   7.9200000e+02   7.9900000e+02   7.8500000e+02   8.0100000e+02   7.9000000e+02
   7.9300000e+02   8.0100000e+02   7.8700000e+02   8.0200000e+02   7.9100000e+02
   7.9400000e+02   8.0400000e+02   7.8800000e+02   8.0300000e+02   7.9200000e+02
   7.9500000e+02   8.0500000e+02   7.8900000e+02   8.0400000e+02   7.9600000e+02
   7.9600000e+02   8.0600000e+02   7.9000000e+02   8.0500000e+02   7.9700000e+02
   7.9700000e+02   8.0700000e+02   7.9200000e+02   8.0600000e+02   7.9900000e+02
   7.9800000e+02   8.0800000e+02   7.9300000e+02   8.0700000e+02   8.0000000e+02
   7.9900000e+02   8.0900000e+02   7.9400000e+02   8.0800000e+02   8.0100000e+02
   8.0000000e+02   8.1000000e+02   7.9500000e+02   8.0900000e+02   8.0200000e+02
   8.0100000e+02   8.1100000e+02   7.9700000e+02   8.1000000e+02   8.0300000e+02
   8.0200000e+02   8.1200000e+02   7.9800000e+02   8.1200000e+02   8.0500000e+02
   8.0300000e+02   8.1300000e+02   7.9900000e+02   8.1300000e+02   8.0600000e+02
   8.0400000e+02   8.1400000e+02   8.0000000e+02   8.1400000e+02   8.0700000e+02
   8.0600000e+02   8.1500000e+02   8.0200000e+02   8.1500000e+02   8.0800000e+02
   8.0700000e+02   8.1600000e+02   8.0300000e+02   8.1600000e+02   8.0900000e+02
   8.0900000e+02   8.1700000e+02   8.0400000e+02   8.1700000e+02   8.1000000e+02
   8.1000000e+02   8.1800000e+02   8.0500000e+02   8.1800000e+02   8.1100000e+02
   8.1100000e+02   8.1900000e+02   8.0800000e+02   8.1900000e+02   8.1200000e+02
   8.1400000e+02   8.2100000e+02   8.1100000e+02   8.2000000e+02   8.1300000e+02
   8.1500000e+02   8.2300000e+02   8.1200000e+02   8.2100000e+02   8.1600000e+02
   8.1600000e+02   8.2400000e+02   8.1300000e+02   8.2200000e+02   8.2000000e+02
   8.1700000e+02   8.2500000e+02   8.1400000e+02   8.2300000e+02   8.2100000e+02
   8.1800000e+02   8.2600000e+02   8.1500000e+02   8.2500000e+02   8.2200000e+02
   8.1900000e+02   8.2700000e+02   8.1700000e+02   8.2600000e+02   8.2400000e+02
   8.2000000e+02   8.2900000e+02   8.1800000e+02   8.2700000e+02   8.2500000e+02
   8.2100000e+02   8.3000000e+02   8.1900000e+02   8.2800000e+02   8.2600000e+02
   8.2200000e+02   8.3100000e+02   8.2000000e+02   8.2900000e+02   8.2700000e+02
   8.2300000e+02   8.3300000e+02   8.2200000e+02   8.3100000e+02   8.2800000e+02
   8.2400000e+02   8.3400000e+02   8.2300000e+02   8.3200000e+02   8.2900000e+02
   8.2500000e+02   8.3500000e+02   8.2400000e+02   8.3300000e+02   8.3000000e+02
   8.2600000e+02   8.3600000e+02   8.2800000e+02   8.3400000e+02   8.3200000e+02
   8.2700000e+02   8.3700000e+02   8.2900000e+02   8.3500000e+02   8.3300000e+02
   8.2800000e+02   8.3800000e+02   8.3000000e+02   8.3700000e+02   8.3400000e+02
   8.3000000e+02   8.3900000e+02   8.3100000e+02   8.3800000e+02   8.3500000e+02
   8.3100000e+02   8.4100000e+02   8.3200000e+02   8.4000000e+02   8.3600000e+02
   8.3200000e+02   8.4200000e+02   8.3500000e+02   8.4300000e+02   8.3900000e+02
   8.3300000e+02   8.4300000e+02   8.3600000e+02   8.4500000e+02   8.4000000e+02
   8.3400000e+02   8.4400000e+02   8.3700000e+02   8.4600000e+02   8.4100000e+02
   8.3600000e+02   8.4500000e+02   8.3800000e+02   8.4700000e+02   8.4200000e+02
   8.3700000e+02   8.4600000e+02   8.3900000e+02   8.4800000e+02   8.4300000e+02
   8.3800000e+02   8.4700000e+02   8.4000000e+02   8.4900000e+02   8.4400000e+02
   8.3900000e+02   8.4900000e+02   8.4100000e+02   8.5000000e+02   8.4500000e+02
   8.4000000e+02   8.5000000e+02   8.4200000e+02   8.5200000e+02   8.4700000e+02
   8.4100000e+02   8.5100000e+02   8.4400000e+02   8.5300000e+02   8.4800000e+02
   8.4200000e+02   8.5300000e+02   8.4500000e+02   8.5400000e+02   8.4900000e+02
   8.4300000e+02   8.5400000e+02   8.4600000e+02   8.5500000e+02   8.5000000e+02
   8.4400000e+02   8.5500000e+02   8.4700000e+02   8.5600000e+02   8.5100000e+02
   8.4600000e+02   8.5600000e+02   8.4800000e+02   8.5700000e+02   8.5200000e+02
   8.4800000e+02   8.5700000e+02   8.4900000e+02   8.5800000e+02   8.5300000e+02
   8.5100000e+02   8.5800000e+02   8.5000000e+02   8.6000000e+02   8.5400000e+02
   8.5200000e+02   8.5900000e+02   8.5100000e+02   8.6100000e+02   8.5500000e+02
   8.5300000e+02   8.6000000e+02   8.5200000e+02   8.6300000e+02   8.5700000e+02
   8.5400000e+02   8.6100000e+02   8.5600000e+02   8.6400000e+02   8.5800000e+02
   8.5500000e+02   8.6200000e+02   8.5800000e+02   8.6500000e+02   8.5900000e+02
   8.5600000e+02   8.6400000e+02   8.5900000e+02   8.6600000e+02   8.6000000e+02
   8.5700000e+02   8.6500000e+02   8.6000000e+02   8.6700000e+02   8.6100000e+02
   8.5900000e+02   8.6600000e+02   8.6200000e+02   8.6800000e+02   8.6200000e+02
   8.6100000e+02   8.6700000e+02   8.6300000e+02   8.6900000e+02   8.6300000e+02
   8.6200000e+02   8.6900000e+02   8.6500000e+02   8.7000000e+02   8.6400000e+02
   8.6300000e+02   8.7000000e+02   8.6600000e+02   8.7100000e+02   8.6500000e+02
   8.6400000e+02   8.7100000e+02   8.6700000e+02   8.7200000e+02   8.6800000e+02
   8.6600000e+02   8.7300000e+02   8.6800000e+02   8.7400000e+02   8.6900000e+02
   8.6700000e+02   8.7500000e+02   8.7000000e+02   8.7500000e+02   8.7100000e+02
   8.6800000e+02   8.7600000e+02   8.7100000e+02   8.7600000e+02   8.7200000e+02
   8.6900000e+02   8.7700000e+02   8.7200000e+02   8.7700000e+02   8.7300000e+02
   8.7000000e+02   8.7800000e+02   8.7300000e+02   8.7800000e+02   8.7400000e+02
   8.7200000e+02   8.7900000e+02   8.7400000e+02   8.7900000e+02   8.7500000e+02
   8.7300000e+02   8.8000000e+02   8.7600000e+02   8.8000000e+02   8.7600000e+02
   8.7400000e+02   8.8100000e+02   8.7700000e+02   8.8100000e+02   8.7700000e+02
   8.7500000e+02   8.8200000e+02   8.7800000e+02   8.8200000e+02   8.8000000e+02
   8.7800000e+02   8.8300000e+02   8.7900000e+02   8.8300000e+02   8.8200000e+02
   8.7900000e+02   8.8400000e+02   8.8000000e+02   8.8500000e+02   8.8300000e+02
   8.8100000e+02   8.8500000e+02   8.8100000e+02   8.8600000e+02   8.8400000e+02
   8.8200000e+02   8.8600000e+02   8.8400000e+02   8.8700000e+02   8.8500000e+02
   8.8300000e+02   8.8700000e+02   8.8600000e+02   8.8800000e+02   8.8600000e+02
   8.8400000e+02   8.8800000e+02   8.8700000e+02   8.9000000e+02   8.8800000e+02
   8.8500000e+02   8.8900000e+02   8.8800000e+02   8.9200000e+02   8.8900000e+02
   8.8700000e+02   8.9000000e+02   8.8900000e+02   8.9300000e+02   8.9100000e+02
   8.8900000e+02   8.9100000e+02   8.9000000e+02   8.9400000e+02   8.9300000e+02
   8.9000000e+02   8.9200000e+02   8.9100000e+02   8.9500000e+02   8.9400000e+02
   8.9100000e+02   8.9300000e+02   8.9200000e+02   8.9600000e+02   8.9600000e+02
   8.9200000e+02   8.9400000e+02   8.9300000e+02   8.9700000e+02   8.9700000e+02
   8.9400000e+02   8.9500000e+02   8.9500000e+02   8.9900000e+02   8.9800000e+02
   8.9500000e+02   8.9600000e+02   8.9700000e+02   9.0000000e+02   8.9900000e+02
   8.9600000e+02   8.9700000e+02   8.9800000e+02   9.0100000e+02   9.0000000e+02
   8.9800000e+02   8.9800000e+02   9.0000000e+02   9.0200000e+02   9.0100000e+02
   8.9900000e+02   8.9900000e+02   9.0200000e+02   9.0300000e+02   9.0300000e+02
   9.0000000e+02   9.0100000e+02   9.0300000e+02   9.0500000e+02   9.0400000e+02
   9.0100000e+02   9.0200000e+02   9.0400000e+02   9.0700000e+02   9.0600000e+02
   9.0200000e+02   9.0300000e+02   9.0500000e+02   9.0800000e+02   9.0700000e+02
   9.0400000e+02   9.0400000e+02   9.0600000e+02   9.0900000e+02   9.0800000e+02
   9.0500000e+02   9.0500000e+02   9.0700000e+02   9.1000000e+02   9.1000000e+02
   9.0600000e+02   9.0600000e+02   9.0900000e+02   9.1100000e+02   9.1100000e+02
   9.0800000e+02   9.0700000e+02   9.1100000e+02   9.1200000e+02   9.1200000e+02
   9.0900000e+02   9.0800000e+02   9.1300000e+02   9.1300000e+02   9.1300000e+02
   9.1000000e+02   9.0900000e+02   9.1500000e+02   9.1400000e+02   9.1400000e+02
   9.1100000e+02   9.1000000e+02   9.1600000e+02   9.1600000e+02   9.1500000e+02
   9.1200000e+02   9.1200000e+02   9.1700000e+02   9.1700000e+02   9.1600000e+02
   9.1400000e+02   9.1300000e+02   9.1800000e+02   9.1800000e+02   9.1700000e+02
   9.1500000e+02   9.1400000e+02   9.1900000e+02   9.1900000e+02   9.1800000e+02
   9.1800000e+02   9.1500000e+02   9.2100000e+02   9.2000000e+02   9.1900000e+02
   9.1900000e+02   9.1600000e+02   9.2200000e+02   9.2100000e+02   9.2000000e+02
   9.2000000e+02   9.1700000e+02   9.2500000e+02   9.2300000e+02   9.2100000e+02
   9.2200000e+02   9.2000000e+02   9.2600000e+02   9.2400000e+02   9.2200000e+02
   9.2300000e+02   9.2100000e+02   9.2700000e+02   9.2500000e+02   9.2300000e+02
   9.2400000e+02   9.2200000e+02   9.3100000e+02   9.2600000e+02   9.2400000e+02
   9.2700000e+02   9.2300000e+02   9.3200000e+02   9.2700000e+02   9.2500000e+02
   9.2800000e+02   9.2400000e+02   9.3300000e+02   9.2800000e+02   9.2600000e+02
   9.2900000e+02   9.2500000e+02   9.3400000e+02   9.2900000e+02   9.2700000e+02
   9.3000000e+02   9.2600000e+02   9.3600000e+02   9.3000000e+02   9.2800000e+02
   9.3100000e+02   9.2800000e+02   9.3700000e+02   9.3100000e+02   9.2900000e+02
   9.3200000e+02   9.2900000e+02   9.3800000e+02   9.3200000e+02   9.3000000e+02
   9.3400000e+02   9.3000000e+02   9.4000000e+02   9.3300000e+02   9.3100000e+02
   9.3500000e+02   9.3300000e+02   9.4100000e+02   9.3500000e+02   9.3200000e+02
   9.3600000e+02   9.3400000e+02   9.4200000e+02   9.3600000e+02   9.3300000e+02
   9.3800000e+02   9.3500000e+02   9.4300000e+02   9.3700000e+02   9.3400000e+02
   9.3900000e+02   9.3700000e+02   9.4400000e+02   9.3800000e+02   9.3500000e+02
   9.4000000e+02   9.3900000e+02   9.4500000e+02   9.3900000e+02   9.3600000e+02
   9.4100000e+02   9.4100000e+02   9.4700000e+02   9.4000000e+02   9.3700000e+02
   9.4200000e+02   9.4200000e+02   9.4800000e+02   9.4200000e+02   9.3800000e+02
   9.4300000e+02   9.4300000e+02   9.4900000e+02   9.4300000e+02   9.3900000e+02
   9.4500000e+02   9.4400000e+02   9.5000000e+02   9.4400000e+02   9.4000000e+02
   9.4600000e+02   9.4500000e+02   9.5100000e+02   9.4600000e+02   9.4100000e+02
   9.4700000e+02   9.4600000e+02   9.5200000e+02   9.4700000e+02   9.4400000e+02
   9.4800000e+02   9.4800000e+02   9.5300000e+02   9.4900000e+02   9.4500000e+02
   9.4900000e+02   9.4900000e+02   9.5400000e+02   9.5000000e+02   9.4600000e+02
   9.5000000e+02   9.5000000e+02   9.5500000e+02   9.5100000e+02   9.4700000e+02
   9.5200000e+02   9.5100000e+02   9.5600000e+02   9.5200000e+02   9.4800000e+02
   9.5300000e+02   9.5300000e+02   9.5700000e+02   9.5300000e+02   9.5100000e+02
   9.5500000e+02   9.5400000e+02   9.5800000e+02   9.5400000e+02   9.5200000e+02
   9.5600000e+02   9.5500000e+02   9.6000000e+02   9.5600000e+02   9.5400000e+02
   9.5700000e+02   9.5600000e+02   9.6100000e+02   9.5700000e+02   9.5500000e+02
   9.5800000e+02   9.5700000e+02   9.6200000e+02   9.5800000e+02   9.5800000e+02
   9.5900000e+02   9.5900000e+02   9.6300000e+02   9.5900000e+02   9.5900000e+02
   9.6000000e+02   9.6000000e+02   9.6400000e+02   9.6000000e+02   9.6100000e+02
   9.6100000e+02   9.6100000e+02   9.6500000e+02   9.6200000e+02   9.6200000e+02
   9.6400000e+02   9.6200000e+02   9.6600000e+02   9.6300000e+02   9.6300000e+02
   9.6800000e+02   9.6300000e+02   9.6700000e+02   9.6500000e+02   9.6400000e+02
   9.6900000e+02   9.6400000e+02   9.6800000e+02   9.6600000e+02   9.6500000e+02
   9.7000000e+02   9.6500000e+02   9.7000000e+02   9.6700000e+02   9.6600000e+02
   9.7100000e+02   9.6600000e+02   9.7100000e+02   9.6900000e+02   9.6700000e+02
   9.7200000e+02   9.6700000e+02   9.7300000e+02   9.7000000e+02   9.6800000e+02
   9.7300000e+02   9.6800000e+02   9.7400000e+02   9.7100000e+02   9.6900000e+02
   9.7400000e+02   9.6900000e+02   9.7500000e+02   9.7200000e+02   9.7000000e+02
   9.7500000e+02   9.7100000e+02   9.7600000e+02   9.7400000e+02   9.7200000e+02
   9.7700000e+02   9.7200000e+02   9.7700000e+02   9.7500000e+02   9.7300000e+02
   9.7800000e+02   9.7300000e+02   9.7800000e+02   9.7600000e+02   9.7600000e+02
   9.7900000e+02   9.7400000e+02   9.8000000e+02   9.7800000e+02   9.7700000e+02
   9.8000000e+02   9.7500000e+02   9.8100000e+02   9.7900000e+02   9.7900000e+02
   9.8100000e+02   9.7600000e+02   9.8200000e+02   9.8000000e+02   9.8300000e+02
   9.8200000e+02   9.7700000e+02   9.8300000e+02   9.8100000e+02   9.8400000e+02
   9.8300000e+02   9.7800000e+02   9.8400000e+02   9.8200000e+02   9.8500000e+02
   9.8500000e+02   9.7900000e+02   9.8500000e+02   9.8400000e+02   9.8600000e+02
   9.8700000e+02   9.8000000e+02   9.8600000e+02   9.8600000e+02   6.5690000e+03
   6.5690000e+03   9.8100000e+02   9.8700000e+02   9.8700000e+02   6.5700000e+03
   6.5700000e+03   9.8200000e+02   6.5700000e+03   6.5690000e+03   6.5710000e+03
   6.5720000e+03   9.8300000e+02   6.5710000e+03   6.5700000e+03   6.5720000e+03
   6.5730000e+03   9.8400000e+02   6.5720000e+03   6.5710000e+03   6.5730000e+03
   6.5740000e+03   9.8500000e+02   6.5740000e+03   6.5730000e+03   6.5740000e+03
   6.5750000e+03   9.8600000e+02   6.5750000e+03   6.5740000e+03   6.5750000e+03
   6.5760000e+03   9.8700000e+02   6.5760000e+03   6.5760000e+03   6.5770000e+03
   6.5770000e+03   6.5690000e+03   6.5770000e+03   6.5780000e+03   6.5780000e+03
   6.5780000e+03   6.5710000e+03   6.5780000e+03   6.5800000e+03   6.5790000e+03
   6.5790000e+03   6.5720000e+03   6.5790000e+03   6.5810000e+03   6.5800000e+03
   6.5800000e+03   6.5730000e+03   6.5810000e+03   6.5820000e+03   6.5820000e+03
   6.5810000e+03   6.5750000e+03   6.5820000e+03   6.5830000e+03   6.5830000e+03
   6.5820000e+03   6.5760000e+03   6.5830000e+03   6.5840000e+03   6.5840000e+03
   6.5830000e+03   6.5770000e+03   6.5850000e+03   6.5850000e+03   6.5850000e+03
   6.5840000e+03   6.5790000e+03   6.5860000e+03   6.5860000e+03   6.5870000e+03
   6.5850000e+03   6.5800000e+03   6.5870000e+03   6.5870000e+03   6.5880000e+03
   6.5860000e+03   6.5810000e+03   6.5880000e+03   6.5880000e+03   6.5890000e+03
   6.5870000e+03   6.5840000e+03   6.5890000e+03   6.5890000e+03   6.5900000e+03
   6.5900000e+03   6.5860000e+03   6.5900000e+03   6.5910000e+03   6.5910000e+03
   6.5910000e+03   6.5880000e+03   6.5920000e+03   6.5920000e+03   6.5920000e+03
   6.5930000e+03   6.5890000e+03   6.5940000e+03   6.5930000e+03   6.5930000e+03
   6.5940000e+03   6.5900000e+03   6.5950000e+03   6.5950000e+03   6.5940000e+03
   6.5950000e+03   6.5910000e+03   6.5960000e+03   6.5960000e+03   6.5950000e+03
   6.5960000e+03   6.5920000e+03   6.5970000e+03   6.5970000e+03   6.5960000e+03
   6.5970000e+03   6.5930000e+03   6.5980000e+03   6.5980000e+03   6.5970000e+03
   6.5980000e+03   6.5940000e+03   5.3490000e+03   1.3120000e+03   6.5980000e+03
   5.3090000e+03   1.5960000e+03   3.8710000e+03   4.7810000e+03   6.0140000e+03
   2.6460000e+03   5.7610000e+03   1.4090000e+03   4.3180000e+03   4.1090000e+03
   1.9180000e+03   5.1150000e+03   3.4450000e+03   1.3890000e+03   4.0130000e+03
   6.2130000e+03   2.5900000e+03   6.3150000e+03   2.6260000e+03   3.1220000e+03
   5.3420000e+03   6.3860000e+03   2.1530000e+03   5.1950000e+03   3.1990000e+03
   3.8370000e+03   1.5200000e+03   6.2110000e+03   2.9430000e+03   3.1760000e+03
   4.1810000e+03   4.5660000e+03   1.3310000e+03   2.7200000e+03   5.7460000e+03
   2.2090000e+03   2.5150000e+03   1.8340000e+03   6.3600000e+03   6.5430000e+03
   6.0840000e+03   6.1700000e+03   4.4040000e+03   2.5900000e+03   2.6550000e+03
   1.8400000e+03   3.3500000e+03   5.7540000e+03   4.6120000e+03   5.2340000e+03
   2.6560000e+03   5.9860000e+03   4.0690000e+03   4.2340000e+03   1.6380000e+03
   4.3730000e+03   2.7910000e+03   4.9020000e+03   2.4660000e+03   5.1840000e+03
   4.8490000e+03   4.4300000e+03   1.5360000e+03   4.4160000e+03   1.4260000e+03
   5.5740000e+03   4.6070000e+03   2.4700000e+03   2.8960000e+03   4.6750000e+03
   4.2690000e+03   2.2960000e+03   4.6300000e+03   2.0790000e+03   3.4490000e+03
   5.7510000e+03   5.4890000e+03   1.0210000e+03   4.3120000e+03   5.4550000e+03
   6.2190000e+03   2.2920000e+03   5.3910000e+03   3.0240000e+03   4.8970000e+03
   5.7430000e+03   6.1940000e+03   2.3430000e+03   5.6110000e+03   3.4520000e+03
   1.7300000e+03   1.6440000e+03   3.7430000e+03   5.4320000e+03   4.7950000e+03
   4.5940000e+03   3.5980000e+03   5.2460000e+03   3.4120000e+03   1.7400000e+03
   2.9300000e+03   2.5010000e+03   6.2100000e+03   3.9190000e+03   5.0480000e+03
   5.0590000e+03   5.6350000e+03   6.0540000e+03   2.3550000e+03   3.6730000e+03
   1.2550000e+03   4.5460000e+03   4.7110000e+03   4.9870000e+03   3.4360000e+03
   2.3330000e+03   3.2130000e+03   3.1770000e+03   6.0440000e+03   5.8210000e+03
   2.3740000e+03   3.7690000e+03   2.2270000e+03   5.8540000e+03   6.4920000e+03
   6.1070000e+03   3.9400000e+03   6.3950000e+03   1.4740000e+03   3.0770000e+03
   6.1400000e+03   3.7390000e+03   4.8570000e+03   5.0960000e+03   1.4100000e+03
   4.3210000e+03   5.7400000e+03   5.8920000e+03   3.8100000e+03   3.9110000e+03
   2.1190000e+03   1.2730000e+03   2.9540000e+03   2.3700000e+03   5.4840000e+03
   3.7360000e+03   5.5030000e+03   3.3370000e+03   3.6280000e+03   2.4770000e+03
   4.5990000e+03   2.7360000e+03   4.8690000e+03   4.2020000e+03   3.2020000e+03
   6.4690000e+03   5.3880000e+03   2.5460000e+03   4.3220000e+03   5.9960000e+03
   1.1530000e+03   1.6520000e+03   2.3520000e+03   2.2040000e+03   2.8670000e+03
   6.2210000e+03   5.3750000e+03   5.3960000e+03   3.5820000e+03   5.9740000e+03
   2.5680000e+03   2.8150000e+03   2.8010000e+03   6.1920000e+03   5.4130000e+03
   3.9300000e+03   4.9850000e+03   3.9610000e+03   3.0650000e+03   4.6580000e+03
   4.2830000e+03   5.6070000e+03   4.0250000e+03   3.3210000e+03   1.3920000e+03
   3.0830000e+03   2.5230000e+03   3.7390000e+03   1.2700000e+03   5.7470000e+03
   2.2380000e+03   6.4100000e+03   1.4260000e+03   1.1230000e+03   2.5280000e+03
   4.3870000e+03   6.1610000e+03   5.8740000e+03   4.8250000e+03   4.6830000e+03
   2.8420000e+03   3.3340000e+03   6.3560000e+03   5.5790000e+03   5.0420000e+03
   4.4720000e+03   4.3790000e+03   1.5440000e+03   6.2330000e+03   1.1570000e+03
   3.2070000e+03   4.9440000e+03   1.0920000e+03   1.4960000e+03   1.3360000e+03
   4.8340000e+03   4.8490000e+03   5.7340000e+03   4.8710000e+03   5.8670000e+03
   2.6910000e+03   2.4050000e+03   1.3320000e+03   3.6490000e+03   1.0750000e+03
   1.0440000e+03   3.9160000e+03   2.5080000e+03   3.5840000e+03   4.2680000e+03
   5.5840000e+03   6.3370000e+03   1.9480000e+03   2.6740000e+03   4.3330000e+03
   3.5710000e+03   3.8240000e+03   6.5450000e+03   1.0680000e+03   1.5340000e+03
   5.4490000e+03   1.7430000e+03   1.0240000e+03   4.0250000e+03   1.1520000e+03
   4.2940000e+03   3.4410000e+03   4.5450000e+03   4.9970000e+03   1.7980000e+03
   3.0270000e+03   3.1270000e+03   2.8180000e+03   3.9060000e+03   2.9500000e+03
   1.5380000e+03   3.1360000e+03   1.5910000e+03   1.6190000e+03   5.3790000e+03
   3.3700000e+03   4.0080000e+03   3.2100000e+03   1.2900000e+03   1.3810000e+03
   1.8310000e+03   4.7140000e+03   2.1890000e+03   2.3730000e+03   3.1200000e+03
   6.4740000e+03   1.3330000e+03   3.4600000e+03   3.4460000e+03   1.6710000e+03
   3.2790000e+03   3.2530000e+03   1.1930000e+03   6.3770000e+03   2.5940000e+03
   5.4240000e+03   3.4460000e+03   1.5640000e+03   5.7940000e+03   2.6410000e+03
   3.4680000e+03   5.9420000e+03   6.0470000e+03   2.4990000e+03   6.0970000e+03
   2.3820000e+03   3.3640000e+03   3.6370000e+03   2.9790000e+03   1.3780000e+03
   3.5580000e+03   1.5040000e+03   4.7780000e+03   3.0090000e+03   5.3570000e+03
   4.9370000e+03   4.9050000e+03   5.4320000e+03   3.0590000e+03   2.5640000e+03
   6.2880000e+03   6.2430000e+03   2.0510000e+03   1.7900000e+03   5.6960000e+03
   6.2510000e+03   3.4040000e+03   5.0770000e+03   3.7430000e+03   6.0080000e+03
   1.9460000e+03   6.1670000e+03   1.9670000e+03   5.9310000e+03   3.8890000e+03
   6.2710000e+03   4.3400000e+03   5.0260000e+03   4.6620000e+03   2.6010000e+03
   6.1620000e+03   4.5430000e+03   6.4350000e+03   6.1250000e+03   1.8680000e+03
   2.7790000e+03   1.8940000e+03   2.3850000e+03   4.4620000e+03   3.0730000e+03
   2.4040000e+03   1.5810000e+03   2.9590000e+03   5.1350000e+03   5.0870000e+03
   4.4160000e+03   2.5530000e+03   6.1200000e+03   3.8800000e+03   3.1070000e+03
   1.2440000e+03   1.0950000e+03   4.0520000e+03   3.5880000e+03   2.6840000e+03
   3.0800000e+03   2.0370000e+03   2.4120000e+03   1.0940000e+03   1.2820000e+03
   6.1540000e+03   1.2060000e+03   3.2800000e+03   1.3920000e+03   1.8510000e+03
   6.1520000e+03   1.4020000e+03   3.8520000e+03   6.1340000e+03   6.5520000e+03
   2.4440000e+03   2.9070000e+03   3.3980000e+03   2.2470000e+03   2.0330000e+03
   4.9920000e+03   6.1260000e+03   1.6830000e+03   3.8990000e+03   3.1140000e+03
   2.2810000e+03   2.4970000e+03   3.1520000e+03   3.1440000e+03   2.3980000e+03
   3.9820000e+03   1.8860000e+03   1.2020000e+03   5.3080000e+03   5.2430000e+03
   6.5360000e+03   1.3520000e+03   2.3380000e+03   1.3360000e+03   5.0500000e+03
   5.1300000e+03   5.9680000e+03   3.7030000e+03   2.1080000e+03   3.1850000e+03
   5.6560000e+03   4.2740000e+03   5.6970000e+03   5.7350000e+03   1.1510000e+03
   2.6820000e+03   4.9870000e+03   5.6810000e+03   1.1410000e+03   2.5860000e+03
   5.4190000e+03   1.6490000e+03   6.4540000e+03   1.9950000e+03   4.4390000e+03
   5.9650000e+03   4.9310000e+03   3.1010000e+03   5.6920000e+03   1.7160000e+03
   4.0460000e+03   1.4560000e+03   5.6890000e+03   1.7910000e+03   4.1130000e+03
   1.1320000e+03   2.3000000e+03   6.3380000e+03   2.2240000e+03   4.8310000e+03
   1.3880000e+03   3.9380000e+03   5.4730000e+03   2.1510000e+03   4.1500000e+03
   3.6110000e+03   4.7520000e+03   2.6420000e+03   2.7450000e+03   5.3500000e+03
   1.7100000e+03   6.2750000e+03   2.5700000e+03   5.2420000e+03   3.3980000e+03
   3.8580000e+03   1.1210000e+03   3.3560000e+03   5.6770000e+03   6.5080000e+03
   4.3520000e+03   1.2270000e+03   2.6790000e+03   2.6170000e+03   1.4830000e+03
   5.9130000e+03   5.2400000e+03   6.3400000e+03   2.3210000e+03   5.1150000e+03
   1.1670000e+03   1.0660000e+03   1.9610000e+03   1.7010000e+03   4.0860000e+03
   2.9380000e+03   1.3910000e+03   1.0140000e+03   4.4400000e+03   3.8930000e+03
   4.3940000e+03   3.9310000e+03   2.6040000e+03   4.0000000e+03   5.2110000e+03
   5.4670000e+03   1.7010000e+03   6.3190000e+03   4.4780000e+03   5.1160000e+03
   3.7890000e+03   4.8830000e+03   2.4670000e+03   3.5570000e+03   3.9790000e+03
   1.7460000e+03   1.7160000e+03   1.1700000e+03   5.8610000e+03   6.3110000e+03
   6.2610000e+03   3.7410000e+03   1.2130000e+03   6.5420000e+03   3.0320000e+03
   4.9020000e+03   3.4320000e+03   1.0580000e+03   5.6680000e+03   3.0470000e+03
   3.1380000e+03   4.0600000e+03   5.5020000e+03   5.1440000e+03   4.4950000e+03
   4.1190000e+03   4.1560000e+03   2.9330000e+03   1.4300000e+03   3.9920000e+03
   5.1550000e+03   6.3830000e+03   1.8910000e+03   4.8280000e+03   1.7920000e+03
   3.4530000e+03   5.7710000e+03   4.4980000e+03   4.0710000e+03   4.9840000e+03
   6.3030000e+03   4.9010000e+03   3.5220000e+03   3.3990000e+03   1.9120000e+03
   2.3360000e+03   3.9700000e+03   6.0920000e+03   6.4300000e+03   2.1010000e+03
   1.4800000e+03   4.9760000e+03   6.0190000e+03   5.0920000e+03   4.0310000e+03
   1.4970000e+03   4.3610000e+03   3.6340000e+03   3.3150000e+03   3.8790000e+03
   6.3630000e+03   2.7250000e+03   1.8320000e+03   1.7470000e+03   2.3280000e+03
   1.0390000e+03   3.0930000e+03   4.7990000e+03   5.5710000e+03   5.6460000e+03
   3.4460000e+03   1.8210000e+03   3.5390000e+03   3.2980000e+03   6.0900000e+03
   3.7920000e+03   2.0580000e+03   5.1000000e+03   4.6550000e+03   5.9910000e+03
   2.8400000e+03   3.4420000e+03   4.5280000e+03   4.8650000e+03   1.7180000e+03
   1.7130000e+03   2.6030000e+03   3.9950000e+03   1.4620000e+03   3.6920000e+03
   5.9590000e+03   6.4120000e+03   6.2990000e+03   5.2160000e+03   4.4450000e+03
   2.0050000e+03   4.3990000e+03   1.9200000e+03   1.1470000e+03   5.8680000e+03
   2.9960000e+03   3.3610000e+03   5.3870000e+03   4.7950000e+03   5.1550000e+03
   4.4260000e+03   3.1650000e+03   4.4390000e+03   4.3680000e+03   3.8220000e+03
   4.2820000e+03   3.3250000e+03   4.3170000e+03   5.8860000e+03   2.7420000e+03
   2.6360000e+03   6.3540000e+03   6.0030000e+03   2.2300000e+03   4.3950000e+03
   2.8640000e+03   6.0280000e+03   3.3630000e+03   5.0160000e+03   2.7080000e+03
   5.6750000e+03   3.3930000e+03   5.4100000e+03   6.0570000e+03   5.1360000e+03
   4.2550000e+03   2.1850000e+03   6.5370000e+03   1.5420000e+03   2.0000000e+03
   3.2040000e+03   1.2920000e+03   3.3890000e+03   2.9520000e+03   4.9030000e+03
   2.2500000e+03   4.3270000e+03   3.6800000e+03   5.2800000e+03   1.3420000e+03
   5.3890000e+03   3.8110000e+03   5.7550000e+03   4.7130000e+03   2.2930000e+03
   4.2250000e+03   3.3790000e+03   5.9870000e+03   3.4980000e+03   6.3730000e+03
   2.5260000e+03   3.3980000e+03   4.1300000e+03   1.9670000e+03   1.9300000e+03
   6.5060000e+03   5.2070000e+03   5.3790000e+03   5.6140000e+03   5.5610000e+03
   5.6320000e+03   2.7010000e+03   4.1170000e+03   6.5450000e+03   1.7940000e+03
   5.4660000e+03   1.3750000e+03   3.9400000e+03   3.2220000e+03   5.6490000e+03
   4.9600000e+03   3.6320000e+03   5.5970000e+03   2.7940000e+03   2.7260000e+03
   6.5570000e+03   5.1360000e+03   6.2740000e+03   4.2990000e+03   2.3190000e+03
   2.1340000e+03   2.3870000e+03   5.9990000e+03   5.1210000e+03   1.2670000e+03
   2.2630000e+03   1.8680000e+03   5.8910000e+03   2.8260000e+03   3.1250000e+03
   3.5750000e+03   5.4360000e+03   2.4600000e+03   6.1090000e+03   3.0880000e+03
   2.6320000e+03   2.4880000e+03   2.3630000e+03   5.9080000e+03   1.9230000e+03
   1.7970000e+03   5.6800000e+03   3.9170000e+03   3.1380000e+03   2.7590000e+03
   1.5920000e+03   1.0110000e+03   4.4920000e+03   2.1970000e+03   5.2750000e+03
   1.2660000e+03   2.4030000e+03   5.9380000e+03   2.2180000e+03   6.4880000e+03
   1.9560000e+03   4.1600000e+03   1.5140000e+03   2.2500000e+03   2.2250000e+03
   4.1530000e+03   3.0220000e+03   4.3550000e+03   3.5870000e+03   2.6800000e+03
   5.5870000e+03   5.0520000e+03   4.7330000e+03   1.3070000e+03   3.2500000e+03
   1.5100000e+03   1.3870000e+03   4.3670000e+03   2.1340000e+03   9.9500000e+02
   3.8970000e+03   2.4930000e+03   3.1280000e+03   4.1740000e+03   4.1330000e+03
   3.5090000e+03   3.7090000e+03   3.2250000e+03   1.4270000e+03   3.7330000e+03
   4.5960000e+03   3.4650000e+03   2.4980000e+03   5.8510000e+03   1.4220000e+03
   1.4450000e+03   6.4590000e+03   5.3800000e+03   5.7800000e+03   4.1430000e+03
   3.5480000e+03   1.0810000e+03   4.9520000e+03   1.5730000e+03   4.2260000e+03
   4.2230000e+03   2.2090000e+03   2.6340000e+03   5.5550000e+03   5.2830000e+03
   5.1640000e+03   1.1680000e+03   1.3890000e+03   1.5050000e+03   4.2380000e+03
   4.0500000e+03   6.4010000e+03   3.9760000e+03   5.0470000e+03   4.3310000e+03
   5.2240000e+03   5.3300000e+03   1.1250000e+03   3.5370000e+03   3.5840000e+03
   1.6550000e+03   3.2850000e+03   2.3760000e+03   4.3230000e+03   4.4960000e+03
   1.8230000e+03   4.6120000e+03   5.9580000e+03   4.9210000e+03   2.7970000e+03
   3.6710000e+03   5.8760000e+03   3.4470000e+03   5.9970000e+03   3.6560000e+03
   6.0850000e+03   1.3270000e+03   6.1780000e+03   6.2570000e+03   6.2030000e+03
   5.1430000e+03   6.1810000e+03   3.2740000e+03   3.4550000e+03   6.1140000e+03
   4.1720000e+03   2.2230000e+03   5.1620000e+03   4.8590000e+03   5.2330000e+03
   1.1690000e+03   3.1230000e+03   3.9190000e+03   2.2360000e+03   2.0130000e+03
   4.8450000e+03   1.3340000e+03   2.8190000e+03   2.3470000e+03   2.6770000e+03
   5.5910000e+03   3.3520000e+03   3.8540000e+03   2.4750000e+03   1.1410000e+03
   5.2890000e+03   5.6570000e+03   4.6430000e+03   1.2020000e+03   5.1220000e+03
   5.2460000e+03   4.5840000e+03   5.2940000e+03   4.3260000e+03   1.0630000e+03
   4.4610000e+03   1.8250000e+03   2.9930000e+03   3.6110000e+03   3.7230000e+03
   4.0310000e+03   5.3870000e+03   6.0120000e+03   4.7080000e+03   4.1740000e+03
   2.1110000e+03   5.0080000e+03   1.5250000e+03   5.6750000e+03   4.6670000e+03
   1.3090000e+03   5.4780000e+03   5.4490000e+03   3.8850000e+03   3.8010000e+03
   2.5980000e+03   6.1410000e+03   1.9470000e+03   1.3840000e+03   4.4980000e+03
   5.5660000e+03   2.6530000e+03   5.2710000e+03   3.9560000e+03   6.0540000e+03
   4.1790000e+03   2.7700000e+03   5.9520000e+03   3.6560000e+03   5.5890000e+03
   2.4430000e+03   1.0850000e+03   2.7230000e+03   6.2290000e+03   3.4930000e+03
   4.3270000e+03   6.0190000e+03   2.4240000e+03   1.5450000e+03   5.3490000e+03
   6.0200000e+03   2.1250000e+03   4.7820000e+03   3.3170000e+03   4.4630000e+03
   6.4170000e+03   5.6720000e+03   1.1450000e+03   4.4310000e+03   1.8190000e+03
   2.4770000e+03   1.4150000e+03   4.5340000e+03   1.8320000e+03   5.9990000e+03
   2.0170000e+03   1.3660000e+03   6.3830000e+03   2.9950000e+03   4.1710000e+03
   3.0680000e+03   5.7740000e+03   5.4570000e+03   4.2880000e+03   4.4680000e+03
   4.9420000e+03   5.7230000e+03   3.3310000e+03   5.7490000e+03   1.9250000e+03
   4.9940000e+03   3.5470000e+03   5.5400000e+03   4.2950000e+03   3.0450000e+03
   3.7840000e+03   5.5960000e+03   5.5660000e+03   6.3700000e+03   2.3230000e+03
   5.8260000e+03   3.1950000e+03   6.5660000e+03   2.3290000e+03   2.4460000e+03
   1.4990000e+03   2.5430000e+03   1.2620000e+03   2.9640000e+03   1.9510000e+03
   5.0160000e+03   5.3480000e+03   6.5410000e+03   2.9040000e+03   5.6470000e+03
   1.3300000e+03   2.3710000e+03   5.9610000e+03   3.7760000e+03   2.4410000e+03
   6.2600000e+03   4.2700000e+03   3.6570000e+03   4.3460000e+03   4.7230000e+03
   2.7480000e+03   5.7460000e+03   4.3480000e+03   1.4880000e+03   2.1890000e+03
   1.5290000e+03   3.5160000e+03   6.0360000e+03   3.4190000e+03   3.9060000e+03
   2.8550000e+03   4.0790000e+03   3.4530000e+03   3.1140000e+03   4.5680000e+03
   4.7170000e+03   4.3410000e+03   6.2720000e+03   4.1750000e+03   2.0370000e+03
   4.4240000e+03   6.4500000e+03   1.2720000e+03   4.1650000e+03   6.5510000e+03
   4.4590000e+03   3.5940000e+03   6.3590000e+03   4.2230000e+03   5.9930000e+03
   2.6650000e+03   2.7190000e+03   2.1420000e+03   1.1780000e+03   2.0730000e+03
   2.4820000e+03   1.3130000e+03   1.7460000e+03   2.8920000e+03   1.3040000e+03
   5.8730000e+03   2.1540000e+03   2.0790000e+03   2.0870000e+03   2.5570000e+03
   1.9960000e+03   1.1050000e+03   3.5690000e+03   2.5400000e+03   1.9620000e+03
   6.4070000e+03   3.2080000e+03   2.4930000e+03   1.8420000e+03   2.0740000e+03
   3.4470000e+03   5.0660000e+03   4.5120000e+03   3.8350000e+03   5.9290000e+03
   1.8760000e+03   5.1280000e+03   2.7300000e+03   1.0550000e+03   3.4120000e+03
   4.6530000e+03   2.1920000e+03   1.9170000e+03   3.9570000e+03   4.5220000e+03
   1.9630000e+03   6.2220000e+03   5.1190000e+03   6.1760000e+03   3.4300000e+03
   2.2760000e+03   5.8990000e+03   2.4090000e+03   5.2690000e+03   1.6870000e+03
   4.5170000e+03   4.8560000e+03   6.4670000e+03   1.7190000e+03   3.8580000e+03
   5.0220000e+03   1.8370000e+03   2.5520000e+03   6.3160000e+03   4.4340000e+03
   1.2240000e+03   6.2890000e+03   3.3820000e+03   2.3390000e+03   3.0990000e+03
   1.9220000e+03   5.4280000e+03   4.6970000e+03   1.3870000e+03   2.7070000e+03
   2.4690000e+03   4.9370000e+03   4.0400000e+03   5.3680000e+03   5.8640000e+03
   1.6810000e+03   1.6650000e+03   2.4590000e+03   5.3330000e+03   4.7870000e+03
   4.6780000e+03   3.8930000e+03   6.5510000e+03   4.4240000e+03   4.4740000e+03
   2.7650000e+03   4.8530000e+03   4.4290000e+03   2.2570000e+03   1.7890000e+03
   6.3780000e+03   6.5260000e+03   4.6080000e+03   2.1960000e+03   4.7880000e+03
   3.0400000e+03   5.8190000e+03   4.0830000e+03   1.7030000e+03   5.1040000e+03
   5.6580000e+03   6.5160000e+03   4.4500000e+03   1.5190000e+03   5.2070000e+03
   1.5750000e+03   6.4660000e+03   5.8710000e+03   2.6540000e+03   4.3460000e+03
   6.0410000e+03   4.7820000e+03   1.5780000e+03   3.7740000e+03   6.0620000e+03
   2.8310000e+03   2.4170000e+03   6.2330000e+03   3.1110000e+03   2.0890000e+03
   2.6720000e+03   2.4790000e+03   3.0580000e+03   4.5360000e+03   4.2490000e+03
   1.3890000e+03   2.0790000e+03   4.2700000e+03   5.5040000e+03   1.3280000e+03
   5.6950000e+03   4.4490000e+03   4.5250000e+03   6.3990000e+03   1.7280000e+03
   6.3110000e+03   6.0810000e+03   4.0600000e+03   5.2210000e+03   4.1550000e+03
   1.2980000e+03   4.9480000e+03   6.2200000e+03   5.3550000e+03   5.9370000e+03
   5.4690000e+03   1.7440000e+03   3.7560000e+03   1.4290000e+03   5.3260000e+03
   4.2040000e+03   2.1740000e+03   5.2130000e+03   4.2010000e+03   5.0400000e+03
   5.5150000e+03   3.0290000e+03   5.2250000e+03   2.6640000e+03   3.8740000e+03
   2.2200000e+03   3.7430000e+03   1.8330000e+03   5.3430000e+03   2.5730000e+03
   6.1190000e+03   2.1870000e+03   3.6510000e+03   5.5330000e+03   2.6530000e+03
   3.5720000e+03   1.4880000e+03   5.5470000e+03   2.9370000e+03   2.5760000e+03
   1.6040000e+03   6.5070000e+03   3.1620000e+03   1.6010000e+03   6.0310000e+03
   3.1920000e+03   3.4360000e+03   5.2400000e+03   5.3030000e+03   2.2190000e+03
   5.6780000e+03   1.3010000e+03   4.3360000e+03   1.2070000e+03   5.1180000e+03
   2.2570000e+03   5.9800000e+03   2.0890000e+03   5.0450000e+03   5.1170000e+03
   5.0020000e+03   6.0830000e+03   5.0420000e+03   3.2900000e+03   3.2690000e+03
   1.7820000e+03   5.8620000e+03   2.0480000e+03   1.2540000e+03   2.7050000e+03
   5.8510000e+03   4.2930000e+03   3.6450000e+03   1.2260000e+03   4.7660000e+03
   3.4950000e+03   2.3330000e+03   6.0840000e+03   2.9460000e+03   3.1950000e+03
   1.9790000e+03   4.6500000e+03   3.2670000e+03   4.0270000e+03   3.1290000e+03
   3.1290000e+03   6.3250000e+03   6.1280000e+03   6.4940000e+03   6.4380000e+03
   3.5560000e+03   6.1450000e+03   5.7360000e+03   1.2960000e+03   2.3630000e+03
   4.7510000e+03   5.9650000e+03   4.9750000e+03   6.5110000e+03   5.3640000e+03
   4.6520000e+03   4.4010000e+03   4.4120000e+03   1.4000000e+03   1.3730000e+03
   3.1590000e+03   4.3020000e+03   1.9130000e+03   2.8440000e+03   6.0450000e+03
   4.6510000e+03   3.1810000e+03   3.8790000e+03   3.8500000e+03   1.5570000e+03
   1.4840000e+03   2.7380000e+03   1.2990000e+03   3.5980000e+03   5.5320000e+03
   1.0880000e+03   1.1370000e+03   4.1830000e+03   1.9870000e+03   6.1890000e+03
   2.0960000e+03   2.0850000e+03   1.4720000e+03   1.0930000e+03   5.4160000e+03
   2.0880000e+03   5.0300000e+03   1.6810000e+03   1.9240000e+03   5.8350000e+03
   5.8570000e+03   2.4620000e+03   5.3370000e+03   4.7420000e+03   4.6790000e+03
   1.2510000e+03   2.1710000e+03   6.3580000e+03   3.3010000e+03   2.6750000e+03
   4.1840000e+03   5.7970000e+03   2.1120000e+03   2.5020000e+03   6.4420000e+03
   1.2470000e+03   2.7400000e+03   4.7530000e+03   4.5800000e+03   2.6040000e+03
   2.1380000e+03   6.4090000e+03   5.9130000e+03   6.1460000e+03   2.4630000e+03
   6.5450000e+03   6.4630000e+03   6.0700000e+03   2.7690000e+03   4.8670000e+03
   3.7250000e+03   2.9370000e+03   1.2570000e+03   5.3160000e+03   5.2460000e+03
   6.5320000e+03   5.1740000e+03   2.1870000e+03   5.8700000e+03   3.4020000e+03
   3.3350000e+03   5.1730000e+03   4.7730000e+03   5.5130000e+03   2.0870000e+03
   5.9660000e+03   3.8500000e+03   1.9280000e+03   5.9860000e+03   6.4290000e+03
   3.8300000e+03   3.6360000e+03   6.5030000e+03   4.0480000e+03   4.0270000e+03
   6.1900000e+03   2.6780000e+03   4.2820000e+03   1.9480000e+03   1.2520000e+03
   4.1010000e+03   3.7370000e+03   2.2960000e+03   2.7980000e+03   3.2550000e+03
   5.4740000e+03   2.2760000e+03   2.1780000e+03   3.3700000e+03   4.9140000e+03
   3.7750000e+03   6.4860000e+03   5.0470000e+03   4.2410000e+03   1.3060000e+03
   5.1630000e+03   6.4450000e+03   2.9750000e+03   2.2540000e+03   1.0230000e+03
   2.0730000e+03   2.6650000e+03   2.6370000e+03   2.1470000e+03   6.3280000e+03
   5.6760000e+03   5.4540000e+03   1.9790000e+03   4.6070000e+03   3.2700000e+03
   2.9200000e+03   1.8500000e+03   3.5110000e+03   1.1840000e+03   1.2650000e+03
   3.1010000e+03   1.0700000e+03   2.6700000e+03   6.2660000e+03   5.9940000e+03
   6.4810000e+03   4.7580000e+03   2.6910000e+03   2.4470000e+03   3.9630000e+03
   2.8160000e+03   5.9090000e+03   1.6040000e+03   2.8650000e+03   1.9070000e+03
   2.7080000e+03   3.2210000e+03   4.2520000e+03   4.6400000e+03   1.4670000e+03
   1.5190000e+03   6.0950000e+03   5.1400000e+03   3.9640000e+03   1.3700000e+03
   2.6790000e+03   6.0600000e+03   2.4260000e+03   4.2380000e+03   3.1520000e+03
   6.0180000e+03   4.4320000e+03   4.3600000e+03   4.8410000e+03   5.9540000e+03
   1.1310000e+03   6.1470000e+03   1.9120000e+03   2.1740000e+03   3.4250000e+03
   3.3950000e+03   3.8120000e+03   5.4630000e+03   3.9210000e+03   4.0650000e+03
   5.8690000e+03   5.8900000e+03   4.3490000e+03   1.3320000e+03   2.5630000e+03
   3.3530000e+03   1.9130000e+03   2.6860000e+03   5.5140000e+03   2.1240000e+03
   5.6650000e+03   2.5590000e+03   5.1860000e+03   4.3660000e+03   2.1210000e+03
   3.3450000e+03   4.1870000e+03   5.9900000e+03   4.8700000e+03   4.5770000e+03
   2.5180000e+03   1.3960000e+03   2.6380000e+03   6.0220000e+03   5.2450000e+03
   2.9680000e+03   3.5250000e+03   5.4860000e+03   5.6570000e+03   2.5020000e+03
   6.5610000e+03   4.3360000e+03   4.7690000e+03   5.4990000e+03   5.7870000e+03
   1.9470000e+03   1.8430000e+03   2.8250000e+03   3.3140000e+03   2.1880000e+03
   6.4050000e+03   1.4930000e+03   2.2180000e+03   5.7260000e+03   5.4410000e+03
   6.1430000e+03   4.0070000e+03   6.3500000e+03   5.1970000e+03   4.8380000e+03
   5.6880000e+03   1.5780000e+03   3.8640000e+03   5.2300000e+03   5.4070000e+03
   3.7270000e+03   5.9050000e+03   2.1150000e+03   1.1260000e+03   3.8070000e+03
   1.2370000e+03   5.9360000e+03   9.8800000e+02   5.2190000e+03   5.6240000e+03
   6.0750000e+03   1.0500000e+03   5.0130000e+03   3.1950000e+03   4.6190000e+03
   6.3000000e+03   2.9150000e+03   6.4120000e+03   3.2600000e+03   2.4710000e+03
   4.7500000e+03   1.4470000e+03   6.2770000e+03   1.1090000e+03   4.4870000e+03
   1.7660000e+03   5.2390000e+03   2.3720000e+03   2.7100000e+03   1.5290000e+03
   3.6090000e+03   5.7380000e+03   1.6870000e+03   1.1850000e+03   1.3880000e+03
   5.3900000e+03   5.9390000e+03   5.6210000e+03   4.7840000e+03   5.8530000e+03
   1.0050000e+03   1.0150000e+03   3.6400000e+03   5.7330000e+03   4.4540000e+03
   6.0270000e+03   9.9600000e+02   2.6410000e+03   6.4660000e+03   1.3890000e+03
   2.8690000e+03   2.1670000e+03   3.6100000e+03   5.5950000e+03   2.6650000e+03
   5.2670000e+03   4.5010000e+03   6.5380000e+03   3.3840000e+03   3.1790000e+03
   3.8440000e+03   3.2110000e+03   1.6900000e+03   1.1500000e+03   2.7540000e+03
   6.4360000e+03   5.7960000e+03   3.8180000e+03   6.3280000e+03   5.9690000e+03
   4.3110000e+03   1.6280000e+03   3.5410000e+03   1.5260000e+03   3.5390000e+03
   1.3490000e+03   4.4790000e+03   2.5750000e+03   3.1390000e+03   5.1010000e+03
   1.5650000e+03   5.9020000e+03   5.2910000e+03   4.0930000e+03   4.2890000e+03
   3.0520000e+03   3.6580000e+03   3.6440000e+03   6.1470000e+03   5.2290000e+03
   2.0590000e+03   2.1860000e+03   2.4480000e+03   4.1540000e+03   5.3000000e+03
   3.7510000e+03   2.7130000e+03   6.0890000e+03   1.1400000e+03   4.4990000e+03
   4.7960000e+03   2.7150000e+03   1.6390000e+03   3.7540000e+03   3.5480000e+03
   3.0790000e+03   3.1920000e+03   4.3990000e+03   4.9070000e+03   5.3550000e+03
   1.1940000e+03   5.1210000e+03   3.8750000e+03   4.9750000e+03   5.7060000e+03
   5.3760000e+03   5.3740000e+03   3.6700000e+03   4.2730000e+03   4.6180000e+03
   5.6730000e+03   5.1890000e+03   2.4460000e+03   5.0350000e+03   5.9260000e+03
   2.0250000e+03   5.9340000e+03   4.8780000e+03   4.8300000e+03   1.5530000e+03
   6.3950000e+03   4.1920000e+03   2.6090000e+03   6.0160000e+03   4.0300000e+03
   5.6520000e+03   1.3980000e+03   5.9830000e+03   5.7690000e+03   4.1190000e+03
   4.7190000e+03   5.9670000e+03   4.9220000e+03   5.9480000e+03   5.3150000e+03
   3.7330000e+03   6.3790000e+03   4.7810000e+03   3.6770000e+03   1.0170000e+03
   3.1450000e+03   1.7510000e+03   5.2110000e+03   5.1110000e+03   3.3110000e+03
   2.3800000e+03   3.9140000e+03   1.8090000e+03   5.0600000e+03   2.5650000e+03
   5.6150000e+03   1.6190000e+03   3.9040000e+03   3.8430000e+03   1.5430000e+03
   2.3390000e+03   5.6470000e+03   2.6360000e+03   3.0500000e+03   4.7840000e+03
   6.1820000e+03   4.8430000e+03   2.9610000e+03   4.0170000e+03   2.4790000e+03
   4.2240000e+03   1.7790000e+03   2.9480000e+03   4.3050000e+03   3.2330000e+03
   1.2170000e+03   5.3550000e+03   5.5630000e+03   1.3520000e+03   3.4050000e+03
   2.3460000e+03   2.0760000e+03   1.8510000e+03   4.7320000e+03   3.0530000e+03
   1.3870000e+03   4.3350000e+03   2.2080000e+03   6.0560000e+03   5.3180000e+03
   3.9570000e+03   6.2690000e+03   1.9650000e+03   4.8210000e+03   5.2590000e+03
   4.2170000e+03   5.4340000e+03   5.4740000e+03   3.6470000e+03   6.1000000e+03
   1.0140000e+03   3.0180000e+03   5.4670000e+03   6.5370000e+03   5.1960000e+03
   1.0490000e+03   4.2860000e+03   6.5630000e+03   3.7670000e+03   4.8110000e+03
   6.3350000e+03   2.1330000e+03   4.9800000e+03   5.2260000e+03   2.9540000e+03
   3.3710000e+03   3.6340000e+03   1.5320000e+03   4.4560000e+03   1.4010000e+03
   2.4090000e+03   1.6480000e+03   6.4480000e+03   1.1390000e+03   2.7240000e+03
   3.2120000e+03   4.6430000e+03   4.8450000e+03   2.5970000e+03   5.0990000e+03
   5.5310000e+03   5.8670000e+03   3.3700000e+03   3.3260000e+03   6.1460000e+03
   1.3240000e+03   3.5170000e+03   5.9260000e+03   4.8790000e+03   4.3080000e+03
   3.3760000e+03   2.4650000e+03   1.1440000e+03   3.7200000e+03   6.0290000e+03
   2.5270000e+03   5.9320000e+03   1.8220000e+03   1.1020000e+03   4.2840000e+03
   3.6870000e+03   4.8260000e+03   1.8480000e+03   4.3160000e+03   1.5200000e+03
   2.1760000e+03   1.7980000e+03   2.4430000e+03   3.4570000e+03   2.6330000e+03
   6.1480000e+03   2.9010000e+03   4.0140000e+03   4.1190000e+03   3.7610000e+03
   3.6460000e+03   1.1560000e+03   6.0090000e+03   1.0490000e+03   2.7920000e+03
   3.7540000e+03   5.9500000e+03   2.5210000e+03   1.7580000e+03   5.0630000e+03
   3.2730000e+03   3.8480000e+03   5.0240000e+03   2.1530000e+03   3.8000000e+03
   4.6290000e+03   3.9620000e+03   2.8260000e+03   1.2290000e+03   6.4780000e+03
   2.0440000e+03   1.1690000e+03   6.5050000e+03   6.2430000e+03   4.5040000e+03
   2.9790000e+03   5.9370000e+03   6.0860000e+03   4.7900000e+03   1.3160000e+03
   2.4180000e+03   4.0140000e+03   1.0180000e+03   4.7330000e+03   1.0470000e+03
   1.9410000e+03   1.0360000e+03   1.5480000e+03   3.7550000e+03   3.8800000e+03
   2.8180000e+03   3.8440000e+03   2.3880000e+03   6.1400000e+03   4.4400000e+03
   5.7820000e+03   2.7720000e+03   1.4200000e+03   2.3720000e+03   2.2620000e+03
   1.9360000e+03   1.4740000e+03   1.5000000e+03   5.7000000e+03   1.1790000e+03
   6.3250000e+03   2.8460000e+03   1.5610000e+03   1.9320000e+03   4.1530000e+03
   2.7540000e+03   3.4080000e+03   6.1860000e+03   4.5950000e+03   4.7300000e+03
   3.9690000e+03   2.0330000e+03   5.2000000e+03   4.1490000e+03   2.2900000e+03
   2.1960000e+03   3.7570000e+03   5.5930000e+03   4.6750000e+03   1.9210000e+03
   2.6540000e+03   6.4510000e+03   5.5190000e+03   1.9090000e+03   5.5580000e+03
   2.4970000e+03   1.9080000e+03   2.2490000e+03   3.8690000e+03   2.9640000e+03
   1.1460000e+03   2.5810000e+03   3.1730000e+03   2.5670000e+03   1.1060000e+03
   5.6100000e+03   1.6420000e+03   1.4270000e+03   4.0040000e+03   5.9580000e+03
   3.4200000e+03   1.8650000e+03   4.2910000e+03   5.7730000e+03   5.8950000e+03
   4.9090000e+03   4.7470000e+03   5.4090000e+03   5.6560000e+03   3.3410000e+03
   4.8190000e+03   1.9880000e+03   2.3490000e+03   5.6810000e+03   5.4700000e+03
   4.7380000e+03   4.4620000e+03   2.5570000e+03   4.8310000e+03   1.5720000e+03
   4.7990000e+03   4.1760000e+03   5.7090000e+03   4.8900000e+03   4.8660000e+03
   2.8460000e+03   1.2510000e+03   1.2270000e+03   1.6650000e+03   2.3580000e+03
   3.8850000e+03   6.3460000e+03   6.2190000e+03   3.4660000e+03   2.6290000e+03
   4.3010000e+03   1.5730000e+03   5.5750000e+03   5.8260000e+03   4.2780000e+03
   4.6230000e+03   6.1990000e+03   4.4800000e+03   2.5830000e+03   4.5450000e+03
   4.8260000e+03   4.9950000e+03   1.3900000e+03   3.3500000e+03   1.2050000e+03
   2.6300000e+03   6.3490000e+03   6.0590000e+03   4.6850000e+03   2.6900000e+03
   3.7620000e+03   1.4550000e+03   3.0130000e+03   5.4440000e+03   3.8350000e+03
   5.6410000e+03   3.2560000e+03   3.7160000e+03   2.7040000e+03   1.6940000e+03
   5.4420000e+03   1.6200000e+03   4.8440000e+03   5.1300000e+03   3.8160000e+03
   2.4490000e+03   2.9860000e+03   2.7060000e+03   5.3310000e+03   5.5450000e+03
   4.0680000e+03   5.9750000e+03   2.1920000e+03   1.5400000e+03   5.7820000e+03
   3.6250000e+03   3.0020000e+03   4.7660000e+03   5.4020000e+03   5.7800000e+03
   3.4790000e+03   2.1730000e+03   6.4590000e+03   2.1240000e+03   2.3140000e+03
   2.8140000e+03   1.2870000e+03   3.3390000e+03   2.4620000e+03   5.9720000e+03
   2.7360000e+03   6.4390000e+03   3.6680000e+03   1.2350000e+03   4.8330000e+03
   2.3170000e+03   4.6920000e+03   4.3210000e+03   6.0470000e+03   2.8970000e+03
   1.4940000e+03   1.1490000e+03   5.6770000e+03   4.6210000e+03   1.9750000e+03
   2.2520000e+03   4.4070000e+03   1.7410000e+03   1.8070000e+03   4.4600000e+03
   2.1840000e+03   1.1890000e+03   1.5100000e+03   4.4900000e+03   6.1830000e+03
   4.6190000e+03   4.7120000e+03   6.3540000e+03   2.9230000e+03   5.3560000e+03
   4.3810000e+03   6.3760000e+03   5.0850000e+03   3.8610000e+03   1.3000000e+03
   4.4920000e+03   6.2420000e+03   5.3920000e+03   2.3250000e+03   3.0580000e+03
   1.7600000e+03   2.7710000e+03   4.8710000e+03   2.0730000e+03   2.6160000e+03
   3.8190000e+03   3.0690000e+03   1.1490000e+03   3.6340000e+03   5.8440000e+03
   2.1070000e+03   1.1320000e+03   4.2640000e+03   1.1970000e+03   2.0620000e+03
   5.2310000e+03   2.8470000e+03   1.6330000e+03   4.0590000e+03   1.3130000e+03
   4.6240000e+03   2.0050000e+03   1.2260000e+03   2.8340000e+03   1.7580000e+03
   3.4260000e+03   3.8590000e+03   1.7020000e+03   5.0200000e+03   2.2480000e+03
   3.4940000e+03   1.6830000e+03   5.6390000e+03   3.2620000e+03   1.4280000e+03
   2.5950000e+03   6.0540000e+03   1.2480000e+03   5.1420000e+03   1.2160000e+03
   1.6920000e+03   6.0410000e+03   4.8190000e+03   4.5920000e+03   2.8440000e+03
   4.7430000e+03   1.0120000e+03   4.9120000e+03   3.0830000e+03   5.2990000e+03
   1.3520000e+03   4.1410000e+03   4.7860000e+03   3.4810000e+03   2.7220000e+03
   6.2460000e+03   1.6770000e+03   6.4580000e+03   1.9550000e+03   3.9450000e+03
   2.7530000e+03   2.6080000e+03   6.3490000e+03   5.6230000e+03   2.5770000e+03
   6.4260000e+03   2.8590000e+03   3.1740000e+03   6.1330000e+03   3.4090000e+03
   2.9110000e+03   2.1310000e+03   1.9590000e+03   1.6480000e+03   3.6250000e+03
   4.4790000e+03   1.3090000e+03   1.2890000e+03   1.5310000e+03   2.4490000e+03
   6.0870000e+03   3.9340000e+03   5.2860000e+03   5.1820000e+03   1.1660000e+03
   3.2940000e+03   6.2940000e+03   4.0500000e+03   2.0620000e+03   3.7910000e+03
   4.8080000e+03   6.3150000e+03   2.6720000e+03   1.6950000e+03   6.0880000e+03
   2.8750000e+03   2.5990000e+03   4.5660000e+03   1.5390000e+03   1.2040000e+03
   3.6730000e+03   3.4090000e+03   2.4200000e+03   2.9330000e+03   4.7550000e+03
   5.3230000e+03   2.7310000e+03   6.5240000e+03   1.5120000e+03   4.7580000e+03
   5.9790000e+03   2.8220000e+03   2.6660000e+03   3.0180000e+03   4.3760000e+03
   3.1390000e+03   2.4810000e+03   2.3400000e+03   2.7520000e+03   4.6360000e+03
   4.9860000e+03   2.9890000e+03   2.4740000e+03   9.8800000e+02   1.9130000e+03
   1.4500000e+03   3.4720000e+03   5.3900000e+03   3.9730000e+03   4.2630000e+03
   6.0250000e+03   3.5520000e+03   1.8830000e+03   1.2660000e+03   5.6980000e+03
   2.3960000e+03   3.1590000e+03   2.3280000e+03   2.8060000e+03   5.6200000e+03
   3.8840000e+03   2.2880000e+03   3.9870000e+03   4.3950000e+03   1.3610000e+03
   2.7180000e+03   4.9810000e+03   2.2840000e+03   1.9020000e+03   2.7830000e+03
   6.2420000e+03   1.0680000e+03   5.3340000e+03   2.1880000e+03   2.2960000e+03
   3.6570000e+03   6.0690000e+03   1.7300000e+03   1.5820000e+03   6.2460000e+03
   5.1500000e+03   3.3540000e+03   3.8000000e+03   4.1020000e+03   2.3170000e+03
   5.2520000e+03   3.7780000e+03   1.2240000e+03   2.3270000e+03   1.7300000e+03
   9.8900000e+02   4.1110000e+03   2.6850000e+03   5.9510000e+03   5.3390000e+03
   5.6390000e+03   5.5210000e+03   3.5570000e+03   3.0940000e+03   3.5420000e+03
   1.1740000e+03   6.2450000e+03   5.7850000e+03   1.6500000e+03   5.2570000e+03
   4.4270000e+03   1.0920000e+03   3.0560000e+03   4.7040000e+03   1.4430000e+03
   5.2200000e+03   4.4330000e+03   4.1900000e+03   6.2310000e+03   5.1270000e+03
   2.8000000e+03   3.3140000e+03   1.5060000e+03   4.8940000e+03   4.4010000e+03
   3.4640000e+03   5.3060000e+03   3.4100000e+03   2.6670000e+03   1.2060000e+03
   2.3110000e+03   4.0250000e+03   4.3390000e+03   4.7680000e+03   1.1360000e+03
   5.8650000e+03   2.7960000e+03   3.0810000e+03   3.4610000e+03   3.1690000e+03
   3.4060000e+03   4.0190000e+03   2.7400000e+03   1.5140000e+03   4.7320000e+03
   6.2300000e+03   1.2520000e+03   4.4470000e+03   2.8770000e+03   5.0530000e+03
   4.7480000e+03   2.4250000e+03   5.0940000e+03   2.9020000e+03   6.4560000e+03
   3.0670000e+03   2.0180000e+03   2.8960000e+03   1.7130000e+03   3.5800000e+03
   1.0950000e+03   1.4090000e+03   4.7650000e+03   5.0930000e+03   1.8910000e+03
   5.8920000e+03   4.4130000e+03   1.2360000e+03   5.2240000e+03   3.5210000e+03
   1.5250000e+03   4.3030000e+03   4.7240000e+03   4.7540000e+03   1.7360000e+03
   5.2800000e+03   4.3620000e+03   3.2420000e+03   1.0890000e+03   1.2140000e+03
   1.8350000e+03   3.2240000e+03   2.7520000e+03   5.2970000e+03   4.6330000e+03
   4.3390000e+03   4.3120000e+03   3.3860000e+03   5.5290000e+03   2.0450000e+03
   6.1180000e+03   2.3350000e+03   4.4380000e+03   5.1050000e+03   2.3990000e+03
   6.1970000e+03   3.3680000e+03   5.5850000e+03   2.0880000e+03   3.9020000e+03
   4.8330000e+03   5.2910000e+03   2.9670000e+03   4.3630000e+03   5.8170000e+03
   2.5350000e+03   1.6530000e+03   4.8800000e+03   4.2110000e+03   2.5300000e+03
   5.1330000e+03   4.9200000e+03   3.8410000e+03   2.7500000e+03   1.6660000e+03
   2.7600000e+03   4.4740000e+03   6.2830000e+03   4.0350000e+03   6.1760000e+03
   1.5710000e+03   2.0570000e+03   4.0610000e+03   4.6180000e+03   1.2980000e+03
   3.9030000e+03   3.2380000e+03   4.3470000e+03   3.8160000e+03   4.7010000e+03
   5.2380000e+03   5.7580000e+03   6.2010000e+03   3.3180000e+03   3.2840000e+03
   1.9080000e+03   3.6050000e+03   5.9040000e+03   2.0680000e+03   3.3660000e+03
   3.1840000e+03   2.0090000e+03   1.7960000e+03   4.4470000e+03   5.5810000e+03
   4.1080000e+03   5.8780000e+03   2.5530000e+03   3.9240000e+03   3.1830000e+03
   2.5110000e+03   3.6410000e+03   1.5490000e+03   1.7310000e+03   2.5160000e+03
   2.8530000e+03   1.7110000e+03   5.4830000e+03   1.6740000e+03   2.1600000e+03
   3.7460000e+03   2.6390000e+03   3.0420000e+03   5.7080000e+03   5.9280000e+03
   4.8560000e+03   2.2210000e+03   4.7130000e+03   4.7490000e+03   5.8430000e+03
   3.2980000e+03   4.5580000e+03   6.0390000e+03   6.0710000e+03   2.6260000e+03
   1.4180000e+03   5.2550000e+03   5.9300000e+03   5.6690000e+03   3.5610000e+03
   5.3410000e+03   1.3460000e+03   2.4340000e+03   4.2940000e+03   3.3370000e+03
   3.1760000e+03   1.2490000e+03   2.5410000e+03   1.4400000e+03   4.2720000e+03
   1.2200000e+03   1.2790000e+03   4.1590000e+03   4.8110000e+03   6.1020000e+03
   1.5540000e+03   4.7890000e+03   1.8650000e+03   4.6100000e+03   5.0660000e+03
   4.0200000e+03   6.5000000e+03   6.5550000e+03   3.8840000e+03   5.2970000e+03
   3.8720000e+03   2.0970000e+03   3.0080000e+03   4.3580000e+03   6.3650000e+03
   6.0610000e+03   3.2540000e+03   1.4190000e+03   3.4940000e+03   4.8070000e+03
   5.0800000e+03   5.7550000e+03   2.4310000e+03   1.8040000e+03   5.3980000e+03
   5.6290000e+03   3.0960000e+03   2.6100000e+03   3.1820000e+03   6.0670000e+03
   5.8170000e+03   1.3470000e+03   2.1730000e+03   5.9940000e+03   1.6800000e+03
   4.5210000e+03   3.1800000e+03   1.7710000e+03   2.5890000e+03   2.5560000e+03
   4.2080000e+03   1.0050000e+03   2.3050000e+03   4.4660000e+03   5.4530000e+03
   2.9290000e+03   1.9530000e+03   1.9800000e+03   3.8330000e+03   1.4520000e+03
   2.7920000e+03   5.1030000e+03   4.1570000e+03   1.7120000e+03   1.7710000e+03
   3.8630000e+03   2.6890000e+03   5.5250000e+03   1.1450000e+03   4.6020000e+03
   2.7840000e+03   1.4890000e+03   5.5500000e+03   5.5940000e+03   1.6470000e+03
   1.8770000e+03   5.6490000e+03   2.2070000e+03   1.6260000e+03   3.1620000e+03
   6.5440000e+03   5.0700000e+03   5.4120000e+03   5.4500000e+03   2.9130000e+03
   3.1710000e+03   4.7490000e+03   3.2050000e+03   4.9890000e+03   3.3450000e+03
   4.7900000e+03   2.9350000e+03   3.1930000e+03   5.1310000e+03   3.1740000e+03
   4.7820000e+03   4.3240000e+03   4.5820000e+03   1.3970000e+03   5.8750000e+03
   2.8810000e+03   5.5750000e+03   2.6840000e+03   6.2230000e+03   1.3830000e+03
   1.0620000e+03   4.9990000e+03   5.5310000e+03   2.6200000e+03   2.3480000e+03
   1.4350000e+03   4.0530000e+03   5.9140000e+03   2.2350000e+03   6.0590000e+03
   1.0250000e+03   2.5750000e+03   3.2820000e+03   5.3260000e+03   1.3290000e+03
   1.4780000e+03   5.5730000e+03   5.3680000e+03   3.9380000e+03   1.9890000e+03
   2.3670000e+03   2.4390000e+03   4.6150000e+03   4.3390000e+03   4.6740000e+03
   2.0450000e+03   3.4230000e+03   2.5490000e+03   3.3480000e+03   3.2820000e+03
   5.4820000e+03   1.9110000e+03   6.5270000e+03   2.2510000e+03   4.2600000e+03
   1.8950000e+03   4.1780000e+03   1.8840000e+03   2.9730000e+03   4.7150000e+03
   1.2020000e+03   3.0810000e+03   2.3150000e+03   1.5720000e+03   2.4960000e+03
   4.4230000e+03   5.9520000e+03   4.1150000e+03   2.3220000e+03   3.1970000e+03
   2.9980000e+03   6.0560000e+03   2.1210000e+03   4.8500000e+03   2.1810000e+03
   6.3370000e+03   1.1260000e+03   3.9330000e+03   2.8980000e+03   2.3350000e+03
   5.7390000e+03   6.2630000e+03   3.9350000e+03   1.6110000e+03   1.1220000e+03
   2.4620000e+03   4.2430000e+03   4.2770000e+03   2.8100000e+03   5.5260000e+03
   3.8420000e+03   1.6540000e+03   1.8820000e+03   2.5150000e+03   5.0790000e+03
   3.1800000e+03   1.9550000e+03   6.0520000e+03   2.2870000e+03   5.7020000e+03
   6.5240000e+03   5.6880000e+03   3.6960000e+03   5.5830000e+03   4.6290000e+03
   4.4450000e+03   2.6810000e+03   5.7790000e+03   1.3720000e+03   1.5990000e+03
   3.9190000e+03   5.0120000e+03   1.8390000e+03   3.5000000e+03   4.1520000e+03
   3.0870000e+03   1.2020000e+03   1.5580000e+03   5.8440000e+03   4.6170000e+03
   1.1760000e+03   1.8260000e+03   3.0260000e+03   3.4710000e+03   3.5860000e+03
   5.5730000e+03   3.6770000e+03   2.2850000e+03   3.9340000e+03   3.5190000e+03
   4.7010000e+03   2.0070000e+03   1.3220000e+03   2.0700000e+03   2.9870000e+03
   3.2920000e+03   2.4760000e+03   2.9390000e+03   1.3430000e+03   2.2590000e+03
   6.4990000e+03   1.7640000e+03   1.4480000e+03   4.0610000e+03   4.4820000e+03
   4.0670000e+03   5.3250000e+03   4.6210000e+03   2.4200000e+03   6.4400000e+03
   5.7990000e+03   1.2860000e+03   6.5590000e+03   3.0010000e+03   2.9990000e+03
   4.6450000e+03   4.0560000e+03   5.3260000e+03   5.2880000e+03   6.5210000e+03
   3.6560000e+03   4.2490000e+03   4.7630000e+03   3.6750000e+03   5.3900000e+03
   3.7380000e+03   1.1140000e+03   1.1070000e+03   3.6530000e+03   5.9900000e+03
   4.8810000e+03   1.8030000e+03   6.1680000e+03   2.0590000e+03   4.2000000e+03
   3.3970000e+03   5.3890000e+03   4.1820000e+03   4.7910000e+03   6.1990000e+03
   3.0260000e+03   4.3190000e+03   1.7700000e+03   1.8460000e+03   5.0020000e+03
   6.3050000e+03   2.6510000e+03   1.0500000e+03   4.9630000e+03   1.5950000e+03
   4.8240000e+03   2.1950000e+03   2.8590000e+03   1.0350000e+03   2.1990000e+03
   4.5740000e+03   5.2150000e+03   5.6500000e+03   1.9190000e+03   4.2290000e+03
   6.4240000e+03   5.5840000e+03   4.6640000e+03   4.4740000e+03   4.9820000e+03
   1.4640000e+03   3.3190000e+03   2.8170000e+03   3.6360000e+03   2.0020000e+03
   4.9260000e+03   1.1440000e+03   2.0530000e+03   4.4330000e+03   4.1840000e+03
   4.1050000e+03   1.3860000e+03   5.7210000e+03   1.4160000e+03   4.8530000e+03
   3.9310000e+03   3.1700000e+03   5.5610000e+03   3.0760000e+03   2.9210000e+03
   5.2920000e+03   1.0040000e+03   5.5860000e+03   3.7360000e+03   6.5260000e+03
   5.3920000e+03   2.2470000e+03   5.0880000e+03   1.8200000e+03   2.9790000e+03
   5.0310000e+03   2.7090000e+03   4.5160000e+03   1.5600000e+03   6.0150000e+03
   3.8530000e+03   1.6160000e+03   5.6260000e+03   2.9740000e+03   3.8640000e+03
   4.9300000e+03   2.3360000e+03   5.9730000e+03   4.9650000e+03   9.9600000e+02
   2.7400000e+03   4.9470000e+03   5.9240000e+03   3.5830000e+03   4.9750000e+03
   4.8720000e+03   5.8800000e+03   6.2570000e+03   6.5040000e+03   2.1650000e+03
   1.2690000e+03   4.8770000e+03   6.4830000e+03   3.9610000e+03   2.3880000e+03
   2.4410000e+03   2.8510000e+03   2.6080000e+03   4.8670000e+03   4.2410000e+03
   3.6500000e+03   5.7080000e+03   3.1200000e+03   4.9960000e+03   4.8140000e+03
   2.9260000e+03   3.2590000e+03   1.9000000e+03   3.4020000e+03   3.3220000e+03
   2.4920000e+03   3.8740000e+03   1.6090000e+03   6.0910000e+03   2.2790000e+03
   6.2960000e+03   1.4280000e+03   2.0160000e+03   1.6620000e+03   4.6420000e+03
   4.4760000e+03   6.2530000e+03   1.5090000e+03   1.0780000e+03   5.6070000e+03
   4.1110000e+03   1.6950000e+03   1.9920000e+03   2.4220000e+03   4.2120000e+03
   2.0670000e+03   1.4760000e+03   3.7350000e+03   1.9510000e+03   2.8890000e+03
   2.0270000e+03   2.5280000e+03   6.2290000e+03   3.0150000e+03   4.3040000e+03
   2.7440000e+03   5.3040000e+03   6.4730000e+03   5.7390000e+03   5.2210000e+03
   4.8980000e+03   3.7160000e+03   2.2060000e+03   5.3320000e+03   4.7390000e+03
   4.2980000e+03   3.1840000e+03   3.2780000e+03   2.6600000e+03   1.5710000e+03
   4.9910000e+03   5.1240000e+03   4.8340000e+03   3.2840000e+03   5.3360000e+03
   4.0590000e+03   4.0860000e+03   6.4660000e+03   5.2890000e+03   2.9660000e+03
   2.7280000e+03   4.3810000e+03   6.0880000e+03   5.2950000e+03   2.1160000e+03
   3.5470000e+03   6.5360000e+03   5.4940000e+03   1.9340000e+03   1.9590000e+03
   4.8440000e+03   1.5970000e+03   6.4210000e+03   2.9500000e+03   2.0490000e+03
   1.5130000e+03   4.6510000e+03   2.9810000e+03   4.5810000e+03   5.4060000e+03
   2.1480000e+03   3.7350000e+03   4.7020000e+03   5.5460000e+03   4.5300000e+03
   4.9890000e+03   6.0200000e+03   3.5260000e+03   2.8050000e+03   4.0830000e+03
   4.1290000e+03   1.4080000e+03   3.3720000e+03   3.6070000e+03   3.1080000e+03
   2.7850000e+03   5.8840000e+03   5.0310000e+03   1.2830000e+03   3.7420000e+03
   1.1660000e+03   4.0900000e+03   4.5230000e+03   3.8760000e+03   2.3250000e+03
   4.5180000e+03   5.3110000e+03   4.2620000e+03   6.0500000e+03   2.3040000e+03
   5.0280000e+03   2.6960000e+03   5.5880000e+03   2.6920000e+03   6.3590000e+03
   2.8650000e+03   5.2110000e+03   1.2420000e+03   1.9970000e+03   1.1610000e+03
   3.5940000e+03   2.3030000e+03   1.1550000e+03   2.8550000e+03   2.3540000e+03
   5.4900000e+03   2.1080000e+03   6.3350000e+03   4.9520000e+03   6.4270000e+03
   4.9350000e+03   2.7180000e+03   3.5310000e+03   1.7420000e+03   2.8380000e+03
   4.3760000e+03   3.9920000e+03   4.0290000e+03   2.2900000e+03   6.3250000e+03
   4.2600000e+03   4.4480000e+03   5.4820000e+03   3.0570000e+03   5.7130000e+03
   4.1370000e+03   3.5420000e+03   4.1550000e+03   6.2190000e+03   2.6480000e+03
   3.4850000e+03   6.4830000e+03   4.2980000e+03   5.3450000e+03   5.5080000e+03
   3.6450000e+03   1.5440000e+03   4.5970000e+03   2.6390000e+03   4.8340000e+03
   5.2070000e+03   5.0190000e+03   3.5560000e+03   6.4040000e+03   5.5420000e+03
   5.7630000e+03   4.0020000e+03   5.4970000e+03   2.7310000e+03   1.5080000e+03
   2.9170000e+03   2.2420000e+03   1.3610000e+03   4.0700000e+03   3.1210000e+03
   3.7000000e+03   5.9060000e+03   5.1770000e+03   6.4760000e+03   2.3210000e+03
   2.2910000e+03   4.8570000e+03   4.6710000e+03   1.8340000e+03   5.8860000e+03
   1.5330000e+03   4.9650000e+03   2.3350000e+03   6.4720000e+03   5.5970000e+03
   3.6310000e+03   2.3200000e+03   6.4390000e+03   4.2320000e+03   3.5240000e+03
   5.2170000e+03   3.8600000e+03   5.2610000e+03   2.3040000e+03   1.1910000e+03
   2.3940000e+03   4.9970000e+03   4.0470000e+03   2.9300000e+03   4.6920000e+03
   4.4550000e+03   1.7950000e+03   1.7090000e+03   6.0350000e+03   4.0400000e+03
   3.0500000e+03   5.2500000e+03   4.5440000e+03   4.6920000e+03   5.8020000e+03
   2.6700000e+03   1.6720000e+03   2.5930000e+03   5.1630000e+03   6.0470000e+03
   2.8760000e+03   6.2370000e+03   5.3220000e+03   1.1590000e+03   4.8300000e+03
   6.1210000e+03   1.2010000e+03   1.3770000e+03   3.7160000e+03   6.2290000e+03
   3.0290000e+03   3.0900000e+03   5.5420000e+03   2.7490000e+03   3.1530000e+03
   2.6040000e+03   3.4050000e+03   5.6000000e+03   6.3850000e+03   4.9100000e+03
   5.7440000e+03   2.0160000e+03   4.5950000e+03   4.1620000e+03   5.5920000e+03
   1.2140000e+03   4.0870000e+03   2.1670000e+03   1.5040000e+03   2.6420000e+03
   2.4860000e+03   2.0700000e+03   1.1870000e+03   3.4920000e+03   1.6320000e+03
   4.7670000e+03   1.6690000e+03   5.0690000e+03   4.4280000e+03   2.6430000e+03
   5.0330000e+03   6.0530000e+03   4.7930000e+03   3.3280000e+03   2.4780000e+03
   2.1810000e+03   6.1560000e+03   2.2520000e+03   5.9230000e+03   1.2570000e+03
   4.6570000e+03   4.2870000e+03   2.0380000e+03   1.0420000e+03   5.1900000e+03
   1.8750000e+03   4.5180000e+03   5.8070000e+03   2.1620000e+03   4.4920000e+03
   2.6690000e+03   2.0410000e+03   3.8560000e+03   1.2590000e+03   4.0870000e+03
   2.7550000e+03   1.4840000e+03   2.5230000e+03   3.5360000e+03   1.0430000e+03
   4.3370000e+03   6.4180000e+03   2.2800000e+03   5.6820000e+03   2.3800000e+03
   2.4910000e+03   4.2010000e+03   3.3190000e+03   1.8540000e+03   3.6000000e+03
   6.2260000e+03   6.3390000e+03   4.2990000e+03   2.5960000e+03   5.9830000e+03
   5.1850000e+03   4.4700000e+03   1.0270000e+03   3.0370000e+03   2.3730000e+03
   4.9060000e+03   2.5690000e+03   4.4640000e+03   5.4410000e+03   2.7230000e+03
   5.2820000e+03   4.9160000e+03   2.1070000e+03   3.1640000e+03   4.7770000e+03
   5.6060000e+03   3.7190000e+03   1.0000000e+03   4.9920000e+03   1.3090000e+03
   6.0680000e+03   1.6580000e+03   1.9770000e+03   5.8820000e+03   6.4340000e+03
   2.5990000e+03   5.2600000e+03   2.4760000e+03   6.3400000e+03   2.7760000e+03
   5.0520000e+03   2.8680000e+03   3.4410000e+03   6.5290000e+03   5.9470000e+03
   1.2330000e+03   1.4310000e+03   5.3010000e+03   4.6910000e+03   5.5980000e+03
   1.9670000e+03   1.8810000e+03   2.9850000e+03   3.7880000e+03   4.4650000e+03
   1.7330000e+03   4.4410000e+03   1.1180000e+03   3.1050000e+03   5.4510000e+03
   2.4570000e+03   5.9000000e+03   1.5970000e+03   1.7320000e+03   6.4580000e+03
   2.2710000e+03   2.9700000e+03   5.0350000e+03   4.0440000e+03   4.2700000e+03
   4.0640000e+03   5.9130000e+03   5.2120000e+03   1.1800000e+03   2.6450000e+03
   3.2060000e+03   5.3380000e+03   5.0570000e+03   1.6890000e+03   1.5160000e+03
   4.8820000e+03   1.0410000e+03   4.4720000e+03   3.5610000e+03   2.6710000e+03
   3.6960000e+03   3.5500000e+03   3.4890000e+03   2.3320000e+03   6.4620000e+03
   4.3700000e+03   5.2680000e+03   2.1450000e+03   5.3640000e+03   3.9270000e+03
   4.7950000e+03   1.2930000e+03   3.6390000e+03   4.0670000e+03   5.5400000e+03
   5.4230000e+03   4.1310000e+03   5.9880000e+03   2.6550000e+03   1.2830000e+03
   4.3460000e+03   3.9350000e+03   5.8040000e+03   1.4940000e+03   5.9670000e+03
   3.4160000e+03   2.1610000e+03   1.4580000e+03   5.0180000e+03   1.9490000e+03
   2.3370000e+03   2.9190000e+03   3.2080000e+03   2.1730000e+03   5.5910000e+03
   3.4140000e+03   1.9310000e+03   1.0950000e+03   3.0630000e+03   3.0220000e+03
   3.1170000e+03   3.5640000e+03   5.8220000e+03   3.2590000e+03   3.3200000e+03
   6.3060000e+03   1.6910000e+03   1.4780000e+03   3.1200000e+03   3.6420000e+03
   3.3400000e+03   1.1380000e+03   2.2890000e+03   2.8120000e+03   4.4500000e+03
   1.3590000e+03   5.2010000e+03   4.5860000e+03   5.1170000e+03   5.9220000e+03
   3.8290000e+03   4.1680000e+03   6.2910000e+03   1.0620000e+03   4.5970000e+03
   3.6750000e+03   1.0070000e+03   4.2550000e+03   6.1040000e+03   3.5400000e+03
   5.6280000e+03   2.7120000e+03   1.5420000e+03   5.6420000e+03   4.5830000e+03
   5.1560000e+03   3.4670000e+03   2.4710000e+03   1.8870000e+03   4.4060000e+03
   4.2610000e+03   3.8970000e+03   3.3100000e+03   2.8430000e+03   1.6170000e+03
   3.5400000e+03   4.6160000e+03   3.2700000e+03   4.2480000e+03   3.5430000e+03
   5.4320000e+03   2.3060000e+03   3.6890000e+03   4.8660000e+03   3.0210000e+03
   5.5130000e+03   1.8300000e+03   2.8860000e+03   2.1630000e+03   4.4730000e+03
   2.7050000e+03   2.4340000e+03   5.7640000e+03   5.6790000e+03   3.3530000e+03
   4.5190000e+03   1.5110000e+03   3.4300000e+03   4.2370000e+03   1.8390000e+03
   4.5070000e+03   4.2520000e+03   2.8270000e+03   3.8040000e+03   5.8840000e+03
   1.4440000e+03   1.6810000e+03   3.9890000e+03   5.8830000e+03   2.2810000e+03
   4.8500000e+03   4.4030000e+03   2.9370000e+03   5.2170000e+03   2.3440000e+03
   2.8190000e+03   1.9060000e+03   2.4860000e+03   1.4150000e+03   1.4580000e+03
   6.4580000e+03   2.0290000e+03   1.8940000e+03   1.6120000e+03   5.2270000e+03
   6.3460000e+03   3.2810000e+03   5.3290000e+03   5.1430000e+03   5.5190000e+03
   1.7670000e+03   4.0460000e+03   5.5360000e+03   5.3990000e+03   5.2820000e+03
   4.6670000e+03   2.7930000e+03   2.5850000e+03   2.9970000e+03   4.2810000e+03
   5.3510000e+03   4.3560000e+03   4.5840000e+03   3.6990000e+03   3.4500000e+03
   5.7110000e+03   5.3630000e+03   2.7250000e+03   6.5170000e+03   5.4880000e+03
   2.9160000e+03   2.3190000e+03   5.9030000e+03   3.8670000e+03   2.6130000e+03
   1.6840000e+03   2.1660000e+03   5.3090000e+03   6.3420000e+03   9.9900000e+02
   1.1030000e+03   4.6100000e+03   1.3660000e+03   5.7960000e+03   1.9040000e+03
   2.1470000e+03   5.1190000e+03   1.0930000e+03   5.5470000e+03   4.0780000e+03
   2.2580000e+03   1.2980000e+03   4.0420000e+03   5.6330000e+03   2.9350000e+03
   6.4600000e+03   5.4810000e+03   4.9080000e+03   4.3910000e+03   3.2920000e+03
   5.8300000e+03   1.5000000e+03   4.4310000e+03   2.2440000e+03   1.3010000e+03
   3.2810000e+03   5.6640000e+03   6.2170000e+03   4.2140000e+03   2.2270000e+03
   5.3650000e+03   4.1000000e+03   3.2230000e+03   4.4520000e+03   4.6910000e+03
   3.4020000e+03   6.0740000e+03   1.4070000e+03   4.7670000e+03   3.7150000e+03
   1.5230000e+03   2.2970000e+03   3.3970000e+03   2.2830000e+03   2.9140000e+03
   1.3960000e+03   2.8960000e+03   1.2850000e+03   3.4880000e+03   4.5530000e+03
   6.1980000e+03   5.3000000e+03   5.2880000e+03   6.5310000e+03   5.4260000e+03
   2.8370000e+03   2.9240000e+03   1.1300000e+03   3.1760000e+03   1.7250000e+03
   1.8970000e+03   6.2970000e+03   5.1310000e+03   5.6510000e+03   4.8000000e+03
   3.6190000e+03   2.9320000e+03   1.7060000e+03   5.8990000e+03   6.0270000e+03
   2.9880000e+03   5.0320000e+03   1.2310000e+03   3.6780000e+03   2.7740000e+03
   2.6330000e+03   1.3310000e+03   3.1700000e+03   2.2430000e+03   4.5460000e+03
   4.6210000e+03   5.6190000e+03   2.2900000e+03   1.6590000e+03   3.8380000e+03
   3.3650000e+03   3.6930000e+03   1.0310000e+03   5.8200000e+03   5.2880000e+03
   3.4320000e+03   4.0740000e+03   6.5120000e+03   1.0580000e+03   5.6550000e+03
   6.2100000e+03   4.6390000e+03   4.5190000e+03   3.1630000e+03   4.9530000e+03
   6.2000000e+03   6.2790000e+03   3.0680000e+03   4.6470000e+03   1.3330000e+03
   6.4890000e+03   5.0950000e+03   4.6950000e+03   3.8460000e+03   6.4120000e+03
   4.7000000e+03   5.3290000e+03   4.6230000e+03   5.2810000e+03   2.5990000e+03
   3.2110000e+03   3.7250000e+03   2.9080000e+03   3.3630000e+03   3.8550000e+03
   4.8400000e+03   2.4920000e+03   5.0120000e+03   5.9500000e+03   5.8300000e+03
   4.3030000e+03   2.7770000e+03   2.6680000e+03   6.5590000e+03   2.8240000e+03
   3.3690000e+03   5.2210000e+03   4.6560000e+03   4.1080000e+03   2.8840000e+03
   2.7500000e+03   4.3860000e+03   5.4310000e+03   4.1230000e+03   6.1070000e+03
   6.3100000e+03   5.7950000e+03   5.8800000e+03   2.7340000e+03   2.5440000e+03
   4.6750000e+03   3.6560000e+03   3.5030000e+03   1.9380000e+03   2.1290000e+03
   1.6410000e+03   4.2820000e+03   4.9240000e+03   6.5240000e+03   2.4420000e+03
   5.2630000e+03   3.6920000e+03   6.1410000e+03   2.5040000e+03   4.9350000e+03
   4.2850000e+03   6.4710000e+03   4.8010000e+03   2.0170000e+03   1.4250000e+03
   2.4840000e+03   3.8830000e+03   4.8140000e+03   4.9020000e+03   1.4290000e+03
   1.6870000e+03   4.9260000e+03   5.9820000e+03   5.1810000e+03   6.2310000e+03
   5.9750000e+03   2.0640000e+03   4.3180000e+03   5.3140000e+03   1.3850000e+03
   1.7400000e+03   3.7440000e+03   3.5290000e+03   6.2060000e+03   4.7330000e+03
   2.0200000e+03   1.7380000e+03   6.5440000e+03   3.8750000e+03   1.4450000e+03
   1.3350000e+03   2.4700000e+03   1.3480000e+03   2.2280000e+03   4.2650000e+03
   5.6830000e+03   1.9780000e+03   4.3400000e+03   6.4690000e+03   3.0520000e+03
   2.1890000e+03   4.6810000e+03   1.9390000e+03   6.0900000e+03   6.2970000e+03
   4.5300000e+03   3.4750000e+03   5.2090000e+03   1.2520000e+03   2.1700000e+03
   4.6680000e+03   5.9030000e+03   4.3140000e+03   5.3630000e+03   5.2160000e+03
   1.7880000e+03   1.9070000e+03   5.7700000e+03   2.8820000e+03   2.3020000e+03
   5.1870000e+03   1.0770000e+03   6.1960000e+03   2.8460000e+03   5.8510000e+03
   5.2450000e+03   4.1570000e+03   4.3980000e+03   4.7660000e+03   5.3590000e+03
   1.8600000e+03   4.6550000e+03   4.4150000e+03   5.3950000e+03   3.3380000e+03
   4.1410000e+03   3.7720000e+03   4.2470000e+03   3.9290000e+03   2.4200000e+03
   3.2680000e+03   5.2480000e+03   1.4280000e+03   5.4810000e+03   4.7570000e+03
   1.3620000e+03   5.1460000e+03   2.9490000e+03   5.3870000e+03   3.9560000e+03
   2.9240000e+03   1.1930000e+03   3.2930000e+03   6.3130000e+03   1.2620000e+03
   4.2260000e+03   6.3360000e+03   1.7110000e+03   1.4750000e+03   2.5110000e+03
   1.5890000e+03   2.1180000e+03   2.9050000e+03   1.3190000e+03   1.2430000e+03
   5.3450000e+03   1.5400000e+03   2.1570000e+03   5.4140000e+03   5.7210000e+03
   1.9040000e+03   5.0710000e+03   1.1640000e+03   4.3830000e+03   3.7030000e+03
   2.9320000e+03   5.7530000e+03   2.3320000e+03   2.0720000e+03   5.8390000e+03
   5.0360000e+03   1.7050000e+03   5.9170000e+03   5.8340000e+03   6.3370000e+03
   5.6250000e+03   1.5930000e+03   1.7390000e+03   1.1190000e+03   2.7940000e+03
   3.9430000e+03   3.9240000e+03   2.3090000e+03   6.4820000e+03   2.5030000e+03
   2.9430000e+03   1.8100000e+03   3.6930000e+03   5.3580000e+03   1.4080000e+03
   2.1600000e+03   4.6620000e+03   3.1330000e+03   5.7180000e+03   5.8370000e+03
   5.4550000e+03   5.1220000e+03   3.2770000e+03   2.2310000e+03   1.8380000e+03
   6.0470000e+03   3.0660000e+03   6.2240000e+03   1.4730000e+03   1.1810000e+03
   5.6110000e+03   6.1120000e+03   2.6870000e+03   4.8490000e+03   5.7650000e+03
   3.8560000e+03   6.3640000e+03   4.1970000e+03   2.7390000e+03   5.1640000e+03
   1.2120000e+03   5.9120000e+03   6.5200000e+03   2.4900000e+03   2.7650000e+03
   1.6180000e+03   3.8100000e+03   3.5840000e+03   3.5450000e+03   1.7810000e+03
   3.4230000e+03   3.0580000e+03   4.9680000e+03   4.7440000e+03   3.6240000e+03
   2.2900000e+03   4.4140000e+03   5.9890000e+03   6.0980000e+03   4.2330000e+03
   1.2960000e+03   1.3550000e+03   1.4840000e+03   1.2630000e+03   1.7530000e+03
   3.4000000e+03   4.2330000e+03   4.7270000e+03   4.4850000e+03   3.0060000e+03
   1.7140000e+03   4.0570000e+03   2.7580000e+03   5.7620000e+03   5.1940000e+03
   6.0380000e+03   3.5790000e+03   5.8350000e+03   1.5790000e+03   5.0540000e+03
   2.2020000e+03   4.4820000e+03   4.9290000e+03   6.0940000e+03   6.0720000e+03
   1.2670000e+03   1.9940000e+03   3.8010000e+03   6.1660000e+03   1.6330000e+03
   4.4940000e+03   3.4290000e+03   6.4640000e+03   1.9960000e+03   4.0940000e+03
   6.2080000e+03   1.4650000e+03   3.0590000e+03   2.3520000e+03   4.1810000e+03
   1.8090000e+03   6.0070000e+03   6.4990000e+03   6.3980000e+03   4.2440000e+03
   5.9960000e+03   5.4460000e+03   3.4060000e+03   2.9710000e+03   2.9840000e+03
   2.5730000e+03   5.5970000e+03   3.8260000e+03   1.3180000e+03   2.8470000e+03
   1.4700000e+03   1.5710000e+03   5.6300000e+03   3.6810000e+03   5.3520000e+03
   4.3450000e+03   6.1600000e+03   1.8430000e+03   3.3320000e+03   4.8860000e+03
   9.9100000e+02   2.5200000e+03   3.8430000e+03   3.7960000e+03   2.0860000e+03
   3.4900000e+03   2.4850000e+03   2.0860000e+03   2.1820000e+03   5.6110000e+03
   4.0250000e+03   1.5390000e+03   6.4870000e+03   1.3630000e+03   1.3680000e+03
   5.6920000e+03   1.1300000e+03   4.8940000e+03   2.5390000e+03   1.1370000e+03
   4.6440000e+03   1.8890000e+03   2.9740000e+03   3.2370000e+03   2.6680000e+03
   1.9440000e+03   3.6160000e+03   4.5770000e+03   2.5820000e+03   2.0980000e+03
   6.5410000e+03   6.0430000e+03   2.1280000e+03   1.3820000e+03   1.0290000e+03
   5.7800000e+03   1.3560000e+03   6.3960000e+03   1.6330000e+03   5.7400000e+03
   2.4880000e+03   1.0340000e+03   1.3410000e+03   5.3620000e+03   1.4350000e+03
   1.6030000e+03   1.6800000e+03   2.3510000e+03   3.2580000e+03   5.7260000e+03
   6.1300000e+03   4.5000000e+03   5.2050000e+03   1.0750000e+03   3.5500000e+03
   3.3460000e+03   4.6710000e+03   1.0350000e+03   4.0790000e+03   4.3470000e+03
   2.0820000e+03   3.4700000e+03   1.0360000e+03   6.0280000e+03   3.4820000e+03
   4.8840000e+03   4.2650000e+03   1.3510000e+03   1.7210000e+03   5.8800000e+03
   2.6350000e+03   6.3430000e+03   2.8520000e+03   5.7230000e+03   2.7490000e+03
   2.2530000e+03   3.7530000e+03   6.3230000e+03   2.5380000e+03   4.9610000e+03
   2.3180000e+03   1.8080000e+03   5.2530000e+03   5.5400000e+03   2.6180000e+03
   4.6380000e+03   4.5330000e+03   2.5880000e+03   2.7190000e+03   5.3740000e+03
   5.3430000e+03   5.7480000e+03   5.8610000e+03   3.5860000e+03   6.4160000e+03
   2.5800000e+03   4.1450000e+03   1.3330000e+03   2.9060000e+03   6.1540000e+03
   1.8910000e+03   4.4600000e+03   6.5170000e+03   5.2280000e+03   1.5700000e+03
   1.3060000e+03   4.3510000e+03   3.2480000e+03   2.6960000e+03   4.1210000e+03
   6.4060000e+03   1.0440000e+03   6.5310000e+03   1.7100000e+03   1.9220000e+03
   6.1720000e+03   2.2160000e+03   5.6200000e+03   2.2190000e+03   4.9930000e+03
   2.4660000e+03   4.3870000e+03   3.6810000e+03   3.5030000e+03   5.1400000e+03
   3.6030000e+03   2.0350000e+03   6.2880000e+03   4.7390000e+03   4.8410000e+03
   3.0690000e+03   4.5230000e+03   4.8680000e+03   2.1710000e+03   6.1050000e+03
   2.3120000e+03   4.0810000e+03   6.0080000e+03   1.3620000e+03   2.2380000e+03
   2.0990000e+03   2.5870000e+03   5.7280000e+03   5.4210000e+03   3.5490000e+03
   1.8620000e+03   5.7350000e+03   4.8120000e+03   2.7300000e+03   2.7990000e+03
   1.0350000e+03   3.8540000e+03   3.3870000e+03   1.2470000e+03   1.1690000e+03
   5.0100000e+03   3.3160000e+03   4.0070000e+03   2.3170000e+03   6.2220000e+03
   1.6970000e+03   1.4230000e+03   4.7500000e+03   5.6480000e+03   2.4740000e+03
   1.0760000e+03   1.7690000e+03   3.7640000e+03   3.1490000e+03   4.6720000e+03
   6.2170000e+03   6.2230000e+03   1.8370000e+03   4.9600000e+03   5.1470000e+03
   5.0810000e+03   5.5950000e+03   3.9430000e+03   4.6200000e+03   4.4290000e+03
   5.8530000e+03   6.3840000e+03   5.1390000e+03   1.0560000e+03   5.4220000e+03
   1.8180000e+03   3.9820000e+03   2.2150000e+03   2.9210000e+03   1.8470000e+03
   4.5360000e+03   5.5600000e+03   5.5690000e+03   1.1580000e+03   6.5120000e+03
   1.5730000e+03   2.9120000e+03   1.4690000e+03   1.7150000e+03   4.8640000e+03
   4.9670000e+03   1.0260000e+03   3.0620000e+03   6.2970000e+03   3.0960000e+03
   4.8120000e+03   4.2910000e+03   5.5230000e+03   2.6350000e+03   6.1060000e+03
   4.1380000e+03   3.5960000e+03   2.7630000e+03   1.0130000e+03   3.7860000e+03
   4.4310000e+03   3.1490000e+03   5.7120000e+03   4.2130000e+03   6.0630000e+03
   3.0220000e+03   3.9790000e+03   4.2600000e+03   3.4300000e+03   5.1210000e+03
   5.1370000e+03   5.6890000e+03   4.3050000e+03   6.5140000e+03   6.3220000e+03
   5.4080000e+03   2.3880000e+03   5.9630000e+03   2.0330000e+03   5.2600000e+03
   4.7800000e+03   2.8780000e+03   3.1440000e+03   5.3700000e+03   5.8120000e+03
   4.6100000e+03   3.5460000e+03   5.8030000e+03   5.0570000e+03   5.7890000e+03
   2.0350000e+03   5.1180000e+03   3.6730000e+03   5.9790000e+03   1.9790000e+03
   1.4090000e+03   2.3440000e+03   6.0830000e+03   3.0210000e+03   1.1990000e+03
   3.0980000e+03   2.3210000e+03   2.3570000e+03   6.1750000e+03   1.0760000e+03
   1.4270000e+03   4.0540000e+03   1.1660000e+03   1.0870000e+03   6.0800000e+03
   1.8830000e+03   2.7570000e+03   6.3860000e+03   1.6070000e+03   6.3430000e+03
   2.6440000e+03   2.7240000e+03   2.2250000e+03   6.0730000e+03   5.0410000e+03
   6.3470000e+03   1.3490000e+03   2.9600000e+03   1.3040000e+03   3.9370000e+03
   3.8170000e+03   4.4520000e+03   5.7480000e+03   1.2570000e+03   5.7350000e+03
   3.4310000e+03   4.6130000e+03   2.1440000e+03   2.5650000e+03   3.9710000e+03
   4.1560000e+03   1.1430000e+03   6.4250000e+03   4.1060000e+03   4.5370000e+03
   3.5450000e+03   3.7020000e+03   2.8700000e+03   6.0830000e+03   4.0520000e+03
   6.4220000e+03   4.2290000e+03   4.3020000e+03   1.2730000e+03   1.9330000e+03
   2.7200000e+03   5.3240000e+03   6.0020000e+03   3.1290000e+03   5.9090000e+03
   5.5160000e+03   5.8930000e+03   4.2840000e+03   1.8470000e+03   1.2400000e+03
   3.7120000e+03   2.1970000e+03   6.3390000e+03   1.8550000e+03   4.9060000e+03
   2.5150000e+03   2.4010000e+03   4.2920000e+03   1.7960000e+03   3.0820000e+03
   2.2970000e+03   3.3070000e+03   4.0430000e+03   5.2010000e+03   4.6000000e+03
   3.5120000e+03   6.3620000e+03   3.2870000e+03   5.3490000e+03   5.6290000e+03
   2.1390000e+03   3.6780000e+03   5.8570000e+03   1.7490000e+03   6.2810000e+03
   1.3110000e+03   2.5190000e+03   4.1730000e+03   1.5830000e+03   2.3720000e+03
   3.3730000e+03   4.2480000e+03   3.0800000e+03   3.6170000e+03   4.4090000e+03
   4.5010000e+03   4.4430000e+03   2.5940000e+03   4.7360000e+03   2.2690000e+03
   3.8930000e+03   1.7310000e+03   3.3770000e+03   5.4820000e+03   4.7820000e+03
   6.1800000e+03   1.7970000e+03   1.2630000e+03   3.4220000e+03   1.6550000e+03
   2.0540000e+03   3.9720000e+03   3.4220000e+03   1.2940000e+03   5.3290000e+03
   3.2690000e+03   3.9280000e+03   1.1380000e+03   2.3830000e+03   2.2240000e+03
   4.3590000e+03   6.0330000e+03   3.2630000e+03   3.8820000e+03   1.8720000e+03
   1.6640000e+03   1.3390000e+03   4.7510000e+03   3.4450000e+03   2.3650000e+03
   3.1500000e+03   3.7990000e+03   2.5290000e+03   3.5180000e+03   1.7700000e+03
   5.1750000e+03   2.5310000e+03   3.5640000e+03   1.1210000e+03   3.8280000e+03
   6.0000000e+03   1.0190000e+03   2.8020000e+03   5.4640000e+03   1.6000000e+03
   3.4830000e+03   4.0780000e+03   6.1810000e+03   2.0690000e+03   5.5050000e+03
   6.5010000e+03   1.6960000e+03   5.8580000e+03   4.1050000e+03   3.9300000e+03
   2.3090000e+03   3.3760000e+03   5.0640000e+03   4.3670000e+03   2.8640000e+03
   5.5070000e+03   2.3790000e+03   4.5750000e+03   6.0890000e+03   4.3590000e+03
   1.4420000e+03   3.9900000e+03   3.2510000e+03   4.9300000e+03   4.7980000e+03
   6.2620000e+03   1.4110000e+03   5.1280000e+03   4.0060000e+03   3.3730000e+03
   2.5120000e+03   4.4270000e+03   3.6690000e+03   1.5110000e+03   6.3880000e+03
   6.4180000e+03   3.7620000e+03   4.6520000e+03   6.1480000e+03   3.9550000e+03
   5.5080000e+03   1.5090000e+03   4.2410000e+03   4.9040000e+03   6.0770000e+03
   6.3960000e+03   4.4760000e+03   6.0000000e+03   4.4260000e+03   4.4020000e+03
   1.5620000e+03   4.3450000e+03   4.8920000e+03   6.0170000e+03   4.8190000e+03
   2.2120000e+03   2.3340000e+03   4.9500000e+03   1.1370000e+03   3.9230000e+03
   2.8240000e+03   1.5900000e+03   0.0000000e+00   0.0000000e+00   4.5570000e+03
   1.4790000e+03   2.0380000e+03   0.0000000e+00   0.0000000e+00   4.1320000e+03
