# Supplementary material for: Efficiency of different measures for defining the applicability domain of classification models
Source: J Cheminform. 2017 Aug 3;9:44. doi: 10.1186/s13321-017-0230-2 (PMC5543028; doi:10.1186/s13321-017-0230-2)
Supplement: Supplementary file 5 — Additional file 5. Data sets used in this study. The data are provided in the way they were used for the respective computations. In addition to the data, the indices for the fivefold CV are also provided. [file 13321_2017_230_MOESM5_ESM.zip › Additional_file_5/CVIndices/PGP/PGP_plainCV_test.dat]

   1.0000000e+01   2.0000000e+00   7.0000000e+00   1.0000000e+00   6.0000000e+00
   1.2000000e+01   5.0000000e+00   8.0000000e+00   3.0000000e+00   1.4000000e+01
   1.5000000e+01   1.6000000e+01   9.0000000e+00   4.0000000e+00   1.7000000e+01
   2.4000000e+01   2.5000000e+01   1.1000000e+01   1.9000000e+01   2.6000000e+01
   4.1000000e+01   2.9000000e+01   1.3000000e+01   2.1000000e+01   2.7000000e+01
   4.2000000e+01   3.6000000e+01   1.8000000e+01   2.2000000e+01   3.0000000e+01
   4.9000000e+01   3.9000000e+01   2.0000000e+01   3.5000000e+01   3.1000000e+01
   5.5000000e+01   4.6000000e+01   2.3000000e+01   3.8000000e+01   3.4000000e+01
   5.6000000e+01   5.0000000e+01   2.8000000e+01   4.3000000e+01   4.0000000e+01
   6.4000000e+01   5.1000000e+01   3.2000000e+01   4.5000000e+01   4.4000000e+01
   6.5000000e+01   5.9000000e+01   3.3000000e+01   5.2000000e+01   4.8000000e+01
   6.6000000e+01   6.1000000e+01   3.7000000e+01   5.4000000e+01   5.7000000e+01
   7.0000000e+01   6.8000000e+01   4.7000000e+01   5.8000000e+01   6.2000000e+01
   8.8000000e+01   7.1000000e+01   5.3000000e+01   6.9000000e+01   7.3000000e+01
   9.8000000e+01   7.5000000e+01   6.0000000e+01   7.2000000e+01   8.4000000e+01
   1.0000000e+02   7.6000000e+01   6.3000000e+01   7.7000000e+01   8.7000000e+01
   1.0100000e+02   8.0000000e+01   6.7000000e+01   8.1000000e+01   9.3000000e+01
   1.0400000e+02   8.2000000e+01   7.4000000e+01   8.5000000e+01   1.0200000e+02
   1.0800000e+02   8.6000000e+01   7.8000000e+01   9.1000000e+01   1.0300000e+02
   1.0900000e+02   8.9000000e+01   7.9000000e+01   9.2000000e+01   1.1000000e+02
   1.1300000e+02   9.0000000e+01   8.3000000e+01   9.4000000e+01   1.1100000e+02
   1.1400000e+02   9.7000000e+01   9.5000000e+01   9.6000000e+01   1.1700000e+02
   1.1800000e+02   1.2300000e+02   9.9000000e+01   1.0700000e+02   1.3300000e+02
   1.2000000e+02   1.2600000e+02   1.0500000e+02   1.1500000e+02   1.4100000e+02
   1.2400000e+02   1.2700000e+02   1.0600000e+02   1.1900000e+02   1.4200000e+02
   1.2800000e+02   1.3800000e+02   1.1200000e+02   1.2100000e+02   1.4500000e+02
   1.2900000e+02   1.3900000e+02   1.1600000e+02   1.2500000e+02   1.4900000e+02
   1.3500000e+02   1.4400000e+02   1.2200000e+02   1.3400000e+02   1.5100000e+02
   1.3600000e+02   1.4700000e+02   1.3000000e+02   1.3700000e+02   1.5300000e+02
   1.4300000e+02   1.5000000e+02   1.3100000e+02   1.4600000e+02   1.5400000e+02
   1.5200000e+02   1.6000000e+02   1.3200000e+02   1.4800000e+02   1.5500000e+02
   1.5700000e+02   1.6100000e+02   1.4000000e+02   1.5800000e+02   1.5600000e+02
   1.6600000e+02   1.6200000e+02   1.6400000e+02   1.5900000e+02   1.6500000e+02
   1.7100000e+02   1.6300000e+02   1.7000000e+02   1.7200000e+02   1.6700000e+02
   1.8200000e+02   1.6800000e+02   1.7500000e+02   1.7400000e+02   1.6900000e+02
   1.8400000e+02   1.7600000e+02   1.7700000e+02   1.8000000e+02   1.7300000e+02
   1.8500000e+02   1.8300000e+02   1.7900000e+02   1.8100000e+02   1.7800000e+02
   1.8600000e+02   1.8400000e+02   1.8400000e+02   1.8400000e+02   1.8400000e+02
