# Supplementary material for: Efficiency of different measures for defining the applicability domain of classification models
Source: J Cheminform. 2017 Aug 3;9:44. doi: 10.1186/s13321-017-0230-2 (PMC5543028; doi:10.1186/s13321-017-0230-2)
Supplement: Supplementary file 5 — Additional file 5. Data sets used in this study. The data are provided in the way they were used for the respective computations. In addition to the data, the indices for the fivefold CV are also provided. [file 13321_2017_230_MOESM5_ESM.zip › Additional_file_5/Data/Ames/Ames_MOE_autoscaled_X.dat]

   2.7950407e+00   3.8466849e+00   0.0000000e+00   0.0000000e+00   3.8466849e+00   0.0000000e+00   1.3517570e+00  -4.2679484e-02   4.6120803e+00  -1.0270009e-01   2.0485670e+00   3.6954870e-01   3.5102380e+00   3.3949980e+00   1.7582491e+00  -4.6865633e-01  -1.7526337e-02  -1.5321238e-01   3.9642230e+00  -3.2961594e-01  -1.2826467e-01   4.4837896e-01  -4.8623025e-02   3.5098131e-01   1.3776755e+00  -1.4014833e-01  -3.4115834e-01  -1.7257042e+00   5.9629069e-01  -7.7197274e-01  -9.7941642e-01   4.6821917e+00   2.4165280e+00   3.1991094e+00   3.9658753e+00  -7.8416044e-01  -1.0245951e+00   4.6527113e-01  -1.6864727e-01   0.0000000e+00   0.0000000e+00   3.1940573e+00   2.8725982e+00   3.1935953e+00   3.5574241e+00   3.6049558e+00   2.9872202e+00   3.6522306e+00   4.2591827e+00   0.0000000e+00   0.0000000e+00   3.2497186e+00  -2.8068364e-01   1.9573732e+00   0.0000000e+00   2.2209793e+00  -1.7514348e-01   1.7491207e-01   2.2215080e+00  -1.7531704e-01   9.7040500e-01  -1.7512031e-01  -1.0490868e-01  -1.7526506e-01   2.2215073e+00   0.0000000e+00   0.0000000e+00   0.0000000e+00   0.0000000e+00   0.0000000e+00   0.0000000e+00  -9.4212829e-02   0.0000000e+00   2.5500515e+00   1.5165771e+00   2.1741938e-01   1.4975378e+00   7.6663608e-01  -1.0779362e-01  -7.3877346e-02   2.5122804e+00   3.3181980e+00   0.0000000e+00   0.0000000e+00   1.6911200e+00  -1.7215101e+00  -1.3837327e+00  -1.2093795e+00   2.7387834e+00   4.2508788e-01  -6.6776315e-01   1.2701761e+00  -4.2126032e-01  -4.7627497e-01  -4.7974497e-01  -5.5348618e-01  -4.0647097e-01  -4.8062189e-01  -4.0761456e-01   1.5514499e-01   3.2767212e+00  -3.3161325e-01  -8.0792911e-02  -5.9071087e-01   9.2776505e-01   8.0792969e-02   5.9071092e-01  -7.9025401e-01   1.9776811e+00   3.9111777e-01   2.3503343e+00   9.9884230e-01   2.1780800e+00  -6.9386875e-01   2.9818923e-01   2.6065842e-01   0.0000000e+00   0.0000000e+00   0.0000000e+00   0.0000000e+00   0.0000000e+00   0.0000000e+00   0.0000000e+00   0.0000000e+00   0.0000000e+00   0.0000000e+00   0.0000000e+00   2.0347970e+00   0.0000000e+00   0.0000000e+00   0.0000000e+00   2.0347970e+00   0.0000000e+00   2.0403206e+00   1.0023831e+00   0.0000000e+00   0.0000000e+00   0.0000000e+00   2.3012325e+00  -5.9524856e-01   9.7308763e-01   4.3973981e-01  -7.6116574e-01   1.0985354e+01  -5.4251359e-01  -2.9174937e-01   3.1454628e+00  -3.8799370e-01  -9.4864595e-01   3.3856122e+00   3.8176363e+00  -6.7682585e-01   4.7473843e-01   2.0665707e+00   6.8342524e-01   2.3837124e+00   5.3192886e-01  -9.6197484e-01   0.0000000e+00   0.0000000e+00   0.0000000e+00   1.4372417e+00  -2.0429343e+00   2.3152687e+00   1.5819977e+00   2.3509249e+00   2.0347970e+00   3.3885972e+00  -2.5049924e-01   3.8513599e+00   3.9533831e+00  -4.3104335e-02  -5.3234632e-02   6.8298973e-01   1.5527586e+00   1.0325449e+00   1.7755711e+00   2.9633459e+00   9.3238212e-01   4.7090787e+00   4.2064472e+00
  -8.5564734e-01  -1.0635758e+00   0.0000000e+00   0.0000000e+00  -1.0635758e+00   0.0000000e+00   5.9551633e-01  -4.2679484e-02  -1.2166708e+00  -1.0270009e-01  -6.8965075e-01   8.7153059e-01  -6.4524448e-01  -1.6095160e+00  -4.2834770e-01   1.2897285e+00  -1.7526337e-02  -1.5321238e-01  -1.1584200e+00  -3.2961594e-01  -1.2826467e-01  -6.5682326e-01  -4.8623025e-02   2.0952629e+00  -1.7079015e-01  -1.4014833e-01  -3.4115834e-01   1.7048249e+00  -6.9905357e-01   2.1151606e-02   7.6312498e-01  -1.1754524e+00  -7.6640693e-01   1.8477472e+00  -7.7240000e-01   4.2779494e-01   1.6922220e+00  -5.1833227e-01  -1.6864727e-01   0.0000000e+00   0.0000000e+00  -5.5450350e-01  -8.2811988e-01  -1.1718560e+00  -1.2047698e+00  -6.5594989e-01  -9.4846428e-01  -1.2424275e+00  -1.3002216e+00   0.0000000e+00   0.0000000e+00  -6.3501720e-01   7.3038068e-01  -1.5552562e-01   0.0000000e+00  -2.7051753e-01  -1.7546920e-01   1.7524824e-01  -2.7043358e-01  -1.7543849e-01   1.4394877e-01  -1.7530248e-01  -1.8719430e-01  -1.7546747e-01  -2.7043196e-01   0.0000000e+00   0.0000000e+00   0.0000000e+00   0.0000000e+00   0.0000000e+00   0.0000000e+00  -9.4212829e-02   0.0000000e+00  -3.2379351e-01   1.5753637e-01   7.9525173e-01  -6.0173734e-01  -2.5839764e-01   1.2127676e-01  -2.1768264e-01  -2.3203286e+00  -8.6211767e-01   0.0000000e+00   0.0000000e+00   6.1096413e-01  -6.3128548e-01  -4.1200663e-02  -6.4037489e-01  -8.7048164e-01  -8.3393216e-01  -6.6776315e-01  -5.4861593e-01   9.3486688e-01   5.4173410e-01   2.4207520e+00  -5.5348618e-01  -4.0647097e-01   6.5093902e-01  -4.0761456e-01  -1.5185743e-01   6.1926112e-01   2.8685286e+00  -3.2732236e+00   6.1562520e-01   2.2701578e+00   3.2732235e+00  -6.1562520e-01   3.3252735e+00  -1.5462053e+00   3.9501630e-02   1.0120178e+00   1.5621971e+00  -6.9625535e-01   1.8890917e+00   7.2091114e-01   8.5951412e-01   0.0000000e+00   0.0000000e+00   0.0000000e+00   0.0000000e+00   0.0000000e+00   0.0000000e+00   0.0000000e+00   0.0000000e+00   0.0000000e+00   0.0000000e+00   0.0000000e+00  -5.7003240e-01   0.0000000e+00   0.0000000e+00   0.0000000e+00  -5.7003240e-01   0.0000000e+00  -3.0870662e-01   1.0023831e+00   0.0000000e+00   0.0000000e+00   0.0000000e+00  -2.5176353e+00   1.1148204e+00   5.6676425e-01   1.4117122e+00  -2.7159013e-01  -5.3172411e-01  -5.4251359e-01  -2.9174937e-01  -7.4064206e-01  -3.8799370e-01  -9.4864595e-01  -9.0301942e-01   1.2521583e+00  -6.7682585e-01   1.6015864e+00  -6.9741066e-01   1.6449014e+00  -1.3638809e+00   3.5466998e-01  -6.8566262e-01   0.0000000e+00   0.0000000e+00   0.0000000e+00   7.3128540e-01   3.9859707e-01  -7.5786776e-01   5.8342175e-02  -6.3491486e-01  -5.7003240e-01  -8.4501461e-01  -2.5049924e-01  -1.0666563e+00   2.0193533e+00  -4.3104335e-02  -5.3234632e-02   1.0429963e+00  -1.6450313e+00   1.2161555e+00   1.5587107e+00  -6.7158442e-01  -1.1833355e-01  -8.1910862e-01  -8.4455060e-01
  -1.0740287e+00  -1.0635758e+00   0.0000000e+00   0.0000000e+00  -1.0635758e+00   0.0000000e+00   5.9551633e-01  -4.2679484e-02  -1.2166708e+00  -1.0270009e-01  -1.0182369e+00  -1.3243318e-01  -7.5179532e-01  -1.7525021e+00  -8.1403449e-01   1.4380363e+00  -1.7526337e-02  -1.5321238e-01  -1.1584200e+00  -3.2961594e-01  -1.2826467e-01  -1.1591879e+00  -4.8623025e-02   1.5138357e+00  -1.7079015e-01  -1.4014833e-01  -3.4115834e-01   4.2716415e-01  -9.1216582e-01  -7.7197274e-01  -9.7941642e-01  -1.1754524e+00  -1.0273032e+00   2.5234283e+00  -7.7240000e-01  -7.8416044e-01  -1.0245951e+00  -8.6548641e-01  -1.6864727e-01   0.0000000e+00   0.0000000e+00  -7.2357195e-01  -9.8215916e-01  -1.2171678e+00  -1.2307813e+00  -7.5956063e-01  -1.0363052e+00  -1.2809391e+00  -1.3228165e+00   0.0000000e+00   0.0000000e+00  -7.4875945e-01   8.5750307e-01  -6.2505870e-01   0.0000000e+00  -3.0110878e-01  -1.7545376e-01   1.7407976e-01  -3.0104004e-01  -1.7542371e-01   6.1425259e-01  -1.7530083e-01  -1.8578052e-01  -1.7546642e-01  -3.0102921e-01   0.0000000e+00   0.0000000e+00   0.0000000e+00   0.0000000e+00   0.0000000e+00   0.0000000e+00  -9.4212829e-02   0.0000000e+00  -6.9673248e-01  -6.4625892e-01  -5.5076445e-01  -9.3780033e-01  -8.4542968e-01  -6.7432294e-01  -4.9973828e-01  -1.6701861e+00  -1.0289652e+00   0.0000000e+00   0.0000000e+00   5.7286825e-01  -5.9283449e-01  -2.5233788e-01  -6.1523539e-01  -1.1710368e+00  -8.3393216e-01  -6.6776315e-01   1.7886712e-01  -4.2126032e-01  -4.7627497e-01   2.7557876e+00  -5.5348618e-01  -4.0647097e-01  -1.3935482e-01   1.0167550e+00   2.7409605e-01  -4.5103889e-02   2.8685286e+00  -2.8429997e+00   1.0634377e+00   2.7327629e+00   2.8429997e+00  -1.0634377e+00   2.1266950e+00  -1.5379486e+00  -2.7471877e-02   8.1432553e-01   8.5689687e-01  -1.0127135e+00   7.4679001e-01   7.2091114e-01   8.5951412e-01   0.0000000e+00   0.0000000e+00   0.0000000e+00   0.0000000e+00   0.0000000e+00   0.0000000e+00   0.0000000e+00   0.0000000e+00   0.0000000e+00   0.0000000e+00   0.0000000e+00  -8.7063248e-01   0.0000000e+00   0.0000000e+00   0.0000000e+00  -8.7063248e-01   0.0000000e+00  -7.7851207e-01   1.0023831e+00   0.0000000e+00   0.0000000e+00   0.0000000e+00  -1.7453942e+00  -1.4675592e-01   6.8253564e-01   6.7230846e-01  -7.6116574e-01  -5.3172411e-01   4.9878140e-02  -2.9174937e-01  -7.4064206e-01  -3.8799370e-01  -5.3986218e-01  -1.0277958e+00   1.2521583e+00  -2.0089847e-01   1.0065781e+00  -6.9741066e-01  -6.2113275e-01  -1.3638809e+00  -1.9789310e-01  -6.8566262e-01   0.0000000e+00   0.0000000e+00   0.0000000e+00   2.4662423e-01   8.9563051e-01  -7.5786776e-01  -8.0232295e-01  -7.8979609e-01  -8.7063248e-01  -9.6248968e-01  -2.5049924e-01  -1.0666563e+00   2.3545581e+00  -4.3104335e-02  -5.3234632e-02   1.3576908e-01  -1.8652481e+00   1.6381975e+00   8.3598471e-01  -8.1302916e-01  -1.2783632e-01  -7.1673478e-01  -7.6972100e-01
  -9.4266527e-01  -1.0635758e+00   0.0000000e+00   0.0000000e+00  -1.0635758e+00   0.0000000e+00   2.1739598e-01  -4.2679484e-02  -1.2166708e+00  -1.0270009e-01  -7.9917946e-01   3.6954870e-01  -7.5179532e-01  -1.6095160e+00  -5.4669845e-01   1.3918656e+00  -1.7526337e-02  -1.5321238e-01  -1.1584200e+00  -3.2961594e-01  -1.2826467e-01  -7.5729619e-01  -4.8623025e-02   1.5138357e+00  -1.7079015e-01  -1.4014833e-01  -3.4115834e-01   1.5763711e+00  -7.3172182e-01   2.1151606e-02   9.5674067e-01  -1.1754524e+00  -8.7076545e-01   1.8477472e+00  -8.6716550e-01   1.8540386e-01   1.3903535e+00  -6.3405031e-01  -1.6864727e-01   0.0000000e+00   0.0000000e+00  -6.6032224e-01  -9.2011180e-01  -1.1718560e+00  -1.2047698e+00  -7.7569225e-01  -1.0220161e+00  -1.2424275e+00  -1.3002216e+00   0.0000000e+00   0.0000000e+00  -7.4875945e-01   6.2241964e-01  -3.9029216e-01   0.0000000e+00  -2.9085038e-01  -1.7547435e-01   1.7524439e-01  -2.9076015e-01  -1.7543849e-01   1.4394877e-01  -1.7531598e-01  -1.8828084e-01  -1.7547047e-01  -2.9075849e-01   0.0000000e+00   0.0000000e+00   0.0000000e+00   0.0000000e+00   0.0000000e+00   0.0000000e+00  -9.4212829e-02   0.0000000e+00  -4.5239317e-01  -7.0988609e-02   9.7842931e-01  -7.4109338e-01  -4.6897826e-01   1.3329183e-01  -3.1874136e-01  -2.1404095e+00  -9.4443816e-01   0.0000000e+00   0.0000000e+00   5.8960299e-01  -6.0972522e-01  -1.9169034e-02  -6.2677869e-01  -1.1710368e+00  -8.3393216e-01  -6.6776315e-01  -5.4861593e-01   9.3486688e-01   5.4173410e-01   2.4207520e+00  -5.5348618e-01  -4.0647097e-01   1.1506836e+00  -4.0761456e-01  -1.5185743e-01   6.1926112e-01   2.8685286e+00  -3.6620769e+00   1.0787532e+00   2.5688295e+00   3.6620768e+00  -1.0787532e+00   3.6913093e+00  -1.6886715e+00   1.8857799e-01   1.0120178e+00   1.5621971e+00  -9.1847974e-01   1.8890917e+00  -3.0569937e-01  -4.8791134e-01   0.0000000e+00   0.0000000e+00   0.0000000e+00   0.0000000e+00   0.0000000e+00   0.0000000e+00   0.0000000e+00   0.0000000e+00   0.0000000e+00   0.0000000e+00   0.0000000e+00  -6.8526511e-01   0.0000000e+00   0.0000000e+00   0.0000000e+00  -6.8526511e-01   0.0000000e+00  -3.0870662e-01   1.0023831e+00   0.0000000e+00   0.0000000e+00   0.0000000e+00  -2.2762216e+00   6.7242972e-01   5.6676425e-01   1.4117122e+00  -2.7159013e-01  -5.3172411e-01  -5.4251359e-01  -2.9174937e-01  -7.4064206e-01  -3.8799370e-01  -9.4864595e-01  -9.9263291e-01   1.2521583e+00  -6.7682585e-01   1.0065781e+00  -6.9741066e-01   1.6533724e+00  -1.3638809e+00   3.5466998e-01  -6.8566262e-01   0.0000000e+00   0.0000000e+00   0.0000000e+00   5.0433045e-01   6.1869887e-01  -9.3857652e-01  -1.5641209e-01  -8.2323375e-01  -6.8526511e-01  -9.2494161e-01  -2.5049924e-01  -1.0666563e+00   2.0193533e+00  -4.3104335e-02  -5.3234632e-02   1.8443353e+00  -1.6450313e+00   1.2161555e+00   1.1815920e+00  -7.8308717e-01  -1.2427278e-01  -9.2148246e-01  -9.1938019e-01
   1.1871062e-01  -2.9836694e-02   0.0000000e+00   0.0000000e+00  -2.9836694e-02   0.0000000e+00   9.7363668e-01  -4.2679484e-02  -1.2166708e+00  -1.0270009e-01   2.4134328e-01  -1.3243318e-01   2.0716218e-01  -3.2264096e-01   5.0037132e-01   6.6782015e-01  -1.7526337e-02  -1.5321238e-01  -7.9968842e-02  -3.2961594e-01  -1.2826467e-01   2.4743310e-01  -4.8623025e-02   1.5138357e+00   2.1632626e-01  -1.4014833e-01  -3.4115834e-01   4.3619796e-01   1.4244006e-01   1.0786507e+00   1.1605466e+00  -1.1754524e+00   1.7281976e-01   3.1991094e+00   8.0489560e-02   9.1257709e-01   9.7727010e-01   4.0741211e-01  -1.6864727e-01   0.0000000e+00   0.0000000e+00   2.7762393e-01   1.1344713e-01  -6.1806191e-04  -6.4084883e-02   2.1540490e-01   4.9521405e-02   5.9164483e-02  -6.4082721e-02   0.0000000e+00   0.0000000e+00   1.6143023e-01  -8.0803237e-02   5.4877399e-01   0.0000000e+00  -4.1997547e-02  -1.7544588e-01   1.7541949e-01  -4.1746368e-02  -1.7543533e-01  -1.1175039e-01  -1.7523085e-01  -1.7127454e-01  -1.7545984e-01  -4.1746894e-02   0.0000000e+00   0.0000000e+00   0.0000000e+00   0.0000000e+00   0.0000000e+00   0.0000000e+00  -9.4212829e-02   0.0000000e+00   4.5457279e-01   7.2921543e-01   5.1413248e-01   1.8672230e-01   3.9650057e-01   1.8877314e-01   6.5625466e-02  -9.8266932e-01   1.1153322e-01   0.0000000e+00   0.0000000e+00   6.1196260e-01  -6.3229326e-01  -4.3205688e-01  -6.4000466e-01   1.5609014e-01   2.4134809e-01   2.4735192e-01   4.8199917e-01  -4.2126032e-01   1.8867954e-01   1.0469382e-01  -5.5348618e-01  -4.0647097e-01   5.3824259e-01   4.8085097e-01   2.7409605e-01  -4.5103889e-02   2.8685286e+00  -3.0717129e-01  -2.0113623e-01   7.4353204e-01   3.0717129e-01   2.0113622e-01  -2.1880194e-01   1.9034882e-01   7.2857176e-02   8.1432553e-01   4.1609094e-01   3.5398530e-01  -1.0508935e-01   6.7613755e-02  -3.8769647e-02   0.0000000e+00   0.0000000e+00   0.0000000e+00   0.0000000e+00   0.0000000e+00   0.0000000e+00   0.0000000e+00   0.0000000e+00   0.0000000e+00   0.0000000e+00   0.0000000e+00   3.3524064e-01   0.0000000e+00   0.0000000e+00   0.0000000e+00   3.3524064e-01   0.0000000e+00   6.3090428e-01   1.0023831e+00   0.0000000e+00   0.0000000e+00   0.0000000e+00  -8.2481586e-01   3.6878786e-02   6.1294423e-01   3.3933792e-01   8.5781661e-01  -5.3172411e-01   2.6523162e-01  -2.9174937e-01   2.2274199e-02   4.2715246e-01  -3.7773781e-01   7.1963051e-02   4.8703921e-01   6.8666387e-01   1.2090844e+00   6.3437841e-04  -6.2113275e-01  -1.6022675e-01   9.1596852e-01  -4.2705012e-01   0.0000000e+00   0.0000000e+00   0.0000000e+00   4.6244847e-01  -6.6909047e-01   3.4300837e-01   7.6943685e-01   4.4936535e-01   3.3524064e-01   1.1261371e-01  -2.5049924e-01  -3.1284566e-02   3.0824577e+00  -4.3104335e-02  -5.3234632e-02  -4.1145161e-01  -1.3257759e-01   4.5491462e-02   1.4155571e+00   1.2413604e-01  -4.0463655e-02  -1.1790599e-04  -2.1425028e-02
  -7.9831798e-01  -9.3435841e-01   0.0000000e+00   0.0000000e+00  -9.3435841e-01   0.0000000e+00   9.7363668e-01  -4.2679484e-02  -1.2166708e+00  -1.0270009e-01  -6.3488640e-01   8.7153059e-01  -5.3869365e-01  -1.4665299e+00  -3.2467620e-01   1.4854568e+00  -1.7526337e-02  -1.5321238e-01  -1.0236136e+00  -3.2961594e-01  -1.2826467e-01  -6.5682326e-01  -4.8623025e-02   9.3240849e-01   6.0344267e-01  -1.4014833e-01  -3.4115834e-01   1.9608186e+00  -5.5456736e-01   2.8552639e-01   1.1327549e+00  -1.1754524e+00  -7.1422767e-01   1.8477472e+00  -6.7763449e-01   4.2779494e-01   1.4452387e+00  -4.6047324e-01  -1.6864727e-01   0.0000000e+00   0.0000000e+00  -4.2427118e-01  -7.4848942e-01  -1.0455403e+00  -1.0890322e+00  -5.7300376e-01  -8.7465333e-01  -1.1147279e+00  -1.1996862e+00   0.0000000e+00   0.0000000e+00  -5.0513161e-01   8.7036269e-01  -1.5552562e-01   0.0000000e+00  -2.5062007e-01  -1.7547231e-01   1.7534761e-01  -2.5055060e-01  -1.7543747e-01   4.0878005e-01  -1.7530513e-01  -1.8504974e-01  -1.7547134e-01  -2.5054976e-01   0.0000000e+00   0.0000000e+00   0.0000000e+00   0.0000000e+00   0.0000000e+00   0.0000000e+00  -9.4212829e-02   0.0000000e+00  -1.9519385e-01   1.1219926e-01   7.4945730e-01  -3.3918016e-01  -9.7355415e-02   3.2249427e-01  -7.7870539e-02  -2.9303714e+00  -8.0396588e-01   0.0000000e+00   0.0000000e+00   8.7594341e-01  -8.9873479e-01  -2.5610861e-01  -7.8542305e-01  -1.1710368e+00  -8.3393216e-01  -6.6776315e-01   2.4190413e-01   2.6309387e-02  -4.7627497e-01   3.8572997e+00  -5.5348618e-01  -4.0647097e-01   1.9654450e+00  -4.0761456e-01  -4.5885987e-01   7.4186874e-01   2.8685286e+00  -2.5829129e+00   1.0245762e+00   1.9026954e+00   2.5829131e+00  -1.0245764e+00   2.5126037e+00  -1.3029870e+00   3.7467782e-01   9.0142910e-01   1.2956654e+00  -7.9458109e-01   1.4974795e+00   7.2091114e-01   8.5951412e-01   0.0000000e+00   0.0000000e+00   0.0000000e+00   0.0000000e+00   0.0000000e+00   0.0000000e+00   0.0000000e+00   0.0000000e+00   0.0000000e+00   0.0000000e+00   0.0000000e+00  -4.8942736e-01   0.0000000e+00   0.0000000e+00   0.0000000e+00  -4.8942736e-01   0.0000000e+00  -3.0870662e-01   1.0023831e+00   0.0000000e+00   0.0000000e+00   0.0000000e+00  -2.1039086e+00   2.2393698e-01   8.1409783e-01   1.8759458e+00   4.6841620e-01  -5.3172411e-01  -5.4251359e-01  -2.9174937e-01  -7.4064206e-01  -3.8799370e-01  -9.4864595e-01  -8.6785652e-01   1.6048591e+00  -6.7682585e-01   1.2518720e+00  -4.0949593e-01   1.6533724e+00  -1.3638809e+00   6.1051846e-01  -6.8566262e-01   0.0000000e+00   0.0000000e+00   0.0000000e+00   8.3316041e-01   1.9964812e-01  -5.9439640e-01   1.4027495e-01  -4.6031911e-01  -4.8942736e-01  -7.6036249e-01  -2.5049924e-01  -9.3723486e-01   1.2190651e+00  -4.3104335e-02  -5.3234632e-02  -4.1145161e-01  -1.5532701e+00   1.4432582e+00   1.4075376e+00  -5.5280417e-01  -1.1213036e-01  -7.1673478e-01  -7.3230620e-01
  -1.8601961e-01  -2.8827148e-01   0.0000000e+00   0.0000000e+00  -2.8827148e-01   0.0000000e+00   9.7363668e-01  -4.2679484e-02  -1.2166708e+00  -1.0270009e-01  -8.7242847e-02  -1.3243318e-01  -5.9394890e-03  -6.0861319e-01   2.1900537e-01   9.6722470e-01  -1.7526337e-02  -1.5321238e-01  -3.4958163e-01  -3.2961594e-01  -1.2826467e-01  -1.5445861e-01  -4.8623025e-02   1.5138357e+00   2.1632626e-01  -1.4014833e-01  -3.4115834e-01   4.3490616e-01  -1.8731630e-01   5.4990117e-01   7.2895752e-01  -1.1754524e+00  -1.4025580e-01   3.1991094e+00  -1.0904145e-01   4.2779494e-01   5.7353266e-01   6.0257970e-02  -1.6864727e-01   0.0000000e+00   0.0000000e+00   6.5986464e-02  -1.4674518e-01  -3.1002695e-01  -3.4758327e-01  -7.1625122e-03  -2.4468572e-01  -3.1273641e-01  -3.6568894e-01   0.0000000e+00   0.0000000e+00  -3.3637729e-02   9.9324087e-02   3.1400745e-01   0.0000000e+00  -1.1677417e-01  -1.7544996e-01   1.7536302e-01  -1.1850021e-01  -1.7543533e-01  -1.1175039e-01  -1.7524615e-01  -1.7450248e-01  -1.7546000e-01  -1.1850073e-01   0.0000000e+00   0.0000000e+00   0.0000000e+00   0.0000000e+00   0.0000000e+00   0.0000000e+00  -9.4212829e-02   0.0000000e+00   1.9816988e-01   3.3948305e-01   1.5467446e-01  -8.7580068e-02   2.6554174e-02  -1.0706324e-01  -1.1539429e-01  -1.4415933e+00  -1.6327673e-01   0.0000000e+00   0.0000000e+00   6.1196324e-01  -6.3229391e-01  -4.3122630e-01  -6.4000542e-01  -2.8628552e-01   2.4134809e-01   2.4735192e-01   4.8199917e-01  -4.2126032e-01   1.8867954e-01   1.0469382e-01  -5.5348618e-01  -4.0647097e-01   5.3824259e-01   4.8085097e-01   2.7409605e-01  -4.5103889e-02   2.8685286e+00  -4.9805764e-01  -1.6601478e-02   9.9218140e-01   4.9805764e-01   1.6601333e-02  -1.4121976e-01  -1.5194021e-01   7.2857176e-02   8.1432553e-01   4.1609094e-01   2.6901818e-02  -1.0508935e-01   7.2091114e-01   8.5951412e-01   0.0000000e+00   0.0000000e+00   0.0000000e+00   0.0000000e+00   0.0000000e+00   0.0000000e+00   0.0000000e+00   0.0000000e+00   0.0000000e+00   0.0000000e+00   0.0000000e+00   5.8382968e-02   0.0000000e+00   0.0000000e+00   0.0000000e+00   5.8382968e-02   0.0000000e+00   1.6109883e-01   1.0023831e+00   0.0000000e+00   0.0000000e+00   0.0000000e+00  -1.2050156e+00   3.6878786e-02   6.1294423e-01   3.3933792e-01   8.5781661e-01  -5.3172411e-01   2.6523162e-01  -2.9174937e-01   2.2274199e-02  -3.8799370e-01  -3.7773781e-01  -1.9193036e-01   4.8703921e-01   6.8666387e-01   1.2090844e+00   6.3437841e-04  -6.2113275e-01  -6.6120714e-01   9.1596852e-01  -4.2705012e-01   0.0000000e+00   0.0000000e+00   0.0000000e+00   4.6244847e-01  -4.2360659e-01   1.5223955e-01   5.3088756e-01   2.3155613e-01   5.8382968e-02  -1.4290897e-01  -2.5049924e-01  -2.9012744e-01   3.0824577e+00  -4.3104335e-02  -5.3234632e-02  -4.1145161e-01  -4.7557067e-01   4.5491462e-02   1.4155571e+00  -8.4195506e-02  -6.9235922e-02  -1.0249174e-01  -1.7108422e-01
   1.3164549e+00   1.2623371e+00   0.0000000e+00   0.0000000e+00   1.2623371e+00   0.0000000e+00   2.1739598e-01  -4.2679484e-02  -1.2166708e+00  -1.0270009e-01   1.3366304e+00  -6.3441507e-01   1.1661197e+00   1.1072202e+00   1.2205467e+00  -2.6192336e-01  -1.7526337e-02  -1.5321238e-01   1.2680951e+00   8.0009932e-01  -1.2826467e-01   1.3526353e+00  -4.8623025e-02  -8.1187306e-01   9.9055908e-01  -1.4014833e-01  -3.4115834e-01  -6.8622450e-01   1.3426166e+00  -2.4322317e-01  -6.0467636e-01  -1.1754524e+00   1.3729428e+00   2.5234283e+00   1.2176756e+00  -5.6987214e-02  -4.9875957e-01   1.7960287e+00  -1.6864727e-01   0.0000000e+00   0.0000000e+00   1.2102525e+00   1.3842288e+00   1.4837200e+00   1.3009521e+00   1.0905577e+00   1.3316394e+00   1.6131407e+00   1.1889518e+00   0.0000000e+00   0.0000000e+00   1.2295289e+00  -8.9129374e-02   7.8354053e-01   0.0000000e+00   4.2437247e-01  -1.7538123e-01   1.7520248e-01   4.2468084e-01  -1.7541571e-01   6.8730950e-01  -1.7490725e-01  -1.5073035e-01  -1.7544542e-01   4.2468028e-01   0.0000000e+00   0.0000000e+00   0.0000000e+00   0.0000000e+00   0.0000000e+00   0.0000000e+00  -9.4212829e-02   0.0000000e+00   9.9311538e-01   2.3656884e-01  -2.6537710e-01   1.1684307e+00   3.6652558e-01  -1.7688734e-01   8.9256047e-02   4.3625770e-01   1.1369688e+00   0.0000000e+00   0.0000000e+00   7.9589078e-01  -8.1793595e-01  -8.3101676e-01  -9.2430373e-01   6.9260598e-01   7.6374585e-01   6.5798911e-01   5.4503615e-01  -4.2126032e-01   1.8363007e+00  -4.7974497e-01  -2.0477153e-01   6.7192842e-01  -4.8062189e-01  -4.0761456e-01  -4.5885987e-01   1.5288414e+00  -3.3161325e-01  -1.1449693e-01  -3.2162087e-01   1.7350277e-01   1.1449693e-01   3.2162077e-01   2.2159783e-02   1.1128454e+00   4.0080213e-01   7.1320999e-01   6.4426487e-01   1.1635666e+00   4.4876493e-01   7.2091114e-01   8.5951412e-01   0.0000000e+00   0.0000000e+00   0.0000000e+00   0.0000000e+00   0.0000000e+00   0.0000000e+00   0.0000000e+00   0.0000000e+00   0.0000000e+00   0.0000000e+00   0.0000000e+00   1.1808031e+00   0.0000000e+00   0.0000000e+00   0.0000000e+00   1.1808031e+00   0.0000000e+00   6.3090428e-01   1.0023831e+00   0.0000000e+00   0.0000000e+00   0.0000000e+00   6.7546713e-01  -5.9524856e-01   3.2920533e-01   2.2993988e+00  -2.0556816e-01   3.0839878e-01  -3.0654614e-01  -2.9174937e-01  -6.8677875e-01   1.2422986e+00   2.0056421e+00   1.0484546e+00   2.2276812e+00  -6.7682585e-01  -2.0177794e-01  -2.1396884e-01  -6.2113275e-01   1.0652898e-01   8.0557990e-01   1.8061093e+00   0.0000000e+00   0.0000000e+00   0.0000000e+00   2.2360800e-01  -1.2416377e+00   1.1826571e+00   7.8283291e-01   1.2216796e+00   1.1808031e+00   1.1791453e+00  -2.5049924e-01   1.2629302e+00   1.5525189e+00  -4.3104335e-02  -5.3234632e-02  -4.1145161e-01   1.1449502e+00   7.3580711e-01   2.8349118e-01   1.1832524e+00   8.9011546e-02   1.8426112e+00   1.4377521e+00
  -9.9999453e-01  -1.1927932e+00   0.0000000e+00   0.0000000e+00  -1.1927932e+00   0.0000000e+00   2.1739598e-01  -4.2679484e-02  -2.9634164e-01  -1.0270009e-01  -8.5394382e-01   8.7153059e-01  -8.5834615e-01  -1.7525021e+00  -8.2085606e-01  -7.8731369e-03  -1.7526337e-02  -1.5321238e-01  -1.2932264e+00  -3.2961594e-01  -1.2826467e-01  -7.5729619e-01  -4.8623025e-02   2.6766900e+00  -9.4502297e-01  -1.4014833e-01  -3.4115834e-01   4.1446030e-01  -7.7666643e-01  -7.7197274e-01  -9.7941642e-01  -3.3864612e-01  -8.7076545e-01  -8.5497734e-01  -8.6716550e-01  -7.8416044e-01  -1.0245951e+00  -7.4976836e-01  -1.6864727e-01   0.0000000e+00   0.0000000e+00  -8.2939069e-01  -1.0119270e+00  -1.3434835e+00  -1.3725305e+00  -8.8305026e-01  -1.0788681e+00  -1.4812728e+00  -1.5464822e+00   0.0000000e+00   0.0000000e+00  -8.7864504e-01   6.7756184e-01  -1.0945918e+00   0.0000000e+00  -3.1913286e-01  -1.7545445e-01   1.7358709e-01  -3.1902674e-01  -1.7545585e-01   6.5078105e-01  -1.7551699e-01  -1.9054227e-01  -1.7545409e-01  -3.1901204e-01   0.0000000e+00   0.0000000e+00   0.0000000e+00   0.0000000e+00   0.0000000e+00   0.0000000e+00  -9.4212829e-02   0.0000000e+00  -8.2390329e-01  -8.1408140e-01  -5.4805074e-01  -1.0069657e+00  -9.3677117e-01  -6.7562037e-01  -5.2654856e-01  -2.1738727e+00  -1.0673606e+00   0.0000000e+00   0.0000000e+00  -2.2748557e-01   2.1497990e-01  -1.0638902e-01  -6.9531080e-01  -1.1710368e+00  -8.3393216e-01  -6.6776315e-01  -5.4861593e-01   2.7216060e+00  -4.7627497e-01  -4.7974497e-01  -5.5348618e-01   1.5339176e+00  -4.8062189e-01   1.2000975e+00  -4.5885987e-01  -7.0946890e-01  -3.3161325e-01  -1.2395632e+00   1.3109536e+00  -1.0879600e+00   1.2395633e+00  -1.3109536e+00   3.2082814e+00  -1.2219398e+00  -1.1810585e-02  -8.7694444e-01   7.9869314e-02  -1.1197283e+00   1.1334722e+00  -2.8722257e+00  -2.7336204e+00   0.0000000e+00   0.0000000e+00   0.0000000e+00   0.0000000e+00   0.0000000e+00   0.0000000e+00   0.0000000e+00   0.0000000e+00   0.0000000e+00   0.0000000e+00   0.0000000e+00  -9.5355934e-01   0.0000000e+00   0.0000000e+00   0.0000000e+00  -9.5355934e-01   0.0000000e+00  -7.7851207e-01  -9.9746941e-01   0.0000000e+00   0.0000000e+00   0.0000000e+00  -1.9206312e+00   1.8623081e+00   1.7802784e+00  -6.0050584e-01  -7.6116574e-01  -5.3172411e-01  -5.4251359e-01  -2.9174937e-01  -1.1953896e+00  -3.8799370e-01  -8.5104584e-01  -9.5900461e-01  -7.7307761e-01   7.5095630e-01  -6.4192108e-01  -6.9741066e-01  -2.2722400e-01  -5.3687182e-02  -6.3844009e-01  -9.6197484e-01   0.0000000e+00   0.0000000e+00   0.0000000e+00   1.1114302e+00   1.1753763e+00  -9.3857652e-01  -1.2595275e+00  -9.8905540e-01  -9.5355934e-01  -1.0464081e+00  -2.5049924e-01  -1.1960778e+00   1.5726911e-01  -4.3104335e-02  -5.3234632e-02   4.7142470e+00  -1.8652481e+00   8.9276161e-01   1.1310212e+00  -9.0186749e-01  -1.3205977e-01  -8.7029554e-01  -8.4455060e-01
   3.9942797e-01   6.1625027e-01   0.0000000e+00   0.0000000e+00   6.1625027e-01   0.0000000e+00   2.1739598e-01  -4.2679484e-02   1.2375402e+00  -1.0270009e-01   2.9610764e-01  -1.3243318e-01   6.3336551e-01   8.2124794e-01   4.7405069e-01   4.2030186e-01  -1.7526337e-02  -1.5321238e-01   5.9406313e-01  -3.2961594e-01  -1.2826467e-01  -5.3985685e-02  -4.8623025e-02   9.3240849e-01   2.1632626e-01  -1.4014833e-01  -3.4115834e-01  -8.0844678e-01  -1.5464809e-01   2.1151606e-02  -2.8239988e-01   1.1954988e+00   3.2935755e-01   4.9638490e-01   6.4908260e-01  -5.6987214e-02  -3.7255902e-01  -1.7117812e-01  -1.6864727e-01   0.0000000e+00   0.0000000e+00   5.9881308e-01   4.0986554e-01   4.4971263e-01   5.6662665e-01   6.4754814e-01   3.1213645e-01   5.5528153e-01   7.6884998e-01   0.0000000e+00   0.0000000e+00   5.3535770e-01  -2.6079919e-01   5.4877399e-01   0.0000000e+00   1.1345913e-01  -1.7537447e-01   1.7555866e-01   1.1372937e-01  -1.7542112e-01  -5.6957716e-02  -1.7565272e-01  -1.6538561e-01  -1.7540374e-01   1.1372883e-01   0.0000000e+00   0.0000000e+00   0.0000000e+00   0.0000000e+00   0.0000000e+00   0.0000000e+00  -9.4212829e-02   0.0000000e+00   5.5212438e-01   4.5738457e-01   1.1101926e-01   1.4133471e-01   8.4350553e-02  -1.4831835e-01  -1.7388952e-01   1.0990031e+00   5.6579514e-01   0.0000000e+00   0.0000000e+00   1.4064769e-01  -1.5658495e-01  -2.6192932e-01  -6.7725638e-01   8.5055487e-01  -1.3303595e-01  -3.6574297e-01  -5.3889062e-03  -4.2126032e-01  -4.7627497e-01   1.0469382e-01  -2.0477153e-01  -4.0647097e-01   6.5093902e-01   8.7183465e-01  -4.5885987e-01   9.5211679e-01  -3.3161325e-01   2.4420543e-01  -1.0181321e-01   1.3162050e-01  -2.4420554e-01   1.0181320e-01  -5.4928666e-01   5.7876692e-01   2.4046235e-01   3.0348969e-01  -4.9049207e-02   3.8895099e-01  -4.3364054e-01   6.7613755e-02  -3.8769647e-02   0.0000000e+00   0.0000000e+00   0.0000000e+00   0.0000000e+00   0.0000000e+00   0.0000000e+00   0.0000000e+00   0.0000000e+00   0.0000000e+00   0.0000000e+00   0.0000000e+00   4.4676160e-01   0.0000000e+00   0.0000000e+00   0.0000000e+00   4.4676160e-01   0.0000000e+00   6.3090428e-01   1.0023831e+00   0.0000000e+00   0.0000000e+00   0.0000000e+00   1.2757461e+00   3.6878786e-02  -3.7165921e-01  -6.0050584e-01   5.9117196e-01  -3.2947230e-01   6.3362179e-01  -2.9174937e-01   1.1675317e+00  -3.8799370e-01  -1.4623503e-01   6.0017876e-01  -5.4588414e-01   9.8783938e-01   1.0523079e+00  -8.7954806e-02   3.0645875e-01   7.4414049e-01  -6.3844009e-01  -4.2705012e-01   0.0000000e+00   0.0000000e+00   0.0000000e+00   6.2167530e-01  -8.9465129e-01   8.1370832e-01   7.7993872e-01   8.3017726e-01   4.4676160e-01   5.7102528e-01  -2.5049924e-01   6.1582291e-01   2.6311462e-01  -4.3104335e-02  -5.3234632e-02  -4.1145161e-01   4.2262853e-01   3.9819129e-01   4.5869798e-02   4.4363608e-01   1.5761050e-02   5.6293821e-01   6.1462655e-01
   8.5051181e-03   9.9380700e-02   0.0000000e+00   0.0000000e+00   9.9380700e-02   0.0000000e+00  -1.6072438e-01  -4.2679484e-02   1.6382292e-01  -1.0270009e-01  -3.2478492e-02  -1.3243318e-01  -1.1249032e-01  -1.7965485e-01   1.1152477e-01   3.8444083e-01  -1.7526337e-02  -1.5321238e-01  -7.9968842e-02  -3.2961594e-01  -1.2826467e-01   4.6487244e-02  -4.8623025e-02   3.5098131e-01  -5.5790656e-01  -1.4014833e-01   1.7686452e+00  -4.6546110e-01   1.2702513e-01   2.1151606e-02   4.5607912e-02   2.1922475e-01  -3.5897280e-02  -1.7929622e-01  -1.0904145e-01   1.8540386e-01   2.5390706e-01  -1.1331910e-01  -1.6864727e-01   0.0000000e+00   0.0000000e+00  -1.2749542e-01   1.8451293e-02  -1.0238087e-02  -3.1381951e-02  -1.0781163e-01   6.0893923e-02   4.0444197e-03  -5.2215780e-02   0.0000000e+00   0.0000000e+00  -6.5502084e-02  -2.7960258e-01   7.9240917e-02   0.0000000e+00  -1.4038785e-01  -1.7543114e-01   1.7543695e-01  -1.4014873e-01  -1.7543849e-01  -3.6744956e-01  -1.7523282e-01  -1.7505823e-01  -1.7543360e-01  -1.4014925e-01   0.0000000e+00   0.0000000e+00   0.0000000e+00   0.0000000e+00   0.0000000e+00   0.0000000e+00  -9.4212829e-02   0.0000000e+00  -1.3645634e-01  -1.2048553e-01  -1.6643073e-01  -1.3724373e-01  -1.3168971e-01  -1.9269948e-01  -1.6388155e-01   3.0370858e-01   5.6467929e-02   0.0000000e+00   0.0000000e+00  -1.4421214e-01   1.3093023e-01  -7.0300405e-02  -1.6813199e-01   7.1985245e-01  -3.8641637e-02  -6.6776315e-01  -5.4861593e-01  -4.2126032e-01   2.3776308e+00  -4.7974497e-01  -5.5348618e-01  -4.0647097e-01  -4.8062189e-01  -4.0761456e-01  -1.5185743e-01   3.5033477e-01  -3.3161325e-01  -5.7797291e-01  -9.6844936e-01   1.4252742e-01   5.7797291e-01   9.6844931e-01   8.4566977e-01  -2.7599314e-01  -7.8125638e-01   7.3660183e-02   4.1317250e-01   4.0008117e-01   7.1623379e-01  -7.7563633e-02  -2.1842620e-01   0.0000000e+00   0.0000000e+00   0.0000000e+00   0.0000000e+00   0.0000000e+00   0.0000000e+00   0.0000000e+00   0.0000000e+00   0.0000000e+00   0.0000000e+00   0.0000000e+00  -4.3227692e-02   0.0000000e+00   0.0000000e+00   0.0000000e+00  -4.3227692e-02   0.0000000e+00   1.6109883e-01  -9.9746941e-01   0.0000000e+00   0.0000000e+00   0.0000000e+00   3.5155180e-01  -5.9524856e-01   1.1779765e+00   1.3889790e-01  -7.6116574e-01  -2.5168314e-01  -5.4251359e-01  -2.9174937e-01  -1.1017649e-01   1.9579369e-02   7.4104622e-01   3.0967316e-02  -7.9585569e-03  -2.5220423e-01  -4.9520670e-01  -6.9741066e-01   1.0145372e+00  -1.7649244e-01  -4.5808560e-01   6.0629795e-01   0.0000000e+00   0.0000000e+00   0.0000000e+00  -2.9859588e-01  -1.4210328e-01   1.5223955e-01   3.3596338e-01   1.1175243e-01  -4.3227692e-02  -4.0902442e-02  -2.5049924e-01   9.8136960e-02   4.2828444e-01  -4.3104335e-02  -5.3234632e-02   1.3576908e-01  -1.5498373e-01   4.8764572e-01  -9.9833541e-02  -9.8364487e-02  -8.2434210e-02  -3.0723942e-01  -1.3366942e-01
  -6.5994046e-01  -5.4670627e-01   0.0000000e+00   0.0000000e+00  -5.4670627e-01   0.0000000e+00  -9.1696508e-01  -4.2679484e-02  -2.9634164e-01  -1.0270009e-01  -5.8012204e-01  -6.3441507e-01  -6.4524448e-01  -4.6562707e-01  -4.9591949e-01   2.6037033e-01  -1.7526337e-02  -1.5321238e-01  -6.1919442e-01  -3.2961594e-01  -1.2826467e-01  -4.5587740e-01  -4.8623025e-02  -2.3044588e-01  -1.7079015e-01  -1.4014833e-01  -3.4115834e-01   6.4794297e-01  -5.8394617e-01  -5.0759795e-01  -4.5137357e-01  -3.3864612e-01  -6.0986915e-01  -1.7929622e-01  -6.7763449e-01  -5.4176937e-01  -5.3062836e-01  -5.1833227e-01  -1.6864727e-01   0.0000000e+00   0.0000000e+00  -5.9333969e-01  -6.5829728e-01  -5.2696634e-01  -5.4635574e-01  -6.7286708e-01  -7.4785391e-01  -4.6077052e-01  -4.4927946e-01   0.0000000e+00   0.0000000e+00  -6.9985039e-01  -3.3666691e-01  -8.5982523e-01   0.0000000e+00  -2.8627491e-01  -1.7545980e-01   1.7573199e-01  -2.8619640e-01  -1.7543781e-01  -1.2088251e-01  -1.7544724e-01  -1.8663483e-01  -1.7544879e-01  -2.8619859e-01   0.0000000e+00   0.0000000e+00   0.0000000e+00   0.0000000e+00   0.0000000e+00   0.0000000e+00  -9.4212829e-02   0.0000000e+00  -5.6930196e-01  -5.9936188e-01  -5.5558889e-01  -6.6337775e-01  -6.6217713e-01  -5.7456174e-01  -3.9277082e-01  -5.5694932e-02  -6.8579010e-01   0.0000000e+00   0.0000000e+00  -4.6610691e-01   4.5582557e-01   8.9427984e-01   2.6060476e-01  -9.5998960e-02  -1.3303595e-01  -6.6776315e-01  -5.4861593e-01  -4.2126032e-01   5.0400768e-02  -4.7974497e-01  -2.0477153e-01  -4.0647097e-01  -4.8062189e-01  -4.0761456e-01  -4.5885987e-01   9.5211679e-01  -3.3161325e-01  -4.2665296e-01   4.2870455e-02   1.0889361e+00   4.2665314e-01  -4.2870456e-02  -3.6013817e-01  -7.4112734e-01  -3.4013563e-01   3.0348969e-01  -4.9049207e-02  -5.3703280e-01  -4.3364054e-01  -7.1634345e-01  -9.3705304e-01   0.0000000e+00   0.0000000e+00   0.0000000e+00   0.0000000e+00   0.0000000e+00   0.0000000e+00   0.0000000e+00   0.0000000e+00   0.0000000e+00   0.0000000e+00   0.0000000e+00  -6.2082407e-01   0.0000000e+00   0.0000000e+00   0.0000000e+00  -6.2082407e-01   0.0000000e+00  -7.7851207e-01   1.0023831e+00   0.0000000e+00   0.0000000e+00   0.0000000e+00  -1.6950993e-01  -5.9524856e-01  -3.7165921e-01  -6.0050584e-01   5.9117196e-01  -1.2722048e-01  -5.4251359e-01  -2.9174937e-01  -4.3247332e-01  -3.8799370e-01   2.4039614e-01  -6.8733214e-01  -5.4588414e-01  -6.7682585e-01   1.0523079e+00  -2.3674707e-01  -4.3053175e-01  -6.6120714e-01  -6.3844009e-01   1.0787462e-01   0.0000000e+00   0.0000000e+00   0.0000000e+00  -2.2634009e-01   6.4491199e-01  -5.9439640e-01  -8.6336233e-01  -5.8729288e-01  -6.2082407e-01  -6.8285178e-01  -2.5049924e-01  -5.4897043e-01  -8.4834549e-01  -4.3104335e-02  -5.3234632e-02  -4.1145161e-01  -5.4839540e-01   3.9819129e-01  -8.8289174e-01  -7.1590340e-01  -1.2387683e-01  -5.6317402e-01  -6.5747660e-01
   1.9247522e+00   1.9084242e+00   0.0000000e+00   0.0000000e+00   1.9084242e+00   0.0000000e+00  -1.6072438e-01  -4.2679484e-02  -1.2166708e+00  -1.0270009e-01   2.0485670e+00  -6.3441507e-01   1.3792213e+00   1.8221507e+00   1.2747138e+00  -1.1935331e+00  -1.7526337e-02  -1.5321238e-01   1.9421271e+00  -3.2961594e-01  -1.2826467e-01   2.4578375e+00  -4.8623025e-02  -8.1187306e-01   2.1632626e-01  -1.4014833e-01  -3.4115834e-01  -1.0368742e+00   2.0010451e+00   8.1427595e-01   7.6669292e-02  -1.1754524e+00   2.0512732e+00   1.1720660e+00   1.4072066e+00   1.1549682e+00   2.9264958e-01   2.6060550e+00   4.5246478e+00   0.0000000e+00   0.0000000e+00   1.3408070e+00   1.6204300e+00   2.1913158e+00   2.0185127e+00   1.3996186e+00   1.9102977e+00   2.8146447e+00   2.2299657e+00   0.0000000e+00   0.0000000e+00   1.1694705e+00  -7.4673052e-01   1.9573732e+00   0.0000000e+00   5.0702032e-01  -1.7539220e-01   1.7530829e-01   5.0733883e-01  -1.7543285e-01   1.4851483e-01  -1.7500021e-01  -1.4825904e-01  -1.7545534e-01   5.0733826e-01   0.0000000e+00   0.0000000e+00   0.0000000e+00   0.0000000e+00   0.0000000e+00   0.0000000e+00  -9.4212829e-02   0.0000000e+00   1.2410127e+00   8.3639153e-01   1.2334611e-01   1.3353469e+00   8.9124984e-01   1.3438164e-01   3.0497664e-01   1.4727479e+00   1.5603130e+00   0.0000000e+00   0.0000000e+00   6.9092285e-02  -8.4362533e-02  -3.5672043e-01  -4.5693300e-01   2.4297711e+00   2.8321025e-01  -6.6776315e-01  -2.4548395e-01  -4.2126032e-01   6.8001288e-01  -4.7974497e-01   5.8451747e-02   1.6982211e-01  -4.8062189e-01  -4.0761456e-01  -4.5885987e-01   7.4186874e-01  -3.3161325e-01   4.3439765e-01  -6.1124440e-01  -3.2915086e-01  -4.3439777e-01   6.1124440e-01  -4.1341381e-01   1.7506803e+00   1.0979233e-01   1.5412396e-01   2.5629151e-02   1.6227001e+00  -1.2255191e-01   2.9818923e-01   2.6065842e-01   0.0000000e+00   0.0000000e+00   0.0000000e+00   0.0000000e+00   0.0000000e+00   0.0000000e+00   0.0000000e+00   0.0000000e+00   0.0000000e+00   0.0000000e+00   0.0000000e+00   1.4271893e+00   0.0000000e+00   0.0000000e+00   0.0000000e+00   1.4271893e+00   0.0000000e+00   2.0403206e+00   1.0023831e+00   0.0000000e+00   0.0000000e+00   0.0000000e+00   1.6833266e+00  -5.9524856e-01  -5.5989505e-02   1.2191483e+00  -3.0899961e-01   2.5876211e+00  -4.3008888e-01  -2.9174937e-01  -9.4108417e-01   4.9104562e+00   1.9317034e-01   1.4828470e+00   1.1098612e+00  -6.7682585e-01  -5.5063524e-02   7.6431027e-01  -6.2113275e-01   2.1267161e+00   9.0217281e-01   1.0787462e-01   0.0000000e+00   0.0000000e+00   0.0000000e+00  -2.7256120e-01  -1.3785667e+00   1.2898885e+00   1.4419096e+00   1.3229236e+00   1.4271893e+00   1.5652308e+00  -2.5049924e-01   1.9100376e+00   7.5223070e-01  -4.3104335e-02  -5.3234632e-02  -4.1145161e-01   1.7840974e+00   8.6662538e-02  -1.0530314e-01   1.2106696e+00   1.8588698e-01   1.5866766e+00   1.4377521e+00
  -1.1590392e+00  -1.1927932e+00   0.0000000e+00   0.0000000e+00  -1.1927932e+00   0.0000000e+00  -9.1696508e-01  -4.2679484e-02  -1.2166708e+00  -1.0270009e-01  -9.6347253e-01  -6.3441507e-01  -1.1779986e+00  -1.1805576e+00  -8.6127767e-01   5.2928829e-01  -1.7526337e-02  -1.5321238e-01  -1.2932264e+00  -3.2961594e-01  -1.2826467e-01  -6.5682326e-01  -4.8623025e-02  -2.3044588e-01  -1.7079015e-01  -1.4014833e-01  -3.4115834e-01   8.5175999e-01  -7.4882438e-01  -2.4322317e-01   1.3439721e+00  -1.1754524e+00  -1.0273032e+00  -1.7929622e-01  -1.2462275e+00  -2.9937829e-01   1.1488586e+00  -6.3405031e-01  -1.6864727e-01   0.0000000e+00   0.0000000e+00  -1.1080108e+00  -1.1767338e+00  -1.1434671e+00  -1.2357817e+00  -1.1972008e+00  -1.1727741e+00  -1.0323487e+00  -1.1824111e+00   0.0000000e+00   0.0000000e+00  -1.1875201e+00   2.3432283e-01  -1.0945918e+00   0.0000000e+00  -3.4420199e-01  -1.7550690e-01   1.7551906e-01  -3.4405358e-01  -1.7545078e-01  -2.5786420e-01  -1.7541404e-01  -1.9630380e-01  -1.7547503e-01  -3.4405409e-01   0.0000000e+00   0.0000000e+00   0.0000000e+00   0.0000000e+00   0.0000000e+00   0.0000000e+00  -9.4212829e-02   0.0000000e+00  -9.6679182e-01  -6.9720875e-01   4.6960268e-01  -8.8413188e-01  -6.4972548e-01   2.3287311e-01  -2.8893250e-01  -6.1674696e-01  -1.2691830e+00   0.0000000e+00   0.0000000e+00  -4.8448253e-01   4.7437247e-01   1.9609060e+00   3.5474443e-01  -7.0320333e-01  -2.7536093e-01  -6.6776315e-01  -5.4861593e-01  -4.2126032e-01  -4.7627497e-01   1.2910928e+00  -5.5348618e-01  -4.0647097e-01  -4.8062189e-01  -4.0761456e-01  -4.5885987e-01   9.5211679e-01  -3.3161325e-01  -1.9573978e+00   1.1478838e-02   2.1795888e+00   1.9573976e+00  -1.1478982e-02   1.1659295e+00  -1.4496153e+00  -6.6290559e-01   3.0348969e-01   2.2429846e-01  -8.8696406e-01   9.4617489e-02   7.2091114e-01   8.5951412e-01   0.0000000e+00   0.0000000e+00   0.0000000e+00   0.0000000e+00   0.0000000e+00   0.0000000e+00   0.0000000e+00   0.0000000e+00   0.0000000e+00   0.0000000e+00   0.0000000e+00  -1.0747893e+00   0.0000000e+00   0.0000000e+00   0.0000000e+00  -1.0747893e+00   0.0000000e+00  -1.2483175e+00   1.0023831e+00   0.0000000e+00   0.0000000e+00   0.0000000e+00  -9.1925667e-01  -5.9524856e-01  -3.7165921e-01  -6.0050584e-01   1.0807476e+00  -5.3172411e-01  -5.4251359e-01  -2.9174937e-01  -1.1953896e+00   1.9579369e-02  -3.7773781e-01  -1.2708470e+00  -5.4588414e-01  -6.7682585e-01   1.0523079e+00  -6.9741066e-01  -6.2113275e-01  -1.1133907e+00  -6.0389697e-03  -4.2705012e-01   0.0000000e+00   0.0000000e+00   0.0000000e+00  -2.2634009e-01   1.7590064e+00  -1.9467193e+00  -1.3396559e+00  -1.8430026e+00  -1.0747893e+00  -1.2665313e+00  -2.5049924e-01  -1.1960778e+00  -8.4834549e-01  -4.3104335e-02  -5.3234632e-02  -4.1145161e-01  -1.1108031e+00   3.9819129e-01  -8.8289174e-01  -1.1768482e+00  -1.3892288e-01  -1.1774171e+00  -1.2561134e+00
  -4.5191888e-01  -2.8827148e-01   0.0000000e+00   0.0000000e+00  -2.8827148e-01   0.0000000e+00   2.1739598e-01  -4.2679484e-02   3.1721110e-01  -1.0270009e-01  -4.7059333e-01   3.6954870e-01  -1.1249032e-01  -3.2264096e-01  -2.2863609e-01   9.6976692e-01  -1.7526337e-02  -1.5321238e-01  -3.4958163e-01  -3.2961594e-01  -1.2826467e-01  -7.5729619e-01  -4.8623025e-02   3.5098131e-01   6.0344267e-01  -1.4014833e-01  -3.4115834e-01  -3.1312654e-02  -6.5947875e-01  -2.4322317e-01  -2.9606686e-01   3.5869247e-01  -4.5333137e-01   4.9638490e-01  -1.0904145e-01  -2.9937829e-01  -3.8534403e-01  -6.9190934e-01  -1.6864727e-01   0.0000000e+00   0.0000000e+00  -1.0308206e-01  -3.9016362e-01  -4.9312022e-01  -4.3230918e-01  -1.2394325e-01  -4.4612624e-01  -4.1762057e-01  -3.2761820e-01   0.0000000e+00   0.0000000e+00  -1.3120414e-01   3.0763642e-01  -3.9029216e-01   0.0000000e+00  -1.6541928e-01  -1.7542244e-01   1.7537180e-01  -1.6539865e-01  -1.7542157e-01   6.3708288e-01  -1.7564724e-01  -1.7732889e-01  -1.7543104e-01  -1.6539800e-01   0.0000000e+00   0.0000000e+00   0.0000000e+00   0.0000000e+00   0.0000000e+00   0.0000000e+00  -9.4212829e-02   0.0000000e+00  -1.3645634e-01  -2.3141683e-01  -3.4917942e-01  -4.0450992e-01  -4.4285153e-01  -4.6551908e-01  -3.5131434e-01  -3.3426528e-01  -3.4220187e-01   0.0000000e+00   0.0000000e+00   3.3577960e-01  -3.5353579e-01  -3.8185428e-01  -8.1751546e-01  -6.9775997e-01   1.4575452e+00  -6.6776315e-01  -5.4861593e-01  -4.2126032e-01   5.0400768e-02   8.0335850e-01  -5.5348618e-01  -4.0647097e-01   3.3413945e-01  -4.0761456e-01  -1.5185743e-01   1.6164818e+00  -3.3161325e-01  -1.2292379e+00   1.5213136e-01   1.7483920e+00   1.2292381e+00  -1.5213150e-01   3.5231857e-01  -7.6756936e-01  -7.5008906e-02   9.7316433e-01   6.3347801e-01  -3.6410073e-01   1.3767634e-01  -3.0569937e-01  -4.8791134e-01   0.0000000e+00   0.0000000e+00   0.0000000e+00   0.0000000e+00   0.0000000e+00   0.0000000e+00   0.0000000e+00   0.0000000e+00   0.0000000e+00   0.0000000e+00   0.0000000e+00  -3.4485458e-01   0.0000000e+00   0.0000000e+00   0.0000000e+00  -3.4485458e-01   0.0000000e+00  -3.0870662e-01   1.0023831e+00   0.0000000e+00   0.0000000e+00   0.0000000e+00  -3.5002920e-01  -5.9524856e-01   8.4830800e-01  -6.0050584e-01   1.2651563e+00   1.1855372e+00  -5.4251359e-01  -2.9174937e-01   1.3794787e-01  -3.8799370e-01  -9.0142009e-01  -3.2191952e-01   2.1923488e-01  -2.0089847e-01   1.8966856e+00  -4.6707887e-01  -1.0439227e-01  -1.9845095e-01  -3.7280277e-01  -9.6197484e-01   0.0000000e+00   0.0000000e+00   0.0000000e+00   7.2053193e-01  -1.4210328e-01   1.5223955e-01  -2.1257387e-01   1.4814474e-01  -3.4485458e-01  -2.9927831e-01  -2.5049924e-01  -2.9012744e-01  -5.1314061e-01  -4.3104335e-02  -5.3234632e-02  -4.1145161e-01  -7.2207089e-01   9.5290898e-01   5.7545387e-02  -2.1833298e-01  -8.9957234e-02  -5.1304825e-02  -9.6254625e-02
   4.3429835e-01  -1.4305837e+00   0.0000000e+00   0.0000000e+00  -1.4305837e+00   0.0000000e+00  -1.6072438e-01  -4.2679484e-02   9.3076384e-01  -1.0270009e-01   1.8657893e-01   3.6954870e-01   4.2026384e-01   9.6423405e-01   7.3062456e-02  -4.3019070e-01  -1.7526337e-02   2.0347679e+00   7.2886952e-01  -3.2961594e-01  -1.2826467e-01  -5.3985685e-02  -4.8623025e-02  -8.1187306e-01  -1.7079015e-01  -1.4014833e-01  -3.4115834e-01  -8.4463463e-01  -2.5162578e-01  -7.7197274e-01  -9.7941642e-01   1.0560311e+00   2.7717828e-01  -1.7929622e-01   5.5431709e-01  -7.8416044e-01  -1.0245951e+00  -1.1331910e-01  -1.6864727e-01   0.0000000e+00   0.0000000e+00   3.2392604e-01   4.8488275e-01   4.8355875e-01   5.9763858e-01   4.4860671e-01   5.1969063e-01   8.0321559e-01   9.9685931e-01   0.0000000e+00   0.0000000e+00  -8.0413013e-02   3.2653528e-01   3.1400745e-01   0.0000000e+00   6.2296170e-02  -1.7540396e-01   1.7574819e-01   6.2560139e-02  -1.7543995e-01  -6.5693754e-01  -1.7575400e-01  -1.6527823e-01  -1.7540040e-01   6.2559604e-02   0.0000000e+00   0.0000000e+00   0.0000000e+00   0.0000000e+00   0.0000000e+00   0.0000000e+00  -9.4212829e-02   0.0000000e+00   1.3702190e-01  -1.1722432e-01  -4.5436434e-01   1.3712114e-01  -1.0542488e-01  -4.0496032e-01  -1.9927921e-01   9.1517259e-01   5.7321551e-01   0.0000000e+00   0.0000000e+00  -5.3807152e-01   5.2846100e-01   3.9971240e-01   1.1665900e-01   5.6329644e-01  -8.3393216e-01  -6.6776315e-01  -5.4861593e-01   7.0889804e-01  -4.7627497e-01  -4.7974497e-01   9.4554409e-01  -4.0647097e-01  -4.8062189e-01  -4.0761456e-01   1.0070520e+00  -7.0946890e-01  -3.3161325e-01   5.2291967e-02   4.8204827e-01   1.3581233e-02  -5.2292026e-02  -4.8204813e-01  -1.0300658e-01   1.9768307e-01   6.0282564e-01   6.7020282e-02   1.9695557e-02  -1.4907390e-01  -3.6766439e-02   7.2091114e-01   8.5951412e-01   0.0000000e+00   0.0000000e+00   0.0000000e+00   0.0000000e+00   0.0000000e+00   0.0000000e+00   0.0000000e+00   0.0000000e+00   0.0000000e+00   0.0000000e+00   0.0000000e+00   1.6847519e-01   0.0000000e+00   0.0000000e+00   0.0000000e+00   1.6847519e-01   0.0000000e+00   1.6109883e-01  -9.9746941e-01   0.0000000e+00   0.0000000e+00   0.0000000e+00   8.3457402e-01   6.6900613e-01  -7.2403871e-01  -4.0006580e-01  -7.6116574e-01  -1.2722048e-01  -4.3469342e-01  -2.9174937e-01   9.8739859e-01   1.3284172e-01  -1.6140613e-01   6.4714459e-01  -7.7307761e-01   7.6269076e-01  -5.4030048e-01   6.9867944e-01   9.0444348e-02   5.0991584e-01  -3.3351982e-02  -2.2435346e-01   0.0000000e+00   0.0000000e+00   0.0000000e+00  -3.2746053e-01  -5.9658685e-01   7.4369258e-01   3.7135545e-01   6.6222033e-01   1.6847519e-01   5.6209980e-01   4.3203377e+00  -1.4175786e+00  -8.4834549e-01  -4.3104335e-02  -5.3234632e-02  -4.1145161e-01   5.0318935e-01  -8.8148734e-01  -1.0530314e-01   6.9534335e-01  -3.3864512e-02   7.6768589e-01   6.1462655e-01
  -5.6974996e-01  -5.4670627e-01   0.0000000e+00   0.0000000e+00  -5.4670627e-01   0.0000000e+00   2.1739598e-01  -4.2679484e-02   1.6382292e-01  -1.0270009e-01  -5.2535769e-01   1.3735125e+00  -4.3214282e-01  -8.9458541e-01  -3.4099203e-01   7.3528657e-01  -1.7526337e-02  -1.5321238e-01  -6.1919442e-01  -3.2961594e-01  -1.2826467e-01  -5.5635033e-01  -4.8623025e-02   1.5138357e+00  -5.5790656e-01  -1.4014833e-01  -3.4115834e-01  -4.0418461e-01  -5.3954509e-01  -5.0759795e-01  -5.6452560e-01   2.1922475e-01  -5.0551063e-01  -1.7929622e-01  -3.9333797e-01  -2.9937829e-01  -2.4836163e-01  -6.3405031e-01  -1.6864727e-01   0.0000000e+00   0.0000000e+00  -4.6936526e-01  -6.1295403e-01  -7.2882839e-01  -6.8979602e-01  -4.2178383e-01  -6.1999412e-01  -8.0167964e-01  -7.4727675e-01   0.0000000e+00   0.0000000e+00  -4.8854163e-01  -1.8193670e-02  -3.9029216e-01   0.0000000e+00  -2.4754345e-01  -1.7543984e-01   1.7536037e-01  -2.4750858e-01  -1.7544367e-01  -1.7567519e-01  -1.7525835e-01  -1.8073921e-01  -1.7543884e-01  -2.4750784e-01   0.0000000e+00   0.0000000e+00   0.0000000e+00   0.0000000e+00   0.0000000e+00   0.0000000e+00  -9.4212829e-02   0.0000000e+00  -5.1013177e-01  -4.9609413e-01  -4.6609985e-01  -7.5690304e-01  -6.9618995e-01  -5.8678857e-01  -4.6045331e-01  -1.0830590e+00  -5.3512706e-01   0.0000000e+00   0.0000000e+00  -9.4189804e-03  -5.1194184e-03   4.2726516e-01  -6.1902847e-01  -2.8628552e-01  -8.3393216e-01  -6.3722798e-02  -5.4861593e-01  -4.2126032e-01   7.5650979e-01   1.0416897e+00  -5.5348618e-01   2.4032518e-01  -4.8062189e-01   1.2828947e-01   8.8810097e-01  -7.0946890e-01  -3.3161325e-01  -1.0423136e+00  -9.4329643e-02   4.8332557e-01   1.0423137e+00   9.4329786e-02   1.2986290e+00  -8.9950641e-01  -4.0446632e-01  -9.5774707e-03   3.0115040e-01  -4.7097683e-01   5.9268147e-01  -3.0569937e-01  -4.8791134e-01   0.0000000e+00   0.0000000e+00   0.0000000e+00   0.0000000e+00   0.0000000e+00   0.0000000e+00   0.0000000e+00   0.0000000e+00   0.0000000e+00   0.0000000e+00   0.0000000e+00  -5.9635600e-01   0.0000000e+00   0.0000000e+00   0.0000000e+00  -5.9635600e-01   0.0000000e+00  -3.0870662e-01  -9.9746941e-01   0.0000000e+00   0.0000000e+00   0.0000000e+00  -7.3388368e-01   2.2393698e-01   1.2466400e+00  -8.0383015e-02  -7.6116574e-01  -5.3172411e-01  -5.4251359e-01  -2.9174937e-01  -1.1635761e-01  -3.8799370e-01  -5.0732883e-01  -4.9501635e-01  -7.9585569e-03  -2.0089847e-01  -8.3591328e-02  -6.9741066e-01   3.3264258e+00  -4.2698254e-01  -4.7279262e-01  -9.6197484e-01   0.0000000e+00   0.0000000e+00   0.0000000e+00   4.9018114e-01   4.0463977e-01  -1.8076726e-01  -1.5567764e-01  -2.9254521e-01  -5.9635600e-01  -5.4979762e-01  -2.5049924e-01  -5.4897043e-01  -4.8057392e-02  -4.3104335e-02  -5.3234632e-02   1.8443353e+00  -1.0339034e+00   3.6768312e-01   5.0290393e-01  -5.3014710e-01  -1.1028260e-01  -5.6317402e-01  -3.9557301e-01
  -4.8941152e-01  -4.1748887e-01   0.0000000e+00   0.0000000e+00  -4.1748887e-01   0.0000000e+00  -1.6072438e-01  -4.2679484e-02  -4.4972983e-01  -1.0270009e-01  -3.6106462e-01  -1.3243318e-01  -5.3869365e-01  -8.9458541e-01  -4.3057304e-01  -4.3208359e-01  -1.7526337e-02  -1.5321238e-01  -4.8438802e-01  -3.2961594e-01  -1.2826467e-01  -1.5445861e-01  -4.8623025e-02  -8.1187306e-01   2.1632626e-01  -1.4014833e-01  -3.4115834e-01   3.6728722e-02  -2.1461492e-01   2.8552639e-01   9.5674067e-01  -4.7811384e-01  -4.0115211e-01  -1.7929622e-01  -5.8286898e-01   1.8540386e-01   7.8661632e-01  -2.2903715e-01  -1.6864727e-01   0.0000000e+00   0.0000000e+00  -5.1193438e-01  -5.6785747e-01  -4.1941950e-01  -4.6332096e-01  -5.4545187e-01  -5.7109692e-01  -3.6563135e-01  -4.7768686e-01   0.0000000e+00   0.0000000e+00  -5.8614055e-01  -3.1753094e-01  -3.9029216e-01   0.0000000e+00  -2.6226718e-01  -1.7548257e-01   1.7534691e-01  -2.6220639e-01  -1.7544762e-01  -4.2224224e-01  -1.7527559e-01  -1.8415539e-01  -1.7545937e-01  -2.6220553e-01   0.0000000e+00   0.0000000e+00   0.0000000e+00   0.0000000e+00   0.0000000e+00   0.0000000e+00  -9.4212829e-02   0.0000000e+00  -4.4167657e-01  -2.8407746e-01  -8.5336474e-02  -4.3030645e-01  -2.9568417e-01  -1.5126756e-01  -2.0225167e-01  -7.8015174e-01  -5.7503202e-01   0.0000000e+00   0.0000000e+00   7.7961217e-02  -9.3314138e-02  -8.5756606e-01   2.0729286e-01  -3.1718674e-01  -1.9732524e-01  -6.6776315e-01   1.6386883e+00  -4.2126032e-01  -4.7627497e-01  -4.7974497e-01  -5.5348618e-01  -4.0647097e-01  -4.8062189e-01  -4.0761456e-01   2.7409605e-01  -4.5103889e-02   4.1385772e-02   8.0477029e-02  -7.2327431e-01   6.5219397e-01  -8.0477030e-02   7.2327431e-01  -7.9025401e-01  -4.6626366e-01  -7.3982153e-01   1.5412396e-01  -2.6999934e-01  -1.5729781e-01  -6.9386875e-01  -3.0569937e-01  -4.8791134e-01   0.0000000e+00   0.0000000e+00   0.0000000e+00   0.0000000e+00   0.0000000e+00   0.0000000e+00   0.0000000e+00   0.0000000e+00   0.0000000e+00   0.0000000e+00   0.0000000e+00  -4.9476416e-01   0.0000000e+00   0.0000000e+00   0.0000000e+00  -4.9476416e-01   0.0000000e+00  -3.0870662e-01   1.0023831e+00   0.0000000e+00   0.0000000e+00   0.0000000e+00  -4.5621417e-01   3.6878786e-02  -4.4118433e-01  -4.0006580e-01  -7.6116574e-01   1.1855372e+00  -2.0698214e-01  -2.9174937e-01  -3.6722939e-01   4.2715246e-01  -3.7773781e-01  -6.4781100e-01   2.9688539e-01   4.2932456e-02  -6.4192108e-01   6.3437841e-04  -6.2113275e-01  -1.0013471e-01  -4.4337861e-01  -4.2705012e-01   0.0000000e+00   0.0000000e+00   0.0000000e+00  -1.3918035e-01   4.1982568e-01  -4.4515892e-01  -7.7045128e-02  -4.5699941e-01  -4.9476416e-01  -5.6909194e-01  -2.5049924e-01  -4.1954890e-01  -4.8057392e-02  -4.3104335e-02  -5.3234632e-02  -4.1145161e-01  -9.1600418e-01   1.1957755e+00  -1.0530314e-01  -5.8945928e-01  -1.1424208e-01  -7.6792170e-01  -6.2006181e-01
  -3.5270690e-01  -2.9836694e-02   0.0000000e+00   0.0000000e+00  -2.9836694e-02   0.0000000e+00  -9.1696508e-01  -4.2679484e-02   7.7737566e-01  -1.0270009e-01  -4.1582898e-01  -1.3243318e-01  -3.2559199e-01  -3.2264096e-01  -4.7502791e-01  -4.0617549e-01  -1.7526337e-02  -1.5321238e-01  -7.9968842e-02  -3.2961594e-01  -1.2826467e-01  -4.5587740e-01  -4.8623025e-02  -2.3044588e-01  -5.5790656e-01  -1.4014833e-01  -3.4115834e-01  -5.5598515e-01  -5.8394617e-01  -7.7197274e-01  -9.7941642e-01   9.1656334e-01  -3.4897285e-01  -8.5497734e-01  -2.0380696e-01  -7.8416044e-01  -1.0245951e+00  -6.9190934e-01  -1.6864727e-01   0.0000000e+00   0.0000000e+00  -4.2679614e-01  -4.6855664e-01  -2.4048891e-01  -1.4881081e-01  -2.9062120e-01  -4.0082614e-01  -6.2328100e-02   9.7118282e-02   0.0000000e+00   0.0000000e+00  -4.3963254e-01  -5.9956777e-01  -3.9029216e-01   0.0000000e+00  -2.2985015e-01  -1.7542948e-01   1.7551298e-01  -2.2983160e-01  -1.7544221e-01  -9.2313864e-01  -1.7532622e-01  -1.7836850e-01  -1.7541909e-01  -2.2983206e-01   0.0000000e+00   0.0000000e+00   0.0000000e+00   0.0000000e+00   0.0000000e+00   0.0000000e+00  -9.4212829e-02   0.0000000e+00  -5.4984760e-01  -6.1434410e-01  -6.8638799e-01  -7.1427843e-01  -7.1696212e-01  -6.7845356e-01  -4.7043135e-01   1.7898208e-01  -2.9532034e-01   0.0000000e+00   0.0000000e+00  -4.4924687e-01   4.3880837e-01  -4.6780264e-01   1.7016809e+00   2.1789259e-01  -3.8641637e-02   9.4868076e-02  -5.4861593e-01  -4.2126032e-01  -4.7627497e-01  -4.7974497e-01  -5.5348618e-01  -4.0647097e-01   5.8490315e-01  -4.0761456e-01  -4.5885987e-01  -7.0946890e-01   4.1385772e-02   1.0069882e+00  -9.4976286e-01  -9.3098772e-01  -1.0069883e+00   9.4976272e-01  -7.9025401e-01  -2.8915759e-01  -9.0806490e-01  -7.8984076e-01  -8.1536684e-01  -1.7160861e-01  -6.9386875e-01  -3.0569937e-01  -4.8791134e-01   0.0000000e+00   0.0000000e+00   0.0000000e+00   0.0000000e+00   0.0000000e+00   0.0000000e+00   0.0000000e+00   0.0000000e+00   0.0000000e+00   0.0000000e+00   0.0000000e+00  -5.8911393e-01   0.0000000e+00   0.0000000e+00   0.0000000e+00  -5.8911393e-01   0.0000000e+00  -3.0870662e-01  -9.9746941e-01   0.0000000e+00   0.0000000e+00   0.0000000e+00   2.9663190e-01   2.2393698e-01  -7.2403871e-01  -6.0050584e-01  -7.6116574e-01  -5.3172411e-01  -2.0698214e-01  -2.9174937e-01   7.9833703e-01  -3.8799370e-01  -9.0142009e-01  -2.4259422e-01  -4.6823369e-01  -6.7682585e-01  -6.4192108e-01  -6.9741066e-01   5.9400603e-01   7.1242246e-01  -6.3844009e-01  -9.6197484e-01   0.0000000e+00   0.0000000e+00   0.0000000e+00  -3.5198599e-01   3.6716585e-01   4.8259153e-02  -3.3772282e-01  -1.2829372e-01  -5.8911393e-01  -3.2576680e-01  -2.5049924e-01  -3.1284566e-02  -8.4834549e-01  -4.3104335e-02  -5.3234632e-02   1.2971145e+00  -5.4417494e-01  -1.4904973e-01  -3.7443602e-01  -4.7793433e-01  -1.0698302e-01  -2.5605250e-01  -1.7108422e-01
   6.4553877e-02   4.8703278e-01   0.0000000e+00   0.0000000e+00   4.8703278e-01   0.0000000e+00  -9.1696508e-01  -4.2679484e-02   9.3076384e-01  -1.0270009e-01  -3.2478492e-02  -6.3441507e-01  -1.1249032e-01   5.3527572e-01  -5.6768533e-01  -1.9235175e+00  -1.7526337e-02  -1.5321238e-01   4.5925673e-01  -3.2961594e-01  -1.2826467e-01   4.6487244e-02  -4.8623025e-02  -8.1187306e-01  -9.4502297e-01  -1.4014833e-01  -3.4115834e-01  -5.5092381e-01  -2.6646601e-01  -7.7197274e-01  -9.7941642e-01   1.0560311e+00   1.6281981e-02  -8.5497734e-01  -1.4275946e-02  -7.8416044e-01  -1.0245951e+00  -3.4475520e-01  -1.6864727e-01   0.0000000e+00   0.0000000e+00  -1.9074529e-01  -8.3708116e-02   4.3278947e-01   5.0960317e-01  -9.1679993e-02  -7.0006828e-02   6.1503995e-01   7.8710123e-01   0.0000000e+00   0.0000000e+00  -2.9315707e-01  -1.0916806e+00  -3.9029216e-01   0.0000000e+00  -1.7028685e-01  -1.7543099e-01   1.7551906e-01  -1.7027263e-01  -1.7544289e-01  -9.5692746e-01  -1.7585667e-01  -1.7637753e-01  -1.7541384e-01  -1.7027314e-01   0.0000000e+00   0.0000000e+00   0.0000000e+00   0.0000000e+00   0.0000000e+00   0.0000000e+00  -9.4212829e-02   0.0000000e+00  -3.0950467e-01  -4.1611604e-01  -5.2362709e-01  -4.9459277e-01  -5.4332002e-01  -5.5738382e-01  -4.0297266e-01   1.2162546e+00   6.3026326e-02   0.0000000e+00   0.0000000e+00  -1.0848656e+00   1.0803521e+00   7.6589439e-01  -2.6993465e-01  -3.4808802e-01  -8.3393216e-01  -6.6776315e-01  -5.4861593e-01  -4.2126032e-01  -4.7627497e-01  -4.7974497e-01   2.1507394e+00  -4.0647097e-01  -4.8062189e-01  -4.0761456e-01  -4.5885987e-01  -7.0946890e-01  -3.3161325e-01   1.0988518e+00   1.8130356e+00  -1.0879600e+00  -1.0988518e+00  -1.8130354e+00  -7.9025401e-01   1.6662675e-01   1.2322585e+00  -8.7694444e-01  -8.6569024e-01  -9.9794295e-01  -6.9386875e-01  -3.0569937e-01  -4.8791134e-01   0.0000000e+00   0.0000000e+00   0.0000000e+00   0.0000000e+00   0.0000000e+00   0.0000000e+00   0.0000000e+00   0.0000000e+00   0.0000000e+00   0.0000000e+00   0.0000000e+00  -2.4238095e-01   0.0000000e+00   0.0000000e+00   0.0000000e+00  -2.4238095e-01   0.0000000e+00  -3.0870662e-01  -9.9746941e-01   0.0000000e+00   0.0000000e+00   0.0000000e+00   9.9915824e-01  -5.9524856e-01  -7.2403871e-01  -6.0050584e-01  -7.6116574e-01  -1.2722048e-01  -5.4251359e-01  -2.9174937e-01   9.8739859e-01  -3.8799370e-01   1.9317034e-01   1.2308425e-01  -7.7307761e-01  -6.7682585e-01  -6.4192108e-01  -2.3674707e-01   9.0444348e-02   5.0991584e-01  -6.3844009e-01   1.0787462e-01   0.0000000e+00   0.0000000e+00   0.0000000e+00  -1.0907687e+00  -4.6536411e-03   2.5027498e-01  -1.6824507e-01   1.3947340e-01  -2.4238095e-01   4.3812915e-02  -2.5049924e-01   4.8640139e-01  -8.4834549e-01  -4.3104335e-02  -5.3234632e-02  -4.1145161e-01   2.8854659e-01  -8.8148734e-01  -8.8289174e-01  -3.0655501e-01  -9.0881114e-02  -1.1790599e-04   1.5989770e-02
   4.5496377e-01   6.1625027e-01   0.0000000e+00   0.0000000e+00   6.1625027e-01   0.0000000e+00   2.1739598e-01  -4.2679484e-02   1.6977048e+00  -1.0270009e-01   3.5087199e-01  -1.3243318e-01   5.2681467e-01   5.3527572e-01   2.6059359e-01  -3.2942371e-01  -1.7526337e-02  -1.5321238e-01   5.9406313e-01  -3.2961594e-01  -1.2826467e-01   1.4696017e-01  -4.8623025e-02   2.0952629e+00  -9.4502297e-01  -1.4014833e-01  -3.4115834e-01  -9.9484806e-01   2.1413961e-01  -5.0759795e-01  -7.4707758e-01   1.7533697e+00   4.3371607e-01  -8.5497734e-01   6.4908260e-01  -5.4176937e-01  -8.0724976e-01  -1.7117812e-01  -1.6864727e-01   0.0000000e+00   0.0000000e+00   4.2974470e-01   4.2939616e-01   5.2525876e-01   5.9932949e-01   5.5614327e-01   3.5638552e-01   2.0221430e-01   3.4919140e-01   0.0000000e+00   0.0000000e+00   3.7308811e-01  -5.4447253e-01   5.4877399e-01   0.0000000e+00   5.6392752e-02  -1.7535652e-01   1.7631009e-01   5.6655997e-02  -1.7541261e-01   4.3495528e-02  -1.7550496e-01  -1.6435997e-01  -1.7539334e-01   5.6655463e-02   0.0000000e+00   0.0000000e+00   0.0000000e+00   0.0000000e+00   0.0000000e+00   0.0000000e+00  -9.4212829e-02   0.0000000e+00   2.5788848e-01   2.0954565e-02  -3.3263714e-01  -1.2145370e-01  -2.6335838e-01  -4.5054243e-01  -3.2745244e-01   2.7635571e-01   5.5453408e-01   0.0000000e+00   0.0000000e+00   1.9859239e-01  -2.1506979e-01  -7.6671415e-01  -5.6330894e-01   5.9846586e-01  -3.6049349e-01   2.6816227e+00  -5.4861593e-01   6.2636173e-01  -4.7627497e-01  -4.7974497e-01  -5.1074051e-01   2.4032518e-01  -4.8062189e-01  -4.0761456e-01   4.6214743e-01  -7.0946890e-01  -3.3161325e-01   3.8359827e-01  -8.9574411e-01  -4.5135521e-01  -3.8359809e-01   8.9574406e-01  -2.0426111e-01   5.5181564e-01  -6.0794850e-01  -2.8386758e-01  -2.0785870e-01   7.7138721e-01  -8.4755114e-02   6.7613755e-02  -3.8769647e-02   0.0000000e+00   0.0000000e+00   0.0000000e+00   0.0000000e+00   0.0000000e+00   0.0000000e+00   0.0000000e+00   0.0000000e+00   0.0000000e+00   0.0000000e+00   0.0000000e+00   3.5577358e-01   0.0000000e+00   0.0000000e+00   0.0000000e+00   3.5577358e-01   0.0000000e+00   6.3090428e-01  -9.9746941e-01   0.0000000e+00   0.0000000e+00   0.0000000e+00   4.2582768e-01   2.2393698e-01   1.8747233e+00  -6.0050584e-01  -7.6116574e-01  -3.2947230e-01  -5.4251359e-01  -2.9174937e-01   7.8783946e-01  -3.8799370e-01   2.1835739e-01   6.3030590e-01  -7.7307761e-01   8.0480202e-01  -6.4192108e-01  -4.6707887e-01   5.1400208e-01   7.0672960e-01  -6.3844009e-01   1.0099144e-01   0.0000000e+00   0.0000000e+00   0.0000000e+00   2.2266481e-01  -7.0927475e-01   8.1370832e-01   6.8844877e-01   7.3591077e-01   3.5577358e-01   5.4408023e-01  -2.5049924e-01   6.1582291e-01   1.5726911e-01  -4.3104335e-02  -5.3234632e-02   1.2971145e+00   4.8205041e-01  -2.9007105e-01   1.1410960e-01   3.1021144e-01  -1.0239577e-02   6.6531205e-01   6.8945614e-01
  -9.2450150e-01  -1.0635758e+00   0.0000000e+00   0.0000000e+00  -1.0635758e+00   0.0000000e+00   9.7363668e-01  -4.2679484e-02  -1.2166708e+00  -1.0270009e-01  -7.4441511e-01  -1.3243318e-01  -7.5179532e-01  -1.4665299e+00  -4.8101981e-01   1.3767899e+00  -1.7526337e-02  -1.5321238e-01  -1.1584200e+00  -3.2961594e-01  -1.2826467e-01  -6.5682326e-01  -4.8623025e-02   9.3240849e-01   2.1632626e-01  -1.4014833e-01  -3.4115834e-01   2.4535829e+00  -6.4928274e-01   2.8552639e-01   1.6021263e+00  -1.1754524e+00  -8.1858619e-01   1.1720660e+00  -8.6716550e-01   1.8540386e-01   1.3903535e+00  -5.1833227e-01  -1.6864727e-01   0.0000000e+00   0.0000000e+00  -6.6032224e-01  -8.6177472e-01  -1.0624634e+00  -1.1200440e+00  -7.4656901e-01  -9.7006043e-01  -1.1109407e+00  -1.2100841e+00   0.0000000e+00   0.0000000e+00  -7.3258361e-01   7.0468927e-01  -8.5982523e-01   0.0000000e+00  -2.9151250e-01  -1.7548697e-01   1.7570043e-01  -2.9141589e-01  -1.7542953e-01  -1.6197702e-01  -1.7532667e-01  -1.8909105e-01  -1.7546118e-01  -2.9141782e-01   0.0000000e+00   0.0000000e+00   0.0000000e+00   0.0000000e+00   0.0000000e+00   0.0000000e+00  -9.4212829e-02   0.0000000e+00  -4.5239317e-01  -7.0988609e-02  -2.0883292e-01  -6.0628934e-01  -3.1379338e-01  -3.7908227e-01  -2.0180972e-01  -7.2843586e-01  -9.4886403e-01   0.0000000e+00   0.0000000e+00  -2.2142997e-01   2.0886785e-01   1.1945772e-01  -1.3911037e-01  -7.5956243e-01  -3.1722314e-01   2.4735192e-01  -5.4861593e-01   3.2633552e-01   1.2578208e+00  -4.7974497e-01  -5.5348618e-01   6.0881956e-01   5.3824259e-01  -4.0761456e-01  -4.5885987e-01  -4.5103889e-02  -3.3161325e-01  -6.5160798e-01   2.3401352e-01  -2.2115867e-01   6.5160798e-01  -2.3401338e-01   1.3355178e+00  -8.0109869e-01  -2.2485177e-01  -4.0496208e-01   7.5271269e-02  -5.9692408e-01   5.9761150e-01  -7.1634345e-01  -9.3705304e-01   0.0000000e+00   0.0000000e+00   0.0000000e+00   0.0000000e+00   0.0000000e+00   0.0000000e+00   0.0000000e+00   0.0000000e+00   0.0000000e+00   0.0000000e+00   0.0000000e+00  -6.1516870e-01   0.0000000e+00   0.0000000e+00   0.0000000e+00  -6.1516870e-01   0.0000000e+00  -7.7851207e-01   1.0023831e+00   0.0000000e+00   0.0000000e+00   0.0000000e+00  -1.2588147e+00  -5.9524856e-01  -4.5898326e-01   1.5565039e+00   3.6824109e-01  -5.3172411e-01   8.3746315e-01  -2.9174937e-01  -1.1953896e+00  -3.8799370e-01  -3.7773781e-01  -9.2360737e-01  -7.9585569e-03   5.1695829e-01   1.0113272e+00  -6.9741066e-01  -6.2113275e-01  -1.3638809e+00   7.3799002e-02  -1.0369387e-01   0.0000000e+00   0.0000000e+00   0.0000000e+00   4.6244847e-01   6.1869887e-01  -9.3857652e-01  -8.0202010e-01  -7.8149712e-01  -6.1516870e-01  -9.2449055e-01  -2.5049924e-01  -1.0666563e+00   2.4574370e+00  -4.3104335e-02  -5.3234632e-02  -4.1145161e-01  -1.3259974e+00   3.7246991e-01   1.2093066e+00  -7.6080890e-01  -1.2664847e-01  -7.1673478e-01  -9.1938019e-01
  -4.3521400e-01  -5.4670627e-01   0.0000000e+00   0.0000000e+00  -5.4670627e-01   0.0000000e+00   5.9551633e-01  -4.2679484e-02   3.1721110e-01  -1.0270009e-01  -3.6106462e-01   1.3735125e+00  -3.2559199e-01  -8.9458541e-01  -3.0265314e-01   1.1125665e-01  -1.7526337e-02  -1.5321238e-01  -6.1919442e-01  -3.2961594e-01  -1.2826467e-01  -3.5540447e-01  -4.8623025e-02   2.6766900e+00  -9.4502297e-01  -1.4014833e-01  -3.4115834e-01  -8.1983954e-02  -6.9576409e-01  -2.4322317e-01  -2.0495356e-01   3.5869247e-01  -3.4897285e-01  -8.5497734e-01  -2.9857246e-01  -2.9937829e-01  -3.0011053e-01  -4.6047324e-01  -1.6864727e-01   0.0000000e+00   0.0000000e+00  -3.6354651e-01  -4.9956195e-01  -7.2882839e-01  -6.8979602e-01  -2.8608824e-01  -5.3627716e-01  -6.1572916e-01  -5.4620587e-01   0.0000000e+00   0.0000000e+00  -3.9097522e-01   1.0539995e-02  -3.9029216e-01   0.0000000e+00  -2.1748878e-01  -1.7544205e-01   1.7568189e-01  -2.1743189e-01  -1.7545191e-01  -6.7154892e-01  -1.7565659e-01  -1.8265664e-01  -1.7542909e-01  -2.1743369e-01   0.0000000e+00   0.0000000e+00   0.0000000e+00   0.0000000e+00   0.0000000e+00   0.0000000e+00  -9.4212829e-02   0.0000000e+00  -3.8609297e-01  -3.3517531e-01  -5.4182020e-01  -5.9004338e-01  -5.1972530e-01  -5.8864452e-01  -3.8533872e-01  -9.0705116e-01  -4.3063266e-01   0.0000000e+00   0.0000000e+00  -6.1831403e-01   6.0945150e-01   2.9342133e-01  -4.3295989e-01  -2.2448309e-01  -8.3393216e-01  -6.6776315e-01   2.5346709e-01  -4.2126032e-01  -4.7627497e-01  -4.7974497e-01   2.7802942e-01   2.8041034e-01   6.5093902e-01  -4.0761456e-01  -4.5885987e-01  -7.0946890e-01  -3.3161325e-01   1.0988518e+00   7.0456963e-01  -1.0879600e+00  -1.0988518e+00  -7.0456963e-01  -7.9025401e-01  -1.3496530e-01   1.7398048e-01  -8.7694444e-01  -8.6569024e-01  -6.7501509e-01  -6.9386875e-01  -3.0569937e-01  -4.8791134e-01   0.0000000e+00   0.0000000e+00   0.0000000e+00   0.0000000e+00   0.0000000e+00   0.0000000e+00   0.0000000e+00   0.0000000e+00   0.0000000e+00   0.0000000e+00   0.0000000e+00  -4.8632121e-01   0.0000000e+00   0.0000000e+00   0.0000000e+00  -4.8632121e-01   0.0000000e+00  -3.0870662e-01   1.0023831e+00   0.0000000e+00   0.0000000e+00   0.0000000e+00  -1.1493160e+00   1.0370207e+00   2.7125423e+00  -6.0050584e-01  -7.6116574e-01  -5.3172411e-01  -5.4251359e-01  -2.9174937e-01  -1.0399549e-01  -3.8799370e-01  -8.6888672e-01  -3.2759228e-01  -7.7307761e-01   2.6808105e-01  -6.4192108e-01  -6.9741066e-01   7.0622055e+00  -4.2698254e-01  -6.3844009e-01  -9.6197484e-01   0.0000000e+00   0.0000000e+00   0.0000000e+00   8.3127384e-01   2.0428007e-01  -6.2434334e-02  -3.9415780e-01  -1.1552568e-01  -4.8632121e-01  -4.6194847e-01  -2.5049924e-01  -5.4897043e-01   2.6311462e-01  -4.3104335e-02  -5.3234632e-02   1.4030028e+00  -1.1313438e+00  -3.7403618e-02   1.4282244e+00  -4.2595169e-01  -1.0632311e-01  -2.0486558e-01  -3.2074342e-01
  -6.5960594e-01  -6.7592362e-01   0.0000000e+00   0.0000000e+00  -6.7592362e-01   0.0000000e+00  -1.6072438e-01  -4.2679484e-02  -1.2166708e+00  -1.0270009e-01  -5.2535769e-01   3.6954870e-01  -6.4524448e-01  -1.1805576e+00  -3.7215216e-01   5.8402610e-01  -1.7526337e-02  -1.5321238e-01  -7.5400081e-01  -3.2961594e-01  -1.2826467e-01  -3.5540447e-01  -4.8623025e-02   3.5098131e-01  -1.7079015e-01  -1.4014833e-01  -3.4115834e-01   1.5544607e+00  -3.5219459e-01   2.8552639e-01   1.3439721e+00  -1.1754524e+00  -6.0986915e-01   1.8477472e+00  -7.7240000e-01   6.7018601e-01   2.2355855e+00  -3.4475520e-01  -1.6864727e-01   0.0000000e+00   0.0000000e+00  -5.5450350e-01  -7.3248757e-01  -7.3613144e-01  -6.6209343e-01  -6.5594989e-01  -8.4305051e-01  -9.6289994e-01  -8.7368596e-01   0.0000000e+00   0.0000000e+00  -6.8364201e-01  -3.1254941e-01  -1.5552562e-01   0.0000000e+00  -2.7433390e-01  -1.7548525e-01   1.7477403e-01  -2.7426248e-01  -1.7544153e-01   2.2157173e-01  -1.7528514e-01  -1.8567080e-01  -1.7546688e-01  -2.7425712e-01   0.0000000e+00   0.0000000e+00   0.0000000e+00   0.0000000e+00   0.0000000e+00   0.0000000e+00  -9.4212829e-02   0.0000000e+00  -3.2379351e-01   1.5753637e-01   7.9525173e-01  -5.8811682e-01  -2.4197112e-01   1.3991531e-01  -2.0539635e-01  -1.1226064e+00  -6.8567636e-01   0.0000000e+00   0.0000000e+00   5.6224140e-02  -7.1374437e-02  -3.1729366e-01  -5.7021247e-01  -3.4808802e-01   2.8321025e-01  -6.6776315e-01  -5.4861593e-01  -4.2126032e-01   3.5086146e+00  -4.7974497e-01  -5.5348618e-01  -4.0647097e-01  -4.8062189e-01  -4.0761456e-01   1.5514499e-01   6.1926112e-01  -3.3161325e-01  -1.7966977e+00  -5.3297097e-01   1.0477940e+00   1.7966977e+00   5.3297111e-01   2.0237183e+00  -1.0036996e+00  -5.8107219e-01   4.6240482e-01   9.2692545e-01  -1.4646630e-01   1.2750480e+00   7.2091114e-01   8.5951412e-01   0.0000000e+00   0.0000000e+00   0.0000000e+00   0.0000000e+00   0.0000000e+00   0.0000000e+00   0.0000000e+00   0.0000000e+00   0.0000000e+00   0.0000000e+00   0.0000000e+00  -4.0800016e-01   0.0000000e+00   0.0000000e+00   0.0000000e+00  -4.0800016e-01   0.0000000e+00  -3.0870662e-01  -9.9746941e-01   0.0000000e+00   0.0000000e+00   0.0000000e+00  -1.4673836e+00   3.0173673e-01  -2.0098253e-01   8.7830164e-01  -2.8297565e-01  -5.3172411e-01  -5.4251359e-01  -2.9174937e-01  -6.8677875e-01  -3.8799370e-01   1.5119172e-01  -7.1659642e-01   7.5716049e-01  -6.7682585e-01   5.5624634e-01  -6.9741066e-01  -6.2113275e-01  -8.9543173e-01   3.3996295e-01   6.8541847e-02   0.0000000e+00   0.0000000e+00   0.0000000e+00   7.2179082e-03   3.9859707e-01  -7.5786776e-01   9.7116476e-02  -6.4092258e-01  -4.0800016e-01  -6.7195244e-01  -2.5049924e-01  -6.7839186e-01   7.5223070e-01  -4.3104335e-02  -5.3234632e-02   6.8298973e-01  -8.8418698e-01   1.0302240e+00   2.2039389e-01  -6.9359542e-01  -1.1780562e-01  -8.1910862e-01  -8.4455060e-01
   1.2505560e-01   6.1625027e-01   0.0000000e+00   0.0000000e+00   6.1625027e-01   0.0000000e+00  -5.3884473e-01  -4.2679484e-02   1.2375402e+00  -1.0270009e-01  -3.2478492e-02  -1.3243318e-01   1.0061134e-01   6.7826183e-01  -3.9604215e-01  -1.3402731e+00  -1.7526337e-02  -1.5321238e-01   5.9406313e-01  -3.2961594e-01  -1.2826467e-01  -1.5445861e-01  -4.8623025e-02  -8.1187306e-01  -5.5790656e-01  -1.4014833e-01  -3.4115834e-01  -7.0908399e-01  -4.3134423e-01  -5.0759795e-01  -7.0282255e-01   1.1954988e+00   6.8461241e-02  -8.5497734e-01   2.7002057e-01  -5.4176937e-01  -7.6585063e-01  -3.4475520e-01  -1.6864727e-01   0.0000000e+00   0.0000000e+00  -4.2357393e-02  -4.1084503e-02   3.8563192e-01   5.0791206e-01   1.6297215e-01   7.9773311e-02   6.8676851e-01   9.1891851e-01   0.0000000e+00   0.0000000e+00  -6.5705089e-02  -7.7219223e-01  -1.5552562e-01   0.0000000e+00  -1.1087076e-01  -1.7539887e-01   1.7551906e-01  -1.1062802e-01  -1.7543950e-01  -8.3820999e-01  -1.7571387e-01  -1.7176659e-01  -1.7540630e-01  -1.1062854e-01   0.0000000e+00   0.0000000e+00   0.0000000e+00   0.0000000e+00   0.0000000e+00   0.0000000e+00  -9.4212829e-02   0.0000000e+00  -2.2143872e-01  -3.7220639e-01  -6.2793354e-01  -4.3173687e-01  -5.1214141e-01  -6.2431290e-01  -4.0829093e-01   8.9735456e-01   1.7964554e-01   0.0000000e+00   0.0000000e+00  -8.8176695e-01   8.7536021e-01   3.1302797e+00   2.3897139e+00  -9.1894777e-01  -8.3393216e-01  -6.6776315e-01  -5.4861593e-01   1.0523764e+00  -4.7627497e-01  -4.7974497e-01   2.4567085e+00  -4.0647097e-01  -4.8062189e-01  -4.0761456e-01   2.7409605e-01  -7.0946890e-01  -3.3161325e-01   2.4437436e-02   2.2396384e+00  -3.8880500e-01  -2.4437378e-02  -2.2396384e+00   3.4728673e-01  -2.7507715e-01   1.4753062e+00  -4.0496208e-01  -1.4964960e-01  -1.1918261e+00   1.6294048e-01   7.2091114e-01   8.5951412e-01   0.0000000e+00   0.0000000e+00   0.0000000e+00   0.0000000e+00   0.0000000e+00   0.0000000e+00   0.0000000e+00   0.0000000e+00   0.0000000e+00   0.0000000e+00   0.0000000e+00  -2.8769177e-01   0.0000000e+00   0.0000000e+00   0.0000000e+00  -2.8769177e-01   0.0000000e+00  -3.0870662e-01  -9.9746941e-01   0.0000000e+00   0.0000000e+00   0.0000000e+00   8.2180658e-01   3.6878786e-02  -7.2403871e-01  -6.0050584e-01  -7.6116574e-01  -3.2947230e-01  -5.4251359e-01  -2.9174937e-01   1.3511968e+00  -3.8799370e-01  -5.9015811e-01   2.2533224e-01  -7.7307761e-01   4.2932456e-02  -6.4192108e-01  -4.6707887e-01   6.1565599e-01   1.0219499e+00  -6.3844009e-01  -9.6197484e-01   0.0000000e+00   0.0000000e+00   0.0000000e+00  -7.0911463e-01  -1.9953779e-01   5.1466616e-01  -1.2866544e-01   3.7839718e-01  -2.8769177e-01   1.6527251e-01  -2.5049924e-01   6.1582291e-01  -8.4834549e-01  -4.3104335e-02  -5.3234632e-02  -4.1145161e-01   8.5233002e-02  -8.8148734e-01  -4.9409744e-01  -1.1352114e-01  -7.4911186e-02   3.5819053e-01   3.1530816e-01
  -2.6117808e-01   9.9380700e-02   0.0000000e+00   0.0000000e+00   9.9380700e-02   0.0000000e+00  -9.1696508e-01  -4.2679484e-02   6.2398747e-01  -1.0270009e-01  -3.0630027e-01  -6.3441507e-01  -4.3214282e-01   1.0631738e-01  -7.4419746e-01  -1.9160252e+00  -1.7526337e-02  -1.5321238e-01   5.4837552e-02  -3.2961594e-01  -1.2826467e-01  -1.5445861e-01  -4.8623025e-02  -8.1187306e-01  -9.4502297e-01  -1.4014833e-01  -3.4115834e-01  -3.2762279e-01  -4.3134423e-01  -5.0759795e-01  -5.6452560e-01   4.9816019e-01  -2.9679358e-01  -8.5497734e-01  -3.9333797e-01  -5.4176937e-01  -6.3647838e-01  -4.6047324e-01  -1.6864727e-01   0.0000000e+00   0.0000000e+00  -4.9377869e-01  -4.3744466e-01   1.2142317e-02   1.0367580e-01  -3.9441033e-01  -4.0796767e-01   1.8783092e-01   3.7686426e-01   0.0000000e+00   0.0000000e+00  -5.8575894e-01  -1.1795165e+00  -3.9029216e-01   0.0000000e+00  -2.4368916e-01  -1.7545662e-01   1.7551906e-01  -2.4363567e-01  -1.7545529e-01  -9.8172115e-01  -1.7561967e-01  -1.8264049e-01  -1.7543984e-01  -2.4363618e-01   0.0000000e+00   0.0000000e+00   0.0000000e+00   0.0000000e+00   0.0000000e+00   0.0000000e+00  -9.4212829e-02   0.0000000e+00  -5.1013177e-01  -3.8373628e-01  -4.6609985e-01  -6.7454721e-01  -5.4896852e-01  -5.4164749e-01  -3.9774477e-01   7.6997712e-01  -2.7192144e-01   0.0000000e+00   0.0000000e+00  -1.1249732e+00   1.1208336e+00   3.3827447e+00   1.2160226e+00  -7.5956243e-01  -8.3393216e-01  -6.6776315e-01  -5.4861593e-01  -4.2126032e-01  -4.7627497e-01  -4.7974497e-01   2.3284715e+00  -4.0647097e-01  -4.8062189e-01  -4.0761456e-01  -4.5885987e-01  -7.0946890e-01  -3.3161325e-01   1.0988518e+00   2.4425399e+00  -1.0879600e+00  -1.0988518e+00  -2.4425400e+00  -7.9025401e-01  -5.2337503e-02   1.3967672e+00  -8.7694444e-01  -8.6569024e-01  -1.3021788e+00  -6.9386875e-01  -3.0569937e-01  -4.8791134e-01   0.0000000e+00   0.0000000e+00   0.0000000e+00   0.0000000e+00   0.0000000e+00   0.0000000e+00   0.0000000e+00   0.0000000e+00   0.0000000e+00   0.0000000e+00   0.0000000e+00  -4.1948840e-01   0.0000000e+00   0.0000000e+00   0.0000000e+00  -4.1948840e-01   0.0000000e+00  -3.0870662e-01  -9.9746941e-01   0.0000000e+00   0.0000000e+00   0.0000000e+00   5.3727560e-01  -5.9524856e-01  -7.2403871e-01  -6.0050584e-01  -7.6116574e-01  -3.2947230e-01  -5.4251359e-01  -2.9174937e-01   1.1851917e+00  -3.8799370e-01  -3.7773781e-01  -2.8595919e-01  -7.7307761e-01  -6.7682585e-01  -6.4192108e-01  -4.6707887e-01  -1.8063265e-01   7.4414049e-01  -6.3844009e-01  -4.2705012e-01   0.0000000e+00   0.0000000e+00   0.0000000e+00  -1.0907687e+00   4.0463977e-01  -1.8076726e-01  -3.1092088e-01  -2.7590346e-01  -4.1948840e-01  -2.8434391e-01  -2.5049924e-01   9.8136960e-02  -8.4834549e-01  -4.3104335e-02  -5.3234632e-02  -4.1145161e-01   6.9131947e-02  -8.8148734e-01  -8.8289174e-01  -5.8911026e-01  -1.1147044e-01  -4.6080018e-01  -4.3298781e-01
   2.0958974e+00   2.5545108e+00   0.0000000e+00   0.0000000e+00   2.5545108e+00   0.0000000e+00   2.1079977e+00  -4.2679484e-02   6.2398747e-01  -1.0270009e-01   1.8295096e+00   3.6954870e-01   2.4447297e+00   1.9651368e+00   1.5814432e+00  -4.3208359e-01  -1.7526337e-02  -1.5321238e-01   2.6161590e+00  -3.2961594e-01  -1.2826467e-01   1.0512165e+00  -4.8623025e-02  -8.1187306e-01   2.1519083e+00  -1.4014833e-01  -3.4115834e-01  -1.1084518e+00   9.9138370e-01  -7.7197274e-01  -9.7941642e-01   4.9816019e-01   2.1034524e+00   3.1991094e+00   2.8286892e+00  -7.8416044e-01  -1.0245951e+00   1.8538877e+00  -1.6864727e-01   0.0000000e+00   0.0000000e+00   2.3913933e+00   2.2158358e+00   2.4357014e+00   2.3647893e+00   2.3774286e+00   2.3272007e+00   3.0234953e+00   2.7399886e+00   0.0000000e+00   0.0000000e+00   2.3067304e+00   4.1658719e-02   1.0183071e+00   0.0000000e+00   1.2036236e+00  -1.7524460e-01   1.7337351e-01   1.2040276e+00  -1.7534049e-01   9.6127289e-01  -1.7482185e-01  -1.2415049e-01  -1.7539939e-01   1.2040269e+00   0.0000000e+00   0.0000000e+00   0.0000000e+00   0.0000000e+00   0.0000000e+00   0.0000000e+00  -9.4212829e-02   0.0000000e+00   1.6574450e+00   2.9892410e-01  -5.4471843e-01   1.3322079e+00   1.6426064e-01  -5.0723211e-01  -1.6280696e-01  -3.6903230e-01   2.0283566e+00   0.0000000e+00   0.0000000e+00   1.6491485e+00  -1.6791474e+00  -1.4131990e+00  -1.1836815e+00   1.1026440e+00  -5.2178942e-01   9.4868076e-02   1.2701761e+00  -4.2126032e-01  -4.7627497e-01  -4.7974497e-01   1.4394309e-01  -4.0647097e-01  -4.8062189e-01   2.1512839e+00  -4.5885987e-01   3.2767212e+00  -3.3161325e-01  -1.3870769e-01   2.4630041e-01   1.0267271e+00   1.3870763e-01  -2.4630055e-01  -7.9025401e-01   1.2886032e+00   1.3191493e+00   1.9549498e+00   7.7041228e-01   8.6612923e-01  -6.9386875e-01   1.6812084e-01   8.9556783e-02   0.0000000e+00   0.0000000e+00   0.0000000e+00   0.0000000e+00   0.0000000e+00   0.0000000e+00   0.0000000e+00   0.0000000e+00   0.0000000e+00   0.0000000e+00   0.0000000e+00   1.3779219e+00   0.0000000e+00   0.0000000e+00   0.0000000e+00   1.3779219e+00   0.0000000e+00   1.1007097e+00   1.0023831e+00   0.0000000e+00   0.0000000e+00   0.0000000e+00   2.4470409e-01   6.6900613e-01   9.7308763e-01   8.7830164e-01  -7.6116574e-01   8.4220700e+00  -5.4251359e-01  -2.9174937e-01  -1.7816788e-01  -3.8799370e-01   1.5146369e+00   1.9554089e+00   3.8176363e+00   7.6269076e-01   2.3836524e-01   1.4428283e+00  -6.2113275e-01  -4.2698254e-01   5.3192886e-01   1.1777241e+00   0.0000000e+00   0.0000000e+00   0.0000000e+00   1.6047696e+00  -1.7146924e+00   1.9325441e+00   6.2808787e-01   1.9444672e+00   1.3779219e+00   2.1478364e+00  -2.5049924e-01   2.5571450e+00   3.9533831e+00  -4.3104335e-02  -5.3234632e-02  -4.1145161e-01   5.6790535e-01   1.0325449e+00   2.2274627e+00   2.1458967e+00   3.3845918e-01   4.9138264e+00   3.4581512e+00
  -9.3464745e-01  -1.0635758e+00   0.0000000e+00   0.0000000e+00  -1.0635758e+00   0.0000000e+00   2.1739598e-01  -4.2679484e-02  -2.9634164e-01  -1.0270009e-01  -7.9917946e-01   3.6954870e-01  -8.5834615e-01  -1.6095160e+00  -7.5250896e-01   8.0594236e-02  -1.7526337e-02  -1.5321238e-01  -1.1584200e+00  -3.2961594e-01  -1.2826467e-01  -6.5682326e-01  -4.8623025e-02   2.0952629e+00  -9.4502297e-01  -1.4014833e-01  -3.4115834e-01   4.1446030e-01  -6.4445648e-01  -7.7197274e-01  -9.7941642e-01  -3.3864612e-01  -8.1858619e-01  -8.5497734e-01  -8.6716550e-01  -7.8416044e-01  -1.0245951e+00  -6.9190934e-01  -1.6864727e-01   0.0000000e+00   0.0000000e+00  -8.2939069e-01  -9.3416629e-01  -1.1246984e+00  -1.1720669e+00  -8.8305026e-01  -1.0166948e+00  -1.2953224e+00  -1.3723497e+00   0.0000000e+00   0.0000000e+00  -8.9485331e-01   1.9842808e-01  -1.0945918e+00   0.0000000e+00  -3.1949656e-01  -1.7545972e-01   1.7395713e-01  -3.1939029e-01  -1.7545585e-01   4.8183695e-01  -1.7552152e-01  -1.9055758e-01  -1.7545409e-01  -3.1937850e-01   0.0000000e+00   0.0000000e+00   0.0000000e+00   0.0000000e+00   0.0000000e+00   0.0000000e+00  -9.4212829e-02   0.0000000e+00  -8.2390329e-01  -8.1408140e-01  -5.4805074e-01  -9.6221831e-01  -9.0247609e-01  -6.4544116e-01  -5.0769497e-01  -1.8970407e+00  -9.9861445e-01   0.0000000e+00   0.0000000e+00  -2.6004543e-01   2.4784327e-01  -5.1907820e-02  -5.5418823e-01  -1.1710368e+00   2.0517456e-01  -1.6328524e-01  -5.4861593e-01   1.6739838e+00  -4.7627497e-01  -4.7974497e-01  -5.5348618e-01   8.8712132e-01  -4.8062189e-01   1.2000975e+00  -4.5885987e-01  -7.0946890e-01  -3.3161325e-01  -3.7024563e-01   4.6232235e-01  -1.0879600e+00   3.7024581e-01  -4.6232235e-01   1.7218060e+00  -9.7449258e-01  -3.2966224e-01  -8.7694444e-01  -2.3531723e-01  -8.6195281e-01   5.2435852e-01  -2.8722257e+00  -2.7336204e+00   0.0000000e+00   0.0000000e+00   0.0000000e+00   0.0000000e+00   0.0000000e+00   0.0000000e+00   0.0000000e+00   0.0000000e+00   0.0000000e+00   0.0000000e+00   0.0000000e+00  -8.9073109e-01   0.0000000e+00   0.0000000e+00   0.0000000e+00  -8.9073109e-01   0.0000000e+00  -7.7851207e-01  -9.9746941e-01   0.0000000e+00   0.0000000e+00   0.0000000e+00  -1.5667364e+00   1.0431225e+00   1.7802784e+00  -6.0050584e-01  -7.6116574e-01  -3.8392471e-01  -5.4251359e-01  -2.9174937e-01  -1.1953896e+00  -3.8799370e-01  -3.1267110e-01  -9.4972805e-01  -7.7307761e-01   7.5095630e-01  -6.4192108e-01  -5.2909128e-01  -3.5852692e-01  -4.9041842e-01  -6.3844009e-01  -4.2705012e-01   0.0000000e+00   0.0000000e+00   0.0000000e+00   6.2054339e-01   1.1753763e+00  -9.3857652e-01  -1.2595275e+00  -9.8905540e-01  -8.9073109e-01  -9.8659409e-01  -2.5049924e-01  -1.0666563e+00   1.5726911e-01  -4.3104335e-02  -5.3234632e-02   3.0056806e+00  -1.5462141e+00   7.2338714e-01   6.2256532e-01  -9.0920446e-01  -1.3205977e-01  -8.7029554e-01  -8.4455060e-01
  -7.0775390e-01  -9.3435841e-01   0.0000000e+00   0.0000000e+00  -9.3435841e-01   0.0000000e+00   2.1739598e-01  -4.2679484e-02  -2.9634164e-01  -1.0270009e-01  -6.3488640e-01   3.6954870e-01  -6.4524448e-01  -1.3235438e+00  -4.3930434e-01   8.7044632e-01  -1.7526337e-02  -1.5321238e-01  -1.0236136e+00   8.0009932e-01  -1.2826467e-01  -5.5635033e-01  -4.8623025e-02   2.0952629e+00  -9.4502297e-01  -1.4014833e-01  -3.4115834e-01   3.1605286e-01  -4.3080339e-01  -2.4322317e-01   7.6669292e-02  -3.3864612e-01  -6.6204841e-01  -8.5497734e-01  -6.7763449e-01  -2.9937829e-01  -3.6661585e-02  -5.1833227e-01  -1.6864727e-01   0.0000000e+00   0.0000000e+00  -6.1775312e-01  -6.0968317e-01  -9.6999394e-01  -1.0303177e+00  -6.5202420e-01  -6.9632327e-01  -1.2182992e+00  -1.3332143e+00   0.0000000e+00   0.0000000e+00  -5.0942730e-01   5.9776018e-01  -6.2505870e-01   0.0000000e+00  -2.6482025e-01  -1.7545807e-01   1.7311703e-01  -2.6473505e-01  -1.7545585e-01   9.4757472e-01  -1.7549216e-01  -1.8708451e-01  -1.7545206e-01  -2.6471664e-01   0.0000000e+00   0.0000000e+00   0.0000000e+00   0.0000000e+00   0.0000000e+00   0.0000000e+00  -9.4212829e-02   0.0000000e+00  -5.6930196e-01  -4.6906571e-01  -2.9024520e-01  -5.5721807e-01  -4.6760048e-01  -3.2115178e-01  -2.8502633e-01  -1.3377270e+00  -7.0646802e-01   0.0000000e+00   0.0000000e+00  -1.1448619e-01   1.0092718e-01  -2.9527286e-01  -7.9152560e-01  -7.5956243e-01  -1.1667733e-01  -6.6776315e-01  -5.4861593e-01   2.5759820e+00  -4.7627497e-01  -4.7974497e-01   1.9064081e-02   2.4032518e-01  -4.8062189e-01   1.7360016e+00  -4.5885987e-01  -7.0946890e-01  -3.3161325e-01  -4.9037769e-01   4.7942426e-01  -1.0879600e+00   4.9037769e-01  -4.7942412e-01   1.9272236e+00  -6.8618267e-01  -1.5760044e-02  -8.7694444e-01   3.6057039e-02  -6.2804077e-01   1.0488028e+00   7.2091114e-01   8.5951412e-01   0.0000000e+00   0.0000000e+00   0.0000000e+00   0.0000000e+00   0.0000000e+00   0.0000000e+00   0.0000000e+00   0.0000000e+00   0.0000000e+00   0.0000000e+00   0.0000000e+00  -5.3930431e-01   0.0000000e+00   0.0000000e+00   0.0000000e+00  -5.3930431e-01   0.0000000e+00  -7.7851207e-01   1.0023831e+00   0.0000000e+00   0.0000000e+00   0.0000000e+00  -9.8460502e-01   2.2393698e-01   2.6759831e+00  -6.0050584e-01  -2.7159013e-01  -5.3172411e-01  -5.4251359e-01   8.7399111e-01  -1.1953896e+00  -3.8799370e-01   3.5798450e-01  -6.6324908e-01  -7.7307761e-01   7.5095630e-01  -6.4192108e-01  -5.0631304e-01   8.8673299e-01  -9.2714966e-01  -6.0389697e-03   2.0133511e-01   0.0000000e+00   0.0000000e+00   0.0000000e+00   3.5661159e-01   6.4491199e-01  -5.9439640e-01  -5.0243269e-01  -6.0896690e-01  -5.3930431e-01  -7.1087630e-01  -2.5049924e-01  -9.3723486e-01   1.5726911e-01  -4.3104335e-02  -5.3234632e-02   1.8443353e+00  -1.0050812e+00   8.1055221e-01   2.7695813e-01  -5.4924708e-01  -1.2229304e-01  -7.1673478e-01  -6.9489140e-01
   6.9535068e-01   1.0039024e+00   0.0000000e+00   0.0000000e+00   1.0039024e+00   0.0000000e+00  -5.3884473e-01  -4.2679484e-02   6.2398747e-01  -1.0270009e-01   6.2469377e-01  -6.3441507e-01   4.2026384e-01   1.1072202e+00   7.2730731e-02  -1.4080471e+00  -1.7526337e-02  -1.5321238e-01   9.9848231e-01  -3.2961594e-01  -1.2826467e-01   7.4979775e-01  -4.8623025e-02  -2.3044588e-01  -9.4502297e-01  -1.4014833e-01  -3.4115834e-01  -1.0744802e+00   4.5992022e-01  -5.0759795e-01  -7.4707758e-01   4.9816019e-01   7.4679163e-01  -8.5497734e-01   6.4908260e-01  -5.4176937e-01  -8.0724976e-01   6.9670723e-01  -1.6864727e-01   0.0000000e+00   0.0000000e+00   2.1184946e-01   4.1577087e-01   9.2890327e-01   9.3315974e-01   5.1199101e-01   7.4486623e-01   1.3570304e+00   1.3035435e+00   0.0000000e+00   0.0000000e+00   2.1072105e-01  -8.8926528e-01   7.9240917e-02   0.0000000e+00   1.3101020e-02  -1.7539553e-01   1.7549789e-01   1.3358956e-02  -1.7545191e-01  -7.0944719e-01  -1.7549155e-01  -1.6562170e-01  -1.7543311e-01   1.3358426e-02   0.0000000e+00   0.0000000e+00   0.0000000e+00   0.0000000e+00   0.0000000e+00   0.0000000e+00  -9.4212829e-02   0.0000000e+00  -1.0010335e-02  -1.8989161e-01  -5.7055771e-01  -6.3344034e-02  -2.1927660e-01  -5.1868373e-01  -2.8598902e-01   1.3206424e+00   5.6963526e-01   0.0000000e+00   0.0000000e+00  -7.8811200e-01   7.8083226e-01  -6.7794981e-02   2.1032693e+00  -6.5097686e-02  -1.2377412e-01  -6.6776315e-01  -5.4861593e-01  -4.2126032e-01  -4.7627497e-01  -4.7974497e-01   2.0652481e+00  -4.0647097e-01  -4.8062189e-01  -4.0761456e-01  -4.5885987e-01  -7.0946890e-01  -3.3161325e-01   1.0988518e+00   1.2060534e+00  -1.0879600e+00  -1.0988518e+00  -1.2060535e+00  -7.9025401e-01   5.5536152e-01   1.1531278e+00  -8.7694444e-01  -8.6569024e-01  -5.8078135e-01  -6.9386875e-01  -7.7563633e-02  -2.1842620e-01   0.0000000e+00   0.0000000e+00   0.0000000e+00   0.0000000e+00   0.0000000e+00   0.0000000e+00   0.0000000e+00   0.0000000e+00   0.0000000e+00   0.0000000e+00   0.0000000e+00   7.2043981e-02   0.0000000e+00   0.0000000e+00   0.0000000e+00   7.2043981e-02   0.0000000e+00   1.6109883e-01   1.0023831e+00   0.0000000e+00   0.0000000e+00   0.0000000e+00   1.3299740e+00  -5.9524856e-01  -5.6866138e-01  -4.7711904e-01  -7.6116574e-01  -1.2722048e-01  -5.4251359e-01  -2.9174937e-01   9.3088638e-01   1.8218991e+00  -9.4864595e-01   5.6222082e-01  -7.7307761e-01  -5.8824083e-01  -6.4192108e-01   6.2699721e-01  -1.8063265e-01   1.7623666e+00  -6.3844009e-01  -9.6197484e-01   0.0000000e+00   0.0000000e+00   0.0000000e+00  -1.0339828e+00  -5.0655572e-01   8.1370832e-01   3.0759074e-01   6.6894859e-01   7.2043981e-02   5.4770954e-01  -2.5049924e-01   1.0040873e+00  -8.4834549e-01  -4.3104335e-02  -5.3234632e-02  -4.1145161e-01   6.7808094e-01  -8.8148734e-01  -8.8289174e-01   2.0663983e-01  -3.3468563e-02   5.6293821e-01   6.8945614e-01
   2.9398469e-01  -1.4322916e+00   0.0000000e+00   0.0000000e+00  -1.4322916e+00   0.0000000e+00  -9.1696508e-01  -4.2679484e-02  -1.2166708e+00  -1.0270009e-01   5.1516506e-01  -6.3441507e-01  -4.3214282e-01  -3.6668736e-02  -1.5358937e-01  -1.7772418e+00   5.7048227e+01  -1.5321238e-01  -7.9968842e-02  -3.2961594e-01  -1.2826467e-01   1.3526353e+00  -4.8623025e-02  -8.1187306e-01  -9.4502297e-01  -1.4014833e-01  -3.4115834e-01   2.0243581e+00   1.0925557e+00   1.6074003e+00   3.3769369e+00  -1.1754524e+00   3.8153681e-01  -8.5497734e-01  -5.8286898e-01   1.3973592e+00   3.0506305e+00   9.8600235e-01  -1.6864727e-01   0.0000000e+00   0.0000000e+00  -3.6727944e-01  -2.4371704e-02   3.7703408e-01   1.5738984e-01  -4.0129765e-01   1.3867834e-01   4.2335070e-01  -1.8596804e-03   0.0000000e+00   0.0000000e+00  -1.0162774e+00  -1.5819180e+00  -1.5552562e-01   0.0000000e+00  -2.0156607e-01  -1.7548782e-01   1.7551906e-01  -2.0149022e-01  -1.7546769e-01  -8.8843661e-01  -1.7532546e-01  -1.8502784e-01  -1.7547315e-01  -2.0149073e-01   0.0000000e+00   0.0000000e+00   0.0000000e+00   0.0000000e+00   0.0000000e+00   0.0000000e+00  -9.4212829e-02   0.0000000e+00  -6.6594186e-02   9.8657305e-01   1.3854905e+00   3.9123659e-01   1.5531417e+00   1.7210227e+00   1.2771362e+00   6.5137824e-01  -1.7129497e-02   0.0000000e+00   0.0000000e+00  -7.8144413e-01   7.7410223e-01   3.3827447e+00  -6.3656293e-01  -1.1710368e+00  -8.3393216e-01  -6.6776315e-01  -5.4861593e-01  -4.2126032e-01   6.3631355e-01  -4.7974497e-01   2.9899043e+00   1.0372645e+00  -4.8062189e-01  -4.0761456e-01  -4.5885987e-01  -7.0946890e-01  -3.3161325e-01   7.5037158e-01   2.9466739e+00  -1.0879600e+00  -7.5037166e-01  -2.9466740e+00  -1.9437596e-01   4.2801063e-01   2.7184763e+00  -8.7694444e-01  -5.8123435e-01  -1.4600031e+00  -1.4414356e-01   7.2091114e-01   8.5951412e-01   0.0000000e+00   0.0000000e+00   0.0000000e+00   0.0000000e+00   0.0000000e+00   0.0000000e+00   0.0000000e+00   0.0000000e+00   0.0000000e+00   0.0000000e+00   0.0000000e+00   9.2966239e-02   0.0000000e+00   0.0000000e+00   0.0000000e+00   9.2966239e-02   0.0000000e+00  -3.0870662e-01   1.0023831e+00   0.0000000e+00   0.0000000e+00   0.0000000e+00   1.1315410e+00  -5.9524856e-01  -1.9683222e-01  -6.0050584e-01  -7.6116574e-01  -5.3172411e-01  -5.4251359e-01  -2.9174937e-01  -1.1953896e+00   2.0574446e+00   1.6495829e+00  -4.9215252e-02  -7.7307761e-01  -6.7682585e-01  -6.4192108e-01  -6.9741066e-01  -6.2113275e-01   8.2528028e-01  -6.3844009e-01   8.1295904e-01   0.0000000e+00   0.0000000e+00   0.0000000e+00  -1.0907687e+00   1.9235237e-02  -4.4515892e-01   2.3573110e-01  -2.9060247e-01   9.2966239e-02  -1.1874112e-01   4.3203377e+00  -1.4207399e+00  -8.4834549e-01  -4.3104335e-02  -5.3234632e-02  -4.1145161e-01   5.5046810e-01  -3.4773401e-01  -8.8289174e-01  -4.8573907e-01  -1.0355147e-01  -7.1673478e-01  -7.3230620e-01
  -2.7502634e-01  -5.4670627e-01   0.0000000e+00   0.0000000e+00  -5.4670627e-01   0.0000000e+00   2.1739598e-01  -4.2679484e-02  -1.2166708e+00  -1.0270009e-01  -4.1582898e-01   8.7153059e-01  -2.1904115e-01  -6.0861319e-01   1.8296783e-01   2.5101788e+00  -1.7526337e-02  -1.5321238e-01  -7.5400081e-01   3.0595298e+00  -1.2826467e-01  -5.5635033e-01  -4.8623025e-02  -2.3044588e-01   2.1632626e-01  -1.4014833e-01   1.7686452e+00   2.7927873e+00  -2.9989104e-01   5.4990117e-01   1.0950376e+00  -1.1754524e+00  -5.0551063e-01   1.1720660e+00  -3.9333797e-01   6.7018601e-01   1.3041053e+00  -1.7117812e-01  -1.6864727e-01   0.0000000e+00   0.0000000e+00  -5.7987922e-02   1.1054018e-01  -7.3428573e-01  -7.9884225e-01  -2.9111639e-01  -2.2951282e-02  -9.4316074e-01  -1.0481486e+00   0.0000000e+00   0.0000000e+00   4.5659820e-01   1.6014627e+00  -1.5552562e-01   0.0000000e+00  -6.9546831e-02  -1.7545324e-01   1.7551428e-01  -6.9299030e-02  -1.7543274e-01   2.3526990e-01  -1.7512341e-01  -1.7756580e-01  -1.7545760e-01  -6.9299554e-02   0.0000000e+00   0.0000000e+00   0.0000000e+00   0.0000000e+00   0.0000000e+00   0.0000000e+00  -9.4212829e-02   0.0000000e+00   1.9060514e-01   3.0632590e-01   9.7103461e-01   9.8267301e-01   1.0377114e+00   1.5985545e+00   1.1294986e+00  -4.5108433e-02  -1.0249971e-01   0.0000000e+00   0.0000000e+00   4.0470917e-01  -4.2310790e-01  -4.5326112e-01  -8.1620820e-01  -1.1710368e+00   8.3356715e-01  -6.6983977e-02  -5.4861593e-01   2.6309387e-02   5.4173410e-01   8.0335850e-01  -5.5348618e-01   3.5490936e+00   3.3413945e-01  -4.0761456e-01  -1.5185743e-01   6.1926112e-01  -3.3161325e-01  -4.6951732e-01   1.4122498e+00   2.2127723e-01   4.6951750e-01  -1.4122498e+00   5.8141416e-01  -5.9733862e-03   1.5040356e+00   2.6471257e-01   4.8445082e-01  -6.2489093e-01   6.4067023e-01   7.2091114e-01   8.5951412e-01   0.0000000e+00   0.0000000e+00   0.0000000e+00   0.0000000e+00   0.0000000e+00   0.0000000e+00   0.0000000e+00   0.0000000e+00   0.0000000e+00   0.0000000e+00   0.0000000e+00   2.0622950e-01   0.0000000e+00   0.0000000e+00   0.0000000e+00   2.0622950e-01   0.0000000e+00  -3.0870662e-01   1.0023831e+00   0.0000000e+00   0.0000000e+00   0.0000000e+00  -1.9862177e-01  -1.4675592e-01  -7.7315786e-02   1.0016884e+00   3.7037419e-01  -5.3172411e-01  -3.4200657e-01  -2.9174937e-01  -1.1953896e+00  -3.8799370e-01   2.1861822e+00  -1.2393371e-01   7.5716049e-01  -6.7682585e-01   8.0154035e-01   1.2957922e-03  -6.2113275e-01  -1.3638809e+00   3.9859151e-01   1.9752702e+00   0.0000000e+00   0.0000000e+00   0.0000000e+00   1.6191708e-01  -2.9494826e-01  -1.8076726e-01   2.5043020e-01  -2.1045356e-03   2.0622950e-01  -1.6317470e-01  -2.5049924e-01  -5.4897043e-01  -4.8057392e-02  -4.3104335e-02  -5.3234632e-02   1.3576908e-01  -3.3013130e-02   4.1923326e-01   4.4633969e-01   3.3418308e-01  -8.9033354e-02  -4.6080018e-01  -4.3298781e-01
   4.3764246e-01   3.5781549e-01   0.0000000e+00   0.0000000e+00   3.5781549e-01   0.0000000e+00  -9.1696508e-01  -4.2679484e-02  -1.2166708e+00  -1.0270009e-01   6.7945812e-01  -6.3441507e-01  -2.1904115e-01   3.9228960e-01  -2.0209649e-01  -2.1561307e+00  -1.7526337e-02  -1.5321238e-01   3.2445034e-01  -3.2961594e-01  -1.2826467e-01   1.4531083e+00  -4.8623025e-02  -8.1187306e-01  -9.4502297e-01  -1.4014833e-01  -3.4115834e-01  -4.0916828e-02   8.8768159e-01  -5.0759795e-01  -6.1638697e-01  -1.1754524e+00   6.4243311e-01  -8.5497734e-01  -2.0380696e-01  -5.4176937e-01  -6.8499299e-01   1.2752975e+00  -1.6864727e-01   0.0000000e+00   0.0000000e+00  -2.0890072e-01   1.7034303e-01   7.3489536e-01   4.8528313e-01  -2.3522696e-01   3.5820366e-01   1.1563316e+00   5.9257737e-01   0.0000000e+00   0.0000000e+00  -3.9069107e-01  -1.1977691e+00  -6.2505870e-01   0.0000000e+00  -1.5416249e-01   4.8395627e+00  -4.8395521e+00  -1.5392506e-01   4.8396388e+00  -1.0057815e+00   4.8394288e+00   4.8052927e+00   4.8396528e+00  -1.5392558e-01   0.0000000e+00   0.0000000e+00   0.0000000e+00   0.0000000e+00   0.0000000e+00   0.0000000e+00  -9.4212829e-02   0.0000000e+00  -2.6150305e-01  -3.8591132e-01  -4.7477970e-01   6.8325701e-02  -1.1818647e-01  -2.8860888e-01  -5.4894801e-02   2.4216690e+00   5.4215501e-03   0.0000000e+00   0.0000000e+00  -1.1650811e+00   1.1613154e+00  -1.8509559e+00  -1.7572151e+00   1.7662075e+00  -8.3393216e-01  -6.6776315e-01  -5.4861593e-01  -4.2126032e-01  -4.7627497e-01  -4.7974497e-01   3.5096017e+00  -4.0647097e-01  -4.8062189e-01  -4.0761456e-01  -4.5885987e-01  -7.0946890e-01  -3.3161325e-01   1.0988518e+00  -1.5603752e+00  -1.0879600e+00  -1.0988518e+00   1.5603752e+00  -7.9025401e-01   2.8995152e-01  -1.2707706e+00  -8.7694444e-01  -8.6569024e-01   5.6532417e-01  -6.9386875e-01   7.2091114e-01   8.5951412e-01   0.0000000e+00   0.0000000e+00   0.0000000e+00   0.0000000e+00   0.0000000e+00   0.0000000e+00   0.0000000e+00   0.0000000e+00   0.0000000e+00   0.0000000e+00   0.0000000e+00  -1.4263072e-01   0.0000000e+00   0.0000000e+00   0.0000000e+00  -1.4263072e-01   0.0000000e+00  -7.7851207e-01  -9.9746941e-01   0.0000000e+00   0.0000000e+00   0.0000000e+00   1.0630252e+00  -5.9524856e-01  -7.2403871e-01  -6.0050584e-01  -7.6116574e-01   1.1485217e+00  -5.4251359e-01  -2.9174937e-01  -1.1953896e+00   1.6498716e+00   1.3349866e+00   2.8546909e-03  -7.7307761e-01  -6.7682585e-01   2.3836524e-01  -6.9741066e-01  -6.2113275e-01  -1.1143002e-01  -6.3844009e-01   1.1777241e+00   0.0000000e+00   0.0000000e+00   0.0000000e+00  -1.0907687e+00   2.2846040e-02   4.8259153e-02  -3.9178892e-01   2.3060436e-02  -1.4263072e-01  -2.8821172e-02  -2.5049924e-01   3.5697986e-01  -8.4834549e-01  -4.3104335e-02  -5.3234632e-02  -4.1145161e-01   4.1212502e-01  -8.8148734e-01  -8.8289174e-01  -2.9095279e-01  -9.9328018e-02  -1.0249174e-01  -1.7108422e-01
  -9.1163827e-01  -1.0635758e+00   0.0000000e+00   0.0000000e+00  -1.0635758e+00   0.0000000e+00  -1.6072438e-01  -4.2679484e-02  -1.2166708e+00  -1.0270009e-01  -6.8965075e-01  -1.3243318e-01  -1.0714478e+00  -1.1805576e+00  -7.7000264e-01  -6.4517959e-01  -1.7526337e-02  -1.5321238e-01  -1.1584200e+00  -3.2961594e-01  -1.2826467e-01  -2.5493154e-01  -4.8623025e-02   9.3240849e-01  -9.4502297e-01  -1.4014833e-01  -3.4115834e-01   5.3962183e-01  -4.6401252e-01   2.1151606e-02   1.9248192e+00  -1.1754524e+00  -7.6640693e-01  -1.7929622e-01  -1.1514620e+00  -5.6987214e-02   1.6922220e+00  -3.4475520e-01  -1.6864727e-01   0.0000000e+00   0.0000000e+00  -1.0266055e+00  -9.6870010e-01  -9.2468204e-01  -1.0353181e+00  -1.0538322e+00  -9.9062495e-01  -9.5532558e-01  -1.1199465e+00   0.0000000e+00   0.0000000e+00  -1.1223378e+00  -6.1349966e-01  -6.2505870e-01   0.0000000e+00  -3.3175372e-01  -1.7552140e-01   1.7547482e-01  -3.3160918e-01  -1.7546769e-01  -8.4186283e-01  -1.7542316e-01  -1.9558735e-01  -1.7547055e-01  -3.3160933e-01   0.0000000e+00   0.0000000e+00   0.0000000e+00   0.0000000e+00   0.0000000e+00   0.0000000e+00  -9.4212829e-02   0.0000000e+00  -8.3819215e-01  -1.2280525e-02   6.7313330e-01  -8.0913290e-01  -1.3040976e-01   2.9965388e-01  -5.2831142e-02  -1.3546759e+00  -1.0567932e+00   0.0000000e+00   0.0000000e+00  -6.9608881e-01   6.8795126e-01   3.2669892e-01   5.4026392e-02  -3.4808802e-01  -8.3393216e-01  -6.6776315e-01   9.0635016e-01  -4.2126032e-01  -4.7627497e-01  -4.7974497e-01  -5.5348618e-01   7.3254045e-02  -4.8062189e-01   1.3693165e+00  -4.5885987e-01  -7.0946890e-01  -3.3161325e-01   1.0988518e+00  -3.9310636e-01  -1.0879600e+00  -1.0988518e+00   3.9310631e-01  -7.9025401e-01  -5.6000651e-01  -6.9747142e-01  -8.7694444e-01  -8.6569024e-01  -5.7793870e-01  -6.9386875e-01   7.2091114e-01   8.5951412e-01   0.0000000e+00   0.0000000e+00   0.0000000e+00   0.0000000e+00   0.0000000e+00   0.0000000e+00   0.0000000e+00   0.0000000e+00   0.0000000e+00   0.0000000e+00   0.0000000e+00  -8.3011232e-01   0.0000000e+00   0.0000000e+00   0.0000000e+00  -8.3011232e-01   0.0000000e+00  -7.7851207e-01  -9.9746941e-01   0.0000000e+00   0.0000000e+00   0.0000000e+00  -7.6823913e-01  -1.4980686e-01  -7.2403871e-01  -6.0050584e-01   2.1798547e-01  -5.3172411e-01   6.2929769e-01  -2.9174937e-01  -1.1953896e+00  -3.8799370e-01   1.9317034e-01  -1.0730469e+00  -7.7307761e-01   2.6460707e-01  -4.6912732e-02  -6.9741066e-01  -6.2113275e-01  -1.3638809e+00   6.2636215e-01   1.0787462e-01   0.0000000e+00   0.0000000e+00   0.0000000e+00  -3.9745244e-01   1.4326909e+00  -1.6340102e+00  -5.6320538e-01  -1.5588458e+00  -8.3011232e-01  -1.0785609e+00  -2.5049924e-01  -1.0666563e+00   4.8363990e-01  -4.3104335e-02  -5.3234632e-02   4.9577561e-01  -7.8674665e-01  -8.8148734e-01   3.4194237e-02  -1.0872970e+00  -1.3575529e-01  -1.1262301e+00  -1.2186986e+00
  -9.2517064e-01  -8.0514102e-01   0.0000000e+00   0.0000000e+00  -8.0514102e-01   0.0000000e+00  -5.3884473e-01  -4.2679484e-02  -2.9634164e-01  -1.0270009e-01  -8.5394382e-01  -1.3243318e-01  -7.5179532e-01  -7.5159930e-01  -6.8129088e-01   9.4061328e-01  -1.7526337e-02  -1.5321238e-01  -8.8880721e-01  -3.2961594e-01  -1.2826467e-01  -8.5776912e-01  -4.8623025e-02  -2.3044588e-01   2.1632626e-01  -1.4014833e-01  -3.4115834e-01   3.6788712e-01  -9.1370262e-01  -5.0759795e-01  -3.9856930e-01  -3.3864612e-01  -8.7076545e-01  -1.7929622e-01  -7.7240000e-01  -5.4176937e-01  -4.8123170e-01  -8.0762738e-01  -1.6864727e-01   0.0000000e+00   0.0000000e+00  -7.2357195e-01  -9.2975372e-01  -9.4761350e-01  -9.2127151e-01  -7.6801928e-01  -9.5351728e-01  -8.0390472e-01  -7.5235481e-01   0.0000000e+00   0.0000000e+00  -7.6500026e-01   3.3464068e-01  -8.5982523e-01   0.0000000e+00  -3.0351386e-01  -1.7547072e-01   1.7547228e-01  -3.0342104e-01  -1.7544142e-01  -1.6197702e-01  -1.7548146e-01  -1.8865372e-01  -1.7545579e-01  -3.0342117e-01   0.0000000e+00   0.0000000e+00   0.0000000e+00   0.0000000e+00   0.0000000e+00   0.0000000e+00  -9.4212829e-02   0.0000000e+00  -6.9673248e-01  -6.4625892e-01  -4.6082327e-01  -7.9747474e-01  -7.2771316e-01  -5.3733645e-01  -4.2969888e-01  -4.3074363e-01  -9.1517939e-01   0.0000000e+00   0.0000000e+00  -2.5200924e-01   2.3973217e-01   2.9863812e-01  -2.1258920e-01  -7.2866119e-01  -1.3303595e-01   4.2620984e-01  -5.4861593e-01  -4.2126032e-01   5.0400768e-02  -4.7974497e-01  -5.5348618e-01  -4.0647097e-01  -4.8062189e-01   8.7183465e-01  -4.5885987e-01   9.5211679e-01  -3.3161325e-01  -7.2490178e-01   1.9212529e-01   1.5145372e+00   7.2490178e-01  -1.9212529e-01  -2.7604698e-01  -1.0161111e+00  -4.1985809e-01   3.0348969e-01  -4.9049207e-02  -7.5376366e-01  -4.3364054e-01  -7.1634345e-01  -9.3705304e-01   0.0000000e+00   0.0000000e+00   0.0000000e+00   0.0000000e+00   0.0000000e+00   0.0000000e+00   0.0000000e+00   0.0000000e+00   0.0000000e+00   0.0000000e+00   0.0000000e+00  -8.4324242e-01   0.0000000e+00   0.0000000e+00   0.0000000e+00  -8.4324242e-01   0.0000000e+00  -7.7851207e-01   1.0023831e+00   0.0000000e+00   0.0000000e+00   0.0000000e+00  -6.1356675e-01   3.6878786e-02  -3.7165921e-01  -6.0050584e-01   5.9117196e-01  -5.3172411e-01  -5.4251359e-01  -2.9174937e-01  -1.7816788e-01  -3.8799370e-01  -8.1159490e-01  -9.1050701e-01  -5.4588414e-01   4.2932456e-02   1.0523079e+00  -3.1828657e-01  -4.3053175e-01  -4.2698254e-01  -6.3844009e-01  -9.6197484e-01   0.0000000e+00   0.0000000e+00   0.0000000e+00   1.5531408e-01   8.9563051e-01  -7.5786776e-01  -8.3876325e-01  -7.8964292e-01  -8.4324242e-01  -8.8954887e-01  -2.5049924e-01  -8.0781339e-01  -8.4834549e-01  -4.3104335e-02  -5.3234632e-02  -4.1145161e-01  -9.7112381e-01   3.9819129e-01  -4.9409744e-01  -8.0542485e-01  -1.2770434e-01  -7.6792170e-01  -7.6972100e-01
   3.3526779e-02   4.8703278e-01   0.0000000e+00   0.0000000e+00   4.8703278e-01   0.0000000e+00  -9.1696508e-01  -4.2679484e-02   1.2375402e+00  -1.0270009e-01  -1.4200720e-01  -6.3441507e-01   2.0716218e-01   6.7826183e-01  -2.0365216e-01  -3.3844751e-01  -1.7526337e-02  -1.5321238e-01   4.5925673e-01  -3.2961594e-01  -1.2826467e-01  -4.5587740e-01  -4.8623025e-02  -2.3044588e-01  -1.7079015e-01  -1.4014833e-01  -3.4115834e-01  -7.8606920e-01  -5.8394617e-01  -5.0759795e-01  -7.1539499e-01   1.1954988e+00  -3.5897280e-02  -1.7929622e-01   3.6478608e-01  -5.4176937e-01  -7.7761174e-01  -5.1833227e-01  -1.6864727e-01   0.0000000e+00   0.0000000e+00   8.7874922e-02  -2.0958472e-02   2.3092753e-01   3.6616304e-01   2.4591829e-01   5.5935003e-02   5.5528153e-01   7.9578834e-01   0.0000000e+00   0.0000000e+00   8.0421286e-02  -4.3138007e-01  -1.5552562e-01   0.0000000e+00  -7.3482443e-02  -1.7537553e-01   1.7551906e-01  -7.3235125e-02  -1.7542315e-01  -1.7110913e-01  -1.7569614e-01  -1.7001959e-01  -1.7540454e-01  -7.3235648e-02   0.0000000e+00   0.0000000e+00   0.0000000e+00   0.0000000e+00   0.0000000e+00   0.0000000e+00  -9.4212829e-02   0.0000000e+00  -1.0272966e-01  -3.1148180e-01  -5.7271856e-01  -3.9125048e-01  -5.0327683e-01  -6.0509033e-01  -4.1033925e-01   1.0798812e+00   1.6359321e-01   0.0000000e+00   0.0000000e+00  -4.9728511e-01   4.8729439e-01   1.0671626e+00   3.5474443e-01   5.6268542e-01   4.2553524e-01  -6.6776315e-01  -5.4861593e-01  -4.2126032e-01   5.0400768e-02  -4.7974497e-01   3.6442072e-01  -4.0647097e-01  -4.8062189e-01  -4.0761456e-01  -4.5885987e-01   9.5211679e-01  -3.3161325e-01  -8.4737999e-02  -7.4788993e-01   6.0102335e-01   8.4738174e-02   7.4789008e-01  -4.5654103e-01  -2.5537893e-01  -6.6290559e-01   3.0348969e-01  -4.9049207e-02   1.1352691e-01  -4.3364054e-01   7.2091114e-01   8.5951412e-01   0.0000000e+00   0.0000000e+00   0.0000000e+00   0.0000000e+00   0.0000000e+00   0.0000000e+00   0.0000000e+00   0.0000000e+00   0.0000000e+00   0.0000000e+00   0.0000000e+00  -2.2793044e-01   0.0000000e+00   0.0000000e+00   0.0000000e+00  -2.2793044e-01   0.0000000e+00  -3.0870662e-01   1.0023831e+00   0.0000000e+00   0.0000000e+00   0.0000000e+00   8.9465941e-01  -5.9524856e-01  -3.7165921e-01  -6.0050584e-01   5.9117196e-01  -5.3172411e-01  -5.4251359e-01  -2.9174937e-01   1.3511968e+00  -3.8799370e-01  -9.0142009e-01   2.4038165e-01  -5.4588414e-01  -6.7682585e-01   1.0523079e+00  -6.9741066e-01   8.0625695e-01   7.4414049e-01  -6.3844009e-01  -9.6197484e-01   0.0000000e+00   0.0000000e+00   0.0000000e+00  -2.2634009e-01  -3.4293194e-01   5.9445510e-01   1.0587594e-01   4.7197805e-01  -2.2793044e-01   1.7385693e-01  -2.5049924e-01   4.8640139e-01  -8.4834549e-01  -4.3104335e-02  -5.3234632e-02  -4.1145161e-01  -6.1647858e-02   3.9819129e-01  -8.8289174e-01  -2.3452104e-03  -6.1448933e-02   4.6056437e-01   4.2755255e-01
  -1.0726904e+00  -9.3435841e-01   0.0000000e+00   0.0000000e+00  -9.3435841e-01   0.0000000e+00  -5.3884473e-01  -4.2679484e-02  -4.4972983e-01  -1.0270009e-01  -9.6347253e-01  -1.3243318e-01  -1.0714478e+00  -1.3235438e+00  -9.5836320e-01  -2.3201278e-01  -1.7526337e-02  -1.5321238e-01  -1.0236136e+00  -3.2961594e-01  -1.2826467e-01  -7.5729619e-01  -4.8623025e-02  -8.1187306e-01  -1.7079015e-01  -1.4014833e-01  -3.4115834e-01   1.1915421e-01  -7.8149270e-01  -5.0759795e-01  -1.4963478e-01  -4.7811384e-01  -9.7512398e-01  -8.5497734e-01  -1.0566965e+00  -5.4176937e-01  -2.4836163e-01  -8.0762738e-01  -1.6864727e-01   0.0000000e+00   0.0000000e+00  -1.0898552e+00  -1.1552637e+00  -1.0286173e+00  -1.0370092e+00  -1.0499066e+00  -1.1208564e+00  -9.9449355e-01  -9.9861534e-01   0.0000000e+00   0.0000000e+00  -1.1061944e+00  -2.0316620e-01  -1.0945918e+00   0.0000000e+00  -3.4230901e-01  -1.7551157e-01   1.7563699e-01  -3.4218656e-01  -1.7546206e-01  -7.7063235e-01  -1.7536983e-01  -1.9303765e-01  -1.7546284e-01  -3.4218799e-01   0.0000000e+00   0.0000000e+00   0.0000000e+00   0.0000000e+00   0.0000000e+00   0.0000000e+00  -9.4212829e-02   0.0000000e+00  -1.0770201e+00  -9.0666224e-01  -7.9681044e-01  -1.0211782e+00  -8.5915340e-01  -7.1955503e-01  -4.7078811e-01  -1.0700213e+00  -1.1282035e+00   0.0000000e+00   0.0000000e+00  -3.0712207e-01   2.9535874e-01   8.7450084e-02   1.1197033e+00  -7.2866119e-01  -8.3393216e-01  -6.6776315e-01   5.4503615e-01   1.0523764e+00  -4.7627497e-01  -4.7974497e-01  -5.5348618e-01  -4.0647097e-01  -4.8062189e-01  -4.0761456e-01   2.7409605e-01  -7.0946890e-01   4.1385772e-02  -1.1188254e+00  -7.9204923e-01   5.0922561e-01   1.1188252e+00   7.9204927e-01   1.4035408e+00  -1.3100775e+00  -9.8286902e-01  -3.1785840e-01  -9.9326257e-02  -7.3542809e-01   1.6294048e-01   7.2091114e-01   8.5951412e-01   0.0000000e+00   0.0000000e+00   0.0000000e+00   0.0000000e+00   0.0000000e+00   0.0000000e+00   0.0000000e+00   0.0000000e+00   0.0000000e+00   0.0000000e+00   0.0000000e+00  -1.1029189e+00   0.0000000e+00   0.0000000e+00   0.0000000e+00  -1.1029189e+00   0.0000000e+00  -1.2483175e+00  -9.9746941e-01   0.0000000e+00   0.0000000e+00   0.0000000e+00  -7.4129085e-01   3.6878786e-02  -7.2403871e-01  -6.0050584e-01  -7.6116574e-01  -1.8577905e-01  -2.0698214e-01  -2.9174937e-01  -3.9985134e-01  -3.8799370e-01  -5.9015811e-01  -1.1941596e+00  -4.6823369e-01   4.2932456e-02  -6.4192108e-01  -3.0343572e-01  -6.2113275e-01  -3.5335162e-01  -6.3844009e-01  -9.6197484e-01   0.0000000e+00   0.0000000e+00   0.0000000e+00  -4.6121870e-01   1.8299107e+00  -1.3696188e+00  -1.4524360e+00  -1.5117741e+00  -1.1029189e+00  -1.1289633e+00  -2.5049924e-01  -9.3723486e-01  -8.4834549e-01  -4.3104335e-02  -5.3234632e-02  -4.1145161e-01  -1.2829563e+00   3.6386012e-01  -4.9409744e-01  -1.1099614e+00  -1.3747107e-01  -1.1262301e+00  -1.0690394e+00
   1.6973563e-01   4.8703278e-01   0.0000000e+00   0.0000000e+00   4.8703278e-01   0.0000000e+00  -5.3884473e-01  -4.2679484e-02   6.2398747e-01  -1.0270009e-01   1.3181457e-01  -6.3441507e-01  -5.9394890e-03   5.3527572e-01  -2.6132304e-01  -1.3076989e+00  -1.7526337e-02  -1.5321238e-01   4.5925673e-01  -3.2961594e-01  -1.2826467e-01   2.4743310e-01  -4.8623025e-02  -8.1187306e-01  -5.5790656e-01  -1.4014833e-01  -3.4115834e-01  -1.1425515e+00   4.2898415e-02   2.8552639e-01   2.4341964e-01   4.9816019e-01   1.7281976e-01  -8.5497734e-01   8.0489560e-02   1.8540386e-01   1.1932789e-01   6.0257970e-02  -1.6864727e-01   0.0000000e+00   0.0000000e+00  -1.3375335e-01  -4.9805614e-02   3.8378620e-01   4.4419751e-01   5.9361529e-02   8.8784758e-02   6.2074840e-01   7.1784769e-01   0.0000000e+00   0.0000000e+00  -1.6323907e-01  -9.1328092e-01   5.4877399e-01   0.0000000e+00  -1.1874198e-01   8.2756964e-01  -8.2749588e-01  -1.1850021e-01   8.2756599e-01  -9.0807065e-01   8.2731472e-01   8.2166491e-01   8.2758305e-01  -1.1850073e-01   0.0000000e+00   0.0000000e+00   0.0000000e+00   0.0000000e+00   0.0000000e+00   0.0000000e+00  -9.4212829e-02   0.0000000e+00  -1.8806917e-01  -7.0988609e-02  -2.2367373e-01  -3.0381798e-01  -1.9869314e-01  -3.0612128e-01  -2.6459485e-01   7.3612282e-01   1.3034430e-01   0.0000000e+00   0.0000000e+00  -6.7076384e-01   6.6239023e-01   4.9617353e-01   2.1209526e+00  -6.5097686e-02  -8.3393216e-01  -2.8644753e-01   2.4190413e-01  -4.2126032e-01  -4.7627497e-01  -4.7974497e-01   2.3284715e+00  -4.0647097e-01  -4.8062189e-01  -4.0761456e-01  -4.5885987e-01  -7.0946890e-01   4.1385772e-02   1.0304771e+00   7.7375463e-01  -9.7112430e-01  -1.0304771e+00  -7.7375463e-01  -7.9025401e-01   3.0195281e-01   5.9200730e-01  -7.8984076e-01  -8.1536684e-01  -4.7300180e-01  -6.9386875e-01   6.7613755e-02  -3.8769647e-02   0.0000000e+00   0.0000000e+00   0.0000000e+00   0.0000000e+00   0.0000000e+00   0.0000000e+00   0.0000000e+00   0.0000000e+00   0.0000000e+00   0.0000000e+00   0.0000000e+00  -1.1099922e-01   0.0000000e+00   0.0000000e+00   0.0000000e+00  -1.1099922e-01   0.0000000e+00   6.3090428e-01   1.0023831e+00   0.0000000e+00   0.0000000e+00   0.0000000e+00   5.4845933e-01  -5.9524856e-01  -7.2403871e-01  -5.9219131e-02  -2.0556816e-01  -3.2947230e-01   1.2338660e-01  -2.9174937e-01   1.1851917e+00   1.9579369e-02  -9.4864595e-01   9.4820070e-02  -4.2037681e-01  -6.7682585e-01  -6.4192108e-01   6.3437841e-04  -1.8063265e-01   1.2451207e+00   7.9243811e-02  -9.6197484e-01   0.0000000e+00   0.0000000e+00   0.0000000e+00  -8.5438090e-01  -1.6590269e-01   3.4300837e-01   7.5715150e-01   2.0375648e-01  -1.1099922e-01   1.1733138e-01  -2.5049924e-01   4.8640139e-01  -7.0065345e-01  -4.3104335e-02  -5.3234632e-02  -4.1145161e-01   4.2415099e-01  -8.8148734e-01  -8.1114031e-01  -1.7277399e-01  -6.4880487e-02  -2.5605250e-01   1.5989770e-02
   2.1173912e-01   7.4546757e-01   0.0000000e+00   0.0000000e+00   7.4546757e-01   0.0000000e+00  -5.3884473e-01  -4.2679484e-02   1.5443166e+00  -1.0270009e-01   2.2285863e-02  -1.3243318e-01   2.0716218e-01   8.2124794e-01  -3.6735761e-01  -1.3820584e+00  -1.7526337e-02  -1.5321238e-01   7.2886952e-01  -3.2961594e-01  -1.2826467e-01  -1.5445861e-01  -4.8623025e-02  -8.1187306e-01  -5.5790656e-01  -1.4014833e-01  -3.4115834e-01  -8.1896473e-01  -4.3134423e-01  -7.7197274e-01  -9.7941642e-01   1.7533697e+00   1.2064050e-01  -8.5497734e-01   3.6478608e-01  -7.8416044e-01  -1.0245951e+00  -5.1833227e-01  -1.6864727e-01   0.0000000e+00   0.0000000e+00   6.3461564e-02   4.1265475e-02   4.8355875e-01   6.4966149e-01   2.6579743e-01   1.4464372e-01   8.0321559e-01   1.0973946e+00   0.0000000e+00   0.0000000e+00   3.1828909e-02  -8.0381014e-01   7.9240917e-02   0.0000000e+00  -7.1514637e-02  -1.7541002e-01   1.7551906e-01  -7.1267077e-02  -1.7543860e-01  -9.9843291e-01  -1.7606098e-01  -1.7072769e-01  -1.7539284e-01  -7.1267601e-02   0.0000000e+00   0.0000000e+00   0.0000000e+00   0.0000000e+00   0.0000000e+00   0.0000000e+00  -9.4212829e-02   0.0000000e+00  -1.0272966e-01  -2.3730926e-01  -5.2179165e-01  -3.7295716e-01  -4.3724503e-01  -5.6682762e-01  -3.8839583e-01   1.1880934e+00   3.1822039e-01   0.0000000e+00   0.0000000e+00  -9.1952846e-01   9.1347372e-01   1.7535581e+00   2.4667040e+00   1.4474368e+00  -8.3393216e-01  -2.8644753e-01  -5.4861593e-01  -4.2126032e-01  -4.7627497e-01  -4.7974497e-01  -2.4751721e-01  -4.0647097e-01  -4.8062189e-01   8.7183465e-01  -4.5885987e-01  -7.0946890e-01  -3.3161325e-01   1.0988518e+00  -1.2494655e+00  -1.0879600e+00  -1.0988518e+00   1.2494655e+00  -7.9025401e-01   2.8175193e-01  -1.0277231e+00  -8.7694444e-01  -8.6569024e-01   4.1713655e-01  -6.9386875e-01  -7.7563633e-02  -2.1842620e-01   0.0000000e+00   0.0000000e+00   0.0000000e+00   0.0000000e+00   0.0000000e+00   0.0000000e+00   0.0000000e+00   0.0000000e+00   0.0000000e+00   0.0000000e+00   0.0000000e+00  -1.4926289e-01   0.0000000e+00   0.0000000e+00   0.0000000e+00  -1.4926289e-01   0.0000000e+00   1.6109883e-01  -9.9746941e-01   0.0000000e+00   0.0000000e+00   0.0000000e+00   1.1170680e+00   3.6878786e-02  -7.2403871e-01  -6.0050584e-01  -7.6116574e-01  -5.3172411e-01  -5.4251359e-01  -2.9174937e-01   1.8244874e+00  -3.8799370e-01  -8.5882075e-01   4.0020377e-01  -7.7307761e-01   4.2932456e-02  -6.4192108e-01  -3.1828657e-01   4.4623283e-01   1.2125895e+00  -6.3844009e-01  -9.6197484e-01   0.0000000e+00   0.0000000e+00   0.0000000e+00  -7.0911463e-01  -3.4293194e-01   5.9445510e-01   1.2601125e-01   4.7385169e-01  -1.4926289e-01   2.9303388e-01  -2.5049924e-01   7.4524447e-01  -8.4834549e-01  -4.3104335e-02  -5.3234632e-02  -4.1145161e-01   2.5672948e-01  -8.8148734e-01  -4.9409744e-01  -2.4326364e-02  -6.1316950e-02   4.6056437e-01   3.9013776e-01
   1.4672656e-01   4.8703278e-01   0.0000000e+00   0.0000000e+00   4.8703278e-01   0.0000000e+00   2.1739598e-01  -4.2679484e-02   1.2375402e+00  -1.0270009e-01   2.2285863e-02  -1.3243318e-01   2.0716218e-01   5.3527572e-01  -4.3196281e-02  -3.1608954e-01  -1.7526337e-02  -1.5321238e-01   4.5925673e-01  -3.2961594e-01  -1.2826467e-01  -1.5445861e-01  -4.8623025e-02   3.5098131e-01  -5.5790656e-01  -1.4014833e-01  -3.4115834e-01  -8.7905436e-01  -3.3180258e-01  -2.4322317e-01  -4.2622868e-01   1.1954988e+00   6.8461241e-02  -1.7929622e-01   2.7002057e-01  -2.9937829e-01  -5.0710614e-01  -4.0261422e-01  -1.6864727e-01   0.0000000e+00   0.0000000e+00   1.0229777e-01   2.1841747e-02   2.6477365e-01   4.1818595e-01   2.6579743e-01   4.2611745e-02   4.3353974e-01   7.0033090e-01   0.0000000e+00   0.0000000e+00   6.4245449e-02  -6.5599013e-01   3.1400745e-01   0.0000000e+00  -5.9707801e-02  -1.7541931e-01   1.7558645e-01  -5.9458794e-02  -1.7544649e-01  -9.2085561e-01  -1.7576582e-01  -1.7225158e-01  -1.7541429e-01  -5.9459318e-02   0.0000000e+00   0.0000000e+00   0.0000000e+00   0.0000000e+00   0.0000000e+00   0.0000000e+00  -9.4212829e-02   0.0000000e+00   5.6756551e-02   1.4310139e-01  -1.3102842e-01  -2.7367447e-01  -1.8495704e-01  -3.3145123e-01  -2.9180939e-01   9.8253368e-01   2.8205798e-01   0.0000000e+00   0.0000000e+00  -5.4182815e-01   5.3225264e-01  -2.2139808e-01  -1.0750553e-01   1.3238318e+00  -8.3393216e-01  -6.3722798e-02  -2.4548395e-01  -4.2126032e-01  -4.7627497e-01  -4.7974497e-01  -5.5348618e-01  -4.0647097e-01   6.5093902e-01   8.7183465e-01  -4.5885987e-01  -7.0946890e-01  -3.3161325e-01   1.0988518e+00  -8.9241407e-01  -1.0879600e+00  -1.0988518e+00   8.9241407e-01  -7.9025401e-01   5.3515902e-01  -6.9017266e-01  -8.7694444e-01  -8.6569024e-01   4.6436169e-01  -6.9386875e-01   7.2091114e-01   8.5951412e-01   0.0000000e+00   0.0000000e+00   0.0000000e+00   0.0000000e+00   0.0000000e+00   0.0000000e+00   0.0000000e+00   0.0000000e+00   0.0000000e+00   0.0000000e+00   0.0000000e+00   5.5703358e-02   0.0000000e+00   0.0000000e+00   0.0000000e+00   5.5703358e-02   0.0000000e+00   1.6109883e-01   1.0023831e+00   0.0000000e+00   0.0000000e+00   0.0000000e+00   1.1701849e+00   3.6878786e-02  -7.2403871e-01  -6.0050584e-01  -7.6116574e-01  -5.3172411e-01   6.3362179e-01  -2.9174937e-01   1.6761425e+00  -3.8799370e-01  -7.6436903e-01   2.7462999e-01  -7.7307761e-01   9.8783938e-01  -6.4192108e-01  -3.1828657e-01   1.1585779e-01   1.2125895e+00  -6.3844009e-01  -9.6197484e-01   0.0000000e+00   0.0000000e+00   0.0000000e+00  -2.4275328e-01  -4.4875913e-01   5.1466616e-01   5.3928931e-01   4.5217708e-01   5.5703358e-02   2.5809220e-01  -2.5049924e-01   4.8640139e-01   2.6311462e-01  -4.3104335e-02  -5.3234632e-02  -4.1145161e-01   3.0625168e-01  -8.8148734e-01   4.5869798e-02   5.3185151e-03  -4.7854696e-02   1.0225593e-01   2.0306376e-01
   3.0694810e-01   9.9380700e-02   0.0000000e+00   0.0000000e+00   9.9380700e-02   0.0000000e+00  -1.6072438e-01  -4.2679484e-02  -1.2166708e+00  -1.0270009e-01   5.6992941e-01   3.6954870e-01  -2.1904115e-01   1.0631738e-01   5.6354997e-02  -1.3475033e+00  -1.7526337e-02  -1.5321238e-01   5.4837552e-02  -3.2961594e-01  -1.2826467e-01   1.2521624e+00  -4.8623025e-02   3.5098131e-01  -9.4502297e-01  -1.4014833e-01  -3.4115834e-01  -6.7741479e-01   6.2326165e-01  -2.4322317e-01  -2.5335752e-01  -1.1754524e+00   5.3807459e-01  -8.5497734e-01  -2.0380696e-01  -2.9937829e-01  -3.4539085e-01   1.1595794e+00  -1.6864727e-01   0.0000000e+00   0.0000000e+00  -2.5772774e-01  -4.5207489e-02   2.2594122e-01   1.8949792e-02  -2.0296370e-01   2.5726876e-01   7.8080792e-01   2.8803303e-01   0.0000000e+00   0.0000000e+00  -3.5827442e-01  -8.2945949e-01   3.1400745e-01   0.0000000e+00  -1.8740108e-01  -1.7549734e-01   1.7551906e-01  -1.8737505e-01  -1.7546769e-01  -8.2999109e-01  -1.7531835e-01  -1.7851953e-01  -1.7547085e-01  -1.8737556e-01   0.0000000e+00   0.0000000e+00   0.0000000e+00   0.0000000e+00   0.0000000e+00   0.0000000e+00  -9.4212829e-02   0.0000000e+00  -2.6150305e-01  -1.6759304e-01  -9.0106724e-02   6.8325701e-02   1.2193344e-01   9.3597187e-02   6.1130299e-02  -5.7174119e-03  -6.9524798e-02   0.0000000e+00   0.0000000e+00  -8.2144449e-01   8.1447545e-01  -4.3103113e-02   3.5474443e-01   8.8145612e-01  -3.6049349e-01  -6.6776315e-01  -5.4861593e-01  -4.2126032e-01  -4.7627497e-01  -4.7974497e-01  -5.5348618e-01  -4.0647097e-01   1.6504282e+00  -4.0761456e-01  -4.5885987e-01  -7.0946890e-01  -3.3161325e-01   1.0988518e+00  -6.9065805e-01  -1.0879600e+00  -1.0988518e+00   6.9065795e-01  -7.9025401e-01   1.3459792e-01  -6.3506740e-01  -8.7694444e-01  -8.6569024e-01   4.9773262e-02  -6.9386875e-01   7.2091114e-01   8.5951412e-01   0.0000000e+00   0.0000000e+00   0.0000000e+00   0.0000000e+00   0.0000000e+00   0.0000000e+00   0.0000000e+00   0.0000000e+00   0.0000000e+00   0.0000000e+00   0.0000000e+00  -2.6828721e-01   0.0000000e+00   0.0000000e+00   0.0000000e+00  -2.6828721e-01   0.0000000e+00   1.6109883e-01  -9.9746941e-01   0.0000000e+00   0.0000000e+00   0.0000000e+00  -7.2115994e-02   1.0431225e+00  -7.2403871e-01  -3.5373224e-01  -7.6116574e-01   2.8357833e-02  -5.4251359e-01  -2.9174937e-01  -1.1953896e+00   3.2801636e+00  -9.4864595e-01  -6.1081054e-02  -7.7307761e-01  -6.7682585e-01  -3.4849231e-01  -1.2158119e-01   3.9278776e+00   8.9053059e-01  -6.3844009e-01  -9.6197484e-01   0.0000000e+00   0.0000000e+00   0.0000000e+00  -1.0899511e-01   2.2846040e-02   4.8259153e-02   4.1848361e-01  -3.0900930e-02  -2.6828721e-01  -1.4844911e-01  -2.5049924e-01   9.8136960e-02  -8.4834549e-01  -4.3104335e-02  -5.3234632e-02  -4.1145161e-01  -1.2850251e-01  -8.8148734e-01   1.3401970e-01  -2.7627884e-01  -8.9825251e-02  -4.0961326e-01  -2.4591382e-01
   4.1959925e-01   4.8703278e-01   0.0000000e+00   0.0000000e+00   4.8703278e-01   0.0000000e+00   2.1739598e-01  -4.2679484e-02  -1.2166708e+00  -1.0270009e-01   5.1516506e-01  -6.3441507e-01   3.1371301e-01   1.0631738e-01   3.1028612e-01  -5.9505346e-01  -1.7526337e-02  -1.5321238e-01   4.5925673e-01  -3.2961594e-01  -1.2826467e-01   6.4932482e-01  -4.8623025e-02  -8.1187306e-01   6.0344267e-01  -1.4014833e-01  -3.4115834e-01  -1.8746203e-01   5.8938416e-01   2.1151606e-02  -1.8735215e-01  -1.1754524e+00   5.3807459e-01   1.8477472e+00   3.6478608e-01   1.8540386e-01  -3.6661585e-02   9.2814332e-01  -1.6864727e-01   0.0000000e+00   0.0000000e+00   3.5371170e-01   3.8034754e-01   6.2734848e-01   4.9578863e-01   2.7068252e-01   3.5754290e-01   6.7652487e-01   3.4108084e-01   0.0000000e+00   0.0000000e+00   2.2651515e-01  -2.8582115e-01  -3.9029216e-01   0.0000000e+00  -3.0190711e-02  -1.7540442e-01   1.7499583e-01  -2.9938084e-02  -1.7545078e-01   4.7727090e-01  -1.7507028e-01  -1.6665464e-01  -1.7546209e-01  -2.9938611e-02   0.0000000e+00   0.0000000e+00   0.0000000e+00   0.0000000e+00   0.0000000e+00   0.0000000e+00  -9.4212829e-02   0.0000000e+00   1.7997715e-01  -3.8001037e-01  -6.5877046e-01   1.9946497e-01  -3.2725331e-01  -5.6303468e-01  -2.4764873e-01  -2.1866511e-01   2.2505607e-01   0.0000000e+00   0.0000000e+00   3.3618989e-01  -3.5394992e-01  -6.2655763e-01  -6.7109465e-01   4.0817919e-01  -8.3393216e-01  -6.6776315e-01   7.2929217e-01   2.5260131e+00   6.8001288e-01  -4.7974497e-01  -2.4751721e-01  -4.0647097e-01  -4.8062189e-01  -4.0761456e-01  -4.5885987e-01   1.4062337e+00  -3.3161325e-01  -1.1348912e+00  -4.9837792e-01   5.2831282e-01   1.1348912e+00   4.9837792e-01   1.4119121e+00  -2.0363878e-01  -2.1356944e-01   6.2610624e-01   1.1850267e+00   5.3867881e-01   1.5910666e+00  -3.0569937e-01  -4.8791134e-01   0.0000000e+00   0.0000000e+00   0.0000000e+00   0.0000000e+00   0.0000000e+00   0.0000000e+00   0.0000000e+00   0.0000000e+00   0.0000000e+00   0.0000000e+00   0.0000000e+00   3.5156953e-01   0.0000000e+00   0.0000000e+00   0.0000000e+00   3.5156953e-01   0.0000000e+00  -3.0870662e-01   1.0023831e+00   0.0000000e+00   0.0000000e+00   0.0000000e+00  -3.0865654e-01  -5.9524856e-01  -3.3884386e-01   3.2070070e+00  -7.6116574e-01   2.8357833e-02   8.1867185e-01  -2.9174937e-01  -9.4108417e-01   8.3472548e-01   1.9317034e-01   1.4528962e-01   1.8749804e+00  -6.7682585e-01  -3.4849231e-01  -4.6707887e-01  -6.2113275e-01  -3.7818581e-01  -3.7280277e-01   1.3225431e+00   0.0000000e+00   0.0000000e+00   0.0000000e+00   4.9477150e-02  -5.7343941e-01   5.9445510e-01  -1.2698995e-01   5.9617913e-01   3.5156953e-01   2.6380866e-01  -2.5049924e-01   4.8640139e-01   1.5525189e+00  -4.3104335e-02  -5.3234632e-02  -4.1145161e-01  -8.2480542e-02   1.4314878e+00   2.8349118e-01   2.1359815e-01  -5.3661943e-02   6.6531205e-01   5.7721175e-01
  -8.2394943e-01  -1.4305837e+00   0.0000000e+00   0.0000000e+00  -1.4305837e+00   0.0000000e+00  -5.3884473e-01  -4.2679484e-02  -1.2166708e+00  -1.0270009e-01  -7.4441511e-01  -6.3441507e-01  -9.6489698e-01  -1.0375715e+00  -6.5914561e-01   3.0866267e-01  -1.7526337e-02   2.0347679e+00  -1.0236136e+00  -3.2961594e-01  -1.2826467e-01  -4.5587740e-01  -4.8623025e-02  -8.1187306e-01  -1.7079015e-01  -1.4014833e-01  -3.4115834e-01   1.6360565e+00  -3.6465291e-01  -2.4322317e-01   6.8014685e-01  -1.1754524e+00  -8.1858619e-01  -1.7929622e-01  -1.0566965e+00  -5.6987214e-02   1.3041053e+00  -4.0261422e-01  -1.6864727e-01   0.0000000e+00   0.0000000e+00  -8.7195981e-01  -6.4557409e-01  -8.4367832e-01  -9.4559182e-01  -9.9451231e-01  -7.2691313e-01  -8.9622358e-01  -1.0585464e+00   0.0000000e+00   0.0000000e+00  -9.2432162e-01   1.6489518e+00  -8.5982523e-01   0.0000000e+00  -3.1313016e-01  -1.7551056e-01   1.7560505e-01  -3.1301325e-01  -1.7545179e-01  -3.0352477e-01  -1.7535742e-01  -1.9190140e-01  -1.7547170e-01  -3.1301443e-01   0.0000000e+00   0.0000000e+00   0.0000000e+00   0.0000000e+00   0.0000000e+00   0.0000000e+00  -9.4212829e-02   0.0000000e+00  -7.0959249e-01  -5.1680354e-01  -3.7147239e-02  -1.9324259e-01  -1.4851701e-03   4.5599909e-01   3.7176657e-01  -4.0814514e-01  -8.7272462e-01   0.0000000e+00   0.0000000e+00  -3.4413735e-01   3.3271906e-01   4.7429174e-01   2.4300601e-01  -3.4808802e-01  -8.3393216e-01  -5.6623213e-01   2.4190413e-01  -4.2126032e-01   6.8001288e-01  -4.7974497e-01  -5.5348618e-01   1.1838574e+00  -4.8062189e-01  -4.0761456e-01  -4.5885987e-01  -4.5103889e-02   4.1385772e-02  -4.0536467e-02   2.5608844e-01  -7.1409545e-02   4.0536409e-02  -2.5608830e-01   1.4077336e-01  -6.1051108e-01  -2.0134240e-01  -3.1785840e-01  -2.4705456e-01  -5.9428230e-01  -1.2255191e-01  -7.1634345e-01  -9.3705304e-01   0.0000000e+00   0.0000000e+00   0.0000000e+00   0.0000000e+00   0.0000000e+00   0.0000000e+00   0.0000000e+00   0.0000000e+00   0.0000000e+00   0.0000000e+00   0.0000000e+00  -6.0144131e-01   0.0000000e+00   0.0000000e+00   0.0000000e+00  -6.0144131e-01   0.0000000e+00  -7.7851207e-01   1.0023831e+00   0.0000000e+00   0.0000000e+00   0.0000000e+00  -5.9772916e-01  -5.9524856e-01  -3.3884386e-01   6.1237637e-01  -2.0556816e-01  -5.3172411e-01  -5.4251359e-01  -2.9174937e-01  -1.1953896e+00  -3.8799370e-01   9.8041008e-01  -9.0305377e-01   3.4474221e-01  -6.7682585e-01  -6.4192108e-01  -3.8792336e-01  -6.2113275e-01  -1.3638809e+00   3.4488112e-01   8.4549592e-01   0.0000000e+00   0.0000000e+00   0.0000000e+00  -5.9459955e-01   1.1335165e+00  -1.3696188e+00  -8.9445379e-01  -1.2479987e+00  -6.0144131e-01  -8.5359551e-01   4.3203377e+00  -1.4175786e+00  -4.8057392e-02  -4.3104335e-02  -5.3234632e-02  -4.1145161e-01  -4.9018972e-01  -2.3234281e-01  -4.9409744e-01  -4.9413063e-01  -1.3390753e-01  -9.7266938e-01  -1.0690394e+00
   1.9203975e+00   1.7792067e+00   0.0000000e+00   0.0000000e+00   1.7792067e+00   0.0000000e+00  -1.6072438e-01  -4.2679484e-02  -1.2166708e+00  -1.0270009e-01   2.0485670e+00  -6.3441507e-01   1.1661197e+00   1.8221507e+00   1.3314170e+00  -1.1085280e+00  -1.7526337e-02  -1.5321238e-01   1.6725143e+00  -3.2961594e-01  -1.2826467e-01   2.6587834e+00  -4.8623025e-02  -8.1187306e-01  -1.7079015e-01  -1.4014833e-01   1.7686452e+00  -1.3531309e+00   2.3378587e+00   2.1151606e-02  -4.5137357e-01  -1.1754524e+00   2.1556317e+00  -8.5497734e-01   1.4072066e+00  -5.6987214e-02  -5.3062836e-01   2.9532091e+00  -1.6864727e-01   0.0000000e+00   0.0000000e+00   1.0105129e+00   1.6547870e+00   2.0535344e+00   1.6934968e+00   1.1851170e+00   2.1849615e+00   2.5482365e+00   1.7213923e+00   0.0000000e+00   0.0000000e+00   1.1048730e+00  -5.2377945e-01   7.8354053e-01   0.0000000e+00   4.1846905e-01  -1.7542437e-01   1.7525849e-01   4.1877670e-01  -1.7546769e-01  -2.8069449e-01  -1.7511399e-01  -1.5040318e-01  -1.7546126e-01   4.1877614e-01   0.0000000e+00   0.0000000e+00   0.0000000e+00   0.0000000e+00   0.0000000e+00   0.0000000e+00  -9.4212829e-02   0.0000000e+00   6.7205668e-01   5.1138741e-02  -3.9131641e-01   1.2730131e+00   4.6029762e-01  -1.6023532e-01   1.5852736e-01   2.1706950e+00   1.4172271e+00   0.0000000e+00   0.0000000e+00  -1.1969471e-01   1.0618426e-01  -6.4108623e-01   1.9123537e-03   1.9873954e+00   5.7892439e-01  -2.8644753e-01   7.6901970e-01  -4.2126032e-01  -4.7627497e-01  -4.7974497e-01  -5.5348618e-01  -4.0647097e-01   7.0610188e-01  -4.0761456e-01  -4.5885987e-01  -7.0946890e-01   4.1438481e-01   1.0118691e+00  -1.2067249e+00  -9.3932790e-01  -1.0118691e+00   1.2067249e+00  -7.9025401e-01   1.5975378e+00  -8.2705667e-01  -7.0273708e-01  -7.6504344e-01   1.6103965e+00  -6.9386875e-01   7.2091114e-01   8.5951412e-01   0.0000000e+00   0.0000000e+00   0.0000000e+00   0.0000000e+00   0.0000000e+00   0.0000000e+00   0.0000000e+00   0.0000000e+00   0.0000000e+00   0.0000000e+00   0.0000000e+00   9.5884854e-01   0.0000000e+00   0.0000000e+00   0.0000000e+00   9.5884854e-01   0.0000000e+00   6.3090428e-01   1.0023831e+00   0.0000000e+00   0.0000000e+00   0.0000000e+00   1.8836562e+00  -5.9524856e-01  -7.2403871e-01   4.5366124e-01  -7.6116574e-01   5.8843980e-01   7.0624718e-01  -2.9174937e-01  -1.1953896e+00   4.5028831e+00   7.4512350e-01   1.3928535e+00  -6.7675969e-02  -6.7682585e-01  -5.5063524e-02   1.7173131e-01  -6.2113275e-01   1.6420013e+00  -6.3844009e-01   1.1929948e+00   0.0000000e+00   0.0000000e+00   0.0000000e+00  -7.4250702e-01  -1.1237428e+00   1.2898885e+00   9.9886120e-01   1.2041829e+00   9.5884854e-01   1.3296676e+00  -2.5049924e-01   1.7806162e+00  -5.5296142e-01  -4.3104335e-02  -5.3234632e-02  -4.1145161e-01   1.7103749e+00  -8.3967960e-01  -7.3938887e-01   1.1665661e+00   1.0498147e-01   1.5354897e+00   1.6248261e+00
   1.1409601e+00   1.0039024e+00   0.0000000e+00   0.0000000e+00   1.0039024e+00   0.0000000e+00  -1.6072438e-01  -4.2679484e-02   3.1721110e-01  -1.0270009e-01   1.1723373e+00  -1.3243318e-01   7.3991634e-01   1.2502063e+00   8.8945910e-01  -6.0534162e-01  -1.7526337e-02  -1.5321238e-01   9.9848231e-01   8.0009932e-01  -1.2826467e-01   1.4531083e+00  -4.8623025e-02   9.3240849e-01  -9.4502297e-01  -1.4014833e-01  -3.4115834e-01  -9.1503565e-01   1.2179788e+00   1.3430255e+00   8.0780554e-01   3.5869247e-01   1.1642257e+00  -8.5497734e-01   7.4384810e-01   1.1549682e+00   6.4729240e-01   1.2174384e+00  -1.6864727e-01   0.0000000e+00   0.0000000e+00   6.5580517e-01   9.8155618e-01   1.1463936e+00   1.0438970e+00   8.1925400e-01   1.1527317e+00   1.1188960e+00   9.1867689e-01   0.0000000e+00   0.0000000e+00   7.2609747e-01  -5.9239598e-01   7.8354053e-01   0.0000000e+00   2.2562407e-01  -1.7541767e-01   1.7572726e-01   2.2590806e-01  -1.7544616e-01   1.9417539e-01  -1.7551093e-01  -1.6250610e-01  -1.7542394e-01   2.2590752e-01   0.0000000e+00   0.0000000e+00   0.0000000e+00   0.0000000e+00   0.0000000e+00   0.0000000e+00  -9.4212829e-02   0.0000000e+00   6.7684881e-01   8.7562077e-01   3.0781683e-01   7.7362494e-01   9.1936013e-01   2.8638854e-01   3.2699810e-01   6.1487301e-01   1.0399772e+00   0.0000000e+00   0.0000000e+00  -9.6412458e-02   8.2684976e-02  -1.1410327e+00  -3.6971810e-01   1.3866687e+00   2.5085261e+00   1.4908492e-01  -5.4861593e-01  -4.2126032e-01  -4.7627497e-01  -4.7974497e-01  -5.5348618e-01  -4.0647097e-01   1.2959217e+00   1.2828947e-01  -1.5185743e-01  -7.0946890e-01  -3.3161325e-01   1.0003629e+00  -9.7701707e-01  -9.1966655e-01  -1.0003629e+00   9.7701707e-01  -7.9025401e-01   1.5983453e+00  -5.3721509e-01  -6.7925214e-01  -7.5147522e-01   1.4507774e+00  -6.9386875e-01   7.2091114e-01   8.5951412e-01   0.0000000e+00   0.0000000e+00   0.0000000e+00   0.0000000e+00   0.0000000e+00   0.0000000e+00   0.0000000e+00   0.0000000e+00   0.0000000e+00   0.0000000e+00   0.0000000e+00   9.6541276e-01   0.0000000e+00   0.0000000e+00   0.0000000e+00   9.6541276e-01   0.0000000e+00   6.3090428e-01   1.0023831e+00   0.0000000e+00   0.0000000e+00   0.0000000e+00   9.3405370e-01  -5.9524856e-01   1.1618156e+00  -6.0050584e-01   1.7064618e+00  -1.5444668e-01   7.8928683e-01  -2.9174937e-01  -1.1017649e-01   8.3472548e-01   3.4014367e-01   1.0775388e+00  -7.7307761e-01  -1.1231347e-01  -6.4192108e-01  -2.6775327e-01   1.1408676e+00   8.2546827e-01   2.5490766e+00   2.0133511e-01   0.0000000e+00   0.0000000e+00   0.0000000e+00  -5.5950923e-01  -9.8713622e-01   8.8097818e-01   1.0528035e+00   9.0056316e-01   9.6541276e-01   9.5939490e-01  -2.5049924e-01   1.0040873e+00  -5.1314061e-01  -4.3104335e-02  -5.3234632e-02   1.3576908e-01   1.6615631e+00  -8.8148734e-01  -5.5719468e-01   7.3035009e-01   4.6381077e-02   5.6293821e-01   6.1462655e-01
   1.2765813e+00   1.2623371e+00   0.0000000e+00   0.0000000e+00   1.2623371e+00   0.0000000e+00   1.3517570e+00  -4.2679484e-02  -1.2166708e+00  -1.0270009e-01   1.3366304e+00   8.7153059e-01   1.3792213e+00   8.2124794e-01   1.3724068e+00   1.9542644e-02  -1.7526337e-02  -1.5321238e-01   1.2680951e+00  -3.2961594e-01  -1.2826467e-01   1.1516895e+00  -4.8623025e-02  -2.3044588e-01   1.7647919e+00  -1.4014833e-01  -3.4115834e-01  -1.1189900e+00   1.1958367e+00   1.3430255e+00   4.7270137e-01  -1.1754524e+00   1.3207635e+00   4.5504717e+00   1.3124411e+00   1.1549682e+00   3.3381343e-01   1.5645926e+00  -1.6864727e-01   0.0000000e+00   0.0000000e+00   1.4528838e+00   1.2924245e+00   1.3175498e+00   1.2837552e+00   1.3324252e+00   1.0993566e+00   1.1319053e+00   1.0970095e+00   0.0000000e+00   0.0000000e+00   1.3152153e+00  -1.2542869e-01   1.9573732e+00   0.0000000e+00   5.1292374e-01  -1.7534352e-01   1.7480449e-01   5.1324297e-01  -1.7541278e-01   1.1758775e+00  -1.7493350e-01  -1.4764918e-01  -1.7543265e-01   5.1324240e-01   0.0000000e+00   0.0000000e+00   0.0000000e+00   0.0000000e+00   0.0000000e+00   0.0000000e+00  -9.4212829e-02   0.0000000e+00   1.4301351e+00   9.3391242e-01   3.2494448e-01   1.1777530e+00   7.2121526e-01   1.5859421e-01   1.8594294e-01  -6.6281320e-01   1.2057594e+00   0.0000000e+00   0.0000000e+00   1.5844163e+00  -1.6138117e+00  -1.1230939e+00  -1.0916514e+00   5.3666336e-01  -1.9732524e-01  -6.6776315e-01   1.0324242e+00   7.0889804e-01   1.6980219e+00  -4.7974497e-01   7.5588093e-01  -4.0647097e-01  -4.8062189e-01   8.7183465e-01   5.8109843e-01   1.4062337e+00   4.1385772e-02  -6.0475753e-01   3.0846082e-01   6.3842172e-01   6.0475753e-01  -3.0846068e-01   3.9523374e-01   8.9053346e-01   1.3479259e+00   1.3828846e+00   1.3358281e+00   7.6014903e-01   1.0375443e+00   2.9818923e-01   2.6065842e-01   0.0000000e+00   0.0000000e+00   0.0000000e+00   0.0000000e+00   0.0000000e+00   0.0000000e+00   0.0000000e+00   0.0000000e+00   0.0000000e+00   0.0000000e+00   0.0000000e+00   1.3022815e+00   0.0000000e+00   0.0000000e+00   0.0000000e+00   1.3022815e+00   0.0000000e+00   2.0403206e+00   1.0023831e+00   0.0000000e+00   0.0000000e+00   0.0000000e+00  -8.7096419e-01   1.1174988e+00   2.0553854e-01   2.4998390e+00   3.5002942e-01  -5.3172411e-01  -9.2814763e-02  -2.9174937e-01   3.3044300e-01   1.9579369e-02   7.6407842e-01   1.1499452e+00   2.2276812e+00   7.6269076e-01  -4.2837370e-02   6.9162974e-01  -6.2113275e-01   2.9195676e-01   1.4379810e+00   6.4279930e-01   0.0000000e+00   0.0000000e+00   0.0000000e+00   1.2761282e+00  -1.4327286e+00   1.2371107e+00   1.8016377e+00   1.3079988e+00   1.3022815e+00   1.2870739e+00  -2.5049924e-01   1.2629302e+00   1.7002107e+00  -4.3104335e-02  -5.3234632e-02   1.3576908e-01   9.5852443e-01   5.7504228e-01   1.2956797e+00   1.2466415e+00   2.4541125e-01   1.0236205e+00   1.3629225e+00
   8.1240189e-02  -1.4472214e+00   0.0000000e+00   0.0000000e+00  -1.4472214e+00   0.0000000e+00  -5.3884473e-01  -4.2679484e-02  -2.9634164e-01  -1.0270009e-01  -8.7242847e-02  -6.3441507e-01  -3.2559199e-01  -3.2264096e-01   4.6203694e-02   3.5979635e-01  -1.7526337e-02  -1.5321238e-01  -3.4958163e-01  -3.2961594e-01  -1.2826467e-01   1.4696017e-01  -4.8623025e-02  -8.1187306e-01  -5.5790656e-01   5.3910392e+00   3.8784487e+00   3.8177995e-01   4.3856077e-01   5.4990117e-01   1.0950376e+00  -3.3864612e-01  -1.4025580e-01  -8.5497734e-01  -3.9333797e-01   4.2779494e-01   9.1598860e-01   6.0257970e-02  -1.6864727e-01   0.0000000e+00   0.0000000e+00  -2.9245425e-01   1.7047311e-01  -1.8371135e-01  -2.1083445e-01  -3.2260810e-01   9.2204043e-01  -2.4474065e-01  -2.7047334e-01   0.0000000e+00   0.0000000e+00  -3.3519962e-01   1.6589741e-02  -1.5552562e-01   0.0000000e+00  -1.5219468e-01   1.8305423e+00  -1.8309969e+00  -1.5392506e-01   1.8305778e+00   4.4987456e-01   1.8304672e+00   1.8165579e+00   1.8305883e+00  -1.5392558e-01   0.0000000e+00   0.0000000e+00   0.0000000e+00   0.0000000e+00   0.0000000e+00   0.0000000e+00  -9.4212829e-02   0.0000000e+00  -1.8600823e-01  -6.6639926e-02   5.0329440e-02   4.7240027e-01   5.4061528e-01   4.8539010e-01   5.6160889e-01   6.1270003e-01   1.2350385e-01   0.0000000e+00   0.0000000e+00  -1.5464944e-01   1.4146482e-01  -5.1831481e-01   1.0761058e+00   3.4637670e-01   1.1086266e+00  -3.3320711e-01   8.6293206e-01  -4.2126032e-01  -4.7627497e-01  -4.7974497e-01  -5.5348618e-01  -4.0647097e-01  -4.8062189e-01  -4.0761456e-01  -4.5885987e-01  -4.8097871e-01   4.5858523e+00   2.1265085e-01  -8.3192064e-01   4.2634147e-01  -2.1265067e-01   8.3192078e-01  -7.9025401e-01   2.9330556e-01  -5.9584350e-01   4.3371990e-01  -1.0846519e-01   5.6852921e-01  -6.9386875e-01   7.2091114e-01   8.5951412e-01   0.0000000e+00   0.0000000e+00   0.0000000e+00   0.0000000e+00   0.0000000e+00   0.0000000e+00   0.0000000e+00   0.0000000e+00   0.0000000e+00   0.0000000e+00   0.0000000e+00   1.8998283e-01   0.0000000e+00   0.0000000e+00   0.0000000e+00   1.8998283e-01   0.0000000e+00  -3.0870662e-01   1.0023831e+00   0.0000000e+00   0.0000000e+00   0.0000000e+00   7.7244188e-01  -5.9524856e-01  -7.2403871e-01   9.3690228e-01   2.2027788e-01  -5.3172411e-01  -4.8778538e-01  -2.9174937e-01   7.6137479e-02  -3.8799370e-01   8.0237131e-01   6.0897445e-02  -5.5114218e-01  -6.7682585e-01  -5.9033970e-01  -6.9741066e-01  -6.2113275e-01  -1.9275802e-01   6.2932332e-01   1.3639711e+00   0.0000000e+00   0.0000000e+00   0.0000000e+00  -3.1123597e-01   3.3721856e-02  -1.8076726e-01   9.6447454e-03  -1.3474571e-01   1.8998283e-01  -5.9051447e-02   1.9004829e+00  -1.4478305e+00  -5.7310826e-01  -4.3104335e-02  -5.3234632e-02  -4.1145161e-01   1.0298909e-01   1.4497849e+00  -7.4917656e-01  -9.1622130e-03  -1.0143974e-01  -4.6080018e-01  -4.3298781e-01
  -7.9063468e-01  -8.0514102e-01   0.0000000e+00   0.0000000e+00  -8.0514102e-01   0.0000000e+00  -9.1696508e-01  -4.2679484e-02  -2.9634164e-01  -1.0270009e-01  -6.8965075e-01   3.6954870e-01  -6.4524448e-01  -7.5159930e-01  -4.5178745e-01   1.1569814e+00  -1.7526337e-02  -1.5321238e-01  -8.8880721e-01  -3.2961594e-01  -1.2826467e-01  -6.5682326e-01  -4.8623025e-02   9.3240849e-01  -1.7079015e-01  -1.4014833e-01  -3.4115834e-01   5.3624301e-01  -8.4836604e-01  -5.0759795e-01  -4.5137357e-01  -3.3864612e-01  -7.1422767e-01  -1.7929622e-01  -6.7763449e-01  -5.4176937e-01  -5.3062836e-01  -6.3405031e-01  -1.6864727e-01   0.0000000e+00   0.0000000e+00  -5.9333969e-01  -8.1381868e-01  -9.6453655e-01  -9.4728297e-01  -6.7661447e-01  -8.7396071e-01  -8.3489649e-01  -8.0262254e-01   0.0000000e+00   0.0000000e+00  -6.6743374e-01   3.4783126e-01  -6.2505870e-01   0.0000000e+00  -2.8522403e-01  -1.7545156e-01   1.7543162e-01  -2.8514618e-01  -1.7543646e-01  -1.4371279e-01  -1.7538804e-01  -1.8660421e-01  -1.7545054e-01  -2.8514599e-01   0.0000000e+00   0.0000000e+00   0.0000000e+00   0.0000000e+00   0.0000000e+00   0.0000000e+00  -9.4212829e-02   0.0000000e+00  -5.6930196e-01  -5.9936188e-01  -4.8255470e-01  -7.6322759e-01  -7.4096024e-01  -5.8469478e-01  -4.4480893e-01  -8.8184511e-01  -8.0167717e-01   0.0000000e+00   0.0000000e+00  -2.4616245e-01   2.3383087e-01   3.6371228e-01  -2.2257759e-01  -7.2866119e-01   1.0368335e-01  -3.6574297e-01  -5.4861593e-01  -4.2126032e-01  -4.7627497e-01   1.0469382e-01  -5.5348618e-01   2.4032518e-01   5.8490315e-01  -4.0761456e-01  -4.5885987e-01   9.5211679e-01  -3.3161325e-01  -5.8194232e-01   8.0005541e-01   1.3105339e+00   5.8194232e-01  -8.0005526e-01  -3.1635438e-01  -8.9648094e-01  -2.7202350e-02   3.0348969e-01  -4.9049207e-02  -8.6619421e-01  -4.3364054e-01   7.2091114e-01   8.5951412e-01   0.0000000e+00   0.0000000e+00   0.0000000e+00   0.0000000e+00   0.0000000e+00   0.0000000e+00   0.0000000e+00   0.0000000e+00   0.0000000e+00   0.0000000e+00   0.0000000e+00  -7.4648056e-01   0.0000000e+00   0.0000000e+00   0.0000000e+00  -7.4648056e-01   0.0000000e+00  -7.7851207e-01   1.0023831e+00   0.0000000e+00   0.0000000e+00   0.0000000e+00  -8.7729923e-01   1.0431225e+00  -3.7165921e-01  -6.0050584e-01   5.9117196e-01  -5.3172411e-01  -5.4251359e-01  -2.9174937e-01  -4.3247332e-01  -3.8799370e-01  -8.0696838e-01  -7.0588525e-01  -5.4588414e-01  -6.7682585e-01   1.0523079e+00  -6.9741066e-01  -4.9329747e-02   2.1225539e-01  -6.3844009e-01  -9.6197484e-01   0.0000000e+00   0.0000000e+00   0.0000000e+00   7.5543354e-01   6.4491199e-01  -5.9439640e-01  -6.7466193e-01  -5.9866933e-01  -7.4648056e-01  -8.0247985e-01  -2.5049924e-01  -8.0781339e-01  -8.4834549e-01  -4.3104335e-02  -5.3234632e-02   3.0056806e+00  -1.0890230e+00   3.9819129e-01   1.3401970e-01  -7.0122944e-01  -1.2334890e-01  -6.1436094e-01  -6.5747660e-01
  -1.8649342e-01  -1.4472214e+00   0.0000000e+00   0.0000000e+00  -1.4472214e+00   0.0000000e+00   2.1739598e-01  -4.2679484e-02  -1.2166708e+00  -1.0270009e-01  -1.9677156e-01  -6.3441507e-01  -5.3869365e-01  -7.5159930e-01   6.2490610e-02   8.5977038e-01  -1.7526337e-02  -1.5321238e-01  -8.8880721e-01  -3.2961594e-01  -1.2826467e-01   1.4696017e-01  -4.8623025e-02  -8.1187306e-01   2.1632626e-01   5.3910392e+00   3.8784487e+00   1.9901909e+00   9.1319351e-01   1.0786507e+00   2.7168834e+00  -1.1754524e+00  -2.9679358e-01  -8.5497734e-01  -6.7763449e-01   9.1257709e-01   2.4331721e+00   2.3383504e-01  -1.6864727e-01   0.0000000e+00   0.0000000e+00  -4.4084213e-01   1.1667992e-02  -5.5119257e-01  -6.9310531e-01  -5.4910120e-01   5.9821510e-01  -1.0323487e+00  -1.1824111e+00   0.0000000e+00   0.0000000e+00  -4.4058149e-01   7.0733247e-01  -1.5552562e-01   0.0000000e+00  -2.1393757e-01  -1.7550783e-01   1.7409313e-01  -2.1389696e-01  -1.7546769e-01   1.4635391e+00  -1.7534383e-01  -1.8073171e-01  -1.7547373e-01  -2.1388625e-01   0.0000000e+00   0.0000000e+00   0.0000000e+00   0.0000000e+00   0.0000000e+00   0.0000000e+00  -9.4212829e-02   0.0000000e+00  -1.9519385e-01   1.1219926e-01   4.6719395e-01   9.5714445e-01   1.3398226e+00   1.5540701e+00   1.8289740e+00  -4.7333321e-01  -2.2716809e-01   0.0000000e+00   0.0000000e+00   5.8897701e-02  -7.4072920e-02   8.4372197e-02  -4.0784772e-01  -7.5956243e-01   1.1784479e+00   3.3489875e+00  -5.4861593e-01  -4.2126032e-01  -4.7627497e-01   8.8027484e-01  -5.5348618e-01  -4.0647097e-01   7.0610188e-01  -4.0761456e-01   3.9091020e-01  -7.0946890e-01   1.0586204e+00   9.3833388e-02  -6.4950160e-01  -2.9244086e-02  -9.3833564e-02   6.4950160e-01  -1.3118498e-01   1.3077165e-01  -4.6780277e-01  -5.0894201e-03  -4.8633415e-02   3.7007186e-01  -8.8304010e-02   7.2091114e-01   8.5951412e-01   0.0000000e+00   0.0000000e+00   0.0000000e+00   0.0000000e+00   0.0000000e+00   0.0000000e+00   0.0000000e+00   0.0000000e+00   0.0000000e+00   0.0000000e+00   0.0000000e+00   8.4585462e-02   0.0000000e+00   0.0000000e+00   0.0000000e+00   8.4585462e-02   0.0000000e+00  -3.0870662e-01  -9.9746941e-01   0.0000000e+00   0.0000000e+00   0.0000000e+00  -3.6844954e-01  -3.6616710e-02  -7.2403871e-01  -1.7155328e-01   6.1150112e-01  -5.3172411e-01   1.9550079e+00  -2.9174937e-01  -1.1953896e+00  -3.8799370e-01   8.8043045e-01  -2.9218932e-01   3.9011039e-01  -6.7682585e-01  -6.4192108e-01  -6.9741066e-01  -6.2113275e-01  -1.3638809e+00   1.1346794e+00   1.8877295e+00   0.0000000e+00   0.0000000e+00   0.0000000e+00  -4.2046868e-01   1.9964812e-01  -5.9439640e-01   1.3533598e-01  -4.6254285e-01   8.4585462e-02  -3.8586891e-01   1.9004829e+00  -1.4478305e+00   6.2996228e-01  -4.3104335e-02  -5.3234632e-02  -4.1145161e-01   2.0629715e-02   5.1298359e-01  -1.6470333e-01  -1.2832134e-01  -1.1226234e-01  -6.6554786e-01  -7.3230620e-01
  -7.4695840e-01  -5.4670627e-01   0.0000000e+00   0.0000000e+00  -5.4670627e-01   0.0000000e+00  -1.6072438e-01  -4.2679484e-02  -2.9634164e-01  -1.0270009e-01  -6.8965075e-01   3.6954870e-01  -7.5179532e-01  -7.5159930e-01  -7.4106583e-01  -4.8130067e-01  -1.7526337e-02  -1.5321238e-01  -6.1919442e-01  -3.2961594e-01  -1.2826467e-01  -5.5635033e-01  -4.8623025e-02  -8.1187306e-01  -1.7079015e-01  -1.4014833e-01  -3.4115834e-01   4.8839982e-01  -6.8885755e-01  -5.0759795e-01  -3.9856930e-01  -3.3864612e-01  -7.1422767e-01  -1.7929622e-01  -7.7240000e-01  -5.4176937e-01  -4.8123170e-01  -6.3405031e-01  -1.6864727e-01   0.0000000e+00   0.0000000e+00  -7.2357195e-01  -8.1116906e-01  -6.1943584e-01  -6.0507021e-01  -7.6427187e-01  -8.4426288e-01  -5.2275394e-01  -4.7260883e-01   0.0000000e+00   0.0000000e+00  -8.1359264e-01  -4.7301129e-01  -8.5982523e-01   0.0000000e+00  -3.0494105e-01  -1.7548403e-01   1.7559267e-01  -3.0485281e-01  -1.7544582e-01  -5.2269548e-01  -1.7549107e-01  -1.8807229e-01  -1.7545384e-01  -3.0485390e-01   0.0000000e+00   0.0000000e+00   0.0000000e+00   0.0000000e+00   0.0000000e+00   0.0000000e+00  -9.4212829e-02   0.0000000e+00  -6.9673248e-01  -6.4625892e-01  -5.5076445e-01  -7.8569773e-01  -7.1773906e-01  -5.8589712e-01  -4.2313332e-01  -2.9645629e-01  -7.7522598e-01   0.0000000e+00   0.0000000e+00  -6.1960943e-01   6.1075897e-01   2.1669134e+00   8.1158849e-01  -3.1718674e-01  -7.5589647e-01  -6.6776315e-01  -5.4861593e-01  -4.2126032e-01  -4.7627497e-01   8.0335850e-01   1.0119738e-01  -4.0647097e-01   3.3413945e-01  -4.0761456e-01  -4.5885987e-01  -4.5103889e-02  -3.3161325e-01  -8.8237849e-02   5.4333095e-01  -1.1468461e-01   8.8237732e-02  -5.4333081e-01   2.6564444e-01  -7.8509293e-01  -1.7870100e-01  -4.0496208e-01  -2.9737800e-01  -8.0008534e-01  -1.2255191e-01  -7.1634345e-01  -9.3705304e-01   0.0000000e+00   0.0000000e+00   0.0000000e+00   0.0000000e+00   0.0000000e+00   0.0000000e+00   0.0000000e+00   0.0000000e+00   0.0000000e+00   0.0000000e+00   0.0000000e+00  -7.6457469e-01   0.0000000e+00   0.0000000e+00   0.0000000e+00  -7.6457469e-01   0.0000000e+00  -7.7851207e-01  -9.9746941e-01   0.0000000e+00   0.0000000e+00   0.0000000e+00  -4.2214142e-01  -5.9524856e-01  -3.3884386e-01  -6.0050584e-01  -8.7181376e-02   1.3877890e+00  -5.4251359e-01  -2.9174937e-01  -1.7816788e-01  -3.8799370e-01  -3.7773781e-01  -8.1399474e-01  -7.9585569e-03  -6.7682585e-01   2.0245664e-01  -2.3674707e-01  -6.2113275e-01  -4.2698254e-01  -3.7280277e-01  -4.2705012e-01   0.0000000e+00   0.0000000e+00   0.0000000e+00  -3.8707630e-01   8.9563051e-01  -7.5786776e-01  -9.5554471e-01  -7.8055459e-01  -7.6457469e-01  -7.7037192e-01  -2.5049924e-01  -5.4897043e-01  -8.4834549e-01  -4.3104335e-02  -5.3234632e-02  -4.1145161e-01  -8.1230977e-01  -3.2676969e-01  -1.0530314e-01  -8.2740615e-01  -1.2810028e-01  -7.1673478e-01  -7.6972100e-01
   1.1839282e+00   1.3915546e+00   0.0000000e+00   0.0000000e+00   1.3915546e+00   0.0000000e+00  -5.3884473e-01  -4.2679484e-02   6.2398747e-01  -1.0270009e-01   1.1723373e+00  -6.3441507e-01   9.5301800e-01   1.3931924e+00   7.0306137e-01  -9.7075307e-01  -1.7526337e-02  -1.5321238e-01   1.4029015e+00  -3.2961594e-01  -1.2826467e-01   1.2521624e+00  -4.8623025e-02  -8.1187306e-01   2.1632626e-01  -1.4014833e-01  -3.4115834e-01  -1.1037851e+00   1.0840189e+00   8.1427595e-01   2.6525600e-01   4.9816019e-01   1.1642257e+00   4.9638490e-01   9.3337912e-01   9.1257709e-01   3.3381343e-01   1.0438614e+00  -1.6864727e-01   0.0000000e+00   0.0000000e+00   9.4852573e-01   1.0645817e+00   1.5303267e+00   1.5517476e+00   9.4055747e-01   9.2305750e-01   1.4593369e+00   1.4915837e+00   0.0000000e+00   0.0000000e+00   7.7933482e-01  -7.6827962e-01   1.4878401e+00   0.0000000e+00   2.7285141e-01  -1.7537190e-01   1.7526446e-01   2.7314120e-01  -1.7543431e-01  -1.3458068e-01  -1.7534555e-01  -1.5944973e-01  -1.7543050e-01   2.7314065e-01   0.0000000e+00   0.0000000e+00   0.0000000e+00   0.0000000e+00   0.0000000e+00   0.0000000e+00  -9.4212829e-02   0.0000000e+00   9.2710067e-01   7.2157114e-01   3.9635981e-01   7.1521698e-01   5.2034152e-01   1.9768079e-01   7.6547610e-02   1.0794467e+00   1.1078888e+00   0.0000000e+00   0.0000000e+00   6.4800822e-02  -8.0031067e-02  -3.5472425e-01  -3.9516037e-01   2.3061659e+00  -1.5815641e-01  -6.6776315e-01   2.4190413e-01  -4.2126032e-01   6.8001288e-01  -4.7974497e-01   1.0119738e-01  -4.0647097e-01  -4.8062189e-01  -4.0761456e-01  -4.5885987e-01   7.7503730e-02   4.1385772e-02   5.5489395e-01  -8.5642021e-01  -5.6923236e-01  -5.5489380e-01   8.5642026e-01  -3.7920699e-01   1.5198074e+00  -3.3204031e-01  -2.3075476e-01  -1.9673118e-01   1.5427772e+00  -1.2255191e-01   2.4182628e-01   1.8580139e-01   0.0000000e+00   0.0000000e+00   0.0000000e+00   0.0000000e+00   0.0000000e+00   0.0000000e+00   0.0000000e+00   0.0000000e+00   0.0000000e+00   0.0000000e+00   0.0000000e+00   1.1435738e+00   0.0000000e+00   0.0000000e+00   0.0000000e+00   1.1435738e+00   0.0000000e+00   1.5705152e+00  -9.9746941e-01   0.0000000e+00   0.0000000e+00   0.0000000e+00   1.6897065e+00  -3.2133612e-01  -3.3884386e-01   4.7974456e-01  -7.6116574e-01   2.3060963e-01  -4.3008888e-01  -2.9174937e-01   1.3476646e+00  -3.8799370e-01   1.8731249e+00   1.0439677e+00   3.4474221e-01  -3.6494130e-01  -3.4849231e-01   5.2150108e-01  -6.2113275e-01   1.2561745e+00  -3.7280277e-01   1.1777241e+00   0.0000000e+00   0.0000000e+00   0.0000000e+00  -4.2046868e-01  -1.1544660e+00   1.0080842e+00   1.4981177e+00   1.0415125e+00   1.1435738e+00   1.1340056e+00  -2.5049924e-01   1.3923518e+00  -4.8057392e-02  -4.3104335e-02  -5.3234632e-02  -4.1145161e-01   1.6445106e+00  -1.3791593e-01  -4.9409744e-01   7.6406439e-01   1.1356036e-01   4.0937745e-01   9.1394494e-01
  -9.4762947e-01  -1.4305837e+00   0.0000000e+00   0.0000000e+00  -1.4305837e+00   0.0000000e+00  -9.1696508e-01  -4.2679484e-02  -2.9634164e-01  -1.0270009e-01  -1.0182369e+00  -6.3441507e-01  -1.0714478e+00  -7.5159930e-01  -1.0688008e+00  -7.2620562e-01  -1.7526337e-02   2.0347679e+00  -8.8880721e-01  -3.2961594e-01  -1.2826467e-01  -8.5776912e-01  -4.8623025e-02  -8.1187306e-01  -9.4502297e-01  -1.4014833e-01  -3.4115834e-01   1.2960184e-01  -9.1113867e-01  -7.7197274e-01  -9.7941642e-01  -3.3864612e-01  -1.0273032e+00  -8.5497734e-01  -1.0566965e+00  -7.8416044e-01  -1.0245951e+00  -9.2334543e-01  -1.6864727e-01   0.0000000e+00   0.0000000e+00  -1.0898552e+00  -8.6896773e-01  -9.3069038e-01  -8.9526008e-01  -1.0583652e+00  -8.7733676e-01  -7.7068791e-01  -6.9700902e-01   0.0000000e+00   0.0000000e+00  -1.0323457e+00   1.1588487e+00  -1.0945918e+00   0.0000000e+00  -3.3172786e-01  -1.7550501e-01   1.7551906e-01  -3.3160503e-01  -1.7546375e-01  -9.9176647e-01  -1.7555626e-01  -1.9274291e-01  -1.7546109e-01  -3.3160554e-01   0.0000000e+00   0.0000000e+00   0.0000000e+00   0.0000000e+00   0.0000000e+00   0.0000000e+00  -9.4212829e-02   0.0000000e+00  -1.0770201e+00  -9.0666224e-01  -7.0069874e-01  -8.5150262e-01  -6.9115063e-01  -5.1325753e-01  -3.4413635e-01   6.2078137e-02  -8.9923398e-01   0.0000000e+00   0.0000000e+00  -1.1017409e+00   1.0973847e+00   1.8411276e+00   2.4667040e+00  -3.3585493e-02  -8.3393216e-01  -6.6776315e-01  -5.4861593e-01  -4.2126032e-01  -4.7627497e-01  -4.7974497e-01   2.9086046e-01  -4.0647097e-01  -4.8062189e-01  -4.0761456e-01  -4.5885987e-01  -7.0946890e-01  -3.3161325e-01   1.0988518e+00   1.1362772e-01  -1.0879600e+00  -1.0988518e+00  -1.1362772e-01  -7.9025401e-01  -6.3035426e-01  -4.8924399e-01  -8.7694444e-01  -8.6569024e-01  -7.6540617e-01  -6.9386875e-01  -2.8722257e+00  -2.7336204e+00   0.0000000e+00   0.0000000e+00   0.0000000e+00   0.0000000e+00   0.0000000e+00   0.0000000e+00   0.0000000e+00   0.0000000e+00   0.0000000e+00   0.0000000e+00   0.0000000e+00  -8.8701251e-01   0.0000000e+00   0.0000000e+00   0.0000000e+00  -8.8701251e-01   0.0000000e+00  -7.7851207e-01  -9.9746941e-01   0.0000000e+00   0.0000000e+00   0.0000000e+00  -5.3793117e-02  -5.9524856e-01  -7.2403871e-01  -6.0050584e-01  -7.6116574e-01  -5.3172411e-01  -4.3469342e-01  -2.9174937e-01   7.6137479e-02  -3.8799370e-01  -1.6140613e-01  -9.2820276e-01  -7.7307761e-01  -6.7682585e-01  -5.4030048e-01  -6.9741066e-01  -6.2113275e-01  -1.9275802e-01  -6.3844009e-01  -2.2435346e-01   0.0000000e+00   0.0000000e+00   0.0000000e+00  -1.0907687e+00   1.8299107e+00  -1.3696188e+00  -1.5739710e+00  -1.5017534e+00  -8.8701251e-01  -9.0330603e-01   4.3203377e+00  -1.4175786e+00  -8.4834549e-01  -4.3104335e-02  -5.3234632e-02  -4.1145161e-01  -5.1007372e-01  -8.8148734e-01  -8.8289174e-01  -6.7249790e-01  -1.3760305e-01  -1.0750432e+00  -1.0690394e+00
  -4.8976486e-01  -5.4670627e-01   0.0000000e+00   0.0000000e+00  -5.4670627e-01   0.0000000e+00   2.1739598e-01  -4.2679484e-02  -2.9634164e-01  -1.0270009e-01  -5.2535769e-01   1.3735125e+00  -4.3214282e-01  -6.0861319e-01  -6.9256185e-02   2.0543714e+00  -1.7526337e-02  -1.5321238e-01  -7.5400081e-01   8.0009932e-01  -1.2826467e-01  -5.5635033e-01  -4.8623025e-02  -2.3044588e-01   2.1632626e-01  -1.4014833e-01   1.7686452e+00   8.6257763e-01  -2.9084180e-01  -5.0759795e-01  -5.3261093e-01  -3.3864612e-01  -5.5768989e-01  -8.5497734e-01  -4.8810348e-01  -5.4176937e-01  -6.0662325e-01  -4.0261422e-01  -1.6864727e-01   0.0000000e+00   0.0000000e+00  -3.2503253e-01  -3.1633774e-01  -7.6267449e-01  -7.7283079e-01  -5.1829669e-01  -2.0720558e-01  -6.7993781e-01  -6.7875777e-01   0.0000000e+00   0.0000000e+00  -1.1918585e-01   1.0707795e+00  -6.2505870e-01   0.0000000e+00  -2.0811946e-01  -1.7544992e-01   1.7524754e-01  -2.0810278e-01  -1.7545010e-01   9.5214078e-01  -1.7533643e-01  -1.7772839e-01  -1.7544912e-01  -2.0810115e-01   0.0000000e+00   0.0000000e+00   0.0000000e+00   0.0000000e+00   0.0000000e+00   0.0000000e+00  -9.4212829e-02   0.0000000e+00  -3.1390124e-01  -5.9202332e-01  -4.0171048e-01   1.1541479e-02  -3.4335714e-01  -2.1475414e-01  -1.0957680e-01  -6.3891091e-01  -4.4365327e-01   0.0000000e+00   0.0000000e+00  -8.2071270e-02   6.8210106e-02   1.9740035e-01  -6.5566197e-01  -5.3837457e-01  -6.7423320e-01   5.6389807e-01  -3.0852092e-01  -4.2126032e-01  -4.7627497e-01  -1.1469912e-01  -5.1074051e-01   1.3187246e+00  -4.8062189e-01  -4.0761456e-01   2.1356898e+00  -7.0946890e-01  -3.3161325e-01  -5.4244613e-01   9.6061298e-01   1.4918295e+00   5.4244596e-01  -9.6061298e-01  -5.6531113e-01  -5.3972921e-01   4.7694866e-01   7.9379949e-01   1.8367468e-01  -6.9663713e-01  -5.3132782e-01   7.2091114e-01   8.5951412e-01   0.0000000e+00   0.0000000e+00   0.0000000e+00   0.0000000e+00   0.0000000e+00   0.0000000e+00   0.0000000e+00   0.0000000e+00   0.0000000e+00   0.0000000e+00   0.0000000e+00  -3.5653397e-01   0.0000000e+00   0.0000000e+00   0.0000000e+00  -3.5653397e-01   0.0000000e+00  -7.7851207e-01  -9.9746941e-01   0.0000000e+00   0.0000000e+00   0.0000000e+00  -8.0302334e-01   7.9494449e-01   1.6716196e+00  -3.3454512e-01  -7.6116574e-01  -3.2947230e-01  -4.8778538e-01   1.2522814e+00  -6.8677875e-01  -3.8799370e-01   3.4014367e-01  -4.7483422e-01   7.7150126e-01  -2.6660333e-02  -5.9033970e-01  -2.1396884e-01  -4.3053175e-01  -4.5870048e-01  -6.3844009e-01   3.3910558e-01   0.0000000e+00   0.0000000e+00   0.0000000e+00   4.2584886e-01   2.1707702e-01  -3.0787332e-01  -5.5140301e-01  -2.5897945e-01  -3.5653397e-01  -4.8358978e-01  -2.5049924e-01  -5.4897043e-01  -8.4834549e-01  -4.3104335e-02  -5.3234632e-02   1.2971145e+00  -6.9123838e-01  -4.4729321e-01   1.0018351e+00  -1.9237137e-01  -1.1305424e-01  -3.5842634e-01  -3.9557301e-01
   7.7594892e-01   1.2623371e+00   0.0000000e+00   0.0000000e+00   1.2623371e+00   0.0000000e+00  -1.6072438e-01  -4.2679484e-02   1.8510930e+00  -1.0270009e-01   4.0563635e-01   3.6954870e-01   7.3991634e-01   1.3931924e+00   3.5470048e-01  -2.1460866e-01  -1.7526337e-02  -1.5321238e-01   9.9848231e-01  -3.2961594e-01  -1.2826467e-01   4.6487244e-02  -4.8623025e-02  -8.1187306e-01  -1.7079015e-01  -1.4014833e-01   3.8784487e+00  -1.3916915e+00  -9.4530440e-02   2.1151606e-02  -3.3403074e-01   1.8928374e+00   4.8589533e-01  -8.5497734e-01   8.3861361e-01  -5.6987214e-02  -4.2085800e-01  -1.7117812e-01  -1.6864727e-01   0.0000000e+00   0.0000000e+00   6.1696881e-01   7.7242725e-01   7.1926710e-01   9.0714818e-01   7.8360026e-01   1.1030978e+00   9.1828213e-01   1.2278854e+00   0.0000000e+00   0.0000000e+00   8.7759164e-01  -2.2756358e-01   1.4878401e+00   0.0000000e+00   2.4136651e-01  -1.7538789e-01   1.7553248e-01   2.4165244e-01  -1.7543544e-01  -9.6523768e-01  -1.7583484e-01  -1.6012050e-01  -1.7539891e-01   2.4165189e-01   0.0000000e+00   0.0000000e+00   0.0000000e+00   0.0000000e+00   0.0000000e+00   0.0000000e+00  -9.4212829e-02   0.0000000e+00   5.0125536e-01   4.0580487e-01   1.3374739e-01   4.4353534e-01   3.3781220e-01   5.1906028e-02  -2.2327422e-02   1.9638314e+00   1.0220295e+00   0.0000000e+00   0.0000000e+00  -5.4286489e-01   5.3329906e-01  -4.2776551e-01  -9.0286424e-02   1.7239216e+00  -8.3393216e-01   9.4868076e-02  -5.4861593e-01  -4.2126032e-01  -4.7627497e-01  -4.7974497e-01  -5.5348618e-01   1.1783349e+00  -4.8062189e-01   2.1512839e+00  -4.5885987e-01  -7.0946890e-01  -3.3161325e-01   1.0988518e+00  -4.1084542e-01  -1.0879600e+00  -1.0988518e+00   4.1084547e-01  -7.9025401e-01   1.2047797e+00  -5.8628823e-03  -8.7694444e-01  -8.6569024e-01   7.0906875e-01  -6.9386875e-01   2.4182628e-01   1.8580139e-01   0.0000000e+00   0.0000000e+00   0.0000000e+00   0.0000000e+00   0.0000000e+00   0.0000000e+00   0.0000000e+00   0.0000000e+00   0.0000000e+00   0.0000000e+00   0.0000000e+00   5.9732057e-01   0.0000000e+00   0.0000000e+00   0.0000000e+00   5.9732057e-01   0.0000000e+00   1.5705152e+00   1.0023831e+00   0.0000000e+00   0.0000000e+00   0.0000000e+00   1.7758143e+00   6.6900613e-01  -7.2403871e-01  -6.0050584e-01  -7.6116574e-01  -5.3172411e-01  -4.3305718e-01  -2.9174937e-01   2.0046203e+00  -3.8799370e-01   2.6509188e-01   1.0379834e+00  -7.7307761e-01   7.6269076e-01  -5.3875831e-01   6.0837491e-02   9.0444348e-02   1.4468142e+00  -6.3844009e-01   6.9357249e-03   0.0000000e+00   0.0000000e+00   0.0000000e+00  -3.2746053e-01  -9.1125054e-01   9.4570841e-01   1.3430680e+00   8.7247866e-01   5.9732057e-01   9.0472232e-01  -2.5049924e-01   1.2629302e+00  -8.4834549e-01  -4.3104335e-02  -5.3234632e-02  -4.1145161e-01   1.0344766e+00  -8.8148734e-01  -1.0530314e-01   7.6409432e-01   5.7995570e-02   5.6293821e-01   8.0170054e-01
   6.8282202e-01   8.7468506e-01   0.0000000e+00   0.0000000e+00   8.7468506e-01   0.0000000e+00   5.9551633e-01  -4.2679484e-02   6.2398747e-01  -1.0270009e-01   6.2469377e-01  -1.3243318e-01   7.3991634e-01   5.3527572e-01   6.5076385e-01  -5.0770228e-03  -1.7526337e-02  -1.5321238e-01   8.6367592e-01  -3.2961594e-01  -1.2826467e-01   4.4837896e-01  -4.8623025e-02   3.5098131e-01   2.1632626e-01  -1.4014833e-01  -3.4115834e-01  -6.4010979e-01   4.7910310e-01   2.8552639e-01  -8.5805437e-02   4.9816019e-01   6.4243311e-01   1.1720660e+00   7.4384810e-01   4.2779494e-01   2.0334576e-02   4.0741211e-01  -1.6864727e-01   0.0000000e+00   0.0000000e+00   7.2904539e-01   6.5385039e-01   8.3466793e-01   8.8282794e-01   7.4644753e-01   5.5112236e-01   4.9774839e-01   6.5514126e-01   0.0000000e+00   0.0000000e+00   6.1668341e-01  -4.6021028e-01   7.8354053e-01   0.0000000e+00   1.5871866e-01  -1.7540322e-01   1.7502289e-01   1.5899446e-01  -1.7541007e-01   6.4164893e-01  -1.7543651e-01  -1.6159206e-01  -1.7541593e-01   1.5899391e-01   0.0000000e+00   0.0000000e+00   0.0000000e+00   0.0000000e+00   0.0000000e+00   0.0000000e+00  -9.4212829e-02   0.0000000e+00   6.7684881e-01   5.0911695e-01   3.4370915e-02   3.0510541e-01   1.8049199e-01  -1.6427327e-01  -1.1824532e-01  -1.8389818e-01   7.4626497e-01   0.0000000e+00   0.0000000e+00   5.6693003e-01  -5.8684092e-01  -7.7669607e-01  -8.5379580e-01   5.0088293e-01   2.3569392e+00   2.4735192e-01   5.7648033e-02  -4.2126032e-01   5.4173410e-01  -4.7974497e-01  -5.5348618e-01  -4.0647097e-01  -4.8062189e-01  -4.0761456e-01  -1.5185743e-01   1.2836262e+00  -3.3161325e-01  -3.0579540e-02  -8.3460903e-01   4.2075289e-01   3.0579715e-02   8.3460907e-01  -3.6875365e-01   6.9148795e-01  -4.3982640e-01   7.3669493e-01   3.2685076e-01   1.0829885e+00  -1.9087486e-01   7.2091114e-01   8.5951412e-01   0.0000000e+00   0.0000000e+00   0.0000000e+00   0.0000000e+00   0.0000000e+00   0.0000000e+00   0.0000000e+00   0.0000000e+00   0.0000000e+00   0.0000000e+00   0.0000000e+00   7.0170357e-01   0.0000000e+00   0.0000000e+00   0.0000000e+00   7.0170357e-01   0.0000000e+00   6.3090428e-01   1.0023831e+00   0.0000000e+00   0.0000000e+00   0.0000000e+00  -3.9281507e-01  -1.4675592e-01   2.5857547e-01  -6.0050584e-01   2.1798547e-01   5.0245637e+00   1.7794889e+00  -2.9174937e-01   5.8474836e-01  -3.8799370e-01  -9.4864595e-01   6.8631399e-01   1.5222794e+00  -5.8824083e-01  -4.2837370e-02   4.5424831e-01  -6.2113275e-01   2.7569118e-01   1.1968395e+00   9.4108127e-02   0.0000000e+00   0.0000000e+00   0.0000000e+00   1.6342635e-01  -9.8713622e-01   8.8097818e-01   8.7215249e-01   9.0972884e-01   7.0170357e-01   7.6220687e-01  -2.5049924e-01   8.7466581e-01   1.5525189e+00  -4.3104335e-02  -5.3234632e-02   1.3576908e-01   6.3096491e-01   2.4490317e-01   4.4633969e-01   5.5543580e-01   2.9091320e-02   8.1887281e-01   7.2687094e-01
  -5.7808201e-01  -5.4670627e-01   0.0000000e+00   0.0000000e+00  -5.4670627e-01   0.0000000e+00  -5.3884473e-01  -4.2679484e-02   1.6382292e-01  -1.0270009e-01  -7.9917946e-01  -1.3243318e-01  -5.3869365e-01  -4.6562707e-01  -4.8020005e-01   1.8155438e+00  -1.7526337e-02  -1.5321238e-01  -7.5400081e-01   1.9298146e+00  -1.2826467e-01  -9.5824205e-01  -4.8623025e-02   3.5098131e-01  -9.4502297e-01  -1.4014833e-01   1.7686452e+00  -1.5271875e-02  -8.0580601e-01  -7.7197274e-01  -9.7941642e-01   2.1922475e-01  -7.6640693e-01  -8.5497734e-01  -4.8810348e-01  -7.8416044e-01  -1.0245951e+00  -8.6548641e-01  -1.6864727e-01   0.0000000e+00   0.0000000e+00  -5.5077057e-01  -3.4993391e-01  -8.7206711e-01  -8.5755672e-01  -5.4919915e-01  -3.4237798e-01  -7.7291303e-01  -7.5235481e-01   0.0000000e+00   0.0000000e+00  -1.0730568e-01   1.1215692e+00  -8.5982523e-01   0.0000000e+00  -2.1069880e-01  -1.7543996e-01   1.7557833e-01  -2.1065515e-01  -1.7544514e-01  -6.8935655e-01  -1.7525949e-01  -1.8128083e-01  -1.7543134e-01  -2.1065613e-01   0.0000000e+00   0.0000000e+00   0.0000000e+00   0.0000000e+00   0.0000000e+00   0.0000000e+00  -9.4212829e-02   0.0000000e+00  -6.3349804e-01  -7.3461280e-01  -7.1901647e-01  -2.9694734e-01  -4.6252311e-01  -5.0892595e-01  -2.3130534e-01   3.1153119e-01  -3.9135580e-01   0.0000000e+00   0.0000000e+00  -4.2613536e-01   4.1548142e-01   5.6972796e-01   4.3543214e-01  -5.7637332e-01  -2.7781489e-01  -6.6776315e-01  -5.4861593e-01  -4.2126032e-01   1.3596217e+00  -4.7974497e-01  -5.5348618e-01   1.7503279e+00   5.8490315e-01  -4.0761456e-01  -4.5885987e-01  -3.1403026e-01  -3.3161325e-01  -1.4139064e-03   8.8512170e-01  -6.0489479e-01   1.4139062e-03  -8.8512170e-01   6.0772953e-01  -5.1963508e-01   2.5165016e-01  -5.9601443e-01  -2.3400104e-01  -7.6231363e-01   2.1323990e-01  -7.1634345e-01  -9.3705304e-01   0.0000000e+00   0.0000000e+00   0.0000000e+00   0.0000000e+00   0.0000000e+00   0.0000000e+00   0.0000000e+00   0.0000000e+00   0.0000000e+00   0.0000000e+00   0.0000000e+00  -5.2225003e-01   0.0000000e+00   0.0000000e+00   0.0000000e+00  -5.2225003e-01   0.0000000e+00  -7.7851207e-01  -9.9746941e-01   0.0000000e+00   0.0000000e+00   0.0000000e+00   3.0496496e-01   2.2393698e-01   2.0743821e-02  -6.0050584e-01  -7.6116574e-01  -5.3172411e-01  -5.4251359e-01   2.7963122e+00  -6.1878736e-01  -3.8799370e-01   9.4054109e-01  -3.5919431e-01  -7.7307761e-01  -2.5220423e-01  -6.4192108e-01  -1.9119060e-01  -2.3072271e-01  -4.5870048e-01  -6.3844009e-01   7.9321903e-01   0.0000000e+00   0.0000000e+00   0.0000000e+00  -3.5670242e-01   6.2673093e-01  -3.0787332e-01  -8.5847172e-01  -4.1299243e-01  -5.2225003e-01  -4.8536041e-01  -2.5049924e-01  -5.4897043e-01  -3.7200366e-01  -4.3104335e-02  -5.3234632e-02   1.2971145e+00  -5.9160416e-01  -7.3405714e-04  -1.4302062e-01  -2.1144899e-01  -1.2004933e-01  -4.6080018e-01  -4.3298781e-01
   3.4657227e-01  -2.8827148e-01   0.0000000e+00   0.0000000e+00  -2.8827148e-01   0.0000000e+00  -9.1696508e-01  -4.2679484e-02  -1.2166708e+00  -1.0270009e-01  -1.4200720e-01  -6.3441507e-01   2.0716218e-01   3.9228960e-01  -5.1517232e-02   2.1543296e-01  -1.7526337e-02  -1.5321238e-01  -3.4958163e-01   9.8378214e+00  -1.2826467e-01  -4.5587740e-01  -4.8623025e-02  -8.1187306e-01  -9.4502297e-01  -1.4014833e-01  -3.4115834e-01   8.9291829e-01  -3.9361048e-01   2.1151606e-02  -1.0814569e-01  -1.1754524e+00  -1.4025580e-01  -8.5497734e-01   1.7525507e-01  -5.6987214e-02  -2.0954994e-01   4.0741211e-01  -1.6864727e-01   0.0000000e+00   0.0000000e+00   3.6781221e-01   1.1010763e+00  -3.9103074e-01  -5.4635574e-01   7.6689336e-02   9.6813151e-01  -1.8811305e-01  -4.9774805e-01   0.0000000e+00   0.0000000e+00   1.7126674e+00   2.3661933e+00  -8.5982523e-01   0.0000000e+00   3.3778901e-01  -1.7545856e-01   1.7413148e-01   3.3808676e-01  -1.7546769e-01   3.1745892e-01  -1.7509403e-01  -1.6886141e-01  -1.7546823e-01   3.3808620e-01   0.0000000e+00   0.0000000e+00   0.0000000e+00   0.0000000e+00   0.0000000e+00   0.0000000e+00  -9.4212829e-02   0.0000000e+00   2.4075900e-01  -4.9811753e-01  -7.1004452e-01   2.4947864e+00   7.2189802e-01  -1.0407339e-01   1.2788767e+00   2.0474634e+00   5.1576467e-01   0.0000000e+00   0.0000000e+00  -1.6496203e-03  -1.2961201e-02  -9.1503833e-01  -1.2239384e+00  -6.9775997e-01  -1.9369768e-01  -6.6776315e-01  -5.9007685e-02  -4.2126032e-01  -4.7627497e-01  -4.7974497e-01  -5.5348618e-01   8.2207243e+00   1.2959217e+00  -4.0761456e-01  -4.5885987e-01  -7.0946890e-01  -3.3161325e-01   1.0988518e+00   2.2854279e+00  -1.0879600e+00  -1.0988518e+00  -2.2854279e+00  -7.9025401e-01   1.6098402e+00   3.4987980e+00  -8.7694444e-01  -8.6569024e-01  -9.2769664e-01  -6.9386875e-01  -7.1634345e-01  -9.3705304e-01   0.0000000e+00   0.0000000e+00   0.0000000e+00   0.0000000e+00   0.0000000e+00   0.0000000e+00   0.0000000e+00   0.0000000e+00   0.0000000e+00   0.0000000e+00   0.0000000e+00   9.2495039e-01   0.0000000e+00   0.0000000e+00   0.0000000e+00   9.2495039e-01   0.0000000e+00  -7.7851207e-01   1.0023831e+00   0.0000000e+00   0.0000000e+00   0.0000000e+00   1.9576786e+00  -5.9524856e-01  -7.2403871e-01  -2.8810989e-01  -2.5184051e-01  -2.5168314e-01  -5.4251359e-01  -2.9174937e-01  -1.1953896e+00   4.2715246e-01   5.0872547e+00   6.1589099e-01  -7.7307761e-01  -6.7682585e-01  -4.9520670e-01   3.1544141e-02  -6.2113275e-01  -8.6290051e-01   1.9472276e-02   4.6934928e+00   0.0000000e+00   0.0000000e+00   0.0000000e+00  -1.0907687e+00  -5.5743709e-01   4.3098374e-01  -7.8363734e-01   5.1994659e-01   9.2495039e-01   5.0576541e-01  -2.5049924e-01  -2.9012744e-01  -8.4834549e-01  -4.3104335e-02  -5.3234632e-02  -4.1145161e-01   1.5865187e+00  -3.6624099e-01  -8.8289174e-01   1.4903436e+00  -7.2667477e-02   9.2124664e-01   4.6496735e-01
   1.8044856e+00   2.2960763e+00   0.0000000e+00   0.0000000e+00   2.2960763e+00   0.0000000e+00   2.8642384e+00  -4.2679484e-02   2.4646457e+00  -1.0270009e-01   1.5009234e+00   2.3774762e+00   2.4447297e+00   1.9651368e+00   1.3780913e+00  -2.5904845e-01  -1.7526337e-02  -1.5321238e-01   2.3465463e+00  -3.2961594e-01  -1.2826467e-01   4.4837896e-01  -4.8623025e-02  -8.1187306e-01   2.9261411e+00  -1.4014833e-01  -3.4115834e-01  -1.0857338e+00   3.5226284e-01  -5.0759795e-01  -8.5033928e-01   2.1717728e+00   1.6338391e+00   1.8477472e+00   2.5443927e+00  -5.4176937e-01  -9.0384769e-01   7.5456625e-01  -1.6864727e-01   0.0000000e+00   0.0000000e+00   2.4765315e+00   1.9698413e+00   1.9304391e+00   2.0779086e+00   2.3765924e+00   1.7645181e+00   2.1314103e+00   2.3905901e+00   0.0000000e+00   0.0000000e+00   2.3714986e+00   1.1317414e-01   1.0183071e+00   0.0000000e+00   1.2410120e+00  -1.7524610e-01   1.7485183e-01   1.2394524e+00  -1.7533531e-01   2.9919469e-01  -1.7518471e-01  -1.3146658e-01  -1.7532806e-01   1.2394518e+00   0.0000000e+00   0.0000000e+00   0.0000000e+00   0.0000000e+00   0.0000000e+00   0.0000000e+00  -9.4212829e-02   0.0000000e+00   2.1253157e+00   1.1773972e+00   2.3979303e-01   1.4759847e+00   7.2014481e-01  -4.0226095e-03   4.6296923e-02   1.0320766e+00   2.0141510e+00   0.0000000e+00   0.0000000e+00   1.8418669e+00  -1.8736623e+00  -1.4015545e+00  -1.2368474e+00   2.7969516e-01   5.9535303e-01   1.6201307e+00   6.6391200e-01  -4.2126032e-01  -4.7627497e-01  -4.7974497e-01   1.4394309e-01  -4.0647097e-01  -4.8062189e-01   7.2690808e+00  -4.5885987e-01   1.9479912e+00  -3.3161325e-01   3.0853215e-01   4.9509071e-01   2.6250352e-01  -3.0853209e-01  -4.9509071e-01  -7.9025401e-01   1.7647878e+00   1.8052443e+00   1.0109850e+00   2.2504478e-01   7.5975115e-01  -6.9386875e-01   1.6812084e-01   8.9556783e-02   0.0000000e+00   0.0000000e+00   0.0000000e+00   0.0000000e+00   0.0000000e+00   0.0000000e+00   0.0000000e+00   0.0000000e+00   0.0000000e+00   0.0000000e+00   0.0000000e+00   1.5254794e+00   0.0000000e+00   0.0000000e+00   0.0000000e+00   1.5254794e+00   0.0000000e+00   1.1007097e+00   1.0023831e+00   0.0000000e+00   0.0000000e+00   0.0000000e+00   5.8250772e-01   3.1975155e+00   4.0737879e-01  -6.0050584e-01  -7.6116574e-01   7.5508319e+00  -5.4251359e-01  -2.9174937e-01   4.2227552e-01  -3.8799370e-01   7.3212142e-01   2.0386065e+00   2.2873986e+00   3.6417239e+00  -6.4192108e-01   3.8806518e+00  -1.8063265e-01   4.1466653e-02   1.4180583e-01   1.0787462e-01   0.0000000e+00   0.0000000e+00   0.0000000e+00   2.4873094e+00  -1.8144087e+00   1.8218511e+00   1.1660606e+00   1.9266246e+00   1.5254794e+00   2.1553475e+00  -2.5049924e-01   2.2983020e+00   2.3528069e+00  -4.3104335e-02  -5.3234632e-02  -4.1145161e-01   6.3987533e-01   3.9453404e-01   3.0050510e+00   2.1602140e+00   4.4074591e-01   3.2758449e+00   2.7472701e+00
  -1.2977123e+00  -1.3220106e+00   0.0000000e+00   0.0000000e+00  -1.3220106e+00   0.0000000e+00  -5.3884473e-01  -4.2679484e-02  -1.2166708e+00  -1.0270009e-01  -1.1825299e+00  -6.3441507e-01  -1.3911003e+00  -1.4665299e+00  -1.1038860e+00   4.8756473e-01  -1.7526337e-02  -1.5321238e-01  -1.4280328e+00   8.0009932e-01  -1.2826467e-01  -8.5776912e-01  -4.8623025e-02  -8.1187306e-01  -5.5790656e-01  -1.4014833e-01  -3.4115834e-01  -2.3359488e-01  -8.3225945e-01  -5.0759795e-01   9.5674067e-01  -1.1754524e+00  -1.2360203e+00  -8.5497734e-01  -1.4357585e+00  -5.4176937e-01   7.8661632e-01  -8.0762738e-01  -1.6864727e-01   0.0000000e+00   0.0000000e+00  -1.3440618e+00  -1.2556031e+00  -1.2981716e+00  -1.3775309e+00  -1.3876834e+00  -1.2874488e+00  -1.4812728e+00  -1.5464822e+00   0.0000000e+00   0.0000000e+00  -1.2408223e+00   8.5726949e-01  -1.3293583e+00   0.0000000e+00  -3.5186091e-01  -1.7552994e-01   1.7541329e-01  -3.5168831e-01  -1.7546769e-01  -5.2269548e-01  -1.7544260e-01  -1.9940838e-01  -1.7547507e-01  -3.5168798e-01   0.0000000e+00   0.0000000e+00   0.0000000e+00   0.0000000e+00   0.0000000e+00   0.0000000e+00  -9.4212829e-02   0.0000000e+00  -1.2239911e+00  -7.4613219e-01   6.2541280e-02  -7.3960855e-01   8.0456528e-02   1.6955101e+00   6.7162570e-01  -7.3408550e-01  -1.3654893e+00   0.0000000e+00   0.0000000e+00  -6.3117925e-01   6.2243664e-01   1.1554674e+00   1.6674653e+00  -1.1710368e+00  -8.3393216e-01  -6.6776315e-01   7.2929217e-01   1.2067787e+00  -4.7627497e-01  -4.7974497e-01  -5.5348618e-01   6.7192842e-01  -4.8062189e-01  -4.0761456e-01  -4.5885987e-01  -7.0946890e-01   4.1385772e-02  -6.0244819e-01   1.0932843e-01  -8.1710945e-01   6.0244819e-01  -1.0932858e-01   1.8478194e+00  -1.2764473e+00  -6.9596440e-01  -7.8984076e-01  -3.2555664e-01  -9.8541273e-01   2.5271381e-01  -1.6745133e+00  -1.8353368e+00   0.0000000e+00   0.0000000e+00   0.0000000e+00   0.0000000e+00   0.0000000e+00   0.0000000e+00   0.0000000e+00   0.0000000e+00   0.0000000e+00   0.0000000e+00   0.0000000e+00  -1.1742794e+00   0.0000000e+00   0.0000000e+00   0.0000000e+00  -1.1742794e+00   0.0000000e+00  -1.2483175e+00   1.0023831e+00   0.0000000e+00   0.0000000e+00   0.0000000e+00  -8.4323621e-01  -5.9524856e-01  -7.2403871e-01  -2.5965915e-01  -1.9720395e-01  -5.3172411e-01   7.0624718e-01  -2.9174937e-01  -1.1953896e+00  -3.8799370e-01  -2.7799034e-01  -1.3972609e+00  -4.2037681e-01  -6.7682585e-01  -6.4192108e-01  -6.9741066e-01  -6.2113275e-01  -1.3638809e+00   9.0048137e-02   2.3436627e-01   0.0000000e+00   0.0000000e+00   0.0000000e+00  -9.1663789e-01   2.4341380e+00  -2.8228617e+00  -2.0523251e+00  -2.7044629e+00  -1.1742794e+00  -1.3755687e+00  -2.5049924e-01  -1.3254993e+00  -7.0065345e-01  -4.3104335e-02  -5.3234632e-02  -4.1145161e-01  -1.1574957e+00   3.7592962e-02  -8.1114031e-01  -1.2405640e+00  -1.4182650e-01  -1.2797909e+00  -1.4431874e+00
  -9.8533780e-01  -1.0635758e+00   0.0000000e+00   0.0000000e+00  -1.0635758e+00   0.0000000e+00   2.1739598e-01  -4.2679484e-02  -1.2166708e+00  -1.0270009e-01  -7.9917946e-01  -6.3441507e-01  -9.6489698e-01  -1.1805576e+00  -6.3581046e-01   8.2410998e-01  -1.7526337e-02  -1.5321238e-01  -1.1584200e+00  -3.2961594e-01  -1.2826467e-01  -5.5635033e-01  -4.8623025e-02   3.5098131e-01  -1.7079015e-01  -1.4014833e-01  -3.4115834e-01   9.5618293e-03  -4.9460053e-01  -5.0759795e-01  -2.5335752e-01  -1.1754524e+00  -8.1858619e-01  -1.7929622e-01  -9.6193101e-01  -5.4176937e-01  -3.4539085e-01  -4.0261422e-01  -1.6864727e-01   0.0000000e+00   0.0000000e+00  -9.8403637e-01  -1.0182451e+00  -1.0528434e+00  -1.1527469e+00  -9.3862288e-01  -9.6568251e-01  -1.1093720e+00  -1.2448759e+00   0.0000000e+00   0.0000000e+00  -9.7624386e-01   3.1957539e-01  -8.5982523e-01   0.0000000e+00  -3.2944082e-01  -1.7551585e-01   1.7587117e-01  -3.2932672e-01  -1.7546769e-01  -5.3639365e-01  -1.7539278e-01  -1.9174293e-01  -1.7547249e-01  -3.2932999e-01   0.0000000e+00   0.0000000e+00   0.0000000e+00   0.0000000e+00   0.0000000e+00   0.0000000e+00  -9.4212829e-02   0.0000000e+00  -9.5071686e-01  -7.1895248e-01  -6.0910994e-01  -8.8225305e-01  -6.7179014e-01  -5.5758172e-01  -3.8367784e-01  -1.3803166e+00  -1.0919458e+00   0.0000000e+00   0.0000000e+00  -2.5299595e-01   2.4072808e-01  -6.0363539e-01   3.3529898e-01  -1.1710368e+00  -3.1722314e-01  -6.6776315e-01   2.4873903e+00  -4.2126032e-01  -4.7627497e-01  -4.7974497e-01  -5.5348618e-01  -4.0647097e-01   5.3824259e-01  -4.0761456e-01  -4.5885987e-01  -7.0946890e-01   4.1385772e-02   9.7595920e-01  -7.7486233e-01  -8.7796678e-01  -9.7595933e-01   7.7486242e-01  -7.9025401e-01  -7.2361383e-01  -9.2198402e-01  -7.8984076e-01  -8.1536684e-01  -5.7872726e-01  -6.9386875e-01  -7.1634345e-01  -9.3705304e-01   0.0000000e+00   0.0000000e+00   0.0000000e+00   0.0000000e+00   0.0000000e+00   0.0000000e+00   0.0000000e+00   0.0000000e+00   0.0000000e+00   0.0000000e+00   0.0000000e+00  -9.4052031e-01   0.0000000e+00   0.0000000e+00   0.0000000e+00  -9.4052031e-01   0.0000000e+00  -7.7851207e-01   1.0023831e+00   0.0000000e+00   0.0000000e+00   0.0000000e+00  -1.2472654e+00  -5.9524856e-01  -5.7475461e-01  -2.5965915e-01   1.9690118e+00  -5.3172411e-01   1.5280699e-01  -2.9174937e-01  -1.1953896e+00  -3.8799370e-01  -9.4864595e-01  -1.0983874e+00  -4.2037681e-01  -3.3094379e-02   1.5966907e-01  -6.9741066e-01  -6.2113275e-01  -1.3638809e+00   2.0617299e+00  -9.6197484e-01   0.0000000e+00   0.0000000e+00   0.0000000e+00  -3.0029379e-01   1.4868655e+00  -1.1405923e+00  -1.1001697e+00  -1.2440698e+00  -9.4052031e-01  -1.0814847e+00  -2.5049924e-01  -1.0666563e+00   1.1627392e+00  -4.3104335e-02  -5.3234632e-02  -4.1145161e-01  -9.4621728e-01  -8.8148734e-01   9.4129232e-02  -9.7615067e-01  -1.3469943e-01  -9.7266938e-01  -9.9420979e-01
   4.9095675e-01   7.4546757e-01   0.0000000e+00   0.0000000e+00   7.4546757e-01   0.0000000e+00  -9.1696508e-01  -4.2679484e-02   1.5443166e+00  -1.0270009e-01   4.0563635e-01   3.6954870e-01   5.2681467e-01   8.2124794e-01   3.7913718e-01  -1.4905374e-01  -1.7526337e-02  -1.5321238e-01   7.2886952e-01  -3.2961594e-01  -1.2826467e-01   2.4743310e-01  -4.8623025e-02   3.5098131e-01  -1.7079015e-01  -1.4014833e-01  -3.4115834e-01  -1.1055896e+00   8.7842901e-02   2.8552639e-01  -1.1337875e-02   1.3349665e+00   4.3371607e-01  -8.5497734e-01   5.5431709e-01   1.8540386e-01  -1.1898940e-01   2.3989460e-03  -1.6864727e-01   0.0000000e+00   0.0000000e+00   4.4416755e-01   3.3588526e-01   5.0048191e-01   6.7567285e-01   5.6478022e-01   2.8927806e-01   5.5083148e-01   8.3589996e-01   0.0000000e+00   0.0000000e+00   3.8923147e-01  -5.8302834e-01   1.2530736e+00   0.0000000e+00   7.2135200e-02  -1.7539684e-01   1.7551190e-01   7.2400375e-02  -1.7543567e-01  -9.3272736e-01  -1.7547873e-01  -1.6706849e-01  -1.7541619e-01   7.2399840e-02   0.0000000e+00   0.0000000e+00   0.0000000e+00   0.0000000e+00   0.0000000e+00   0.0000000e+00  -9.4212829e-02   0.0000000e+00   4.2771076e-01   5.2664179e-01   4.4817831e-01   3.5401343e-02   1.2241594e-01   6.0346109e-02  -1.7003727e-01   5.4664279e-01   5.9222814e-01   0.0000000e+00   0.0000000e+00  -1.1253489e-01   9.8957696e-02  -1.1962729e+00  -1.6607354e-01   1.4832171e+00   2.3724659e-01   9.4868076e-02  -5.4861593e-01  -4.2126032e-01  -4.7627497e-01  -4.7974497e-01  -5.5348618e-01  -4.0647097e-01   1.6504282e+00  -4.0761456e-01  -4.5885987e-01  -7.0946890e-01   4.1438481e-01   9.9359398e-01  -8.6073072e-01  -9.0809993e-01  -9.9359388e-01   8.6073057e-01  -7.9025401e-01   9.6650320e-01  -5.4535921e-01  -7.0273708e-01  -7.6504344e-01   8.4472287e-01  -6.9386875e-01   7.2091114e-01   8.5951412e-01   0.0000000e+00   0.0000000e+00   0.0000000e+00   0.0000000e+00   0.0000000e+00   0.0000000e+00   0.0000000e+00   0.0000000e+00   0.0000000e+00   0.0000000e+00   0.0000000e+00   4.4844138e-01   0.0000000e+00   0.0000000e+00   0.0000000e+00   4.4844138e-01   0.0000000e+00   1.1007097e+00  -9.9746941e-01   0.0000000e+00   0.0000000e+00   0.0000000e+00   9.1424920e-01   1.5909475e+00  -7.2403871e-01  -6.0050584e-01  -7.6116574e-01  -5.3172411e-01  -5.4251359e-01  -2.9174937e-01   1.8562756e+00  -3.8799370e-01  -4.9489347e-01   6.1951477e-01  -7.7307761e-01  -5.3056726e-02  -6.4192108e-01   8.1908572e-01  -2.3993076e-01   2.3202764e+00  -6.3844009e-01  -9.6197484e-01   0.0000000e+00   0.0000000e+00   0.0000000e+00   2.3926661e-01  -7.9541311e-01   7.4369258e-01   1.1948975e+00   7.1431098e-01   4.4844138e-01   5.8226754e-01  -2.5049924e-01   7.4524447e-01  -8.4834549e-01  -4.3104335e-02  -5.3234632e-02   3.0056806e+00   7.0511379e-01  -6.9263358e-01   1.3401970e-01   3.3246001e-01   1.6156998e-02   1.5344285e-01   4.6496735e-01
  -2.3950722e-01  -2.9836694e-02   0.0000000e+00   0.0000000e+00  -2.9836694e-02   0.0000000e+00  -9.1696508e-01  -4.2679484e-02   6.2398747e-01  -1.0270009e-01  -2.5153591e-01   3.6954870e-01  -3.2559199e-01  -3.6668736e-02  -4.1493523e-01  -7.6520493e-01  -1.7526337e-02  -1.5321238e-01  -7.9968842e-02  -3.2961594e-01  -1.2826467e-01  -1.5445861e-01  -4.8623025e-02   3.5098131e-01  -9.4502297e-01  -1.4014833e-01  -3.4115834e-01  -6.4575042e-01  -4.3134423e-01  -2.4322317e-01  -2.0495356e-01   4.9816019e-01  -2.4461432e-01  -8.5497734e-01  -2.9857246e-01  -2.9937829e-01  -3.0011053e-01  -4.0261422e-01  -1.6864727e-01   0.0000000e+00   0.0000000e+00  -3.8795995e-01  -4.2321340e-01  -2.0664279e-01  -9.6787816e-02  -2.9062120e-01  -3.9834948e-01  -9.3319791e-02   9.7118282e-02   0.0000000e+00   0.0000000e+00  -4.5580840e-01  -8.3856906e-01   7.9240917e-02   0.0000000e+00  -2.1593335e-01  -1.7544303e-01   1.7551472e-01  -2.1589310e-01  -1.7545213e-01  -9.5829728e-01  -1.7549610e-01  -1.8068077e-01  -1.7543959e-01  -2.1589358e-01   0.0000000e+00   0.0000000e+00   0.0000000e+00   0.0000000e+00   0.0000000e+00   0.0000000e+00  -9.4212829e-02   0.0000000e+00  -3.8609297e-01  -2.1149789e-01  -1.5949217e-01  -6.3622063e-01  -4.7762927e-01  -3.8629692e-01  -3.8427421e-01   2.3834426e-02  -2.2823315e-01   0.0000000e+00   0.0000000e+00  -8.1880625e-01   8.1181263e-01  -4.8135526e-01   8.8359887e-01   8.1965376e-01  -1.2377412e-01  -6.6776315e-01  -5.4861593e-01  -4.2126032e-01  -4.7627497e-01  -4.7974497e-01  -5.5348618e-01  -4.0647097e-01   5.8490315e-01   1.2828947e-01  -4.5885987e-01  -7.0946890e-01  -3.3161325e-01   1.0988518e+00  -9.5602686e-01  -1.0879600e+00  -1.0988518e+00   9.5602701e-01  -7.9025401e-01   2.8746275e-02  -8.5111726e-01  -8.7694444e-01  -8.6569024e-01   7.3385834e-02  -6.9386875e-01  -7.7563633e-02  -2.1842620e-01   0.0000000e+00   0.0000000e+00   0.0000000e+00   0.0000000e+00   0.0000000e+00   0.0000000e+00   0.0000000e+00   0.0000000e+00   0.0000000e+00   0.0000000e+00   0.0000000e+00  -3.5390445e-01   0.0000000e+00   0.0000000e+00   0.0000000e+00  -3.5390445e-01   0.0000000e+00   1.6109883e-01  -9.9746941e-01   0.0000000e+00   0.0000000e+00   0.0000000e+00   2.2070887e-01   2.2393698e-01   1.7166590e-01  -6.0050584e-01  -7.6116574e-01  -5.3172411e-01  -5.4251359e-01  -2.9174937e-01   1.0933594e+00  -3.8799370e-01  -8.0696838e-01  -1.7267134e-01  -7.7307761e-01  -6.7682585e-01  -6.4192108e-01  -6.9741066e-01   1.1959301e+00   1.1808716e+00  -6.3844009e-01  -9.6197484e-01   0.0000000e+00   0.0000000e+00   0.0000000e+00  -3.7292699e-01   2.0428007e-01  -6.2434334e-02   2.3391813e-01  -1.6063441e-01  -3.5390445e-01  -2.5863120e-01  -2.5049924e-01  -3.1284566e-02  -8.4834549e-01  -4.3104335e-02  -5.3234632e-02   1.8443353e+00  -1.0374141e-01  -8.8148734e-01  -2.1158746e-01  -4.7027060e-01  -9.9723967e-02  -5.1198710e-01  -3.5815822e-01
  -3.9754823e-01  -4.1748887e-01   0.0000000e+00   0.0000000e+00  -4.1748887e-01   0.0000000e+00  -5.3884473e-01  -4.2679484e-02  -1.2166708e+00  -1.0270009e-01  -1.9677156e-01  -6.3441507e-01  -6.4524448e-01  -6.0861319e-01  -4.2637542e-01  -9.8597246e-01  -1.7526337e-02  -1.5321238e-01  -4.8438802e-01  -3.2961594e-01  -1.2826467e-01   2.4743310e-01  -4.8623025e-02  -8.1187306e-01  -1.7079015e-01  -1.4014833e-01  -3.4115834e-01   1.5066856e+00   1.1514159e-01   5.4990117e-01   1.9248192e+00  -1.1754524e+00  -2.9679358e-01   4.9638490e-01  -7.7240000e-01   6.7018601e-01   2.2355855e+00   1.1811699e-01  -1.6864727e-01   0.0000000e+00   0.0000000e+00  -5.5450350e-01  -5.0075753e-01  -2.4178368e-01  -3.1988067e-01  -6.6066115e-01  -5.4931954e-01  -2.5003540e-01  -4.3200445e-01   0.0000000e+00   0.0000000e+00  -7.1605866e-01  -8.3719283e-01  -1.5552562e-01   0.0000000e+00  -2.7404657e-01  -1.7550158e-01   1.7515321e-01  -2.7396380e-01  -1.7545044e-01  -3.2635505e-01  -1.7534378e-01  -1.8701189e-01  -1.7546937e-01  -2.7396143e-01   0.0000000e+00   0.0000000e+00   0.0000000e+00   0.0000000e+00   0.0000000e+00   0.0000000e+00  -9.4212829e-02   0.0000000e+00  -3.2379351e-01   1.5753637e-01   7.9525173e-01  -2.4794114e-01   1.7367590e-01   6.1697072e-01   1.6175887e-01   1.8619468e-02  -5.6712775e-01   0.0000000e+00   0.0000000e+00  -4.4402780e-01   4.3354065e-01   8.8630541e-01   5.0153060e-01   7.5785127e-01  -8.3393216e-01  -6.6776315e-01   2.4190413e-01  -4.2126032e-01   6.8001288e-01  -4.7974497e-01  -5.5348618e-01  -4.0647097e-01  -4.8062189e-01  -4.0761456e-01  -4.5885987e-01   7.7503730e-02  -3.3161325e-01   1.5762238e-01  -1.1564110e+00  -2.4820471e-01  -1.5762233e-01   1.1564111e+00  -2.1147946e-02  -2.5145858e-01  -9.8286902e-01  -3.1785840e-01  -2.4705456e-01   2.0012707e-01  -1.2255191e-01   7.2091114e-01   8.5951412e-01   0.0000000e+00   0.0000000e+00   0.0000000e+00   0.0000000e+00   0.0000000e+00   0.0000000e+00   0.0000000e+00   0.0000000e+00   0.0000000e+00   0.0000000e+00   0.0000000e+00  -3.1102464e-01   0.0000000e+00   0.0000000e+00   0.0000000e+00  -3.1102464e-01   0.0000000e+00  -3.0870662e-01  -9.9746941e-01   0.0000000e+00   0.0000000e+00   0.0000000e+00  -1.2844905e-01  -5.9524856e-01  -3.3884386e-01   4.7974456e-01  -2.0556816e-01  -5.3172411e-01  -4.3008888e-01  -2.9174937e-01  -1.1953896e+00   8.3472548e-01   7.4308917e-01  -6.0938158e-01   3.4474221e-01  -6.7682585e-01  -6.4192108e-01  -4.6707887e-01  -6.2113275e-01  -6.1241035e-01   3.4488112e-01   6.2313297e-01   0.0000000e+00   0.0000000e+00   0.0000000e+00  -5.9459955e-01   3.9859707e-01  -7.5786776e-01   1.5189530e-01  -6.4612729e-01  -3.1102464e-01  -5.6279023e-01  -2.5049924e-01  -4.1954890e-01  -4.8057392e-02  -4.3104335e-02  -5.3234632e-02  -4.1145161e-01  -1.3039870e-01  -2.3234281e-01  -4.9409744e-01  -6.7832738e-01  -1.1754165e-01  -8.1910862e-01  -8.4455060e-01
  -8.9932352e-01  -6.7592362e-01   0.0000000e+00   0.0000000e+00  -6.7592362e-01   0.0000000e+00  -1.6072438e-01  -4.2679484e-02  -2.9634164e-01  -1.0270009e-01  -8.5394382e-01   3.6954870e-01  -8.5834615e-01  -8.9458541e-01  -8.7048314e-01  -3.4513885e-01  -1.7526337e-02  -1.5321238e-01  -7.5400081e-01  -3.2961594e-01  -1.2826467e-01  -7.5729619e-01  -4.8623025e-02  -8.1187306e-01  -1.7079015e-01  -1.4014833e-01  -3.4115834e-01   2.4402556e-01  -8.5373578e-01  -5.0759795e-01  -3.3403074e-01  -3.3864612e-01  -8.7076545e-01  -1.7929622e-01  -8.6716550e-01  -5.4176937e-01  -4.2085800e-01  -8.0762738e-01  -1.6864727e-01   0.0000000e+00   0.0000000e+00  -8.5380411e-01  -9.8092174e-01  -8.2129783e-01  -7.7952227e-01  -8.5567668e-01  -9.6684922e-01  -6.7771269e-01  -5.9647360e-01   0.0000000e+00   0.0000000e+00  -9.1112653e-01  -3.6489356e-01  -8.5982523e-01   0.0000000e+00  -3.1956725e-01  -1.7549390e-01   1.7551906e-01  -3.1946616e-01  -1.7545033e-01  -5.5009182e-01  -1.7553493e-01  -1.8985810e-01  -1.7545909e-01  -3.1946666e-01   0.0000000e+00   0.0000000e+00   0.0000000e+00   0.0000000e+00   0.0000000e+00   0.0000000e+00  -9.4212829e-02   0.0000000e+00  -8.2390329e-01  -6.8750495e-01  -5.4805074e-01  -9.1809255e-01  -7.8226607e-01  -6.1522762e-01  -4.5928454e-01  -4.2509408e-01  -9.0540534e-01   0.0000000e+00   0.0000000e+00  -6.4684424e-01   6.3824766e-01   2.3820414e+00   9.4647043e-01  -6.5097686e-02  -7.5589647e-01  -6.6776315e-01  -5.4861593e-01  -4.2126032e-01  -4.7627497e-01   8.0335850e-01  -5.5348618e-01  -4.0647097e-01   3.3413945e-01  -4.0761456e-01  -4.5885987e-01  -4.5103889e-02  -3.3161325e-01  -2.4069192e-01  -5.0372972e-01   1.0310134e-02   2.4069192e-01   5.0372962e-01   4.0125006e-01  -9.5623748e-01  -7.8467560e-01  -4.0496208e-01  -2.9737800e-01  -6.1369577e-01  -1.2255191e-01  -7.1634345e-01  -9.3705304e-01   0.0000000e+00   0.0000000e+00   0.0000000e+00   0.0000000e+00   0.0000000e+00   0.0000000e+00   0.0000000e+00   0.0000000e+00   0.0000000e+00   0.0000000e+00   0.0000000e+00  -9.0300366e-01   0.0000000e+00   0.0000000e+00   0.0000000e+00  -9.0300366e-01   0.0000000e+00  -7.7851207e-01  -9.9746941e-01   0.0000000e+00   0.0000000e+00   0.0000000e+00  -5.7243774e-01  -5.9524856e-01  -3.3884386e-01  -6.0050584e-01  -8.7181376e-02   1.1855372e+00  -5.4251359e-01  -2.9174937e-01   7.6137479e-02  -3.8799370e-01  -9.4864595e-01  -9.4937082e-01  -7.9585569e-03  -6.7682585e-01   2.0245664e-01  -4.6707887e-01  -6.2113275e-01  -1.9275802e-01  -3.7280277e-01  -9.6197484e-01   0.0000000e+00   0.0000000e+00   0.0000000e+00  -3.8707630e-01   1.1753763e+00  -9.3857652e-01  -9.5712190e-01  -1.0030133e+00  -9.0300366e-01  -8.9813336e-01  -2.5049924e-01  -6.7839186e-01  -8.4834549e-01  -4.3104335e-02  -5.3234632e-02  -4.1145161e-01  -9.8380629e-01  -3.2676969e-01  -1.0530314e-01  -9.3157192e-01  -1.3153184e-01  -8.7029554e-01  -8.8196540e-01
  -9.4803612e-03  -2.9836694e-02   0.0000000e+00   0.0000000e+00  -2.9836694e-02   0.0000000e+00   2.1739598e-01  -4.2679484e-02   1.0841520e+00  -1.0270009e-01  -3.2478492e-02  -1.3243318e-01   3.1371301e-01  -4.6562707e-01   2.7520102e-01   9.4061328e-01  -1.7526337e-02  -1.5321238e-01  -7.9968842e-02  -3.2961594e-01  -1.2826467e-01  -3.5540447e-01  -4.8623025e-02   2.6766900e+00  -1.7079015e-01  -1.4014833e-01  -3.4115834e-01  -9.4871082e-01  -1.0334055e-01   2.1151606e-02  -1.8735215e-01   1.0560311e+00   1.6281981e-02  -1.7929622e-01   3.6478608e-01  -5.6987214e-02  -2.8364498e-01  -4.0261422e-01  -1.6864727e-01   0.0000000e+00   0.0000000e+00   2.5694330e-01   4.1828098e-02  -2.1210012e-01  -1.4881081e-01   3.3357590e-01  -2.3213067e-02  -4.8646749e-01  -4.2815366e-01   0.0000000e+00   0.0000000e+00   2.5899659e-01   7.9695687e-02   5.4877399e-01   0.0000000e+00  -2.0351682e-02  -1.7537671e-01   1.7543777e-01  -2.0097848e-02  -1.7540472e-01   9.6127289e-01  -1.7530742e-01  -1.6830275e-01  -1.7541999e-01  -2.0098376e-02   0.0000000e+00   0.0000000e+00   0.0000000e+00   0.0000000e+00   0.0000000e+00   0.0000000e+00  -9.4212829e-02   0.0000000e+00   1.7997715e-01   8.6991749e-02  -1.5830341e-01  -1.9992541e-01  -2.3676841e-01  -3.5428064e-01  -3.0654841e-01  -5.2241548e-01   1.2094938e-01   0.0000000e+00   0.0000000e+00   7.9593680e-01  -8.1798240e-01  -8.5729731e-01  -9.4940957e-01  -6.9775997e-01   4.2553524e-01   5.4937218e-01   1.1418967e+00   1.2348932e+00   5.0400768e-02  -4.7974497e-01  -5.5348618e-01   2.4032518e-01  -4.8062189e-01  -4.0761456e-01   4.6214743e-01   9.5211679e-01  -3.3161325e-01  -8.7332107e-01  -2.0949642e-01   9.9520906e-01   8.7332108e-01   2.0949628e-01   4.9742626e-01  -2.3558869e-01  -3.9648829e-02   8.9656648e-01   7.9186442e-01   2.0535118e-01   5.2928843e-01   6.7613755e-02  -3.8769647e-02   0.0000000e+00   0.0000000e+00   0.0000000e+00   0.0000000e+00   0.0000000e+00   0.0000000e+00   0.0000000e+00   0.0000000e+00   0.0000000e+00   0.0000000e+00   0.0000000e+00   1.5443791e-01   0.0000000e+00   0.0000000e+00   0.0000000e+00   1.5443791e-01   0.0000000e+00   6.3090428e-01   1.0023831e+00   0.0000000e+00   0.0000000e+00   0.0000000e+00  -4.5226696e-01   2.2393698e-01   2.2271029e+00  -6.0050584e-01   5.9117196e-01  -3.2947230e-01  -5.4251359e-01  -2.9174937e-01   3.6134807e-01  -3.8799370e-01  -5.4565197e-01   1.5768704e-01  -5.4588414e-01   8.0480202e-01   1.0523079e+00  -4.6707887e-01  -2.7383661e-03   7.0022321e-01  -6.3844009e-01  -9.6197484e-01   0.0000000e+00   0.0000000e+00   0.0000000e+00   1.0870934e+00  -5.7343941e-01   5.9445510e-01   8.1941655e-01   5.3275746e-01   1.5443791e-01   1.4557237e-01  -2.5049924e-01  -3.1284566e-02   1.5726911e-01  -4.3104335e-02  -5.3234632e-02   1.2971145e+00  -7.4602996e-01   3.1121787e+00   1.1410960e-01   1.6844737e-01  -2.8981145e-02   2.0462977e-01   3.5272296e-01
  -1.5349304e-01   3.5781549e-01   0.0000000e+00   0.0000000e+00   3.5781549e-01   0.0000000e+00  -9.1696508e-01  -4.2679484e-02   9.3076384e-01  -1.0270009e-01  -3.0630027e-01  -6.3441507e-01  -2.1904115e-01   3.9228960e-01  -7.6915272e-01  -2.0177831e+00  -1.7526337e-02  -1.5321238e-01   3.2445034e-01  -3.2961594e-01  -1.2826467e-01  -3.5540447e-01  -4.8623025e-02  -8.1187306e-01  -9.4502297e-01  -1.4014833e-01  -3.4115834e-01  -6.2609902e-01  -5.9622245e-01  -7.7197274e-01  -9.7941642e-01   1.0560311e+00  -1.9243506e-01  -8.5497734e-01  -1.4275946e-02  -7.8416044e-01  -1.0245951e+00  -5.7619129e-01  -1.6864727e-01   0.0000000e+00   0.0000000e+00  -3.8422702e-01  -3.2157963e-01   1.4992366e-01   2.5042537e-01  -1.5945858e-01  -1.5265746e-01   5.1056306e-01   6.9525288e-01   0.0000000e+00   0.0000000e+00  -3.9069107e-01  -9.4669247e-01  -6.2505870e-01   0.0000000e+00  -2.0908043e-01  -1.7542816e-01   1.7551906e-01  -2.0907109e-01  -1.7544289e-01  -9.3181415e-01  -1.7584474e-01  -1.7637753e-01  -1.7541079e-01  -2.0907160e-01   0.0000000e+00   0.0000000e+00   0.0000000e+00   0.0000000e+00   0.0000000e+00   0.0000000e+00  -9.4212829e-02   0.0000000e+00  -5.7146697e-01  -6.8606844e-01  -7.9250549e-01  -7.2194386e-01  -7.5965452e-01  -7.4031337e-01  -4.9367646e-01   8.8383899e-01  -1.2489956e-01   0.0000000e+00   0.0000000e+00  -1.0970746e+00   1.0926749e+00   3.3827447e+00  -3.2905237e-01  -1.1710368e+00  -2.7536093e-01  -6.6776315e-01  -5.4861593e-01  -4.2126032e-01  -4.7627497e-01  -4.7974497e-01   2.1507394e+00  -4.0647097e-01  -4.8062189e-01  -4.0761456e-01  -4.5885987e-01  -7.0946890e-01  -3.3161325e-01   1.0988518e+00   2.7458921e+00  -1.0879600e+00  -1.0988518e+00  -2.7458920e+00  -7.9025401e-01  -2.9898694e-01   1.2322585e+00  -8.7694444e-01  -8.6569024e-01  -1.4428728e+00  -6.9386875e-01  -1.6745133e+00  -1.8353368e+00   0.0000000e+00   0.0000000e+00   0.0000000e+00   0.0000000e+00   0.0000000e+00   0.0000000e+00   0.0000000e+00   0.0000000e+00   0.0000000e+00   0.0000000e+00   0.0000000e+00  -6.1898877e-01   0.0000000e+00   0.0000000e+00   0.0000000e+00  -6.1898877e-01   0.0000000e+00  -3.0870662e-01  -9.9746941e-01   0.0000000e+00   0.0000000e+00   0.0000000e+00   6.5186673e-01  -5.9524856e-01  -7.2403871e-01  -6.0050584e-01  -7.6116574e-01  -1.2722048e-01   1.2338660e-01  -2.9174937e-01   9.8739859e-01  -3.8799370e-01  -9.4864595e-01  -6.7476884e-02  -7.7307761e-01  -6.7682585e-01  -6.4192108e-01  -2.3674707e-01   9.0444348e-02   7.6040607e-01  -6.3844009e-01  -9.6197484e-01   0.0000000e+00   0.0000000e+00   0.0000000e+00  -1.0907687e+00   3.1585220e-01   2.5027498e-01  -6.2619854e-01   2.9680557e-02  -6.1898877e-01  -1.3907609e-01  -2.5049924e-01   3.5697986e-01  -8.4834549e-01  -4.3104335e-02  -5.3234632e-02  -4.1145161e-01  -1.7802481e-01  -8.8148734e-01  -8.8289174e-01  -4.2569171e-01  -1.0355147e-01   5.1069014e-02   5.3404569e-02
  -4.1895071e-01  -2.9836694e-02   0.0000000e+00   0.0000000e+00  -2.9836694e-02   0.0000000e+00  -9.1696508e-01  -4.2679484e-02   6.2398747e-01  -1.0270009e-01  -4.7059333e-01  -6.3441507e-01  -4.3214282e-01   1.0631738e-01  -6.8738985e-01  -1.1559324e+00  -1.7526337e-02  -1.5321238e-01  -7.9968842e-02  -3.2961594e-01   1.8141994e+00  -4.5587740e-01  -4.8623025e-02  -8.1187306e-01  -9.4502297e-01  -1.4014833e-01  -3.4115834e-01  -3.2762279e-01  -5.8794292e-01  -5.0759795e-01  -5.6452560e-01   4.9816019e-01  -4.5333137e-01  -8.5497734e-01  -3.9333797e-01  -5.4176937e-01  -6.3647838e-01  -6.3405031e-01  -1.6864727e-01   0.0000000e+00   0.0000000e+00  -4.9377869e-01  -5.5188915e-01  -2.0664279e-01  -9.6787816e-02  -3.9441033e-01  -4.9947123e-01   1.8804771e-03   2.0273179e-01   0.0000000e+00   0.0000000e+00  -5.2902181e-01  -7.6419006e-01  -3.9029216e-01   0.0000000e+00  -2.5088128e-01  -1.7545520e-01   1.7551906e-01  -2.5082752e-01  -1.7545585e-01  -9.6295465e-01  -1.7563481e-01  -1.8277284e-01  -1.7543984e-01  -2.5082803e-01   0.0000000e+00   0.0000000e+00   0.0000000e+00   0.0000000e+00   0.0000000e+00   0.0000000e+00  -9.4212829e-02   0.0000000e+00  -5.1013177e-01  -3.8373628e-01  -4.6609985e-01  -6.8960425e-01  -5.6286529e-01  -5.4994036e-01  -4.0586078e-01   6.3269113e-01  -3.8234737e-01   0.0000000e+00   0.0000000e+00  -9.0114961e-01   8.9492356e-01   1.7396521e+00   2.4667040e+00   8.8145612e-01  -8.3393216e-01  -2.6109749e-01  -5.4861593e-01  -4.2126032e-01  -4.7627497e-01  -4.7974497e-01  -5.5348618e-01  -4.0647097e-01  -4.8062189e-01  -4.0761456e-01   1.8450684e-01  -7.0946890e-01  -3.3161325e-01   6.8455578e-01  -1.2198252e+00  -3.8002918e-01  -6.8455576e-01   1.2198252e+00  -7.9025401e-01  -2.9696592e-01  -1.0574308e+00  -4.6265249e-01  -6.2633663e-01   4.4792520e-03  -6.9386875e-01  -3.0569937e-01  -4.8791134e-01   0.0000000e+00   0.0000000e+00   0.0000000e+00   0.0000000e+00   0.0000000e+00   0.0000000e+00   0.0000000e+00   0.0000000e+00   0.0000000e+00   0.0000000e+00   0.0000000e+00  -5.1307467e-01   0.0000000e+00   0.0000000e+00   0.0000000e+00  -5.1307467e-01   0.0000000e+00  -3.0870662e-01  -9.9746941e-01   0.0000000e+00   0.0000000e+00   0.0000000e+00   4.5476423e-01  -5.9524856e-01  -7.2403871e-01  -3.1787849e-01  -7.6116574e-01  -5.3172411e-01  -5.4251359e-01  -2.9174937e-01   1.1851917e+00  -3.8799370e-01  -6.9236416e-01  -4.2253565e-01  -7.7307761e-01  -2.5265528e-01  -3.3853263e-01  -6.9741066e-01  -1.8063265e-01   7.4414049e-01  -6.3844009e-01  -9.6197484e-01   0.0000000e+00   0.0000000e+00   0.0000000e+00  -1.0907687e+00   4.0463977e-01  -1.8076726e-01  -3.1092088e-01  -2.7590346e-01  -5.1307467e-01  -3.7008860e-01  -2.5049924e-01  -3.1284566e-02  -8.4834549e-01  -4.3104335e-02  -5.3234632e-02  -4.1145161e-01  -4.6810097e-02  -8.8148734e-01  -8.8289174e-01  -5.5968066e-01  -1.1147044e-01  -4.6080018e-01  -4.3298781e-01
  -4.0901228e-02  -2.9836694e-02   0.0000000e+00   0.0000000e+00  -2.9836694e-02   0.0000000e+00  -9.1696508e-01  -4.2679484e-02   6.2398747e-01  -1.0270009e-01  -4.7059333e-01  -6.3441507e-01  -5.9394890e-03   6.7826183e-01  -4.9737139e-01  -2.7545560e-01  -1.7526337e-02  -1.5321238e-01  -7.9968842e-02   5.3189603e+00  -1.2826467e-01  -8.5776912e-01  -4.8623025e-02  -8.1187306e-01  -9.4502297e-01  -1.4014833e-01  -3.4115834e-01  -2.0104729e-01  -8.5005630e-01  -5.0759795e-01  -6.5672357e-01   4.9816019e-01  -4.5333137e-01  -8.5497734e-01  -1.4275946e-02  -5.4176937e-01  -7.2272656e-01  -6.3405031e-01  -1.6864727e-01   0.0000000e+00   0.0000000e+00   2.7150105e-02   3.6473706e-01  -2.7433512e-01  -2.0083370e-01  -3.2538446e-02   1.7909825e-01  -1.2431159e-01  -3.4170547e-03   0.0000000e+00   0.0000000e+00   7.5616746e-01   1.0310022e+00   7.9240917e-02   0.0000000e+00   5.8360558e-02  -1.7541579e-01   1.7561428e-01   5.8624044e-02  -1.7544007e-01  -8.1674952e-01  -1.7543579e-01  -1.7427149e-01  -1.7542059e-01   5.8623510e-02   0.0000000e+00   0.0000000e+00   0.0000000e+00   0.0000000e+00   0.0000000e+00   0.0000000e+00  -9.4212829e-02   0.0000000e+00  -1.1026530e-02  -1.7728861e-01  -3.3043486e-01   6.1988861e-01   3.2275073e-01  -1.7544817e-02   2.9686602e-01   1.8660493e+00   2.4621374e-01   0.0000000e+00   0.0000000e+00  -6.4039652e-01   6.3173984e-01  -8.3593220e-01  -9.1048142e-01  -3.2952509e-03  -3.5437337e-02  -6.6776315e-01  -5.4861593e-01  -4.2126032e-01  -4.7627497e-01  -4.7974497e-01  -5.5348618e-01   4.9855258e+00  -4.8062189e-01  -4.0761456e-01  -4.5885987e-01  -7.0946890e-01  -3.3161325e-01   1.0988518e+00   1.2313352e+00  -1.0879600e+00  -1.0988518e+00  -1.2313350e+00  -7.9025401e-01   7.6673894e-01   1.3789897e+00  -8.7694444e-01  -8.6569024e-01  -5.0922215e-01  -6.9386875e-01  -7.7563633e-02  -2.1842620e-01   0.0000000e+00   0.0000000e+00   0.0000000e+00   0.0000000e+00   0.0000000e+00   0.0000000e+00   0.0000000e+00   0.0000000e+00   0.0000000e+00   0.0000000e+00   0.0000000e+00   2.4301488e-01   0.0000000e+00   0.0000000e+00   0.0000000e+00   2.4301488e-01   0.0000000e+00   1.6109883e-01  -9.9746941e-01   0.0000000e+00   0.0000000e+00   0.0000000e+00   1.9790230e+00  -5.9524856e-01  -7.2403871e-01  -6.0050584e-01  -7.6116574e-01  -5.3172411e-01  -5.4251359e-01   7.4284046e+00   1.6797007e-01  -3.8799370e-01   2.4046323e+00   2.9455494e-01  -7.7307761e-01  -6.7682585e-01  -6.4192108e-01   5.6813952e-01  -1.8063265e-01  -1.9275802e-01  -6.3844009e-01   2.1799518e+00   0.0000000e+00   0.0000000e+00   0.0000000e+00  -1.0907687e+00  -2.9265716e-01   2.5027498e-01   2.0136475e-01   2.4487944e-01   2.4301488e-01   2.3977990e-01  -2.5049924e-01  -3.1284566e-02  -8.4834549e-01  -4.3104335e-02  -5.3234632e-02  -4.1145161e-01   8.8989314e-01  -8.8148734e-01  -8.8289174e-01   5.8568227e-01  -7.6890929e-02   1.0225593e-01   1.5989770e-02
   9.9251813e-01   1.2623371e+00   0.0000000e+00   0.0000000e+00   1.2623371e+00   0.0000000e+00   1.3517570e+00  -4.2679484e-02   6.2398747e-01  -1.0270009e-01   8.9851554e-01   8.7153059e-01   1.2726705e+00   1.1072202e+00   8.0445481e-01  -2.6264966e-01  -1.7526337e-02  -1.5321238e-01   1.2680951e+00  -3.2961594e-01  -1.2826467e-01   4.4837896e-01  -4.8623025e-02  -8.1187306e-01   1.7647919e+00  -1.4014833e-01  -3.4115834e-01  -1.0995961e+00   5.6899215e-01  -2.4322317e-01  -6.2738786e-01   4.9816019e-01   1.0076879e+00   1.1720660e+00   1.4072066e+00  -2.9937829e-01  -6.9528395e-01   8.1242528e-01  -1.6864727e-01   0.0000000e+00   0.0000000e+00   1.2127229e+00   1.0394011e+00   1.1175337e+00   1.1625124e+00   1.2595718e+00   9.6173824e-01   1.1031387e+00   1.1785593e+00   0.0000000e+00   0.0000000e+00   1.2014731e+00  -2.9402678e-02   1.0183071e+00   0.0000000e+00   4.2043686e-01  -1.7534401e-01   1.7574713e-01   4.1877670e-01  -1.7540748e-01   9.3722150e-02  -1.7509901e-01  -1.5036226e-01  -1.7538966e-01   4.1877614e-01   0.0000000e+00   0.0000000e+00   0.0000000e+00   0.0000000e+00   0.0000000e+00   0.0000000e+00  -9.4212829e-02   0.0000000e+00   9.4649710e-01   3.6658671e-01  -1.8400240e-01   7.2968084e-01   2.2364565e-01  -2.3680503e-01  -9.6801295e-02  -6.8732546e-02   1.0018717e+00   0.0000000e+00   0.0000000e+00   1.2455360e+00  -1.2717726e+00  -1.0618901e+00  -1.0625454e+00   5.6756447e-01   2.5761614e-01   1.8519099e+00  -5.4861593e-01   1.4381886e-01   6.8001288e-01  -4.7974497e-01  -2.0477153e-01  -4.0647097e-01  -4.8062189e-01   2.1512839e+00   2.7409605e-01  -4.5103889e-02   7.8738383e-01   2.5205623e-02  -3.4224566e-01   1.1461550e-02  -2.5205507e-02   3.4224566e-01  -5.4569253e-02   7.9085356e-01   1.5875149e-01   3.2833134e-01   2.9628516e-01   8.1654777e-01   2.0599929e-01   1.6812084e-01   8.9556783e-02   0.0000000e+00   0.0000000e+00   0.0000000e+00   0.0000000e+00   0.0000000e+00   0.0000000e+00   0.0000000e+00   0.0000000e+00   0.0000000e+00   0.0000000e+00   0.0000000e+00   7.6875811e-01   0.0000000e+00   0.0000000e+00   0.0000000e+00   7.6875811e-01   0.0000000e+00   1.1007097e+00   1.0023831e+00   0.0000000e+00   0.0000000e+00   0.0000000e+00   5.5805939e-01   1.8489584e+00  -4.4118433e-01   4.5463160e-03  -7.6116574e-01   1.7922926e+00   2.3581127e-01  -2.9174937e-01   3.6010445e-01  -3.8799370e-01   6.4229630e-01   9.9706763e-01   3.4474221e-01   2.1062182e+00  -6.4192108e-01   2.9663741e+00  -6.2113275e-01   3.1927604e-01  -4.4337861e-01   1.0787462e-01   0.0000000e+00   0.0000000e+00   0.0000000e+00   8.9862457e-01  -1.2558078e+00   1.2898885e+00   1.0091736e+00   1.2814714e+00   7.6875811e-01   1.1159852e+00  -2.5049924e-01   1.2629302e+00   2.4732661e-01  -4.3104335e-02  -5.3234632e-02  -4.1145161e-01   6.1969920e-01   8.6662538e-02   8.1578832e-01   1.0902259e+00   1.2583477e-01   1.6378635e+00   1.5499965e+00
   6.7151102e-01   7.4546757e-01   0.0000000e+00   0.0000000e+00   7.4546757e-01   0.0000000e+00  -5.3884473e-01  -4.2679484e-02  -2.9634164e-01  -1.0270009e-01   7.8898683e-01  -6.3441507e-01   2.0716218e-01   8.2124794e-01   1.4656199e-01  -1.5175727e+00  -1.7526337e-02  -1.5321238e-01   7.2886952e-01  -3.2961594e-01  -1.2826467e-01   1.2521624e+00  -4.8623025e-02  -8.1187306e-01  -5.5790656e-01  -1.4014833e-01  -3.4115834e-01  -3.1627016e-01   8.6728951e-01  -7.7197274e-01  -9.7941642e-01  -3.3864612e-01   7.9897089e-01  -8.5497734e-01   2.7002057e-01  -7.8416044e-01  -1.0245951e+00   1.1017204e+00  -1.6864727e-01   0.0000000e+00   0.0000000e+00   2.4005032e-01   5.6263837e-01   1.1120763e+00   9.4492475e-01   1.3571880e-01   4.8246328e-01   1.0986885e+00   7.9364820e-01   0.0000000e+00   0.0000000e+00   3.1828909e-02  -9.5835580e-01  -3.9029216e-01   0.0000000e+00  -7.5450249e-02  -1.7543576e-01   1.7561436e-01  -7.7171219e-02  -1.7544965e-01  -5.7292210e-01  -1.7526801e-01  -1.7052295e-01  -1.7544316e-01  -7.7171742e-02   0.0000000e+00   0.0000000e+00   0.0000000e+00   0.0000000e+00   0.0000000e+00   0.0000000e+00  -9.4212829e-02   0.0000000e+00   5.6756551e-02  -4.4120936e-01  -5.9592115e-01   1.7951690e-01  -3.2651314e-01  -4.8408174e-01  -2.3143313e-01   9.5732759e-01   3.6985561e-01   0.0000000e+00   0.0000000e+00  -5.9555441e-01   5.8647972e-01   1.4803383e-01   1.5856001e+00   1.3596122e+00  -7.5589647e-01   3.2664740e-01   2.4190413e-01  -4.2126032e-01  -4.7627497e-01  -4.7974497e-01   1.8668872e-01  -4.0647097e-01  -4.8062189e-01  -4.0761456e-01  -4.5885987e-01  -7.0946890e-01   4.1385772e-02   1.0443593e+00  -8.3141378e-01  -9.9484547e-01  -1.0443592e+00   8.3141392e-01  -7.9025401e-01   8.9089126e-01  -5.4081117e-01  -7.8984076e-01  -8.1536684e-01   7.4394164e-01  -6.9386875e-01  -3.0569937e-01  -4.8791134e-01   0.0000000e+00   0.0000000e+00   0.0000000e+00   0.0000000e+00   0.0000000e+00   0.0000000e+00   0.0000000e+00   0.0000000e+00   0.0000000e+00   0.0000000e+00   0.0000000e+00   3.6535892e-01   0.0000000e+00   0.0000000e+00   0.0000000e+00   3.6535892e-01   0.0000000e+00  -3.0870662e-01  -9.9746941e-01   0.0000000e+00   0.0000000e+00   0.0000000e+00   1.0877320e+00  -5.9524856e-01  -7.2403871e-01  -2.5965915e-01  -2.0556816e-01   5.5732404e-01  -5.4251359e-01   1.6537435e+00  -6.8677875e-01  -3.8799370e-01   2.8352907e+00   3.8046180e-01  -4.2037681e-01  -6.7682585e-01  -4.9520670e-01   5.4283738e-01  -6.2113275e-01  -6.1762224e-01   7.9243811e-02   2.2475735e+00   0.0000000e+00   0.0000000e+00   0.0000000e+00  -9.1663789e-01  -4.4875913e-01   5.1466616e-01  -1.0383994e-01   4.8414639e-01   3.6535892e-01   3.7285406e-01  -2.5049924e-01   7.4524447e-01  -7.0065345e-01  -4.3104335e-02  -5.3234632e-02  -4.1145161e-01   1.0143008e+00  -8.8148734e-01  -8.1114031e-01   8.0470626e-02  -6.4616522e-02   6.6531205e-01   4.6496735e-01
   3.8291848e-01   3.5781549e-01   0.0000000e+00   0.0000000e+00   3.5781549e-01   0.0000000e+00   5.9551633e-01  -4.2679484e-02   6.2398747e-01  -1.0270009e-01   2.4134328e-01   8.7153059e-01   4.2026384e-01  -3.6668736e-02   7.2988055e-01   1.3362833e+00  -1.7526337e-02  -1.5321238e-01   1.8964395e-01   8.0009932e-01  -1.2826467e-01   4.6487244e-02  -4.8623025e-02   9.3240849e-01  -1.7079015e-01  -1.4014833e-01   1.7686452e+00  -4.2972644e-01   2.5823905e-01   5.4990117e-01   3.4069068e-01   4.9816019e-01   2.2499902e-01  -1.7929622e-01   3.6478608e-01   4.2779494e-01   2.1032176e-01   6.0257970e-02  -1.6864727e-01   0.0000000e+00   0.0000000e+00   4.5042533e-01   5.6138213e-01   1.9162397e-01   2.0009345e-01   4.0135438e-01   4.9065544e-01  -1.1456660e-01  -7.9888792e-02   0.0000000e+00   0.0000000e+00   6.6111830e-01   1.9212515e-01   5.4877399e-01   0.0000000e+00   1.0558790e-01  -1.7538613e-01   1.7440748e-01   1.0585718e-01  -1.7542574e-01   7.1013978e-01  -1.7533062e-01  -1.6746903e-01  -1.7542460e-01   1.0585664e-01   0.0000000e+00   0.0000000e+00   0.0000000e+00   0.0000000e+00   0.0000000e+00   0.0000000e+00  -9.4212829e-02   0.0000000e+00   4.9350505e-01   4.8238993e-01   4.5631082e-01   5.1480938e-01   4.7270267e-01   3.5623976e-01   1.4893563e-01   3.6759293e-01   5.6256665e-01   0.0000000e+00   0.0000000e+00   3.1515244e-01  -3.3271636e-01  -4.2165234e-01  -7.9585676e-01   9.4287702e-02  -3.8641637e-02   2.4292572e-01   5.6059631e-01  -4.2126032e-01  -4.7627497e-01   8.0335850e-01  -1.6202588e-01   1.3922947e+00   6.7540645e-01  -4.0761456e-01   1.5514499e-01  -4.5103889e-02  -3.3161325e-01   3.0868581e-01   3.0342295e-01  -2.3874658e-01  -3.0868581e-01  -3.0342295e-01  -2.8892122e-01   7.5530700e-01   7.6702275e-01  -9.5774707e-03  -6.8947940e-02   2.4333466e-01  -1.2255191e-01   6.7613755e-02  -3.8769647e-02   0.0000000e+00   0.0000000e+00   0.0000000e+00   0.0000000e+00   0.0000000e+00   0.0000000e+00   0.0000000e+00   0.0000000e+00   0.0000000e+00   0.0000000e+00   0.0000000e+00   5.8088538e-01   0.0000000e+00   0.0000000e+00   0.0000000e+00   5.8088538e-01   0.0000000e+00   6.3090428e-01  -9.9746941e-01   0.0000000e+00   0.0000000e+00   0.0000000e+00   5.3977063e-01  -5.9524856e-01   2.2264055e+00   1.3889790e-01   3.7037419e-01  -1.2722048e-01  -5.1805357e-01   1.0631363e+00  -1.7816788e-01  -3.8799370e-01   1.5028847e+00   5.1385165e-01  -7.9585569e-03   2.7502892e-01   2.2551022e-01  -1.4643234e-02   9.7568011e-01  -4.2698254e-01   2.1823706e-01   1.2534244e+00   0.0000000e+00   0.0000000e+00   0.0000000e+00   3.2623774e-01  -7.8280071e-01   5.9445510e-01   8.5050468e-01   6.4472236e-01   5.8088538e-01   4.8237368e-01  -2.5049924e-01   3.5697986e-01  -1.7793576e-01  -4.3104335e-02  -5.3234632e-02   1.3576908e-01   3.0762389e-01   9.3167195e-01   3.8324239e-01   5.6612945e-01  -1.1691388e-02   1.5344285e-01   3.1530816e-01
   2.9458083e-01   4.8703278e-01   0.0000000e+00   0.0000000e+00   4.8703278e-01   0.0000000e+00  -1.6072438e-01  -4.2679484e-02   1.2375402e+00  -1.0270009e-01   1.8657893e-01  -1.3243318e-01   5.2681467e-01   6.7826183e-01   3.6452234e-01   4.4367577e-01  -1.7526337e-02  -1.5321238e-01   4.5925673e-01  -3.2961594e-01  -1.2826467e-01  -1.5445861e-01  -4.8623025e-02   1.5138357e+00  -1.7079015e-01  -1.4014833e-01  -3.4115834e-01  -9.7883268e-01  -2.8685802e-01   2.1151606e-02  -2.5335752e-01   1.1954988e+00   2.2499902e-01   4.9638490e-01   5.5431709e-01  -5.6987214e-02  -3.4539085e-01  -2.8689617e-01  -1.6864727e-01   0.0000000e+00   0.0000000e+00   4.6858091e-01   2.6405594e-01   2.4785047e-01   3.9217460e-01   5.5614327e-01   2.0869372e-01   4.0032289e-01   6.4498518e-01   0.0000000e+00   0.0000000e+00   4.2164801e-01  -2.7859381e-01   7.8354053e-01   0.0000000e+00   7.0167394e-02  -1.7537918e-01   1.7558155e-01   7.0432328e-02  -1.7542586e-01  -7.9787998e-02  -1.7567662e-01  -1.6692304e-01  -1.7540899e-01   7.0431793e-02   0.0000000e+00   0.0000000e+00   0.0000000e+00   0.0000000e+00   0.0000000e+00   0.0000000e+00  -9.4212829e-02   0.0000000e+00   4.2771076e-01   4.0687074e-01   9.6224619e-02  -2.9401230e-02  -2.0679387e-02  -1.9988854e-01  -2.3292404e-01   7.9609585e-01   4.6905327e-01   0.0000000e+00   0.0000000e+00   1.1598691e-02  -2.6333008e-02  -1.9427050e-01  -5.5862385e-01   6.6026835e-01   6.6225457e-01  -6.3722798e-02  -5.4861593e-01  -4.2126032e-01   5.0400768e-02  -4.7974497e-01  -5.5348618e-01   2.4032518e-01   6.5093902e-01  -4.0761456e-01  -4.5885987e-01   9.5211679e-01  -3.3161325e-01   2.0082632e-01  -2.7925194e-01   1.9352257e-01  -2.0082632e-01   2.7925209e-01  -5.3705589e-01   4.3378484e-01  -7.5035833e-03   3.0348969e-01  -4.9049207e-02   3.9360187e-01  -4.3364054e-01   7.2091114e-01   8.5951412e-01   0.0000000e+00   0.0000000e+00   0.0000000e+00   0.0000000e+00   0.0000000e+00   0.0000000e+00   0.0000000e+00   0.0000000e+00   0.0000000e+00   0.0000000e+00   0.0000000e+00   3.2949385e-01   0.0000000e+00   0.0000000e+00   0.0000000e+00   3.2949385e-01   0.0000000e+00   6.3090428e-01   1.0023831e+00   0.0000000e+00   0.0000000e+00   0.0000000e+00   1.0653157e+00   2.2393698e-01  -3.7165921e-01  -6.0050584e-01   5.9117196e-01  -5.3172411e-01   6.3362179e-01  -2.9174937e-01   1.4218370e+00  -3.8799370e-01  -7.5974253e-01   5.4332469e-01  -5.4588414e-01   2.6808105e-01   1.0523079e+00  -6.9741066e-01   4.9705971e-01   1.4150962e+00  -6.3844009e-01  -9.6197484e-01   0.0000000e+00   0.0000000e+00   0.0000000e+00   7.3090801e-01  -7.9541311e-01   7.4369258e-01   1.0040266e+00   7.2112996e-01   3.2949385e-01   4.6238536e-01  -2.5049924e-01   4.8640139e-01   2.6311462e-01  -4.3104335e-02  -5.3234632e-02   1.2971145e+00   2.3205007e-01   3.9819129e-01   1.6553122e-01   3.3216311e-01   7.5781114e-03   4.0937745e-01   5.0238215e-01
   1.9993621e+00   1.9084242e+00   0.0000000e+00   0.0000000e+00   1.9084242e+00   0.0000000e+00   3.6204791e+00  -4.2679484e-02   6.2398747e-01  -1.0270009e-01   2.0485670e+00   2.3774762e+00   2.3381788e+00   1.5361785e+00   2.1779539e+00   1.6053100e-01  -1.7526337e-02  -1.5321238e-01   1.9421271e+00  -3.2961594e-01  -1.2826467e-01   1.5535812e+00  -4.8623025e-02  -2.3044588e-01   3.3132575e+00  -1.4014833e-01  -3.4115834e-01  -9.7037529e-01   1.5705379e+00   5.4990117e-01  -3.0401280e-01   4.9816019e-01   2.1034524e+00   1.1720660e+00   2.3548617e+00   4.2779494e-01  -3.9277719e-01   2.0274648e+00  -1.6864727e-01   0.0000000e+00   0.0000000e+00   2.3929781e+00   2.0489102e+00   1.8173550e+00   1.7412009e+00   2.2876975e+00   1.9232611e+00   1.7414966e+00   1.5995340e+00   0.0000000e+00   0.0000000e+00   2.3225573e+00   2.3579524e-01   1.2530736e+00   0.0000000e+00   1.1839456e+00  -1.7532205e-01   1.7512667e-01   1.1843471e+00  -1.7538447e-01   1.2443684e+00  -1.7502024e-01  -1.3458649e-01  -1.7539017e-01   1.1843465e+00   0.0000000e+00   0.0000000e+00   0.0000000e+00   0.0000000e+00   0.0000000e+00   0.0000000e+00  -9.4212829e-02   0.0000000e+00   2.1784401e+00   1.3548296e+00   4.0687347e-01   2.0226850e+00   1.2196776e+00   2.9466673e-01   3.9013324e-01  -8.9270978e-01   1.9220323e+00   0.0000000e+00   0.0000000e+00   2.7239394e+00  -2.7639570e+00  -1.4187919e+00  -1.2934697e+00  -3.2952509e-03   1.3747585e+00   1.1595196e+00   1.6386883e+00   2.6000706e+00  -4.7627497e-01  -4.7974497e-01  -5.5348618e-01  -4.0647097e-01   5.8490315e-01   2.1512839e+00   1.7400080e+00   1.2836262e+00   7.8738383e-01  -7.3499808e-01  -5.6880002e-02   9.8913022e-01   7.3499826e-01   5.6880001e-02   2.6698630e-01   1.1829498e+00   1.1260230e+00   2.2162608e+00   1.8303771e+00   1.4222653e+00   1.0628086e+00   7.2091114e-01   8.5951412e-01   0.0000000e+00   0.0000000e+00   0.0000000e+00   0.0000000e+00   0.0000000e+00   0.0000000e+00   0.0000000e+00   0.0000000e+00   0.0000000e+00   0.0000000e+00   0.0000000e+00   1.7542605e+00   0.0000000e+00   0.0000000e+00   0.0000000e+00   1.7542605e+00   0.0000000e+00   1.1007097e+00   1.0023831e+00   0.0000000e+00   0.0000000e+00   0.0000000e+00  -1.2001084e+00   3.6584862e+00   1.2452446e-01   1.6090636e+00  -2.0556816e-01   3.7118059e+00   1.3721473e+00  -2.9174937e-01  -4.3247332e-01   5.6688055e-01  -1.0826227e-01   1.8645809e+00   2.2276812e+00   3.2338505e+00  -6.4192108e-01   4.1295126e+00   1.6533724e+00   9.0263395e-02   6.6442821e-01   1.4090579e-01   0.0000000e+00   0.0000000e+00   0.0000000e+00   2.7968965e+00  -1.8065620e+00   1.7438762e+00   1.2855579e+00   1.8728523e+00   1.7542605e+00   2.0180426e+00  -2.5049924e-01   1.9100376e+00   1.9955949e+00  -4.3104335e-02  -5.3234632e-02  -4.1145161e-01   8.7590090e-01   6.3024639e-01   2.9511725e+00   2.1977973e+00   4.3652246e-01   2.9175365e+00   2.4853665e+00
  -1.8217796e-01   9.9380700e-02   0.0000000e+00   0.0000000e+00   9.9380700e-02   0.0000000e+00  -1.6072438e-01  -4.2679484e-02   6.2398747e-01  -1.0270009e-01  -1.9677156e-01   3.6954870e-01  -2.1904115e-01   1.0631738e-01  -3.7613163e-01  -7.9627372e-01  -1.7526337e-02  -1.5321238e-01   5.4837552e-02  -3.2961594e-01  -1.2826467e-01  -1.5445861e-01  -4.8623025e-02  -8.1187306e-01  -1.7079015e-01  -1.4014833e-01  -3.4115834e-01  -5.4534412e-01  -4.3134423e-01  -2.4322317e-01  -2.5335752e-01   4.9816019e-01  -1.9243506e-01  -8.5497734e-01  -2.0380696e-01  -2.9937829e-01  -3.4539085e-01  -3.4475520e-01  -1.6864727e-01   0.0000000e+00   0.0000000e+00  -2.5772774e-01  -3.4100330e-01  -6.8861358e-02   1.8949792e-02  -1.9921642e-01  -3.1529131e-01   1.3866217e-01   2.9311108e-01   0.0000000e+00   0.0000000e+00  -3.2592281e-01  -6.3531873e-01   7.9240917e-02   0.0000000e+00  -1.9231023e-01  -1.7545037e-01   1.7549850e-01  -1.9227692e-01  -1.7544785e-01  -9.1537634e-01  -1.7552511e-01  -1.7940705e-01  -1.7543824e-01  -1.9227728e-01   0.0000000e+00   0.0000000e+00   0.0000000e+00   0.0000000e+00   0.0000000e+00   0.0000000e+00  -9.4212829e-02   0.0000000e+00  -2.6150305e-01  -1.6759304e-01  -1.7387995e-01  -4.1889952e-01  -3.2826411e-01  -3.1002194e-01  -2.9681107e-01   3.3673720e-01  -1.7579998e-01   0.0000000e+00   0.0000000e+00  -6.4343823e-01   6.3480990e-01  -1.5362772e-01   2.3447294e-01  -2.5538425e-01  -2.7536093e-01   9.4868076e-02  -5.4861593e-01  -4.2126032e-01  -4.7627497e-01  -4.7974497e-01   7.1313538e-01  -4.0647097e-01  -4.8062189e-01   2.1512839e+00  -4.5885987e-01  -7.0946890e-01  -3.3161325e-01   1.0988518e+00   7.6611317e-01  -1.0879600e+00  -1.0988518e+00  -7.6611317e-01  -7.9025401e-01   8.2273271e-02   3.8770833e-01  -8.7694444e-01  -8.6569024e-01  -5.9084800e-01  -6.9386875e-01  -7.7563633e-02  -2.1842620e-01   0.0000000e+00   0.0000000e+00   0.0000000e+00   0.0000000e+00   0.0000000e+00   0.0000000e+00   0.0000000e+00   0.0000000e+00   0.0000000e+00   0.0000000e+00   0.0000000e+00  -3.1060957e-01   0.0000000e+00   0.0000000e+00   0.0000000e+00  -3.1060957e-01   0.0000000e+00   1.6109883e-01  -9.9746941e-01   0.0000000e+00   0.0000000e+00   0.0000000e+00   6.2903141e-02   6.6900613e-01  -7.2403871e-01  -6.0050584e-01  -7.6116574e-01  -1.2722048e-01   1.2338660e-01  -2.9174937e-01   8.3905387e-01  -3.8799370e-01  -7.6899556e-01  -2.1723947e-01  -7.7307761e-01   7.6269076e-01  -6.4192108e-01   5.2150108e-01  -6.2113275e-01   7.6040607e-01  -6.3844009e-01  -9.6197484e-01   0.0000000e+00   0.0000000e+00   0.0000000e+00  -3.2746053e-01   2.2846040e-02   4.8259153e-02   2.5689467e-01  -1.7467619e-02  -3.1060957e-01  -1.8669242e-01  -2.5049924e-01   9.8136960e-02  -8.4834549e-01  -4.3104335e-02  -5.3234632e-02  -4.1145161e-01  -9.0338673e-02  -8.8148734e-01  -1.0530314e-01  -3.5149021e-01  -9.1936977e-02  -3.5842634e-01  -2.4591382e-01
  -8.7564530e-01  -9.3435841e-01   0.0000000e+00   0.0000000e+00  -9.3435841e-01   0.0000000e+00  -1.6072438e-01  -4.2679484e-02  -1.2166708e+00  -1.0270009e-01  -6.3488640e-01  -1.3243318e-01  -1.0714478e+00  -1.0375715e+00  -7.7603534e-01  -9.3620601e-01  -1.7526337e-02  -1.5321238e-01  -1.0236136e+00  -3.2961594e-01  -1.2826467e-01  -1.5445861e-01  -4.8623025e-02  -8.1187306e-01  -1.7079015e-01  -1.4014833e-01  -3.4115834e-01   1.0623980e+00  -2.8685802e-01   2.1151606e-02   1.9248192e+00  -1.1754524e+00  -7.1422767e-01  -8.5497734e-01  -1.1514620e+00  -5.6987214e-02   1.6922220e+00  -2.2903715e-01  -1.6864727e-01   0.0000000e+00   0.0000000e+00  -1.0021921e+00  -9.6163790e-01  -7.9836644e-01  -9.1958036e-01  -1.0774585e+00  -1.0088142e+00  -9.2877740e-01  -1.0984163e+00   0.0000000e+00   0.0000000e+00  -1.1061944e+00  -5.3963491e-01  -8.5982523e-01   0.0000000e+00  -3.3425666e-01  -1.7552621e-01   1.7548502e-01  -3.3411697e-01  -1.7546769e-01  -6.2634497e-01  -1.7542291e-01  -1.9500512e-01  -1.7547364e-01  -3.3411721e-01   0.0000000e+00   0.0000000e+00   0.0000000e+00   0.0000000e+00   0.0000000e+00   0.0000000e+00  -9.4212829e-02   0.0000000e+00  -8.3819215e-01  -4.6074547e-01   1.3693888e-02  -5.8197895e-01  -2.0049370e-01   1.9673213e-01   7.1153090e-02  -9.3138804e-01  -1.0686355e+00   0.0000000e+00   0.0000000e+00  -4.2330423e-01   4.1262390e-01  -1.6719892e-01   8.4480640e-01  -7.5956243e-01  -2.7536093e-01  -2.8644753e-01   1.5198123e+00  -4.2126032e-01  -4.7627497e-01  -4.7974497e-01  -5.5348618e-01  -4.0647097e-01  -4.8062189e-01  -4.0761456e-01   2.7409605e-01  -7.0946890e-01   4.1385772e-02   3.6360650e-01  -9.5600582e-01   1.6839488e-01  -3.6360645e-01   9.5600587e-01  -7.9025401e-01  -7.7680089e-01  -9.8286902e-01  -3.1785840e-01  -5.4268309e-01  -4.5404011e-01  -6.9386875e-01  -7.1634345e-01  -9.3705304e-01   0.0000000e+00   0.0000000e+00   0.0000000e+00   0.0000000e+00   0.0000000e+00   0.0000000e+00   0.0000000e+00   0.0000000e+00   0.0000000e+00   0.0000000e+00   0.0000000e+00  -8.6473999e-01   0.0000000e+00   0.0000000e+00   0.0000000e+00  -8.6473999e-01   0.0000000e+00  -7.7851207e-01  -9.9746941e-01   0.0000000e+00   0.0000000e+00   0.0000000e+00  -1.0505381e+00   3.6878786e-02  -7.2403871e-01  -5.9219131e-02  -2.0556816e-01  -5.3172411e-01   7.0624718e-01  -2.9174937e-01  -1.1953896e+00   1.9579369e-02  -3.7773781e-01  -1.0987647e+00  -4.2037681e-01   4.2932456e-02  -6.4192108e-01  -2.2969742e-01  -6.2113275e-01  -1.1133907e+00   7.9243811e-02   1.4090579e-01   0.0000000e+00   0.0000000e+00   0.0000000e+00  -5.3498378e-01   1.4326909e+00  -1.6340102e+00  -9.7921843e-01  -1.5274626e+00  -8.6473999e-01  -1.0738358e+00  -2.5049924e-01  -9.3723486e-01  -7.0065345e-01  -4.3104335e-02  -5.3234632e-02  -4.1145161e-01  -6.5682158e-01  -8.8148734e-01  -4.2234601e-01  -1.0650485e+00  -1.3654719e-01  -1.0750432e+00  -1.1812838e+00
   3.1023451e-02   2.2859809e-01   0.0000000e+00   0.0000000e+00   2.2859809e-01   0.0000000e+00  -1.6072438e-01  -4.2679484e-02   6.2398747e-01  -1.0270009e-01   2.2285863e-02  -1.3243318e-01   1.0061134e-01   1.0631738e-01   5.9004069e-02   1.9985498e-02  -1.7526337e-02  -1.5321238e-01   1.8964395e-01  -3.2961594e-01  -1.2826467e-01  -5.3985685e-02  -4.8623025e-02  -2.3044588e-01   2.1632626e-01  -1.4014833e-01  -3.4115834e-01  -6.4540793e-01  -8.2404986e-02   2.8552639e-01   2.4341964e-01   4.9816019e-01   1.6281981e-02  -1.7929622e-01   8.0489560e-02   1.8540386e-01   1.1932789e-01  -1.7117812e-01  -1.6864727e-01   0.0000000e+00   0.0000000e+00   8.4142044e-02  -3.0670391e-02   1.2153498e-01   2.1941341e-01   1.1475569e-01  -1.1270052e-01   9.2630654e-02   2.7125087e-01   0.0000000e+00   0.0000000e+00   1.5271437e-02  -4.4461373e-01   5.4877399e-01   0.0000000e+00  -9.3160503e-02  -1.7542780e-01   1.7546084e-01  -9.4883645e-02  -1.7541487e-01  -5.6515981e-01  -1.7546193e-01  -1.7408027e-01  -1.7542702e-01  -9.4884167e-02   0.0000000e+00   0.0000000e+00   0.0000000e+00   0.0000000e+00   0.0000000e+00   0.0000000e+00  -9.4212829e-02   0.0000000e+00   1.1472774e-01   2.2333481e-01   1.4395362e-01  -1.5942839e-01  -6.3865244e-02  -1.1495219e-01  -1.9918318e-01   6.1643594e-02   8.8179693e-02   0.0000000e+00   0.0000000e+00  -1.2332207e-01   1.0984543e-01  -1.4217717e-01  -1.4925263e-01   8.1965376e-01   5.2726178e-04   6.5798911e-01  -5.4861593e-01  -4.2126032e-01   5.4173410e-01  -4.7974497e-01  -5.5348618e-01   2.1200123e-01  -4.8062189e-01  -4.0761456e-01  -4.5885987e-01  -4.5103889e-02   4.1385772e-02   3.9747947e-01  -9.0406620e-01  -4.2427451e-01  -3.9747947e-01   9.0406605e-01  -2.5509664e-01   3.1527921e-01  -6.7893654e-01  -3.1785840e-01  -2.8240836e-01   5.4798058e-01  -1.9087486e-01   6.7613755e-02  -3.8769647e-02   0.0000000e+00   0.0000000e+00   0.0000000e+00   0.0000000e+00   0.0000000e+00   0.0000000e+00   0.0000000e+00   0.0000000e+00   0.0000000e+00   0.0000000e+00   0.0000000e+00   1.3197405e-01   0.0000000e+00   0.0000000e+00   0.0000000e+00   1.3197405e-01   0.0000000e+00   6.3090428e-01  -9.9746941e-01   0.0000000e+00   0.0000000e+00   0.0000000e+00   3.2236190e-01  -1.7843583e-01  -4.6251063e-01   9.3227638e-01  -7.6116574e-01  -5.3172411e-01  -5.4251359e-01  -2.9174937e-01   1.0933594e+00  -3.8799370e-01  -1.5086158e-01   6.0748894e-02  -7.9585569e-03  -3.6494130e-01   4.0061909e-01   6.0837491e-02  -4.3053175e-01   7.4414049e-01  -4.5808560e-01  -4.2705012e-01   0.0000000e+00   0.0000000e+00   0.0000000e+00  -1.5182038e-01  -4.3059706e-01   3.4300837e-01   7.8924442e-01   3.2190482e-01   1.3197405e-01   1.0990070e-01  -2.5049924e-01   2.2755852e-01  -4.8057392e-02  -4.3104335e-02  -5.3234632e-02  -4.1145161e-01   2.5345653e-01  -2.9868068e-01  -7.9076418e-03  -3.1982738e-02  -5.2738063e-02  -1.0249174e-01   1.5989770e-02
   7.0380330e-01  -1.3139975e+00   0.0000000e+00   0.0000000e+00  -1.3139975e+00   0.0000000e+00   1.3517570e+00  -4.2679484e-02   6.2398747e-01  -1.0270009e-01   5.6992941e-01   1.3735125e+00   6.3336551e-01   3.9228960e-01   8.1303595e-01   5.3386604e-01  -1.7526337e-02  -1.5321238e-01   3.2445034e-01  -3.2961594e-01  -1.2826467e-01   4.4837896e-01  -4.8623025e-02  -8.1187306e-01   1.3776755e+00   1.0922227e+01  -3.4115834e-01  -4.7832403e-01   1.1983668e+00   8.1427595e-01   4.7270137e-01   4.9816019e-01   5.3807459e-01  -8.5497734e-01   5.5431709e-01   6.7018601e-01   3.3381343e-01   4.6527113e-01  -1.6864727e-01   0.0000000e+00   0.0000000e+00   6.9431903e-01   7.9732284e-01   3.2339692e-01   3.7835965e-01   5.8682708e-01   9.3314428e-01   4.3131470e-01   5.1751133e-01   0.0000000e+00   0.0000000e+00   3.6681188e-01   3.0263679e-01   1.2530736e+00   0.0000000e+00   1.8823575e-01  -1.7542773e-01   1.7548593e-01   1.8851517e-01  -1.7544785e-01  -7.4688886e-01  -1.7541868e-01  -1.6025526e-01  -1.7543572e-01   1.8851462e-01   0.0000000e+00   0.0000000e+00   0.0000000e+00   0.0000000e+00   0.0000000e+00   0.0000000e+00  -9.4212829e-02   0.0000000e+00   7.4697730e-01   5.7302332e-01   5.2048529e-01   1.0315837e+00   7.8992597e-01   5.8838626e-01   4.1388122e-01   1.8723927e-01   7.9245119e-01   0.0000000e+00   0.0000000e+00   4.8874275e-01  -5.0792481e-01   6.3939464e-02  -8.1087896e-01   5.3666336e-01  -2.3619211e-01  -6.6776315e-01  -5.4861593e-01  -4.2126032e-01  -4.7627497e-01   3.9476231e+00   7.5588093e-01  -4.0647097e-01  -4.8062189e-01   5.5258264e+00  -4.5885987e-01  -2.5248852e-01  -3.3161325e-01   3.5866067e-02   4.7411781e-01  -8.0584781e-01  -3.5866067e-02  -4.7411781e-01   7.4507479e-01   9.3527442e-01   1.2354896e+00  -5.5229357e-01   3.4194469e-01   3.5627190e-01   1.2774687e+00   7.2091114e-01   8.5951412e-01   0.0000000e+00   0.0000000e+00   0.0000000e+00   0.0000000e+00   0.0000000e+00   0.0000000e+00   0.0000000e+00   0.0000000e+00   0.0000000e+00   0.0000000e+00   0.0000000e+00   9.0546413e-01   0.0000000e+00   0.0000000e+00   0.0000000e+00   9.0546413e-01   0.0000000e+00   1.1007097e+00   1.0023831e+00   0.0000000e+00   0.0000000e+00   0.0000000e+00   3.0876593e-01   1.8717601e+00  -7.2403871e-01  -6.0050584e-01  -7.6116574e-01  -1.2722048e-01  -5.4251359e-01  -2.9174937e-01   8.3905387e-01  -3.8799370e-01   1.3778861e+00   6.3907397e-01  -7.7307761e-01   2.1321809e+00  -6.4192108e-01   5.2150108e-01  -6.2113275e-01   5.0991584e-01  -6.3844009e-01   1.0495923e+00   0.0000000e+00   0.0000000e+00   0.0000000e+00   1.2968805e+00  -9.7701515e-01   7.4369258e-01   1.2324447e+00   7.9755085e-01   9.0546413e-01   6.4789634e-01   1.9004829e+00  -1.3113187e+00  -2.9787104e-01  -4.3104335e-02  -5.3234632e-02  -4.1145161e-01   3.7623273e-01   1.0325744e+00   1.1875707e+00   8.0708396e-01   3.3182789e-02   4.0937745e-01   5.3979695e-01
  -4.4920337e-01  -5.4670627e-01   0.0000000e+00   0.0000000e+00  -5.4670627e-01   0.0000000e+00  -5.3884473e-01  -4.2679484e-02  -1.2166708e+00  -1.0270009e-01  -3.0630027e-01  -6.3441507e-01  -7.5179532e-01  -6.0861319e-01  -4.3924333e-01  -6.7254321e-01  -1.7526337e-02  -1.5321238e-01  -6.1919442e-01   8.0009932e-01  -1.2826467e-01   1.4696017e-01  -4.8623025e-02  -8.1187306e-01  -5.5790656e-01  -1.4014833e-01  -3.4115834e-01   9.8735705e-01  -8.0111380e-02   8.1427595e-01   2.8928978e+00  -1.1754524e+00  -4.0115211e-01  -1.7929622e-01  -8.6716550e-01   6.7018601e-01   2.5978278e+00   6.0257970e-02  -1.6864727e-01   0.0000000e+00   0.0000000e+00  -6.8473568e-01  -5.1313006e-01  -4.1525694e-01  -5.5304721e-01  -7.5206594e-01  -4.5395312e-01  -1.5706018e-01  -4.5606829e-01   0.0000000e+00   0.0000000e+00  -6.5561862e-01  -3.4777866e-01  -1.5552562e-01   0.0000000e+00  -2.7555068e-01  -1.7550444e-01   1.7551906e-01  -2.7545352e-01  -1.7545303e-01  -4.6790280e-01  -1.7535537e-01  -1.8883071e-01  -1.7547389e-01  -2.7545403e-01   0.0000000e+00   0.0000000e+00   0.0000000e+00   0.0000000e+00   0.0000000e+00   0.0000000e+00  -9.4212829e-02   0.0000000e+00  -4.5239317e-01   2.5951641e-01   1.6326352e+00  -7.2867358e-02   7.0142129e-01   1.9786144e+00   7.0556975e-01   4.1061702e-01  -5.8452983e-01   0.0000000e+00   0.0000000e+00  -7.4932962e-01   7.4168836e-01   1.9009524e+00   1.9048403e+00   3.4637670e-01  -2.7536093e-01  -6.6776315e-01  -5.4861593e-01   2.9822118e-01  -4.7627497e-01  -4.7974497e-01   5.8825631e-01  -4.0647097e-01  -4.8062189e-01  -4.0761456e-01  -4.5885987e-01  -4.5103889e-02  -3.3161325e-01   3.0234583e-01  -3.9954710e-01  -3.2922577e-01  -3.0234577e-01   3.9954719e-01  -1.8753853e-01  -3.1724322e-01  -4.9777100e-01  -4.0496208e-01  -3.7654402e-01  -2.0951326e-01  -2.7554423e-01   7.2091114e-01   8.5951412e-01   0.0000000e+00   0.0000000e+00   0.0000000e+00   0.0000000e+00   0.0000000e+00   0.0000000e+00   0.0000000e+00   0.0000000e+00   0.0000000e+00   0.0000000e+00   0.0000000e+00  -4.2064874e-01   0.0000000e+00   0.0000000e+00   0.0000000e+00  -4.2064874e-01   0.0000000e+00  -3.0870662e-01   1.0023831e+00   0.0000000e+00   0.0000000e+00   0.0000000e+00   2.6939119e-01  -5.9524856e-01  -4.2551729e-01   1.3889790e-01  -7.6116574e-01  -5.3172411e-01  -5.4251359e-01  -2.9174937e-01  -1.1953896e+00   2.0574446e+00   2.9291774e-01  -6.3973181e-01  -7.9585569e-03  -6.7682585e-01  -6.4192108e-01  -6.9741066e-01  -6.2113275e-01   1.3906014e-01  -4.3257433e-01   2.0133511e-01   0.0000000e+00   0.0000000e+00   0.0000000e+00  -7.6873040e-01   6.1869887e-01  -9.3857652e-01   1.6353689e-01  -8.4759192e-01  -4.2064874e-01  -6.3369313e-01  -2.5049924e-01  -5.4897043e-01  -4.8057392e-02  -4.3104335e-02  -5.3234632e-02  -4.1145161e-01  -1.9631865e-01  -4.7531693e-01  -4.9409744e-01  -6.3054041e-01  -1.2229304e-01  -9.7266938e-01  -9.5679499e-01
   2.7397523e-02  -1.4305837e+00   0.0000000e+00   0.0000000e+00  -1.4305837e+00   0.0000000e+00  -5.3884473e-01  -4.2679484e-02  -2.9634164e-01  -1.0270009e-01   2.2285863e-02  -1.3243318e-01  -2.1904115e-01  -3.6668736e-02   2.8373168e-02  -8.0741002e-02  -1.7526337e-02   2.0347679e+00  -7.9968842e-02  -3.2961594e-01  -1.2826467e-01   2.4743310e-01  -4.8623025e-02  -2.3044588e-01  -5.5790656e-01  -1.4014833e-01  -3.4115834e-01   3.7514601e-01   1.1770540e-01  -2.4322317e-01  -2.0495356e-01  -3.3864612e-01  -3.5897280e-02  -1.7929622e-01  -2.9857246e-01   1.8540386e-01   4.2437407e-01   1.1811699e-01  -1.6864727e-01   0.0000000e+00   0.0000000e+00  -1.3780857e-01   1.4029387e-01   7.0765697e-02   3.7838076e-02  -2.7585036e-01  -1.4313420e-02   1.8804771e-03  -5.6997838e-02   0.0000000e+00   0.0000000e+00  -4.8067555e-01   3.5858517e-01  -1.5552562e-01   0.0000000e+00  -1.5416249e-01  -1.7546227e-01   1.7565360e-01  -1.5392506e-01  -1.7544920e-01  -5.0443126e-01  -1.7540213e-01  -1.7936730e-01  -1.7545421e-01  -1.5392558e-01   0.0000000e+00   0.0000000e+00   0.0000000e+00   0.0000000e+00   0.0000000e+00   0.0000000e+00  -9.4212829e-02   0.0000000e+00  -5.8020833e-02  -1.6759304e-01   1.1300347e-01   1.1701979e-01  -2.5748277e-02   1.5904594e-01   8.0774582e-03   4.7928178e-01   1.0445387e-02   0.0000000e+00   0.0000000e+00  -4.5180001e-01   4.4138530e-01   6.7145032e-01   3.0410652e-01   1.1693256e+00  -5.9721282e-01  -5.6623213e-01  -5.4861593e-01  -4.2126032e-01   5.4173410e-01  -4.7974497e-01  -5.5348618e-01   1.1838574e+00  -4.8062189e-01  -4.0761456e-01  -1.5185743e-01  -4.5103889e-02  -3.3161325e-01   3.5386295e-01  -3.6459688e-01  -3.2692187e-01  -3.5386295e-01   3.6459683e-01  -2.7793508e-01   3.9731330e-01  -1.4439472e-01  -2.0726983e-01  -2.1851674e-01   3.5057470e-01  -1.9087486e-01   7.2091114e-01   8.5951412e-01   0.0000000e+00   0.0000000e+00   0.0000000e+00   0.0000000e+00   0.0000000e+00   0.0000000e+00   0.0000000e+00   0.0000000e+00   0.0000000e+00   0.0000000e+00   0.0000000e+00   2.2616226e-01   0.0000000e+00   0.0000000e+00   0.0000000e+00   2.2616226e-01   0.0000000e+00  -3.0870662e-01   1.0023831e+00   0.0000000e+00   0.0000000e+00   0.0000000e+00   4.2650016e-01  -5.9524856e-01   4.3319405e-01   2.7152968e-01  -7.6116574e-01  -5.3172411e-01  -5.4251359e-01  -2.9174937e-01   7.6137479e-02  -3.8799370e-01   1.5985442e+00   1.7735520e-02  -7.9585569e-03  -6.7682585e-01  -6.4192108e-01  -3.8792336e-01   8.1472809e-01  -1.9275802e-01  -4.5808560e-01   1.3804207e+00   0.0000000e+00   0.0000000e+00   0.0000000e+00  -5.4177543e-01  -1.3278539e-01  -6.2434334e-02   1.6502038e-01  -7.3482911e-03   2.2616226e-01  -2.3851619e-03   4.3203377e+00  -1.4175786e+00  -4.8057392e-02  -4.3104335e-02  -5.3234632e-02   1.3576908e-01   5.1970763e-01  -3.9310756e-01  -3.3124894e-01   1.6783843e-01  -9.2200943e-02  -3.5842634e-01  -2.8332862e-01
   1.1220882e+00   1.1331198e+00   0.0000000e+00   0.0000000e+00   1.1331198e+00   0.0000000e+00   5.9551633e-01  -4.2679484e-02   1.0841520e+00  -1.0270009e-01   1.1175730e+00   3.6954870e-01   1.0595688e+00   9.6423405e-01   1.1182111e+00  -5.0961748e-02  -1.7526337e-02  -1.5321238e-01   1.1332887e+00  -3.2961594e-01  -1.2826467e-01   1.0512165e+00  -4.8623025e-02   1.5138357e+00  -1.7079015e-01  -1.4014833e-01  -3.4115834e-01  -9.3831642e-01   1.0781056e+00   8.1427595e-01   1.8227781e-01   1.0560311e+00   1.1642257e+00  -1.7929622e-01   1.1229101e+00   6.7018601e-01   6.2131720e-02   8.7028430e-01  -1.6864727e-01   0.0000000e+00   0.0000000e+00   1.0076656e+00   1.0741904e+00   1.2196229e+00   1.1990294e+00   1.0897213e+00   1.0403842e+00   8.6651185e-01   8.4858965e-01   0.0000000e+00   0.0000000e+00   9.0931769e-01  -5.0128884e-01   7.8354053e-01   0.0000000e+00   3.1811095e-01  -1.7535577e-01   1.7577102e-01   3.1840629e-01  -1.7539671e-01   3.7681765e-01  -1.7515853e-01  -1.5531313e-01  -1.7539351e-01   3.1840573e-01   0.0000000e+00   0.0000000e+00   0.0000000e+00   0.0000000e+00   0.0000000e+00   0.0000000e+00  -9.4212829e-02   0.0000000e+00   8.6961148e-01   5.7323396e-01  -4.2404223e-02   5.8300039e-01   3.3178882e-01  -1.6361260e-01  -5.5366024e-02   2.5155817e-01   1.1169023e+00   0.0000000e+00   0.0000000e+00   7.2621624e-01  -7.4761192e-01  -1.1375514e+00  -9.1017219e-01   7.5785127e-01   3.4598878e+00   1.1331456e+00  -2.4548395e-01  -4.2126032e-01  -4.7627497e-01  -4.7974497e-01  -5.5348618e-01  -4.0647097e-01  -4.8062189e-01   1.4077386e+00  -1.5185743e-01  -4.5103889e-02  -3.3161325e-01   7.7468766e-01  -1.0274517e+00  -5.3404290e-01  -7.7468783e-01   1.0274517e+00  -7.9025401e-01   1.5578052e+00  -5.8107219e-01  -2.0726983e-01  -4.7879149e-01   1.5777165e+00  -6.9386875e-01   7.2091114e-01   8.5951412e-01   0.0000000e+00   0.0000000e+00   0.0000000e+00   0.0000000e+00   0.0000000e+00   0.0000000e+00   0.0000000e+00   0.0000000e+00   0.0000000e+00   0.0000000e+00   0.0000000e+00   1.0514226e+00   0.0000000e+00   0.0000000e+00   0.0000000e+00   1.0514226e+00   0.0000000e+00   6.3090428e-01   1.0023831e+00   0.0000000e+00   0.0000000e+00   0.0000000e+00   3.7919206e-01   3.6878786e-02   1.5391151e+00  -6.0050584e-01   1.1971367e+00   1.5355885e+00  -5.4251359e-01  -2.9174937e-01   1.7768305e-01  -3.8799370e-01   9.0112950e-01   1.1591675e+00  -7.9585569e-03   6.6129067e-01  -6.4192108e-01   3.1069638e-01   1.3018195e+00  -1.9275802e-01   2.0862257e+00   6.4279930e-01   0.0000000e+00   0.0000000e+00   0.0000000e+00   2.3719136e-01  -1.1667803e+00   1.1264172e+00   1.0017199e+00   1.1388495e+00   1.0514226e+00   1.1024093e+00  -2.5049924e-01   1.1335089e+00   2.8714741e-01  -4.3104335e-02  -5.3234632e-02   1.3576908e-01   1.2605999e+00  -1.4044010e-01   2.2039389e-01   8.6796305e-01   9.0199392e-02   1.2283682e+00   1.1384337e+00
  -5.2128605e-01  -6.7592362e-01   0.0000000e+00   0.0000000e+00  -6.7592362e-01   0.0000000e+00  -1.6072438e-01  -4.2679484e-02  -4.4972983e-01  -1.0270009e-01  -4.7059333e-01   3.6954870e-01  -3.2559199e-01  -8.9458541e-01   2.6904351e-03   2.0416508e+00  -1.7526337e-02  -1.5321238e-01  -8.8880721e-01  -3.2961594e-01  -1.2826467e-01  -5.5635033e-01  -4.8623025e-02   1.5138357e+00   2.1632626e-01  -1.4014833e-01   1.7686452e+00   1.5612684e-01  -2.2312332e-01   2.1151606e-02   2.6525600e-01  -4.7811384e-01  -5.0551063e-01   4.9638490e-01  -3.9333797e-01   4.2779494e-01   9.1598860e-01  -4.0261422e-01  -1.6864727e-01   0.0000000e+00   0.0000000e+00  -2.7588332e-01  -3.5792281e-01  -8.4367832e-01  -8.8856848e-01  -3.3805201e-01  -3.7538964e-01  -1.1109407e+00  -1.2100841e+00   0.0000000e+00   0.0000000e+00  -1.6338508e-01   8.8990065e-01   7.9240917e-02   0.0000000e+00  -1.9572842e-01  -1.7544052e-01   1.7492673e-01  -1.9569707e-01  -1.7542676e-01   8.6538570e-01  -1.7517026e-01  -1.7958661e-01  -1.7544841e-01  -1.9569293e-01   0.0000000e+00   0.0000000e+00   0.0000000e+00   0.0000000e+00   0.0000000e+00   0.0000000e+00  -9.4212829e-02   0.0000000e+00  -1.8600823e-01  -6.6639926e-02   5.0329440e-02  -2.2549266e-01  -1.2853710e-01  -6.0793496e-02  -1.2768394e-01  -9.7875805e-01  -4.5081913e-01   0.0000000e+00   0.0000000e+00   6.3580751e-01  -6.5636044e-01  -4.7997895e-01  -9.7177890e-01  -7.5956243e-01  -6.9160716e-01   8.4091200e-01   1.7886712e-01  -4.2126032e-01   1.7591992e+00   1.0416897e+00  -5.5348618e-01  -4.0647097e-01  -4.8062189e-01   1.2828947e-01   8.8810097e-01   9.5211679e-01  -3.3161325e-01  -1.9918250e+00   5.2179531e-03   1.8800462e+00   1.9918250e+00  -5.2180978e-03   1.5245471e+00  -9.7716689e-01  -1.1445293e-01   1.1708566e+00   1.2394938e+00  -2.2968896e-01   1.0881060e+00  -7.7563633e-02  -2.1842620e-01   0.0000000e+00   0.0000000e+00   0.0000000e+00   0.0000000e+00   0.0000000e+00   0.0000000e+00   0.0000000e+00   0.0000000e+00   0.0000000e+00   0.0000000e+00   0.0000000e+00  -2.5036260e-01   0.0000000e+00   0.0000000e+00   0.0000000e+00  -2.5036260e-01   0.0000000e+00   1.6109883e-01   1.0023831e+00   0.0000000e+00   0.0000000e+00   0.0000000e+00  -6.6605010e-01  -1.4675592e-01   1.5990196e+00  -6.0050584e-01   1.0807476e+00  -5.3172411e-01  -5.4251359e-01  -2.9174937e-01  -9.4726521e-01  -3.8799370e-01   5.9136700e-01  -4.3317255e-01   2.1923488e-01  -2.0089847e-01   1.6513915e+00  -6.9741066e-01   7.2301918e-01  -1.1353493e+00   1.5960850e-01   7.4996415e-02   0.0000000e+00   0.0000000e+00   0.0000000e+00   7.9278763e-01   3.3721856e-02  -1.8076726e-01   3.0922264e-01  -1.5902620e-01  -2.5036260e-01  -4.7862123e-01  -2.5049924e-01  -6.7839186e-01   2.8714741e-01  -4.3104335e-02  -5.3234632e-02   6.8298973e-01  -7.5359595e-01   1.5525127e+00  -5.5518505e-03  -2.3279165e-01  -9.8272155e-02  -5.6317402e-01  -4.3298781e-01
   6.0110458e-01   8.7468506e-01   0.0000000e+00   0.0000000e+00   8.7468506e-01   0.0000000e+00   1.3517570e+00  -4.2679484e-02   6.2398747e-01  -1.0270009e-01   5.1516506e-01  -1.3243318e-01   9.5301800e-01   6.7826183e-01   4.8110407e-01  -1.5972420e-01  -1.7526337e-02  -1.5321238e-01   8.6367592e-01  -3.2961594e-01  -1.2826467e-01   4.6487244e-02  -4.8623025e-02  -8.1187306e-01   1.7647919e+00  -1.4014833e-01  -3.4115834e-01  -9.4836833e-01   5.2820805e-01  -2.4322317e-01  -5.9218499e-01   4.9816019e-01   6.4243311e-01   4.9638490e-01   1.1229101e+00  -2.9937829e-01  -6.6235283e-01   4.6527113e-01  -1.6864727e-01   0.0000000e+00   0.0000000e+00   8.3859708e-01   7.1098308e-01   7.4404386e-01   7.7878211e-01   9.9831660e-01   6.2488471e-01   3.8816475e-01   4.7666527e-01   0.0000000e+00   0.0000000e+00   9.0887117e-01   5.9345808e-02   7.9240917e-02   0.0000000e+00   2.6104457e-01   1.8306520e+00  -1.8304462e+00   2.6133292e-01   1.8306327e+00   1.6099189e-02   1.8307275e+00   1.8373159e+00   1.8306563e+00   2.6133236e-01   0.0000000e+00   0.0000000e+00   0.0000000e+00   0.0000000e+00   0.0000000e+00   0.0000000e+00  -9.4212829e-02   0.0000000e+00   5.8354847e-01   1.8470804e-01  -3.5630955e-01   4.1718657e-01   7.1193170e-02  -3.6658656e-01  -1.6677114e-01  -2.4343666e-01   6.4259199e-01   0.0000000e+00   0.0000000e+00   1.4737944e+00  -1.5021587e+00  -1.2041615e+00  -1.0796731e+00  -2.5538425e-01  -3.7899074e-01   2.3327878e+00   2.0072003e+00   1.4381886e-01   6.8001288e-01  -4.7974497e-01  -5.5348618e-01  -4.0647097e-01  -4.8062189e-01   8.7183465e-01  -4.5885987e-01  -4.5103889e-02   1.5333820e+00   6.9446751e-02  -8.7913833e-01  -1.5634030e-01  -6.9446751e-02   8.7913833e-01   3.7698827e-02   5.0467659e-01  -5.6040526e-01   3.0556292e-02   1.2424818e-01   8.6982526e-01   2.0599929e-01  -7.7563633e-02  -2.1842620e-01   0.0000000e+00   0.0000000e+00   0.0000000e+00   0.0000000e+00   0.0000000e+00   0.0000000e+00   0.0000000e+00   0.0000000e+00   0.0000000e+00   0.0000000e+00   0.0000000e+00   4.6233470e-01   0.0000000e+00   0.0000000e+00   0.0000000e+00   4.6233470e-01   0.0000000e+00   1.6109883e-01   1.0023831e+00   0.0000000e+00   0.0000000e+00   0.0000000e+00   2.5954752e-01   1.1325287e+00  -4.4118433e-01   4.5463160e-03  -7.6116574e-01   1.5900409e+00   1.9550079e+00   1.6537435e+00   1.0579899e-01  -3.8799370e-01  -4.0969478e-01   6.2644504e-01   3.4474221e-01   1.2904708e+00  -6.4192108e-01   3.2037558e+00  -6.2113275e-01  -1.6543869e-01  -4.4337861e-01   1.7393693e-01   0.0000000e+00   0.0000000e+00   0.0000000e+00   4.8357801e-01  -1.0208025e+00   1.1264172e+00   4.3820953e-01   1.0957762e+00   4.6233470e-01   7.8208651e-01  -2.5049924e-01   8.7466581e-01   5.4271073e-01  -4.3104335e-02  -5.3234632e-02  -4.1145161e-01   4.8011257e-01   8.6662538e-02   1.8170257e-01   7.9269954e-01   4.2025642e-02   1.3307420e+00   1.2132633e+00
  -7.6303130e-02  -2.9836694e-02   0.0000000e+00   0.0000000e+00  -2.9836694e-02   0.0000000e+00  -9.1696508e-01  -4.2679484e-02   6.2398747e-01  -1.0270009e-01  -3.6106462e-01  -6.3441507e-01   3.1371301e-01   5.3527572e-01   1.7785505e-02   1.4723207e+00  -1.7526337e-02  -1.5321238e-01  -7.9968842e-02   3.0595298e+00  -1.2826467e-01  -9.5824205e-01  -4.8623025e-02  -2.3044588e-01   6.0344267e-01  -1.4014833e-01  -3.4115834e-01  -6.5943095e-01  -6.1215228e-01  -5.0759795e-01  -7.1539499e-01   4.9816019e-01  -2.9679358e-01  -1.7929622e-01   3.6478608e-01  -5.4176937e-01  -7.7761174e-01  -5.1833227e-01  -1.6864727e-01   0.0000000e+00   0.0000000e+00   3.0577032e-01   3.1599422e-01  -2.9125819e-01  -2.2684514e-01   2.9007068e-01   1.5910456e-01  -2.5050367e-01  -1.5929839e-01   0.0000000e+00   0.0000000e+00   8.1379769e-01   1.1199347e+00   3.1400745e-01   0.0000000e+00   9.9684483e-02  -1.7538336e-01   1.7539905e-01   9.9953037e-02  -1.7541334e-01  -6.7310940e-03  -1.7529220e-01  -1.6870016e-01  -1.7541089e-01   9.9952500e-02   0.0000000e+00   0.0000000e+00   0.0000000e+00   0.0000000e+00   0.0000000e+00   0.0000000e+00  -9.4212829e-02   0.0000000e+00   1.7997715e-01  -9.7188972e-02  -2.9006300e-01   3.9223836e-01   7.0608051e-02  -1.8081933e-01  -3.3714779e-02   7.1787003e-01   1.8656531e-01   0.0000000e+00   0.0000000e+00   5.9327435e-01  -6.1343081e-01  -6.9510278e-01  -8.1709712e-01  -5.0747335e-01  -3.7220923e-01   1.7739099e+00  -5.4861593e-01  -4.2126032e-01  -4.7627497e-01   1.0469382e-01  -5.5348618e-01   2.8287272e+00  -4.8062189e-01  -4.0761456e-01  -4.5885987e-01   9.5211679e-01   4.1438481e-01   3.0185108e-02   8.9728942e-01   4.7006540e-01  -3.0185108e-02  -8.9728942e-01  -5.2200406e-01   2.1929664e-01   1.0166587e+00   4.7769700e-01   5.1597571e-02  -3.5097600e-01  -4.3364054e-01   7.2091114e-01   8.5951412e-01   0.0000000e+00   0.0000000e+00   0.0000000e+00   0.0000000e+00   0.0000000e+00   0.0000000e+00   0.0000000e+00   0.0000000e+00   0.0000000e+00   0.0000000e+00   0.0000000e+00   1.9985582e-01   0.0000000e+00   0.0000000e+00   0.0000000e+00   1.9985582e-01   0.0000000e+00   1.6109883e-01   1.0023831e+00   0.0000000e+00   0.0000000e+00   0.0000000e+00   1.4100391e+00  -4.7423662e-02  -3.7165921e-01  -6.0050584e-01   5.9117196e-01  -5.3172411e-01  -5.4251359e-01   4.3403431e+00  -1.7816788e-01  -3.8799370e-01   1.4698475e+00   2.3135086e-01  -5.4588414e-01  -5.3056726e-02   1.0523079e+00   1.5784158e+00  -4.3053175e-01  -4.2698254e-01  -6.3844009e-01   9.2318100e-01   0.0000000e+00   0.0000000e+00   0.0000000e+00   1.2192163e-01  -5.7343941e-01   5.9445510e-01   4.9408162e-01   5.5546466e-01   1.9985582e-01   2.5610711e-01  -2.5049924e-01  -3.1284566e-02  -8.4834549e-01  -4.3104335e-02  -5.3234632e-02  -4.1145161e-01   4.1400407e-01   5.8704501e-01  -8.8289174e-01   6.3089988e-01  -4.0859604e-02   4.6056437e-01   4.2755255e-01
  -1.0070087e+00  -9.3435841e-01   0.0000000e+00   0.0000000e+00  -9.3435841e-01   0.0000000e+00  -5.3884473e-01  -4.2679484e-02  -1.2166708e+00  -1.0270009e-01  -8.5394382e-01  -6.3441507e-01  -1.0714478e+00  -1.1805576e+00  -8.8652830e-01  -4.5418220e-01  -1.7526337e-02  -1.5321238e-01  -1.0236136e+00  -3.2961594e-01  -1.2826467e-01  -5.5635033e-01  -4.8623025e-02  -8.1187306e-01  -1.7079015e-01  -1.4014833e-01  -3.4115834e-01   1.7035396e+00  -5.4437135e-01  -5.0759795e-01  -1.1337875e-02  -1.1754524e+00  -9.2294471e-01   4.9638490e-01  -1.1514620e+00  -2.9937829e-01   7.8661632e-01  -5.7619129e-01  -1.6864727e-01   0.0000000e+00   0.0000000e+00  -9.7777856e-01  -1.0211424e+00  -8.6060139e-01  -8.8687733e-01  -1.1057960e+00  -1.1634868e+00  -1.0708604e+00  -1.0976818e+00   0.0000000e+00   0.0000000e+00  -1.1061944e+00  -5.3963491e-01  -1.0945918e+00   0.0000000e+00  -3.3765347e-01  -1.7550971e-01   1.7515321e-01  -3.3752704e-01  -1.7545044e-01  -3.2635505e-01  -1.7537643e-01  -1.9346776e-01  -1.7547021e-01  -3.3752466e-01   0.0000000e+00   0.0000000e+00   0.0000000e+00   0.0000000e+00   0.0000000e+00   0.0000000e+00  -9.4212829e-02   0.0000000e+00  -8.3819215e-01  -7.3115562e-01  -3.4452005e-01  -8.2938058e-01  -7.3267960e-01  -4.2566054e-01  -3.5528824e-01  -7.8058632e-01  -1.1023804e+00   0.0000000e+00   0.0000000e+00  -4.4756425e-01   4.3711006e-01   9.0051642e-01   4.9185297e-01  -3.1718674e-01  -8.3393216e-01  -6.6776315e-01   7.2929217e-01  -4.2126032e-01   6.8001288e-01  -4.7974497e-01  -5.5348618e-01  -4.0647097e-01  -4.8062189e-01  -4.0761456e-01  -4.5885987e-01   7.7503730e-02  -3.3161325e-01  -3.0931828e-01  -9.5600582e-01   1.6839488e-01   3.0931840e-01   9.5600587e-01   3.6040298e-01  -9.3603665e-01  -9.8286902e-01  -3.1785840e-01  -2.4705456e-01  -4.5404011e-01  -1.2255191e-01   7.2091114e-01   8.5951412e-01   0.0000000e+00   0.0000000e+00   0.0000000e+00   0.0000000e+00   0.0000000e+00   0.0000000e+00   0.0000000e+00   0.0000000e+00   0.0000000e+00   0.0000000e+00   0.0000000e+00  -8.6473999e-01   0.0000000e+00   0.0000000e+00   0.0000000e+00  -8.6473999e-01   0.0000000e+00  -1.2483175e+00  -9.9746941e-01   0.0000000e+00   0.0000000e+00   0.0000000e+00  -8.8884849e-01  -5.9524856e-01  -3.3884386e-01   4.7974456e-01  -7.6116574e-01  -5.3172411e-01   8.1867185e-01  -2.9174937e-01  -1.1953896e+00  -3.8799370e-01   1.7218109e-01  -1.1371684e+00   3.4474221e-01  -6.7682585e-01  -6.4192108e-01  -4.6707887e-01  -6.2113275e-01  -1.3638809e+00  -3.7280277e-01   6.5616418e-01   0.0000000e+00   0.0000000e+00   0.0000000e+00  -5.9459955e-01   1.4326909e+00  -1.6340102e+00  -1.3784075e+00  -1.5041779e+00  -8.6473999e-01  -1.0738358e+00  -2.5049924e-01  -9.3723486e-01  -4.8057392e-02  -4.3104335e-02  -5.3234632e-02  -4.1145161e-01  -8.1638486e-01  -2.3234281e-01  -4.9409744e-01  -1.0949904e+00  -1.3707512e-01  -1.0238563e+00  -1.1438690e+00
   5.8260614e-01   1.0039024e+00   0.0000000e+00   0.0000000e+00   1.0039024e+00   0.0000000e+00   1.3517570e+00  -4.2679484e-02   6.2398747e-01  -1.0270009e-01   4.0563635e-01   8.7153059e-01   9.5301800e-01   8.2124794e-01   3.1081566e-01  -3.3233510e-01  -1.7526337e-02  -1.5321238e-01   9.9848231e-01  -3.2961594e-01  -1.2826467e-01  -1.5445861e-01  -4.8623025e-02  -8.1187306e-01   1.3776755e+00  -1.4014833e-01  -3.4115834e-01  -9.5310577e-01  -1.4237189e-01  -7.7197274e-01  -9.7941642e-01   4.9816019e-01   5.9025385e-01   1.1720660e+00   1.2176756e+00  -7.8416044e-01  -1.0245951e+00   3.4955309e-01  -1.6864727e-01   0.0000000e+00   0.0000000e+00   8.3201695e-01   5.8668046e-01   6.6849780e-01   7.3557358e-01   9.5309425e-01   7.1801662e-01   1.0345411e+00   1.1093056e+00   0.0000000e+00   0.0000000e+00   8.7648698e-01   1.4746547e-01   7.9240917e-02   0.0000000e+00   2.5710896e-01   2.8336908e+00  -2.8333259e+00   2.5739682e-01   2.8336595e+00   6.6325811e-02   2.8336020e+00   2.8366304e+00   2.8336695e+00   2.5739627e-01   0.0000000e+00   0.0000000e+00   0.0000000e+00   0.0000000e+00   0.0000000e+00   0.0000000e+00  -9.4212829e-02   0.0000000e+00   4.3616233e-01  -1.7728861e-01  -5.8543390e-01   2.1710323e-01  -2.7524145e-01  -5.5606785e-01  -3.1861652e-01  -3.0036753e-01   6.0875477e-01   0.0000000e+00   0.0000000e+00   8.1738378e-01  -8.3962929e-01  -1.1547239e+00  -8.0680993e-01   1.8699141e-01  -5.9982511e-01   9.4868076e-02   5.7648033e-02   7.0889804e-01  -4.7627497e-01  -4.7974497e-01  -4.2524919e-01  -4.0647097e-01  -4.8062189e-01   2.1512839e+00   2.7409605e-01   6.1926112e-01   4.1385772e-02  -4.1627476e-01   3.3948028e-02   7.7253229e-01   4.1627476e-01  -3.3947885e-02  -6.1262672e-02  -1.2846509e-01   1.0801702e-01   6.2610624e-01   3.4270275e-01  -8.7431349e-03  -3.6766439e-02  -7.7563633e-02  -2.1842620e-01   0.0000000e+00   0.0000000e+00   0.0000000e+00   0.0000000e+00   0.0000000e+00   0.0000000e+00   0.0000000e+00   0.0000000e+00   0.0000000e+00   0.0000000e+00   0.0000000e+00   4.5397440e-02   0.0000000e+00   0.0000000e+00   0.0000000e+00   4.5397440e-02   0.0000000e+00   1.6109883e-01   1.0023831e+00   0.0000000e+00   0.0000000e+00   0.0000000e+00  -2.3497513e-01   1.3011334e+00  -1.5832996e-01   1.4122095e-01  -7.6116574e-01   3.3073022e+00  -5.4251359e-01   1.6537435e+00   4.2227552e-01  -3.8799370e-01  -7.6899556e-01   6.2310419e-01   1.1098612e+00   1.4824490e+00  -6.4192108e-01   2.2365121e+00  -1.8063265e-01   4.1466653e-02  -2.4831713e-01  -9.6197484e-01   0.0000000e+00   0.0000000e+00   0.0000000e+00   9.3465815e-01  -9.5553707e-01   1.1826571e+00   2.0386080e-01   1.1057487e+00   4.5397440e-02   7.0712331e-01  -2.5049924e-01   1.0040873e+00   8.9992273e-01  -4.3104335e-02  -5.3234632e-02  -4.1145161e-01  -3.0151050e-01  -2.4347665e-01   1.1328313e+00   7.4811330e-01   2.6187697e-02   1.8426112e+00   1.4751669e+00
  -1.3114044e+00  -1.3220106e+00   0.0000000e+00   0.0000000e+00  -1.3220106e+00   0.0000000e+00  -5.3884473e-01  -4.2679484e-02  -1.2166708e+00  -1.0270009e-01  -1.1277656e+00  -1.3243318e-01  -1.2845495e+00  -1.6095160e+00  -1.0076266e+00   8.6410554e-01  -1.7526337e-02  -1.5321238e-01  -1.4280328e+00  -3.2961594e-01  -1.2826467e-01  -8.5776912e-01  -4.8623025e-02  -2.3044588e-01  -1.7079015e-01  -1.4014833e-01  -3.4115834e-01   8.1669277e-01  -8.4145950e-01  -7.7197274e-01  -9.7941642e-01  -1.1754524e+00  -1.1838410e+00  -1.7929622e-01  -1.3409930e+00  -5.4176937e-01   3.3381343e-01  -8.0762738e-01  -1.6864727e-01   0.0000000e+00   0.0000000e+00  -1.2138295e+00  -1.3209913e+00  -1.3434835e+00  -1.4035423e+00  -1.3084845e+00  -1.4032298e+00  -1.4812728e+00  -1.5464822e+00   0.0000000e+00   0.0000000e+00  -1.2850541e+00   5.7342726e-01  -1.3293583e+00   0.0000000e+00  -3.5183173e-01  -1.7551425e-01   1.7528929e-01  -3.5167531e-01  -1.7545303e-01  -2.8069449e-01  -1.7540084e-01  -1.9743943e-01  -1.7547195e-01  -3.5167401e-01   0.0000000e+00   0.0000000e+00   0.0000000e+00   0.0000000e+00   0.0000000e+00   0.0000000e+00  -9.4212829e-02   0.0000000e+00  -1.0953915e+00  -9.2959511e-01   6.2541280e-02  -1.0854745e+00  -9.4156986e-01  -3.4143694e-01  -4.6714449e-01  -1.3420729e+00  -1.4040722e+00   0.0000000e+00   0.0000000e+00  -3.9953595e-01   3.8863406e-01   1.7365142e+00   2.3446787e-01  -1.1710368e+00  -8.3393216e-01  -6.6776315e-01   7.2929217e-01  -4.2126032e-01  -4.7627497e-01   1.1951342e+00  -5.5348618e-01   2.4032518e-01  -4.8062189e-01  -4.0761456e-01   2.7409605e-01  -5.8686128e-01  -3.3161325e-01  -1.2207213e+00   2.6754117e-01   7.1802660e-01   1.2207213e+00  -2.6754117e-01   1.3688314e+00  -1.4046227e+00  -6.6501740e-01  -3.1785840e-01  -1.5678902e-01  -1.0388991e+00   5.1890825e-02  -1.6745133e+00  -1.8353368e+00   0.0000000e+00   0.0000000e+00   0.0000000e+00   0.0000000e+00   0.0000000e+00   0.0000000e+00   0.0000000e+00   0.0000000e+00   0.0000000e+00   0.0000000e+00   0.0000000e+00  -1.2044259e+00   0.0000000e+00   0.0000000e+00   0.0000000e+00  -1.2044259e+00   0.0000000e+00  -1.2483175e+00  -9.9746941e-01   0.0000000e+00   0.0000000e+00   0.0000000e+00  -1.3878545e+00   2.2393698e-01  -3.6017018e-01  -2.5965915e-01  -7.6116574e-01  -5.3172411e-01   7.0624718e-01  -2.9174937e-01  -1.1953896e+00  -3.8799370e-01  -5.3986218e-01  -1.4297432e+00   3.4474221e-01  -6.7682585e-01  -6.4192108e-01  -6.9741066e-01   1.6533724e+00  -1.3638809e+00  -3.8750978e-01  -3.9401896e-01   0.0000000e+00   0.0000000e+00   0.0000000e+00  -1.0371272e-01   2.1029369e+00  -2.3294438e+00  -1.9527811e+00  -2.2051802e+00  -1.2044259e+00  -1.3891726e+00  -2.5049924e-01  -1.3254993e+00  -4.8057392e-02  -4.3104335e-02  -5.3234632e-02   1.2971145e+00  -1.4784119e+00  -6.2968415e-02   1.4358276e-02  -1.2810140e+00  -1.4077064e-01  -1.2286040e+00  -1.3309430e+00
   3.8995121e-01   3.5781549e-01   0.0000000e+00   0.0000000e+00   3.5781549e-01   0.0000000e+00   5.9551633e-01  -4.2679484e-02  -4.4972983e-01  -1.0270009e-01   3.5087199e-01   8.7153059e-01   5.2681467e-01  -3.6668736e-02   3.6228172e-01  -4.9258909e-02  -1.7526337e-02  -1.5321238e-01   3.2445034e-01  -3.2961594e-01  -1.2826467e-01   1.4696017e-01  -4.8623025e-02   3.2581172e+00  -9.4502297e-01  -1.4014833e-01  -3.4115834e-01  -8.2591015e-01   1.5056391e-02  -5.0759795e-01  -7.4707758e-01  -4.7811384e-01   4.3371607e-01   3.1991094e+00   6.4908260e-01  -2.9937829e-01  -5.8990440e-01   4.0741211e-01  -1.6864727e-01   0.0000000e+00   0.0000000e+00   4.2974470e-01   4.0093367e-01   2.7262764e-01   3.1583123e-01   5.6460194e-01   3.1889739e-01   1.5683931e-01   2.4939053e-01   0.0000000e+00   0.0000000e+00   4.0550465e-01  -2.7253015e-01   7.9240917e-02   0.0000000e+00   6.2296170e-02  -1.7534711e-01   1.7576980e-01   6.2560139e-02  -1.7539570e-01   2.8549652e-01  -1.7491641e-01  -1.6035831e-01  -1.7539221e-01   6.2559604e-02   0.0000000e+00   0.0000000e+00   0.0000000e+00   0.0000000e+00   0.0000000e+00   0.0000000e+00  -9.4212829e-02   0.0000000e+00   2.5788848e-01   2.0954565e-02  -3.6294668e-01  -9.9837808e-02  -2.4696809e-01  -4.6150334e-01  -3.1807313e-01   1.2943914e-01   4.1175995e-01   0.0000000e+00   0.0000000e+00   9.3078237e-02  -1.0857207e-01  -7.9978397e-01  -7.0427341e-01   2.6635869e-01   2.0324750e+00  -3.6574297e-01   2.5346709e-01  -4.2126032e-01  -4.7627497e-01  -4.7974497e-01  -5.5348618e-01  -6.3030313e-02   8.5158572e-02   1.3693165e+00  -1.5185743e-01  -7.0946890e-01  -3.3161325e-01   9.6955945e-01  -7.4931173e-01  -8.6703074e-01  -9.6955933e-01   7.4931178e-01  -7.9025401e-01   7.3050265e-01  -4.9386801e-01  -6.7925214e-01  -7.5147522e-01   5.9645521e-01  -6.9386875e-01  -7.7563633e-02  -2.1842620e-01   0.0000000e+00   0.0000000e+00   0.0000000e+00   0.0000000e+00   0.0000000e+00   0.0000000e+00   0.0000000e+00   0.0000000e+00   0.0000000e+00   0.0000000e+00   0.0000000e+00   2.6346551e-01   0.0000000e+00   0.0000000e+00   0.0000000e+00   2.6346551e-01   0.0000000e+00   1.6109883e-01   1.0023831e+00   0.0000000e+00   0.0000000e+00   0.0000000e+00  -8.1685323e-01   1.1117695e+00   4.4586125e-01  -6.0050584e-01  -7.6116574e-01  -1.8167291e-01   9.6008585e-01  -2.9174937e-01   1.0969167e-01  -3.8799370e-01   1.9317034e-01   5.4100970e-01  -7.7307761e-01   7.9438029e-01   5.4809565e-01   3.6122972e-01   1.8058533e+00  -1.9275802e-01  -4.6405706e-01   1.0787462e-01   0.0000000e+00   0.0000000e+00   0.0000000e+00   6.5657705e-01  -7.0927475e-01   8.1370832e-01   3.6616469e-01   7.6197006e-01   2.6346551e-01   4.4281169e-01  -2.5049924e-01   3.5697986e-01   5.9831943e-01  -4.3104335e-02  -5.3234632e-02   1.4030028e+00  -1.0374141e-01   2.1526393e-01   9.7548209e-01   3.3985639e-01  -1.8554498e-02   6.1412513e-01   6.8945614e-01
  -3.7627809e-01  -2.9836694e-02   0.0000000e+00   0.0000000e+00  -2.9836694e-02   0.0000000e+00  -1.6072438e-01  -4.2679484e-02   9.3076384e-01  -1.0270009e-01  -4.7059333e-01  -6.3441507e-01  -2.1904115e-01   1.0631738e-01  -4.4126817e-01  -1.5493232e-02  -1.7526337e-02  -1.5321238e-01  -7.9968842e-02  -3.2961594e-01   1.8141994e+00  -6.5682326e-01  -4.8623025e-02   3.5098131e-01  -9.4502297e-01  -1.4014833e-01  -3.4115834e-01  -5.5431170e-01  -5.5373785e-01  -7.7197274e-01  -9.7941642e-01   1.0560311e+00  -4.0115211e-01  -8.5497734e-01  -1.0904145e-01  -7.8416044e-01  -1.0245951e+00  -8.0762738e-01  -1.6864727e-01   0.0000000e+00   0.0000000e+00  -3.2097745e-01  -4.1579132e-01  -2.4048891e-01  -1.4881081e-01  -1.7933750e-01  -3.6483375e-01  -1.8629501e-01  -5.3684874e-02   0.0000000e+00   0.0000000e+00  -3.0153732e-01  -3.7204790e-01  -3.9029216e-01   0.0000000e+00  -2.0811677e-01  -1.7543022e-01   1.7562136e-01  -2.0808780e-01  -1.7544796e-01  -2.6243026e-01  -1.7593859e-01  -1.7873503e-01  -1.7541734e-01  -2.0808912e-01   0.0000000e+00   0.0000000e+00   0.0000000e+00   0.0000000e+00   0.0000000e+00   0.0000000e+00  -9.4212829e-02   0.0000000e+00  -4.3014401e-01  -4.7518466e-01  -5.9346666e-01  -6.4829513e-01  -6.3586533e-01  -6.2991461e-01  -4.4759397e-01  -2.7881399e-02  -2.6192820e-01   0.0000000e+00   0.0000000e+00  -2.7603518e-01   2.6398207e-01  -6.3897475e-01  -2.5995365e-01  -3.2952509e-03   3.5676137e-01   2.4735192e-01  -2.2533159e-01  -4.2126032e-01  -4.7627497e-01  -4.7974497e-01  -5.5348618e-01  -4.0647097e-01  -4.8062189e-01  -4.0761456e-01   7.9851170e-01  -7.0946890e-01  -3.3161325e-01   2.9932358e-01  -9.0316541e-01   2.7823882e-01  -2.9932346e-01   9.0316550e-01  -7.9025401e-01  -3.9695425e-01  -8.5382736e-01  -6.7267918e-02  -3.9790659e-01  -9.1067318e-02  -6.9386875e-01  -3.0569937e-01  -4.8791134e-01   0.0000000e+00   0.0000000e+00   0.0000000e+00   0.0000000e+00   0.0000000e+00   0.0000000e+00   0.0000000e+00   0.0000000e+00   0.0000000e+00   0.0000000e+00   0.0000000e+00  -4.9442940e-01   0.0000000e+00   0.0000000e+00   0.0000000e+00  -4.9442940e-01   0.0000000e+00  -3.0870662e-01  -9.9746941e-01   0.0000000e+00   0.0000000e+00   0.0000000e+00   1.7670482e-01  -5.9524856e-01   9.4550605e-01  -3.1787849e-01  -7.6116574e-01  -5.3172411e-01  -5.4251359e-01  -2.9174937e-01   7.0836908e-01  -3.8799370e-01  -6.9236416e-01  -2.7489930e-01  -7.7307761e-01   6.9919949e-01  -3.3853263e-01  -6.9741066e-01   3.1146252e-02   2.6430532e-01  -6.3844009e-01  -9.6197484e-01   0.0000000e+00   0.0000000e+00   0.0000000e+00  -6.0440970e-01   1.7229084e-01   1.5223955e-01  -2.7941352e-01   1.3557630e-02  -4.9442940e-01  -2.5416267e-01  -2.5049924e-01  -3.1284566e-02  -1.7793576e-01  -4.3104335e-02  -5.3234632e-02  -4.1145161e-01  -1.4700431e-01  -8.8148734e-01  -5.5719468e-01  -3.6661716e-01  -9.9591984e-02  -1.0249174e-01  -9.6254625e-02
   9.7876842e-01   1.1331198e+00   0.0000000e+00   0.0000000e+00   1.1331198e+00   0.0000000e+00   2.1739598e-01  -4.2679484e-02   1.5443166e+00  -1.0270009e-01   5.1516506e-01   3.6954870e-01   9.5301800e-01   8.2124794e-01   1.0134104e+00   1.1968599e+00  -1.7526337e-02  -1.5321238e-01   5.9406313e-01  -3.2961594e-01  -1.2826467e-01   4.6487244e-02  -4.8623025e-02   1.5138357e+00  -5.5790656e-01  -1.4014833e-01   8.0980557e+00  -1.3819407e+00   7.9214424e-01   2.8552639e-01  -1.7824801e-01   1.6139019e+00   5.9025385e-01  -1.7929622e-01   1.0281446e+00   6.7018601e-01   9.9605105e-02   2.3989460e-03  -1.6864727e-01   0.0000000e+00   0.0000000e+00   8.5301993e-01   1.2207646e+00   3.5724302e-01   4.5588915e-01   9.9003621e-01   1.3333270e+00   9.2630654e-02   2.5299961e-01   0.0000000e+00   0.0000000e+00   1.4308172e+00   3.9065782e-01   1.2530736e+00   0.0000000e+00   4.6766420e-01  -1.7535923e-01   1.7525455e-01   4.6797788e-01  -1.7542338e-01   8.1972514e-01  -1.7504418e-01  -1.5387410e-01  -1.7540210e-01   4.6797731e-01   0.0000000e+00   0.0000000e+00   0.0000000e+00   0.0000000e+00   0.0000000e+00   0.0000000e+00  -9.4212829e-02   0.0000000e+00   7.4644309e-01   6.1548799e-01   2.2838113e-01   9.4769117e-01   7.6320981e-01   2.7490604e-01   2.5167208e-01   9.0735020e-01   1.3632178e+00   0.0000000e+00   0.0000000e+00   6.0577089e-01  -6.2604383e-01  -4.6690454e-01  -9.5604987e-01  -4.3512231e-02  -3.6049349e-01  -6.6776315e-01   1.4895497e+00  -4.2126032e-01  -4.7627497e-01   1.0416897e+00   8.3237322e-01   1.8817516e+00  -4.8062189e-01  -4.0761456e-01   8.8810097e-01  -1.5292336e-01  -3.3161325e-01   1.7435590e-01   8.5314676e-01  -2.0924691e-02  -1.7435590e-01  -8.5314676e-01  -2.7719808e-01   1.1051734e+00   1.7867232e+00   3.8580710e-01   2.1439385e-01   1.3465219e-01  -1.6432164e-02   7.2091114e-01   8.5951412e-01   0.0000000e+00   0.0000000e+00   0.0000000e+00   0.0000000e+00   0.0000000e+00   0.0000000e+00   0.0000000e+00   0.0000000e+00   0.0000000e+00   0.0000000e+00   0.0000000e+00   9.8731558e-01   0.0000000e+00   0.0000000e+00   0.0000000e+00   9.8731558e-01   0.0000000e+00   1.1007097e+00   1.0023831e+00   0.0000000e+00   0.0000000e+00   0.0000000e+00   1.1664812e+00   3.0173673e-01   1.1857078e+00  -6.0050584e-01  -7.6116574e-01  -4.1368702e-01  -5.4251359e-01  -2.9174937e-01   9.2236336e-01   1.7053090e+00   5.3177432e-01   1.3707452e+00  -7.9585569e-03   2.7502892e-01   5.5624634e-01  -2.2356935e-01  -2.2151466e-01   5.0991584e-01  -4.7279262e-01   1.5222730e+00   0.0000000e+00   0.0000000e+00   0.0000000e+00   1.6355206e+00  -1.0871015e+00   1.0682714e+00   1.4118784e+00   1.0376239e+00   9.8731558e-01   1.0981832e+00  -2.5049924e-01   1.1335089e+00   6.2235240e-01  -4.3104335e-02  -5.3234632e-02   6.8298973e-01   5.4808167e-01   2.1435434e+00   1.5729671e-01   1.2700189e+00   1.0564139e-01   6.1412513e-01   9.8877453e-01
   1.8193135e-01  -1.4305837e+00   0.0000000e+00   0.0000000e+00  -1.4305837e+00   0.0000000e+00  -9.1696508e-01  -4.2679484e-02   9.3076384e-01  -1.0270009e-01  -3.2478492e-02  -6.3441507e-01  -5.9394890e-03   6.7826183e-01  -3.8170306e-01  -1.2915496e+00  -1.7526337e-02   2.0347679e+00   4.5925673e-01  -3.2961594e-01  -1.2826467e-01  -5.3985685e-02  -4.8623025e-02  -8.1187306e-01  -9.4502297e-01  -1.4014833e-01  -3.4115834e-01  -3.9443104e-01  -2.5162578e-01  -5.0759795e-01  -6.7370741e-01   1.0560311e+00   1.6281981e-02  -8.5497734e-01   8.0489560e-02  -5.4176937e-01  -7.3861438e-01  -3.4475520e-01  -1.6864727e-01   0.0000000e+00   0.0000000e+00  -8.4926331e-02   2.2374140e-01   3.6870876e-01   4.5088899e-01   3.9304332e-02   3.0076267e-01   5.6725176e-01   7.5133320e-01   0.0000000e+00   0.0000000e+00  -3.8318529e-01   1.7840696e-02  -3.9029216e-01   0.0000000e+00  -8.7257085e-02  -1.7542912e-01   1.7551012e-01  -8.8979503e-02  -1.7544289e-01  -8.5282137e-01  -1.7584167e-01  -1.7401375e-01  -1.7540854e-01  -8.8980025e-02   0.0000000e+00   0.0000000e+00   0.0000000e+00   0.0000000e+00   0.0000000e+00   0.0000000e+00  -9.4212829e-02   0.0000000e+00  -1.8806917e-01  -2.7199760e-01  -5.6026258e-01  -1.6241326e-01  -2.4567832e-01  -4.9177363e-01  -2.4120550e-01   1.3084740e+00   2.8588343e-01   0.0000000e+00   0.0000000e+00  -1.0037337e+00   9.9846389e-01   2.0817506e+00   8.0162916e-01  -7.5956243e-01  -2.7381802e-01  -6.6776315e-01  -5.4861593e-01  -4.2126032e-01  -4.7627497e-01  -4.7974497e-01   2.1507394e+00   1.1838574e+00  -4.8062189e-01  -4.0761456e-01  -4.5885987e-01  -7.0946890e-01  -3.3161325e-01   1.0988518e+00   2.2840759e+00  -1.0879600e+00  -1.0988518e+00  -2.2840760e+00  -7.9025401e-01   4.9215241e-01   2.0137852e+00  -8.7694444e-01  -8.6569024e-01  -1.1381852e+00  -6.9386875e-01  -3.0569937e-01  -4.8791134e-01   0.0000000e+00   0.0000000e+00   0.0000000e+00   0.0000000e+00   0.0000000e+00   0.0000000e+00   0.0000000e+00   0.0000000e+00   0.0000000e+00   0.0000000e+00   0.0000000e+00   2.0917809e-02   0.0000000e+00   0.0000000e+00   0.0000000e+00   2.0917809e-02   0.0000000e+00  -3.0870662e-01   1.0023831e+00   0.0000000e+00   0.0000000e+00   0.0000000e+00   1.4147757e+00  -5.9524856e-01  -7.2403871e-01  -6.0050584e-01  -7.6116574e-01  -1.2722048e-01  -5.4251359e-01  -2.9174937e-01   9.8739859e-01  -3.8799370e-01   7.3050167e-01   3.5454109e-01  -7.7307761e-01  -6.7682585e-01  -6.4192108e-01  -2.3674707e-01   9.0444348e-02   7.5867387e-01  -6.3844009e-01   3.1057121e-01   0.0000000e+00   0.0000000e+00   0.0000000e+00  -1.0907687e+00  -1.6590269e-01   3.4300837e-01  -2.8946587e-01   2.7434756e-01   2.0917809e-02   2.6405298e-01   4.3203377e+00  -1.4175786e+00  -8.4834549e-01  -4.3104335e-02  -5.3234632e-02  -4.1145161e-01   6.1474181e-01  -8.8148734e-01  -8.8289174e-01   2.7933383e-01  -8.4281970e-02   2.5581669e-01   9.0819367e-02
  -8.7142202e-02   9.9380700e-02   0.0000000e+00   0.0000000e+00   9.9380700e-02   0.0000000e+00  -5.3884473e-01  -4.2679484e-02   3.1721110e-01  -1.0270009e-01  -8.7242847e-02  -1.3243318e-01  -2.1904115e-01   1.0631738e-01  -2.9683025e-01  -8.4602850e-01  -1.7526337e-02  -1.5321238e-01   5.4837552e-02  -3.2961594e-01  -1.2826467e-01   4.6487244e-02  -4.8623025e-02   3.5098131e-01  -9.4502297e-01  -1.4014833e-01  -3.4115834e-01  -6.0247637e-01  -2.1669519e-01  -7.7197274e-01  -9.7941642e-01   3.5869247e-01  -3.5897280e-02  -8.5497734e-01  -1.0904145e-01  -7.8416044e-01  -1.0245951e+00  -1.1331910e-01  -1.6864727e-01   0.0000000e+00   0.0000000e+00  -3.2097745e-01  -2.5967219e-01  -6.1806191e-04  -7.0615646e-03  -1.7933750e-01  -1.0601437e-01   2.9584585e-01   2.4792144e-01   0.0000000e+00   0.0000000e+00  -3.5827442e-01  -7.3348402e-01  -3.9029216e-01   0.0000000e+00  -1.9999135e-01  -1.7543661e-01   1.7558078e-01  -1.9997271e-01  -1.7544616e-01  -6.4917525e-01  -1.7560171e-01  -1.7762291e-01  -1.7542893e-01  -1.9997371e-01   0.0000000e+00   0.0000000e+00   0.0000000e+00   0.0000000e+00   0.0000000e+00   0.0000000e+00  -9.4212829e-02   0.0000000e+00  -4.3014401e-01  -4.7518466e-01  -5.9346666e-01  -5.4111294e-01  -5.5131214e-01  -5.8525053e-01  -4.0036692e-01  -3.4400163e-02  -1.4202699e-01   0.0000000e+00   0.0000000e+00  -7.0240434e-01   6.9432566e-01  -4.7893169e-01   1.1804585e+00   4.0817919e-01  -1.2377412e-01  -6.6776315e-01  -5.4861593e-01  -4.2126032e-01  -4.7627497e-01  -4.7974497e-01  -2.0477153e-01   2.4032518e-01  -4.8062189e-01  -4.0761456e-01  -1.5185743e-01  -7.0946890e-01  -3.3161325e-01   9.0884933e-01  -4.2136897e-01  -7.6329202e-01  -9.0884925e-01   4.2136892e-01  -7.9025401e-01  -1.5609863e-01  -5.2834726e-01  -6.7925214e-01  -7.5147522e-01  -2.3085000e-01  -6.9386875e-01  -3.0569937e-01  -4.8791134e-01   0.0000000e+00   0.0000000e+00   0.0000000e+00   0.0000000e+00   0.0000000e+00   0.0000000e+00   0.0000000e+00   0.0000000e+00   0.0000000e+00   0.0000000e+00   0.0000000e+00  -4.5365468e-01   0.0000000e+00   0.0000000e+00   0.0000000e+00  -4.5365468e-01   0.0000000e+00  -3.0870662e-01  -9.9746941e-01   0.0000000e+00   0.0000000e+00   0.0000000e+00   6.6397158e-02   2.2393698e-01   1.1073367e-01  -6.0050584e-01  -7.6116574e-01  -1.5444668e-01   7.8928683e-01  -2.9174937e-01  -1.1017649e-01   4.2715246e-01  -9.0142009e-01  -1.0927579e-01  -7.7307761e-01  -2.0089847e-01  -6.4192108e-01  -2.6775327e-01  -1.0439227e-01   1.0117093e+00  -6.3844009e-01  -9.6197484e-01   0.0000000e+00   0.0000000e+00   0.0000000e+00  -3.5670242e-01   1.7229084e-01   1.5223955e-01  -2.2573652e-01   8.7514914e-03  -4.5365468e-01  -1.8599732e-01  -2.5049924e-01   9.8136960e-02  -5.1314061e-01  -4.3104335e-02  -5.3234632e-02   1.2971145e+00  -2.2731985e-01  -8.8148734e-01  -2.1158746e-01  -3.6610476e-01  -9.9064052e-02  -1.0249174e-01  -9.6254625e-02
  -1.1593738e+00  -1.0635758e+00   0.0000000e+00   0.0000000e+00  -1.0635758e+00   0.0000000e+00  -5.3884473e-01  -4.2679484e-02  -1.2166708e+00  -1.0270009e-01  -1.0182369e+00  -6.3441507e-01  -1.1779986e+00  -1.3235438e+00  -1.0112003e+00  -2.3688893e-01  -1.7526337e-02  -1.5321238e-01  -1.1584200e+00  -3.2961594e-01  -1.2826467e-01  -7.5729619e-01  -4.8623025e-02  -8.1187306e-01  -1.7079015e-01  -1.4014833e-01  -3.4115834e-01   1.1336521e+00  -7.0924959e-01  -5.0759795e-01   1.8227781e-01  -1.1754524e+00  -1.0794825e+00   4.9638490e-01  -1.2462275e+00  -2.9937829e-01   1.1488586e+00  -7.4976836e-01  -1.6864727e-01   0.0000000e+00   0.0000000e+00  -1.1080108e+00  -1.1908951e+00  -1.0624634e+00  -1.0613295e+00  -1.1887422e+00  -1.2831202e+00  -1.2220864e+00  -1.2100841e+00   0.0000000e+00   0.0000000e+00  -1.2037284e+00  -3.9622699e-01  -1.0945918e+00   0.0000000e+00  -3.4502150e-01  -1.7551746e-01   1.7531642e-01  -3.4488285e-01  -1.7545337e-01  -3.4918533e-01  -1.7540103e-01  -1.9508783e-01  -1.7547106e-01  -3.4488176e-01   0.0000000e+00   0.0000000e+00   0.0000000e+00   0.0000000e+00   0.0000000e+00   0.0000000e+00  -9.4212829e-02   0.0000000e+00  -9.6679182e-01  -6.9720875e-01  -2.4275473e-01  -9.7501790e-01  -7.5607700e-01  -4.2067502e-01  -3.8120621e-01  -7.9970814e-01  -1.2294771e+00   0.0000000e+00   0.0000000e+00  -4.4832874e-01   4.3788168e-01   9.4288742e-01   4.9244035e-01  -7.5956243e-01  -2.7536093e-01  -6.6776315e-01   7.2929217e-01  -4.2126032e-01   6.8001288e-01  -4.7974497e-01  -5.5348618e-01  -4.0647097e-01  -4.8062189e-01  -4.0761456e-01  -4.5885987e-01   7.7503730e-02  -3.3161325e-01  -5.0869272e-01  -8.7043674e-01   3.4627473e-01   5.0869272e-01   8.7043688e-01   5.2331754e-01  -1.1071812e+00  -9.8286902e-01  -3.1785840e-01  -2.4705456e-01  -6.1758185e-01  -1.2255191e-01   7.2091114e-01   8.5951412e-01   0.0000000e+00   0.0000000e+00   0.0000000e+00   0.0000000e+00   0.0000000e+00   0.0000000e+00   0.0000000e+00   0.0000000e+00   0.0000000e+00   0.0000000e+00   0.0000000e+00  -1.0031688e+00   0.0000000e+00   0.0000000e+00   0.0000000e+00  -1.0031688e+00   0.0000000e+00  -1.2483175e+00  -9.9746941e-01   0.0000000e+00   0.0000000e+00   0.0000000e+00  -1.0789483e+00  -5.9524856e-01  -3.3884386e-01   4.7974456e-01  -7.6116574e-01  -5.3172411e-01   7.0624718e-01  -2.9174937e-01  -9.4108417e-01  -3.8799370e-01  -3.9872711e-01  -1.2691152e+00   3.4474221e-01  -6.7682585e-01  -6.4192108e-01  -6.9741066e-01  -6.2113275e-01  -1.1296563e+00  -3.7280277e-01   1.2123945e-01   0.0000000e+00   0.0000000e+00   0.0000000e+00  -5.9459955e-01   1.7590064e+00  -1.9467193e+00  -1.4712722e+00  -1.8308397e+00  -1.0031688e+00  -1.2015972e+00  -2.5049924e-01  -1.0666563e+00  -4.8057392e-02  -4.3104335e-02  -5.3234632e-02  -4.1145161e-01  -9.8788139e-01  -2.3234281e-01  -4.9409744e-01  -1.1991562e+00  -1.3905486e-01  -1.1262301e+00  -1.2561134e+00
   3.3825701e-01   7.4546757e-01   0.0000000e+00   0.0000000e+00   7.4546757e-01   0.0000000e+00  -1.6072438e-01  -4.2679484e-02   1.2375402e+00  -1.0270009e-01   1.8657893e-01   3.6954870e-01   4.2026384e-01   6.7826183e-01   7.3062456e-02  -4.3019070e-01  -1.7526337e-02  -1.5321238e-01   7.2886952e-01  -3.2961594e-01  -1.2826467e-01  -5.3985685e-02  -4.8623025e-02  -2.3044588e-01  -1.7079015e-01  -1.4014833e-01  -3.4115834e-01  -7.4299596e-01  -2.2689119e-01  -5.0759795e-01  -7.3739678e-01   1.1954988e+00   2.7717828e-01  -1.7929622e-01   5.5431709e-01  -2.9937829e-01  -5.7179226e-01  -1.7117812e-01  -1.6864727e-01   0.0000000e+00   0.0000000e+00   3.2392604e-01   2.5766692e-01   5.4218200e-01   6.5635276e-01   4.4860671e-01   2.8001056e-01   7.1246541e-01   9.2473101e-01   0.0000000e+00   0.0000000e+00   2.7548922e-01  -5.2443856e-01   7.9240917e-02   0.0000000e+00   5.2297962e-03  -1.7536627e-01   1.7544013e-01   5.4867671e-03  -1.7542011e-01  -5.7566174e-01  -1.7558797e-01  -1.6644736e-01  -1.7539334e-01   5.4862372e-03   0.0000000e+00   0.0000000e+00   0.0000000e+00   0.0000000e+00   0.0000000e+00   0.0000000e+00  -9.4212829e-02   0.0000000e+00   1.3702190e-01  -1.1722432e-01  -4.5436434e-01  -1.8266447e-01  -3.4124131e-01  -5.1827777e-01  -3.4899605e-01   6.6441599e-01   4.3222082e-01   0.0000000e+00   0.0000000e+00  -3.0146490e-01   2.8964883e-01   1.5671811e-01  -4.9000613e-02   7.8387319e-01   2.0517456e-01   1.5572684e-02  -5.4861593e-01  -4.2126032e-01   5.4173410e-01  -4.7974497e-01  -2.4751721e-01  -4.0647097e-01  -4.8062189e-01   8.7183465e-01  -1.5185743e-01  -4.5103889e-02  -3.3161325e-01   2.8264570e-01  -8.7659202e-01  -2.5417039e-01  -2.8264576e-01   8.7659202e-01  -2.2895994e-01   1.5922754e-01  -6.8287389e-01  -2.0726983e-01  -2.1851674e-01   4.3402030e-01  -1.9087486e-01  -7.7563633e-02  -2.1842620e-01   0.0000000e+00   0.0000000e+00   0.0000000e+00   0.0000000e+00   0.0000000e+00   0.0000000e+00   0.0000000e+00   0.0000000e+00   0.0000000e+00   0.0000000e+00   0.0000000e+00   3.3588712e-02   0.0000000e+00   0.0000000e+00   0.0000000e+00   3.3588712e-02   0.0000000e+00   1.6109883e-01  -9.9746941e-01   0.0000000e+00   0.0000000e+00   0.0000000e+00   7.7565808e-01   3.6878786e-02   4.3319405e-01   1.3889790e-01  -7.6116574e-01  -5.3172411e-01  -5.4251359e-01  -2.9174937e-01   1.0968913e+00  -3.8799370e-01  -2.4068676e-01   5.0656431e-01  -7.9585569e-03   4.2932456e-02  -6.4192108e-01  -3.1828657e-01   2.0515168e+00   5.0991584e-01  -4.5808560e-01  -4.2705012e-01   0.0000000e+00   0.0000000e+00   0.0000000e+00  -1.6012127e-01  -5.9658685e-01   7.4369258e-01   2.4195615e-01   6.7236539e-01   3.3588712e-02   4.2738631e-01  -2.5049924e-01   7.4524447e-01  -4.8057392e-02  -4.3104335e-02  -5.3234632e-02   1.3576908e-01   1.3395318e-01  -3.9310756e-01   5.7545387e-02   2.0598648e-01  -3.6768135e-02   6.6531205e-01   6.1462655e-01
   4.5078755e-01   1.0039024e+00   0.0000000e+00   0.0000000e+00   1.0039024e+00   0.0000000e+00  -5.3884473e-01  -4.2679484e-02   1.2375402e+00  -1.0270009e-01   2.4134328e-01  -1.3243318e-01   4.2026384e-01   1.1072202e+00  -2.1414564e-01  -1.4132636e+00  -1.7526337e-02  -1.5321238e-01   9.9848231e-01  -3.2961594e-01  -1.2826467e-01   4.6487244e-02  -4.8623025e-02  -8.1187306e-01  -5.5790656e-01  -1.4014833e-01  -3.4115834e-01  -9.9178437e-01  -2.6646601e-01  -7.7197274e-01  -9.7941642e-01   1.4744342e+00   3.8153681e-01  -1.7929622e-01   6.4908260e-01  -7.8416044e-01  -1.0245951e+00  -1.7117812e-01  -1.6864727e-01   0.0000000e+00   0.0000000e+00   2.3626282e-01   2.6335386e-01   7.4765578e-01   8.8113683e-01   4.8087008e-01   4.3936149e-01   1.1628972e+00   1.3888449e+00   0.0000000e+00   0.0000000e+00   2.2689697e-01  -7.5700370e-01   3.1400745e-01   0.0000000e+00   1.2941842e-03  -1.7539332e-01   1.7560394e-01   1.5506725e-03  -1.7543601e-01  -8.1583631e-01  -1.7594687e-01  -1.6476803e-01  -1.7538700e-01   1.5501429e-03   0.0000000e+00   0.0000000e+00   0.0000000e+00   0.0000000e+00   0.0000000e+00   0.0000000e+00  -9.4212829e-02   0.0000000e+00  -1.0010335e-02  -2.5689775e-01  -5.4974211e-01  -2.4679589e-01  -4.0824619e-01  -5.6374182e-01  -3.8077477e-01   1.1016106e+00   5.1385299e-01   0.0000000e+00   0.0000000e+00  -8.4377104e-01   8.3701013e-01   1.9041982e+00   1.9464385e+00  -2.8628552e-01  -2.7536093e-01  -6.6776315e-01  -2.4548395e-01  -4.2126032e-01  -4.7627497e-01  -4.7974497e-01   2.5421996e+00  -4.0647097e-01  -4.8062189e-01  -4.0761456e-01   2.7409605e-01  -7.0946890e-01  -3.3161325e-01   7.2843681e-01   1.2693547e+00  -4.5501128e-01  -7.2843686e-01  -1.2693547e+00  -7.9025401e-01   1.8269476e-01   9.8802742e-01  -4.0496208e-01  -5.9300649e-01  -7.0120071e-01  -6.9386875e-01   7.2091114e-01   8.5951412e-01   0.0000000e+00   0.0000000e+00   0.0000000e+00   0.0000000e+00   0.0000000e+00   0.0000000e+00   0.0000000e+00   0.0000000e+00   0.0000000e+00   0.0000000e+00   0.0000000e+00  -1.1058424e-01   0.0000000e+00   0.0000000e+00   0.0000000e+00  -1.1058424e-01   0.0000000e+00   1.6109883e-01  -9.9746941e-01   0.0000000e+00   0.0000000e+00   0.0000000e+00   9.5253739e-01   3.6878786e-02  -7.2403871e-01  -4.0006580e-01  -7.6116574e-01  -1.2722048e-01   1.2338660e-01  -2.9174937e-01   1.3158764e+00  -6.8864114e-03  -9.4864595e-01   6.3643327e-01  -7.7307761e-01   4.2932456e-02  -6.4192108e-01   2.3096614e-01   4.4623283e-01   9.9463047e-01  -3.3351982e-02  -9.6197484e-01   0.0000000e+00   0.0000000e+00   0.0000000e+00  -7.0911463e-01  -5.0655572e-01   8.1370832e-01   2.5718420e-01   6.6648702e-01  -1.1058424e-01   4.9342927e-01  -2.5049924e-01   1.0040873e+00  -8.4834549e-01  -4.3104335e-02  -5.3234632e-02  -4.1145161e-01   3.0464764e-01  -8.8148734e-01  -4.9409744e-01   1.6903411e-01  -3.8615895e-02   8.1887281e-01   7.2687094e-01
   7.3026935e-02   4.8703278e-01   0.0000000e+00   0.0000000e+00   4.8703278e-01   0.0000000e+00  -5.3884473e-01  -4.2679484e-02   1.2375402e+00  -1.0270009e-01  -8.7242847e-02  -1.3243318e-01   3.1371301e-01   6.7826183e-01  -7.7667635e-02  -7.5633215e-02  -1.7526337e-02  -1.5321238e-01   4.5925673e-01  -3.2961594e-01  -1.2826467e-01  -4.5587740e-01  -4.8623025e-02  -2.3044588e-01   2.1632626e-01  -1.4014833e-01  -3.4115834e-01  -7.2828599e-01  -5.8394617e-01  -5.0759795e-01  -7.2687419e-01   1.1954988e+00   1.6281981e-02  -1.7929622e-01   4.5955158e-01  -5.4176937e-01  -7.8835015e-01  -4.6047324e-01  -1.6864727e-01   0.0000000e+00   0.0000000e+00   2.1810709e-01   4.7090404e-02   2.1400437e-01   3.4015168e-01   3.3732309e-01   9.7204318e-02   5.2428992e-01   7.4552055e-01   0.0000000e+00   0.0000000e+00   2.1033943e-01  -2.2929198e-01   7.9240917e-02   0.0000000e+00  -3.6094129e-02  -1.7536670e-01   1.7551906e-01  -3.5842226e-02  -1.7541774e-01  -1.6197702e-01  -1.7564264e-01  -1.6846686e-01  -1.7539929e-01  -3.5842753e-02   0.0000000e+00   0.0000000e+00   0.0000000e+00   0.0000000e+00   0.0000000e+00   0.0000000e+00  -9.4212829e-02   0.0000000e+00   1.6789063e-02  -2.5070741e-01  -5.3676019e-01  -2.7229828e-01  -4.3760410e-01  -5.7106598e-01  -3.8152782e-01   9.4515923e-01   2.0222582e-01   0.0000000e+00   0.0000000e+00  -2.5173349e-01   2.3945385e-01   2.8115877e-01  -2.1305142e-01   5.3178418e-01  -5.5000251e-02  -2.8644753e-01  -5.4861593e-01  -4.2126032e-01   5.0400768e-02  -4.7974497e-01  -5.5348618e-01  -4.0647097e-01  -4.8062189e-01   8.7183465e-01  -4.5885987e-01   9.5211679e-01  -3.3161325e-01  -4.9087821e-02  -4.5728484e-01   5.5015047e-01   4.9087996e-02   4.5728498e-01  -4.6659260e-01  -1.8807365e-01  -4.1985809e-01   3.0348969e-01  -4.9049207e-02   3.7490011e-02  -4.3364054e-01  -7.7563633e-02  -2.1842620e-01   0.0000000e+00   0.0000000e+00   0.0000000e+00   0.0000000e+00   0.0000000e+00   0.0000000e+00   0.0000000e+00   0.0000000e+00   0.0000000e+00   0.0000000e+00   0.0000000e+00  -1.7349112e-01   0.0000000e+00   0.0000000e+00   0.0000000e+00  -1.7349112e-01   0.0000000e+00   1.6109883e-01   1.0023831e+00   0.0000000e+00   0.0000000e+00   0.0000000e+00   7.5119509e-01   3.6878786e-02  -3.7165921e-01  -6.0050584e-01   5.9117196e-01  -5.3172411e-01  -5.4251359e-01  -2.9174937e-01   1.0968913e+00  -3.8799370e-01  -8.1159490e-01   2.8795909e-01  -5.4588414e-01   4.2932456e-02   1.0523079e+00  -3.1828657e-01   8.0625695e-01   5.0991584e-01  -6.3844009e-01  -9.6197484e-01   0.0000000e+00   0.0000000e+00   0.0000000e+00   1.5531408e-01  -4.7484726e-01   6.7069662e-01   1.5652745e-01   5.7644407e-01  -1.7349112e-01   2.2268271e-01  -2.5049924e-01   4.8640139e-01  -8.4834549e-01  -4.3104335e-02  -5.3234632e-02  -4.1145161e-01  -1.4138322e-01   3.9819129e-01  -4.9409744e-01   1.1646474e-01  -5.0758320e-02   6.1412513e-01   5.3979695e-01
   4.8418079e-03   2.2859809e-01   0.0000000e+00   0.0000000e+00   2.2859809e-01   0.0000000e+00  -1.6072438e-01  -4.2679484e-02   3.1721110e-01  -1.0270009e-01  -3.2478492e-02   3.6954870e-01   2.0716218e-01   3.9228960e-01   7.4516389e-02   2.5868573e-01  -1.7526337e-02  -1.5321238e-01   1.8964395e-01  -3.2961594e-01  -1.2826467e-01  -2.5493154e-01  -4.8623025e-02  -2.3044588e-01   6.0344267e-01  -1.4014833e-01  -3.4115834e-01  -3.6023721e-01  -4.1906795e-01  -5.0759795e-01  -7.0282255e-01   3.5869247e-01   1.6281981e-02   4.9638490e-01   2.7002057e-01  -5.4176937e-01  -7.6585063e-01  -1.7117812e-01  -1.6864727e-01   0.0000000e+00   0.0000000e+00   1.7553800e-01  -4.0382144e-02   1.2142317e-02   8.2664687e-02   2.0990786e-01  -1.1032186e-02   2.7858110e-01   3.9872459e-01   0.0000000e+00   0.0000000e+00   1.4518954e-01  -1.4799186e-02  -1.5552562e-01   0.0000000e+00  -6.7579025e-02  -1.7541039e-01   1.7565527e-01  -6.9299030e-02  -1.7543093e-01   1.6677905e-01  -1.7556261e-01  -1.7041048e-01  -1.7542135e-01  -6.9299554e-02   0.0000000e+00   0.0000000e+00   0.0000000e+00   0.0000000e+00   0.0000000e+00   0.0000000e+00  -9.4212829e-02   0.0000000e+00   5.6756551e-02  -1.5584363e-01  -4.3198779e-01  -1.3953614e-01  -2.9377912e-01  -4.6656918e-01  -2.9321990e-01   9.9277249e-03   5.4113797e-02   0.0000000e+00   0.0000000e+00   6.1366242e-02  -7.6564472e-02  -2.7224138e-01  -6.0722760e-01   2.1789259e-01  -5.3553581e-01  -6.6776315e-01  -5.4861593e-01   7.0889804e-01   5.0400768e-02  -4.7974497e-01  -2.4751721e-01  -4.0647097e-01  -4.8062189e-01  -4.0761456e-01   1.0070520e+00   9.5211679e-01  -3.3161325e-01  -1.2729785e+00   2.0949477e-01   1.8346226e+00   1.2729785e+00  -2.0949477e-01   3.4082179e-01  -6.4548786e-01   1.0639397e-01   1.2474543e+00   8.3633659e-01  -2.4778403e-01   2.2346181e-01   7.2091114e-01   8.5951412e-01   0.0000000e+00   0.0000000e+00   0.0000000e+00   0.0000000e+00   0.0000000e+00   0.0000000e+00   0.0000000e+00   0.0000000e+00   0.0000000e+00   0.0000000e+00   0.0000000e+00  -1.5773036e-01   0.0000000e+00   0.0000000e+00   0.0000000e+00  -1.5773036e-01   0.0000000e+00  -3.0870662e-01   1.0023831e+00   0.0000000e+00   0.0000000e+00   0.0000000e+00  -1.4370191e-01   6.6900613e-01  -3.7165921e-01  -4.0006580e-01   5.9117196e-01  -1.2722048e-01  -5.4251359e-01  -2.9174937e-01   4.0461543e-01   1.3284172e-01  -9.0142009e-01   1.1696849e-01  -5.4588414e-01   7.6269076e-01   1.0523079e+00   6.9867944e-01  -7.4743232e-02   4.1466653e-02  -3.3351982e-02  -9.6197484e-01   0.0000000e+00   0.0000000e+00   0.0000000e+00   5.3696812e-01  -4.4875913e-01   5.1466616e-01  -9.9180193e-02   4.9187991e-01  -1.5773036e-01   7.1113173e-02  -2.5049924e-01   2.2755852e-01  -8.4834549e-01  -4.3104335e-02  -5.3234632e-02  -4.1145161e-01  -2.6903674e-01   3.9819129e-01  -1.0530314e-01   7.1856361e-02  -6.3428676e-02   4.6056437e-01   3.1530816e-01
   7.2610591e-01   8.7468506e-01   0.0000000e+00   0.0000000e+00   8.7468506e-01   0.0000000e+00   2.1079977e+00  -4.2679484e-02   1.2375402e+00  -1.0270009e-01   5.6992941e-01   2.3774762e+00   1.0595688e+00   6.7826183e-01   1.0027091e+00   1.0054583e+00  -1.7526337e-02  -1.5321238e-01   7.2886952e-01  -3.2961594e-01  -1.2826467e-01   4.6487244e-02  -4.8623025e-02   3.5098131e-01   1.3776755e+00  -1.4014833e-01   1.7686452e+00  -6.4893160e-01   3.9367616e-01   2.8552639e-01  -1.7824801e-01   1.1954988e+00   5.9025385e-01   4.9638490e-01   1.0281446e+00   1.8540386e-01  -2.7512836e-01   1.1811699e-01  -1.6864727e-01   0.0000000e+00   0.0000000e+00   1.1031713e+00   8.7035064e-01   5.4218200e-01   6.5635276e-01   1.0085543e+00   9.4931172e-01   6.1726514e-01   8.1911765e-01   0.0000000e+00   0.0000000e+00   1.1692919e+00   2.6212897e-01   5.4877399e-01   0.0000000e+00   3.6730610e-01  -1.7535823e-01   1.7534382e-01   3.6760747e-01  -1.7542067e-01   1.4452749e+00  -1.7554779e-01  -1.5309694e-01  -1.7540032e-01   3.6760691e-01   0.0000000e+00   0.0000000e+00   0.0000000e+00   0.0000000e+00   0.0000000e+00   0.0000000e+00  -9.4212829e-02   0.0000000e+00   1.0525745e+00   6.6984296e-01   3.5279954e-01   8.1917277e-01   4.7407628e-01   1.6308725e-01   6.2988229e-02   5.2274045e-01   9.2278221e-01   0.0000000e+00   0.0000000e+00   8.2884487e-01  -8.5119722e-01  -7.2097689e-01  -1.0547072e+00   6.2936710e-01  -7.5589647e-01   8.6591820e-01  -2.4548395e-01   2.6309387e-02  -4.7627497e-01   1.1684044e+00  -2.0477153e-01  -4.0647097e-01   1.4657004e+00   8.7183465e-01   2.1356898e+00  -4.5103889e-02  -3.3161325e-01  -4.6772063e-01   2.9451720e-01   8.0313874e-01   4.6772063e-01  -2.9451721e-01  -3.9208722e-03   5.8691000e-01   9.7904248e-01   1.2657818e+00   8.8664232e-01   4.5183254e-01   3.0021722e-01   6.7613755e-02  -3.8769647e-02   0.0000000e+00   0.0000000e+00   0.0000000e+00   0.0000000e+00   0.0000000e+00   0.0000000e+00   0.0000000e+00   0.0000000e+00   0.0000000e+00   0.0000000e+00   0.0000000e+00   8.6100103e-01   0.0000000e+00   0.0000000e+00   0.0000000e+00   8.6100103e-01   0.0000000e+00   6.3090428e-01   1.0023831e+00   0.0000000e+00   0.0000000e+00   0.0000000e+00   5.3064822e-01   6.0788630e-01   2.0568145e+00  -3.3454512e-01  -8.7181376e-02   1.3877890e+00   6.8834993e-01  -2.9174937e-01   9.1322616e-01  -3.8799370e-01  -1.9346089e-01   8.7766102e-01   1.5366203e+00   1.6380048e+00   2.5403803e-01   1.4237700e-01   1.1585779e-01   5.0991584e-01  -3.7280277e-01  -2.8927971e-01   0.0000000e+00   0.0000000e+00   0.0000000e+00   1.4866700e+00  -1.2304176e+00   1.0682714e+00   8.9431213e-01   1.1508028e+00   8.6100103e-01   9.2513714e-01  -2.5049924e-01   8.7466581e-01   2.6311462e-01  -4.3104335e-02  -5.3234632e-02  -4.1145161e-01   2.0411040e-01   1.0742448e-01   2.1997297e+00   1.0308543e+00   9.3894912e-02   1.0236205e+00   1.0636041e+00
   1.3474837e+00   1.5207719e+00   0.0000000e+00   0.0000000e+00   1.5207719e+00   0.0000000e+00  -5.3884473e-01  -4.2679484e-02   6.2398747e-01  -1.0270009e-01   1.2818660e+00  -6.3441507e-01   1.0595688e+00   1.5361785e+00   7.8083431e-01  -9.9389643e-01  -1.7526337e-02  -1.5321238e-01   1.5377079e+00  -3.2961594e-01  -1.2826467e-01   1.3526353e+00  -4.8623025e-02   9.3240849e-01  -9.4502297e-01  -1.4014833e-01  -3.4115834e-01  -7.2372047e-01   1.2034090e+00   2.8552639e-01  -1.7824801e-01   4.9816019e-01   1.2685842e+00   1.8477472e+00   1.0281446e+00   1.8540386e-01  -2.7512836e-01   1.0438614e+00  -1.6864727e-01   0.0000000e+00   0.0000000e+00   1.0465017e+00   1.2319681e+00   1.7038001e+00   1.7937286e+00   1.0775152e+00   9.5508098e-01   8.2975715e-01   1.1375061e+00   0.0000000e+00   0.0000000e+00   8.2834125e-01  -9.9588139e-01   7.8354053e-01   0.0000000e+00   3.3385339e-01  -1.7537262e-01   1.7552653e-01   3.3415067e-01  -1.7538415e-01   6.2795076e-01  -1.7526824e-01  -1.5529182e-01  -1.7539745e-01   3.3415011e-01   0.0000000e+00   0.0000000e+00   0.0000000e+00   0.0000000e+00   0.0000000e+00   0.0000000e+00  -9.4212829e-02   0.0000000e+00   1.0525745e+00   1.0044098e+00   5.3222750e-01   5.9774993e-01   5.5540208e-01   1.7292797e-01   2.7674163e-02   9.9383295e-01   1.3385860e+00   0.0000000e+00   0.0000000e+00  -1.7358350e-01   1.6057538e-01  -8.1597500e-01  -2.7984510e-01   1.7942985e+00   4.1939486e+00  -6.6776315e-01   6.6625519e-01  -4.2126032e-01  -4.7627497e-01  -4.7974497e-01  -5.5348618e-01  -4.0647097e-01  -4.8062189e-01  -4.0761456e-01  -4.5885987e-01  -4.3119612e-01  -3.3161325e-01   1.0147053e+00  -1.4912071e+00  -9.4417425e-01  -1.0147053e+00   1.4912071e+00  -7.9025401e-01   2.2192135e+00  -1.1689689e+00  -6.7925214e-01  -7.5147522e-01   2.4088830e+00  -6.9386875e-01   7.2091114e-01   8.5951412e-01   0.0000000e+00   0.0000000e+00   0.0000000e+00   0.0000000e+00   0.0000000e+00   0.0000000e+00   0.0000000e+00   0.0000000e+00   0.0000000e+00   0.0000000e+00   0.0000000e+00   1.4675973e+00   0.0000000e+00   0.0000000e+00   0.0000000e+00   1.4675973e+00   0.0000000e+00   6.3090428e-01   1.0023831e+00   0.0000000e+00   0.0000000e+00   0.0000000e+00   1.0112193e+00  -4.3964907e-01  -5.8694107e-01  -6.0050584e-01  -6.7658789e-01  -1.2722048e-01   5.9673095e+00  -2.9174937e-01   1.8562756e+00  -3.8799370e-01  -8.5419424e-01   1.4722444e+00  -7.7307761e-01  -2.0089847e-01  -3.2811530e-01  -6.4153150e-03  -2.3993076e-01   1.4468142e+00  -5.4389508e-01   1.6782325e+00   0.0000000e+00   0.0000000e+00   0.0000000e+00  -7.3533802e-01  -1.2304176e+00   1.0682714e+00   1.0949801e+00   1.1438075e+00   1.4675973e+00   1.3576426e+00  -2.5049924e-01   1.5217732e+00  -5.1314061e-01  -4.3104335e-02  -5.3234632e-02  -4.1145161e-01   2.2726761e+00  -6.2881987e-01  -7.2004320e-01   8.1636657e-01   1.0577337e-01   8.7005973e-01   9.5135973e-01
  -4.8874239e-01  -6.7592362e-01   0.0000000e+00   0.0000000e+00  -6.7592362e-01   0.0000000e+00   2.1739598e-01  -4.2679484e-02  -1.2166708e+00  -1.0270009e-01  -2.5153591e-01  -6.3441507e-01  -5.3869365e-01  -1.0375715e+00  -1.1685717e-01   4.0349234e-01  -1.7526337e-02  -1.5321238e-01  -7.5400081e-01  -3.2961594e-01  -1.2826467e-01   4.6487244e-02  -4.8623025e-02   3.5098131e-01   2.1632626e-01  -1.4014833e-01  -3.4115834e-01   1.9245212e+00   7.2277227e-02   8.1427595e-01   2.1888407e+00  -1.1754524e+00  -3.4897285e-01   4.9638490e-01  -6.7763449e-01   9.1257709e-01   2.4331721e+00   6.0257970e-02  -1.6864727e-01   0.0000000e+00   0.0000000e+00  -4.4868475e-01  -4.8317436e-01  -5.0588062e-01  -6.3608197e-01  -5.4466619e-01  -5.7536381e-01  -6.6044786e-01  -8.5747553e-01   0.0000000e+00   0.0000000e+00  -5.5372401e-01  -9.6133466e-02  -1.5552562e-01   0.0000000e+00  -2.5033039e-01  -1.7549409e-01   1.7499296e-01  -2.5025114e-01  -1.7545179e-01  -1.0718434e-01  -1.7532400e-01  -1.8622770e-01  -1.7546994e-01  -2.5024750e-01   0.0000000e+00   0.0000000e+00   0.0000000e+00   0.0000000e+00   0.0000000e+00   0.0000000e+00  -9.4212829e-02   0.0000000e+00  -1.9519385e-01   3.8861990e-01   1.1121540e+00  -2.0454759e-01   2.8641753e-01   7.6594352e-01   1.7571969e-01  -5.8241458e-01  -6.0375511e-01   0.0000000e+00   0.0000000e+00  -3.8662124e-02   2.4396317e-02  -1.8042464e-01  -4.2239143e-01  -3.1718674e-01  -3.1722314e-01   1.5731042e+00  -5.4861593e-01  -4.2126032e-01   2.7671631e+00  -4.7974497e-01  -5.5348618e-01  -4.0647097e-01   5.3824259e-01  -4.0761456e-01  -4.5885987e-01   7.7503730e-02  -3.3161325e-01  -5.7563645e-01  -7.6719738e-01  -2.8586740e-01   5.7563645e-01   7.6719752e-01   1.2703647e+00  -4.4194616e-01  -6.7893654e-01  -3.1785840e-01   2.8656788e-01   1.1724942e-01   9.0870002e-01   7.2091114e-01   8.5951412e-01   0.0000000e+00   0.0000000e+00   0.0000000e+00   0.0000000e+00   0.0000000e+00   0.0000000e+00   0.0000000e+00   0.0000000e+00   0.0000000e+00   0.0000000e+00   0.0000000e+00  -2.3261541e-01   0.0000000e+00   0.0000000e+00   0.0000000e+00  -2.3261541e-01   0.0000000e+00  -3.0870662e-01   1.0023831e+00   0.0000000e+00   0.0000000e+00   0.0000000e+00  -6.1839113e-01  -5.9524856e-01  -1.8955976e-01   4.7974456e-01   9.1245315e-01  -5.3172411e-01   1.5280699e-01  -2.9174937e-01  -1.1953896e+00   4.2715246e-01   1.9317034e-01  -6.4527606e-01   3.4474221e-01  -3.3094379e-02   1.5966907e-01  -6.9741066e-01  -6.2113275e-01  -8.6290051e-01   9.6257518e-01   1.0787462e-01   0.0000000e+00   0.0000000e+00   0.0000000e+00   2.1744536e-02   1.9964812e-01  -5.9439640e-01   1.2556823e-01  -4.5415603e-01  -2.3261541e-01  -5.9424720e-01  -2.5049924e-01  -6.7839186e-01   1.8153352e+00  -4.3104335e-02  -5.3234632e-02  -4.1145161e-01  -6.6397033e-01   7.6894693e-01   4.1117207e-01  -5.4484333e-01  -1.1186639e-01  -7.6792170e-01  -7.6972100e-01
   8.8938466e-01   1.5207719e+00   0.0000000e+00   0.0000000e+00   1.5207719e+00   0.0000000e+00  -9.1696508e-01  -4.2679484e-02   1.5443166e+00  -1.0270009e-01   6.2469377e-01  -6.3441507e-01   7.3991634e-01   1.6791646e+00  -1.5702584e-01  -1.9657001e+00  -1.7526337e-02  -1.5321238e-01   1.5377079e+00  -3.2961594e-01  -1.2826467e-01   4.4837896e-01  -4.8623025e-02  -8.1187306e-01  -9.4502297e-01  -1.4014833e-01  -3.4115834e-01  -1.0797446e+00   6.3290502e-02  -7.7197274e-01  -9.7941642e-01   1.7533697e+00   7.9897089e-01  -1.7929622e-01   1.0281446e+00  -7.8416044e-01  -1.0245951e+00   1.7597602e-01  -1.6864727e-01   0.0000000e+00   0.0000000e+00   4.9046937e-01   6.4912311e-01   1.3042385e+00   1.4221220e+00   8.3834739e-01   9.2434172e-01   1.8719745e+00   2.0474031e+00   0.0000000e+00   0.0000000e+00   4.8711450e-01  -9.2994646e-01   7.9240917e-02   0.0000000e+00   1.4100841e-01  -1.7537310e-01   1.7555416e-01   1.4128203e-01  -1.7542980e-01  -9.4870856e-01  -1.7596552e-01  -1.5853212e-01  -1.7537060e-01   1.4128149e-01   0.0000000e+00   0.0000000e+00   0.0000000e+00   0.0000000e+00   0.0000000e+00   0.0000000e+00  -9.4212829e-02   0.0000000e+00   2.0299096e-01  -7.3434830e-02  -5.0688288e-01  -6.1435773e-02  -2.5454206e-01  -5.2687146e-01  -3.3922166e-01   2.3520916e+00   9.2385040e-01   0.0000000e+00   0.0000000e+00  -1.0847893e+00   1.0802751e+00   3.4363371e-01   1.9542992e-02  -6.5097686e-02  -8.3393216e-01  -6.6776315e-01  -5.4861593e-01  -4.2126032e-01  -4.7627497e-01  -4.7974497e-01   2.9336602e+00  -4.0647097e-01  -4.8062189e-01  -4.0761456e-01  -4.5885987e-01  -7.0946890e-01  -3.3161325e-01   1.0988518e+00   1.6764954e+00  -1.0879600e+00  -1.0988518e+00  -1.6764955e+00  -7.9025401e-01   6.5237527e-01   1.6737247e+00  -8.7694444e-01  -8.6569024e-01  -7.8870565e-01  -6.9386875e-01  -7.7563633e-02  -2.1842620e-01   0.0000000e+00   0.0000000e+00   0.0000000e+00   0.0000000e+00   0.0000000e+00   0.0000000e+00   0.0000000e+00   0.0000000e+00   0.0000000e+00   0.0000000e+00   0.0000000e+00   1.5051276e-01   0.0000000e+00   0.0000000e+00   0.0000000e+00   1.5051276e-01   0.0000000e+00   1.6109883e-01  -9.9746941e-01   0.0000000e+00   0.0000000e+00   0.0000000e+00   2.1368139e+00  -5.9524856e-01  -7.2403871e-01  -6.0050584e-01  -7.6116574e-01  -1.2722048e-01  -5.4251359e-01  -2.9174937e-01   1.6620144e+00   1.2422986e+00  -9.4864595e-01   1.0751468e+00  -7.7307761e-01  -6.7682585e-01  -6.4192108e-01  -2.3674707e-01   8.8673299e-01   1.9803257e+00  -6.3844009e-01  -9.6197484e-01   0.0000000e+00   0.0000000e+00   0.0000000e+00  -1.0907687e+00  -7.6350071e-01   1.0682714e+00   2.1491604e-01   9.4366631e-01   1.5051276e-01   9.0052148e-01  -2.5049924e-01   1.5217732e+00  -8.4834549e-01  -4.3104335e-02  -5.3234632e-02  -4.1145161e-01   7.7529423e-01  -8.8148734e-01  -8.8289174e-01   4.3694518e-01   7.1500183e-04   1.1771812e+00   1.1010189e+00
  -2.2878564e-02  -1.4472214e+00   0.0000000e+00   0.0000000e+00  -1.4472214e+00   0.0000000e+00   5.9551633e-01  -4.2679484e-02  -1.2166708e+00  -1.0270009e-01   2.2285863e-02   8.7153059e-01  -1.1249032e-01  -6.0861319e-01   6.2829355e-01   1.8920308e+00  -1.7526337e-02  -1.5321238e-01  -7.5400081e-01   1.9298146e+00  -1.2826467e-01   1.4696017e-01  -4.8623025e-02   3.5098131e-01   6.0344267e-01   5.3910392e+00  -3.4115834e-01   3.0063195e+00   8.3190125e-01   1.6074003e+00   2.5056664e+00  -1.1754524e+00  -8.8076541e-02  -1.7929622e-01  -2.9857246e-01   1.3973592e+00   2.2355855e+00   4.0741211e-01  -1.6864727e-01   0.0000000e+00   0.0000000e+00   3.1259952e-02   1.7934996e-01  -6.3404204e-01  -7.5351083e-01  -1.5873873e-01   4.1227899e-01  -7.9193468e-01  -9.7094244e-01   0.0000000e+00   0.0000000e+00  -2.8156692e-02   1.2509988e+00   7.9240917e-02   0.0000000e+00  -5.3804383e-02  -1.7547464e-01   1.7414194e-01  -5.3554652e-02  -1.7545179e-01   2.1073531e+00  -1.7520856e-01  -1.7463759e-01  -1.7547380e-01  -5.3555177e-02   0.0000000e+00   0.0000000e+00   0.0000000e+00   0.0000000e+00   0.0000000e+00   0.0000000e+00  -9.4212829e-02   0.0000000e+00   3.1920480e-01   5.1218954e-01   9.9618889e-01   1.2889812e+00   1.4442231e+00   1.7641559e+00   1.5348152e+00  -1.6388959e+00  -1.6756323e-02   0.0000000e+00   0.0000000e+00   5.0765102e-01  -5.2700933e-01  -4.4452748e-01  -8.4362929e-01  -1.1710368e+00   6.0057749e-01   2.6730008e+00  -5.4861593e-01  -4.2126032e-01  -4.7627497e-01   2.1880285e+00  -1.7011236e-01  -4.0647097e-01   3.8872265e+00   1.0757456e+00  -4.5885987e-01   1.8338631e-01  -3.3161325e-01   5.1483834e-02   6.7070989e-01  -4.1947918e-01  -5.1484009e-02  -6.7070989e-01   3.3173424e-01   4.3118452e-01   9.9545146e-01  -2.4263663e-01   1.1543372e-01  -1.0339723e-01   4.9398863e-01  -7.7563633e-02  -2.1842620e-01   0.0000000e+00   0.0000000e+00   0.0000000e+00   0.0000000e+00   0.0000000e+00   0.0000000e+00   0.0000000e+00   0.0000000e+00   0.0000000e+00   0.0000000e+00   0.0000000e+00   3.9905103e-01   0.0000000e+00   0.0000000e+00   0.0000000e+00   3.9905103e-01   0.0000000e+00   1.6109883e-01   1.0023831e+00   0.0000000e+00   0.0000000e+00   0.0000000e+00  -1.1235373e+00   6.8494967e-01  -3.3884386e-01   3.5337413e-01   2.4662179e+00  -5.3172411e-01  -5.4251359e-01  -2.9174937e-01  -1.1953896e+00   1.9579369e-02   5.9110312e-01  -1.2277048e-01   9.3329400e-01  -6.7682585e-01   2.0245664e-01  -6.9741066e-01   1.3823285e+00  -1.1133907e+00   2.9255083e+00   4.8072635e-01   0.0000000e+00   0.0000000e+00   0.0000000e+00   6.6110479e-01  -4.3245586e-01  -6.2434334e-02   4.3034069e-01   1.2121048e-01   3.9905103e-01  -1.1099371e-01   1.9004829e+00  -1.4478305e+00   3.5472505e-01  -4.3104335e-02  -5.3234632e-02   1.4959969e+00   2.0951695e-02   2.7185773e-01   1.0468117e+00   3.3802237e-01  -7.8606706e-02  -3.5842634e-01  -3.5815822e-01
   4.0224563e-01   2.2859809e-01   0.0000000e+00   0.0000000e+00   2.2859809e-01   0.0000000e+00   9.7363668e-01  -4.2679484e-02   6.2398747e-01  -1.0270009e-01   2.4134328e-01   2.3774762e+00   6.3336551e-01   3.9228960e-01   9.6698738e-01   2.0268743e+00  -1.7526337e-02  -1.5321238e-01   5.4837552e-02   1.9298146e+00  -1.2826467e-01  -1.5445861e-01  -4.8623025e-02   3.5098131e-01   9.9055908e-01  -1.4014833e-01   1.7686452e+00  -2.6771370e-01   1.6530229e-01   2.8552639e-01  -1.1337875e-02   4.9816019e-01   2.2499902e-01  -8.5497734e-01   5.5431709e-01   1.8540386e-01  -1.1898940e-01   1.1811699e-01  -1.6864727e-01   0.0000000e+00   0.0000000e+00   7.4314590e-01   6.8242088e-01  -1.3655380e-01  -8.5095996e-02   5.3755934e-01   6.8506218e-01   1.2469909e-02   8.6962202e-02   0.0000000e+00   0.0000000e+00   1.1274881e+00   1.0279531e+00   5.4877399e-01   0.0000000e+00   2.5514116e-01  -1.7536983e-01   1.7540086e-01   2.5542877e-01  -1.7542958e-01   1.4407088e+00  -1.7520974e-01  -1.5933410e-01  -1.7541735e-01   2.5542822e-01   0.0000000e+00   0.0000000e+00   0.0000000e+00   0.0000000e+00   0.0000000e+00   0.0000000e+00  -9.4212829e-02   0.0000000e+00   7.4697730e-01   3.5124787e-01   4.3957550e-01   1.0256443e+00   5.5737865e-01   5.0975722e-01   2.9610170e-01   4.5129239e-02   5.8700839e-01   0.0000000e+00   0.0000000e+00   6.7269971e-02  -8.2523232e-02  -2.8210225e-01  -9.2056126e-01  -2.8628552e-01   5.7962636e-01   1.5572684e-02  -5.4861593e-01  -4.2126032e-01   8.2185294e-01  -4.7974497e-01  -4.6799485e-01   4.7946467e+00  -4.8062189e-01   1.3381896e+00  -4.5885987e-01  -7.0946890e-01  -3.3161325e-01   7.7841797e-01   1.0811574e+00  -1.0879600e+00  -7.7841815e-01  -1.0811576e+00  -2.4233362e-01   1.0918777e+00   1.6959550e+00  -8.7694444e-01  -5.3379743e-01  -2.1073679e-01  -5.2469350e-02   6.7613755e-02  -3.8769647e-02   0.0000000e+00   0.0000000e+00   0.0000000e+00   0.0000000e+00   0.0000000e+00   0.0000000e+00   0.0000000e+00   0.0000000e+00   0.0000000e+00   0.0000000e+00   0.0000000e+00   6.5059675e-01   0.0000000e+00   0.0000000e+00   0.0000000e+00   6.5059675e-01   0.0000000e+00   6.3090428e-01  -9.9746941e-01   0.0000000e+00   0.0000000e+00   0.0000000e+00  -2.3849844e-01   2.4590502e+00   1.6716196e+00  -2.8174801e-01  -7.6116574e-01  -1.2722048e-01   1.2338660e-01   2.7963122e+00  -1.7816788e-01  -3.8799370e-01   6.6676738e-01   6.1000974e-01   7.7150126e-01   9.3538979e-01  -6.4192108e-01   1.0277211e+00  -2.3993076e-01   6.9697015e-01  -6.3844009e-01   4.5991562e-01   0.0000000e+00   0.0000000e+00   0.0000000e+00   1.4725207e+00  -9.7701515e-01   7.4369258e-01   8.6924578e-01   8.2657337e-01   6.5059675e-01   5.4400658e-01  -2.5049924e-01   2.2755852e-01  -5.5664317e-01  -4.3104335e-02  -5.3234632e-02   3.0056806e+00   1.0892987e-01  -2.5872332e-01   2.0407994e+00   9.7765376e-01   1.8664673e-02   4.6056437e-01   6.1462655e-01
  -9.9036154e-01  -9.3435841e-01   0.0000000e+00   0.0000000e+00  -9.3435841e-01   0.0000000e+00  -5.3884473e-01  -4.2679484e-02  -1.2166708e+00  -1.0270009e-01  -9.0870817e-01  -6.3441507e-01  -1.1779986e+00  -1.0375715e+00  -8.7546187e-01  -8.9215429e-03  -1.7526337e-02  -1.5321238e-01  -1.1584200e+00  -3.2961594e-01  -1.2826467e-01  -5.5635033e-01  -4.8623025e-02  -8.1187306e-01  -5.5790656e-01  -1.4014833e-01   1.7686452e+00  -1.9540636e-01  -4.4467889e-01  -7.7197274e-01  -9.7941642e-01  -1.1754524e+00  -9.2294471e-01  -8.5497734e-01  -1.1514620e+00  -7.8416044e-01  -1.0245951e+00  -4.6047324e-01  -1.6864727e-01   0.0000000e+00   0.0000000e+00  -1.2200874e+00  -1.0325831e+00  -1.0528434e+00  -1.1527469e+00  -1.1460227e+00  -7.5472983e-01  -1.1093720e+00  -1.2448759e+00   0.0000000e+00   0.0000000e+00  -1.0732581e+00   1.7291296e-01  -1.3293583e+00   0.0000000e+00  -3.4759250e-01  -1.7552903e-01   1.7602237e-01  -3.4746190e-01  -1.7546769e-01  -5.2726154e-01  -1.7543269e-01  -1.9405028e-01  -1.7547470e-01  -3.4746637e-01   0.0000000e+00   0.0000000e+00   0.0000000e+00   0.0000000e+00   0.0000000e+00   0.0000000e+00  -9.4212829e-02   0.0000000e+00  -1.2025579e+00  -9.3639001e-01  -7.5158139e-01  -8.0504129e-01  -4.8915664e-01  -3.7088938e-01  -1.5814619e-01  -9.3486474e-01  -1.0908300e+00   0.0000000e+00   0.0000000e+00  -5.3570196e-01   5.2606935e-01  -1.9766733e-01   1.2957942e+00  -1.1710368e+00   4.2285300e-01  -6.6776315e-01   1.0324242e+00  -4.2126032e-01  -4.7627497e-01  -4.7974497e-01  -5.5348618e-01  -4.0647097e-01   7.0610188e-01  -4.0761456e-01  -4.5885987e-01  -7.0946890e-01   4.1385772e-02   9.5563796e-01  -5.1355035e-01  -8.4324229e-01  -9.5563782e-01   5.1355021e-01  -7.9025401e-01  -9.0612616e-01  -8.7191072e-01  -7.8984076e-01  -8.1536684e-01  -7.8204764e-01  -6.9386875e-01  -6.4653625e+00  -4.5301877e+00   0.0000000e+00   0.0000000e+00   0.0000000e+00   0.0000000e+00   0.0000000e+00   0.0000000e+00   0.0000000e+00   0.0000000e+00   0.0000000e+00   0.0000000e+00   0.0000000e+00  -1.0881440e+00   0.0000000e+00   0.0000000e+00   0.0000000e+00  -1.0881440e+00   0.0000000e+00  -7.7851207e-01  -9.9746941e-01   0.0000000e+00   0.0000000e+00   0.0000000e+00  -8.8187993e-01  -5.9524856e-01  -7.2403871e-01  -2.5965915e-01   1.2651407e+00  -5.3172411e-01  -5.4251359e-01  -2.9174937e-01  -1.1953896e+00  -3.8799370e-01  -3.9669284e-01  -1.0995877e+00  -4.2037681e-01  -6.7682585e-01  -6.4192108e-01  -6.9741066e-01  -6.2113275e-01  -1.3638809e+00   1.9790075e+00  -4.4481044e-01   0.0000000e+00   0.0000000e+00   0.0000000e+00  -9.1663789e-01   2.1950095e+00  -1.6340102e+00  -1.9527811e+00  -1.8161385e+00  -1.0881440e+00  -1.1512029e+00  -2.5049924e-01  -9.3723486e-01  -7.0065345e-01  -4.3104335e-02  -5.3234632e-02  -4.1145161e-01  -7.8641286e-01  -8.8148734e-01  -8.1114031e-01  -1.0648702e+00  -1.3958280e-01  -1.1774171e+00  -1.1812838e+00
  -8.2562399e-01  -6.7592362e-01   0.0000000e+00   0.0000000e+00  -6.7592362e-01   0.0000000e+00  -9.1696508e-01  -4.2679484e-02  -2.9634164e-01  -1.0270009e-01  -7.4441511e-01  -1.3243318e-01  -9.6489698e-01  -7.5159930e-01  -8.7535130e-01  -9.8780991e-01  -1.7526337e-02  -1.5321238e-01  -7.5400081e-01  -3.2961594e-01  -1.2826467e-01  -4.5587740e-01  -4.8623025e-02  -2.3044588e-01  -9.4502297e-01  -1.4014833e-01  -3.4115834e-01   3.4445938e-01  -7.2843241e-01  -7.7197274e-01  -9.7941642e-01  -3.3864612e-01  -7.6640693e-01  -8.5497734e-01  -9.6193101e-01  -7.8416044e-01  -1.0245951e+00  -6.3405031e-01  -1.6864727e-01   0.0000000e+00   0.0000000e+00  -9.5962293e-01  -9.5432909e-01  -7.2882839e-01  -7.2080790e-01  -9.6696042e-01  -9.5872587e-01  -6.1572916e-01  -5.7314426e-01   0.0000000e+00   0.0000000e+00  -1.0572204e+00  -9.8629438e-01  -1.0945918e+00   0.0000000e+00  -3.3214874e-01  -1.7549064e-01   1.7550037e-01  -3.3203497e-01  -1.7545800e-01  -9.6962110e-01  -1.7548688e-01  -1.9169967e-01  -1.7545584e-01  -3.3203533e-01   0.0000000e+00   0.0000000e+00   0.0000000e+00   0.0000000e+00   0.0000000e+00   0.0000000e+00  -9.4212829e-02   0.0000000e+00  -9.5071686e-01  -8.6354846e-01  -7.0448340e-01  -1.0123863e+00  -9.0640491e-01  -7.0915807e-01  -5.0430040e-01  -4.4812716e-01  -8.9954371e-01   0.0000000e+00   0.0000000e+00  -1.0190158e+00   1.0138884e+00   1.2088076e+00   2.0081341e+00  -3.1718674e-01  -5.9721282e-01  -6.6776315e-01  -5.4861593e-01  -4.2126032e-01  -4.7627497e-01  -4.7974497e-01   1.0119738e-01  -4.0647097e-01   5.8490315e-01  -4.0761456e-01  -4.5885987e-01  -7.0946890e-01  -3.3161325e-01   1.0988518e+00   5.1175986e-01  -1.0879600e+00  -1.0988518e+00  -5.1175986e-01  -7.9025401e-01  -6.9126758e-01  -3.4694433e-01  -8.7694444e-01  -8.6569024e-01  -9.0578708e-01  -6.9386875e-01  -2.8722257e+00  -2.7336204e+00   0.0000000e+00   0.0000000e+00   0.0000000e+00   0.0000000e+00   0.0000000e+00   0.0000000e+00   0.0000000e+00   0.0000000e+00   0.0000000e+00   0.0000000e+00   0.0000000e+00  -9.3628176e-01   0.0000000e+00   0.0000000e+00   0.0000000e+00  -9.3628176e-01   0.0000000e+00  -7.7851207e-01  -9.9746941e-01   0.0000000e+00   0.0000000e+00   0.0000000e+00  -4.7866944e-01   2.2393698e-01  -7.2403871e-01  -6.0050584e-01  -7.6116574e-01  -3.2947230e-01  -5.4251359e-01  -2.9174937e-01  -1.7816788e-01  -3.8799370e-01  -3.3051193e-01  -8.8678117e-01  -7.7307761e-01  -6.7682585e-01  -6.4192108e-01  -4.6707887e-01  -4.3053175e-01   9.7486237e-03  -6.3844009e-01  -4.2705012e-01   0.0000000e+00   0.0000000e+00   0.0000000e+00  -5.9988194e-01   1.4868655e+00  -1.1405923e+00  -1.4559989e+00  -1.2237040e+00  -9.3628176e-01  -9.2783742e-01  -2.5049924e-01  -6.7839186e-01  -8.4834549e-01  -4.3104335e-02  -5.3234632e-02   1.2971145e+00  -7.6358958e-01  -8.8148734e-01  -3.7443602e-01  -1.0427181e+00  -1.3522736e-01  -9.2148246e-01  -9.5679499e-01
  -3.5304142e-01   9.9380700e-02   0.0000000e+00   0.0000000e+00   9.9380700e-02   0.0000000e+00  -5.3884473e-01  -4.2679484e-02   6.2398747e-01  -1.0270009e-01  -4.7059333e-01  -6.3441507e-01  -3.2559199e-01  -3.6668736e-02  -7.0731622e-01  -1.2482644e+00  -1.7526337e-02  -1.5321238e-01   5.4837552e-02  -3.2961594e-01  -1.2826467e-01  -5.5635033e-01  -4.8623025e-02  -8.1187306e-01  -5.5790656e-01  -1.4014833e-01  -3.4115834e-01  -4.1831045e-01  -6.8885755e-01  -7.7197274e-01  -9.7941642e-01   4.9816019e-01  -4.0115211e-01  -1.7929622e-01  -2.0380696e-01  -7.8416044e-01  -1.0245951e+00  -6.3405031e-01  -1.6864727e-01   0.0000000e+00   0.0000000e+00  -4.2679614e-01  -4.6855664e-01  -1.1417328e-01  -7.0615646e-03  -2.8312662e-01  -3.7243012e-01   1.5683931e-01   3.5353495e-01   0.0000000e+00   0.0000000e+00  -4.5584092e-01  -7.5166964e-01  -6.2505870e-01   0.0000000e+00  -2.3115664e-01  -1.7544154e-01   1.7551906e-01  -2.3113101e-01  -1.7543905e-01  -7.0488114e-01  -1.7558223e-01  -1.7900961e-01  -1.7542983e-01  -2.3113152e-01   0.0000000e+00   0.0000000e+00   0.0000000e+00   0.0000000e+00   0.0000000e+00   0.0000000e+00  -9.4212829e-02   0.0000000e+00  -5.4984760e-01  -6.1434410e-01  -7.4031328e-01  -7.4366628e-01  -7.3896855e-01  -7.2148734e-01  -4.8179242e-01   3.6846202e-01  -2.9905539e-01   0.0000000e+00   0.0000000e+00  -7.9463200e-01   7.8741303e-01   1.7202998e+00   2.4667040e+00   7.2207070e-01  -8.3393216e-01  -6.6776315e-01  -2.4548395e-01  -4.2126032e-01  -4.7627497e-01  -4.7974497e-01  -5.5348618e-01  -4.0647097e-01  -4.8062189e-01  -4.0761456e-01  -4.5885987e-01  -4.5103889e-02  -3.3161325e-01   5.9597794e-01  -1.1470146e+00  -2.2867157e-01  -5.9597810e-01   1.1470145e+00  -7.9025401e-01  -4.2637832e-01  -1.0277231e+00  -4.0496208e-01  -5.9300649e-01  -1.1918429e-01  -6.9386875e-01  -1.6745133e+00  -1.8353368e+00   0.0000000e+00   0.0000000e+00   0.0000000e+00   0.0000000e+00   0.0000000e+00   0.0000000e+00   0.0000000e+00   0.0000000e+00   0.0000000e+00   0.0000000e+00   0.0000000e+00  -6.0322801e-01   0.0000000e+00   0.0000000e+00   0.0000000e+00  -6.0322801e-01   0.0000000e+00  -3.0870662e-01   1.0023831e+00   0.0000000e+00   0.0000000e+00   0.0000000e+00   1.6496059e-01  -5.9524856e-01  -4.4118433e-01  -6.0050584e-01  -7.6116574e-01   1.3877890e+00  -5.4251359e-01  -2.9174937e-01   9.3088638e-01  -3.8799370e-01  -9.4864595e-01  -3.2323973e-01  -7.9585569e-03  -6.7682585e-01  -6.4192108e-01  -2.3674707e-01  -1.8063265e-01   5.0991584e-01  -4.4337861e-01  -9.6197484e-01   0.0000000e+00   0.0000000e+00   0.0000000e+00  -7.6873040e-01   3.6716585e-01   4.8259153e-02  -5.7873343e-01  -1.1167133e-01  -6.0322801e-01  -2.9064562e-01  -2.5049924e-01   9.8136960e-02  -4.8057392e-02  -4.3104335e-02  -5.3234632e-02  -4.1145161e-01  -3.9743956e-01  -5.6248199e-01  -4.9409744e-01  -5.0024230e-01  -1.0856682e-01  -1.5367866e-01  -1.7108422e-01
  -5.8941340e-01  -5.4670627e-01   0.0000000e+00   0.0000000e+00  -5.4670627e-01   0.0000000e+00  -5.3884473e-01  -4.2679484e-02  -1.2166708e+00  -1.0270009e-01  -4.1582898e-01  -6.3441507e-01  -8.5834615e-01  -6.0861319e-01  -6.8093658e-01  -1.3187994e+00  -1.7526337e-02  -1.5321238e-01  -6.1919442e-01  -3.2961594e-01  -1.2826467e-01   4.6487244e-02  -4.8623025e-02  -8.1187306e-01  -5.5790656e-01  -1.4014833e-01  -3.4115834e-01  -4.8590016e-01  -1.2197980e-01  -7.7197274e-01  -9.7941642e-01  -1.1754524e+00  -4.0115211e-01  -8.5497734e-01  -7.7240000e-01  -7.8416044e-01  -1.0245951e+00   1.1811699e-01  -1.6864727e-01   0.0000000e+00   0.0000000e+00  -9.4146732e-01  -7.8527764e-01  -4.9080326e-01  -6.3777312e-01  -8.1966614e-01  -5.1588266e-01  -1.2389785e-01  -4.4567044e-01   0.0000000e+00   0.0000000e+00  -9.4351066e-01  -7.4748683e-01  -1.0945918e+00   0.0000000e+00  -3.1726859e-01  -1.7550520e-01   1.7553082e-01  -3.1717455e-01  -1.7546769e-01  -9.3911984e-01  -1.7543423e-01  -1.8898967e-01  -1.7547408e-01  -3.1717515e-01   0.0000000e+00   0.0000000e+00   0.0000000e+00   0.0000000e+00   0.0000000e+00   0.0000000e+00  -9.4212829e-02   0.0000000e+00  -9.9765571e-01  -9.1258768e-01  -8.5440314e-01  -7.6179836e-01  -6.9745764e-01  -6.6579780e-01  -3.8427419e-01  -7.0905525e-02  -8.2957969e-01   0.0000000e+00   0.0000000e+00  -7.0775817e-01   6.9972940e-01   2.5208211e-01   2.4667040e+00   1.5609014e-01  -8.3393216e-01   9.4868076e-02  -5.4861593e-01  -4.2126032e-01  -4.7627497e-01  -4.7974497e-01  -5.5348618e-01  -4.0647097e-01  -4.8062189e-01  -4.0761456e-01  -4.5885987e-01  -7.0946890e-01   4.1385772e-02   9.7107979e-01  -1.4553471e+00  -8.6962892e-01  -9.7107984e-01   1.4553470e+00  -7.9025401e-01  -7.7273406e-01  -1.2259165e+00  -7.8984076e-01  -8.1536684e-01  -4.5015394e-01  -6.9386875e-01  -6.4653625e+00  -4.5301877e+00   0.0000000e+00   0.0000000e+00   0.0000000e+00   0.0000000e+00   0.0000000e+00   0.0000000e+00   0.0000000e+00   0.0000000e+00   0.0000000e+00   0.0000000e+00   0.0000000e+00  -9.8025089e-01   0.0000000e+00   0.0000000e+00   0.0000000e+00  -9.8025089e-01   0.0000000e+00  -3.0870662e-01   1.0023831e+00   0.0000000e+00   0.0000000e+00   0.0000000e+00  -2.2001475e-01  -5.9524856e-01  -7.2403871e-01   1.4122095e-01  -7.6116574e-01  -5.3172411e-01  -5.4251359e-01  -2.9174937e-01  -1.1953896e+00   2.0574446e+00  -9.4864595e-01  -8.6473001e-01  -4.2037681e-01  -6.7682585e-01  -6.4192108e-01   2.3801585e-01  -6.2113275e-01   1.3906014e-01  -6.3844009e-01  -9.6197484e-01   0.0000000e+00   0.0000000e+00   0.0000000e+00  -8.5438090e-01   1.4542528e+00  -7.5786776e-01  -1.2410132e+00  -9.9503233e-01  -9.8025089e-01  -8.4963230e-01  -2.5049924e-01  -5.4897043e-01  -7.0065345e-01  -4.3104335e-02  -5.3234632e-02  -4.1145161e-01  -6.5274638e-01  -8.8148734e-01  -8.1114031e-01  -9.0130310e-01  -1.3205977e-01  -8.1910862e-01  -7.6972100e-01
   5.8498885e-01   1.1331198e+00   0.0000000e+00   0.0000000e+00   1.1331198e+00   0.0000000e+00  -5.3884473e-01  -4.2679484e-02   1.5443166e+00  -1.0270009e-01   3.5087199e-01  -6.3441507e-01   5.2681467e-01   1.2502063e+00  -1.3812550e-01  -1.4279496e+00  -1.7526337e-02  -1.5321238e-01   1.1332887e+00  -3.2961594e-01  -1.2826467e-01   1.4696017e-01  -4.8623025e-02  -2.3044588e-01  -9.4502297e-01  -1.4014833e-01  -3.4115834e-01  -1.1398439e+00  -8.4485255e-02  -7.7197274e-01  -9.7941642e-01   1.7533697e+00   4.8589533e-01  -1.7929622e-01   7.4384810e-01  -7.8416044e-01  -1.0245951e+00  -1.7117812e-01  -1.6864727e-01   0.0000000e+00   0.0000000e+00   3.1766812e-01   3.9344995e-01   9.0236004e-01   1.0488976e+00   6.1203262e-01   5.6852280e-01   1.2558724e+00   1.4944583e+00   0.0000000e+00   0.0000000e+00   3.0825502e-01  -8.8084619e-01   3.1400745e-01   0.0000000e+00   5.2457140e-02  -1.7538372e-01   1.7556019e-01   5.2719902e-02  -1.7543601e-01  -6.0808074e-01  -1.7602624e-01  -1.6346756e-01  -1.7538527e-01   5.2719368e-02   0.0000000e+00   0.0000000e+00   0.0000000e+00   0.0000000e+00   0.0000000e+00   0.0000000e+00  -9.4212829e-02   0.0000000e+00   1.0728169e-01  -5.7002815e-02  -4.1876725e-01  -1.9711798e-01  -2.9058297e-01  -4.9117930e-01  -3.5083043e-01   1.6207683e+00   6.8631826e-01   0.0000000e+00   0.0000000e+00  -7.7647909e-01   7.6909091e-01  -4.3641347e-01   1.6904172e+00   1.3856343e+00  -3.6049349e-01  -6.6776315e-01  -5.4861593e-01  -4.2126032e-01  -4.7627497e-01  -4.7974497e-01   1.4394309e-01  -4.0647097e-01  -4.8062189e-01  -4.0761456e-01  -1.5185743e-01  -7.0946890e-01  -3.3161325e-01   9.5952432e-01  -7.1961730e-01  -8.4988341e-01  -9.5952435e-01   7.1961716e-01  -7.9025401e-01   5.3065125e-01  -5.2342890e-01  -6.7925214e-01  -7.5147522e-01   4.2255235e-01  -6.9386875e-01   7.2091114e-01   8.5951412e-01   0.0000000e+00   0.0000000e+00   0.0000000e+00   0.0000000e+00   0.0000000e+00   0.0000000e+00   0.0000000e+00   0.0000000e+00   0.0000000e+00   0.0000000e+00   0.0000000e+00   1.0181742e-01   0.0000000e+00   0.0000000e+00   0.0000000e+00   1.0181742e-01   0.0000000e+00   1.6109883e-01  -9.9746941e-01   0.0000000e+00   0.0000000e+00   0.0000000e+00   1.4332203e+00  -5.9524856e-01   1.1073367e-01  -6.0050584e-01  -7.6116574e-01  -1.2722048e-01   1.2338660e-01  -2.9174937e-01   1.5578199e+00   4.0068661e-01  -9.4864595e-01   7.8559002e-01  -7.7307761e-01  -2.0089847e-01  -6.4192108e-01  -2.3674707e-01   3.8693479e-01   1.4793454e+00  -3.3351982e-02  -9.6197484e-01   0.0000000e+00   0.0000000e+00   0.0000000e+00  -8.4758923e-01  -6.2489646e-01   8.8097818e-01   4.7725259e-01   7.4928861e-01   1.0181742e-01   6.5789157e-01  -2.5049924e-01   1.1335089e+00  -5.1314061e-01  -4.3104335e-02  -5.3234632e-02  -4.1145161e-01   6.5331984e-01  -8.8148734e-01  -7.2004320e-01   2.5092168e-01  -1.7102686e-02   7.6768589e-01   7.6428574e-01
   1.1535534e+00   1.1331198e+00   0.0000000e+00   0.0000000e+00   1.1331198e+00   0.0000000e+00   1.7298774e+00  -4.2679484e-02   1.8510930e+00  -1.0270009e-01   8.9851554e-01   3.6954870e-01   1.5923230e+00   1.1072202e+00   1.4216119e+00   1.0759259e+00  -1.7526337e-02  -1.5321238e-01   9.9848231e-01  -3.2961594e-01  -1.2826467e-01   1.4696017e-01  -4.8623025e-02   4.4209716e+00  -1.7079015e-01  -1.4014833e-01   1.7686452e+00  -1.0729958e+00   6.0295538e-01   8.1427595e-01   1.6321542e-02   1.8928374e+00   9.5550868e-01  -8.5497734e-01   1.5967377e+00   1.1549682e+00   2.1737842e-01   2.3383504e-01   9.2179429e+00   0.0000000e+00   0.0000000e+00   1.5446022e+00   1.3562301e+00   7.9481316e-01   9.3985122e-01   1.6044249e+00   1.5311353e+00   6.7479832e-01   9.3643544e-01   0.0000000e+00   0.0000000e+00   1.6408835e+00   7.7569542e-02   1.4878401e+00   0.0000000e+00   7.1757556e-01  -1.7528533e-01   1.7565768e-01   7.1595184e-01  -1.7542969e-01   3.0662250e+00  -1.7572040e-01  -1.4391444e-01  -1.7538077e-01   7.1595125e-01   0.0000000e+00   0.0000000e+00   0.0000000e+00   0.0000000e+00   0.0000000e+00   0.0000000e+00  -9.4212829e-02   0.0000000e+00   1.4899342e+00   1.2499443e+00   8.4897266e-01   9.4887566e-01   7.5214614e-01   3.9738097e-01   8.1674952e-02  -1.0497957e-02   1.4665102e+00   0.0000000e+00   0.0000000e+00   4.3841004e-01  -4.5712291e-01   4.6799440e-01  -9.2187688e-01   6.8294681e-01   1.0428907e+00  -6.6776315e-01  -5.4861593e-01  -4.2126032e-01  -4.7627497e-01   2.2580991e+00   9.7635864e-01  -4.0647097e-01   2.5844116e+00   1.2828947e-01   1.5778424e+00  -7.0946890e-01  -3.3161325e-01   6.7109882e-02   5.6908095e-01  -1.2588921e-01  -6.7109999e-02  -5.6908081e-01   1.1222411e-02   1.4966053e+00   1.8367380e+00   4.3457718e-01   5.2283249e-01   6.3856911e-01   5.2518836e-01   2.4182628e-01   1.8580139e-01   0.0000000e+00   0.0000000e+00   0.0000000e+00   0.0000000e+00   0.0000000e+00   0.0000000e+00   0.0000000e+00   0.0000000e+00   0.0000000e+00   0.0000000e+00   0.0000000e+00   1.4382997e+00   0.0000000e+00   0.0000000e+00   0.0000000e+00   1.4382997e+00   0.0000000e+00   1.5705152e+00   1.0023831e+00   0.0000000e+00   0.0000000e+00   0.0000000e+00   1.7007979e+00  -5.9524856e-01   4.2179444e+00  -3.9473325e-01   8.8159622e-01  -5.3172411e-01   5.7592529e-01  -2.9174937e-01   2.4584848e+00  -3.8799370e-01  -7.1251666e-01   1.6296889e+00   7.7150126e-01   1.5534323e+00   1.6076996e+00  -6.9741066e-01   3.3636496e+00   9.7836489e-01  -6.3844009e-01  -3.4669905e-01   0.0000000e+00   0.0000000e+00   0.0000000e+00   1.6611782e+00  -1.5007877e+00   1.3908089e+00   1.4766498e+00   1.4655532e+00   1.4382997e+00   1.4784480e+00  -2.5049924e-01   1.1335089e+00   5.0211611e+00  -4.3104335e-02  -5.3234632e-02   9.1339530e-01   7.4686139e-01   4.9223383e-01   2.3628835e+00   1.4696098e+00   2.5636583e-01   1.2795551e+00   1.5499965e+00
   4.5697128e-01   4.8703278e-01   0.0000000e+00   0.0000000e+00   4.8703278e-01   0.0000000e+00  -1.6072438e-01  -4.2679484e-02   6.2398747e-01  -1.0270009e-01   5.1516506e-01  -6.3441507e-01   2.0716218e-01   3.9228960e-01   2.1885658e-01  -8.2806260e-01  -1.7526337e-02  -1.5321238e-01   4.5925673e-01  -3.2961594e-01  -1.2826467e-01   7.4979775e-01  -4.8623025e-02   9.3240849e-01  -9.4502297e-01  -1.4014833e-01  -3.4115834e-01  -4.3142847e-01   7.0877434e-01   8.1427595e-01   7.6312498e-01   4.9816019e-01   4.8589533e-01  -8.5497734e-01   1.7525507e-01   6.7018601e-01   6.0549520e-01   4.0741211e-01  -1.6864727e-01   0.0000000e+00   0.0000000e+00   1.6554734e-01   2.9167633e-01   5.8564804e-01   6.1364920e-01   2.4591829e-01   2.1381007e-01   2.6008812e-02   1.5246413e-01   0.0000000e+00   0.0000000e+00   4.8069591e-02  -9.5526647e-01   7.9240917e-02   0.0000000e+00  -4.7900965e-02  -1.7544322e-01   1.7512461e-01  -4.7650510e-02  -1.7543573e-01   5.9598837e-01  -1.7554643e-01  -1.7281403e-01  -1.7544238e-01  -4.7651035e-02   0.0000000e+00   0.0000000e+00   0.0000000e+00   0.0000000e+00   0.0000000e+00   0.0000000e+00  -9.4212829e-02   0.0000000e+00   2.4075900e-01   5.5601425e-01   5.1413248e-01   4.8333261e-02   2.9903876e-01   2.1729848e-01  -2.5565914e-02   4.2521673e-02   3.9801676e-01   0.0000000e+00   0.0000000e+00  -2.0140393e-01   1.8865513e-01  -1.0081517e+00  -2.3245864e-01  -5.0747335e-01   3.7134128e+00   7.5182987e-01  -5.4861593e-01  -4.2126032e-01  -4.7627497e-01  -4.7974497e-01   1.0191043e+00  -4.0647097e-01  -4.8062189e-01  -4.0761456e-01  -1.5185743e-01  -7.0946890e-01  -3.3161325e-01   9.8634650e-01  -1.4560388e-01  -8.9571559e-01  -9.8634631e-01   1.4560388e-01  -7.9025401e-01   1.1445268e+00   2.8661961e-01  -6.7925214e-01  -7.5147522e-01   5.4138004e-01  -6.9386875e-01  -7.7563633e-02  -2.1842620e-01   0.0000000e+00   0.0000000e+00   0.0000000e+00   0.0000000e+00   0.0000000e+00   0.0000000e+00   0.0000000e+00   0.0000000e+00   0.0000000e+00   0.0000000e+00   0.0000000e+00   5.9834545e-01   0.0000000e+00   0.0000000e+00   0.0000000e+00   5.9834545e-01   0.0000000e+00   1.6109883e-01  -9.9746941e-01   0.0000000e+00   0.0000000e+00   0.0000000e+00   1.7382959e-01  -5.1744881e-01   2.6611096e-01  -6.0050584e-01   2.1798547e-01  -3.2947230e-01   1.7794889e+00  -2.9174937e-01   1.0871782e+00  -3.8799370e-01  -5.9287783e-01   3.9629438e-01  -7.7307761e-01  -1.1231347e-01  -5.3799840e-01  -4.6707887e-01  -4.6018079e-01   9.8324461e-01   6.2636215e-01   9.4108127e-02   0.0000000e+00   0.0000000e+00   0.0000000e+00  -7.2533915e-01  -5.5743709e-01   4.3098374e-01   4.5864119e-01   4.6768601e-01   5.9834545e-01   3.9067896e-01  -2.5049924e-01   4.8640139e-01  -5.1314061e-01  -4.3104335e-02  -5.3234632e-02  -4.1145161e-01   1.1470584e+00  -4.5944548e-01  -7.2004320e-01   5.7895236e-02  -4.5215039e-02  -1.5367866e-01   5.3404569e-02
   1.8939740e-01   2.2859809e-01   0.0000000e+00   0.0000000e+00   2.2859809e-01   0.0000000e+00   5.9551633e-01  -4.2679484e-02  -1.2166708e+00  -1.0270009e-01   1.8657893e-01  -1.3243318e-01   2.0716218e-01  -3.6668736e-02   2.6121990e-01   1.3395022e-01  -1.7526337e-02  -1.5321238e-01   1.8964395e-01   8.0009932e-01  -1.2826467e-01   1.4696017e-01  -4.8623025e-02  -8.1187306e-01   6.0344267e-01  -1.4014833e-01  -3.4115834e-01  -2.1894524e-01   1.3661786e-01  -5.0759795e-01  -7.0282255e-01  -1.1754524e+00   2.2499902e-01   1.8477472e+00   2.7002057e-01  -5.4176937e-01  -7.6585063e-01   5.8098918e-01  -1.6864727e-01   0.0000000e+00   0.0000000e+00   2.7230625e-01   3.0747963e-01   2.8409336e-01   1.8627880e-01   1.2354142e-01   2.2503193e-01   3.9032858e-01   1.9228436e-01   0.0000000e+00   0.0000000e+00   3.1933933e-01   2.4851681e-01  -1.5552562e-01   0.0000000e+00  -3.8061935e-02  -1.7540422e-01   1.7540022e-01  -3.7810273e-02  -1.7543296e-01   4.1334611e-01  -1.7504290e-01  -1.6803988e-01  -1.7545602e-01  -3.7810800e-02   0.0000000e+00   0.0000000e+00   0.0000000e+00   0.0000000e+00   0.0000000e+00   0.0000000e+00  -9.4212829e-02   0.0000000e+00   5.6756551e-02  -5.5047418e-01  -7.4044895e-01   2.1496091e-01  -4.1232884e-01  -6.0043636e-01  -2.5897361e-01  -3.4904129e-01   9.2854381e-02   0.0000000e+00   0.0000000e+00   3.7545695e-01  -3.9358300e-01  -6.1822935e-01  -5.8337424e-01   5.3666336e-01  -5.9619750e-01  -6.6776315e-01  -2.4548395e-01   1.4381886e-01  -3.8912832e-01  -4.7974497e-01  -2.4751721e-01   6.7192842e-01  -4.8062189e-01   8.7183465e-01  -4.5885987e-01   6.1926112e-01   4.1385772e-02   1.2763929e-01   2.4370454e-01   1.6662346e-01  -1.2763934e-01  -2.4370454e-01  -3.8499328e-01   1.4128228e-01   3.1638270e-01   1.5412396e-01  -7.7709366e-02  -8.7692408e-02  -3.2225882e-01   7.2091114e-01   8.5951412e-01   0.0000000e+00   0.0000000e+00   0.0000000e+00   0.0000000e+00   0.0000000e+00   0.0000000e+00   0.0000000e+00   0.0000000e+00   0.0000000e+00   0.0000000e+00   0.0000000e+00   8.0419329e-02   0.0000000e+00   0.0000000e+00   0.0000000e+00   8.0419329e-02   0.0000000e+00  -3.0870662e-01   1.0023831e+00   0.0000000e+00   0.0000000e+00   0.0000000e+00  -4.1352582e-01   3.6878786e-02  -1.5832996e-01   1.2191483e+00  -7.6116574e-01  -2.5168314e-01  -3.0654614e-01  -2.9174937e-01  -6.8677875e-01   1.9579369e-02   1.4347341e+00   4.9717639e-02   1.1098612e+00   4.2932456e-02  -4.9520670e-01  -2.1396884e-01  -6.2113275e-01  -6.4494155e-01  -2.4831713e-01   1.2711846e+00   0.0000000e+00   0.0000000e+00   0.0000000e+00   1.0909290e-01  -4.4875913e-01   5.1466616e-01  -8.5296882e-02   4.8675447e-01   8.0419329e-02   1.3866293e-01  -2.5049924e-01   2.2755852e-01   8.9992273e-01  -4.3104335e-02  -5.3234632e-02  -4.1145161e-01   2.4209680e-02  -2.0166888e-01   3.5524253e-01   2.6105822e-01  -6.5408419e-02   7.1649897e-01   5.3979695e-01
   1.3049318e+00   1.0039024e+00   0.0000000e+00   0.0000000e+00   1.0039024e+00   0.0000000e+00   2.4861181e+00  -4.2679484e-02   1.2375402e+00  -1.0270009e-01   1.3366304e+00   2.8794581e+00   1.6988738e+00   2.4930349e-01   1.8626462e+00   9.2818015e-01  -1.7526337e-02  -1.5321238e-01   9.9848231e-01  -3.2961594e-01  -1.2826467e-01   8.5027068e-01  -4.8623025e-02   3.8395444e+00   9.9055908e-01  -1.4014833e-01  -3.4115834e-01  -1.0880457e+00   1.1074845e+00   1.6074003e+00   5.1419052e-01   1.1954988e+00   1.3207635e+00   1.1720660e+00   1.5967377e+00   1.6397503e+00   5.2787187e-01   8.7028430e-01  -1.6864727e-01   0.0000000e+00   0.0000000e+00   1.7546549e+00   1.3838501e+00   8.6305661e-01   8.8782850e-01   1.6658802e+00   1.1401927e+00   2.9048992e-01   2.9311108e-01   0.0000000e+00   0.0000000e+00   1.6565072e+00   1.2130481e-01   2.4269063e+00   0.0000000e+00   7.3135020e-01  -1.7530087e-01   1.7573464e-01   7.3169622e-01  -1.7537134e-01   2.8835827e+00  -1.7542794e-01  -1.4776814e-01  -1.7540247e-01   7.3169563e-01   0.0000000e+00   0.0000000e+00   0.0000000e+00   0.0000000e+00   0.0000000e+00   0.0000000e+00  -9.4212829e-02   0.0000000e+00   1.8090712e+00   1.6530728e+00   1.2837253e+00   1.1460397e+00   1.0112599e+00   6.5935298e-01   2.0757424e-01  -1.3044420e+00   1.4391462e+00   0.0000000e+00   0.0000000e+00   2.1272765e+00  -2.1617323e+00  -1.1863495e+00  -1.3168053e+00   2.8640514e-02   6.7861326e-01   2.1771447e+00   4.9356217e-01   6.2636173e-01   5.4173410e-01   2.0864620e+00  -5.5348618e-01   8.8712132e-01   1.1489008e+00   6.6419346e-01   4.6214743e-01   1.2836262e+00  -3.3161325e-01  -5.4607352e-01  -2.2173201e-02   3.1379163e-01   5.4607334e-01   2.2173344e-02   6.1974163e-01   1.2079382e+00   1.0891787e+00   1.1320794e+00   1.4617242e+00   1.2776717e+00   1.5608725e+00   3.4268635e-01   3.2054383e-01   0.0000000e+00   0.0000000e+00   0.0000000e+00   0.0000000e+00   0.0000000e+00   0.0000000e+00   0.0000000e+00   0.0000000e+00   0.0000000e+00   0.0000000e+00   0.0000000e+00   1.6138611e+00   0.0000000e+00   0.0000000e+00   0.0000000e+00   1.6138611e+00   0.0000000e+00   2.5101261e+00  -9.9746941e-01   0.0000000e+00   0.0000000e+00   0.0000000e+00  -9.8665172e-01   1.5694149e+00   3.6469685e+00   1.0016884e+00   5.8680298e-01   1.3605629e+00   6.1848764e-01  -2.9174937e-01   1.2558575e-01   4.2715246e-01  -5.1311861e-01   1.4816639e+00   1.5222794e+00   1.2268837e+00   1.7498408e+00   2.0161485e-02   1.2856451e-01   1.4207892e+00   7.3189015e-02  -4.3393337e-01   0.0000000e+00   0.0000000e+00   0.0000000e+00   2.8812260e+00  -1.6038069e+00   1.3908089e+00   1.9958965e+00   1.4918566e+00   1.6138611e+00   1.4656215e+00  -2.5049924e-01   1.0040873e+00   1.2927621e+00  -4.3104335e-02  -5.3234632e-02   3.5529016e+00   2.8659496e-01   2.1518279e+00   2.8922340e+00   1.5362962e+00   3.6261205e-01   1.2795551e+00   1.5125817e+00
  -6.7325888e-01  -5.4670627e-01   0.0000000e+00   0.0000000e+00  -5.4670627e-01   0.0000000e+00  -9.1696508e-01  -4.2679484e-02  -2.9634164e-01  -1.0270009e-01  -5.8012204e-01  -1.3243318e-01  -8.5834615e-01  -6.0861319e-01  -7.6517893e-01  -1.1120460e+00  -1.7526337e-02  -1.5321238e-01  -6.1919442e-01  -3.2961594e-01  -1.2826467e-01  -2.5493154e-01  -4.8623025e-02  -2.3044588e-01  -9.4502297e-01  -1.4014833e-01  -3.4115834e-01  -1.2110202e-02  -4.6401252e-01  -2.4322317e-01   3.1135493e-01  -3.3864612e-01  -6.0986915e-01  -8.5497734e-01  -8.6716550e-01  -2.9937829e-01   1.8287914e-01  -4.6047324e-01  -1.6864727e-01   0.0000000e+00   0.0000000e+00  -8.7821762e-01  -8.2423281e-01  -5.5720084e-01  -5.5304721e-01  -8.2733910e-01  -7.8063688e-01  -5.0771423e-01  -4.8374115e-01   0.0000000e+00   0.0000000e+00  -9.5968650e-01  -1.0905622e+00  -6.2505870e-01   0.0000000e+00  -3.1532618e-01  -1.7549653e-01   1.7551906e-01  -3.1522150e-01  -1.7546251e-01  -7.8478713e-01  -1.7550895e-01  -1.9025757e-01  -1.7545892e-01  -3.1522200e-01   0.0000000e+00   0.0000000e+00   0.0000000e+00   0.0000000e+00   0.0000000e+00   0.0000000e+00  -9.4212829e-02   0.0000000e+00  -8.2390329e-01  -5.2108432e-01  -4.3198779e-01  -8.8077367e-01  -6.2725042e-01  -5.1735939e-01  -3.9585880e-01  -2.8993740e-01  -7.5330303e-01   0.0000000e+00   0.0000000e+00  -9.1578198e-01   9.0969232e-01   7.0529332e-01   2.4667040e+00   3.4637670e-01   1.2004207e-01  -6.6776315e-01  -5.4861593e-01  -4.2126032e-01  -4.7627497e-01  -4.7974497e-01  -5.5348618e-01  -4.0647097e-01  -4.8062189e-01   1.2828947e-01  -4.5885987e-01  -7.0946890e-01  -3.3161325e-01   1.0988518e+00  -1.3673693e+00  -1.0879600e+00  -1.0988518e+00   1.3673692e+00  -7.9025401e-01  -4.5483031e-01  -1.1689689e+00  -8.7694444e-01  -8.6569024e-01  -2.0515960e-01  -6.9386875e-01   7.2091114e-01   8.5951412e-01   0.0000000e+00   0.0000000e+00   0.0000000e+00   0.0000000e+00   0.0000000e+00   0.0000000e+00   0.0000000e+00   0.0000000e+00   0.0000000e+00   0.0000000e+00   0.0000000e+00  -7.4504141e-01   0.0000000e+00   0.0000000e+00   0.0000000e+00  -7.4504141e-01   0.0000000e+00  -7.7851207e-01  -9.9746941e-01   0.0000000e+00   0.0000000e+00   0.0000000e+00  -2.1494667e-01  -5.9524856e-01   1.7166590e-01  -6.0050584e-01  -2.7159013e-01  -5.3172411e-01  -5.4251359e-01  -2.9174937e-01   7.6137479e-02  -3.8799370e-01  -3.3051193e-01  -7.4348029e-01  -7.7307761e-01  -6.7682585e-01  -6.4192108e-01  -6.9741066e-01   8.1472809e-01  -1.9275802e-01  -6.0389697e-03  -4.2705012e-01   0.0000000e+00   0.0000000e+00   0.0000000e+00  -8.6381378e-01   1.1753763e+00  -9.3857652e-01  -6.6603741e-01  -1.0220566e+00  -7.4504141e-01  -7.8249677e-01  -2.5049924e-01  -5.4897043e-01  -8.4834549e-01  -4.3104335e-02  -5.3234632e-02   1.3576908e-01  -3.9583541e-01  -8.8148734e-01  -7.2004320e-01  -9.3855237e-01  -1.3073994e-01  -9.2148246e-01  -9.1938019e-01
   3.5088432e-01   4.8703278e-01   0.0000000e+00   0.0000000e+00   4.8703278e-01   0.0000000e+00  -9.1696508e-01  -4.2679484e-02   6.2398747e-01  -1.0270009e-01   1.8657893e-01   3.6954870e-01   1.0061134e-01   5.3527572e-01   2.1124148e-01  -1.5897419e-02  -1.7526337e-02  -1.5321238e-01   1.8964395e-01  -3.2961594e-01  -1.2826467e-01   2.4743310e-01  -4.8623025e-02   3.5098131e-01  -9.4502297e-01  -1.4014833e-01   3.8784487e+00  -8.3309873e-01   1.4274170e-01   5.4990117e-01   5.4912865e-01   4.9816019e-01   1.7281976e-01  -8.5497734e-01   8.0489560e-02   4.2779494e-01   4.0530865e-01   6.0257970e-02  -1.6864727e-01   0.0000000e+00   0.0000000e+00   5.9728686e-02   2.8764562e-01   8.5842945e-02   1.6069912e-01   1.3838199e-01   5.3373425e-01   6.3864083e-02   2.0273179e-01   0.0000000e+00   0.0000000e+00   2.6003614e-01  -2.6217972e-01   5.4877399e-01   0.0000000e+00  -2.6255099e-02  -1.7543960e-01   1.7569043e-01  -2.6001990e-02  -1.7545168e-01  -7.7245877e-01  -1.7545014e-01  -1.7206589e-01  -1.7543433e-01  -2.6002517e-02   0.0000000e+00   0.0000000e+00   0.0000000e+00   0.0000000e+00   0.0000000e+00   0.0000000e+00  -9.4212829e-02   0.0000000e+00   1.1472774e-01   3.6823509e-01   2.3533662e-01   1.8346713e-01   3.9316231e-01   1.9150249e-01   1.0183420e-01   3.4629812e-01   4.4837839e-01   0.0000000e+00   0.0000000e+00  -6.1809312e-01   6.0922853e-01  -9.1513625e-01  -6.4237179e-01   7.1556525e-01   8.9629177e-01  -6.6776315e-01  -5.4861593e-01  -4.2126032e-01  -4.7627497e-01  -4.7974497e-01  -5.5348618e-01   8.8712132e-01   1.8928256e+00  -4.0761456e-01  -4.5885987e-01  -7.0946890e-01  -3.3161325e-01   1.0988518e+00  -1.7117077e-01  -1.0879600e+00  -1.0988518e+00   1.7117077e-01  -7.9025401e-01   8.1917586e-01   7.2944242e-02  -8.7694444e-01  -8.6569024e-01   2.9508582e-01  -6.9386875e-01   6.7613755e-02  -3.8769647e-02   0.0000000e+00   0.0000000e+00   0.0000000e+00   0.0000000e+00   0.0000000e+00   0.0000000e+00   0.0000000e+00   0.0000000e+00   0.0000000e+00   0.0000000e+00   0.0000000e+00   2.8542805e-01   0.0000000e+00   0.0000000e+00   0.0000000e+00   2.8542805e-01   0.0000000e+00   6.3090428e-01  -9.9746941e-01   0.0000000e+00   0.0000000e+00   0.0000000e+00   5.7303445e-01   1.0431225e+00  -7.2403871e-01  -6.0050584e-01   1.5394548e-01  -5.3172411e-01  -4.3305718e-01  -2.9174937e-01   8.3905387e-01  -3.8799370e-01   2.4971199e-01   4.7262151e-01  -7.7307761e-01  -6.7682585e-01  -5.3875831e-01  -6.9741066e-01  -2.3993076e-01   1.3833783e+00   5.4363955e-01   7.2353943e-02   0.0000000e+00   0.0000000e+00   0.0000000e+00  -1.0899511e-01  -4.3059706e-01   3.4300837e-01   8.2118528e-01   3.1991798e-01   2.8542805e-01   2.8800727e-01  -2.5049924e-01   4.8640139e-01  -8.4834549e-01  -4.3104335e-02  -5.3234632e-02   3.0056806e+00   5.5748353e-01  -8.8148734e-01   1.3401970e-01   2.1431113e-01  -4.7986679e-02  -1.5367866e-01  -2.1425028e-02
  -7.7280552e-01  -6.7592362e-01   0.0000000e+00   0.0000000e+00  -6.7592362e-01   0.0000000e+00   2.1739598e-01  -4.2679484e-02  -2.9634164e-01  -1.0270009e-01  -6.8965075e-01   8.7153059e-01  -6.4524448e-01  -8.9458541e-01  -5.2842791e-01   7.2294026e-01  -1.7526337e-02  -1.5321238e-01  -7.5400081e-01  -3.2961594e-01  -1.2826467e-01  -6.5682326e-01  -4.8623025e-02  -2.3044588e-01   2.1632626e-01  -1.4014833e-01  -3.4115834e-01   4.7895003e-01  -8.2106749e-01  -5.0759795e-01  -4.5137357e-01  -3.3864612e-01  -7.1422767e-01  -1.7929622e-01  -6.7763449e-01  -2.9937829e-01  -3.6661585e-02  -6.3405031e-01  -1.6864727e-01   0.0000000e+00   0.0000000e+00  -6.1775312e-01  -8.2088089e-01  -8.3822094e-01  -8.0553382e-01  -6.4452962e-01  -8.5202795e-01  -7.0870438e-01  -6.4674127e-01   0.0000000e+00   0.0000000e+00  -6.6746626e-01   1.9480001e-01  -6.2505870e-01   0.0000000e+00  -2.8474236e-01  -1.7548057e-01   1.7550429e-01  -2.8466489e-01  -1.7544616e-01  -6.1675625e-01  -1.7545408e-01  -1.8644465e-01  -1.7544978e-01  -2.8466527e-01   0.0000000e+00   0.0000000e+00   0.0000000e+00   0.0000000e+00   0.0000000e+00   0.0000000e+00  -9.4212829e-02   0.0000000e+00  -5.6930196e-01  -4.6906571e-01  -4.8255470e-01  -7.0244458e-01  -6.0010770e-01  -5.4963514e-01  -3.8099191e-01  -8.5490072e-01  -7.7219533e-01   0.0000000e+00   0.0000000e+00  -4.3642272e-01   4.2586467e-01   9.9151587e-01   2.1378764e-01  -2.8628552e-01  -7.5589647e-01  -2.8644753e-01  -5.4861593e-01  -4.2126032e-01  -4.7627497e-01   6.4991402e-01  -5.5348618e-01   6.0881956e-01  -4.8062189e-01   8.7183465e-01  -4.5885987e-01  -4.5103889e-02  -3.3161325e-01   8.6327099e-03   2.9789935e-01  -1.3481331e-01  -8.6325935e-03  -2.9789950e-01   1.2014505e-01  -7.3429347e-01  -2.8573680e-01  -4.0496208e-01  -3.3273178e-01  -7.0792944e-01  -1.9087486e-01   7.2091114e-01   8.5951412e-01   0.0000000e+00   0.0000000e+00   0.0000000e+00   0.0000000e+00   0.0000000e+00   0.0000000e+00   0.0000000e+00   0.0000000e+00   0.0000000e+00   0.0000000e+00   0.0000000e+00  -7.3888866e-01   0.0000000e+00   0.0000000e+00   0.0000000e+00  -7.3888866e-01   0.0000000e+00  -7.7851207e-01  -9.9746941e-01   0.0000000e+00   0.0000000e+00   0.0000000e+00  -9.9815223e-01   5.5047197e-01  -4.6251063e-01   1.9287264e-01  -7.6116574e-01   1.1855372e+00  -5.4251359e-01  -2.9174937e-01  -1.7816788e-01  -3.8799370e-01  -8.5882075e-01  -8.1218001e-01  -7.9585569e-03   4.2932456e-02   8.9578018e-01  -8.7954806e-02  -6.2113275e-01  -4.2698254e-01  -4.5808560e-01  -9.6197484e-01   0.0000000e+00   0.0000000e+00   0.0000000e+00   2.2153277e-01   6.4491199e-01  -5.9439640e-01  -6.6181465e-01  -5.9679988e-01  -7.3888866e-01  -7.7157386e-01  -2.5049924e-01  -6.7839186e-01  -4.8057392e-02  -4.3104335e-02  -5.3234632e-02   6.3677729e-01  -1.0635416e+00  -3.9310756e-01   6.9283126e-01  -7.0125915e-01  -1.2308494e-01  -6.1436094e-01  -6.9489140e-01
  -8.3815265e-01  -8.0514102e-01   0.0000000e+00   0.0000000e+00  -8.0514102e-01   0.0000000e+00  -5.3884473e-01  -4.2679484e-02  -2.9634164e-01  -1.0270009e-01  -7.4441511e-01   3.6954870e-01  -6.4524448e-01  -7.5159930e-01  -5.0296214e-01   1.2452132e+00  -1.7526337e-02  -1.5321238e-01  -8.8880721e-01  -3.2961594e-01  -1.2826467e-01  -7.5729619e-01  -4.8623025e-02   3.5098131e-01   2.1632626e-01  -1.4014833e-01  -3.4115834e-01   6.4794297e-01  -8.8103432e-01  -5.0759795e-01  -4.5137357e-01  -3.3864612e-01  -7.6640693e-01  -1.7929622e-01  -6.7763449e-01  -5.4176937e-01  -5.3062836e-01  -6.9190934e-01  -1.6864727e-01   0.0000000e+00   0.0000000e+00  -5.9333969e-01  -8.3776179e-01  -9.6453655e-01  -9.4728297e-01  -6.7286708e-01  -8.9134399e-01  -8.3267141e-01  -7.9754442e-01   0.0000000e+00   0.0000000e+00  -6.5125799e-01   5.2364930e-01  -8.5982523e-01   0.0000000e+00  -2.8564895e-01  -1.7545673e-01   1.7541004e-01  -2.8556899e-01  -1.7543623e-01  -1.4827885e-01  -1.7540799e-01  -1.8685260e-01  -1.7544879e-01  -2.8556864e-01   0.0000000e+00   0.0000000e+00   0.0000000e+00   0.0000000e+00   0.0000000e+00   0.0000000e+00  -9.4212829e-02   0.0000000e+00  -5.6930196e-01  -5.9936188e-01  -5.5558889e-01  -7.1424233e-01  -7.0240255e-01  -6.0093490e-01  -4.2008969e-01  -7.4060430e-01  -8.3796307e-01   0.0000000e+00   0.0000000e+00  -1.3483668e-01   1.2146737e-01   1.3738859e-01  -3.8841055e-01  -7.2866119e-01  -1.3303595e-01  -2.8644753e-01  -3.0852092e-01  -4.2126032e-01  -4.7627497e-01   1.0469382e-01  -5.5348618e-01   2.4032518e-01  -4.8062189e-01   8.7183465e-01  -4.5885987e-01   9.5211679e-01  -3.3161325e-01  -6.1125846e-01   6.9676265e-01   1.3523680e+00   6.1125846e-01  -6.9676279e-01  -3.0808869e-01  -9.2264334e-01  -1.0200657e-01   3.0348969e-01  -4.9049207e-02  -8.4799732e-01  -4.3364054e-01  -7.1634345e-01  -9.3705304e-01   0.0000000e+00   0.0000000e+00   0.0000000e+00   0.0000000e+00   0.0000000e+00   0.0000000e+00   0.0000000e+00   0.0000000e+00   0.0000000e+00   0.0000000e+00   0.0000000e+00  -7.6764169e-01   0.0000000e+00   0.0000000e+00   0.0000000e+00  -7.6764169e-01   0.0000000e+00  -7.7851207e-01   1.0023831e+00   0.0000000e+00   0.0000000e+00   0.0000000e+00  -8.1716510e-01   8.5606432e-01  -3.7165921e-01  -6.0050584e-01   5.9117196e-01  -5.3172411e-01  -5.4251359e-01  -2.9174937e-01  -4.3247332e-01  -3.8799370e-01  -7.6436903e-01  -7.8440741e-01  -5.4588414e-01   4.2932456e-02   1.0523079e+00  -3.1828657e-01  -2.3993076e-01  -2.2447585e-01  -6.3844009e-01  -9.6197484e-01   0.0000000e+00   0.0000000e+00   0.0000000e+00   6.4620083e-01   6.4491199e-01  -5.9439640e-01  -8.6336233e-01  -5.8729288e-01  -7.6764169e-01  -8.2160150e-01  -2.5049924e-01  -8.0781339e-01  -8.4834549e-01  -4.3104335e-02  -5.3234632e-02   1.2971145e+00  -1.0699410e+00   3.9819129e-01   1.4358276e-02  -6.9392210e-01  -1.2387683e-01  -5.6317402e-01  -6.5747660e-01
   5.2198385e-01   7.4546757e-01   0.0000000e+00   0.0000000e+00   7.4546757e-01   0.0000000e+00  -9.1696508e-01  -4.2679484e-02   6.2398747e-01  -1.0270009e-01   5.1516506e-01  -1.3243318e-01   2.0716218e-01   8.2124794e-01  -6.7219136e-03  -1.4029491e+00  -1.7526337e-02  -1.5321238e-01   7.2886952e-01  -3.2961594e-01  -1.2826467e-01   7.4979775e-01  -4.8623025e-02  -2.3044588e-01  -9.4502297e-01  -1.4014833e-01  -3.4115834e-01  -7.3719807e-01   2.6083686e-01  -2.4322317e-01  -3.9856930e-01   4.9816019e-01   4.8589533e-01  -1.7929622e-01   1.7525507e-01  -5.6987214e-02  -2.0954994e-01   3.4955309e-01  -1.6864727e-01   0.0000000e+00   0.0000000e+00   2.2221694e-01   3.2695321e-01   7.9481316e-01   8.6232171e-01   1.7792141e-01   2.1106153e-01   8.6297400e-01   9.7831179e-01   0.0000000e+00   0.0000000e+00   1.5653051e-02  -1.0844227e+00   7.8354053e-01   0.0000000e+00  -5.5772189e-02  -1.7543320e-01   1.7552065e-01  -5.5522699e-02  -1.7545100e-01  -9.6765769e-01  -1.7549593e-01  -1.7198903e-01  -1.7543466e-01  -5.5523224e-02   0.0000000e+00   0.0000000e+00   0.0000000e+00   0.0000000e+00   0.0000000e+00   0.0000000e+00  -9.4212829e-02   0.0000000e+00   2.4075900e-01   1.4310139e-01   3.0525323e-01  -1.6416092e-02  -8.3682838e-02   2.3821314e-02  -1.8816889e-01   1.2063460e+00   4.4555570e-01   0.0000000e+00   0.0000000e+00  -9.9388190e-01   9.8852025e-01   9.1667181e-01   1.4448676e+00   1.2002268e+00  -5.9721282e-01  -6.6776315e-01  -5.4861593e-01  -4.2126032e-01  -4.7627497e-01  -4.7974497e-01   1.0618499e+00  -4.0647097e-01   5.8490315e-01  -4.0761456e-01  -4.5885987e-01  -7.0946890e-01  -3.3161325e-01   1.0988518e+00   1.8854488e-01  -1.0879600e+00  -1.0988518e+00  -1.8854474e-01  -7.9025401e-01   1.0201775e+00   5.4223486e-01  -8.7694444e-01  -8.6569024e-01   2.1615776e-01  -6.9386875e-01   7.2091114e-01   8.5951412e-01   0.0000000e+00   0.0000000e+00   0.0000000e+00   0.0000000e+00   0.0000000e+00   0.0000000e+00   0.0000000e+00   0.0000000e+00   0.0000000e+00   0.0000000e+00   0.0000000e+00   4.4800661e-01   0.0000000e+00   0.0000000e+00   0.0000000e+00   4.4800661e-01   0.0000000e+00   6.3090428e-01  -9.9746941e-01   0.0000000e+00   0.0000000e+00   0.0000000e+00   1.0609786e+00   2.2393698e-01  -7.2403871e-01  -6.0050584e-01  -7.6116574e-01   7.5031297e-02  -5.4251359e-01  -2.9174937e-01   8.3905387e-01   3.7422086e-01   8.1130427e-01   5.2307975e-01  -7.7307761e-01  -6.7682585e-01  -6.4192108e-01  -6.4153150e-03  -4.3053175e-01   9.4664699e-01   5.7173609e-01   6.4279930e-01   0.0000000e+00   0.0000000e+00   0.0000000e+00  -5.9988194e-01  -5.5743709e-01   4.3098374e-01   9.9428089e-01   4.1734403e-01   4.4800661e-01   4.2241038e-01  -2.5049924e-01   7.4524447e-01  -8.4834549e-01  -4.3104335e-02  -5.3234632e-02   1.2971145e+00   9.5137578e-01  -8.8148734e-01  -3.7443602e-01   2.8250357e-02  -3.4128477e-02  -5.1304825e-02   1.6564896e-01
  -4.4427635e-01  -5.4670627e-01   0.0000000e+00   0.0000000e+00  -5.4670627e-01   0.0000000e+00   2.1079977e+00  -4.2679484e-02  -1.2166708e+00  -1.0270009e-01  -2.5153591e-01   3.3814400e+00  -1.1249032e-01  -1.1805576e+00  -1.7088985e-01   1.9164174e-01  -1.7526337e-02  -1.5321238e-01  -6.1919442e-01  -3.2961594e-01  -1.2826467e-01  -3.5540447e-01  -4.8623025e-02  -8.1187306e-01   2.1519083e+00  -1.4014833e-01  -3.4115834e-01   3.8530742e+00  -3.0725003e-01   1.0786507e+00   1.7312035e+00  -1.1754524e+00  -3.4897285e-01   1.8477472e+00  -2.9857246e-01   9.1257709e-01   1.5111009e+00  -5.5460078e-02  -1.6864727e-01   0.0000000e+00   0.0000000e+00   7.2244243e-02  -3.8324125e-01  -6.7205084e-01  -7.4181901e-01  -1.9971161e-01  -5.0882866e-01  -5.7595930e-01  -7.5235481e-01   0.0000000e+00   0.0000000e+00  -3.4084209e-02   1.1036389e+00  -3.9029216e-01   0.0000000e+00  -1.3448443e-01   8.2756284e-01  -8.2846906e-01  -1.3424459e-01   8.2761724e-01   8.9734810e-01   8.2781794e-01   8.1893890e-01   8.2754975e-01  -1.3424511e-01   0.0000000e+00   0.0000000e+00   0.0000000e+00   0.0000000e+00   0.0000000e+00   0.0000000e+00  -9.4212829e-02   0.0000000e+00   3.1920480e-01   3.1795270e-01   7.8609279e-01   2.1948206e-01   1.9925719e-01   4.9803190e-01   1.1509231e-01  -1.8188150e+00  -5.2184333e-01   0.0000000e+00   0.0000000e+00   9.5949612e-01  -9.8306634e-01  -8.8926638e-01  -1.0849421e+00  -1.1710368e+00  -8.3393216e-01   9.5667643e-01  -5.4861593e-01  -4.2126032e-01  -4.7627497e-01   4.6526689e+00  -5.5348618e-01  -4.0647097e-01   2.7784235e+00  -4.0761456e-01  -4.5885987e-01   1.9479912e+00  -3.3161325e-01  -2.1437469e+00   9.9741904e-01   1.5705939e+00   2.1437469e+00  -9.9741919e-01   2.0939891e+00  -1.0051302e+00   6.7360935e-01   1.0109850e+00   1.4075588e+00  -6.2498698e-01   1.5913986e+00  -3.0569937e-01  -4.8791134e-01   0.0000000e+00   0.0000000e+00   0.0000000e+00   0.0000000e+00   0.0000000e+00   0.0000000e+00   0.0000000e+00   0.0000000e+00   0.0000000e+00   0.0000000e+00   0.0000000e+00  -1.9975955e-01   0.0000000e+00   0.0000000e+00   0.0000000e+00  -1.9975955e-01   0.0000000e+00  -3.0870662e-01  -9.9746941e-01   0.0000000e+00   0.0000000e+00   0.0000000e+00  -1.5701574e+00  -5.9524856e-01   8.1674067e-01   2.3571091e+00   1.9347718e+00   2.8357833e-02  -5.4251359e-01  -2.9174937e-01  -1.1953896e+00   4.2715246e-01  -9.4864595e-01  -5.6767982e-01   2.2873986e+00  -6.7682585e-01   3.0290186e+00  -6.9741066e-01  -6.2113275e-01  -8.6290051e-01   4.2410917e-01  -9.6197484e-01   0.0000000e+00   0.0000000e+00   0.0000000e+00   1.7240011e+00  -4.3245586e-01  -6.2434334e-02  -1.3516115e-01   1.5445753e-01  -1.9975955e-01  -4.2228987e-01  -2.5049924e-01  -5.4897043e-01  -8.4834549e-01  -4.3104335e-02  -5.3234632e-02  -4.1145161e-01  -1.4743368e+00   1.3373833e+00   2.2274627e+00  -9.9575014e-02  -8.5601799e-02  -3.0723942e-01  -3.2074342e-01
  -4.1354319e-01  -2.9836694e-02   0.0000000e+00   0.0000000e+00  -2.9836694e-02   0.0000000e+00  -9.1696508e-01  -4.2679484e-02   3.1721110e-01  -1.0270009e-01  -4.7059333e-01  -6.3441507e-01  -5.3869365e-01  -3.6668736e-02  -8.5521863e-01  -1.9335909e+00  -1.7526337e-02  -1.5321238e-01  -7.9968842e-02  -3.2961594e-01  -1.2826467e-01  -3.5540447e-01  -4.8623025e-02  -8.1187306e-01  -9.4502297e-01  -1.4014833e-01  -3.4115834e-01  -3.8250048e-01  -5.9622245e-01  -7.7197274e-01  -9.7941642e-01   3.5869247e-01  -4.0115211e-01  -8.5497734e-01  -3.9333797e-01  -7.8416044e-01  -1.0245951e+00  -5.1833227e-01  -1.6864727e-01   0.0000000e+00   0.0000000e+00  -6.6284720e-01  -5.8791350e-01  -1.6678828e-01  -1.2279935e-01  -4.8956241e-01  -4.2058709e-01   1.7187898e-01   2.4792144e-01   0.0000000e+00   0.0000000e+00  -6.8329292e-01  -1.0123799e+00  -8.5982523e-01   0.0000000e+00  -2.7834117e-01  -1.7545963e-01   1.7551906e-01  -2.7829324e-01  -1.7545078e-01  -9.5692746e-01  -1.7567218e-01  -1.8243229e-01  -1.7543335e-01  -2.7829375e-01   0.0000000e+00   0.0000000e+00   0.0000000e+00   0.0000000e+00   0.0000000e+00   0.0000000e+00  -9.4212829e-02   0.0000000e+00  -7.8570252e-01  -8.0728650e-01  -8.3192886e-01  -8.5220897e-01  -8.2768736e-01  -7.5787298e-01  -5.0293371e-01   4.6615725e-01  -4.4891431e-01   0.0000000e+00   0.0000000e+00  -1.0848914e+00   1.0803781e+00   7.6589439e-01  -2.4951343e-01  -7.2866119e-01  -8.3393216e-01  -6.6776315e-01  -5.4861593e-01  -4.2126032e-01  -4.7627497e-01  -4.7974497e-01   1.4533103e+00  -4.0647097e-01  -4.8062189e-01  -4.0761456e-01  -4.5885987e-01  -7.0946890e-01  -3.3161325e-01   1.0988518e+00   2.1129933e+00  -1.0879600e+00  -1.0988518e+00  -2.1129933e+00  -7.9025401e-01  -5.1795130e-01   5.8671870e-01  -8.7694444e-01  -8.6569024e-01  -1.2793310e+00  -6.9386875e-01  -7.1634345e-01  -9.3705304e-01   0.0000000e+00   0.0000000e+00   0.0000000e+00   0.0000000e+00   0.0000000e+00   0.0000000e+00   0.0000000e+00   0.0000000e+00   0.0000000e+00   0.0000000e+00   0.0000000e+00  -7.9609630e-01   0.0000000e+00   0.0000000e+00   0.0000000e+00  -7.9609630e-01   0.0000000e+00  -7.7851207e-01  -9.9746941e-01   0.0000000e+00   0.0000000e+00   0.0000000e+00   1.8461865e-01  -5.9524856e-01  -7.2403871e-01  -6.0050584e-01  -7.6116574e-01  -1.2722048e-01   7.8928683e-01  -2.9174937e-01   4.0461543e-01  -3.8799370e-01  -9.4864595e-01  -4.3625325e-01  -7.7307761e-01  -6.7682585e-01  -6.4192108e-01  -2.3674707e-01  -2.6534421e-01   5.4244700e-01  -6.3844009e-01  -9.6197484e-01   0.0000000e+00   0.0000000e+00   0.0000000e+00  -1.0907687e+00   8.2118007e-01  -1.8076726e-01  -1.0239340e+00  -4.0740111e-01  -7.9609630e-01  -4.6723278e-01  -2.5049924e-01  -3.1284566e-02  -8.4834549e-01  -4.3104335e-02  -5.3234632e-02  -4.1145161e-01  -3.9743956e-01  -8.8148734e-01  -8.8289174e-01  -6.9327610e-01  -1.2123718e-01  -4.0961326e-01  -3.5815822e-01
   1.5061531e+00   1.2623371e+00   0.0000000e+00   0.0000000e+00   1.2623371e+00   0.0000000e+00   5.9551633e-01  -4.2679484e-02   9.3076384e-01  -1.0270009e-01   1.6104522e+00   8.7153059e-01   1.4857722e+00   1.5361785e+00   1.7909253e+00   2.6566854e-01  -1.7526337e-02  -1.5321238e-01   1.2680951e+00  -3.2961594e-01  -1.2826467e-01   1.5535812e+00  -4.8623025e-02   2.0952629e+00   6.0344267e-01  -1.4014833e-01  -3.4115834e-01  -4.1606058e-01   1.5127733e+00   2.1361499e+00   9.5674067e-01   1.0560311e+00   1.5816598e+00  -1.7929622e-01   1.4072066e+00   1.8821414e+00   7.8661632e-01   1.3331565e+00  -1.6864727e-01   0.0000000e+00   0.0000000e+00   1.4941903e+00   1.4424059e+00   1.3724818e+00   1.3340870e+00   1.5187244e+00   1.3098180e+00   7.4568226e-01   7.5567675e-01   0.0000000e+00   0.0000000e+00   1.3804300e+00  -3.0311157e-01   1.0183071e+00   0.0000000e+00   5.9360378e-01  -1.7535254e-01   1.7603693e-01   5.9393291e-01  -1.7539717e-01   1.7192383e+00  -1.7560431e-01  -1.5203303e-01  -1.7539630e-01   5.9393233e-01   0.0000000e+00   0.0000000e+00   0.0000000e+00   0.0000000e+00   0.0000000e+00   0.0000000e+00  -9.4212829e-02   0.0000000e+00   1.5563123e+00   1.5677655e+00   7.7109711e-01   1.2606534e+00   1.2328344e+00   4.8297137e-01   3.8844987e-01  -2.6038551e-01   1.4991499e+00   0.0000000e+00   0.0000000e+00   1.3000967e+00  -1.3268419e+00  -1.0541483e+00  -1.1585823e+00   1.8699141e-01   4.7219677e+00   1.1624670e+00   1.0324242e+00  -4.2126032e-01   5.0400768e-02  -4.7974497e-01  -5.5348618e-01  -4.0647097e-01  -4.8062189e-01   1.2828947e-01   1.3140544e+00   9.5211679e-01  -3.3161325e-01   7.4548930e-02  -7.3005975e-01   5.0266957e-01  -7.4548931e-02   7.3005975e-01  -6.3048988e-01   1.7490053e+00   2.6792718e-02   1.4451467e+00   6.1053323e-01   1.9700834e+00  -4.3364054e-01   1.6812084e-01   8.9556783e-02   0.0000000e+00   0.0000000e+00   0.0000000e+00   0.0000000e+00   0.0000000e+00   0.0000000e+00   0.0000000e+00   0.0000000e+00   0.0000000e+00   0.0000000e+00   0.0000000e+00   1.6806599e+00   0.0000000e+00   0.0000000e+00   0.0000000e+00   1.6806599e+00   0.0000000e+00   1.1007097e+00   1.0023831e+00   0.0000000e+00   0.0000000e+00   0.0000000e+00  -5.2964738e-02   7.4680588e-01   1.5141951e+00  -6.0050584e-01   3.6606695e+00  -5.3172411e-01   1.7794889e+00  -2.9174937e-01   4.6642572e-01   1.9579369e-02  -8.0696838e-01   1.6383338e+00  -5.4588414e-01   1.3272032e+00   1.1562305e+00  -6.9741066e-01   1.8482090e+00   2.9195676e-01   3.3265321e+00   9.4108127e-02   0.0000000e+00   0.0000000e+00   0.0000000e+00   1.1293527e+00  -1.4928382e+00   1.2898885e+00   1.0692900e+00   1.4301290e+00   1.6806599e+00   1.4704697e+00  -2.5049924e-01   1.2629302e+00  -5.1314061e-01  -4.3104335e-02  -5.3234632e-02   1.3576908e-01   1.8852123e+00   3.9819129e-01   2.2039389e-01   1.3362225e+00   1.9050638e-01   1.3307420e+00   1.2880929e+00
  -3.5521023e-01  -2.8827148e-01   0.0000000e+00   0.0000000e+00  -2.8827148e-01   0.0000000e+00   2.1739598e-01  -4.2679484e-02  -2.9634164e-01  -1.0270009e-01  -2.5153591e-01  -6.3441507e-01  -4.3214282e-01  -3.2264096e-01  -2.4624235e-01  -1.0379791e-01  -1.7526337e-02  -1.5321238e-01  -3.4958163e-01  -3.2961594e-01  -1.2826467e-01  -5.3985685e-02  -4.8623025e-02  -2.3044588e-01  -1.7079015e-01  -1.4014833e-01  -3.4115834e-01  -1.1582984e-01  -1.3217581e-01   5.4990117e-01   1.2546110e+00  -3.3864612e-01  -2.9679358e-01  -1.7929622e-01  -4.8810348e-01   4.2779494e-01   1.0652642e+00  -1.7117812e-01  -1.6864727e-01   0.0000000e+00   0.0000000e+00  -4.3052906e-01  -4.3776118e-01  -2.6471511e-01  -2.9556038e-01  -3.9737194e-01  -4.2579053e-01  -1.6903018e-01  -2.3748068e-01   0.0000000e+00   0.0000000e+00  -5.0478241e-01  -5.5431493e-01   3.1400745e-01   0.0000000e+00  -2.3582782e-01  -1.7548255e-01   1.7550824e-01  -2.3576431e-01  -1.7545833e-01  -7.9254942e-01  -1.7547856e-01  -1.8388203e-01  -1.7545384e-01  -2.3576473e-01   0.0000000e+00   0.0000000e+00   0.0000000e+00   0.0000000e+00   0.0000000e+00   0.0000000e+00  -9.4212829e-02   0.0000000e+00  -3.1390124e-01   9.8612632e-02   1.0902238e-01  -3.9037991e-01  -5.1568591e-02  -6.7585692e-02  -1.2331546e-01   3.1153119e-01  -3.9338725e-01   0.0000000e+00   0.0000000e+00  -5.1489206e-01   5.0506547e-01  -3.0404282e-01   1.0172998e+00   5.6756447e-01  -5.3506213e-01   6.2866762e-01  -5.4861593e-01  -4.2126032e-01  -4.7627497e-01  -4.7974497e-01  -3.4280499e-01  -4.0647097e-01   5.3824259e-01  -4.0761456e-01  -4.5885987e-01  -7.0946890e-01   4.1385772e-02   1.0227391e+00  -8.0186986e-01  -9.5790208e-01  -1.0227392e+00   8.0186986e-01  -7.9025401e-01   6.6925419e-02  -7.2697769e-01  -7.8984076e-01  -8.1536684e-01   6.4084065e-02  -6.9386875e-01   7.2091114e-01   8.5951412e-01   0.0000000e+00   0.0000000e+00   0.0000000e+00   0.0000000e+00   0.0000000e+00   0.0000000e+00   0.0000000e+00   0.0000000e+00   0.0000000e+00   0.0000000e+00   0.0000000e+00  -3.0109911e-01   0.0000000e+00   0.0000000e+00   0.0000000e+00  -3.0109911e-01   0.0000000e+00   1.6109883e-01   1.0023831e+00   0.0000000e+00   0.0000000e+00   0.0000000e+00   3.4302392e-01  -3.2133612e-01  -7.2403871e-01  -6.0050584e-01   4.3426306e-01  -5.3172411e-01   1.5713101e-01  -2.9174937e-01  -1.7816788e-01   4.2715246e-01  -2.4068676e-01  -4.0927522e-01  -7.7307761e-01   1.9715304e-01   1.5966907e-01  -3.1828657e-01  -4.3053175e-01   7.3997815e-02   7.9243811e-02  -4.2705012e-01   0.0000000e+00   0.0000000e+00   0.0000000e+00  -3.6141886e-01   2.1707702e-01  -3.0787332e-01   4.1145594e-01  -3.2264508e-01  -3.0109911e-01  -4.1242249e-01  -2.5049924e-01  -2.9012744e-01   9.4221396e-01  -4.3104335e-02  -5.3234632e-02  -4.1145161e-01  -1.1349562e-01  -8.8148734e-01  -1.3005872e-02  -5.0757186e-01  -1.0434337e-01  -6.1436094e-01  -5.8264701e-01
  -4.8976486e-01  -5.4670627e-01   0.0000000e+00   0.0000000e+00  -5.4670627e-01   0.0000000e+00   2.1739598e-01  -4.2679484e-02  -2.9634164e-01  -1.0270009e-01  -5.2535769e-01   1.3735125e+00  -4.3214282e-01  -6.0861319e-01  -6.9256185e-02   2.0543714e+00  -1.7526337e-02  -1.5321238e-01  -7.5400081e-01   8.0009932e-01  -1.2826467e-01  -5.5635033e-01  -4.8623025e-02  -2.3044588e-01   2.1632626e-01  -1.4014833e-01   1.7686452e+00   8.6257763e-01  -2.9084180e-01  -5.0759795e-01  -5.3261093e-01  -3.3864612e-01  -5.5768989e-01  -8.5497734e-01  -4.8810348e-01  -5.4176937e-01  -6.0662325e-01  -4.0261422e-01  -1.6864727e-01   0.0000000e+00   0.0000000e+00  -3.2503253e-01  -3.1633774e-01  -7.6267449e-01  -7.7283079e-01  -5.1829669e-01  -2.0720558e-01  -6.7993781e-01  -6.7875777e-01   0.0000000e+00   0.0000000e+00  -1.1918585e-01   1.0707795e+00  -6.2505870e-01   0.0000000e+00  -2.0811795e-01  -1.7544992e-01   1.7543884e-01  -2.0810127e-01  -1.7545010e-01   9.5214078e-01  -1.7533643e-01  -1.7772839e-01  -1.7544912e-01  -2.0810115e-01   0.0000000e+00   0.0000000e+00   0.0000000e+00   0.0000000e+00   0.0000000e+00   0.0000000e+00  -9.4212829e-02   0.0000000e+00  -3.1390124e-01  -5.9202332e-01  -4.0171048e-01   1.1541479e-02  -3.4335714e-01  -2.1475414e-01  -1.0957680e-01  -6.3891091e-01  -4.4365327e-01   0.0000000e+00   0.0000000e+00  -9.1837832e-02   7.8067708e-02   2.0910468e-01  -6.4563540e-01  -5.3837457e-01  -6.7423320e-01   5.6389807e-01  -3.0852092e-01  -4.2126032e-01  -4.7627497e-01  -1.1469912e-01  -5.1074051e-01   1.3187246e+00  -4.8062189e-01  -4.0761456e-01   2.1356898e+00  -7.0946890e-01  -3.3161325e-01  -5.4244613e-01   9.6061298e-01   1.4918295e+00   5.4244596e-01  -9.6061298e-01  -5.6531113e-01  -5.3972921e-01   4.7694866e-01   7.9379949e-01   1.8367468e-01  -6.9663713e-01  -5.3132782e-01   7.2091114e-01   8.5951412e-01   0.0000000e+00   0.0000000e+00   0.0000000e+00   0.0000000e+00   0.0000000e+00   0.0000000e+00   0.0000000e+00   0.0000000e+00   0.0000000e+00   0.0000000e+00   0.0000000e+00  -3.5653397e-01   0.0000000e+00   0.0000000e+00   0.0000000e+00  -3.5653397e-01   0.0000000e+00  -7.7851207e-01  -9.9746941e-01   0.0000000e+00   0.0000000e+00   0.0000000e+00  -8.0302334e-01   7.9494449e-01   1.6716196e+00  -3.3454512e-01  -7.6116574e-01  -3.2947230e-01  -4.8778538e-01   1.2522814e+00  -6.8677875e-01  -3.8799370e-01   3.4014367e-01  -4.7483422e-01   7.7150126e-01  -2.6660333e-02  -5.9033970e-01  -2.1396884e-01  -4.3053175e-01  -4.5870048e-01  -6.3844009e-01   3.3910558e-01   0.0000000e+00   0.0000000e+00   0.0000000e+00   4.2584886e-01   2.1707702e-01  -3.0787332e-01  -5.5140301e-01  -2.5897945e-01  -3.5653397e-01  -4.8358978e-01  -2.5049924e-01  -5.4897043e-01  -8.4834549e-01  -4.3104335e-02  -5.3234632e-02   1.2971145e+00  -6.9123838e-01  -4.4729321e-01   1.0018351e+00  -1.9237137e-01  -1.1305424e-01  -3.5842634e-01  -3.9557301e-01
  -5.2857706e-01  -5.4670627e-01   0.0000000e+00   0.0000000e+00  -5.4670627e-01   0.0000000e+00  -1.6072438e-01  -4.2679484e-02  -1.2166708e+00  -1.0270009e-01  -3.6106462e-01  -6.3441507e-01  -6.4524448e-01  -7.5159930e-01  -3.5191650e-01  -9.7990089e-02  -1.7526337e-02  -1.5321238e-01  -6.1919442e-01  -3.2961594e-01  -1.2826467e-01  -5.3985685e-02  -4.8623025e-02  -2.3044588e-01  -1.7079015e-01  -1.4014833e-01  -3.4115834e-01   3.3478640e-01   1.7136660e-02  -5.0759795e-01  -4.5137357e-01  -1.1754524e+00  -4.0115211e-01   4.9638490e-01  -6.7763449e-01  -2.9937829e-01  -3.6661585e-02   2.3989460e-03  -1.6864727e-01   0.0000000e+00   0.0000000e+00  -6.1775312e-01  -5.7244673e-01  -4.2487694e-01  -5.2034428e-01  -6.4827692e-01  -6.4080059e-01  -8.1167392e-01  -8.9807991e-01   0.0000000e+00   0.0000000e+00  -6.9985039e-01  -4.9321230e-01  -6.2505870e-01   0.0000000e+00  -2.8340355e-01  -1.7549331e-01   1.7537075e-01  -2.8333686e-01  -1.7545044e-01   2.7179835e-01  -1.7531122e-01  -1.8517275e-01  -1.7546389e-01  -2.8333620e-01   0.0000000e+00   0.0000000e+00   0.0000000e+00   0.0000000e+00   0.0000000e+00   0.0000000e+00  -9.4212829e-02   0.0000000e+00  -5.6930196e-01  -4.6906571e-01  -3.9540273e-01  -4.8209072e-01  -3.9846344e-01  -3.4892345e-01  -2.2914620e-01  -1.0113521e+00  -6.5762556e-01   0.0000000e+00   0.0000000e+00  -7.3254342e-02   5.9310990e-02  -3.6540733e-02  -2.7932032e-01  -9.4984901e-01   1.1591487e+00   2.4735192e-01   7.2929217e-01  -4.2126032e-01   6.8001288e-01  -4.7974497e-01  -2.4751721e-01  -4.0647097e-01  -4.8062189e-01  -4.0761456e-01  -4.5885987e-01   7.7503730e-02  -3.3161325e-01   7.1797440e-02  -6.8596824e-01  -1.7163269e-01  -7.1797557e-02   6.8596824e-01   4.8982032e-02  -4.2397709e-01  -6.9966440e-01  -3.1785840e-01  -2.4705456e-01  -1.2826953e-01  -1.2255191e-01   7.2091114e-01   8.5951412e-01   0.0000000e+00   0.0000000e+00   0.0000000e+00   0.0000000e+00   0.0000000e+00   0.0000000e+00   0.0000000e+00   0.0000000e+00   0.0000000e+00   0.0000000e+00   0.0000000e+00  -4.5056482e-01   0.0000000e+00   0.0000000e+00   0.0000000e+00  -4.5056482e-01   0.0000000e+00  -7.7851207e-01  -9.9746941e-01   0.0000000e+00   0.0000000e+00   0.0000000e+00  -1.0419615e+00  -5.9524856e-01  -1.8346654e-01   4.7974456e-01   2.1798547e-01  -5.3172411e-01   1.9796731e+00  -2.9174937e-01  -9.4108417e-01   1.9579369e-02  -9.4864595e-01  -6.9754605e-01   3.4474221e-01  -5.8824083e-01  -6.4192108e-01  -4.6707887e-01  -6.2113275e-01  -8.7916615e-01   8.9199935e-01   1.3402258e-01   0.0000000e+00   0.0000000e+00   0.0000000e+00  -5.3347448e-01   6.4491199e-01  -5.9439640e-01  -5.4687122e-01  -6.0527901e-01  -4.5056482e-01  -6.4257311e-01  -2.5049924e-01  -5.4897043e-01  -4.8057392e-02  -4.3104335e-02  -5.3234632e-02  -4.1145161e-01  -3.0327206e-01  -2.3234281e-01  -4.9409744e-01  -6.8596140e-01  -1.2255700e-01  -6.6554786e-01  -6.9489140e-01
  -1.2243864e+00  -1.3220106e+00   0.0000000e+00   0.0000000e+00  -1.3220106e+00   0.0000000e+00  -1.6072438e-01  -4.2679484e-02  -1.2166708e+00  -1.0270009e-01  -1.0182369e+00   3.6954870e-01  -1.1779986e+00  -1.6095160e+00  -8.6806138e-01   9.7907745e-01  -1.7526337e-02  -1.5321238e-01  -1.4280328e+00  -3.2961594e-01  -1.2826467e-01  -7.5729619e-01  -4.8623025e-02   3.5098131e-01  -1.7079015e-01  -1.4014833e-01  -3.4115834e-01   1.0704858e+00  -8.0879121e-01  -7.7197274e-01  -9.7941642e-01  -1.1754524e+00  -1.0794825e+00  -1.7929622e-01  -1.2462275e+00  -2.9937829e-01   1.1488586e+00  -6.9190934e-01  -1.6864727e-01   0.0000000e+00   0.0000000e+00  -1.1080108e+00  -1.2289994e+00  -1.3434835e+00  -1.4035423e+00  -1.1887422e+00  -1.3182690e+00  -1.4812728e+00  -1.5464822e+00   0.0000000e+00   0.0000000e+00  -1.1713118e+00   7.9700023e-01  -1.0945918e+00   0.0000000e+00  -3.4430173e-01  -1.7550882e-01   1.7534574e-01  -3.4415741e-01  -1.7545303e-01  -2.9895871e-01  -1.7538577e-01  -1.9581880e-01  -1.7546906e-01  -3.4415655e-01   0.0000000e+00   0.0000000e+00   0.0000000e+00   0.0000000e+00   0.0000000e+00   0.0000000e+00  -9.4212829e-02   0.0000000e+00  -9.6679182e-01  -6.9720875e-01  -2.4275473e-01  -9.3883016e-01  -7.1403396e-01  -3.7039497e-01  -3.4629040e-01  -1.5976101e+00  -1.3197557e+00   0.0000000e+00   0.0000000e+00  -3.7556788e-01   3.6444257e-01   1.5961435e+00  -1.3299249e-01  -1.1710368e+00  -2.3196255e-02  -6.6776315e-01   6.6625519e-01  -4.2126032e-01  -4.7627497e-01   1.1951342e+00  -5.5348618e-01  -4.0647097e-01  -4.8062189e-01   1.4901647e-01   5.8109843e-01  -7.0946890e-01  -3.3161325e-01  -1.1168139e+00  -3.6897057e-01   8.0751701e-01   1.1168137e+00   3.6897057e-01   1.1016042e+00  -1.3034410e+00  -8.2018233e-01  -2.0726983e-01  -9.2897359e-02  -8.1972391e-01   5.1890825e-02   7.2091114e-01   8.5951412e-01   0.0000000e+00   0.0000000e+00   0.0000000e+00   0.0000000e+00   0.0000000e+00   0.0000000e+00   0.0000000e+00   0.0000000e+00   0.0000000e+00   0.0000000e+00   0.0000000e+00  -1.0947501e+00   0.0000000e+00   0.0000000e+00   0.0000000e+00  -1.0947501e+00   0.0000000e+00  -1.2483175e+00   1.0023831e+00   0.0000000e+00   0.0000000e+00   0.0000000e+00  -1.6292681e+00   7.3753016e-01  -3.6017018e-01  -2.5287698e-01  -7.6116574e-01  -5.3172411e-01   6.1848764e-01  -2.9174937e-01  -1.1953896e+00  -3.8799370e-01  -5.3986218e-01  -1.3401298e+00   3.5176023e-01  -6.7682585e-01  -4.2837370e-02  -6.9741066e-01   1.8341270e+00  -1.3638809e+00  -3.8750978e-01  -4.3393337e-01   0.0000000e+00   0.0000000e+00   0.0000000e+00   1.2324221e-01   1.7590064e+00  -1.9467193e+00  -1.4712722e+00  -1.8308397e+00  -1.0947501e+00  -1.3114388e+00  -2.5049924e-01  -1.3254993e+00  -4.8057392e-02  -4.3104335e-02  -5.3234632e-02   1.3576908e-01  -1.4974939e+00   6.5206842e-02   3.2630288e-01  -1.1695112e+00  -1.3905486e-01  -1.1262301e+00  -1.2561134e+00
  -1.3117389e+00  -1.1927932e+00   0.0000000e+00   0.0000000e+00  -1.1927932e+00   0.0000000e+00  -1.6072438e-01  -4.2679484e-02  -1.2166708e+00  -1.0270009e-01  -1.1825299e+00   3.6954870e-01  -1.2845495e+00  -1.4665299e+00  -1.1448683e+00   2.3370748e-02  -1.7526337e-02  -1.5321238e-01  -1.2932264e+00  -3.2961594e-01  -1.2826467e-01  -9.5824205e-01  -4.8623025e-02  -8.1187306e-01  -1.7079015e-01  -1.4014833e-01  -3.4115834e-01   9.2997530e-01  -1.0186140e+00  -5.0759795e-01   4.7270137e-01  -1.1754524e+00  -1.2360203e+00   4.9638490e-01  -1.3409930e+00  -5.4176937e-01   3.3381343e-01  -9.2334543e-01  -1.6864727e-01   0.0000000e+00   0.0000000e+00  -1.2138295e+00  -1.3677099e+00  -1.2812485e+00  -1.2617932e+00  -1.3084845e+00  -1.3974978e+00  -1.2220864e+00  -1.2100841e+00   0.0000000e+00   0.0000000e+00  -1.3012624e+00   4.2745090e-02  -1.3293583e+00   0.0000000e+00  -3.5229052e-01  -1.7551931e-01   1.7551906e-01  -3.5214046e-01  -1.7545337e-01  -4.9529914e-01  -1.7540244e-01  -1.9663518e-01  -1.7547420e-01  -3.5214096e-01   0.0000000e+00   0.0000000e+00   0.0000000e+00   0.0000000e+00   0.0000000e+00   0.0000000e+00  -9.4212829e-02   0.0000000e+00  -1.0953915e+00  -9.2959511e-01   6.2541280e-02  -1.1208827e+00  -9.7713073e-01  -4.2714462e-01  -4.9359401e-01  -9.1443915e-01  -1.3759497e+00   0.0000000e+00   0.0000000e+00  -6.4685043e-01   6.3825391e-01   2.3843137e+00   9.4647748e-01  -7.5956243e-01  -2.7536093e-01  -6.6776315e-01  -5.4861593e-01  -4.2126032e-01  -4.7627497e-01   8.0335850e-01  -5.5348618e-01  -4.0647097e-01   3.3413945e-01  -4.0761456e-01  -4.5885987e-01  -4.5103889e-02  -3.3161325e-01  -7.9513258e-01  -6.6381436e-02   4.6488696e-01   7.9513258e-01   6.6381435e-02   8.9441679e-01  -1.3463462e+00  -7.8467560e-01  -4.0496208e-01  -2.9737800e-01  -9.8647486e-01  -1.2255191e-01  -1.6745133e+00  -1.8353368e+00   0.0000000e+00   0.0000000e+00   0.0000000e+00   0.0000000e+00   0.0000000e+00   0.0000000e+00   0.0000000e+00   0.0000000e+00   0.0000000e+00   0.0000000e+00   0.0000000e+00  -1.2185399e+00   0.0000000e+00   0.0000000e+00   0.0000000e+00  -1.2185399e+00   0.0000000e+00  -1.2483175e+00  -9.9746941e-01   0.0000000e+00   0.0000000e+00   0.0000000e+00  -1.1220266e+00  -5.9524856e-01  -3.3884386e-01   1.3889790e-01  -8.7181376e-02  -5.3172411e-01  -5.4251359e-01  -2.9174937e-01  -9.4108417e-01  -3.8799370e-01  -3.9872711e-01  -1.3942945e+00  -7.9585569e-03  -6.7682585e-01   2.0245664e-01  -6.9741066e-01  -6.2113275e-01  -1.1296563e+00  -3.7280277e-01  -4.4671650e-01   0.0000000e+00   0.0000000e+00   0.0000000e+00  -3.8707630e-01   2.1029369e+00  -2.3294438e+00  -1.9527811e+00  -2.2051802e+00  -1.2185399e+00  -1.3540515e+00  -2.5049924e-01  -1.1960778e+00  -8.4834549e-01  -4.3104335e-02  -5.3234632e-02  -4.1145161e-01  -1.3747175e+00  -3.2676969e-01  -1.0530314e-01  -1.3033220e+00  -1.4077064e-01  -1.2286040e+00  -1.3309430e+00
  -1.2327388e+00  -1.1927932e+00   0.0000000e+00   0.0000000e+00  -1.1927932e+00   0.0000000e+00   5.9551633e-01  -4.2679484e-02  -1.2166708e+00  -1.0270009e-01  -1.0730012e+00   1.3735125e+00  -1.0714478e+00  -1.6095160e+00  -1.0187478e+00   1.7705890e-01  -1.7526337e-02  -1.5321238e-01  -1.2932264e+00  -3.2961594e-01  -1.2826467e-01  -9.5824205e-01  -4.8623025e-02  -8.1187306e-01   6.0344267e-01  -1.4014833e-01  -3.4115834e-01   1.3734607e+00  -9.4637090e-01  -2.4322317e-01   9.5674067e-01  -1.1754524e+00  -1.1316618e+00   4.9638490e-01  -1.1514620e+00  -2.9937829e-01   7.8661632e-01  -8.0762738e-01  -1.6864727e-01   0.0000000e+00   0.0000000e+00  -9.7777856e-01  -1.2245500e+00  -1.2981716e+00  -1.3465190e+00  -1.1180020e+00  -1.2686603e+00  -1.2182992e+00  -1.3002216e+00   0.0000000e+00   0.0000000e+00  -1.0414262e+00   1.3172032e+00  -1.0945918e+00   0.0000000e+00  -3.3602719e-01  -1.7549675e-01   1.7518331e-01  -3.3590026e-01  -1.7543589e-01  -5.2391659e-02  -1.7531274e-01  -1.9359185e-01  -1.7547452e-01  -3.3589812e-01   0.0000000e+00   0.0000000e+00   0.0000000e+00   0.0000000e+00   0.0000000e+00   0.0000000e+00  -9.4212829e-02   0.0000000e+00  -8.3819215e-01  -7.3115562e-01   6.7313330e-01  -8.4532742e-01  -7.4749346e-01   2.1538745e-01  -3.6805001e-01  -1.3790128e+00  -1.3083830e+00   0.0000000e+00   0.0000000e+00  -1.0569677e-01   9.2055833e-02   1.3894415e-01  -4.1187404e-01  -1.1710368e+00  -8.3393216e-01  -6.6776315e-01   1.7920649e-02  -4.2126032e-01  -4.7627497e-01   2.0864620e+00  -5.5348618e-01  -4.0647097e-01   1.1489008e+00  -4.0761456e-01  -4.5885987e-01   6.1926112e-01  -3.3161325e-01  -2.2157258e+00   1.0541968e+00   1.6296083e+00   2.2157258e+00  -1.0541968e+00   2.1580133e+00  -1.5178484e+00  -2.9858061e-01   6.7020282e-02   2.7093424e-01  -1.1385485e+00   4.4876493e-01   7.2091114e-01   8.5951412e-01   0.0000000e+00   0.0000000e+00   0.0000000e+00   0.0000000e+00   0.0000000e+00   0.0000000e+00   0.0000000e+00   0.0000000e+00   0.0000000e+00   0.0000000e+00   0.0000000e+00  -1.1096612e+00   0.0000000e+00   0.0000000e+00   0.0000000e+00  -1.1096612e+00   0.0000000e+00  -1.2483175e+00  -9.9746941e-01   0.0000000e+00   0.0000000e+00   0.0000000e+00  -1.4686506e+00  -5.9524856e-01   4.6351005e-02   8.7830164e-01   5.8680298e-01  -5.3172411e-01  -5.4251359e-01  -2.9174937e-01  -1.1953896e+00   1.9579369e-02  -9.4864595e-01  -1.3355429e+00   7.5716049e-01  -6.7682585e-01   1.0468344e+00  -6.9741066e-01  -6.2113275e-01  -1.1133907e+00  -1.0716544e-01  -9.6197484e-01   0.0000000e+00   0.0000000e+00   0.0000000e+00   3.1661615e-01   1.4326909e+00  -1.6340102e+00  -1.2644126e+00  -1.5180092e+00  -1.1096612e+00  -1.2563999e+00  -2.5049924e-01  -1.1960778e+00  -8.4834549e-01  -4.3104335e-02  -5.3234632e-02  -4.1145161e-01  -1.6937515e+00   2.2794797e-01   6.7228548e-01  -1.0657019e+00  -1.3681115e-01  -1.1262301e+00  -1.1438690e+00
  -9.8082706e-01  -9.3435841e-01   0.0000000e+00   0.0000000e+00  -9.3435841e-01   0.0000000e+00  -5.3884473e-01  -4.2679484e-02  -1.2166708e+00  -1.0270009e-01  -7.9917946e-01  -6.3441507e-01  -1.1779986e+00  -1.1805576e+00  -9.5175100e-01  -1.1888281e+00  -1.7526337e-02  -1.5321238e-01  -1.0236136e+00  -3.2961594e-01  -1.2826467e-01  -3.5540447e-01  -4.8623025e-02  -8.1187306e-01  -5.5790656e-01  -1.4014833e-01  -3.4115834e-01   3.5937061e-01  -5.2397934e-01   2.1151606e-02   2.5056664e+00  -1.1754524e+00  -8.7076545e-01  -1.7929622e-01  -1.2462275e+00  -5.6987214e-02   2.2355855e+00  -4.6047324e-01  -1.6864727e-01   0.0000000e+00   0.0000000e+00  -1.1324242e+00  -1.0978057e+00  -8.6244711e-01  -9.5228333e-01  -1.1651159e+00  -1.0366814e+00  -6.9457044e-01  -8.8080483e-01   0.0000000e+00   0.0000000e+00  -1.2361125e+00  -9.6715125e-01  -8.5982523e-01   0.0000000e+00  -3.4212183e-01  -1.7552534e-01   1.7551906e-01  -3.4197739e-01  -1.7546769e-01  -6.5054506e-01  -1.7542875e-01  -1.9572093e-01  -1.7547470e-01  -3.4197790e-01   0.0000000e+00   0.0000000e+00   0.0000000e+00   0.0000000e+00   0.0000000e+00   0.0000000e+00  -9.4212829e-02   0.0000000e+00  -9.6679182e-01  -2.5689775e-01   4.6960268e-01  -8.6671433e-01  -2.3956682e-01   2.7772341e-01  -6.3155767e-02  -4.4812716e-01  -1.1247432e+00   0.0000000e+00   0.0000000e+00  -7.9240296e-01   7.8516322e-01   1.9138548e+00   2.4667040e+00  -3.1718674e-01  -2.7536093e-01  -6.6776315e-01  -5.4861593e-01   1.0523764e+00  -4.7627497e-01  -4.7974497e-01  -5.5348618e-01  -4.0647097e-01  -4.8062189e-01  -4.0761456e-01  -4.5885987e-01  -4.5103889e-02  -3.3161325e-01  -7.4848723e-01  -9.8209487e-01   1.1416132e-01   7.4848740e-01   9.8209477e-01   1.1656240e+00  -1.1509343e+00  -1.0277231e+00  -4.0496208e-01  -1.4964960e-01  -5.8335439e-01   1.6294048e-01  -7.1634345e-01  -9.3705304e-01   0.0000000e+00   0.0000000e+00   0.0000000e+00   0.0000000e+00   0.0000000e+00   0.0000000e+00   0.0000000e+00   0.0000000e+00   0.0000000e+00   0.0000000e+00   0.0000000e+00  -9.9612163e-01   0.0000000e+00   0.0000000e+00   0.0000000e+00  -9.9612163e-01   0.0000000e+00  -7.7851207e-01   1.0023831e+00   0.0000000e+00   0.0000000e+00   0.0000000e+00  -5.7696973e-01  -5.9524856e-01  -7.2403871e-01   7.6312530e-01  -7.6116574e-01  -5.3172411e-01  -5.4251359e-01  -2.9174937e-01  -1.1953896e+00   8.3472548e-01  -3.7773781e-01  -1.1726343e+00  -7.9585569e-03  -6.7682585e-01  -6.4192108e-01  -6.9741066e-01  -6.2113275e-01  -6.1241035e-01  -6.3844009e-01  -1.0369387e-01   0.0000000e+00   0.0000000e+00   0.0000000e+00  -7.6873040e-01   1.7590064e+00  -1.9467193e+00  -9.5809387e-01  -1.8678939e+00  -9.9612163e-01  -1.1473544e+00  -2.5049924e-01  -9.3723486e-01  -4.8057392e-02  -4.3104335e-02  -5.3234632e-02  -4.1145161e-01  -1.0317245e+00  -4.9572069e-02  -4.9409744e-01  -1.1988295e+00  -1.3852693e-01  -1.1774171e+00  -1.2935282e+00
  -3.5270690e-01  -2.9836694e-02   0.0000000e+00   0.0000000e+00  -2.9836694e-02   0.0000000e+00  -1.6072438e-01  -4.2679484e-02   6.2398747e-01  -1.0270009e-01  -4.1582898e-01  -6.3441507e-01  -3.2559199e-01  -3.6668736e-02  -4.7502791e-01  -4.0617549e-01  -1.7526337e-02  -1.5321238e-01  -7.9968842e-02  -3.2961594e-01  -1.2826467e-01  -4.5587740e-01  -4.8623025e-02  -2.3044588e-01  -5.5790656e-01  -1.4014833e-01  -3.4115834e-01  -2.9148605e-01  -6.0641845e-01  -2.4322317e-01  -2.0495356e-01   4.9816019e-01  -4.0115211e-01  -1.7929622e-01  -2.9857246e-01  -2.9937829e-01  -3.0011053e-01  -6.3405031e-01  -1.6864727e-01   0.0000000e+00   0.0000000e+00  -3.8795995e-01  -4.6403730e-01  -2.0664279e-01  -9.6787816e-02  -2.7466799e-01  -4.3556994e-01   1.8804771e-03   2.0273179e-01   0.0000000e+00   0.0000000e+00  -4.3963254e-01  -7.1451611e-01  -3.9029216e-01   0.0000000e+00  -2.1823921e-01  -1.7545051e-01   1.7551906e-01  -2.1819592e-01  -1.7545585e-01  -9.2359525e-01  -1.7562242e-01  -1.8096371e-01  -1.7543894e-01  -2.1819643e-01   0.0000000e+00   0.0000000e+00   0.0000000e+00   0.0000000e+00   0.0000000e+00   0.0000000e+00  -9.4212829e-02   0.0000000e+00  -3.8609297e-01  -2.1149789e-01  -3.8490055e-01  -6.3622063e-01  -4.7762927e-01  -5.1754861e-01  -3.8427421e-01   5.7445632e-01  -2.6637706e-01   0.0000000e+00   0.0000000e+00  -9.4197092e-01   9.3612538e-01   1.9120879e+00   1.7466585e+00   8.8145612e-01  -8.3393216e-01  -3.6574297e-01  -5.4861593e-01  -4.2126032e-01  -4.7627497e-01  -4.7974497e-01  -3.4280499e-01  -4.0647097e-01   5.3824259e-01  -4.0761456e-01  -4.5885987e-01  -7.0946890e-01  -3.3161325e-01   1.0988518e+00  -8.2378363e-01  -1.0879600e+00  -1.0988518e+00   8.2378363e-01  -7.9025401e-01  -2.0580732e-02  -7.7183176e-01  -8.7694444e-01  -8.6569024e-01  -1.9534921e-02  -6.9386875e-01  -3.0569937e-01  -4.8791134e-01   0.0000000e+00   0.0000000e+00   0.0000000e+00   0.0000000e+00   0.0000000e+00   0.0000000e+00   0.0000000e+00   0.0000000e+00   0.0000000e+00   0.0000000e+00   0.0000000e+00  -3.9380219e-01   0.0000000e+00   0.0000000e+00   0.0000000e+00  -3.9380219e-01   0.0000000e+00  -3.0870662e-01   1.0023831e+00   0.0000000e+00   0.0000000e+00   0.0000000e+00   5.8088010e-01  -5.9524856e-01  -7.2403871e-01  -6.0050584e-01  -1.2133451e-01  -5.3172411e-01   1.5713101e-01  -2.9174937e-01   1.1851917e+00  -3.8799370e-01  -9.0142009e-01  -2.6543980e-01  -7.7307761e-01  -1.1473154e-01   1.5966907e-01  -6.9741066e-01   9.9683277e-03   7.4414049e-01  -6.3844009e-01  -9.6197484e-01   0.0000000e+00   0.0000000e+00   0.0000000e+00  -5.3554973e-01   2.0428007e-01  -6.2434334e-02  -2.1155306e-01  -1.2644482e-01  -3.9380219e-01  -2.8554578e-01  -2.5049924e-01  -3.1284566e-02   7.9452193e-01  -4.3104335e-02  -5.3234632e-02  -4.1145161e-01  -2.0118187e-01  -8.8148734e-01  -8.4757307e-02  -4.7793433e-01  -1.0421138e-01  -3.5842634e-01  -3.5815822e-01
   1.5112669e+00   1.5207719e+00   0.0000000e+00   0.0000000e+00   1.5207719e+00   0.0000000e+00   5.9551633e-01  -4.2679484e-02   2.0044811e+00  -1.0270009e-01   1.4461591e+00  -1.3243318e-01   1.5923230e+00   1.3931924e+00   1.6125242e+00   2.5321096e-01  -1.7526337e-02  -1.5321238e-01   1.5377079e+00  -3.2961594e-01   1.8141994e+00   1.1516895e+00  -4.8623025e-02   2.6766900e+00  -5.5790656e-01  -1.4014833e-01  -3.4115834e-01  -1.4184030e+00   1.4776451e+00   5.4990117e-01  -1.7268425e-01   1.8928374e+00   1.5294805e+00  -8.5497734e-01   1.6915032e+00   4.2779494e-01  -2.6992364e-01   9.8600235e-01  -1.6864727e-01   0.0000000e+00   0.0000000e+00   1.4490963e+00   1.4389503e+00   1.4758660e+00   1.5328597e+00   1.6539911e+00   1.4426208e+00   9.1405745e-01   9.9178114e-01   0.0000000e+00   0.0000000e+00   1.4537573e+00  -3.9472758e-01   1.7226067e+00   0.0000000e+00   6.2508868e-01  -1.7531439e-01   1.7333421e-01   6.2542167e-01  -1.7536955e-01   1.5320300e+00  -1.7530465e-01  -1.4656509e-01  -1.7539734e-01   6.2542108e-01   0.0000000e+00   0.0000000e+00   0.0000000e+00   0.0000000e+00   0.0000000e+00   0.0000000e+00  -9.4212829e-02   0.0000000e+00   1.3130738e+00   1.1439380e+00   5.1500260e-01   8.6992115e-01   7.2363777e-01   2.0070461e-01   4.9843156e-02   7.0048659e-01   1.5978709e+00   0.0000000e+00   0.0000000e+00   1.0805998e+00  -1.1052989e+00  -1.1990413e+00  -1.0325473e+00   6.2936710e-01   3.0670971e+00   1.5691328e+00   1.3372121e-02   1.4914671e+00  -4.7627497e-01  -4.7974497e-01   5.8451747e-02  -4.0647097e-01  -4.8062189e-01   1.4077386e+00   7.9851170e-01  -7.0946890e-01  -3.3161325e-01   3.5543717e-01  -6.8751016e-01  -5.1836018e-01  -3.5543729e-01   6.8751026e-01  -8.9056756e-02   1.8632292e+00   5.7431104e-02  -6.7267918e-02   1.7755462e-01   1.8386833e+00   4.1823878e-01   7.2091114e-01   8.5951412e-01   0.0000000e+00   0.0000000e+00   0.0000000e+00   0.0000000e+00   0.0000000e+00   0.0000000e+00   0.0000000e+00   0.0000000e+00   0.0000000e+00   0.0000000e+00   0.0000000e+00   1.5844131e+00   0.0000000e+00   0.0000000e+00   0.0000000e+00   1.5844131e+00   0.0000000e+00   1.5705152e+00  -9.9746941e-01   0.0000000e+00   0.0000000e+00   0.0000000e+00   7.4627330e-01   1.9247826e-01   1.8747233e+00  -1.9449173e-01   2.1798547e-01  -3.2947230e-01   6.1848764e-01  -2.9174937e-01   1.4032940e+00   4.2715246e-01  -2.2892997e-01   1.6047856e+00  -7.7307761e-01   1.9487309e+00  -1.3068726e-01   1.6895372e-01  -6.2036503e-02   1.7184495e+00   6.2636215e-01  -4.3393337e-01   0.0000000e+00   0.0000000e+00   0.0000000e+00   2.3568208e-01  -1.4523662e+00   1.4391265e+00   1.5800349e+00   1.4557139e+00   1.5844131e+00   1.6123896e+00  -2.5049924e-01   1.5217732e+00   1.5726911e-01  -4.3104335e-02  -5.3234632e-02  -4.1145161e-01   1.7388827e+00   7.8972502e-01  -5.5518505e-03   1.3733381e+00   2.6692446e-01   1.3307420e+00   1.6248261e+00
  -1.3773409e-01  -2.8827148e-01   0.0000000e+00   0.0000000e+00  -2.8827148e-01   0.0000000e+00   2.1739598e-01  -4.2679484e-02  -1.2166708e+00  -1.0270009e-01  -8.7242847e-02   8.7153059e-01  -3.2559199e-01  -7.5159930e-01   2.0596080e-01   9.2137061e-01  -1.7526337e-02  -1.5321238e-01  -6.1919442e-01  -3.2961594e-01  -1.2826467e-01   1.4696017e-01  -4.8623025e-02  -2.3044588e-01   2.1632626e-01  -1.4014833e-01   3.8784487e+00   3.1796387e+00   3.5410127e-01   5.4990117e-01   1.2546110e+00  -1.1754524e+00  -1.9243506e-01   4.9638490e-01  -4.8810348e-01   6.7018601e-01   1.4832360e+00   2.3383504e-01  -1.6864727e-01   0.0000000e+00   0.0000000e+00  -1.5596400e-01   7.5018618e-03  -4.0610807e-01  -5.2915869e-01  -4.0118504e-01   8.4001938e-03  -7.5721030e-01  -9.3414394e-01   0.0000000e+00   0.0000000e+00  -4.9155675e-02   5.1983574e-01  -3.9029216e-01   0.0000000e+00  -1.6658160e-01  -1.7547850e-01   1.7569391e-01  -1.6653420e-01  -1.7543725e-01   2.9462864e-01  -1.7524149e-01  -1.8102048e-01  -1.7546906e-01  -1.6653609e-01   0.0000000e+00   0.0000000e+00   0.0000000e+00   0.0000000e+00   0.0000000e+00   0.0000000e+00  -9.4212829e-02   0.0000000e+00   6.2005475e-02  -6.6639926e-02   1.8093864e-01   5.4014898e-01   3.2169427e-01   4.4332144e-01   4.5537891e-01  -5.6503109e-01  -1.7480654e-01   0.0000000e+00   0.0000000e+00   2.7699995e-01  -2.9420822e-01  -3.2939926e-01  -7.3611479e-01  -3.4808802e-01   2.7499600e-01   1.3397631e-01  -5.4861593e-01   2.6309387e-02   5.4173410e-01   8.0335850e-01  -5.5348618e-01   7.3764029e-01   1.5208632e+00  -4.0761456e-01  -1.5185743e-01   6.1926112e-01  -3.3161325e-01  -5.3421528e-01   3.8859154e-01   2.7528539e-01   5.3421545e-01  -3.8859163e-01   6.3799781e-01  -1.1309916e-01   4.7642382e-01   2.6471257e-01   4.8445082e-01  -1.3384434e-01   6.4067023e-01  -3.0569937e-01  -4.8791134e-01   0.0000000e+00   0.0000000e+00   0.0000000e+00   0.0000000e+00   0.0000000e+00   0.0000000e+00   0.0000000e+00   0.0000000e+00   0.0000000e+00   0.0000000e+00   0.0000000e+00   1.1958161e-01   0.0000000e+00   0.0000000e+00   0.0000000e+00   1.1958161e-01   0.0000000e+00  -3.0870662e-01   1.0023831e+00   0.0000000e+00   0.0000000e+00   0.0000000e+00  -9.4162421e-01  -1.4675592e-01  -7.7315786e-02   1.0016884e+00   3.7037419e-01  -5.3172411e-01   5.7592529e-01  -2.9174937e-01  -1.1953896e+00   6.0795773e-01   7.4512350e-01  -1.6019968e-01   7.5716049e-01  -6.7682585e-01   8.0154035e-01  -4.0949593e-01  -6.2113275e-01  -1.3638809e+00   3.9859151e-01   1.8738000e+00   0.0000000e+00   0.0000000e+00   0.0000000e+00   8.9390813e-01  -1.4496000e-01  -3.0787332e-01  -1.1241864e-01  -1.2572528e-01   1.1958161e-01  -2.8548999e-01  -2.5049924e-01  -2.9012744e-01  -4.8057392e-02  -4.3104335e-02  -5.3234632e-02   1.3576908e-01  -4.0672545e-01   1.3452484e+00   4.4633969e-01  -7.5930342e-02  -1.0170371e-01  -3.5842634e-01  -4.7040261e-01
  -1.7382552e-01  -2.9836694e-02   0.0000000e+00   0.0000000e+00  -2.9836694e-02   0.0000000e+00  -9.1696508e-01  -4.2679484e-02   6.2398747e-01   1.2056990e+01  -1.4200720e-01  -6.3441507e-01  -3.2559199e-01  -3.6668736e-02  -3.3939053e-01  -8.3263269e-01  -1.7526337e-02  -1.5321238e-01  -7.9968842e-02  -3.2961594e-01  -1.2826467e-01   4.6487244e-02  -4.8623025e-02   3.5098131e-01  -9.4502297e-01  -1.4014833e-01  -3.4115834e-01  -4.9537051e-01   3.2158928e-02  -5.0759795e-01  -5.9218499e-01   4.9816019e-01  -1.4025580e-01  -8.5497734e-01  -2.9857246e-01  -5.4176937e-01  -6.6235283e-01  -2.8689617e-01  -1.6864727e-01   0.0000000e+00   0.0000000e+00  -3.6354651e-01  -2.8711564e-01  -4.7807329e-03   4.6652481e-02  -3.1050012e-01  -3.5582749e-01  -4.6299564e-01  -3.5021307e-01   0.0000000e+00   0.0000000e+00  -4.5580840e-01  -9.7467807e-01   7.9240917e-02   0.0000000e+00  -2.2070500e-01  -1.7542912e-01   1.7725582e-01  -2.2066821e-01  -1.7545416e-01  -2.7737614e+00  -1.7538095e-01  -1.8044089e-01  -1.7544009e-01  -2.2068240e-01   0.0000000e+00   0.0000000e+00   0.0000000e+00   0.0000000e+00   0.0000000e+00   0.0000000e+00   1.6714388e+01   0.0000000e+00  -3.8609297e-01  -3.3517531e-01  -3.1907873e-01  -5.6905448e-01  -5.0142225e-01  -4.3903241e-01  -3.7425816e-01   2.6546487e-01  -2.0081714e-01   0.0000000e+00   0.0000000e+00   1.8168075e+00   7.6110487e-01  -9.2422117e-01   3.5474443e-01  -1.1092344e+00   1.4003527e+00  -6.6776315e-01  -5.4861593e-01  -4.2126032e-01   5.9069926e+00   5.4347287e+00  -5.5348618e-01  -4.0647097e-01  -4.8062189e-01  -4.0761456e-01  -4.5885987e-01  -7.0946890e-01  -3.3161325e-01  -2.9117091e+00  -1.5603752e+00  -1.0879600e+00   2.9117091e+00   1.5603752e+00   6.0675405e+00  -1.2503491e+00  -1.2707706e+00  -8.7694444e-01   2.1290237e+00   6.3484898e-01   5.0935652e+00  -7.7563633e-02  -2.1842620e-01   0.0000000e+00   0.0000000e+00   0.0000000e+00   0.0000000e+00   0.0000000e+00   0.0000000e+00   0.0000000e+00   0.0000000e+00   0.0000000e+00   0.0000000e+00   0.0000000e+00  -8.3781921e-02   0.0000000e+00   0.0000000e+00   0.0000000e+00  -8.3781921e-02   0.0000000e+00   1.6109883e-01  -9.9746941e-01   0.0000000e+00   0.0000000e+00   0.0000000e+00  -4.0860393e-01  -5.0066847e-01  -7.2403871e-01  -6.0050584e-01  -7.6116574e-01  -5.3172411e-01  -5.4251359e-01  -2.9174937e-01   9.0616224e-01  -3.8799370e-01   1.7847780e-01  -3.3805774e-01  -6.5129244e-01  -6.7682585e-01  -6.4192108e-01  -6.9741066e-01  -1.8063265e-01   4.8714386e-01  -6.3844009e-01   9.4108127e-02   0.0000000e+00   0.0000000e+00   0.0000000e+00  -9.4437052e-01   2.0428007e-01  -6.2434334e-02   1.3401549e-01  -1.5592438e-01  -8.3781921e-02  -2.0589324e-01  -2.5049924e-01  -3.1284566e-02  -8.4834549e-01  -4.3104335e-02  -5.3234632e-02  -4.1145161e-01   4.8503155e-01  -8.8148734e-01  -8.8289174e-01  -4.5529953e-01  -1.0157173e-01  -4.0961326e-01  -3.2074342e-01
  -5.4077115e-01  -8.0514102e-01   0.0000000e+00   0.0000000e+00  -8.0514102e-01   0.0000000e+00   1.7298774e+00  -4.2679484e-02  -1.2166708e+00  -1.0270009e-01  -3.0630027e-01   1.3735125e+00  -3.2559199e-01  -1.0375715e+00   1.4339079e-02   1.1769865e+00  -1.7526337e-02  -1.5321238e-01  -8.8880721e-01  -3.2961594e-01  -1.2826467e-01  -2.5493154e-01  -4.8623025e-02   9.3240849e-01   9.9055908e-01  -1.4014833e-01  -3.4115834e-01   2.7712194e+00  -3.9176941e-01   8.1427595e-01   1.7014164e+00  -1.1754524e+00  -4.0115211e-01  -1.7929622e-01  -4.8810348e-01   9.1257709e-01   1.9012081e+00   2.3989460e-03   4.5246478e+00   0.0000000e+00   0.0000000e+00  -1.8822024e-01  -5.4112885e-01  -8.8537850e-01  -9.7329441e-01  -3.5810932e-01  -6.3207306e-01  -8.3357706e-01  -9.9861534e-01   0.0000000e+00   0.0000000e+00  -2.7767961e-01   9.9521920e-01   7.9240917e-02   0.0000000e+00  -1.9907059e-01  -1.7548829e-01   1.7584993e-01  -1.9901148e-01  -1.7546769e-01   8.2429119e-01  -1.7532186e-01  -1.8288095e-01  -1.7547072e-01  -1.9901460e-01   0.0000000e+00   0.0000000e+00   0.0000000e+00   0.0000000e+00   0.0000000e+00   0.0000000e+00  -9.4212829e-02   0.0000000e+00   6.2005475e-02   3.0877958e-01   3.3391548e-01   8.0703804e-02   2.7847056e-01   2.2319246e-01   1.9814696e-01  -2.4433167e+00  -6.2608815e-01   0.0000000e+00   0.0000000e+00   4.6900148e-01  -4.8799952e-01  -8.2163027e-01  -8.0350666e-01  -8.5509648e-01  -1.1667733e-01  -6.6776315e-01  -2.4548395e-01   2.7476140e+00  -4.7627497e-01  -4.7974497e-01  -5.5348618e-01  -4.0647097e-01   8.0941658e-01  -4.0761456e-01   2.4729639e+00  -4.5103889e-02  -3.3161325e-01  -2.4749637e+00   7.1586594e-01   2.5058270e+00   2.4749639e+00  -7.1586594e-01   1.7244702e+00  -1.1943947e+00   3.2929197e-01   1.4829673e+00   1.4511129e+00  -5.8459387e-01   1.1485940e+00  -7.7563633e-02  -2.1842620e-01   0.0000000e+00   0.0000000e+00   0.0000000e+00   0.0000000e+00   0.0000000e+00   0.0000000e+00   0.0000000e+00   0.0000000e+00   0.0000000e+00   0.0000000e+00   0.0000000e+00  -3.3386932e-01   0.0000000e+00   0.0000000e+00   0.0000000e+00  -3.3386932e-01   0.0000000e+00   1.6109883e-01   1.0023831e+00   0.0000000e+00   0.0000000e+00   0.0000000e+00  -2.3336366e+00   1.9332609e+00  -7.2403871e-01   1.5648855e+00   5.4979078e-01  -5.3172411e-01  -5.4251359e-01  -2.9174937e-01  -7.0797085e-01  -3.8799370e-01  -9.4864595e-01  -6.6358922e-01  -7.9585569e-03   3.0793727e+00   4.8288925e-01   1.1734424e+00  -6.2113275e-01  -1.3638809e+00  -6.0389697e-03  -6.3861856e-01   0.0000000e+00   0.0000000e+00   0.0000000e+00   1.4632765e+00  -1.4496000e-01  -3.0787332e-01   2.1760315e-01  -1.4213140e-01  -3.3386932e-01  -5.9648860e-01  -2.5049924e-01  -8.0781339e-01   1.7747952e+00  -4.3104335e-02  -5.3234632e-02  -4.1145161e-01  -1.2779865e+00   4.4672669e-01   1.9466541e+00  -3.1485731e-01  -9.8932069e-02  -4.0961326e-01  -5.4523221e-01
   3.4686761e-02   9.9380700e-02   0.0000000e+00   0.0000000e+00   9.9380700e-02   0.0000000e+00  -5.3884473e-01  -4.2679484e-02   1.6382292e-01  -1.0270009e-01   2.2285863e-02  -1.3243318e-01  -2.1904115e-01  -3.6668736e-02  -4.3196281e-02  -3.1608954e-01  -1.7526337e-02  -1.5321238e-01  -7.9968842e-02  -3.2961594e-01  -1.2826467e-01   2.4743310e-01  -4.8623025e-02   3.5098131e-01  -9.4502297e-01  -1.4014833e-01   1.7686452e+00  -6.5417908e-01   2.1966025e-01   5.4990117e-01   8.3573081e-01   2.1922475e-01   1.6281981e-02  -8.5497734e-01  -2.0380696e-01   4.2779494e-01   6.7341557e-01   2.3989460e-03  -1.6864727e-01   0.0000000e+00   0.0000000e+00  -2.8214124e-01  -4.8570015e-02  -6.1806191e-04  -3.8073346e-02  -1.6338429e-01   1.1680325e-01   1.1212060e-01   1.8935984e-02   0.0000000e+00   0.0000000e+00  -1.9542000e-01  -5.1264171e-01   3.1400745e-01   0.0000000e+00  -1.6677625e-01  -1.7544553e-01   1.7559472e-01  -1.6675851e-01  -1.7545303e-01  -5.6287678e-01  -1.7529864e-01  -1.7727293e-01  -1.7543777e-01  -1.6675963e-01   0.0000000e+00   0.0000000e+00   0.0000000e+00   0.0000000e+00   0.0000000e+00   0.0000000e+00  -9.4212829e-02   0.0000000e+00  -2.6150305e-01  -3.3072988e-02  -2.4817419e-01  -1.7991981e-01   1.5859980e-02  -2.1559544e-01  -8.6448416e-02   7.0352866e-01   2.9299566e-02   0.0000000e+00   0.0000000e+00  -5.1733810e-01   5.0753431e-01   8.9622458e-01   7.5180432e-01   9.4104022e-01   1.2004207e-01  -6.6776315e-01  -5.4861593e-01  -4.2126032e-01   1.3596217e+00  -4.7974497e-01  -5.5348618e-01  -4.0647097e-01  -4.8062189e-01  -4.0761456e-01  -1.5185743e-01  -3.1403026e-01  -3.3161325e-01   9.2561590e-02  -1.2537297e+00  -4.5050937e-01  -9.2561765e-02   1.2537295e+00   2.9254553e-01  -5.6228299e-02  -1.0243038e+00  -3.9832214e-01  -1.1978600e-01   4.7611806e-01   2.1323990e-01   7.2091114e-01   8.5951412e-01   0.0000000e+00   0.0000000e+00   0.0000000e+00   0.0000000e+00   0.0000000e+00   0.0000000e+00   0.0000000e+00   0.0000000e+00   0.0000000e+00   0.0000000e+00   0.0000000e+00  -9.7667103e-02   0.0000000e+00   0.0000000e+00   0.0000000e+00  -9.7667103e-02   0.0000000e+00   1.6109883e-01  -9.9746941e-01   0.0000000e+00   0.0000000e+00   0.0000000e+00   6.5246612e-01  -5.9524856e-01   9.1644854e-01  -6.0050584e-01  -2.7159013e-01  -5.3172411e-01  -5.4251359e-01  -2.9174937e-01  -1.1017649e-01   8.3472548e-01   1.7013801e-01   2.8966853e-02  -7.7307761e-01  -2.5220423e-01  -6.4192108e-01  -6.9741066e-01   1.0145372e+00   3.2448805e-01  -6.0389697e-03   7.1373146e-02   0.0000000e+00   0.0000000e+00   0.0000000e+00  -6.2063426e-01   2.2846040e-02   4.8259153e-02   4.6910025e-01  -3.4577112e-02  -9.7667103e-02  -8.9728225e-02  -2.5049924e-01   9.8136960e-02  -3.7200366e-01  -4.3104335e-02  -5.3234632e-02   1.3576908e-01   6.5233149e-02  -7.3405714e-04  -4.8862781e-01  -2.0220351e-01  -8.8901371e-02  -4.0961326e-01  -2.8332862e-01
   1.9669285e+00   1.5207719e+00   0.0000000e+00   0.0000000e+00   1.5207719e+00   0.0000000e+00  -1.6072438e-01  -4.2679484e-02  -1.2166708e+00  -1.0270009e-01   2.3771531e+00  -6.3441507e-01   1.1661197e+00   1.3931924e+00   1.4889649e+00  -1.2524022e+00  -1.7526337e-02  -1.5321238e-01   1.5377079e+00  -3.2961594e-01  -1.2826467e-01   3.2616210e+00  -4.8623025e-02  -8.1187306e-01   6.0344267e-01  -1.4014833e-01  -3.4115834e-01   1.7603173e+00   2.6605579e+00   4.7798977e+00   3.5382834e+00  -1.1754524e+00   2.1556317e+00   4.9638490e-01   8.3861361e-01   4.7908343e+00   3.6040564e+00   2.8374911e+00  -1.6864727e-01   0.0000000e+00   0.0000000e+00   1.2444157e+00   1.6009082e+00   2.0787829e+00   1.7476428e+00   1.2358730e+00   1.8328462e+00   2.6547563e+00   1.8407708e+00   0.0000000e+00   0.0000000e+00   1.0067868e+00  -8.6028483e-01   3.8355055e+00   0.0000000e+00   4.3814711e-01  -1.7545563e-01   1.7556848e-01   4.3845717e-01  -1.7543589e-01  -5.2391659e-02  -1.7516255e-01  -1.5996241e-01  -1.7546573e-01   4.3845661e-01   0.0000000e+00   0.0000000e+00   0.0000000e+00   0.0000000e+00   0.0000000e+00   0.0000000e+00  -9.4212829e-02   0.0000000e+00   1.8624007e+00   4.2148550e+00   5.9188643e+00   2.2017061e+00   4.5234296e+00   5.5821466e+00   2.8147885e+00   2.8138840e+00   1.5364626e+00   0.0000000e+00   0.0000000e+00  -1.0271794e-01   8.9049236e-02   6.8900593e-02  -4.1268939e-01   3.6332931e+00   2.8321025e-01  -6.6776315e-01  -5.4861593e-01  -4.2126032e-01  -4.7627497e-01   2.0864620e+00   3.0326499e+00  -4.0647097e-01   3.8819014e-01  -4.0761456e-01  -4.5885987e-01   6.1926112e-01  -3.3161325e-01   3.5944728e-01  -1.1132648e+00  -4.8173417e-01  -3.5944711e-01   1.1132647e+00  -1.3256462e-01   2.2335223e+00  -5.2550450e-01   6.7020282e-02   2.7093424e-01   2.5772170e+00   4.4876493e-01   4.3346005e-01   4.4492171e-01   0.0000000e+00   0.0000000e+00   0.0000000e+00   0.0000000e+00   0.0000000e+00   0.0000000e+00   0.0000000e+00   0.0000000e+00   0.0000000e+00   0.0000000e+00   0.0000000e+00   1.9246043e+00   0.0000000e+00   0.0000000e+00   0.0000000e+00   1.9246043e+00   0.0000000e+00   3.9195424e+00   1.0023831e+00   0.0000000e+00   0.0000000e+00   0.0000000e+00   2.5681813e+00  -5.9524856e-01   4.6351005e-02   1.7282964e+00  -7.6116574e-01  -5.3172411e-01  -5.4251359e-01  -2.9174937e-01  -1.1953896e+00   7.7634672e+00   1.9317034e-01   1.4075142e+00   1.6367167e+00  -6.7682585e-01  -6.4192108e-01  -6.9741066e-01  -6.2113275e-01   3.6459226e+00  -1.0716544e-01   1.0787462e-01   0.0000000e+00   0.0000000e+00   0.0000000e+00  -9.8430347e-02  -1.4878860e+00   9.4570841e-01   2.5419390e+00   1.1503410e+00   1.9246043e+00   1.4651299e+00  -2.5049924e-01   1.5217732e+00   7.5223070e-01  -4.3104335e-02  -5.3234632e-02  -4.1145161e-01   2.2027506e+00   7.7355544e-01  -1.0530314e-01   1.1217792e+00   2.9556475e-01   5.1069014e-02   4.2755255e-01
  -5.5097478e-01  -5.4670627e-01   0.0000000e+00   0.0000000e+00  -5.4670627e-01   0.0000000e+00   2.1739598e-01  -4.2679484e-02  -2.9634164e-01  -1.0270009e-01  -5.2535769e-01   8.7153059e-01  -3.2559199e-01  -6.0861319e-01  -1.5894119e-01   1.6190140e+00  -1.7526337e-02  -1.5321238e-01  -7.5400081e-01  -3.2961594e-01  -1.2826467e-01  -6.5682326e-01  -4.8623025e-02  -2.3044588e-01   9.9055908e-01  -1.4014833e-01   1.7686452e+00   8.2369853e-01  -2.6046704e-01  -2.4322317e-01  -1.4963478e-01  -3.3864612e-01  -5.5768989e-01  -1.7929622e-01  -3.9333797e-01  -2.9937829e-01  -2.4836163e-01  -4.6047324e-01  -1.6864727e-01   0.0000000e+00   0.0000000e+00  -2.1921387e-01  -3.8444553e-01  -7.4575144e-01  -7.4681935e-01  -4.0701299e-01  -2.6120236e-01  -6.4894608e-01  -6.2849001e-01   0.0000000e+00   0.0000000e+00  -1.4724184e-01   1.0276867e+00  -6.2505870e-01   0.0000000e+00  -2.0264167e-01  -1.7543909e-01   1.7563334e-01  -2.0263395e-01  -1.7543837e-01   1.7375025e+00  -1.7538620e-01  -1.7648032e-01  -1.7545257e-01  -2.0263538e-01   0.0000000e+00   0.0000000e+00   0.0000000e+00   0.0000000e+00   0.0000000e+00   0.0000000e+00  -9.4212829e-02   0.0000000e+00  -1.8600823e-01  -4.4160875e-01  -2.4448606e-01  -7.9841742e-02  -3.4339602e-01  -1.9726587e-01  -1.7500789e-01  -6.4760265e-01  -5.2312679e-01   0.0000000e+00   0.0000000e+00   3.5017755e-01  -3.6806795e-01  -4.3828363e-01  -8.2645707e-01  -5.3837457e-01  -5.5000251e-02  -1.4875930e-01   1.7920649e-02  -4.2126032e-01   5.0400768e-02  -1.1469912e-01  -5.5348618e-01  -4.0647097e-01  -4.8062189e-01  -4.0761456e-01   2.1356898e+00   9.5211679e-01  -3.3161325e-01  -1.7897919e+00   5.3571020e-01   3.2693538e+00   1.7897919e+00  -5.3571020e-01  -2.1118161e-01  -9.5877774e-01   1.9744459e-01   1.9742336e+00   1.0003158e+00  -5.1533439e-01  -2.7109962e-01   7.2091114e-01   8.5951412e-01   0.0000000e+00   0.0000000e+00   0.0000000e+00   0.0000000e+00   0.0000000e+00   0.0000000e+00   0.0000000e+00   0.0000000e+00   0.0000000e+00   0.0000000e+00   0.0000000e+00  -3.3969150e-01   0.0000000e+00   0.0000000e+00   0.0000000e+00  -3.3969150e-01   0.0000000e+00  -7.7851207e-01   1.0023831e+00   0.0000000e+00   0.0000000e+00   0.0000000e+00  -9.6256883e-01  -2.4241044e-02   2.0239992e+00  -3.3454512e-01   5.9117196e-01  -3.2947230e-01  -4.8778538e-01  -2.9174937e-01  -4.3247332e-01  -3.8799370e-01  -3.3051193e-01  -5.5393930e-01   9.9869476e-01  -2.6660333e-02   1.1038892e+00  -4.6707887e-01  -4.3053175e-01  -6.6120714e-01  -6.3844009e-01  -2.8927971e-01   0.0000000e+00   0.0000000e+00   0.0000000e+00   7.9939072e-01   3.3721856e-02  -1.8076726e-01  -3.8124677e-01  -1.1759405e-01  -3.3969150e-01  -4.9674265e-01  -2.5049924e-01  -5.4897043e-01  -8.4834549e-01  -4.3104335e-02  -5.3234632e-02  -4.1145161e-01  -8.4599236e-01   8.3238542e-01   4.9337943e-01  -2.2551401e-01  -1.0526725e-01  -3.0723942e-01  -3.2074342e-01
  -7.0333989e-01  -6.7592362e-01   0.0000000e+00   0.0000000e+00  -6.7592362e-01   0.0000000e+00   2.1739598e-01  -4.2679484e-02  -2.9634164e-01  -1.0270009e-01  -6.8965075e-01   8.7153059e-01  -4.3214282e-01  -7.5159930e-01  -3.3773824e-01   1.8028805e+00  -1.7526337e-02  -1.5321238e-01  -8.8880721e-01  -3.2961594e-01  -1.2826467e-01  -8.5776912e-01  -4.8623025e-02  -2.3044588e-01   9.9055908e-01  -1.4014833e-01   1.7686452e+00   6.2832877e-01  -4.2534526e-01  -2.4322317e-01  -8.5805437e-02  -3.3864612e-01  -7.1422767e-01  -1.7929622e-01  -4.8810348e-01  -2.9937829e-01  -1.8865136e-01  -6.3405031e-01  -1.6864727e-01   0.0000000e+00   0.0000000e+00  -3.4944604e-01  -5.5419820e-01  -9.4761350e-01  -9.2127151e-01  -4.9841777e-01  -3.8378875e-01  -8.0390472e-01  -7.5235481e-01   0.0000000e+00   0.0000000e+00  -2.4477573e-01   1.2639224e+00  -6.2505870e-01   0.0000000e+00  -2.2986047e-01  -1.7544897e-01   1.7543849e-01  -2.2984144e-01  -1.7544289e-01   1.7146722e+00  -1.7543006e-01  -1.7826613e-01  -1.7545782e-01  -2.2984132e-01   0.0000000e+00   0.0000000e+00   0.0000000e+00   0.0000000e+00   0.0000000e+00   0.0000000e+00  -9.4212829e-02   0.0000000e+00  -3.1390124e-01  -4.9609413e-01  -2.4275473e-01  -2.2135810e-01  -4.0770711e-01  -2.0878356e-01  -2.1547893e-01  -7.7624045e-01  -6.5949977e-01   0.0000000e+00   0.0000000e+00   3.5013876e-01  -3.6802881e-01  -4.1925918e-01  -8.2643321e-01  -9.4984901e-01  -1.3303595e-01   5.6389807e-01   1.7920649e-02  -4.2126032e-01   5.0400768e-02  -1.1469912e-01  -5.5348618e-01  -4.0647097e-01  -4.8062189e-01  -4.0761456e-01   2.1356898e+00   9.5211679e-01  -3.3161325e-01  -2.0558827e+00   7.2879353e-01   3.6707328e+00   2.0558827e+00  -7.2879338e-01  -1.5783963e-01  -1.1299222e+00   1.9744459e-01   1.9742336e+00   1.0003158e+00  -6.7887623e-01  -2.7109962e-01   7.2091114e-01   8.5951412e-01   0.0000000e+00   0.0000000e+00   0.0000000e+00   0.0000000e+00   0.0000000e+00   0.0000000e+00   0.0000000e+00   0.0000000e+00   0.0000000e+00   0.0000000e+00   0.0000000e+00  -4.7812039e-01   0.0000000e+00   0.0000000e+00   0.0000000e+00  -4.7812039e-01   0.0000000e+00  -7.7851207e-01   1.0023831e+00   0.0000000e+00   0.0000000e+00   0.0000000e+00  -1.1128651e+00  -2.4241044e-02   2.0239992e+00  -3.3454512e-01   5.9117196e-01  -5.3172411e-01  -4.8778538e-01  -2.9174937e-01  -1.7816788e-01  -3.8799370e-01  -9.0142009e-01  -6.8931546e-01   9.9869476e-01  -2.6660333e-02   1.1038892e+00  -6.9741066e-01  -4.3053175e-01  -4.2698254e-01  -6.3844009e-01  -8.2420444e-01   0.0000000e+00   0.0000000e+00   0.0000000e+00   7.9939072e-01   2.1707702e-01  -3.0787332e-01  -3.9944687e-01  -2.6996869e-01  -4.7812039e-01  -6.2450409e-01  -2.5049924e-01  -6.7839186e-01  -8.4834549e-01  -4.3104335e-02  -5.3234632e-02  -4.1145161e-01  -1.0174889e+00   8.3238542e-01   4.9337943e-01  -3.2967978e-01  -1.1147044e-01  -4.6080018e-01  -4.3298781e-01
  -2.2418135e-01  -1.5905409e-01   0.0000000e+00   0.0000000e+00  -1.5905409e-01   0.0000000e+00  -1.6072438e-01  -4.2679484e-02  -2.9634164e-01  -1.0270009e-01  -8.7242847e-02  -1.3243318e-01  -4.3214282e-01  -1.7965485e-01  -3.1991358e-01  -9.2717053e-01  -1.7526337e-02  -1.5321238e-01  -2.1477524e-01  -3.2961594e-01  -1.2826467e-01   2.4743310e-01  -4.8623025e-02  -8.1187306e-01  -1.7079015e-01  -1.4014833e-01  -3.4115834e-01   7.5439787e-01   4.2898415e-02  -5.0759795e-01  -5.3261093e-01  -3.3864612e-01  -1.4025580e-01  -8.5497734e-01  -4.8810348e-01  -2.9937829e-01  -1.8865136e-01   6.0257970e-02  -1.6864727e-01   0.0000000e+00   0.0000000e+00  -3.4944604e-01  -2.7344866e-01   1.9996417e-02  -4.5196600e-02  -4.8995912e-01  -4.5622369e-01  -1.8406997e-01  -2.6314687e-01   0.0000000e+00   0.0000000e+00  -5.2099068e-01  -7.5978681e-01  -6.2505870e-01   0.0000000e+00  -2.4511109e-01  -1.7547494e-01   1.7549352e-01  -2.4504847e-01  -1.7545236e-01  -8.4231944e-01  -1.7540276e-01  -1.8400608e-01  -1.7544947e-01  -2.4504878e-01   0.0000000e+00   0.0000000e+00   0.0000000e+00   0.0000000e+00   0.0000000e+00   0.0000000e+00  -9.4212829e-02   0.0000000e+00  -3.1390124e-01  -4.9609413e-01  -3.2790533e-01  -2.7705460e-01  -4.4811626e-01  -3.1202701e-01  -2.5037465e-01   2.2895964e-01  -3.7087228e-01   0.0000000e+00   0.0000000e+00  -4.9549600e-01   4.8548861e-01  -2.0639076e-02   9.1499628e-01   7.5785127e-01  -5.3506213e-01  -2.8644753e-01   7.2929217e-01  -4.2126032e-01  -4.7627497e-01  -4.7974497e-01  -5.5348618e-01  -4.0647097e-01  -4.8062189e-01   8.7183465e-01  -4.5885987e-01  -7.0946890e-01   4.1385772e-02   1.0281479e+00  -1.1873355e+00  -9.6714446e-01  -1.0281480e+00   1.1873354e+00  -7.9025401e-01   2.2579859e-01  -9.8286902e-01  -7.8984076e-01  -8.1536684e-01   3.6366891e-01  -6.9386875e-01   7.2091114e-01   8.5951412e-01   0.0000000e+00   0.0000000e+00   0.0000000e+00   0.0000000e+00   0.0000000e+00   0.0000000e+00   0.0000000e+00   0.0000000e+00   0.0000000e+00   0.0000000e+00   0.0000000e+00  -1.7259576e-01   0.0000000e+00   0.0000000e+00   0.0000000e+00  -1.7259576e-01   0.0000000e+00  -7.7851207e-01  -9.9746941e-01   0.0000000e+00   0.0000000e+00   0.0000000e+00   6.7644624e-02   3.1079120e-01  -7.2403871e-01  -6.0050584e-01  -7.6116574e-01  -3.2947230e-01   7.0624718e-01  -2.9174937e-01  -4.3247332e-01  -3.8799370e-01   9.4372883e-01  -3.7901641e-01  -7.7307761e-01   3.5481698e-01  -6.4192108e-01   2.9116929e-01  -6.2113275e-01  -6.6120714e-01  -6.3844009e-01   1.2107552e+00   0.0000000e+00   0.0000000e+00   0.0000000e+00  -5.3498378e-01   2.1707702e-01  -3.0787332e-01  -4.7811030e-01  -2.6278473e-01  -1.7259576e-01  -3.6239484e-01  -2.5049924e-01  -1.6070600e-01  -7.0065345e-01  -4.3104335e-02  -5.3234632e-02  -4.1145161e-01   2.0066116e-01  -8.8148734e-01  -4.2234601e-01  -4.9993783e-01  -1.1226234e-01  -4.0961326e-01  -4.3298781e-01
  -4.6407396e-01  -4.1748887e-01   0.0000000e+00   0.0000000e+00  -4.1748887e-01   0.0000000e+00  -1.6072438e-01  -4.2679484e-02  -2.9634164e-01  -1.0270009e-01  -5.2535769e-01  -6.3441507e-01  -1.1249032e-01  -6.0861319e-01  -1.3125655e-01   1.7534033e+00  -1.7526337e-02  -1.5321238e-01  -4.8438802e-01   8.0009932e-01  -1.2826467e-01  -8.5776912e-01  -4.8623025e-02   3.5098131e-01   6.0344267e-01  -1.4014833e-01  -3.4115834e-01  -4.2102625e-02  -5.8823159e-01  -2.4322317e-01  -2.9606686e-01  -3.3864612e-01  -5.0551063e-01   1.1720660e+00  -1.0904145e-01  -2.9937829e-01  -3.8534403e-01  -5.1833227e-01  -1.6864727e-01   0.0000000e+00   0.0000000e+00  -7.8668553e-02  -2.7106451e-01  -5.9104705e-01  -5.7405833e-01  -1.3161622e-01  -3.1610776e-01  -6.4894608e-01  -6.0155165e-01   0.0000000e+00   0.0000000e+00   5.9154082e-02   8.3821124e-01  -1.5552562e-01   0.0000000e+00  -1.3448443e-01  -1.7541812e-01   1.7439036e-01  -1.3424459e-01  -1.7539108e-01   9.6127289e-01  -1.7535817e-01  -1.7574622e-01  -1.7543668e-01  -1.3424511e-01   0.0000000e+00   0.0000000e+00   0.0000000e+00   0.0000000e+00   0.0000000e+00   0.0000000e+00  -9.4212829e-02   0.0000000e+00  -1.3645634e-01  -3.2930444e-01  -5.2362709e-01  -2.5200280e-01  -3.9941261e-01  -5.1586014e-01  -2.9897251e-01  -3.7120523e-01  -3.4161990e-01   0.0000000e+00   0.0000000e+00   6.2410209e-01  -6.4454591e-01  -7.6119710e-01  -9.4281025e-01  -9.4984901e-01   5.8160663e-01  -6.6776315e-01  -5.4861593e-01   1.0892692e+00   2.0864190e+00  -4.7974497e-01  -5.5348618e-01   6.7192842e-01  -4.8062189e-01  -4.0761456e-01  -4.5885987e-01   2.2808467e+00  -3.3161325e-01  -2.2624101e+00   5.9360531e-01   1.9284511e+00   2.2624101e+00  -5.9360517e-01   1.9387911e+00  -1.0576282e+00   3.5314140e-01   1.2474543e+00   1.4713242e+00  -4.5727225e-01   1.4506070e+00   7.2091114e-01   8.5951412e-01   0.0000000e+00   0.0000000e+00   0.0000000e+00   0.0000000e+00   0.0000000e+00   0.0000000e+00   0.0000000e+00   0.0000000e+00   0.0000000e+00   0.0000000e+00   0.0000000e+00  -2.1444150e-01   0.0000000e+00   0.0000000e+00   0.0000000e+00  -2.1444150e-01   0.0000000e+00  -3.0870662e-01   1.0023831e+00   0.0000000e+00   0.0000000e+00   0.0000000e+00  -5.7131693e-01  -5.9524856e-01   3.0677426e-01  -6.0050584e-01   1.0891118e+00   2.9027985e+00  -5.4251359e-01  -2.9174937e-01  -4.3247332e-01  -3.8799370e-01  -2.3076446e-01  -3.5164960e-01   9.8435386e-01  -5.8824083e-01   1.0523079e+00  -2.3674707e-01  -4.3053175e-01  -6.6120714e-01   3.6547423e-01  -3.3358957e-01   0.0000000e+00   0.0000000e+00   0.0000000e+00   4.7886158e-01  -1.4210328e-01   1.5223955e-01  -3.6101258e-02   1.3438095e-01  -2.1444150e-01  -2.7908326e-01  -2.5049924e-01  -4.1954890e-01   7.5223070e-01  -4.3104335e-02  -5.3234632e-02  -4.1145161e-01  -8.6554729e-01   2.2276934e+00  -1.0530314e-01  -5.1736139e-02  -8.9297319e-02   5.1069014e-02  -5.8839827e-02
   6.7151102e-01   7.4546757e-01   0.0000000e+00   0.0000000e+00   7.4546757e-01   0.0000000e+00  -5.3884473e-01  -4.2679484e-02  -2.9634164e-01  -1.0270009e-01   7.8898683e-01  -6.3441507e-01   2.0716218e-01   6.7826183e-01   1.4656199e-01  -1.5175727e+00  -1.7526337e-02  -1.5321238e-01   7.2886952e-01  -3.2961594e-01  -1.2826467e-01   1.2521624e+00  -4.8623025e-02  -8.1187306e-01  -5.5790656e-01  -1.4014833e-01  -3.4115834e-01   2.8585328e-01   7.9504640e-01  -5.0759795e-01  -6.8899285e-01  -3.3864612e-01   7.4679163e-01  -1.7929622e-01   1.7525507e-01  -5.4176937e-01  -7.5291341e-01   9.8600235e-01  -1.6864727e-01   0.0000000e+00   0.0000000e+00   3.2771340e-01   6.0229462e-01   1.1592337e+00   1.0036391e+00   9.3726960e-02   4.0069535e-01   1.1341304e+00   8.6421825e-01   0.0000000e+00   0.0000000e+00   3.1828909e-02  -1.0144495e+00  -1.5552562e-01   0.0000000e+00  -6.9546831e-02  -1.7543239e-01   1.7561420e-01  -6.9299030e-02  -1.7543556e-01  -6.1995249e-01  -1.7528184e-01  -1.7158063e-01  -1.7544149e-01  -6.9299554e-02   0.0000000e+00   0.0000000e+00   0.0000000e+00   0.0000000e+00   0.0000000e+00   0.0000000e+00  -9.4212829e-02   0.0000000e+00   2.4075900e-01  -3.1148180e-01  -3.9779689e-01   2.6282884e-01  -2.6205700e-01  -3.5017223e-01  -1.8498575e-01   1.0551096e+00   4.0260266e-01   0.0000000e+00   0.0000000e+00  -6.7984119e-01   6.7155219e-01   5.6355989e-01   1.5210772e+00   1.5808000e+00   2.0517456e-01  -6.6776315e-01  -2.4548395e-01  -4.2126032e-01  -4.7627497e-01  -4.7974497e-01   1.8668872e-01  -4.0647097e-01  -4.8062189e-01  -4.0761456e-01  -4.5885987e-01  -4.5103889e-02  -3.3161325e-01   8.2256352e-01  -6.9309214e-01  -6.1585091e-01  -8.2256360e-01   6.9309224e-01  -7.9025401e-01   9.7046296e-01  -3.4261779e-01  -4.0496208e-01  -5.9300649e-01   8.1997844e-01  -6.9386875e-01   7.2091114e-01   8.5951412e-01   0.0000000e+00   0.0000000e+00   0.0000000e+00   0.0000000e+00   0.0000000e+00   0.0000000e+00   0.0000000e+00   0.0000000e+00   0.0000000e+00   0.0000000e+00   0.0000000e+00   5.2659562e-01   0.0000000e+00   0.0000000e+00   0.0000000e+00   5.2659562e-01   0.0000000e+00  -3.0870662e-01   1.0023831e+00   0.0000000e+00   0.0000000e+00   0.0000000e+00   1.0882290e+00  -5.9524856e-01  -4.4118433e-01  -6.0050584e-01  -7.6116574e-01   2.0723336e+00  -5.4251359e-01  -2.9174937e-01  -6.8677875e-01   1.9579369e-02   3.0477109e+00   4.1139801e-01  -7.9585569e-03  -6.7682585e-01  -4.9520670e-01   2.2391652e-01  -6.2113275e-01  -6.4494155e-01  -4.4337861e-01   2.7824982e+00   0.0000000e+00   0.0000000e+00   0.0000000e+00  -7.6873040e-01  -5.5743709e-01   4.3098374e-01  -3.4682467e-02   4.8759672e-01   5.2659562e-01   4.0328873e-01  -2.5049924e-01   7.4524447e-01  -4.8057392e-02  -4.3104335e-02  -5.3234632e-02  -4.1145161e-01   1.0022749e+00  -5.6248199e-01  -4.9409744e-01   8.0470626e-02  -6.3164710e-02   5.6293821e-01   3.5272296e-01
[truncated: 18,465,479 more chars]
