# Supplementary material for: Efficiency of different measures for defining the applicability domain of classification models
Source: J Cheminform. 2017 Aug 3;9:44. doi: 10.1186/s13321-017-0230-2 (PMC5543028; doi:10.1186/s13321-017-0230-2)
Supplement: Supplementary file 5 — Additional file 5. Data sets used in this study. The data are provided in the way they were used for the respective computations. In addition to the data, the indices for the fivefold CV are also provided. [file 13321_2017_230_MOESM5_ESM.zip › Additional_file_5/Data/Cancer/Cancer_MOE_autoscaled_X.dat]

  -9.6497496e-01  -1.0221491e+00   0.0000000e+00   0.0000000e+00  -1.0221491e+00   0.0000000e+00  -8.3576656e-01  -3.0850866e-02  -6.2969644e-01  -1.4484715e-01  -8.5094862e-01  -8.8218902e-01  -1.1671387e+00  -9.3059379e-01  -1.0325804e+00  -1.0141826e+00   0.0000000e+00  -1.3808026e-01  -9.5992239e-01  -3.2189780e-01  -1.7147114e-01  -4.9952417e-01  -4.9841906e-02  -6.5490720e-01  -9.1600425e-01  -1.0372101e-01  -4.3765447e-01   9.1048497e-01  -6.7623105e-01  -1.7670398e-01   1.3015955e+00  -6.4152236e-01  -9.1055367e-01  -7.3021760e-01  -1.2407450e+00  -3.0992998e-01   9.1785777e-01  -7.0421585e-01  -2.3646207e-01   0.0000000e+00   0.0000000e+00  -1.1187740e+00  -1.0611521e+00  -8.1556073e-01  -8.4733259e-01  -1.1781466e+00  -1.1125531e+00  -9.2978883e-01  -9.3200468e-01   0.0000000e+00   0.0000000e+00  -1.7519193e+00  -1.4210118e+00  -9.1616027e-01   0.0000000e+00  -2.0156822e-02  -5.6902268e-01  -7.0186909e-03  -1.0576550e-01  -4.1277236e-02   4.1410908e-01   8.1068899e-02  -1.3905122e-02  -2.8030460e-01  -1.0570672e-01   0.0000000e+00   0.0000000e+00   0.0000000e+00   0.0000000e+00   0.0000000e+00   0.0000000e+00  -1.5177087e-01  -4.5280817e-02  -9.9635969e-01  -7.1471232e-01  -2.8760359e-01  -9.7105798e-01  -7.0986401e-01  -3.2270676e-01  -5.5796572e-01  -6.0921490e-01  -1.0550955e+00   0.0000000e+00   0.0000000e+00  -1.0706541e+00   1.0463943e+00   1.0136508e+00   2.0589251e+00  -5.0530326e-01   1.7448990e+00  -8.8368978e-01  -5.8626326e-01  -5.4871304e-01  -6.4253813e-01  -5.2639422e-01  -5.8406509e-01  -4.8197533e-01  -4.8871727e-01  -5.7262041e-01  -6.4896589e-01  -3.8905224e-01  -4.4794425e-01   9.6766739e-01  -1.4080961e+00  -6.2943787e-01  -9.6766748e-01   1.4080960e+00  -9.9534403e-01  -6.6819414e-01  -1.2125379e+00  -7.5593243e-01  -9.3139924e-01  -4.8371579e-01  -9.2939672e-01   7.2131507e-01   8.4535323e-01  -2.9821528e-01   0.0000000e+00   0.0000000e+00   0.0000000e+00   0.0000000e+00   0.0000000e+00   0.0000000e+00   0.0000000e+00   0.0000000e+00   0.0000000e+00   0.0000000e+00  -8.9737115e-01   0.0000000e+00   0.0000000e+00   0.0000000e+00  -8.9737115e-01   0.0000000e+00  -1.0227775e+00   1.1297592e+00  -9.0835271e-01   0.0000000e+00   0.0000000e+00  -5.9251409e-01  -8.6652004e-01  -6.4260755e-01  -7.6364467e-01  -2.9621895e-01   4.2332359e-01   6.7530563e-01  -4.3184220e-01  -2.9159125e-01  -2.3745410e-01  -1.0160783e+00  -1.0759715e+00  -5.0508053e-01  -9.3835594e-01  -7.5048992e-01  -9.1411885e-01  -6.3529311e-01  -4.4629644e-01  -2.0050133e-01  -2.6760859e-01  -7.2019783e-01  -1.0968502e+00  -5.8635241e-02  -1.1958460e+00   1.7452290e+00  -1.8258241e+00  -1.0145931e+00  -1.7298444e+00  -8.9737115e-01  -1.0689236e+00  -1.0369372e+00  -1.0068690e+00  -7.3095605e-01  -3.0849302e-02  -6.3406011e-02  -6.0326137e-01  -5.6784711e-01  -9.6063765e-01  -1.0061873e+00  -1.2153355e+00  -3.8390379e-01  -1.2881385e+00  -1.2886738e+00
  -4.0889169e-01  -5.6021152e-01   0.0000000e+00   0.0000000e+00  -5.6021152e-01   0.0000000e+00  -6.6070466e-02  -3.0850866e-02  -1.4225439e+00  -1.4484715e-01  -2.3068765e-01   1.3135367e-01  -5.7856043e-01  -7.0523947e-01  -3.3919323e-01  -5.1987528e-01   0.0000000e+00  -1.3808026e-01  -5.3484487e-01  -3.2189780e-01  -1.7147114e-01   9.7105365e-02  -4.9841906e-02  -6.5490720e-01   8.8281757e-02  -1.0372101e-01  -4.3765447e-01   3.7167438e-01  -1.4265835e-01  -3.8880900e-01  -1.5495158e-01  -1.4022755e+00  -2.7349606e-01   2.3563450e-01  -6.2693389e-01  -4.9453920e-01  -3.5571740e-01   1.6469763e-01  -2.3646207e-01   0.0000000e+00   0.0000000e+00  -5.1649419e-01  -5.0535347e-01  -3.8420912e-01  -5.3305407e-01  -6.1947031e-01  -4.2039024e-01  -4.5570954e-02  -3.9174476e-01   0.0000000e+00   0.0000000e+00  -3.1021287e-01  -1.1816148e-01  -7.1851356e-01   0.0000000e+00  -1.9964894e-02  -4.4535902e-01  -1.1491675e-01  -1.0581746e-01  -4.1277236e-02  -4.4075366e-01  -6.8414116e-01  -1.3750401e-02   3.1814320e-01  -1.0559616e-01   0.0000000e+00   0.0000000e+00   0.0000000e+00   0.0000000e+00   0.0000000e+00   0.0000000e+00  -1.5177087e-01  -4.5280817e-02  -4.7891943e-01  -4.9406925e-01  -2.6168060e-01  -3.3366124e-01  -3.6388206e-01  -1.6091653e-01  -2.0769677e-01  -1.0197495e+00  -6.0511505e-01   0.0000000e+00   0.0000000e+00  -3.5443154e-01   3.2724923e-01  -3.8039401e-02  -1.0041479e-01  -1.8235225e-01  -5.1304303e-02  -8.8368978e-01  -3.8658269e-01  -5.4871304e-01   7.1484159e-01  -5.2639422e-01  -5.8406509e-01  -4.8197533e-01  -4.8871727e-01  -1.8428952e-01   8.7459060e-02   7.2970097e-01  -4.4794425e-01  -9.6753106e-01  -1.8513010e-01   1.5639779e+00   9.6753128e-01   1.8513031e-01   2.3029813e-01  -8.5922546e-01  -4.8013780e-01   4.9618547e-01   2.3143242e-01  -5.1594766e-01  -9.2825758e-02  -6.4306193e-01  -8.1368448e-01  -2.2196076e-01   0.0000000e+00   0.0000000e+00   0.0000000e+00   0.0000000e+00   0.0000000e+00   0.0000000e+00   0.0000000e+00   0.0000000e+00   0.0000000e+00   0.0000000e+00  -6.2330124e-01   0.0000000e+00   0.0000000e+00   0.0000000e+00  -6.2330124e-01   0.0000000e+00  -6.3562529e-01   1.1297592e+00  -4.1716677e-01   0.0000000e+00   0.0000000e+00  -9.3037579e-01   2.5332850e-01  -3.9332894e-01   8.5855294e-01  -7.1998838e-01  -2.1689643e-02  -7.6410470e-01  -4.3184220e-01  -1.3418288e+00   1.0419135e+00  -1.1435174e-01  -6.6066691e-01   5.0624234e-01  -3.3843552e-01   5.1423697e-01  -7.1134129e-01  -6.3529311e-01  -5.8307694e-01  -4.0685487e-01  -2.5693295e-01  -3.3694050e-01  -4.5221881e-01  -5.8635241e-02  -6.0100577e-02   4.6514835e-01  -6.2201553e-01  -4.7070669e-01  -5.7341410e-01  -6.2330124e-01  -6.1841941e-01  -6.0049567e-01  -5.8078844e-01   3.6978002e-01  -3.0849302e-02  -6.3406011e-02  -7.6424531e-02  -8.0221219e-01  -8.7051680e-02   2.4891405e-01  -5.8660589e-01  -3.0409120e-01  -6.2263052e-01  -6.1438573e-01
  -7.0406481e-01  -6.0038128e-01   0.0000000e+00   0.0000000e+00  -6.0038128e-01   0.0000000e+00  -8.3576656e-01  -3.0850866e-02   1.6315103e-01  -1.4484715e-01  -7.6824716e-01  -8.8218902e-01  -6.6264304e-01  -4.7988515e-01  -8.8669625e-01  -6.1317208e-01   0.0000000e+00  -1.3808026e-01  -4.2857549e-01  -3.2189780e-01  -1.7147114e-01  -7.9783894e-01  -4.9841906e-02  -6.5490720e-01  -5.8124225e-01  -1.0372101e-01  -4.3765447e-01  -4.4455571e-01  -8.5425675e-01  -6.0091401e-01  -5.7573188e-01   1.1923082e-01  -7.5128927e-01   2.3563450e-01  -6.2693389e-01  -6.7914843e-01  -7.2363914e-01  -8.7799855e-01  -2.3646207e-01   0.0000000e+00   0.0000000e+00  -7.2373719e-01  -7.8477323e-01  -5.6051873e-01  -4.5477297e-01  -6.2592810e-01  -7.5735029e-01  -3.7881038e-01  -1.7382326e-01   0.0000000e+00   0.0000000e+00  -9.6649528e-01  -8.5749475e-01  -3.2322012e-01   0.0000000e+00  -1.9936576e-02  -5.6251501e-01   7.6127459e-02  -1.0534053e-01  -4.1277236e-02   6.3551984e-01   2.3765648e-01  -1.3719466e-02  -3.0381778e-01  -1.0540717e-01   0.0000000e+00   0.0000000e+00   0.0000000e+00   0.0000000e+00   0.0000000e+00   0.0000000e+00  -1.5177087e-01  -4.5280817e-02  -7.1469591e-01  -5.3275243e-01  -4.4584379e-01  -8.8646007e-01  -7.0374158e-01  -5.6993470e-01  -7.5445977e-01   3.0015793e-01  -6.3218038e-01   0.0000000e+00   0.0000000e+00  -8.9506703e-01   8.7009079e-01   2.3392669e+00   7.8229626e-01   5.6056286e-01  -1.0049185e+00  -6.7184217e-01  -4.8024377e-01  -5.4871304e-01  -6.4253813e-01   3.6801221e-01  -5.8406509e-01  -4.8197533e-01  -4.8871727e-01  -5.7262041e-01  -3.4051043e-01  -2.8582009e-01  -4.4794425e-01   2.8657240e-01  -1.2170462e+00  -2.3545373e-01  -2.8657248e-01   1.2170460e+00  -2.5462827e-01  -6.3408390e-01  -1.0832744e+00  -5.0408816e-01  -5.3165591e-01  -3.3419160e-01  -4.5429443e-01  -3.9499312e-01  -5.3717846e-01  -2.4699578e-01   0.0000000e+00   0.0000000e+00   0.0000000e+00   0.0000000e+00   0.0000000e+00   0.0000000e+00   0.0000000e+00   0.0000000e+00   0.0000000e+00   0.0000000e+00  -7.2079289e-01   0.0000000e+00   0.0000000e+00   0.0000000e+00  -7.2079289e-01   0.0000000e+00  -2.4847307e-01   1.1297592e+00  -5.8031083e-01   0.0000000e+00   0.0000000e+00  -6.8015775e-02  -8.6652004e-01  -5.1623134e-01  -3.9117039e-02  -7.1998838e-01  -5.5506709e-01  -3.3657036e-01  -4.3184220e-01   7.5864637e-01  -2.5822306e-01  -1.0160783e+00  -6.3983808e-01  -2.7198322e-01  -5.7019303e-01  -7.5048992e-01  -5.4709408e-01  -6.3529311e-01   2.9810484e-01  -4.2231426e-02  -1.0865798e+00  -5.3372831e-01  -1.5596396e-01  -5.8635241e-02  -8.6587562e-01   7.8922359e-01  -6.2201553e-01  -2.6512655e-01  -7.2955405e-01  -7.2079289e-01  -6.1866956e-01  -6.0139002e-01  -5.8636914e-01  -5.0043156e-01  -3.0849302e-02  -6.3406011e-02  -6.0326137e-01  -5.6900199e-01  -2.2857756e-01  -8.5242071e-01  -7.8036725e-01  -3.1524468e-01  -8.3060177e-01  -6.7568465e-01
  -1.1176640e+00  -1.1892561e+00   0.0000000e+00   0.0000000e+00  -1.1892561e+00   0.0000000e+00  -8.3576656e-01  -3.0850866e-02  -6.2969644e-01  -1.4484715e-01  -1.0163515e+00   1.3135367e-01  -1.2512213e+00  -1.0432710e+00  -1.2049388e+00  -1.1603895e+00   0.0000000e+00  -1.3808026e-01  -1.0661918e+00  -3.2189780e-01  -1.7147114e-01  -7.2326024e-01  -4.9841906e-02  -1.1101397e+00  -5.8124225e-01  -1.0372101e-01  -4.3765447e-01   5.3189684e-01  -9.7664782e-01  -1.7670398e-01   1.5281694e+00  -6.4152236e-01  -1.0698181e+00  -7.3021760e-01  -1.3174713e+00  -3.0992998e-01   1.1159694e+00  -8.7799855e-01  -2.3646207e-01   0.0000000e+00   0.0000000e+00  -1.2199643e+00  -1.2436360e+00  -1.0283128e+00  -1.0455525e+00  -1.2506460e+00  -1.2016263e+00  -7.5332374e-01  -7.8946752e-01   0.0000000e+00   0.0000000e+00  -1.1099231e+00  -9.0539625e-01  -9.1616027e-01   0.0000000e+00  -2.0175495e-02  -6.0127969e-01   2.5288076e-02  -1.0576821e-01  -4.1277236e-02   6.6792819e-01  -1.1083491e-01  -1.3896760e-02  -2.5906690e-01  -1.0575809e-01   0.0000000e+00   0.0000000e+00   0.0000000e+00   0.0000000e+00   0.0000000e+00   0.0000000e+00  -1.5177087e-01  -4.5280817e-02  -1.0934565e+00  -7.2597560e-01  -1.7102716e-01  -1.0832156e+00  -7.4889014e-01  -2.5735785e-01  -6.1847846e-01  -3.7567495e-01  -1.1936687e+00   0.0000000e+00   0.0000000e+00  -1.1969324e+00   1.1731879e+00   4.8379776e+00   2.6183943e+00  -1.0503630e+00  -5.8655870e-01  -8.8368978e-01  -7.8594384e-01  -5.4871304e-01  -6.4253813e-01   3.6801221e-01   9.2400995e-01  -4.8197533e-01   6.3885671e-01  -5.7262041e-01  -6.4896589e-01  -3.8905224e-01  -4.4794425e-01   2.0882105e-01   2.5799268e+00  -4.2633699e-01  -2.0882113e-01  -2.5799265e+00   2.2957469e-02  -1.0716697e+00   2.8465205e-01  -7.5593243e-01  -6.7458915e-01  -1.5156374e+00  -4.5429443e-01   7.2131507e-01   8.4535323e-01  -2.9699214e-01   0.0000000e+00   0.0000000e+00   0.0000000e+00   0.0000000e+00   0.0000000e+00   0.0000000e+00   0.0000000e+00   0.0000000e+00   0.0000000e+00   0.0000000e+00  -1.1350599e+00   0.0000000e+00   0.0000000e+00   0.0000000e+00  -1.1350599e+00   0.0000000e+00  -1.0227775e+00  -8.8503009e-01  -8.2141422e-01   0.0000000e+00   0.0000000e+00  -4.7424304e-01  -8.6652004e-01  -6.7856545e-01  -2.6772406e-01  -1.3659745e-01  -7.0580419e-01  -3.5131289e-01  -4.3184220e-01  -2.9159125e-01   8.2387840e-02  -1.0160783e+00  -1.2305467e+00  -5.0508053e-01  -1.0225546e+00   1.4998236e-01  -9.1411885e-01  -6.3529311e-01  -4.1215860e-02  -6.2721447e-01  -1.0865798e+00  -6.4702807e-01  -1.3653497e+00  -5.8635241e-02  -8.9033120e-01   2.0363348e+00  -2.0267452e+00  -9.7751552e-01  -1.9641202e+00  -1.1350599e+00  -1.2091567e+00  -1.2256445e+00  -1.1955801e+00  -1.2813241e+00  -3.0849302e-02  -6.3406011e-02  -6.0326137e-01  -1.0090031e+00  -7.4982327e-01  -6.3907572e-01  -1.2941071e+00  -3.8984266e-01  -1.4129213e+00  -1.3806222e+00
  -6.5976034e-01  -5.1274239e-01   0.0000000e+00   0.0000000e+00  -5.1274239e-01   0.0000000e+00  -6.6070466e-02  -3.0850866e-02   1.6315103e-01  -1.4484715e-01  -6.4419496e-01   6.3812501e-01  -5.7856043e-01  -5.9256231e-01  -6.4553520e-01   1.3691701e-02   0.0000000e+00  -1.3808026e-01  -5.3484487e-01  -3.2189780e-01  -1.7147114e-01  -6.4868155e-01  -4.9841906e-02  -6.5490720e-01   8.8281757e-02  -1.0372101e-01  -4.3765447e-01   2.0064328e-01  -7.1235300e-01   3.5401030e-02   6.8660888e-01   1.1923082e-01  -6.7165707e-01  -2.4729155e-01  -6.2693389e-01   5.9288466e-02   7.4804777e-01  -7.4766152e-01  -2.3646207e-01   0.0000000e+00   0.0000000e+00  -5.7340191e-01  -7.1975476e-01  -6.3417255e-01  -5.6318308e-01  -5.6622385e-01  -7.5550649e-01  -5.4170238e-01  -3.9900293e-01   0.0000000e+00   0.0000000e+00  -4.8988052e-01  -2.2718725e-01  -3.2322012e-01   0.0000000e+00  -1.9908437e-02  -5.7499026e-01   1.7978002e-01  -1.0500859e-01  -4.1277236e-02   2.7247960e-01   1.0980212e-01  -1.3696738e-02  -3.0761020e-01  -1.0523149e-01   0.0000000e+00   0.0000000e+00   0.0000000e+00   0.0000000e+00   0.0000000e+00   0.0000000e+00  -1.5177087e-01  -4.5280817e-02  -4.7891943e-01  -1.9101135e-01   3.7699718e-02  -6.4890750e-01  -3.8567021e-01  -1.6258314e-01  -4.4060471e-01  -3.3036119e-01  -6.1194405e-01   0.0000000e+00   0.0000000e+00  -3.9453698e-01   3.6751833e-01   6.6298922e-01   1.1008455e-01   1.6485217e-01  -5.4532438e-01  -8.8368978e-01  -7.8594384e-01   9.9188865e-01   3.6151753e-02   3.6801221e-01  -5.8406509e-01  -4.8197533e-01   6.3885671e-01  -5.7262041e-01  -3.4051043e-01   1.7032434e-01  -9.5298050e-02  -1.0274561e+00  -5.4198295e-01   3.9885958e-01   1.0274561e+00   5.4198295e-01   1.2773776e+00  -8.2846332e-01  -6.5482687e-01  -8.6715536e-02   3.1646137e-01  -3.6015821e-01   6.7650640e-01  -3.9499312e-01  -5.3717846e-01  -2.2886740e-01   0.0000000e+00   0.0000000e+00   0.0000000e+00   0.0000000e+00   0.0000000e+00   0.0000000e+00   0.0000000e+00   0.0000000e+00   0.0000000e+00   0.0000000e+00  -5.6633828e-01   0.0000000e+00   0.0000000e+00   0.0000000e+00  -5.6633828e-01   0.0000000e+00  -2.4847307e-01  -8.8503009e-01  -4.8421468e-01   0.0000000e+00   0.0000000e+00  -3.4055903e-01  -5.8266406e-01   1.0601443e-01  -2.6772406e-01   3.4431963e-01   4.2332359e-01  -7.6410470e-01  -4.3184220e-01   5.4859901e-01  -5.5729603e-01  -9.0784501e-01  -6.2917266e-01   5.8094654e-04  -7.2611320e-01   1.4998236e-01  -5.9026097e-01   4.8602313e-01   1.0871666e-01   5.4856659e-02  -1.0865798e+00  -5.2775115e-01   2.2350634e-01  -5.8635241e-02  -2.0107981e-01   4.6514835e-01  -6.2201553e-01  -1.8674617e-01  -5.7923602e-01  -5.6633828e-01  -5.9939761e-01  -5.6203874e-01  -5.2579443e-01  -6.2938641e-01  -3.0849302e-02  -6.3406011e-02  -7.6424531e-02  -5.9484372e-01  -3.1303030e-01  -5.0447582e-02  -6.4748278e-01  -2.9728323e-01  -7.8900752e-01  -7.0633411e-01
   2.1697743e-01   6.3198130e-01   0.0000000e+00   0.0000000e+00   6.3198130e-01   0.0000000e+00   1.8581698e+00  -3.0850866e-02   6.9171600e-01  -1.4484715e-01   2.6552112e-01   2.6652104e+00   5.1451351e-01  -4.7988515e-01   6.4572200e-01   1.0276768e+00   0.0000000e+00  -1.3808026e-01  -3.4979595e-03  -3.2189780e-01  -1.7147114e-01   2.2526673e-02  -4.9841906e-02   2.5317202e+00   4.2304376e-01  -1.0372101e-01  -4.3765447e-01  -6.2456632e-01   1.3417874e-01   8.8382108e-01   8.5492108e-01   7.5319180e-01   2.4411325e-01   2.3563450e-01   4.4723549e-01   7.9772536e-01   7.4804777e-01  -9.0850642e-03  -2.3646207e-01   0.0000000e+00   0.0000000e+00   5.6014304e-01   2.7109542e-01  -1.1053148e-01  -9.5589368e-02   4.8754604e-01   1.2337667e-01  -4.1817746e-01  -4.2592505e-01   0.0000000e+00   0.0000000e+00   2.8543131e-01   5.4038177e-01   1.2579536e+00   0.0000000e+00  -1.9562528e-02  -4.7711566e-01   2.1938012e-01  -1.0450216e-01  -4.1277236e-02  -6.0301251e-01   5.1314908e-01  -1.3460536e-02   1.4166810e-01  -1.0478493e-01   0.0000000e+00   0.0000000e+00   0.0000000e+00   0.0000000e+00   0.0000000e+00   0.0000000e+00  -1.5177087e-01  -4.5280817e-02   6.1689240e-01   6.3320474e-01   7.3280068e-01   2.7147516e-01   3.1327138e-01   4.1591722e-01   8.7044235e-02  -1.3986845e+00   3.0541643e-01   0.0000000e+00   0.0000000e+00   1.0380592e+00  -1.0709235e+00  -8.8262175e-01  -1.1455871e+00  -4.5598488e-01   1.2795076e-01   1.1118290e+00  -9.9435203e-02   5.4651501e-01   3.6151753e-02   1.2624186e+00  -5.8406509e-01   1.3315863e+00   1.7664307e+00   2.0404134e-01   2.7640047e-01   7.2970097e-01  -4.4794425e-01  -6.7040677e-01   3.7846850e-01   4.5516196e-01   6.7040654e-01  -3.7846829e-01   6.7396349e-01   1.2586671e-01   6.5331443e-01   6.0326889e-01   8.5352875e-01   1.8472062e-01   9.4562714e-01   7.5031396e-02   1.5834168e-02   2.7656176e-01   0.0000000e+00   0.0000000e+00   0.0000000e+00   0.0000000e+00   0.0000000e+00   0.0000000e+00   0.0000000e+00   0.0000000e+00   0.0000000e+00   0.0000000e+00   4.2080483e-01   0.0000000e+00   0.0000000e+00   0.0000000e+00   4.2080483e-01   0.0000000e+00   1.3001358e+00  -8.8503009e-01   1.3219155e+00   0.0000000e+00   0.0000000e+00  -1.1499967e+00   1.3767248e+00   2.0237332e+00   3.1095249e-01   4.4679348e-01   5.5376918e-01  -4.4399546e-02  -4.3184220e-01  -2.5074868e-01   8.2387840e-02  -6.7212933e-01   3.6370737e-01   5.0624234e-01   7.8689176e-01   1.8001639e+00  -4.9790515e-01  -4.9827104e-02   6.5583840e-01  -2.8847828e-01  -6.7709420e-01   1.4185631e+00  -4.1210747e-01  -5.8635241e-02   2.2248765e+00  -8.6919019e-01   6.6024289e-01   1.3720607e+00   6.8708799e-01   4.2080483e-01   3.1646917e-01   4.0922251e-01   5.3113718e-01   1.9114211e-01  -3.0849302e-02  -6.3406011e-02   3.2134205e+00  -4.6476027e-01   1.4669638e+00   2.1912914e+00   4.5878054e-01   1.3147407e-01   2.5084870e-01   3.9704638e-01
  -1.4975204e+00  -1.5354095e+00   0.0000000e+00   0.0000000e+00  -1.5354095e+00   0.0000000e+00   7.0362563e-01  -3.0850866e-02  -2.3327271e-01  -1.4484715e-01  -1.3885081e+00   1.6516677e+00  -1.3353039e+00  -1.9446882e+00  -1.3368781e+00   1.1613685e+00   0.0000000e+00  -1.3808026e-01  -1.7038081e+00  -3.2189780e-01  -1.7147114e-01  -1.3198898e+00  -4.9841906e-02   1.6212552e+00  -9.1600425e-01  -1.0372101e-01  -4.3765447e-01   6.9893061e-01  -1.3801067e+00  -1.0251240e+00  -1.4172924e+00  -1.3435357e-01  -1.3883469e+00  -1.2131436e+00  -1.3174713e+00  -1.0483669e+00  -1.4594826e+00  -1.3559010e+00  -2.3646207e-01   0.0000000e+00   0.0000000e+00  -1.3323612e+00  -1.4624252e+00  -1.6878615e+00  -1.7358002e+00  -1.3418850e+00  -1.4900085e+00  -1.6648935e+00  -1.7728286e+00   0.0000000e+00   0.0000000e+00   1.5813159e+00   2.1992707e+00  -1.5091004e+00   0.0000000e+00  -2.0157183e-02  -6.0397173e-01   7.8015744e-02  -1.0583068e-01  -4.1277236e-02   4.2163915e-01   2.0905269e-01  -1.3886774e-02  -4.0444397e-01  -1.0589994e-01   0.0000000e+00   0.0000000e+00   0.0000000e+00   0.0000000e+00   0.0000000e+00   0.0000000e+00  -1.5177087e-01  -4.5280817e-02  -1.3323354e+00  -1.2566478e+00  -1.0380883e+00  -1.4097330e+00  -1.2973910e+00  -1.0357668e+00  -1.1357792e+00  -1.4064304e+00  -1.5193198e+00   0.0000000e+00   0.0000000e+00  -7.3808056e-01   7.1246373e-01   6.4636717e-01  -2.5629123e-01  -1.3975673e+00  -1.0049185e+00  -8.8368978e-01  -6.2778728e-01   2.2325005e+00  -6.4253813e-01  -5.2639422e-01  -3.3981561e-01   4.2480551e-01   1.0772857e+00   1.1311657e+00  -6.4896589e-01  -9.4842882e-01  -4.4794425e-01  -1.0220412e+00   2.4437723e+00  -1.5740161e+00   1.0220412e+00  -2.4437725e+00   2.8835386e+00  -1.5497149e+00  -2.4761376e-01  -1.1733050e+00  -4.7299189e-01  -1.6381720e+00   3.5689124e-01  -1.7345635e+00  -1.9197096e+00  -3.2367229e-01   0.0000000e+00   0.0000000e+00   0.0000000e+00   0.0000000e+00   0.0000000e+00   0.0000000e+00   0.0000000e+00   0.0000000e+00   0.0000000e+00   0.0000000e+00  -1.4548009e+00   0.0000000e+00   0.0000000e+00   0.0000000e+00  -1.4548009e+00   0.0000000e+00  -1.4099297e+00  -8.8503009e-01  -1.4145133e+00   0.0000000e+00   0.0000000e+00  -1.7997574e+00   6.3747825e-01   1.3117209e+00  -4.1734285e-01  -7.1998838e-01  -8.5654129e-01  -7.6410470e-01  -4.3184220e-01  -1.2958810e+00  -5.5729603e-01  -9.2524966e-01  -1.4862470e+00  -1.0107420e+00   1.4611050e+00  -1.5941477e-01  -8.1350285e-01  -3.2436766e-01  -1.2426481e+00  -8.2896924e-01  -1.0865798e+00  -1.3899133e+00  -8.0931987e-01  -5.8635241e-02   4.8169814e-01   2.6879691e+00  -2.0267452e+00  -2.4178457e+00  -2.1172473e+00  -1.4548009e+00  -1.5066140e+00  -1.5485039e+00  -1.5085488e+00  -5.1695920e-01  -3.0849302e-02  -6.3406011e-02   1.0416610e+00  -1.9617210e+00   9.7254137e-02   6.4738645e-01  -1.3671051e+00  -4.0360345e-01  -1.2881385e+00  -1.2886738e+00
   1.6514698e-01   1.1076688e-01   0.0000000e+00   0.0000000e+00   1.1076688e-01   0.0000000e+00   7.0362563e-01  -3.0850866e-02  -6.2969644e-01  -1.4484715e-01   2.2417039e-01  -3.7541767e-01   1.7818307e-01   1.9617782e-01   1.7565253e-01  -3.1163972e-01   0.0000000e+00  -1.3808026e-01   2.0904080e-01  -3.2189780e-01  -1.7147114e-01   2.4626275e-01  -4.9841906e-02  -6.5490720e-01   7.5780576e-01  -1.0372101e-01  -4.3765447e-01   4.8826040e-01   3.6525473e-01   3.5401030e-02   7.9310150e-03  -6.4152236e-01   2.0429715e-01   1.2014866e+00   1.4032995e-01   5.9288466e-02   3.5941080e-02   3.3848033e-01  -2.3646207e-01   0.0000000e+00   0.0000000e+00   2.1228935e-01   2.2241378e-01   3.3632495e-01   3.0085024e-01   1.8897175e-01   1.0052611e-02  -9.6040021e-02  -7.6177923e-02   0.0000000e+00   0.0000000e+00  -3.6776407e-01  -3.3644775e-01  -3.2322012e-01   0.0000000e+00  -1.9504158e-02  -3.2154329e-01   6.5509621e-02  -1.0167268e-01  -4.1277236e-02   2.6066713e-01   3.9921593e-01  -1.3634508e-02  -2.7423666e-01  -1.0172500e-01   0.0000000e+00   0.0000000e+00   0.0000000e+00   0.0000000e+00   0.0000000e+00   0.0000000e+00  -1.5177087e-01  -4.5280817e-02   2.3317080e-01   2.0545069e-01  -8.2929217e-02   1.9711380e-01   1.7583438e-01  -9.2540744e-02   1.2099697e-01  -3.7277801e-01   1.3369362e-01   0.0000000e+00   0.0000000e+00   5.7228995e-01  -6.0325373e-01  -9.5858568e-01  -7.5776214e-01  -3.0744792e-01  -2.2664629e-01   3.9803086e-01   2.5812155e+00   4.2044448e-02   3.6151753e-02  -5.2639422e-01  -5.0208104e-01  -4.8197533e-01  -4.8871727e-01  -5.7262041e-01  -3.4051043e-01   1.7032434e-01   9.6264056e-01   1.8606396e-01  -9.9755306e-01   4.9733701e-02  -1.8606396e-01   9.9755292e-01  -3.3113870e-01   2.9503562e-01  -6.8070024e-01   1.4436107e-01  -4.6657120e-02   6.1219318e-01  -2.3789081e-01  -3.9499312e-01  -5.3717846e-01  -1.3943377e-01   0.0000000e+00   0.0000000e+00   0.0000000e+00   0.0000000e+00   0.0000000e+00   0.0000000e+00   0.0000000e+00   0.0000000e+00   0.0000000e+00   0.0000000e+00   2.2620784e-01   0.0000000e+00   0.0000000e+00   0.0000000e+00   2.2620784e-01   0.0000000e+00  -2.4847307e-01  -8.8503009e-01  -2.5497409e-01   0.0000000e+00   0.0000000e+00  -2.6090680e-01   4.4982174e-01  -5.7063953e-01   5.3955949e-01  -7.1998838e-01  -5.5506709e-01   2.9295213e+00  -4.3184220e-01  -4.6371345e-01  -2.3745410e-01  -3.5240212e-01   1.3424669e-01   2.3367824e-01  -1.3323027e-01  -1.1160727e-01   1.0207682e+00  -4.6329179e-01  -4.3314448e-01  -5.4383625e-01   1.0899972e+00  -5.3034487e-01   9.8024752e-01  -5.8635241e-02  -6.6933840e-02  -5.3230154e-01   3.5560709e-01  -2.8662455e-01   4.4363984e-01   2.2620784e-01   1.7935902e-01   2.2051522e-01   2.0825678e-01   2.2569047e-01  -3.0849302e-02  -6.3406011e-02  -7.6424531e-02   4.5615104e-01  -5.2384465e-01  -2.1430937e-01   1.2659050e-01  -1.4200356e-01   5.8360269e-01   1.2120126e-01
  -1.0776641e+00  -1.3443131e+00   0.0000000e+00   0.0000000e+00  -1.3443131e+00   0.0000000e+00  -1.6054627e+00  -3.0850866e-02  -1.4225439e+00  -1.4484715e-01  -9.3365008e-01  -8.8218902e-01  -1.4193865e+00  -9.3059379e-01  -1.3957862e+00  -2.9154775e+00   0.0000000e+00  -1.3808026e-01  -1.0661918e+00  -3.2189780e-01  -1.7147114e-01  -4.2494548e-01  -4.9841906e-02  -1.1101397e+00  -1.2507663e+00  -1.0372101e-01  -4.3765447e-01   1.0957556e+00  -7.8160114e-01  -8.1301902e-01  -5.3365387e-01  -1.4022755e+00  -9.9018587e-01  -2.4729155e-01  -1.4709241e+00  -8.6375765e-01  -6.8684698e-01  -5.7387883e-01  -2.3646207e-01   0.0000000e+00   0.0000000e+00  -1.3654373e+00  -1.2267560e+00  -8.6786246e-01  -9.3073144e-01  -1.4429468e+00  -1.2100620e+00  -6.3888408e-01  -7.7325706e-01   0.0000000e+00   0.0000000e+00  -2.3828329e+00  -2.2224602e+00  -1.3114537e+00   0.0000000e+00  -2.0292328e-02  -5.9542051e-01   6.1909998e-02  -1.0577552e-01  -4.1277236e-02   9.4974223e-01  -3.4543214e-02  -1.4013344e-02  -6.6511128e-01  -1.0582055e-01   0.0000000e+00   0.0000000e+00   0.0000000e+00   0.0000000e+00   0.0000000e+00   0.0000000e+00  -1.5177087e-01  -4.5280817e-02  -1.2872741e+00  -1.1422741e+00  -7.8259933e-01  -1.1595488e+00  -1.0278571e+00  -6.8492319e-01  -7.8741691e-01   1.6770244e-01  -1.2744200e+00   0.0000000e+00   0.0000000e+00  -1.5227699e+00   1.5003550e+00   4.6311570e-02   7.9531386e-01  -2.0660549e-01  -1.0049185e+00  -8.8368978e-01  -7.8594384e-01  -5.4871304e-01  -6.4253813e-01  -5.2639422e-01   3.3717669e-01  -4.8197533e-01  -4.8871727e-01  -5.7262041e-01  -6.4896589e-01  -9.4842882e-01  -4.4794425e-01   1.4629101e+00   3.3004455e-01  -1.5740161e+00  -1.4629101e+00  -3.3004434e-01  -9.9534403e-01  -9.4725285e-01  -6.4303279e-01  -1.1733050e+00  -1.1682774e+00  -1.1521255e+00  -9.2939672e-01   7.2131507e-01   8.4535323e-01  -3.2762844e-01   0.0000000e+00   0.0000000e+00   0.0000000e+00   0.0000000e+00   0.0000000e+00   0.0000000e+00   0.0000000e+00   0.0000000e+00   0.0000000e+00   0.0000000e+00  -1.2156662e+00   0.0000000e+00   0.0000000e+00   0.0000000e+00  -1.2156662e+00   0.0000000e+00  -1.4099297e+00  -8.8503009e-01  -1.3854381e+00   0.0000000e+00   0.0000000e+00   5.2392196e-02  -8.6652004e-01  -9.3971962e-01  -7.6364467e-01  -7.1998838e-01  -6.4782838e-01  -6.2472046e-01  -4.3184220e-01  -1.1317813e+00   4.0222973e-01   3.1993567e-01  -1.2551753e+00  -1.0107420e+00  -1.0225546e+00  -5.9402886e-01  -7.1736329e-01  -6.3529311e-01  -7.9876922e-01  -8.2896924e-01   1.4263958e-01  -1.2005589e+00  -1.3222503e+00  -5.8635241e-02  -1.5610611e+00   2.7194938e+00  -2.4844030e+00  -1.9799141e+00  -2.4100307e+00  -1.2156662e+00  -1.2843811e+00  -1.2891432e+00  -1.3241409e+00  -1.2813241e+00  -3.0849302e-02  -6.3406011e-02  -6.0326137e-01  -7.7930437e-01  -1.2459469e+00  -1.3732989e+00  -1.4630044e+00  -4.0621076e-01  -1.4129213e+00  -1.4725706e+00
  -1.0161710e+00  -8.9782921e-01   0.0000000e+00   0.0000000e+00  -8.9782921e-01   0.0000000e+00  -6.6070466e-02  -3.0850866e-02   4.2743352e-01  -1.4484715e-01  -9.7500081e-01   1.1448963e+00  -9.1489087e-01  -1.4939796e+00  -8.9832434e-01   6.9476339e-01   0.0000000e+00  -1.3808026e-01  -1.0661918e+00  -3.2189780e-01  -1.7147114e-01  -9.4699632e-01  -4.9841906e-02   1.1660227e+00  -9.1600425e-01  -1.0372101e-01  -4.3765447e-01  -4.4797677e-01  -8.8306759e-01  -3.8880900e-01   5.5438515e-02   4.9960741e-01  -9.5036977e-01  -1.2131436e+00  -8.5711304e-01  -4.9453920e-01  -1.7175657e-01  -1.0952269e+00  -2.3646207e-01   0.0000000e+00   0.0000000e+00  -9.8936975e-01  -1.0347130e+00  -1.0964738e+00  -1.0853398e+00  -8.7198878e-01  -1.0179390e+00  -1.1978009e+00  -1.2212534e+00   0.0000000e+00   0.0000000e+00  -2.0535188e-01   1.5539204e-01  -9.1616027e-01   0.0000000e+00  -2.0114011e-02  -5.7125123e-01  -2.3227628e-01  -1.0625730e-01  -4.1277236e-02   2.2365535e-01   2.9982129e-01  -1.3841974e-02  -4.0444397e-01  -1.0585906e-01   0.0000000e+00   0.0000000e+00   0.0000000e+00   0.0000000e+00   0.0000000e+00   0.0000000e+00  -1.5177087e-01  -4.5280817e-02  -9.9301873e-01  -8.2194479e-01  -7.2887960e-01  -1.1060274e+00  -9.3024461e-01  -7.8227363e-01  -9.1457366e-01  -1.0908068e+00  -9.7595512e-01   0.0000000e+00   0.0000000e+00  -2.7835872e-01   2.5086601e-01  -6.0439907e-01   7.2731095e-01  -1.0503630e+00  -9.4647116e-01   3.7953119e-01   4.7817860e-01   1.1826993e+00  -6.4253813e-01  -5.2639422e-01  -5.8406509e-01  -4.8197533e-01   1.0772857e+00  -1.8428952e-01  -3.2054987e-02  -9.4842882e-01  -9.5298050e-02  -7.1836490e-02  -4.5643563e-01  -5.2388507e-01   7.1836488e-02   4.5643541e-01   5.4088380e-01  -9.9624218e-01  -8.2052140e-01  -7.4664210e-01  -4.9328456e-01  -8.0944850e-01  -1.2863304e-01   7.2131507e-01   8.4535323e-01  -2.6752462e-01   0.0000000e+00   0.0000000e+00   0.0000000e+00   0.0000000e+00   0.0000000e+00   0.0000000e+00   0.0000000e+00   0.0000000e+00   0.0000000e+00   0.0000000e+00  -1.0054824e+00   0.0000000e+00   0.0000000e+00   0.0000000e+00  -1.0054824e+00   0.0000000e+00  -1.0227775e+00  -8.8503009e-01  -6.6943442e-01   0.0000000e+00   0.0000000e+00  -5.9104046e-01  -8.6652004e-01   1.3612940e+00  -4.1734285e-01  -7.1998838e-01  -5.9871045e-01  -5.5610861e-01  -4.3184220e-01  -2.2890936e-01  -5.5729603e-01  -7.3511758e-01  -9.8716964e-01  -8.0927293e-01   3.3122820e-01  -1.5941477e-01  -7.7433051e-01   6.9440935e-01  -4.4041476e-01  -8.2896924e-01  -1.0865798e+00  -5.2396349e-01  -8.4547142e-01  -5.8635241e-02  -1.2915167e-01   1.4268688e+00  -1.0089591e+00  -8.4022859e-01  -1.1798843e+00  -1.0054824e+00  -9.8757299e-01  -9.7791026e-01  -9.2924942e-01  -1.0507995e+00  -3.0849302e-02  -6.3406011e-02  -7.6424531e-02  -1.4327456e+00   1.4589751e+00  -4.0214525e-01  -9.8602625e-01  -3.5739616e-01  -1.0801673e+00  -8.9023085e-01
  -9.1988819e-01  -1.1286439e+00   0.0000000e+00   0.0000000e+00  -1.1286439e+00   0.0000000e+00  -1.6054627e+00  -3.0850866e-02  -6.2969644e-01   4.4352787e+00  -7.6824716e-01  -8.8218902e-01  -1.2512213e+00  -8.1791663e-01  -1.1406313e+00  -2.0700008e+00   0.0000000e+00  -1.3808026e-01  -9.5992239e-01  -3.2189780e-01  -1.7147114e-01  -2.7578809e-01  -4.9841906e-02  -6.5490720e-01  -1.2507663e+00  -1.0372101e-01  -4.3765447e-01   8.3467283e-01  -5.0592810e-01  -3.8880900e-01   7.9180393e-01  -6.4152236e-01  -8.3092147e-01  -1.2131436e+00  -1.3174713e+00  -4.9453920e-01   4.7210638e-01  -5.7387883e-01  -2.3646207e-01   0.0000000e+00   0.0000000e+00  -1.1949014e+00  -1.0482019e+00  -7.3328318e-01  -7.8253410e-01  -1.2876113e+00  -1.1141583e+00  -1.0028830e+00  -1.0146472e+00   0.0000000e+00   0.0000000e+00  -2.0175768e+00  -2.0840294e+00  -1.1138070e+00   0.0000000e+00  -1.9954533e-02  -8.0567990e-02   1.5042836e-01  -1.0504743e-01  -4.1277236e-02  -1.7883385e+00   5.1126779e-02  -1.4008768e-02  -3.7284026e-01  -1.0522611e-01   0.0000000e+00   0.0000000e+00   0.0000000e+00   0.0000000e+00   0.0000000e+00   0.0000000e+00   5.5009645e+00  -4.5280817e-02  -1.0934565e+00  -9.7443125e-01  -1.7102716e-01  -1.0032861e+00  -8.9376011e-01  -1.4774823e-01  -6.7648721e-01  -5.6119010e-01  -1.0880021e+00   0.0000000e+00   0.0000000e+00  -3.1822969e-01   1.3571759e+00   3.2413923e-01   5.0674526e+00  -1.3975673e+00  -5.8655870e-01  -8.8368978e-01  -7.8594384e-01   8.6903924e-01  -6.4253813e-01   5.6577640e+00   9.2400995e-01  -4.8197533e-01  -4.8871727e-01  -5.7262041e-01  -6.4896589e-01  -9.4842882e-01  -4.4794425e-01  -2.7490670e+00   7.2834214e-01  -1.5740161e+00   2.7490670e+00  -7.2834193e-01   5.5793380e+00  -1.4265368e+00  -1.4379557e-01  -1.1733050e+00   9.6180332e-01  -9.2173333e-01   3.0112825e+00  -1.0328841e+00  -1.2284440e+00  -3.1007532e-01   0.0000000e+00   0.0000000e+00   0.0000000e+00   0.0000000e+00   0.0000000e+00   0.0000000e+00   0.0000000e+00   0.0000000e+00   0.0000000e+00   0.0000000e+00  -8.2039430e-01   0.0000000e+00   0.0000000e+00   0.0000000e+00  -8.2039430e-01   0.0000000e+00  -1.0227775e+00  -8.8503009e-01  -1.0591824e+00   0.0000000e+00   0.0000000e+00  -5.4298561e-01  -8.6652004e-01  -9.3971962e-01  -7.6364467e-01  -2.9621895e-01  -7.0580419e-01   1.8078027e+00  -4.3184220e-01  -2.9159125e-01  -5.5729603e-01  -1.0160783e+00  -1.0960105e+00  -1.0107420e+00  -1.0225546e+00  -7.5048992e-01  -9.1411885e-01  -6.3529311e-01  -4.4629644e-01  -3.4865290e-01   1.4187700e-01  -8.4703832e-01  -1.3482729e+00  -5.8635241e-02  -1.5610611e+00   2.0363348e+00  -2.0267452e+00  -1.3039136e+00  -1.9441687e+00  -8.2039430e-01  -1.0929939e+00  -1.1227945e+00  -1.1334129e+00  -1.2813241e+00  -3.0849302e-02  -6.3406011e-02  -6.0326137e-01  -3.0307060e-01  -1.2459469e+00  -1.3732989e+00  -1.2936964e+00  -3.9216027e-01  -1.4129213e+00  -1.3193233e+00
  -1.2839726e+00  -1.3015284e+00   0.0000000e+00   0.0000000e+00  -1.3015284e+00   0.0000000e+00  -8.3576656e-01  -3.0850866e-02  -6.2969644e-01  -1.4484715e-01  -1.1817545e+00  -3.7541767e-01  -1.3353039e+00  -1.2686253e+00  -1.2018842e+00   1.4444134e-01   0.0000000e+00  -1.3808026e-01  -1.2787305e+00  -3.2189780e-01  -1.7147114e-01  -9.4699632e-01  -4.9841906e-02  -6.5490720e-01  -5.8124225e-01  -1.0372101e-01  -4.3765447e-01   6.8663648e-01  -1.0922321e+00  -3.8880900e-01   9.9263093e-01  -6.4152236e-01  -1.2290825e+00  -7.3021760e-01  -1.3941977e+00  -4.9453920e-01   6.4770543e-01  -1.0517812e+00  -2.3646207e-01   0.0000000e+00   0.0000000e+00  -1.3021854e+00  -1.3672538e+00  -1.2610289e+00  -1.2623727e+00  -1.3389127e+00  -1.3864377e+00  -1.1490715e+00  -1.1386109e+00   0.0000000e+00   0.0000000e+00  -8.1591879e-01  -3.8157170e-01  -1.1138070e+00   0.0000000e+00  -2.0140319e-02  -5.9196728e-01   1.8204408e-01  -1.0553850e-01  -4.1277236e-02   4.2056354e-01   4.9080288e-02  -1.3883867e-02  -4.7220232e-01  -1.0576457e-01   0.0000000e+00   0.0000000e+00   0.0000000e+00   0.0000000e+00   0.0000000e+00   0.0000000e+00  -1.5177087e-01  -4.5280817e-02  -1.1904393e+00  -8.8073890e-01  -3.8447058e-01  -1.2361699e+00  -9.5871072e-01  -5.2545905e-01  -8.3599669e-01  -9.8295626e-01  -1.3271068e+00   0.0000000e+00   0.0000000e+00  -9.3327281e-01   9.0845246e-01   2.3487765e+00   1.6318259e+00  -5.2955652e-01  -7.8107022e-01  -8.8368978e-01  -7.8594384e-01   9.9188865e-01  -6.4253813e-01   2.6105144e-01  -5.8406509e-01  -4.8197533e-01   9.8589653e-01  -5.7262041e-01  -6.4896589e-01  -3.8905224e-01  -9.5298050e-02  -1.0083061e+00  -3.5311805e-01  -9.1070666e-02   1.0083061e+00   3.5311805e-01   1.6484474e+00  -1.3622612e+00  -8.9284653e-01  -6.7890690e-01  -2.7644464e-01  -1.0417927e+00   2.0140420e-01  -1.0328841e+00  -1.2284440e+00  -3.1191672e-01   0.0000000e+00   0.0000000e+00   0.0000000e+00   0.0000000e+00   0.0000000e+00   0.0000000e+00   0.0000000e+00   0.0000000e+00   0.0000000e+00   0.0000000e+00  -1.2270940e+00   0.0000000e+00   0.0000000e+00   0.0000000e+00  -1.2270940e+00   0.0000000e+00  -1.0227775e+00  -8.8503009e-01  -1.0773390e+00   0.0000000e+00   0.0000000e+00  -1.1431051e+00   2.6625954e-01  -7.6240897e-01  -2.6772406e-01  -2.3907130e-01  -8.5654129e-01  -7.6410470e-01  -4.3184220e-01  -2.9159125e-01  -5.5729603e-01  -9.4514068e-01  -1.3618430e+00  -5.0508053e-01  -7.2611320e-01  -7.5048992e-01  -7.8701651e-01   1.1409511e+00  -6.4883679e-01  -1.4689819e-01  -1.0865798e+00  -8.7512825e-01  -1.3586636e+00  -5.8635241e-02  -6.2024101e-01   2.3595130e+00  -2.2451583e+00  -1.3678801e+00  -2.1818836e+00  -1.2270940e+00  -1.3346309e+00  -1.3419096e+00  -1.3137631e+00  -6.2938641e-01  -3.0849302e-02  -6.3406011e-02   1.0416610e+00  -1.1583194e+00  -8.0915398e-01  -4.5833774e-01  -1.3728546e+00  -3.9838883e-01  -1.4545155e+00  -1.4419211e+00
  -4.0723503e-01  -3.9729096e-01   0.0000000e+00   0.0000000e+00  -3.9729096e-01   0.0000000e+00  -8.3576656e-01  -3.0850866e-02   1.6315103e-01  -1.4484715e-01  -3.9609058e-01  -8.8218902e-01  -4.9447782e-01  -2.5453083e-01  -6.5947940e-01  -1.2119694e+00   0.0000000e+00  -1.3808026e-01  -2.1603672e-01  -3.2189780e-01  -1.7147114e-01  -2.7578809e-01  -4.9841906e-02  -1.1101397e+00  -2.4648025e-01  -1.0372101e-01  -4.3765447e-01   4.4538487e-01  -4.3784396e-01   2.4750604e-01   9.9263093e-01   1.1923082e-01  -4.3276046e-01  -2.4729155e-01  -5.5020751e-01   2.4389769e-01   9.9890330e-01  -4.8698748e-01  -2.3646207e-01   0.0000000e+00   0.0000000e+00  -4.9118078e-01  -5.2009354e-01  -2.4552524e-01  -1.9304788e-01  -4.6827572e-01  -5.1478234e-01  -2.7113497e-02   8.4130227e-02   0.0000000e+00   0.0000000e+00  -1.0365434e+00  -1.0037497e+00  -5.2086684e-01   0.0000000e+00  -1.9954805e-02  -5.6956279e-01  -1.3774381e-01  -1.0507859e-01  -4.1277236e-02   4.1757381e-01  -2.4785598e-01  -1.3728029e-02  -1.0155400e-01  -1.0482325e-01   0.0000000e+00   0.0000000e+00   0.0000000e+00   0.0000000e+00   0.0000000e+00   0.0000000e+00  -1.5177087e-01  -4.5280817e-02  -3.8280963e-01  -4.6562482e-02   1.4068085e-02  -5.0056209e-01  -1.9397097e-01  -1.1992222e-01  -2.4578137e-01   1.5221049e-01  -4.0620835e-01   0.0000000e+00   0.0000000e+00  -7.1551370e-01   6.8980479e-01   1.0626120e+00   6.4367845e-01  -1.0746162e+00  -5.8655870e-01  -8.8368978e-01  -1.3390951e-02  -5.4871304e-01   1.2833994e-01  -5.2639422e-01   2.4320850e+00  -4.8197533e-01  -4.8871727e-01  -5.7262041e-01  -6.4896589e-01   1.7032434e-01  -9.5298050e-02   2.8524616e-01   2.8530884e+00  -7.2849473e-02  -2.8524616e-01  -2.8530886e+00  -3.8563435e-01  -3.0041431e-01   1.6071527e+00  -2.6153428e-01  -3.9399545e-01  -1.2761291e+00  -4.5429443e-01   7.2131507e-01   8.4535323e-01  -2.2864657e-01   0.0000000e+00   0.0000000e+00   0.0000000e+00   0.0000000e+00   0.0000000e+00   0.0000000e+00   0.0000000e+00   0.0000000e+00   0.0000000e+00   0.0000000e+00  -3.9425948e-01   0.0000000e+00   0.0000000e+00   0.0000000e+00  -3.9425948e-01   0.0000000e+00  -6.3562529e-01   1.1297592e+00  -5.0922002e-01   0.0000000e+00   0.0000000e+00  -1.8617274e-02  -8.6652004e-01  -4.8679602e-01   4.5680356e-01  -2.3907130e-01  -5.5506709e-01  -3.5131289e-01   1.3203412e+00   7.5864637e-01  -5.5729603e-01  -5.6521504e-01  -4.7296206e-01   2.3367824e-01  -1.0225546e+00  -7.5048992e-01  -4.4493253e-01  -6.3529311e-01   5.0064518e-01   6.6026743e-02  -6.7175638e-01  -4.9239153e-01   7.3194479e-02  -5.8635241e-02  -7.8118025e-01   3.0960778e-01  -5.0524228e-01  -3.9960679e-01  -4.2755344e-01  -3.9425948e-01  -4.0763671e-01  -3.8853535e-01  -4.2440518e-01  -1.8058803e-01  -3.0849302e-02  -6.3406011e-02  -6.0326137e-01  -2.0209014e-01  -3.8006126e-01  -6.3907572e-01  -5.8064502e-01  -2.8714370e-01  -6.6422477e-01  -6.4503519e-01
  -1.1475822e+00  -1.2339704e+00   0.0000000e+00   0.0000000e+00  -1.2339704e+00   0.0000000e+00  -1.2206146e+00  -3.0850866e-02  -6.2969644e-01  -1.4484715e-01  -1.0163515e+00   1.3135367e-01  -1.3353039e+00  -1.0432710e+00  -1.1599808e+00  -8.3798419e-01   0.0000000e+00  -1.3808026e-01  -1.1724612e+00  -3.2189780e-01  -1.7147114e-01  -6.4868155e-01  -4.9841906e-02  -6.5490720e-01  -9.1600425e-01  -1.0372101e-01  -4.3765447e-01   7.3667208e-01  -9.3122753e-01  -3.8880900e-01   9.9263093e-01  -6.4152236e-01  -1.0698181e+00  -1.2131436e+00  -1.3941977e+00  -4.9453920e-01   6.4770543e-01  -8.3455287e-01  -2.3646207e-01   0.0000000e+00   0.0000000e+00  -1.3021854e+00  -1.2708352e+00  -1.0751217e+00  -1.1090577e+00  -1.3322036e+00  -1.2723220e+00  -9.8617944e-01  -1.0182177e+00   0.0000000e+00   0.0000000e+00  -1.4756435e+00  -1.1484169e+00  -9.1616027e-01   0.0000000e+00  -2.0261732e-02  -6.0460954e-01   9.2394726e-02  -1.0568291e-01  -4.1277236e-02   7.7909012e-01   1.0056514e-01  -1.3994923e-02  -3.5615350e-01  -1.0577389e-01   0.0000000e+00   0.0000000e+00   0.0000000e+00   0.0000000e+00   0.0000000e+00   0.0000000e+00  -1.5177087e-01  -4.5280817e-02  -1.1904393e+00  -8.8073890e-01  -5.2281648e-01  -1.1612591e+00  -8.7626187e-01  -5.4552241e-01  -7.2098591e-01  -7.8001281e-01  -1.2472131e+00   0.0000000e+00   0.0000000e+00  -1.2024113e+00   1.1786892e+00   2.5559661e+00   1.9158863e+00  -7.2741190e-01  -8.2761996e-01  -2.4179576e-01  -7.8594384e-01   9.9188865e-01  -6.4253813e-01  -5.2639422e-01   4.3760090e-02  -4.8197533e-01  -4.8871727e-01  -1.8428952e-01   8.7459060e-02  -9.4842882e-01  -4.4794425e-01  -1.8845426e-01   4.0928062e-01  -3.7455967e-01   1.8845433e-01  -4.0928083e-01   6.0070950e-01  -1.1872060e+00  -5.8869879e-01  -7.5593243e-01  -5.4625868e-01  -1.1393166e+00  -2.1688136e-01   7.2131507e-01   8.4535323e-01  -3.0977386e-01   0.0000000e+00   0.0000000e+00   0.0000000e+00   0.0000000e+00   0.0000000e+00   0.0000000e+00   0.0000000e+00   0.0000000e+00   0.0000000e+00   0.0000000e+00  -1.1827787e+00   0.0000000e+00   0.0000000e+00   0.0000000e+00  -1.1827787e+00   0.0000000e+00  -1.0227775e+00  -8.8503009e-01  -1.0007567e+00   0.0000000e+00   0.0000000e+00  -7.7532783e-01  -2.1144527e-01  -3.3245035e-01  -7.6364467e-01   1.8469813e-01  -7.0580419e-01  -7.6410470e-01  -4.3184220e-01  -5.0163873e-01  -5.5729603e-01  -5.2791935e-01  -1.2363770e+00  -1.0107420e+00  -3.3843552e-01  -7.5048992e-01  -9.1411885e-01   4.8602313e-01  -8.3822507e-01   1.9643675e-01  -6.7175638e-01  -8.0868537e-01  -1.4833603e+00  -5.8635241e-02  -9.8096068e-01   2.3595130e+00  -2.2451583e+00  -1.2613068e+00  -2.1903207e+00  -1.1827787e+00  -1.2793037e+00  -1.2801997e+00  -1.2633095e+00  -1.2813241e+00  -3.0849302e-02  -6.3406011e-02  -7.6424531e-02  -8.9003158e-01  -1.2459469e+00  -8.5242071e-01  -1.3725888e+00  -3.9838883e-01  -1.4129213e+00  -1.4419211e+00
  -1.0080002e+00  -1.2543472e+00   0.0000000e+00   0.0000000e+00  -1.2543472e+00   0.0000000e+00  -1.2206146e+00  -3.0850866e-02  -6.2969644e-01  -1.4484715e-01  -9.7500081e-01  -3.7541767e-01  -1.2512213e+00  -8.1791663e-01  -1.1216509e+00  -8.4270994e-01   0.0000000e+00   4.2821997e+00  -1.0661918e+00  -3.2189780e-01  -1.7147114e-01  -6.4868155e-01  -4.9841906e-02  -1.1101397e+00  -9.1600425e-01  -1.0372101e-01  -4.3765447e-01   1.6152534e+00  -8.9524346e-01  -1.0251240e+00  -1.4172924e+00  -6.4152236e-01  -1.0300020e+00  -1.2131436e+00  -1.3174713e+00  -8.6375765e-01  -8.1561956e-01  -7.9110720e-01  -2.3646207e-01   0.0000000e+00   0.0000000e+00  -1.1569629e+00  -9.2187150e-01  -9.0917840e-01  -9.6248398e-01  -1.3173741e+00  -1.0510941e+00  -7.9126159e-01  -8.8318203e-01   0.0000000e+00   0.0000000e+00   1.4332024e+00   1.4014250e+00  -1.3114537e+00   0.0000000e+00  -1.9797214e-02  -1.6646404e-01   4.6194993e-02  -1.0433421e-01  -4.1277236e-02   1.1104675e+00   4.2457314e-02  -1.3843207e-02  -4.0444397e-01  -1.0435623e-01   0.0000000e+00   0.0000000e+00   0.0000000e+00   0.0000000e+00   0.0000000e+00   0.0000000e+00  -1.5177087e-01  -4.5280817e-02  -1.0934565e+00  -1.1447716e+00  -7.2760836e-01  -7.7341712e-01  -8.9358026e-01  -4.8361721e-01  -5.1903453e-01   2.9396118e-01  -1.0701898e+00   0.0000000e+00   0.0000000e+00  -1.3898539e+00   1.3668966e+00   3.2291142e+00   3.6645087e+00  -8.1509773e-02  -9.4531551e-01  -6.1622155e-01  -7.8594384e-01  -5.4871304e-01  -6.4253813e-01  -5.2639422e-01   5.6005092e-01  -4.8197533e-01  -4.8871727e-01   3.5450389e-01  -6.4896589e-01  -9.4842882e-01  -4.4794425e-01   1.4629101e+00   6.9058251e-01  -1.5740161e+00  -1.4629101e+00  -6.9058251e-01  -9.9534403e-01  -5.7280606e-01  -2.3920307e-01  -1.1733050e+00  -1.1682774e+00  -9.7865991e-01  -9.2939672e-01   7.2131507e-01   8.4535323e-01  -3.0403157e-01   0.0000000e+00   0.0000000e+00   0.0000000e+00   0.0000000e+00   0.0000000e+00   0.0000000e+00   0.0000000e+00   0.0000000e+00   0.0000000e+00   0.0000000e+00  -9.0658651e-01   0.0000000e+00   0.0000000e+00   0.0000000e+00  -9.0658651e-01   0.0000000e+00  -1.4099297e+00  -8.8503009e-01  -1.2671894e+00   0.0000000e+00   0.0000000e+00   1.1450318e-01  -2.1144527e-01  -9.3971962e-01  -7.6364467e-01  -7.1998838e-01  -7.0580419e-01  -6.9726694e-01  -4.3184220e-01  -7.1168626e-01  -5.5729603e-01   1.0291562e+00  -1.0634029e+00  -1.0107420e+00  -3.3843552e-01  -6.4211835e-01  -5.9026097e-01  -6.3529311e-01  -1.0276134e+00  -8.2896924e-01   7.2990108e-01  -1.1704700e+00  -1.0714963e+00  -5.8635241e-02  -1.1972845e+00   2.0363348e+00  -2.0267452e+00  -1.8426727e+00  -1.9036335e+00  -9.0658651e-01  -1.0771101e+00  -1.1460476e+00  -1.2155305e+00  -1.2813241e+00  -3.0849302e-02  -6.3406011e-02  -6.0326137e-01  -5.1288349e-01  -1.2459469e+00  -1.0061873e+00  -9.0207289e-01  -3.9621608e-01  -1.2049500e+00  -1.2580243e+00
  -3.3514905e-01  -4.6816850e-01   0.0000000e+00   0.0000000e+00  -4.6816850e-01   0.0000000e+00  -1.2206146e+00  -3.0850866e-02   1.6315103e-01  -1.4484715e-01  -3.9609058e-01  -8.8218902e-01  -4.9447782e-01   8.3500656e-02  -8.4519420e-01  -2.0315454e+00   0.0000000e+00  -1.3808026e-01  -3.4979595e-03  -3.2189780e-01  -1.7147114e-01  -2.7578809e-01  -4.9841906e-02  -1.1101397e+00  -9.1600425e-01  -1.0372101e-01  -4.3765447e-01  -4.6363449e-01  -6.0199980e-01  -6.0091401e-01  -6.4891106e-01   1.1923082e-01  -3.9294436e-01   2.3563450e-01  -4.7348112e-01  -6.7914843e-01  -7.8762553e-01  -4.8698748e-01  -2.3646207e-01   0.0000000e+00   0.0000000e+00  -5.5929504e-01  -5.2461565e-01  -1.1643884e-01  -2.1132709e-02  -4.4939458e-01  -4.2544205e-01   2.8911200e-01   4.7896779e-01   0.0000000e+00   0.0000000e+00  -1.4408706e+00  -1.5293541e+00  -1.2557340e-01   0.0000000e+00  -2.0002623e-02  -6.0258742e-01  -2.6538914e-02  -1.0486884e-01  -4.1277236e-02   5.9267806e-01  -3.9893741e-02  -1.3779413e-02  -1.2987089e-01  -1.0478107e-01   0.0000000e+00   0.0000000e+00   0.0000000e+00   0.0000000e+00   0.0000000e+00   0.0000000e+00  -1.5177087e-01  -4.5280817e-02  -5.2708368e-01  -2.7076342e-01  -1.9868763e-01  -6.7334140e-01  -4.3304045e-01  -3.3188320e-01  -5.2983463e-01   6.3516955e-01  -3.3310892e-01   0.0000000e+00   0.0000000e+00  -1.3587012e+00   1.3356168e+00   4.4834793e+00   5.7025376e+00  -8.2825433e-01  -1.0049185e+00  -8.8368978e-01  -5.8626326e-01  -5.4871304e-01  -6.4253813e-01  -5.2639422e-01   3.0189182e+00  -4.8197533e-01  -4.8871727e-01  -5.7262041e-01  -6.4896589e-01  -3.8905224e-01  -4.4794425e-01   1.0800334e+00   3.5547806e+00  -8.4375345e-01  -1.0800332e+00  -3.5547805e+00  -9.9534403e-01  -1.9065230e-01   1.8526313e+00  -7.5593243e-01  -9.3139924e-01  -1.5300227e+00  -9.2939672e-01   7.2131507e-01   8.4535323e-01  -2.0249156e-01   0.0000000e+00   0.0000000e+00   0.0000000e+00   0.0000000e+00   0.0000000e+00   0.0000000e+00   0.0000000e+00   0.0000000e+00   0.0000000e+00   0.0000000e+00  -5.0319352e-01   0.0000000e+00   0.0000000e+00   0.0000000e+00  -5.0319352e-01   0.0000000e+00  -2.4847307e-01  -8.8503009e-01  -2.2748401e-01   0.0000000e+00   0.0000000e+00   7.4488944e-01  -8.6652004e-01  -7.4795018e-01  -2.6772406e-01  -7.1998838e-01  -5.5506709e-01  -6.2472046e-01  -4.3184220e-01   7.5864637e-01   1.0003757e+00  -1.0160783e+00  -3.2286513e-01  -5.0508053e-01  -1.0225546e+00  -7.5048992e-01  -3.2385217e-01  -6.3529311e-01   9.0572576e-01   2.3832585e-01  -1.0865798e+00  -1.6793012e-02  -9.8612888e-01  -5.8635241e-02  -1.2541078e+00   4.4479961e-01  -3.9366077e-01  -2.8477880e-02  -4.6302728e-01  -5.0319352e-01  -3.4751140e-01  -3.4292363e-01  -4.6864437e-01  -7.3095605e-01  -3.0849302e-02  -6.3406011e-02  -6.0326137e-01  -9.2931777e-02  -9.6063765e-01  -1.0061873e+00  -6.2881499e-01  -2.7961148e-01  -6.6422477e-01  -5.5308682e-01
  -1.0271426e+00  -9.5424524e-01   0.0000000e+00   0.0000000e+00  -9.5424524e-01   0.0000000e+00  -6.6070466e-02  -3.0850866e-02  -6.2969644e-01  -1.4484715e-01  -8.9229935e-01   6.3812501e-01  -9.9897348e-01  -1.0432710e+00  -9.6012636e-01  -3.1014456e-01   0.0000000e+00  -1.3808026e-01  -1.0661918e+00  -3.2189780e-01  -1.7147114e-01  -7.2326024e-01  -4.9841906e-02  -1.1101397e+00   4.2304376e-01  -1.0372101e-01  -4.3765447e-01   1.4191182e+00  -8.6721055e-01  -3.8880900e-01   3.4998466e-01  -6.4152236e-01  -9.5036977e-01  -7.3021760e-01  -1.0872922e+00  -3.0992998e-01   6.0087908e-01  -7.4766152e-01  -2.3646207e-01   0.0000000e+00   0.0000000e+00  -9.1639332e-01  -1.0511838e+00  -1.0183010e+00  -1.0603285e+00  -1.0264386e+00  -1.1008155e+00  -9.0126151e-01  -9.8604748e-01   0.0000000e+00   0.0000000e+00   4.3303784e-02   5.8658299e-01  -7.1851356e-01   0.0000000e+00  -2.0109377e-02  -5.7900584e-01  -7.0873029e-02  -1.0592048e-01  -4.1277236e-02   1.0237970e+00   4.5193564e-01  -1.3859067e-02  -4.3655330e-01  -1.0576546e-01   0.0000000e+00   0.0000000e+00   0.0000000e+00   0.0000000e+00   0.0000000e+00   0.0000000e+00  -1.5177087e-01  -4.5280817e-02  -8.0191553e-01  -6.6878929e-01  -4.6057685e-01  -7.4438971e-01  -6.2025686e-01  -4.2657761e-01  -4.3095532e-01  -4.7366103e-01  -1.1043804e+00   0.0000000e+00   0.0000000e+00  -4.7915493e-01   4.5248156e-01   5.3668874e-01   1.0809889e-01  -5.5380979e-01  -9.4647116e-01  -8.8368978e-01   3.3383314e-01  -5.4871304e-01   1.2833994e-01  -5.2639422e-01  -5.8406509e-01  -4.8197533e-01  -4.8871727e-01   2.2087525e+00  -6.4896589e-01  -2.8582009e-01  -4.4794425e-01   2.8698662e-01   1.3990260e-01  -4.0296429e-01  -2.8698685e-01  -1.3990239e-01  -1.1818346e-01  -8.7584332e-01  -5.3033187e-01  -6.7890690e-01  -6.3087359e-01  -8.9521670e-01  -4.5429443e-01  -6.4306193e-01  -8.1368448e-01  -2.7467612e-01   0.0000000e+00   0.0000000e+00   0.0000000e+00   0.0000000e+00   0.0000000e+00   0.0000000e+00   0.0000000e+00   0.0000000e+00   0.0000000e+00   0.0000000e+00  -9.5718745e-01   0.0000000e+00   0.0000000e+00   0.0000000e+00  -9.5718745e-01   0.0000000e+00  -6.3562529e-01  -8.8503009e-01  -7.3608160e-01   0.0000000e+00   0.0000000e+00  -7.8790608e-01   1.0987042e+00  -6.7856545e-01  -5.3503764e-01  -2.3907130e-01   4.2332359e-01  -7.6410470e-01  -4.3184220e-01  -9.2173379e-01  -2.3745410e-01  -3.5240212e-01  -1.1191152e+00  -2.7198322e-01   1.0298026e+00  -7.5048992e-01   5.7454830e-02  -6.3529311e-01  -1.0144615e+00  -8.2124823e-02  -6.7175638e-01  -6.0133223e-01  -8.2530658e-01  -5.8635241e-02   3.1961350e-03   1.2428977e+00  -1.4666176e+00  -8.8086020e-01  -1.3383590e+00  -9.5718745e-01  -1.0772984e+00  -1.0575072e+00  -9.7342212e-01  -7.3095605e-01  -3.0849302e-02  -6.3406011e-02  -6.0326137e-01  -1.0261865e+00  -6.6537056e-01   9.5147467e-02  -1.0042350e+00  -3.6797024e-01  -9.9697876e-01  -1.1047771e+00
   5.1010941e+00   3.8637732e+00   0.0000000e+00   0.0000000e+00   3.8637732e+00   0.0000000e+00   3.7824100e+00  -3.0850866e-02  -6.2969644e-01  -1.4484715e-01   5.2689596e+00   1.6516677e+00   5.3072223e+00   3.3511383e+00   5.8654079e+00   2.3271568e-01   0.0000000e+00  -1.3808026e-01   4.4598161e+00  -3.2189780e-01  -1.7147114e-01   4.7955630e+00  -4.9841906e-02   4.3526502e+00   4.1054258e+00  -1.0372101e-01  -4.3765447e-01  -1.0284934e+00   5.4959904e+00   6.7171607e-01  -6.8092693e-01  -6.4152236e-01   5.2211258e+00   6.5136731e+00   5.1275449e+00   7.9772536e-01  -6.5465389e-01   5.3347328e+00  -2.3646207e-01   0.0000000e+00   0.0000000e+00   5.5433664e+00   5.4283380e+00   4.8769749e+00   4.6338671e+00   5.1599806e+00   4.9492596e+00   3.5298217e+00   3.0727540e+00   0.0000000e+00   0.0000000e+00   6.9779935e-01   1.9578236e-02   3.0367741e+00   0.0000000e+00   1.0457130e-01   1.9584699e+00   6.5983919e+00   1.8803667e+00  -4.1277236e-02  -5.7436651e+00  -4.3723374e+00  -2.4471586e-03   1.2043846e+01   1.8695720e+00   0.0000000e+00   0.0000000e+00   0.0000000e+00   0.0000000e+00   0.0000000e+00   0.0000000e+00  -1.5177087e-01  -4.5280817e-02   5.4804014e+00   4.4920914e+00   3.2150514e+00   5.1004660e+00   4.1840622e+00   2.9131291e+00   3.5259740e+00  -7.5600037e-01   4.9714447e+00   0.0000000e+00   0.0000000e+00   6.3036676e+00  -6.3580182e+00  -1.7905527e+00  -1.6302566e+00   3.4913756e+00  -8.8802384e-01   5.8583397e+00   1.5207790e+00   9.7786080e-01   7.6861170e+00  -5.2639422e-01  -2.9064849e-01   4.2480551e-01  -4.8871727e-01  -5.7262041e-01   8.9331137e-01   6.5299313e+00  -9.5298050e-02  -1.0411699e+00  -4.1758563e-01   1.0055270e+00   1.0411699e+00   4.1758577e-01   8.0228395e-01   4.0478201e+00   2.4551707e+00   5.3577088e+00   5.6946133e+00   5.3844361e+00   4.9096904e+00   7.2131507e-01   8.4535323e-01   1.9281355e+00   0.0000000e+00   0.0000000e+00   0.0000000e+00   0.0000000e+00   0.0000000e+00   0.0000000e+00   0.0000000e+00   0.0000000e+00   0.0000000e+00   0.0000000e+00   5.4555721e+00   0.0000000e+00   0.0000000e+00   0.0000000e+00   5.4555721e+00   0.0000000e+00   2.8487447e+00   1.1297592e+00   1.9907185e+00   0.0000000e+00   0.0000000e+00  -1.3169468e+00   2.1253548e+00   2.2724697e+00   6.5755355e+00   9.7508934e-01   1.4089122e+00   2.7963474e+00  -4.3184220e-01  -9.2173379e-01   7.2207169e-01   4.5025144e+00   4.9315925e+00   6.0290517e+00   2.3144052e-01   2.4308851e+00   3.2607548e+00   1.2897984e+00  -4.0684057e-01   3.0855793e+00   5.5292435e+00   1.7824684e+00   2.5142317e+00  -5.8635241e-02   4.8322720e+00  -2.6025434e+00   3.1930028e+00   2.4879503e+00   3.3555496e+00   5.4555721e+00   5.0957921e+00   4.8469742e+00   4.5909383e+00   6.1039847e+00  -3.0849302e-02  -6.3406011e-02   3.1490084e+00   4.1020416e+00   4.8788762e+00   4.6480842e+00   5.2962694e+00   6.1494304e+00   5.5333183e+00   5.1783618e+00
  -7.7293077e-01  -8.5334275e-01   0.0000000e+00   0.0000000e+00  -8.5334275e-01   0.0000000e+00  -8.3576656e-01  -3.0850866e-02   1.6315103e-01  -1.4484715e-01  -7.6824716e-01   1.3135367e-01  -8.3080826e-01  -8.1791663e-01  -7.4853944e-01   1.7943554e-01   0.0000000e+00  -1.3808026e-01  -8.5365301e-01   1.4721614e+00  -1.7147114e-01  -6.4868155e-01  -4.9841906e-02   7.1079026e-01  -1.2507663e+00  -1.0372101e-01  -4.3765447e-01   5.9017770e-01  -8.6954055e-01  -6.0091401e-01  -4.3547182e-01   1.1923082e-01  -7.9110537e-01  -1.2131436e+00  -8.5711304e-01  -6.7914843e-01  -6.0099860e-01  -7.9110720e-01  -2.3646207e-01   0.0000000e+00   0.0000000e+00  -8.0109603e-01  -7.7278081e-01  -8.6236961e-01  -8.6340193e-01  -8.4008231e-01  -8.2413908e-01  -7.4916120e-01  -7.6086786e-01   0.0000000e+00   0.0000000e+00  -8.7326549e-02   7.9844202e-02  -7.1851356e-01   0.0000000e+00  -2.0112215e-02  -6.1118722e-01  -2.1369328e-01  -1.0539616e-01  -4.1277236e-02   5.9714141e-01   3.6390486e-02  -1.3854155e-02  -3.7916100e-01  -1.0502629e-01   0.0000000e+00   0.0000000e+00   0.0000000e+00   0.0000000e+00   0.0000000e+00   0.0000000e+00  -1.5177087e-01  -4.5280817e-02  -7.6620444e-01  -6.9806666e-01  -5.7659967e-01  -7.8199618e-01  -7.0793102e-01  -5.7514941e-01  -6.2644665e-01  -3.6057038e-01  -7.5430301e-01   0.0000000e+00   0.0000000e+00  -9.8685805e-01   9.6225635e-01   1.6428752e+00   6.8901488e-01  -1.5809900e-01  -7.0800833e-01  -8.8368978e-01  -5.2176782e-01   5.4651501e-01  -6.4253813e-01  -5.2639422e-01  -5.8406509e-01   2.8434567e+00  -4.8871727e-01  -5.7262041e-01  -3.2054987e-02  -9.4842882e-01  -4.4794425e-01   5.6334591e-01   4.8501491e-01  -8.5305379e-01  -5.6334606e-01  -4.8501512e-01  -1.8121029e-01  -6.1535092e-01  -2.1988737e-01  -8.2366763e-01  -6.9604211e-01  -8.1850339e-01  -4.2286293e-01  -6.4306193e-01  -8.1368448e-01  -2.6083975e-01   0.0000000e+00   0.0000000e+00   0.0000000e+00   0.0000000e+00   0.0000000e+00   0.0000000e+00   0.0000000e+00   0.0000000e+00   0.0000000e+00   0.0000000e+00  -7.6636597e-01   0.0000000e+00   0.0000000e+00   0.0000000e+00  -7.6636597e-01   0.0000000e+00  -6.3562529e-01  -8.8503009e-01  -7.2843124e-01   0.0000000e+00   0.0000000e+00  -2.8790973e-01   8.3132704e-01   1.9219732e-01  -7.6364467e-01  -7.1998838e-01  -7.2609573e-01  -3.5131289e-01   9.5876949e-01  -4.2578827e-01  -5.5729603e-01   2.1608579e-02  -7.0251870e-01  -1.0107420e+00  -1.1783143e-01  -7.5048992e-01  -7.2439183e-01  -6.3057962e-02   7.0575865e-02  -8.2896924e-01  -1.8445622e-01  -8.2594675e-01  -5.1927677e-01  -5.8635241e-02  -1.6169910e-01   1.0133543e+00  -1.0089591e+00  -9.5757087e-01  -9.8644494e-01  -7.6636597e-01  -7.9312265e-01  -7.9814644e-01  -8.3488189e-01  -8.2027500e-01  -3.0849302e-02  -6.3406011e-02   2.6865834e+00  -8.1379381e-01  -3.3953880e-01  -1.0556643e-01  -7.8370099e-01  -3.5145729e-01  -7.8900752e-01  -8.5958140e-01
   1.9633145e+00   1.0934727e+00   0.0000000e+00   0.0000000e+00   1.0934727e+00   0.0000000e+00   2.2430178e+00  -3.0850866e-02  -1.4225439e+00  -1.4484715e-01   2.2917069e+00   3.6787531e+00   1.6075874e+00   1.7736581e+00   1.8142521e+00  -1.0813857e+00   0.0000000e+00  -1.3808026e-01   1.5905428e+00  -3.2189780e-01  -1.7147114e-01   2.7073596e+00  -4.9841906e-02  -1.1101397e+00   2.4316158e+00  -1.0372101e-01  -4.3765447e-01   2.3841959e+00   2.0050905e+00   3.5401030e-02  -4.5681575e-01  -1.4022755e+00   2.1154700e+00   1.6844126e+00   1.2912257e+00  -1.2532076e-01  -6.1966130e-01   2.6411011e+00  -2.3646207e-01   0.0000000e+00   0.0000000e+00   1.7842151e+00   1.6633566e+00   1.7049474e+00   1.5805841e+00   1.5658584e+00   1.6738215e+00   2.1236408e+00   1.8185319e+00   0.0000000e+00   0.0000000e+00  -2.1223229e-01  -2.7985815e-01   1.6532471e+00   0.0000000e+00  -1.7922798e-02  -7.1556931e-02  -3.4472899e-01  -7.4213539e-02  -4.1277236e-02   7.1461064e-01   6.1750614e-01  -1.3748010e-02  -3.1190838e-01  -7.3660534e-02   0.0000000e+00   0.0000000e+00   0.0000000e+00   0.0000000e+00   0.0000000e+00   0.0000000e+00  -1.5177087e-01  -4.5280817e-02   2.2231134e+00   2.9412642e+00   3.8365553e+00   2.7087544e+00   3.4569171e+00   4.2523348e+00   4.1750988e+00  -6.5811428e-03   1.6262512e+00   0.0000000e+00   0.0000000e+00   1.0751918e+00  -1.1082077e+00  -1.0881393e+00  -1.0510805e+00   4.3929664e-01   1.5052401e+00  -8.1385318e-01   1.0111815e+00   4.2044448e-02   1.2833994e-01  -5.2639422e-01   1.8042598e+00  -4.8197533e-01  -4.8871727e-01  -5.7262041e-01   5.9788587e+00  -3.8905224e-01  -9.5298050e-02  -4.7248139e-01   1.0944711e+00   1.5873143e+00   4.7248162e-01  -1.0944711e+00  -5.6154782e-01   1.4956483e+00   2.7868327e+00   3.0774465e+00   1.6487154e+00   8.5054109e-01  -1.8107402e-01  -3.3718162e+00  -3.3022413e+00   2.2371046e-01   0.0000000e+00   0.0000000e+00   0.0000000e+00   0.0000000e+00   0.0000000e+00   0.0000000e+00   0.0000000e+00   0.0000000e+00   0.0000000e+00   0.0000000e+00   1.8467124e+00   0.0000000e+00   0.0000000e+00   0.0000000e+00   1.8467124e+00   0.0000000e+00   2.8487447e+00   1.1297592e+00   5.4830587e-01   0.0000000e+00   0.0000000e+00  -5.6347402e-01   5.0291528e+00  -6.7856545e-01   1.3052412e+00  -7.1998838e-01  -6.4782838e-01  -6.9441258e-01  -4.3184220e-01   5.4859901e-01   2.6411231e+00   3.3651151e-01   1.6310551e+00  -2.7198322e-01   5.1345173e+00  -5.9402886e-01   3.0812125e+00  -6.3529311e-01   2.1341196e+00  -6.2721447e-01   1.5789043e-01   1.8911963e-01   1.9563215e+00  -5.8635241e-02   2.1858557e+00  -1.6880017e+00   1.3462552e+00   1.4738170e+00   1.6241889e+00   1.8467124e+00   1.6088516e+00   1.6935053e+00   1.6558242e+00  -7.3095605e-01  -3.0849302e-02  -6.3406011e-02  -6.0326137e-01   1.7162264e+00  -6.6537056e-01   2.2978166e+00   1.6690180e+00   8.2342462e-01   8.3316819e-01   1.0406850e+00
   1.0035816e+00   1.1367590e+00   0.0000000e+00   0.0000000e+00   1.1367590e+00   0.0000000e+00  -6.6070466e-02  -3.0850866e-02  -6.2969644e-01  -1.4484715e-01   1.1752372e+00   6.3812501e-01   5.1451351e-01   9.8491794e-01   5.2313768e-01  -1.6979783e+00   0.0000000e+00  -1.3808026e-01   9.5292647e-01  -3.2189780e-01  -1.7147114e-01   1.6632579e+00  -4.9841906e-02  -1.1101397e+00   8.8281757e-02  -1.0372101e-01  -4.3765447e-01  -2.2574885e-01   1.0761934e+00   2.5806612e+00   3.0009002e+00  -6.4152236e-01   1.0802514e+00   2.3563450e-01   3.7050911e-01   2.0899899e+00   2.4036953e+00   1.3811765e+00  -2.3646207e-01   0.0000000e+00   0.0000000e+00   5.5847387e-01   7.2821401e-01   1.1298335e+00   9.9272155e-01   5.4010554e-01   9.3887982e-01   1.8160800e+00   1.4583972e+00   0.0000000e+00   0.0000000e+00  -1.2432988e+00  -1.1733673e+00   1.2579536e+00   0.0000000e+00  -1.9598905e-02   4.1550387e-02  -2.0030249e-02  -1.0426633e-01  -4.1277236e-02   3.5528478e-01   1.1198463e-01  -1.3762341e-02  -6.3628886e-01  -1.0418864e-01   0.0000000e+00   0.0000000e+00   0.0000000e+00   0.0000000e+00   0.0000000e+00   0.0000000e+00  -1.5177087e-01  -4.5280817e-02   7.7779639e-01   1.2142763e+00   1.1360725e+00   9.9161589e-01   1.4220431e+00   1.2636439e+00   1.5956763e+00   2.1185161e+00   7.5338420e-01   0.0000000e+00   0.0000000e+00  -6.2198974e-01   5.9589920e-01   1.2036981e-01   3.0165836e-01   2.7931375e+00  -1.0049185e+00  -8.8368978e-01  -3.8658269e-01   4.2044448e-02  -6.4253813e-01  -5.2639422e-01  -5.8406509e-01  -4.8197533e-01  -4.8871727e-01   3.5450389e-01   8.7459060e-02   1.7032434e-01  -4.4794425e-01   6.5687208e-01  -1.0431779e+00  -3.0118026e-01  -6.5687223e-01   1.0431780e+00  -7.7885644e-01   1.0477116e+00  -5.6986654e-01   7.8812850e-02  -3.0995730e-01   1.1909005e+00  -6.5617634e-01   7.5031396e-02   1.5834168e-02   3.3443164e-01   0.0000000e+00   0.0000000e+00   0.0000000e+00   0.0000000e+00   0.0000000e+00   0.0000000e+00   0.0000000e+00   0.0000000e+00   0.0000000e+00   0.0000000e+00   7.4972742e-01   0.0000000e+00   0.0000000e+00   0.0000000e+00   7.4972742e-01   0.0000000e+00   1.3001358e+00   1.1297592e+00   1.6149538e+00   0.0000000e+00   0.0000000e+00   2.0380828e+00  -2.1144527e-01  -5.5618075e-01  -7.6364467e-01  -1.3659745e-01   1.7031884e+00  -5.7969997e-01  -4.3184220e-01  -5.0163873e-01   4.5601749e+00  -1.1435174e-01   7.3099528e-01   5.8094654e-04  -3.3843552e-01   1.4998236e-01  -1.9674984e-01  -6.3529311e-01   2.4024196e+00  -5.3266611e-01  -2.5693295e-01   1.6948428e+00   5.4239151e-01  -5.8635241e-02  -2.1960129e-01  -9.3699317e-01   5.8747943e-01   1.5144182e+00   6.8431194e-01   7.4972742e-01   6.9356343e-01   8.1704491e-01   9.1858943e-01  -7.3095605e-01  -3.0849302e-02  -6.3406011e-02  -6.0326137e-01   1.0326542e+00  -6.7532835e-01   9.5147467e-02   4.7218797e-01   1.7869531e-01   1.6766021e-01   2.1314963e-01
  -7.4785824e-01  -6.8519482e-01   0.0000000e+00   0.0000000e+00  -6.8519482e-01   0.0000000e+00  -4.5091851e-01  -3.0850866e-02   9.5599849e-01  -1.4484715e-01  -8.0959789e-01  -8.8218902e-01  -7.4672565e-01  -3.6720799e-01  -9.8995368e-01  -9.8668059e-01   0.0000000e+00  -1.3808026e-01  -5.3484487e-01  -3.2189780e-01  -1.7147114e-01  -7.9783894e-01  -4.9841906e-02   2.5555778e-01  -1.2507663e+00  -1.0372101e-01  -4.3765447e-01  -3.5570274e-01  -8.6762220e-01  -6.0091401e-01  -5.3365387e-01   8.7998400e-01  -7.9110537e-01  -1.2131436e+00  -7.0366028e-01  -6.7914843e-01  -6.8684698e-01  -1.0517812e+00  -2.3646207e-01   0.0000000e+00   0.0000000e+00  -8.2492760e-01  -8.4434575e-01  -6.4279628e-01  -5.4328938e-01  -6.9545520e-01  -8.0986851e-01  -5.4761418e-01  -3.7625522e-01   0.0000000e+00   0.0000000e+00  -1.1766869e+00  -1.1347267e+00  -5.2086684e-01   0.0000000e+00  -2.0047574e-02  -6.1642335e-01   3.0931550e-01  -1.0496276e-01  -4.1277236e-02   3.8992542e-01   3.8906631e-01  -1.3828057e-02  -4.0444397e-01  -1.0538077e-01   0.0000000e+00   0.0000000e+00   0.0000000e+00   0.0000000e+00   0.0000000e+00   0.0000000e+00  -1.5177087e-01  -4.5280817e-02  -8.0794183e-01  -5.7002621e-01  -5.0783479e-01  -9.9440711e-01  -7.6805344e-01  -6.4141117e-01  -8.2019954e-01  -3.1213501e-01  -6.7001668e-01   0.0000000e+00   0.0000000e+00  -8.9462927e-01   8.6965124e-01  -7.8939734e-01   6.2412443e-01   1.6485217e-01   7.7869751e-01  -8.8368978e-01  -7.8594384e-01  -5.4871304e-01  -6.4253813e-01  -5.2639422e-01  -5.8406509e-01  -4.8197533e-01  -4.8871727e-01  -5.7262041e-01   2.7640047e-01  -9.4842882e-01  -4.4794425e-01   8.9423328e-01  -1.3401777e+00  -4.8937627e-01  -8.9423315e-01   1.3401779e+00  -9.9534403e-01  -5.4208334e-01  -1.1575754e+00  -6.4884891e-01  -8.7062441e-01  -3.5769296e-01  -9.2939672e-01   7.2131507e-01   8.4535323e-01  -2.5629680e-01   0.0000000e+00   0.0000000e+00   0.0000000e+00   0.0000000e+00   0.0000000e+00   0.0000000e+00   0.0000000e+00   0.0000000e+00   0.0000000e+00   0.0000000e+00  -7.7071023e-01   0.0000000e+00   0.0000000e+00   0.0000000e+00  -7.7071023e-01   0.0000000e+00  -6.3562529e-01  -8.8503009e-01  -6.0966648e-01   0.0000000e+00   0.0000000e+00   7.6184347e-03  -8.6652004e-01   7.5815579e-01  -7.6364467e-01  -7.1998838e-01  -8.5654129e-01  -7.6410470e-01  -4.3184220e-01   1.0897631e+00  -5.5729603e-01  -1.0160783e+00  -7.0211259e-01  -1.0107420e+00   3.3453016e-01  -7.5048992e-01  -1.1108744e+00  -3.9903961e-02   4.7828690e-01  -8.2896924e-01  -1.0865798e+00  -4.8537113e-01  -5.9719139e-01  -5.8635241e-02  -8.6569583e-01   9.8359180e-01  -7.4448700e-01  -5.4473566e-01  -8.5944384e-01  -7.7071023e-01  -6.7956634e-01  -6.7562085e-01  -6.9892770e-01  -5.8975047e-01  -3.0849302e-02  -6.3406011e-02  -6.0326137e-01  -3.7636345e-01  -1.2459469e+00  -9.1199904e-01  -8.7696713e-01  -3.3364069e-01  -8.3060177e-01  -7.6763302e-01
  -1.1517947e+00  -1.2784846e+00   0.0000000e+00   0.0000000e+00  -1.2784846e+00   0.0000000e+00  -8.3576656e-01  -3.0850866e-02  -6.2969644e-01  -1.4484715e-01  -1.1404037e+00  -8.8218902e-01  -1.1671387e+00  -1.0432710e+00  -1.3062855e+00  -1.0777542e+00   0.0000000e+00  -1.3808026e-01  -9.5992239e-01  -3.2189780e-01  -1.7147114e-01  -1.0215750e+00  -4.9841906e-02  -1.1101397e+00  -5.8124225e-01  -1.0372101e-01  -4.3765447e-01   8.0576671e-01  -1.1716945e+00  -1.0251240e+00  -1.4172924e+00  -6.4152236e-01  -1.1494503e+00   2.3563450e-01  -1.1640186e+00  -1.0483669e+00  -1.4594826e+00  -1.0517812e+00  -2.3646207e-01   0.0000000e+00   0.0000000e+00  -1.1489497e+00  -1.1956874e+00  -9.6599923e-01  -9.5191843e-01  -1.1781466e+00  -1.1975785e+00  -7.4253211e-01  -6.8764778e-01   0.0000000e+00   0.0000000e+00  -8.5018461e-01  -6.8732685e-01  -1.3114537e+00   0.0000000e+00  -2.0055903e-02  -6.1333619e-01  -2.4004781e-02  -1.0567758e-01  -4.1277236e-02   9.4569777e-02   4.6983203e-02  -1.3779207e-02  -4.9546261e-01  -1.0559327e-01   0.0000000e+00   0.0000000e+00   0.0000000e+00   0.0000000e+00   0.0000000e+00   0.0000000e+00  -1.5177087e-01  -4.5280817e-02  -1.1454758e+00  -1.1003949e+00  -9.5222440e-01  -1.2300853e+00  -1.1510022e+00  -9.5316327e-01  -1.0243477e+00  -5.7203441e-01  -1.1680733e+00   0.0000000e+00   0.0000000e+00  -1.0576032e+00   1.0332902e+00   1.3242006e+00   1.9139527e+00  -1.3384576e-01  -1.0049185e+00  -8.8368978e-01  -3.8658269e-01  -5.4871304e-01  -6.4253813e-01  -5.2639422e-01  -5.8406509e-01  -4.8197533e-01  -4.8871727e-01  -5.7262041e-01  -6.4896589e-01   1.7032434e-01  -4.4794425e-01   1.7330170e-01  -6.7339850e-01   8.8565962e-01  -1.7330155e-01   6.7339864e-01  -9.9534403e-01  -1.1521702e+00  -9.9831413e-01  -3.3855980e-01  -6.9452106e-01  -9.6735427e-01  -9.2939672e-01   7.2131507e-01   8.4535323e-01  -3.1621570e-01   0.0000000e+00   0.0000000e+00   0.0000000e+00   0.0000000e+00   0.0000000e+00   0.0000000e+00   0.0000000e+00   0.0000000e+00   0.0000000e+00   0.0000000e+00  -1.2089080e+00   0.0000000e+00   0.0000000e+00   0.0000000e+00  -1.2089080e+00   0.0000000e+00  -1.4099297e+00   1.1297592e+00  -1.2990664e+00   0.0000000e+00   0.0000000e+00  -5.0977161e-01  -8.6652004e-01  -5.5618075e-01  -7.6364467e-01  -7.1998838e-01   1.7031884e+00  -6.9441258e-01  -4.3184220e-01  -2.9159125e-01  -5.5729603e-01  -5.6521504e-01  -1.1893977e+00   5.8094654e-04  -1.0225546e+00  -7.5048992e-01  -5.2060776e-01  -6.3529311e-01  -6.4883679e-01  -5.3266611e-01  -6.7175638e-01  -1.3233868e+00  -5.3165110e-01  -5.8635241e-02  -9.4715444e-01   2.0145309e+00  -1.6398010e+00  -2.0526423e+00  -1.6680231e+00  -1.2089080e+00  -1.1532042e+00  -1.1746667e+00  -1.2371014e+00  -1.8058803e-01  -3.0849302e-02  -6.3406011e-02  -6.0326137e-01  -1.1152275e+00  -6.7532835e-01  -6.3907572e-01  -1.2459189e+00  -3.9201542e-01  -9.9697876e-01  -1.1354265e+00
  -2.0729121e-01  -2.0209440e-01   0.0000000e+00   0.0000000e+00  -2.0209440e-01   0.0000000e+00  -1.6054627e+00  -3.0850866e-02   6.9171600e-01   4.4352787e+00  -2.3068765e-01  -8.8218902e-01  -4.1039521e-01   1.9617782e-01  -6.2041193e-01  -1.6454730e+00   0.0000000e+00  -1.3808026e-01  -3.4979595e-03  -3.2189780e-01  -1.7147114e-01  -5.2052018e-02  -4.9841906e-02  -1.9967471e-01  -1.2507663e+00  -1.0372101e-01  -4.3765447e-01  -5.2934638e-01  -2.4320892e-01  -3.8880900e-01  -3.1274423e-01   7.5319180e-01  -2.3367996e-01  -7.3021760e-01  -3.9675474e-01  -4.9453920e-01  -4.9368809e-01  -4.4354180e-01  -2.3646207e-01   0.0000000e+00   0.0000000e+00  -4.3913547e-01  -3.3197421e-01   2.8152590e-02   1.1358211e-01  -3.9266254e-01  -4.0426764e-01  -2.2306358e-01   5.8608340e-03   0.0000000e+00   0.0000000e+00  -1.7370041e+00  -1.6537709e+00  -1.2557340e-01   0.0000000e+00  -2.0047173e-02  -6.1193783e-01   2.3385258e-02  -1.0514530e-01  -4.1277236e-02  -1.9290447e+00   1.6383430e-01  -1.3812215e-02  -1.9813495e-01  -1.0513260e-01   0.0000000e+00   0.0000000e+00   0.0000000e+00   0.0000000e+00   0.0000000e+00   0.0000000e+00   5.5009645e+00  -4.5280817e-02  -4.3280688e-01  -3.2907720e-01  -2.9872036e-01  -6.0632395e-01  -4.8998140e-01  -4.1583492e-01  -5.6379624e-01   9.0589010e-01  -2.1389885e-01   0.0000000e+00   0.0000000e+00  -1.7172542e-01   1.2100737e+00   7.9917946e-01   2.7743760e+00   2.8693015e-01   1.6844951e+00  -8.8368978e-01  -7.8594384e-01  -8.0804890e-02   4.2136671e-01   1.5349918e+00  -5.8406509e-01  -4.8197533e-01  -4.8871727e-01  -5.7262041e-01  -6.4896589e-01  -9.4842882e-01  -4.4794425e-01   5.0137369e-03  -1.8661388e+00  -1.5740161e+00  -5.0137396e-03   1.8661388e+00   1.2803580e+00  -1.8596010e-01  -1.4267617e+00  -1.1733050e+00  -1.0499049e-01   4.7613529e-01   1.0376990e+00   7.2131507e-01   8.4535323e-01  -1.7227353e-01   0.0000000e+00   0.0000000e+00   0.0000000e+00   0.0000000e+00   0.0000000e+00   0.0000000e+00   0.0000000e+00   0.0000000e+00   0.0000000e+00   0.0000000e+00  -1.9247949e-01   0.0000000e+00   0.0000000e+00   0.0000000e+00  -1.9247949e-01   0.0000000e+00  -2.4847307e-01  -8.8503009e-01  -3.4986007e-02   0.0000000e+00   0.0000000e+00   4.6458780e-01  -7.3688926e-01  -9.3971962e-01  -7.6364467e-01  -7.1998838e-01  -5.5506709e-01   6.7530563e-01  -4.3184220e-01   8.0969966e-01   4.0849899e-02  -5.3372093e-01  -1.5761801e-01  -9.7049855e-01  -1.0225546e+00  -6.3966334e-01  -7.1736329e-01  -2.3175157e-01   2.9350173e-01   9.0174287e-02   1.4187700e-01   1.0693840e-01  -6.0178829e-01  -5.8635241e-02  -1.4330290e+00   2.9149894e-01  -2.8682923e-01   1.7640556e-01  -3.5998348e-01  -1.9247949e-01  -2.2627120e-01  -1.5779372e-01  -1.8840916e-01  -1.2813241e+00  -3.0849302e-02  -6.3406011e-02  -6.0326137e-01   4.5345730e-01  -1.2459469e+00  -1.3732989e+00  -5.3798876e-01  -2.5556630e-01  -4.5625353e-01  -4.3048898e-01
  -8.3037359e-01  -9.3950094e-01   0.0000000e+00   0.0000000e+00  -9.3950094e-01   0.0000000e+00  -8.3576656e-01  -3.0850866e-02   4.2743352e-01  -1.4484715e-01  -8.5094862e-01  -8.8218902e-01  -9.1489087e-01  -4.7988515e-01  -1.0792656e+00  -1.3011483e+00   0.0000000e+00  -1.3808026e-01  -6.4111425e-01  -3.2189780e-01  -1.7147114e-01  -7.2326024e-01  -4.9841906e-02  -1.9967471e-01  -1.2507663e+00  -1.0372101e-01  -4.3765447e-01   7.6932146e-02  -8.8057607e-01  -1.0251240e+00  -1.4172924e+00   6.2639961e-01  -8.3092147e-01  -1.2131436e+00  -8.5711304e-01  -1.0483669e+00  -1.4594826e+00  -1.0083356e+00  -2.3646207e-01   0.0000000e+00   0.0000000e+00  -9.5143143e-01  -8.9148276e-01  -6.2416061e-01  -6.0167690e-01  -9.0649568e-01  -8.9248904e-01  -5.0063402e-01  -4.2471744e-01   0.0000000e+00   0.0000000e+00  -1.2933482e+00  -1.2653786e+00  -1.1138070e+00   0.0000000e+00  -2.0099158e-02  -6.2204478e-01   2.8385966e-01  -1.0511056e-01  -4.1277236e-02   5.1897509e-01   4.3286904e-01  -1.3870460e-02  -4.0444397e-01  -1.0549016e-01   0.0000000e+00   0.0000000e+00   0.0000000e+00   0.0000000e+00   0.0000000e+00   0.0000000e+00  -1.5177087e-01  -4.5280817e-02  -9.9301873e-01  -9.6456429e-01  -8.3715379e-01  -1.0825382e+00  -1.0210445e+00  -8.4874602e-01  -9.5610217e-01   7.4491649e-02  -8.2183539e-01   0.0000000e+00   0.0000000e+00  -1.1395936e+00   1.1156151e+00  -1.4740419e-01   1.9117437e+00  -3.0744792e-01   1.2608200e+00  -8.8368978e-01  -7.8594384e-01  -5.4871304e-01  -6.4253813e-01  -5.2639422e-01  -5.8406509e-01  -4.8197533e-01  -4.8871727e-01  -5.7262041e-01  -3.2054987e-02  -9.4842882e-01  -4.4794425e-01   1.0249233e+00  -1.4610512e+00  -7.3864220e-01  -1.0249233e+00   1.4610512e+00  -9.9534403e-01  -7.3678413e-01  -1.2473042e+00  -8.2366763e-01  -9.6984208e-01  -5.5225794e-01  -9.2939672e-01  -1.0328841e+00  -1.2284440e+00  -2.9476660e-01   0.0000000e+00   0.0000000e+00   0.0000000e+00   0.0000000e+00   0.0000000e+00   0.0000000e+00   0.0000000e+00   0.0000000e+00   0.0000000e+00   0.0000000e+00  -9.6826097e-01   0.0000000e+00   0.0000000e+00   0.0000000e+00  -9.6826097e-01   0.0000000e+00  -1.0227775e+00  -8.8503009e-01  -1.0260422e+00   0.0000000e+00   0.0000000e+00   9.1808672e-02  -8.6652004e-01   1.9219732e-01  -7.6364467e-01  -7.1998838e-01  -5.9565016e-01  -7.6410470e-01  -4.3184220e-01   3.0773400e-02  -5.5729603e-01  -1.1435174e-01  -7.9540158e-01  -1.0107420e+00  -1.1783143e-01  -7.5048992e-01  -7.7033596e-01  -1.2590459e-01  -4.5944839e-01  -8.2896924e-01  -2.5693295e-01  -9.7656318e-01  -4.6365636e-01  -5.8635241e-02  -1.0974842e+00   1.4268688e+00  -1.0089591e+00  -1.3706810e+00  -1.1381545e+00  -9.6826097e-01  -8.4386962e-01  -8.5270163e-01  -9.1331984e-01  -8.2027500e-01  -3.0849302e-02  -6.3406011e-02  -6.0326137e-01  -5.6999332e-01  -1.2459469e+00  -1.0657657e+00  -1.0280121e+00  -3.6623204e-01  -7.8900752e-01  -8.2893194e-01
  -4.9805595e-01  -4.8586093e-01   0.0000000e+00   0.0000000e+00  -4.8586093e-01   0.0000000e+00   3.1877758e-01  -3.0850866e-02   6.9171600e-01  -1.4484715e-01  -5.6149350e-01   1.3135367e-01  -4.1039521e-01  -5.9256231e-01  -3.2175836e-01   1.1734567e+00   0.0000000e+00  -1.3808026e-01  -5.3484487e-01  -3.2189780e-01  -1.7147114e-01  -6.4868155e-01  -4.9841906e-02   2.5555778e-01  -2.4648025e-01  -1.0372101e-01   1.0377629e+00  -1.7987173e-01  -4.1054370e-01  -3.8880900e-01  -3.1274423e-01   7.5319180e-01  -5.5220876e-01  -1.2131436e+00  -3.9675474e-01  -4.9453920e-01  -4.9368809e-01  -7.4766152e-01  -2.3646207e-01   0.0000000e+00   0.0000000e+00  -4.1407251e-01  -4.4784582e-01  -5.9870389e-01  -5.3817188e-01  -4.2385654e-01  -2.8839325e-01  -5.4936359e-01  -4.4389465e-01   0.0000000e+00   0.0000000e+00   4.7904870e-01   4.0392031e-01  -3.2322012e-01   0.0000000e+00  -1.9402830e-02   1.9405259e-01  -4.6325537e-01  -1.0243490e-01  -4.1277236e-02   6.2366605e-01  -3.9377756e-01  -1.3738539e-02  -3.5312712e-02  -1.0169052e-01   0.0000000e+00   0.0000000e+00   0.0000000e+00   0.0000000e+00   0.0000000e+00   0.0000000e+00  -1.5177087e-01  -4.5280817e-02  -4.3280688e-01  -4.9083122e-01  -3.9345963e-01  -4.4381246e-01  -4.8825055e-01  -3.8756662e-01  -4.7034121e-01  -4.1324270e-01  -4.0384371e-01   0.0000000e+00   0.0000000e+00  -4.0585485e-01   3.7888238e-01   4.0661287e-01  -4.1104513e-01  -3.6926269e-01  -7.6917265e-01   1.1607628e-01  -7.8594384e-01   2.0871166e+00  -4.2322157e-01  -5.2639422e-01   4.3760090e-02  -6.9268701e-02  -4.8871727e-01   7.4283469e-01   1.3973759e+00  -9.4842882e-01  -4.4794425e-01  -7.2736778e-01   6.4874745e-01   4.0389847e-01   7.2736778e-01  -6.4874724e-01   8.0483120e-01  -6.5485871e-01   1.3408463e-01  -1.3530311e-02   2.2195167e-01  -6.2127900e-01   4.2482007e-01  -3.9499312e-01  -5.3717846e-01  -2.0014385e-01   0.0000000e+00   0.0000000e+00   0.0000000e+00   0.0000000e+00   0.0000000e+00   0.0000000e+00   0.0000000e+00   0.0000000e+00   0.0000000e+00   0.0000000e+00  -4.5813090e-01   0.0000000e+00   0.0000000e+00   0.0000000e+00  -4.5813090e-01   0.0000000e+00  -2.4847307e-01  -8.8503009e-01  -4.1624243e-01   0.0000000e+00   0.0000000e+00  -3.2221611e-01  -2.1144527e-01   2.3695322e+00  -6.2563230e-01  -7.1998838e-01  -7.0580419e-01  -7.3017867e-01  -4.3184220e-01   3.8449936e-01  -5.5729603e-01  -4.6278328e-01  -4.2339909e-01   1.0058654e-02   5.6628768e-01  -6.9548183e-01  -6.1674729e-01   6.5401670e-01  -8.9878051e-02  -8.2896924e-01  -5.8909615e-01  -1.6522219e-01  -8.3853754e-01  -5.8635241e-02   9.6522937e-02   2.9149894e-01  -2.8682923e-01  -2.3286939e-01  -3.2579367e-01  -4.5813090e-01  -4.3663340e-01  -4.7260400e-01  -4.9352419e-01   4.7853633e-01  -3.0849302e-02  -6.3406011e-02   1.4539844e-01  -7.4818874e-01   3.6790660e-01   3.8620067e-01  -3.8126088e-01  -2.7294835e-01  -3.7306503e-01  -3.6919007e-01
  -1.2393251e-01   3.2339872e-02   0.0000000e+00   0.0000000e+00   3.2339872e-02   0.0000000e+00   1.4733217e+00  -3.0850866e-02   1.6315103e-01  -1.4484715e-01  -1.0663546e-01   1.1448963e+00   9.4100456e-02  -1.4185367e-01  -1.7373137e-01  -3.5948391e-01   0.0000000e+00  -1.3808026e-01  -3.4979595e-03  -3.2189780e-01  -1.7147114e-01  -2.7578809e-01  -4.9841906e-02  -1.1101397e+00   1.4273298e+00  -1.0372101e-01  -4.3765447e-01  -3.9958874e-03  -3.8312532e-01   4.5961106e-01   6.4453081e-01   1.1923082e-01  -1.1423166e-01   2.3563450e-01   6.3603568e-02   2.4389769e-01   3.4333376e-01  -1.8286776e-01  -2.3646207e-01   0.0000000e+00   0.0000000e+00   1.3006821e-01  -1.5033156e-01  -1.7597603e-01  -1.4049441e-01   9.0259160e-02  -1.7363491e-01   1.4475998e-02   8.8503220e-02   0.0000000e+00   0.0000000e+00   3.1844736e-01   5.3384555e-01   7.2073316e-02   0.0000000e+00  -1.9738106e-02  -4.7957922e-01   1.0744923e-01  -1.0497110e-01  -4.1277236e-02  -1.2159843e+00   6.5957005e-01  -1.3611049e-02  -1.3467466e-01  -1.0508509e-01   0.0000000e+00   0.0000000e+00   0.0000000e+00   0.0000000e+00   0.0000000e+00   0.0000000e+00  -1.5177087e-01  -4.5280817e-02   1.3753018e-01   7.8498869e-02  -1.4381608e-01   5.5424762e-02   1.2223466e-02  -1.7770739e-01  -5.0697084e-02  -1.0321430e+00  -1.1263279e-01   0.0000000e+00   0.0000000e+00   5.0780750e-01  -5.3850816e-01  -9.4005135e-01  -7.1547481e-01  -2.5894137e-01  -7.2262289e-01  -8.8368978e-01   1.3415256e-01   4.3047630e+00  -6.4253813e-01  -5.2639422e-01  -5.8406509e-01  -4.8197533e-01  -4.8871727e-01  -5.7262041e-01   2.2967340e+00   7.2970097e-01  -9.5298050e-02  -2.4795713e+00   2.6255763e-01   2.8157936e+00   2.4795714e+00  -2.6255763e-01   1.5660223e+00  -9.8461552e-01   1.1233942e-01   1.8253287e+00   1.7469231e+00  -2.5451428e-01   1.3152953e+00  -2.2325376e-01  -3.3967366e-01  -8.8957028e-02   0.0000000e+00   0.0000000e+00   0.0000000e+00   0.0000000e+00   0.0000000e+00   0.0000000e+00   0.0000000e+00   0.0000000e+00   0.0000000e+00   0.0000000e+00  -1.6410837e-01   0.0000000e+00   0.0000000e+00   0.0000000e+00  -1.6410837e-01   0.0000000e+00   1.3867915e-01   1.1297592e+00   6.4320968e-02   0.0000000e+00   0.0000000e+00  -1.4333324e+00   2.0376349e+00  -5.5618075e-01   5.5425483e-01  -2.3907130e-01   2.1553997e+00  -7.6410470e-01  -4.3184220e-01  -8.1543647e-02  -5.5729603e-01  -6.6203207e-01  -1.4971477e-01   5.0624234e-01   2.0103631e+00  -7.5048992e-01   1.3953606e+00  -6.3529311e-01  -2.3481845e-01   1.2423518e-02  -8.3582347e-01  -4.2408162e-02   6.0119776e-01  -5.8635241e-02   9.8087945e-01  -4.3564521e-01   2.7329845e-01   2.0010499e-01   3.1484065e-01  -1.6410837e-01  -6.5204243e-02  -1.3803796e-02   1.7856943e-02   4.7134954e-01  -3.0849302e-02  -6.3406011e-02  -6.0326137e-01  -5.7810428e-01   6.8713018e-02   1.2642320e+00   4.7553139e-02  -1.3505074e-01   2.5084870e-01   5.9902342e-02
  -6.3060878e-01  -2.8963885e-01   0.0000000e+00   0.0000000e+00  -2.8963885e-01   0.0000000e+00  -8.3576656e-01  -3.0850866e-02   1.6315103e-01  -1.4484715e-01  -6.4419496e-01   1.3135367e-01  -2.4222999e-01  -4.7988515e-01  -3.7481312e-01   1.4256352e+00   0.0000000e+00  -1.3808026e-01  -6.4111425e-01  -3.2189780e-01  -1.7147114e-01  -9.4699632e-01  -4.9841906e-02   1.1660227e+00   4.2304376e-01  -1.0372101e-01  -4.3765447e-01  -3.0503004e-01  -9.4509727e-01  -1.7670398e-01  -5.7848451e-02   1.1923082e-01  -6.3184097e-01   7.1856055e-01  -2.4330197e-01  -3.0992998e-01  -2.7081240e-01  -7.9110720e-01  -2.3646207e-01   0.0000000e+00   0.0000000e+00  -2.3675476e-01  -5.2933507e-01  -7.7598735e-01  -7.1138034e-01  -2.4766374e-01  -5.9803174e-01  -6.2245780e-01  -5.0439318e-01   0.0000000e+00   0.0000000e+00   6.9422220e-01   1.0694835e+00  -1.2557340e-01   0.0000000e+00  -1.9639857e-02  -4.9830554e-01   2.2728371e-01  -1.0503460e-01  -4.1277236e-02  -1.4527150e+00   4.4501494e-01  -1.3483443e-02  -4.0444397e-01  -1.0532904e-01   0.0000000e+00   0.0000000e+00   0.0000000e+00   0.0000000e+00   0.0000000e+00   0.0000000e+00  -1.5177087e-01  -4.5280817e-02  -2.4348625e-01  -2.5012557e-01  -2.6612625e-01  -5.3485197e-01  -4.9707869e-01  -4.4097646e-01  -5.9537495e-01   4.4461950e-01  -5.1430789e-01   0.0000000e+00   0.0000000e+00   1.8096250e-01  -2.1032947e-01  -3.7023746e-01  -7.8109419e-01  -5.0530326e-01  -1.9606249e-01  -6.7184217e-01  -2.5459557e-01  -5.4871304e-01   3.8727779e-01  -1.1900244e-01  -5.8406509e-01  -4.8605196e-04  -4.8871727e-01   7.1186294e-02  -3.4051043e-01   2.4089641e+00  -4.4794425e-01  -1.6765565e+00   8.4540240e-01   3.0233398e+00   1.6765565e+00  -8.4540240e-01   1.4269995e-01  -9.3327411e-01   2.4626318e-01   1.5065952e+00   8.1273595e-01  -6.8969683e-01  -7.8304040e-02   7.2131507e-01   8.4535323e-01  -1.5220774e-01   0.0000000e+00   0.0000000e+00   0.0000000e+00   0.0000000e+00   0.0000000e+00   0.0000000e+00   0.0000000e+00   0.0000000e+00   0.0000000e+00   0.0000000e+00  -4.6858829e-01   0.0000000e+00   0.0000000e+00   0.0000000e+00  -4.6858829e-01   0.0000000e+00  -2.4847307e-01   1.1297592e+00  -1.2267585e-01   0.0000000e+00   0.0000000e+00  -3.9733878e-01  -8.6652004e-01   1.0187600e+00  -2.6772406e-01   1.6211388e+00  -7.0580419e-01  -3.9956128e-01  -4.3184220e-01   1.2850383e-01  -5.5729603e-01  -8.6689563e-01  -3.8341699e-01  -2.0477964e-01  -5.7349494e-01   2.8630736e+00  -9.1411885e-01   1.8984184e+00  -2.7006011e-01  -6.2017973e-01  -1.0865798e+00  -6.1608422e-02  -1.8554445e-01  -5.8635241e-02   1.0486717e+00   1.6223525e-02  -8.5908084e-02   8.5369252e-02  -1.0378214e-01  -4.6858829e-01  -4.5939850e-01  -4.1715446e-01  -2.6106504e-01  -3.4877360e-01  -3.0849302e-02  -6.3406011e-02   7.9700870e-01  -8.6024352e-01   1.7058408e+00  -3.4256695e-01  -3.0937426e-01  -2.2311980e-01  -2.8987653e-01  -2.4659224e-01
  -7.1441900e-01  -7.0033852e-01   0.0000000e+00   0.0000000e+00  -7.0033852e-01   0.0000000e+00  -8.3576656e-01  -3.0850866e-02  -6.2969644e-01  -1.4484715e-01  -8.0959789e-01  -3.7541767e-01  -8.3080826e-01  -8.1791663e-01  -6.7114503e-01   9.0539874e-01   0.0000000e+00  -1.3808026e-01  -8.5365301e-01  -3.2189780e-01  -1.7147114e-01  -7.2326024e-01  -4.9841906e-02  -1.9967471e-01  -9.1600425e-01  -1.0372101e-01   2.5131803e+00   6.1352823e-02  -6.3051534e-01  -6.0091401e-01  -4.3547182e-01  -6.4152236e-01  -8.3092147e-01   2.3563450e-01  -8.5711304e-01  -6.7914843e-01  -6.0099860e-01  -7.0421585e-01  -2.3646207e-01   0.0000000e+00   0.0000000e+00  -8.0109603e-01  -6.3274156e-01  -8.0144414e-01  -7.9860344e-01  -8.4976360e-01  -6.7612902e-01  -1.0366583e+00  -1.0002480e+00   0.0000000e+00   0.0000000e+00   1.0866350e-01   2.7374596e-01  -5.2086684e-01   0.0000000e+00  -1.9938220e-02  -5.7389807e-01  -1.3087913e-01  -1.0540551e-01  -4.1277236e-02   8.3374391e-01   2.0566584e-01  -1.3711265e-02  -2.0723679e-01  -1.0516036e-01   0.0000000e+00   0.0000000e+00   0.0000000e+00   0.0000000e+00   0.0000000e+00   0.0000000e+00  -1.5177087e-01  -4.5280817e-02  -7.6620444e-01  -6.9806666e-01  -4.6470212e-01  -6.4134774e-01  -5.8499815e-01  -3.7433663e-01  -4.4096935e-01  -3.4352936e-01  -6.3623813e-01   0.0000000e+00   0.0000000e+00  -8.1266475e-01   7.8735227e-01   1.4598696e+00   5.9159051e-01  -3.1475948e-01   9.0007055e-01   1.0872508e-01  -7.8594384e-01  -5.4871304e-01   3.6151753e-02  -5.2639422e-01  -5.8406509e-01   5.2794778e-01  -4.8871727e-01  -5.7262041e-01  -3.4051043e-01  -3.8905224e-01  -4.4794425e-01   5.0390599e-01  -7.9154835e-01  -4.8052044e-01  -5.0390584e-01   7.9154856e-01  -3.9331071e-01  -4.4738789e-01  -8.1078590e-01  -5.8111375e-01  -6.0608302e-01  -3.1651953e-01  -5.1111122e-01   7.2131507e-01   8.4535323e-01  -2.4415037e-01   0.0000000e+00   0.0000000e+00   0.0000000e+00   0.0000000e+00   0.0000000e+00   0.0000000e+00   0.0000000e+00   0.0000000e+00   0.0000000e+00   0.0000000e+00  -5.9432289e-01   0.0000000e+00   0.0000000e+00   0.0000000e+00  -5.9432289e-01   0.0000000e+00  -6.3562529e-01   1.1297592e+00  -6.1412241e-01   0.0000000e+00   0.0000000e+00  -4.1029850e-01  -3.2112221e-01  -7.6240897e-01  -2.6772406e-01  -7.1998838e-01  -7.0580419e-01   7.0923170e-01  -4.3184220e-01  -5.0163873e-01  -2.5822306e-01   6.8508366e-02  -5.5974248e-01  -5.0508053e-01  -1.0225546e+00  -7.8064564e-04  -8.1833848e-01  -4.8644582e-01  -8.3822507e-01  -2.3241606e-01   6.9596701e-01  -4.8569924e-01  -7.3779291e-01  -5.8635241e-02  -4.0247856e-01   1.0133543e+00  -1.0089591e+00  -4.2192588e-01  -1.0338587e+00  -5.9432289e-01  -7.1952855e-01  -7.2302126e-01  -7.0621020e-01   5.4221643e-01  -3.0849302e-02  -6.3406011e-02  -7.6424531e-02  -6.1051843e-01  -4.4986863e-01  -3.1773681e-03  -6.8914852e-01  -3.4175231e-01  -9.5538451e-01  -8.5958140e-01
  -4.5119175e-01  -5.7809197e-01   0.0000000e+00   0.0000000e+00  -5.7809197e-01   0.0000000e+00  -6.6070466e-02  -3.0850866e-02   6.9171600e-01  -1.4484715e-01  -5.6149350e-01   1.3135367e-01  -1.5814738e-01  -1.4185367e-01  -6.9236892e-01  -6.4899950e-01   0.0000000e+00  -1.3808026e-01  -1.0976734e-01  -3.2189780e-01  -1.7147114e-01  -8.7241763e-01  -4.9841906e-02  -1.1101397e+00   7.5780576e-01  -1.0372101e-01  -4.3765447e-01  -2.5715495e-01  -8.2793726e-01  -1.0251240e+00  -1.4172924e+00   7.5319180e-01  -4.7257656e-01  -2.4729155e-01  -1.3122816e-02  -1.0483669e+00  -1.4594826e+00  -7.4766152e-01  -2.3646207e-01   0.0000000e+00   0.0000000e+00  -2.1488504e-01  -3.8962568e-01  -3.0777890e-01  -2.4378686e-01  -1.5642470e-01  -3.8145985e-01  -8.4684134e-02   5.6134314e-02   0.0000000e+00   0.0000000e+00   4.1263382e-01   4.1003187e-01  -7.1851356e-01   0.0000000e+00  -1.9793389e-02  -5.2644606e-01   2.6942377e-02  -1.0481300e-01  -4.1277236e-02   6.0399642e-01   7.4480000e-02  -1.3615838e-02  -4.0444401e-01  -1.0480581e-01   0.0000000e+00   0.0000000e+00   0.0000000e+00   0.0000000e+00   0.0000000e+00   0.0000000e+00  -1.5177087e-01  -4.5280817e-02  -4.0556917e-01  -6.5273394e-01  -7.7766930e-01  -5.3902642e-01  -7.1841947e-01  -7.6983320e-01  -7.6063235e-01   3.2339570e-01  -3.7974076e-01   0.0000000e+00   0.0000000e+00  -1.1512918e-01   8.6970400e-02  -5.9586523e-02  -5.0961592e-01  -3.0744792e-01  -8.2957652e-01   1.8618315e-01  -7.8594384e-01  -5.4871304e-01   1.2833994e-01   3.6801221e-01  -2.4965646e-01  -4.8197533e-01  -4.8871727e-01   1.2816282e+00  -6.4896589e-01   3.7678865e-01  -4.4794425e-01  -4.2626712e-01   3.2772457e-01   3.0733500e-01   4.2626734e-01  -3.2772457e-01   4.1385673e-01  -7.3681971e-01  -2.0630542e-01  -1.8450875e-01  -9.3469789e-02  -6.7577863e-01   2.0807857e-02  -6.4306193e-01  -8.1368448e-01  -2.2161216e-01   0.0000000e+00   0.0000000e+00   0.0000000e+00   0.0000000e+00   0.0000000e+00   0.0000000e+00   0.0000000e+00   0.0000000e+00   0.0000000e+00   0.0000000e+00  -6.4289815e-01   0.0000000e+00   0.0000000e+00   0.0000000e+00  -6.4289815e-01   0.0000000e+00  -6.3562529e-01   1.1297592e+00  -6.7616851e-01   0.0000000e+00   0.0000000e+00   4.4902416e-02   1.0113414e+00  -4.1741127e-01  -7.6364467e-01  -7.1998838e-01   1.8539256e+00  -7.6410470e-01  -4.3184220e-01  -1.5447684e-01  -5.5729603e-01  -2.8146443e-01  -3.3019255e-01   5.8094654e-04   9.3856639e-01  -7.5048992e-01   7.7482384e-01  -1.3442245e-02  -6.4883679e-01  -4.2545968e-01  -6.7175638e-01  -7.9639542e-01   2.8549621e-01  -5.8635241e-02   1.1234709e-01   9.5565570e-02   1.8820055e-01  -9.0087760e-01   6.1576382e-02  -6.4289815e-01  -3.0475930e-01  -3.1877625e-01  -4.8106729e-01  -1.8058803e-01  -3.0849302e-02  -6.3406011e-02  -6.0326137e-01  -7.8196132e-01  -8.4794138e-02   9.5147467e-02  -2.6693548e-01  -2.5180019e-01   4.5881995e-01   1.2120126e-01
  -2.0324221e-01  -2.1646059e-01   0.0000000e+00   0.0000000e+00  -2.1646059e-01   0.0000000e+00  -6.6070466e-02  -3.0850866e-02   6.9171600e-01   4.4352787e+00  -2.3068765e-01  -8.8218902e-01  -1.5814738e-01   8.3500656e-02  -3.0701013e-01  -3.9105984e-01   0.0000000e+00  -1.3808026e-01  -3.4979595e-03  -3.2189780e-01  -1.7147114e-01  -2.7578809e-01  -4.9841906e-02  -6.5490720e-01   8.8281757e-02  -1.0372101e-01  -4.3765447e-01  -7.7101725e-01  -1.0587664e-01  -6.0091401e-01  -8.0788652e-01   7.5319180e-01  -1.5404776e-01  -1.2131436e+00  -1.3122816e-02  -6.7914843e-01  -9.2663044e-01  -3.1320478e-01  -2.3646207e-01   0.0000000e+00   0.0000000e+00  -2.7179276e-01  -2.1299039e-01  -2.8253933e-02  -1.0897247e-02  -1.0462129e-01  -2.1499870e-01  -2.6588108e-01  -1.8217192e-01   0.0000000e+00   0.0000000e+00  -5.4336948e-01  -4.3850630e-01  -1.2557340e-01   0.0000000e+00  -1.9940142e-02  -4.9839195e-01  -5.7747876e-03  -1.0514815e-01  -4.1277236e-02  -1.2041560e+00   7.4151561e-01  -1.3794854e-02  -2.6538764e-01  -1.0509154e-01   0.0000000e+00   0.0000000e+00   0.0000000e+00   0.0000000e+00   0.0000000e+00   0.0000000e+00   5.5009645e+00  -4.5280817e-02  -4.0556917e-01  -4.8908002e-01  -6.3668291e-01  -4.2538298e-01  -4.8994869e-01  -6.0307481e-01  -5.6599597e-01   3.3878691e-01  -1.9232621e-01   0.0000000e+00   0.0000000e+00   9.0451200e-01   1.2944498e-01  -7.9977805e-01  -1.8045893e-01  -6.7890541e-01  -4.6966407e-01   6.8606617e-01   8.9763586e-01  -8.0804890e-02   4.2136671e-01   2.4293983e+00  -5.4307306e-01  -4.8197533e-01  -4.8871727e-01  -5.7262041e-01  -6.4896589e-01  -7.4196451e-01   2.5734817e-01  -7.3623391e-01  -1.5757673e+00  -1.0834020e+00   7.3623391e-01   1.5757673e+00   2.0358866e+00  -5.4866187e-01  -1.2337497e+00  -8.6520295e-01   3.2668171e-01   2.1179063e-01   1.5128013e+00   7.2131507e-01   8.4535323e-01  -1.5159271e-01   0.0000000e+00   0.0000000e+00   0.0000000e+00   0.0000000e+00   0.0000000e+00   0.0000000e+00   0.0000000e+00   0.0000000e+00   0.0000000e+00   0.0000000e+00  -3.3158699e-01   0.0000000e+00   0.0000000e+00   0.0000000e+00  -3.3158699e-01   0.0000000e+00  -2.4847307e-01  -8.8503009e-01  -1.1858456e-01   0.0000000e+00   0.0000000e+00   7.5697848e-02   3.1791068e-01  -9.3971962e-01  -7.6364467e-01  -1.9177870e-01  -7.0580419e-01   1.1969017e+00  -4.3184220e-01   4.5360020e-02  -5.5729603e-01  -4.8286107e-01  -2.1087820e-01  -9.7049855e-01   1.6321113e-01  -7.5048992e-01   3.8131266e-01  -3.6596246e-02  -6.3574141e-02  -2.3027636e-01  -2.0570295e-01  -3.0984581e-02  -5.1350081e-01  -5.8635241e-02  -8.2739408e-01   9.5565570e-02   1.8820055e-01  -5.6347459e-02   3.6915703e-03  -3.3158699e-01  -1.6409485e-01  -1.2291418e-01  -2.1831771e-01  -8.7504552e-01  -3.0849302e-02  -6.3406011e-02  -6.0326137e-01  -1.3473917e-02  -2.9109120e-01  -1.1022992e+00  -2.5434935e-01  -2.2007794e-01   8.4471707e-02   2.9252884e-02
  -7.5640649e-01  -8.7619513e-01   0.0000000e+00   0.0000000e+00  -8.7619513e-01   0.0000000e+00  -4.5091851e-01  -3.0850866e-02   4.2743352e-01  -1.4484715e-01  -7.6824716e-01   6.3812501e-01  -7.4672565e-01  -3.6720799e-01  -9.5184469e-01  -9.8692955e-01   0.0000000e+00  -1.3808026e-01  -5.3484487e-01  -3.2189780e-01  -1.7147114e-01  -7.2326024e-01  -4.9841906e-02  -1.1101397e+00  -2.4648025e-01  -1.0372101e-01  -4.3765447e-01   7.6494319e-02  -1.0313665e+00  -1.0251240e+00  -1.4172924e+00   6.2639961e-01  -7.5128927e-01  -1.2131436e+00  -7.0366028e-01  -1.0483669e+00  -1.4594826e+00  -9.2144422e-01  -2.3646207e-01   0.0000000e+00   0.0000000e+00  -7.4905061e-01  -8.2836137e-01  -6.2416061e-01  -5.7795902e-01  -7.6149685e-01  -8.3107148e-01  -3.5794424e-01  -2.4563710e-01   0.0000000e+00   0.0000000e+00  -4.8626212e-01  -4.0964548e-01  -7.1851356e-01   0.0000000e+00  -2.0122282e-02  -6.3248602e-01   4.3420586e-02  -1.0536922e-01  -4.1277236e-02   1.3976453e+00   3.3267121e-01  -1.3868303e-02  -4.0444397e-01  -1.0538660e-01   0.0000000e+00   0.0000000e+00   0.0000000e+00   0.0000000e+00   0.0000000e+00   0.0000000e+00  -1.5177087e-01  -4.5280817e-02  -8.0794183e-01  -8.7268176e-01  -7.8296000e-01  -8.6339822e-01  -8.9428015e-01  -7.7049815e-01  -8.3253316e-01   2.6917411e-01  -7.5560125e-01   0.0000000e+00   0.0000000e+00  -1.0406567e+00   1.0162745e+00   5.3800654e-01   5.3872065e-01  -1.0959251e-01  -1.0049185e+00  -6.1622155e-01  -3.8658269e-01  -5.4871304e-01  -6.4253813e-01  -5.2639422e-01  -2.4965646e-01  -4.8197533e-01  -4.8871727e-01   2.2087525e+00  -6.4896589e-01  -9.4842882e-01  -4.4794425e-01   1.4629101e+00   1.7342082e-01  -1.5740161e+00  -1.4629101e+00  -1.7342082e-01  -9.9534403e-01  -6.0723288e-01  -4.9959859e-01  -1.1733050e+00  -1.1682774e+00  -8.8363535e-01  -9.2939672e-01  -6.4306193e-01  -8.1368448e-01  -2.6731742e-01   0.0000000e+00   0.0000000e+00   0.0000000e+00   0.0000000e+00   0.0000000e+00   0.0000000e+00   0.0000000e+00   0.0000000e+00   0.0000000e+00   0.0000000e+00  -9.3500345e-01   0.0000000e+00   0.0000000e+00   0.0000000e+00  -9.3500345e-01   0.0000000e+00  -6.3562529e-01  -8.8503009e-01  -7.7473992e-01   0.0000000e+00   0.0000000e+00   9.9775143e-02   1.0987042e+00  -9.3971962e-01  -7.6364467e-01  -7.1998838e-01  -7.0580419e-01  -7.6410470e-01  -4.3184220e-01   4.0983987e-02  -5.5729603e-01  -3.5240212e-01  -6.9125978e-01  -1.0107420e+00   1.0298026e+00  -7.5048992e-01   5.7454830e-02  -7.9596534e-02  -4.5944839e-01  -8.2896924e-01  -6.7175638e-01  -6.8896642e-01  -7.0699106e-01  -5.8635241e-02  -4.6973139e-01   9.8359180e-01  -7.4448700e-01  -9.9450880e-01  -8.3590215e-01  -9.3500345e-01  -7.6438243e-01  -7.7489341e-01  -8.4872394e-01  -1.2813241e+00  -3.0849302e-02  -6.3406011e-02  -6.0326137e-01  -7.5905357e-01  -1.2459469e+00  -2.7196411e-01  -8.3478810e-01  -3.4363537e-01  -5.3944203e-01  -6.4503519e-01
  -9.9731662e-01  -1.4538068e+00   0.0000000e+00   0.0000000e+00  -1.4538068e+00   0.0000000e+00  -1.2206146e+00  -3.0850866e-02  -1.4225439e+00  -1.4484715e-01  -8.0959789e-01  -8.8218902e-01  -1.3353039e+00  -9.3059379e-01  -1.1824218e+00  -2.1289494e+00   0.0000000e+00  -1.3808026e-01  -1.0661918e+00  -3.2189780e-01  -1.7147114e-01  -2.7578809e-01  -4.9841906e-02  -1.1101397e+00  -9.1600425e-01  -1.0372101e-01  -4.3765447e-01   9.8360340e-01  -5.4728128e-01  -1.0251240e+00  -1.4172924e+00  -1.4022755e+00  -8.3092147e-01  -1.2131436e+00  -1.3174713e+00  -1.0483669e+00  -1.4594826e+00  -3.1320478e-01  -2.3646207e-01   0.0000000e+00   0.0000000e+00  -1.3012045e+00  -1.1094799e+00  -7.9831326e-01  -9.5444930e-01  -1.3862781e+00  -1.0448449e+00  -5.5027159e-01  -8.6898154e-01   0.0000000e+00   0.0000000e+00  -7.0869231e-01  -1.3484021e+00  -1.7067471e+00   0.0000000e+00  -1.7224214e-02   1.8456278e+00   3.3338870e-02  -8.0278497e-02  -4.1277236e-02   1.0377798e+00   2.3062114e+00  -1.3848202e-02  -1.2759556e-01  -8.0292120e-02   0.0000000e+00   0.0000000e+00   0.0000000e+00   0.0000000e+00   0.0000000e+00   0.0000000e+00  -1.5177087e-01  -4.5280817e-02  -1.3323354e+00  -1.4035577e+00  -1.0940982e+00  -1.0623513e+00  -1.2068350e+00  -9.1624447e-01  -9.3265923e-01  -8.3265862e-02  -1.2676645e+00   0.0000000e+00   0.0000000e+00  -1.2808143e+00   1.2574121e+00   4.3715018e-01   5.7746018e+00   2.8994767e-01  -1.0049185e+00  -8.8368978e-01  -7.8594384e-01  -5.4871304e-01  -6.4253813e-01  -5.2639422e-01  -5.8406509e-01  -4.8197533e-01  -4.8871727e-01  -5.7262041e-01  -6.4896589e-01  -9.4842882e-01  -9.5298050e-02   1.3416600e+00  -1.7539965e+00  -1.3427556e+00  -1.3416601e+00   1.7539964e+00  -9.9534403e-01  -9.8194395e-01  -1.3872270e+00  -1.0962795e+00  -1.1245619e+00  -7.9724674e-01  -9.2939672e-01  -5.4183821e+00  -4.6847727e+00  -3.3195414e-01   0.0000000e+00   0.0000000e+00   0.0000000e+00   0.0000000e+00   0.0000000e+00   0.0000000e+00   0.0000000e+00   0.0000000e+00   0.0000000e+00   0.0000000e+00  -1.2280700e+00   0.0000000e+00   0.0000000e+00   0.0000000e+00  -1.2280700e+00   0.0000000e+00  -1.4099297e+00  -8.8503009e-01  -1.6209503e+00   0.0000000e+00   0.0000000e+00  -1.9241125e-01  -8.6652004e-01  -9.3971962e-01  -5.3503764e-01  -7.1998838e-01  -6.4782838e-01  -7.6410470e-01  -4.3184220e-01  -1.3418288e+00   7.2207169e-01   3.3651151e-01  -1.2637657e+00  -7.7764467e-01  -1.0225546e+00  -5.9402886e-01  -1.1108744e+00  -6.3529311e-01  -7.8561719e-01  -8.2896924e-01   1.5789043e-01  -1.4287257e+00  -1.3948292e+00  -5.8635241e-02  -1.3950869e+00   2.6879691e+00  -2.0267452e+00  -2.8592422e+00  -2.0958509e+00  -1.2280700e+00  -1.2702138e+00  -1.3991479e+00  -1.4152987e+00  -1.1797544e+00  -3.0849302e-02  -6.3406011e-02  -6.0326137e-01  -8.1380467e-01  -1.2459469e+00  -1.3055490e+00  -1.3542050e+00  -4.0505196e-01  -1.2049500e+00  -1.1967254e+00
   8.5944089e-01   7.3374965e-01   0.0000000e+00   0.0000000e+00   7.3374965e-01   0.0000000e+00  -6.6070466e-02  -3.0850866e-02   1.6315103e-01  -1.4484715e-01   9.6848355e-01   1.3135367e-01   4.3043090e-01   1.0975951e+00   5.0366699e-01  -1.3379151e+00   0.0000000e+00  -1.3808026e-01   8.4665709e-01  -3.2189780e-01  -1.7147114e-01   1.3649431e+00  -4.9841906e-02  -1.9967471e-01  -5.8124225e-01  -1.0372101e-01  -4.3765447e-01   9.3507896e-01   9.4317619e-01   1.7322411e+00   2.0637080e+00   1.1923082e-01   8.8117086e-01  -2.4729155e-01   2.9378272e-01   1.3515530e+00   1.5842335e+00   9.4671977e-01  -2.3646207e-01   0.0000000e+00   0.0000000e+00   5.0809761e-01   6.5622924e-01   1.0330849e+00   1.0558965e+00   4.4845076e-01   5.9474762e-01   9.4750376e-01   9.8948445e-01   0.0000000e+00   0.0000000e+00  -1.5784507e+00  -1.4625108e+00   7.2073316e-02   0.0000000e+00  -1.9961007e-02  -4.8469574e-01  -9.8991359e-02  -1.0452699e-01  -4.1277236e-02   8.0479354e-01   5.1969829e-01  -1.3847393e-02  -2.6184803e-01  -1.0433026e-01   0.0000000e+00   0.0000000e+00   0.0000000e+00   0.0000000e+00   0.0000000e+00   0.0000000e+00  -1.5177087e-01  -4.5280817e-02   6.8074904e-01   9.3602001e-01   6.6878810e-01   7.5201748e-01   9.9354496e-01   6.8929165e-01   1.0575164e+00   1.3652240e+00   7.1696906e-01   0.0000000e+00   0.0000000e+00  -6.2876527e-01   6.0270238e-01  -8.7841183e-01   1.7463353e-01  -8.7500378e-03   1.9806448e+00   9.3503485e-01  -7.8594384e-01  -5.4871304e-01  -6.4253813e-01  -5.2639422e-01   2.3501009e+00  -4.8197533e-01  -4.8871727e-01   1.2816282e+00  -6.4896589e-01  -9.4842882e-01  -4.4794425e-01   1.4629101e+00   8.2168973e-01  -1.5740161e+00  -1.4629101e+00  -8.2168973e-01  -9.9534403e-01   1.5968633e+00   1.4978716e+00  -1.1733050e+00  -1.1682774e+00   3.2609789e-01  -9.2939672e-01  -2.2325376e-01  -3.3967366e-01  -6.7593063e-02   0.0000000e+00   0.0000000e+00   0.0000000e+00   0.0000000e+00   0.0000000e+00   0.0000000e+00   0.0000000e+00   0.0000000e+00   0.0000000e+00   0.0000000e+00   8.8432432e-01   0.0000000e+00   0.0000000e+00   0.0000000e+00   8.8432432e-01   0.0000000e+00   1.3867915e-01  -8.8503009e-01   7.2159851e-02   0.0000000e+00   0.0000000e+00   1.4087107e+00   4.4362949e-01  -7.2903436e-01  -7.6364467e-01   9.7508934e-01  -2.5359289e-01   6.1478948e-02  -4.3184220e-01  -5.6931503e-03  -5.5729603e-01   2.2967583e+00   7.6986385e-01  -1.0107420e+00   5.1408095e-01  -7.5048992e-01   3.2386361e-01  -2.9129048e-01   3.4150633e-01   1.0922961e+00   1.3718590e+00  -2.5212810e-01   1.5390151e+00  -5.8635241e-02  -7.1698438e-01  -8.6280757e-01   5.1254316e-01   4.0486585e-01   6.8290376e-01   8.8432432e-01   6.7877242e-01   8.3493186e-01   8.3119371e-01  -1.2813241e+00  -3.0849302e-02  -6.3406011e-02  -6.0326137e-01   1.5388855e+00  -1.2459469e+00  -6.3907572e-01   3.5123725e-01  -2.9471371e-03   2.9244295e-01   1.8250017e-01
  -4.6277059e-02   1.4072682e-01   0.0000000e+00   0.0000000e+00   1.4072682e-01   0.0000000e+00   1.0884737e+00  -3.0850866e-02   1.2202810e+00  -1.4484715e-01  -1.8933692e-01   1.6516677e+00   3.4634829e-01   3.0885498e-01   1.8165413e-01   1.3576254e+00   0.0000000e+00  -1.3808026e-01  -3.4979595e-03  -3.2189780e-01  -1.7147114e-01  -6.4868155e-01  -4.9841906e-02   2.5555778e-01   1.0925678e+00  -1.0372101e-01   1.0377629e+00  -5.7652731e-01  -4.5189688e-01  -1.7670398e-01  -3.7771765e-01   1.3871528e+00  -1.5404776e-01  -2.4729155e-01   3.7050911e-01  -3.0992998e-01  -5.5049952e-01  -6.1732450e-01  -2.3646207e-01   0.0000000e+00   0.0000000e+00   3.5264947e-01   9.0312753e-02  -2.4413705e-01  -1.2060087e-01   3.1627041e-01   2.1547437e-01   3.1891599e-02   2.7236170e-01   0.0000000e+00   0.0000000e+00   1.0721577e+00   1.0509842e+00   2.6972003e-01   0.0000000e+00  -1.9112193e-02   2.5391380e-01   5.6540888e-02  -1.0169549e-01  -4.1277236e-02   5.2574137e-01  -1.9640937e-01  -1.3522112e-02  -6.0215679e-01  -1.0173429e-01   0.0000000e+00   0.0000000e+00   0.0000000e+00   0.0000000e+00   0.0000000e+00   0.0000000e+00  -1.5177087e-01  -4.5280817e-02   2.7971246e-01   4.6167848e-02  -3.9843541e-02   1.7345804e-01  -2.4317367e-02  -9.1673240e-02  -1.3391487e-01   5.6739273e-01   1.5374392e-01   0.0000000e+00   0.0000000e+00   2.8745063e-01  -3.1725213e-01  -4.1831537e-01  -8.6663455e-01  -1.0959251e-01  -6.1600109e-02   4.7377276e-01  -3.8658269e-01  -5.4871304e-01  -2.9141209e-01  -2.7193356e-01  -5.8406509e-01  -4.8197533e-01   1.0772857e+00   1.2816282e+00   1.9578636e+00   4.5057941e-01  -4.4794425e-01  -5.3413424e-01   6.7904426e-01   1.7884081e+00   5.3413446e-01  -6.7904405e-01  -6.2988725e-01  -1.5663034e-01   5.9330063e-01   1.3479834e+00   4.5270695e-01  -2.4792158e-01  -5.7782546e-01   7.2131507e-01   8.4535323e-01   9.1325143e-03   0.0000000e+00   0.0000000e+00   0.0000000e+00   0.0000000e+00   0.0000000e+00   0.0000000e+00   0.0000000e+00   0.0000000e+00   0.0000000e+00   0.0000000e+00   3.8800272e-02   0.0000000e+00   0.0000000e+00   0.0000000e+00   3.8800272e-02   0.0000000e+00   1.3867915e-01   1.1297592e+00   3.2852143e-01   0.0000000e+00   0.0000000e+00   5.2912610e-01   1.0353656e+00   9.2339342e-01  -5.8526391e-01   4.5057521e-01  -8.5654129e-01  -1.0918825e-03  -4.3184220e-01   8.8117400e-01  -5.5729603e-01  -7.6231600e-01   2.0738520e-01   1.6020914e-01   1.8617752e+00   1.1112998e+00  -4.6315862e-01   3.6694524e-01   2.9810484e-01  -8.2896924e-01  -9.7974161e-01   3.7461335e-01   1.2203195e-01  -5.8635241e-02   1.4126281e+00  -6.3594959e-01   5.8747943e-01   5.2959432e-01   5.6836261e-01   3.8800272e-02   1.5951858e-01   1.5165047e-01   1.7943228e-01  -5.1695920e-01  -3.0849302e-02  -6.3406011e-02  -6.0326137e-01  -3.5704188e-01   2.8689206e-01   1.1702957e+00   3.6793015e-01  -3.4814234e-02   4.5881995e-01   4.2769584e-01
  -8.3238962e-01  -8.4755881e-01   0.0000000e+00   0.0000000e+00  -8.4755881e-01   0.0000000e+00  -8.3576656e-01  -3.0850866e-02   1.6315103e-01  -1.4484715e-01  -8.9229935e-01   1.3135367e-01  -8.3080826e-01  -8.1791663e-01  -7.7580141e-01   8.6482772e-01   0.0000000e+00  -1.3808026e-01  -9.5992239e-01   3.2662206e+00  -1.7147114e-01  -8.7241763e-01  -4.9841906e-02   7.1079026e-01  -1.2507663e+00  -1.0372101e-01  -4.3765447e-01   5.9202440e-01  -1.0328752e+00  -8.1301902e-01  -9.2638210e-01   1.1923082e-01  -9.1055367e-01  -1.2131436e+00  -8.5711304e-01  -8.6375765e-01  -1.0302406e+00  -9.2144422e-01  -2.3646207e-01   0.0000000e+00   0.0000000e+00  -7.8212687e-01  -7.2346007e-01  -9.9145595e-01  -9.9170565e-01  -8.6255869e-01  -8.4203452e-01  -9.3745001e-01  -9.3557518e-01   0.0000000e+00   0.0000000e+00   8.7074417e-01   1.0367679e+00  -7.1851356e-01   0.0000000e+00  -2.0065528e-02  -6.1861992e-01  -1.8760603e-01  -1.0517044e-01  -4.1277236e-02   5.4415338e-01   1.0409307e-02  -1.3814316e-02  -4.0444397e-01  -1.0483996e-01   0.0000000e+00   0.0000000e+00   0.0000000e+00   0.0000000e+00   0.0000000e+00   0.0000000e+00  -1.5177087e-01  -4.5280817e-02  -7.6620444e-01  -7.8014851e-01  -6.2507570e-01  -6.6915217e-01  -6.8937325e-01  -5.4613755e-01  -5.4393558e-01  -3.0170127e-01  -7.5840318e-01   0.0000000e+00   0.0000000e+00  -9.0139974e-01   8.7644933e-01   1.2145643e+00   3.9404549e-01  -8.2825433e-01   1.8987557e-01  -8.8368978e-01  -5.2176782e-01   5.4651501e-01  -6.4253813e-01  -5.2639422e-01  -5.8406509e-01   4.3553270e+00  -4.8871727e-01  -5.7262041e-01  -3.2054987e-02  -9.4842882e-01  -4.4794425e-01   5.7306937e-01   1.3597463e+00  -8.6084659e-01  -5.7306938e-01  -1.3597461e+00  -1.9001013e-01  -5.9583642e-01   2.4721612e-01  -8.2366763e-01  -6.9604211e-01  -1.0311723e+00  -4.2286293e-01  -6.4306193e-01  -8.1368448e-01  -2.5004386e-01   0.0000000e+00   0.0000000e+00   0.0000000e+00   0.0000000e+00   0.0000000e+00   0.0000000e+00   0.0000000e+00   0.0000000e+00   0.0000000e+00   0.0000000e+00  -7.5025811e-01   0.0000000e+00   0.0000000e+00   0.0000000e+00  -7.5025811e-01   0.0000000e+00  -6.3562529e-01  -8.8503009e-01  -7.0647574e-01   0.0000000e+00   0.0000000e+00  -1.1477466e-01   8.3132704e-01   1.9219732e-01  -7.6364467e-01  -7.1998838e-01  -7.2609573e-01  -7.6410470e-01   2.3493812e+00  -6.3583580e-01  -5.5729603e-01   5.5124547e-01  -6.9428532e-01  -1.0107420e+00  -1.1783143e-01  -7.5048992e-01  -5.0817853e-01  -6.3057962e-02  -3.2135276e-01  -8.2896924e-01   3.0284414e-01  -7.4763953e-01  -7.6738412e-01  -5.8635241e-02  -1.6169910e-01   1.0133543e+00  -1.0089591e+00  -9.5551976e-01  -9.8999535e-01  -7.5025811e-01  -7.9110762e-01  -8.1245600e-01  -8.4237532e-01  -8.2027500e-01  -3.0849302e-02  -6.3406011e-02   2.6865834e+00  -7.9438671e-01  -3.3953880e-01  -1.0556643e-01  -6.6038887e-01  -3.5174699e-01  -7.4741327e-01  -8.2893194e-01
   7.5692560e-01   1.0084450e-01   0.0000000e+00   0.0000000e+00   1.0084450e-01   0.0000000e+00  -6.6070466e-02  -3.0850866e-02  -1.4225439e+00  -1.4484715e-01   8.8578208e-01   1.3135367e-01   3.4634829e-01   8.7224078e-01   4.2043148e-01  -1.3649901e+00   0.0000000e+00  -1.3808026e-01   7.4038771e-01  -3.2189780e-01  -1.7147114e-01   1.2903644e+00  -4.9841906e-02  -6.5490720e-01  -2.4648025e-01  -1.0372101e-01  -4.3765447e-01  -8.3952002e-01   8.5640278e-01  -1.0251240e+00  -1.4172924e+00  -1.4022755e+00   9.6080306e-01   2.3563450e-01   5.2396187e-01  -1.0483669e+00  -1.4594826e+00   1.5115135e+00  -2.3646207e-01   0.0000000e+00   0.0000000e+00   2.7942245e-01   5.5639708e-01   9.2083138e-01   7.1459696e-01   3.3318021e-01   8.3231461e-01   1.4805129e+00   1.0208403e+00   0.0000000e+00   0.0000000e+00  -2.2190775e-01  -7.4652926e-01   2.6972003e-01   0.0000000e+00  -1.8535965e-02   1.1913077e+00   1.2517417e-02  -9.4889424e-02  -4.1277236e-02   2.7821390e-01   5.1100085e-01  -1.3895942e-02   3.1578218e-01  -9.4865029e-02   0.0000000e+00   0.0000000e+00   0.0000000e+00   0.0000000e+00   0.0000000e+00   0.0000000e+00  -1.5177087e-01  -4.5280817e-02   2.4931450e-02  -4.1701923e-01  -6.3554279e-01   3.7936552e-01  -1.4736607e-01  -4.4899952e-01  -1.1675849e-01  -1.1347505e-01   4.0185169e-01   0.0000000e+00   0.0000000e+00  -4.0406388e-01   3.7708410e-01  -7.3091057e-01   3.6108898e-01   1.0571161e+00   9.0995528e-03  -4.0437390e-01  -3.8658269e-01  -5.4871304e-01  -6.4253813e-01  -5.2639422e-01  -2.0866444e-01  -4.8197533e-01  -4.8871727e-01  -5.7262041e-01   3.9591446e-01  -3.8905224e-01  -9.5298050e-02   6.9852710e-01  -7.5433816e-01  -1.1610544e-01  -6.9852718e-01   7.5433830e-01  -9.9534403e-01   2.7841494e-01  -5.4968569e-01  -8.6715536e-02  -5.5158785e-01   3.0349556e-01  -9.2939672e-01   7.2131507e-01   8.4535323e-01  -6.8359758e-02   0.0000000e+00   0.0000000e+00   0.0000000e+00   0.0000000e+00   0.0000000e+00   0.0000000e+00   0.0000000e+00   0.0000000e+00   0.0000000e+00   0.0000000e+00   2.5010653e-02   0.0000000e+00   0.0000000e+00   0.0000000e+00   2.5010653e-02   0.0000000e+00   1.3867915e-01   1.1297592e+00   1.0579068e-01   0.0000000e+00   0.0000000e+00   4.3034653e-01   2.5332850e-01  -7.4795018e-01   3.1251057e-01  -2.9621895e-01   1.8702321e-01  -5.5502834e-01  -4.3184220e-01  -1.1317813e+00   1.6815974e+00   7.8737483e-01   4.0719242e-01  -2.7198322e-01  -3.3843552e-01   6.7069810e-01   5.2440293e-01  -6.3529311e-01   1.1391960e-02  -2.0050133e-01   5.7271387e-01   2.3982846e-01  -5.5831154e-01  -5.8635241e-02  -5.0803309e-01  -4.9081065e-01   7.3095691e-01   1.9803620e-01   5.7357927e-01   2.5010653e-02   3.7415274e-01   2.5897215e-01   1.5252072e-01  -6.2938641e-01  -3.0849302e-02  -6.3406011e-02  -6.0326137e-01   3.7355533e-01  -9.6063765e-01  -4.1755916e-01   2.8464101e-01  -7.9573019e-02   9.9954518e-01   7.3419042e-01
   3.7145554e-01  -2.7962716e-01   0.0000000e+00   0.0000000e+00  -2.7962716e-01   0.0000000e+00  -4.5091851e-01  -3.0850866e-02  -1.4225439e+00  -1.4484715e-01   4.7227477e-01   1.3135367e-01   9.4100456e-02   5.3420930e-01   4.4575874e-02  -1.4117816e+00   0.0000000e+00  -1.3808026e-01   4.2157957e-01  -3.2189780e-01  -1.7147114e-01   7.6831359e-01  -4.9841906e-02  -1.1101397e+00   8.8281757e-02  -1.0372101e-01  -4.3765447e-01  -6.2759142e-01   3.8161606e-01  -8.1301902e-01  -1.1411554e+00  -1.4022755e+00   5.2282595e-01   7.1856055e-01   2.1705634e-01  -8.6375765e-01  -1.2180339e+00   9.9016544e-01  -2.3646207e-01   0.0000000e+00   0.0000000e+00   5.0059504e-02   1.8516960e-01   4.9671548e-01   3.6727242e-01   7.1548550e-02   4.0957261e-01   1.0707618e+00   7.1830716e-01   0.0000000e+00   0.0000000e+00   2.2217532e-01  -5.6415334e-01   2.6972003e-01   0.0000000e+00  -1.7921003e-02   1.4494328e+00   1.7387062e-02  -8.6993714e-02  -4.1277236e-02   9.8522382e-01  -1.0202787e-01  -1.3845293e-02   7.8194606e-01  -8.6980251e-02   0.0000000e+00   0.0000000e+00   0.0000000e+00   0.0000000e+00   0.0000000e+00   0.0000000e+00  -1.5177087e-01  -4.5280817e-02  -1.3085742e-01  -5.1106907e-01  -6.5210660e-01   1.2317186e-01  -3.0838131e-01  -4.9960539e-01  -2.6062109e-01   3.2535869e-02   9.1641520e-02   0.0000000e+00   0.0000000e+00  -5.8042998e-01   5.5416986e-01   8.3512423e-01   9.5572646e-02   9.0776717e-01  -5.8655870e-01  -1.8617511e-01  -5.8626326e-01  -5.4871304e-01  -6.4253813e-01   3.6801221e-01  -2.4965646e-01  -4.8197533e-01  -4.8871727e-01  -5.7262041e-01   8.2388401e-01  -2.8582009e-01  -4.4794425e-01   1.4437914e-01  -5.7697982e-01   3.0211551e-01  -1.4437906e-01   5.7697975e-01  -4.7262147e-01  -3.4754170e-02  -4.6006387e-01   1.5583828e-01  -1.5711728e-01   1.2331577e-01  -4.5429443e-01   7.2131507e-01   8.4535323e-01  -1.2561125e-01   0.0000000e+00   0.0000000e+00   0.0000000e+00   0.0000000e+00   0.0000000e+00   0.0000000e+00   0.0000000e+00   0.0000000e+00   0.0000000e+00   0.0000000e+00  -8.7023917e-02   0.0000000e+00   0.0000000e+00   0.0000000e+00  -8.7023917e-02   0.0000000e+00   1.3867915e-01  -8.8503009e-01  -8.8382403e-02   0.0000000e+00   0.0000000e+00   3.6845204e-01   4.4362949e-01  -6.7856545e-01   9.5318789e-02  -7.1998838e-01  -2.3040259e-01  -6.2472046e-01  -4.3184220e-01  -4.7713935e-01   2.0014394e+00  -1.1435174e-01   8.4978209e-02  -2.7198322e-01   3.4568359e-01  -2.8110674e-01  -3.1783019e-01  -6.3529311e-01   8.0418707e-01  -6.2721447e-01  -2.5693295e-01  -2.7382154e-02  -5.2199993e-01  -5.8635241e-02  -3.6058038e-01  -2.6395742e-01   4.3530133e-01   9.7475783e-02   2.9929426e-01  -8.7023917e-02   9.3090085e-02  -9.2506365e-02  -2.5139991e-01  -7.3095605e-01  -3.0849302e-02  -6.3406011e-02  -6.0326137e-01   1.2817522e-01  -6.6537056e-01  -2.7196411e-01   3.6440681e-02  -1.5677830e-01   6.6679119e-01   3.9704638e-01
  -1.4697701e+00  -1.4439969e+00   0.0000000e+00   0.0000000e+00  -1.4439969e+00   0.0000000e+00  -4.5091851e-01  -3.0850866e-02  -1.4225439e+00  -1.4484715e-01  -1.3058067e+00   1.1448963e+00  -1.3353039e+00  -2.0573654e+00  -1.1650786e+00   1.8754587e+00   0.0000000e+00  -1.3808026e-01  -1.7038081e+00  -3.2189780e-01  -1.7147114e-01  -1.1707324e+00  -4.9841906e-02   7.1079026e-01  -2.4648025e-01  -1.0372101e-01  -4.3765447e-01   1.2605543e+00  -1.1664633e+00  -8.1301902e-01  -6.1398461e-01  -1.4022755e+00  -1.3485308e+00   2.3563450e-01  -1.3941977e+00  -6.7914843e-01  -5.4690541e-02  -1.0083356e+00  -2.3646207e-01   0.0000000e+00   0.0000000e+00  -1.2642470e+00  -1.4531059e+00  -1.6751331e+00  -1.7358002e+00  -1.3734196e+00  -1.4985675e+00  -1.7266800e+00  -1.8554710e+00   0.0000000e+00   0.0000000e+00   1.7264800e+00   2.6069282e+00  -1.3114537e+00   0.0000000e+00  -2.0016879e-02  -5.5140616e-01  -3.5219196e-01  -1.0648761e-01  -4.1277236e-02  -8.4872131e-01  -4.4906467e-01  -1.3714826e-02   1.3736988e-01  -1.0590866e-01   0.0000000e+00   0.0000000e+00   0.0000000e+00   0.0000000e+00   0.0000000e+00   0.0000000e+00  -1.5177087e-01  -4.5280817e-02  -1.1904393e+00  -1.1060615e+00  -7.2577186e-01  -1.3130401e+00  -1.1987530e+00  -8.3967098e-01  -1.0392277e+00  -2.2254043e+00  -1.5457233e+00   0.0000000e+00   0.0000000e+00  -2.2850815e-01   2.0081202e-01   7.3525542e-01  -4.3519402e-01  -1.3975673e+00  -1.0049185e+00  -8.8368978e-01  -7.8594384e-01  -5.4871304e-01  -5.6036487e-02   2.3821290e+00  -5.8406509e-01   4.2480551e-01  -4.8871727e-01   5.9237221e-01   8.2388401e-01  -3.8905224e-01  -4.4794425e-01  -4.1439638e+00   2.0595251e+00   2.7906655e+00   4.1439640e+00  -2.0595253e+00   4.1846194e+00  -1.9155897e+00  -2.3474739e-01   7.8812850e-02   5.7286566e-01  -1.5400679e+00   9.7705867e-01   7.2131507e-01   8.4535323e-01  -3.1689998e-01   0.0000000e+00   0.0000000e+00   0.0000000e+00   0.0000000e+00   0.0000000e+00   0.0000000e+00   0.0000000e+00   0.0000000e+00   0.0000000e+00   0.0000000e+00  -1.3684838e+00   0.0000000e+00   0.0000000e+00   0.0000000e+00  -1.3684838e+00   0.0000000e+00  -1.4099297e+00  -8.8503009e-01  -1.2556237e+00   0.0000000e+00   0.0000000e+00  -2.3265963e+00   1.3767248e+00  -4.3670527e-01  -1.9388029e-01  -7.1998838e-01  -8.5654129e-01  -7.6410470e-01  -4.3184220e-01  -1.3418288e+00  -5.5729603e-01  -3.7042072e-01  -1.5392260e+00   5.0624234e-01  -1.0225546e+00   1.1661581e+00  -8.9141628e-01   1.1409511e+00  -1.5957784e+00  -4.4036528e-01  -1.0865798e+00  -1.2222421e+00  -8.1002320e-01  -5.8635241e-02   4.7666317e-01   2.3595130e+00  -2.2451583e+00  -1.8282535e+00  -2.1488542e+00  -1.3684838e+00  -1.5120641e+00  -1.5377717e+00  -1.4483506e+00   3.6978002e-01  -3.0849302e-02  -6.3406011e-02   2.6221716e+00  -2.0140488e+00   7.4486151e-01   6.6943533e-01  -1.3308688e+00  -4.0085129e-01  -1.4129213e+00  -1.3806222e+00
  -1.2837171e+00  -1.1187792e+00   0.0000000e+00   0.0000000e+00  -1.1187792e+00   0.0000000e+00  -8.3576656e-01  -3.0850866e-02  -1.4225439e+00  -1.4484715e-01  -1.1404037e+00   1.3135367e-01  -1.3353039e+00  -1.6066568e+00  -1.1049298e+00   5.7250370e-01   0.0000000e+00  -1.3808026e-01  -1.3849999e+00  -3.2189780e-01  -1.7147114e-01  -8.7241763e-01  -4.9841906e-02  -1.9967471e-01  -5.8124225e-01  -1.0372101e-01  -4.3765447e-01   2.8266323e+00  -9.7141665e-01  -1.7670398e-01   2.1172618e+00  -1.4022755e+00  -1.2290825e+00   7.1856055e-01  -1.4709241e+00   5.9288466e-02   3.1763310e+00  -9.2144422e-01  -2.3646207e-01   0.0000000e+00   0.0000000e+00  -1.2340713e+00  -1.3524602e+00  -1.3133306e+00  -1.2809729e+00  -1.3540569e+00  -1.4423289e+00  -1.4035533e+00  -1.3850594e+00   0.0000000e+00   0.0000000e+00  -9.4626450e-01  -2.9564032e-01  -9.1616027e-01   0.0000000e+00  -2.0127933e-02  -6.0419726e-01  -4.2303243e-01  -1.0663826e-01  -4.1277236e-02   2.3701099e-01  -2.8571753e-01  -1.3786667e-02  -4.3680622e-01  -1.0595255e-01   0.0000000e+00   0.0000000e+00   0.0000000e+00   0.0000000e+00   0.0000000e+00   0.0000000e+00  -1.5177087e-01  -4.5280817e-02  -1.0038769e+00  -5.2160614e-01   3.0848870e-01  -1.1429229e+00  -7.5221444e-01  -1.2033249e-01  -6.0884642e-01  -1.2366356e+00  -1.3371422e+00   0.0000000e+00   0.0000000e+00  -6.6331099e-01   6.3738906e-01   8.2999649e-01   2.1996077e-01  -7.5166517e-01  -1.6819896e-01  -8.8368978e-01  -7.8594384e-01  -5.4871304e-01   2.0141221e+00  -5.2639422e-01  -5.8406509e-01  -4.8197533e-01  -4.8871727e-01  -5.7262041e-01  -3.2054987e-02   1.7032434e-01  -4.4794425e-01  -2.2923513e+00  -3.6690850e-01   1.5177050e+00   2.2923513e+00   3.6690871e-01   2.3361450e+00  -1.4785733e+00  -8.1885663e-01   1.1077589e-02   3.8895335e-01  -8.9569961e-01   7.0793793e-01   7.2131507e-01   8.4535323e-01  -3.0116702e-01   0.0000000e+00   0.0000000e+00   0.0000000e+00   0.0000000e+00   0.0000000e+00   0.0000000e+00   0.0000000e+00   0.0000000e+00   0.0000000e+00   0.0000000e+00  -1.0760429e+00   0.0000000e+00   0.0000000e+00   0.0000000e+00  -1.0760429e+00   0.0000000e+00  -1.0227775e+00  -8.8503009e-01  -8.5103005e-01   0.0000000e+00   0.0000000e+00  -1.5775792e+00   6.3027514e-02  -5.8509830e-01   2.2819656e-01  -3.0607409e-01  -8.5654129e-01  -7.6410470e-01  -4.3184220e-01  -9.2173379e-01  -5.5729603e-01  -1.4750351e-01  -1.3525832e+00   5.8094654e-04  -1.0225546e+00   5.2727538e-01  -1.1108744e+00  -6.3529311e-01  -1.2170017e+00  -8.5860228e-02  -2.8743473e-01  -5.6066865e-01  -1.6494695e+00  -5.8635241e-02  -5.1450662e-01   2.0058548e+00  -2.4844030e+00  -1.0343730e+00  -2.1914151e+00  -1.0760429e+00  -1.3301789e+00  -1.3097131e+00  -1.1753695e+00  -1.8058803e-01  -3.0849302e-02  -6.3406011e-02   4.5041228e-01  -1.3077023e+00   4.6383325e-01  -3.3154252e-01  -1.3547123e+00  -3.9578153e-01  -1.4545155e+00  -1.5338695e+00
  -4.4136559e-01  -5.5543949e-01   0.0000000e+00   0.0000000e+00  -5.5543949e-01   0.0000000e+00  -4.5091851e-01  -3.0850866e-02   1.6315103e-01  -1.4484715e-01  -5.2014277e-01   1.3135367e-01  -4.1039521e-01  -2.9176505e-02  -7.6907679e-01  -1.2075085e+00   0.0000000e+00  -1.3808026e-01  -1.0976734e-01  -3.2189780e-01  -1.7147114e-01  -5.7410286e-01  -4.9841906e-02  -1.1101397e+00  -2.4648025e-01  -1.0372101e-01  -4.3765447e-01  -8.9797890e-02  -8.5176522e-01  -6.0091401e-01  -6.8092693e-01   1.1923082e-01  -5.1239266e-01   7.1856055e-01  -3.9675474e-01  -6.7914843e-01  -8.1561956e-01  -6.6077018e-01  -2.3646207e-01   0.0000000e+00   0.0000000e+00  -4.3913547e-01  -5.5664019e-01  -3.0095759e-01  -1.6933005e-01  -3.9563483e-01  -5.4665266e-01   5.7775527e-03   2.6818732e-01   0.0000000e+00   0.0000000e+00  -6.6357344e-01  -7.8567957e-01  -5.2086684e-01   0.0000000e+00  -1.9903468e-02  -6.1518955e-01   3.7381343e-02  -1.0417313e-01  -4.1277236e-02   8.3498465e-01   1.0289160e-01  -1.3720916e-02  -4.8965439e-02  -1.0418195e-01   0.0000000e+00   0.0000000e+00   0.0000000e+00   0.0000000e+00   0.0000000e+00   0.0000000e+00  -1.5177087e-01  -4.5280817e-02  -4.3280688e-01  -3.2907720e-01  -2.4619583e-01  -6.2578492e-01  -5.0781951e-01  -3.8891995e-01  -5.8632727e-01   4.5701300e-01  -3.8505061e-01   0.0000000e+00   0.0000000e+00  -9.5885102e-01   9.3413504e-01   8.3685139e-01   1.3707610e+00   7.8267145e-01  -1.0049185e+00  -3.4875331e-01  -5.8626326e-01  -5.4871304e-01  -6.4253813e-01  -5.2639422e-01  -5.8406509e-01  -4.8197533e-01  -4.8871727e-01   1.2816282e+00  -6.4896589e-01  -3.8905224e-01  -4.4794425e-01   1.0751505e+00  -7.9023870e-01  -8.3444039e-01  -1.0751503e+00   7.9023856e-01  -9.9534403e-01  -2.1715586e-01  -7.8409032e-01  -7.5593243e-01  -9.3139924e-01  -2.4594826e-01  -9.2939672e-01   7.2131507e-01   8.4535323e-01  -2.1961903e-01   0.0000000e+00   0.0000000e+00   0.0000000e+00   0.0000000e+00   0.0000000e+00   0.0000000e+00   0.0000000e+00   0.0000000e+00   0.0000000e+00   0.0000000e+00  -5.2507036e-01   0.0000000e+00   0.0000000e+00   0.0000000e+00  -5.2507036e-01   0.0000000e+00  -6.3562529e-01  -8.8503009e-01  -4.7640847e-01   0.0000000e+00   0.0000000e+00   9.7118237e-02   4.4362949e-01  -7.4795018e-01  -2.6772406e-01  -6.4677904e-01  -5.5506709e-01  -6.9441258e-01  -4.3184220e-01   1.1787416e+00  -5.5729603e-01  -8.7420304e-01  -3.9505529e-01  -5.0508053e-01   3.4568359e-01  -6.3749026e-01   1.2710805e-01  -6.3529311e-01   6.7688161e-01  -6.8081767e-01  -1.0865798e+00  -9.0803551e-01   1.1007673e+00  -5.8635241e-02  -5.2655462e-01   2.9149894e-01  -2.8682923e-01  -4.1854487e-01  -3.0551516e-01  -5.2507036e-01  -3.7070615e-01  -3.9300708e-01  -5.4704198e-01  -7.3095605e-01  -3.0849302e-02  -6.3406011e-02  -6.0326137e-01  -3.3122218e-01  -9.6063765e-01  -2.7196411e-01  -5.3245681e-01  -2.7497626e-01  -4.9784778e-01  -4.3048898e-01
  -3.5174722e-01  -2.5365001e-01   0.0000000e+00   0.0000000e+00  -2.5365001e-01   0.0000000e+00   7.0362563e-01  -3.0850866e-02   6.9171600e-01  -1.4484715e-01  -4.3744131e-01   1.1448963e+00  -2.4222999e-01  -1.4185367e-01  -2.2854101e-01   9.0671925e-01   0.0000000e+00  -1.3808026e-01  -3.2230610e-01  -3.2189780e-01  -1.7147114e-01  -5.7410286e-01  -4.9841906e-02  -1.9967471e-01   8.8281757e-02  -1.0372101e-01   1.0377629e+00  -3.4125363e-01  -4.6119516e-01  -3.8880900e-01  -3.9770944e-01   7.5319180e-01  -4.3276046e-01  -7.3021760e-01  -2.4330197e-01  -4.9453920e-01  -5.6797994e-01  -6.6077018e-01  -2.3646207e-01   0.0000000e+00   0.0000000e+00  -2.3066109e-01  -3.0323493e-01  -4.2142036e-01  -3.4124521e-01  -2.7006214e-01  -1.6676599e-01  -2.1175582e-01  -3.9030985e-02   0.0000000e+00   0.0000000e+00   4.3229000e-01   3.7644273e-01   7.2073316e-02   0.0000000e+00  -1.9469982e-02   2.3152624e-01   5.3813157e-02  -1.0415050e-01  -4.1277236e-02   9.6397771e-01  -3.2157662e-01  -1.3723378e-02  -6.0215679e-01  -1.0418408e-01   0.0000000e+00   0.0000000e+00   0.0000000e+00   0.0000000e+00   0.0000000e+00   0.0000000e+00  -1.5177087e-01  -4.5280817e-02  -2.4348625e-01  -3.2990023e-01  -1.6855016e-01  -2.4916194e-01  -3.2363803e-01  -1.7358240e-01  -3.1650543e-01   3.4198590e-01  -2.4406361e-01   0.0000000e+00   0.0000000e+00  -4.2970280e-01   4.0282763e-01   5.9184918e-01  -5.0168401e-01  -1.5809900e-01  -1.0049185e+00   9.0381910e-01  -5.8626326e-01  -5.4871304e-01  -6.4253813e-01  -2.7193356e-01   4.3760090e-02  -4.8197533e-01   1.0772857e+00   3.5450389e-01   1.9578636e+00  -9.4842882e-01  -4.4794425e-01   1.3028035e-01   8.3123150e-01   7.6399387e-01  -1.3028012e-01  -8.3123150e-01  -8.2861784e-01  -2.7178378e-01   3.7741068e-01   3.0412893e-01  -2.5670258e-01  -5.7457208e-01  -7.9422904e-01  -2.2325376e-01  -3.3967366e-01  -1.2904684e-01   0.0000000e+00   0.0000000e+00   0.0000000e+00   0.0000000e+00   0.0000000e+00   0.0000000e+00   0.0000000e+00   0.0000000e+00   0.0000000e+00   0.0000000e+00  -3.1965073e-01   0.0000000e+00   0.0000000e+00   0.0000000e+00  -3.1965073e-01   0.0000000e+00   1.3867915e-01   1.1297592e+00  -1.1266881e-02   0.0000000e+00   0.0000000e+00   3.3036200e-01   3.8029089e-01   6.8448735e-01  -5.8526391e-01  -7.1998838e-01  -7.0580419e-01  -1.0918825e-03  -4.3184220e-01   6.0986277e-01  -5.5729603e-01  -4.1968603e-01  -2.6314763e-01   1.0058654e-02   1.1776560e+00  -6.9548183e-01  -5.9026097e-01  -5.9750248e-02   1.0871666e-01  -8.2896924e-01  -5.6491819e-01   1.8831459e-02  -1.6084761e-01  -5.8635241e-02   2.2491467e-01   1.6223525e-02  -8.5908084e-02   2.4655818e-01  -1.1852390e-01  -3.1965073e-01  -2.7352841e-01  -2.9731191e-01  -2.6512968e-01  -5.1695920e-01  -3.0849302e-02  -6.3406011e-02  -6.0326137e-01  -4.1792339e-01  -8.5761608e-01   8.0318416e-01  -2.1806476e-01  -2.1891914e-01  -2.8987653e-01  -2.1594278e-01
  -4.6813771e-01  -3.9077341e-01   0.0000000e+00   0.0000000e+00  -3.9077341e-01   0.0000000e+00   7.0362563e-01  -3.0850866e-02   6.9171600e-01  -1.4484715e-01  -5.6149350e-01   1.1448963e+00  -3.2631260e-01  -2.5453083e-01  -3.4420387e-01   1.0630825e+00   0.0000000e+00  -1.3808026e-01  -4.2857549e-01  -3.2189780e-01  -1.7147114e-01  -7.2326024e-01  -4.9841906e-02  -1.9967471e-01   8.8281757e-02  -1.0372101e-01   1.0377629e+00  -3.0204622e-01  -5.8607787e-01  -3.8880900e-01  -3.5692616e-01   7.5319180e-01  -5.5220876e-01  -7.3021760e-01  -3.2002835e-01  -4.9453920e-01  -5.3231987e-01  -7.9110720e-01  -2.3646207e-01   0.0000000e+00   0.0000000e+00  -3.3185138e-01  -4.3346115e-01  -5.7324718e-01  -4.7466651e-01  -3.3958933e-01  -2.6215420e-01  -3.3183022e-01  -1.3667635e-01   0.0000000e+00   0.0000000e+00   4.5909057e-01   5.1130406e-01  -1.2557340e-01   0.0000000e+00  -1.9469779e-02   2.3132267e-01   5.5509044e-02  -1.0414005e-01  -4.1277236e-02   9.6295595e-01  -3.1404728e-01  -1.3724026e-02  -6.0215679e-01  -1.0417619e-01   0.0000000e+00   0.0000000e+00   0.0000000e+00   0.0000000e+00   0.0000000e+00   0.0000000e+00  -1.5177087e-01  -4.5280817e-02  -3.3826466e-01  -3.7202760e-01  -2.3630706e-01  -3.5736964e-01  -3.7983282e-01  -2.4912507e-01  -3.8077553e-01   2.2657151e-01  -3.4563278e-01   0.0000000e+00   0.0000000e+00  -4.5843642e-01   4.3167851e-01   6.5806445e-01  -4.6721271e-01   3.9756452e-02  -1.0049185e+00   9.0381910e-01  -5.8626326e-01  -5.4871304e-01  -6.4253813e-01  -2.7193356e-01  -5.8406509e-01  -4.8197533e-01   1.0772857e+00   3.5450389e-01   1.9578636e+00  -9.4842882e-01  -4.4794425e-01   5.5172853e-02   1.3971583e-01   8.9576438e-01  -5.5173007e-02  -1.3971604e-01  -8.1922113e-01  -3.9594109e-01  -1.5669978e-01   3.0412893e-01  -2.5670258e-01  -4.3316780e-01  -7.9422904e-01   7.2131507e-01   8.4535323e-01  -1.5618511e-01   0.0000000e+00   0.0000000e+00   0.0000000e+00   0.0000000e+00   0.0000000e+00   0.0000000e+00   0.0000000e+00   0.0000000e+00   0.0000000e+00   0.0000000e+00  -4.2213407e-01   0.0000000e+00   0.0000000e+00   0.0000000e+00  -4.2213407e-01   0.0000000e+00  -2.4847307e-01   1.1297592e+00  -1.4214178e-01   0.0000000e+00   0.0000000e+00   1.9668224e-01   3.8029089e-01   6.8448735e-01  -5.8526391e-01  -7.1998838e-01  -8.5654129e-01  -1.0918825e-03  -4.3184220e-01   8.1991024e-01  -5.5729603e-01  -8.7054932e-01  -3.6884237e-01   1.0058654e-02   1.1776560e+00  -6.9548183e-01  -7.8701651e-01  -5.9750248e-02   2.9810484e-01  -8.2896924e-01  -9.7974161e-01  -1.1351568e-01  -2.2555889e-01  -5.8635241e-02   2.2491467e-01   1.4901308e-01  -1.8435932e-01   6.5472831e-02  -2.2344237e-01  -4.2213407e-01  -3.7194742e-01  -3.7959187e-01  -4.1756282e-01  -5.1695920e-01  -3.0849302e-02  -6.3406011e-02  -6.0326137e-01  -5.4139779e-01  -8.5761608e-01   8.0318416e-01  -3.0277920e-01  -2.4455767e-01  -3.7306503e-01  -3.0789115e-01
  -5.7966845e-01  -7.2318217e-01   0.0000000e+00   0.0000000e+00  -7.2318217e-01   0.0000000e+00   3.1877758e-01  -3.0850866e-02   1.6315103e-01  -1.4484715e-01  -5.6149350e-01   1.1448963e+00  -4.9447782e-01  -2.5453083e-01  -6.7759395e-01  -5.7634354e-01   0.0000000e+00  -1.3808026e-01  -4.2857549e-01  -3.2189780e-01  -1.7147114e-01  -5.7410286e-01  -4.9841906e-02  -1.1101397e+00   4.2304376e-01  -1.0372101e-01  -4.3765447e-01  -2.0485299e-01  -7.9704653e-01  -1.0251240e+00  -1.4172924e+00   1.1923082e-01  -5.1239266e-01  -1.2131436e+00  -3.9675474e-01  -1.0483669e+00  -1.4594826e+00  -4.8698748e-01  -2.3646207e-01   0.0000000e+00   0.0000000e+00  -5.2646924e-01  -6.4915447e-01  -5.5599972e-01  -5.4620651e-01  -5.1109620e-01  -5.8353501e-01  -2.5580671e-01  -2.4311235e-01   0.0000000e+00   0.0000000e+00   4.4026104e-01   3.7493389e-01  -5.2086684e-01   0.0000000e+00  -1.9716033e-02   1.2373373e-01   6.0146999e-02  -1.0546645e-01  -4.1277236e-02   1.3964522e+00   5.3810419e-01  -1.3891786e-02   1.4287651e-01  -1.0550896e-01   0.0000000e+00   0.0000000e+00   0.0000000e+00   0.0000000e+00   0.0000000e+00   0.0000000e+00  -1.5177087e-01  -4.5280817e-02  -6.5370207e-01  -8.4162043e-01  -7.9943712e-01  -6.0849551e-01  -7.8159250e-01  -7.2896895e-01  -7.2770131e-01  -4.5468349e-01  -6.4219346e-01   0.0000000e+00   0.0000000e+00  -4.4109617e-01   4.1426750e-01  -5.8589691e-01   2.4450599e-01  -6.7890541e-01   1.1409668e-01  -6.1622155e-01   1.3415256e-01  -5.4871304e-01  -6.4253813e-01  -5.2639422e-01  -5.0208104e-01  -4.8197533e-01  -4.8871727e-01   2.2087525e+00   8.7459060e-02  -9.4842882e-01  -9.5298050e-02   9.0112442e-01   1.1217158e-01  -5.0251997e-01  -9.0112440e-01  -1.1217179e-01  -9.9534403e-01  -6.1587203e-01  -4.6058550e-01  -6.7890690e-01  -8.8768371e-01  -7.8553118e-01  -9.2939672e-01   7.2131507e-01   8.4535323e-01  -2.3682644e-01   0.0000000e+00   0.0000000e+00   0.0000000e+00   0.0000000e+00   0.0000000e+00   0.0000000e+00   0.0000000e+00   0.0000000e+00   0.0000000e+00   0.0000000e+00  -8.3795153e-01   0.0000000e+00   0.0000000e+00   0.0000000e+00  -8.3795153e-01   0.0000000e+00  -6.3562529e-01  -8.8503009e-01  -6.2352959e-01   0.0000000e+00   0.0000000e+00  -6.8185782e-01   2.0376349e+00  -9.3971962e-01  -7.6364467e-01  -2.3907130e-01  -4.0433001e-01  -3.5131289e-01   1.3203412e+00  -2.9159125e-01  -5.5729603e-01  -7.3232772e-01  -6.3135481e-01  -1.0107420e+00   2.0103631e+00  -7.5048992e-01   1.0472547e+00  -6.3529311e-01  -4.4629644e-01  -2.8387959e-01  -1.0865798e+00  -6.7583518e-01  -1.6045234e-01  -5.8635241e-02   6.0019440e-02   5.7697304e-01  -2.8682923e-01  -7.7701725e-01  -4.2644139e-01  -8.3795153e-01  -6.1418379e-01  -6.5594521e-01  -7.2288089e-01  -1.1797544e+00  -3.0849302e-02  -6.3406011e-02  -6.0326137e-01  -7.6764520e-01  -1.2459469e+00   1.6289733e-01  -5.5682571e-01  -3.0626396e-01  -2.0668803e-01  -2.7724170e-01
   8.7727280e-01  -3.0144895e-02   0.0000000e+00   0.0000000e+00  -3.0144895e-02   0.0000000e+00  -4.5091851e-01  -3.0850866e-02  -1.4225439e+00  -1.4484715e-01   1.0925357e+00   1.3135367e-01   2.6226568e-01   8.7224078e-01   4.1661283e-01  -1.7862951e+00   0.0000000e+00  -1.3808026e-01   7.4038771e-01  -3.2189780e-01  -1.7147114e-01   1.7378366e+00  -4.9841906e-02  -6.5490720e-01  -5.8124225e-01  -1.0372101e-01  -4.3765447e-01  -9.2297351e-01   1.1763321e+00  -1.0251240e+00  -1.4172924e+00  -1.4022755e+00   1.1598836e+00  -1.2131436e+00   4.4723549e-01  -1.0483669e+00  -1.4594826e+00   1.8590789e+00  -2.3646207e-01   0.0000000e+00   0.0000000e+00   1.8432583e-01   5.8647088e-01   1.0230729e+00   7.4252528e-01   2.4628124e-01   9.6556542e-01   1.7192378e+00   1.0554991e+00   0.0000000e+00   0.0000000e+00  -3.6690443e-01  -9.9302376e-01   4.6736675e-01   0.0000000e+00  -1.8247038e-02   1.8637602e+00  -6.7571868e-02  -9.3648430e-02  -4.1277236e-02   1.0134827e+00   2.1507144e-01  -1.4057146e-02   1.7695874e+00  -9.3503982e-02   0.0000000e+00   0.0000000e+00   0.0000000e+00   0.0000000e+00   0.0000000e+00   0.0000000e+00  -1.5177087e-01  -4.5280817e-02  -6.6132896e-02  -5.0944073e-01  -6.6385646e-01   4.7016032e-01  -1.2406773e-01  -4.0819279e-01  -7.4048483e-03   1.4368739e+00   3.8681068e-01   0.0000000e+00   0.0000000e+00  -8.5510294e-01   8.2996361e-01  -1.4017798e-01   1.5462623e+00   1.8000312e+00  -4.6770755e-01  -6.1622155e-01  -5.8626326e-01  -5.4871304e-01  -6.4253813e-01  -5.2639422e-01  -5.8406509e-01  -4.8197533e-01  -4.8871727e-01  -1.8428952e-01   8.7459060e-02  -9.4842882e-01  -9.5298050e-02   1.1157948e+00  -1.4315768e+00  -9.1196172e-01  -1.1157948e+00   1.4315769e+00  -9.9534403e-01   4.3496517e-01  -1.0832744e+00  -6.7890690e-01  -8.8768371e-01   5.7407519e-01  -9.2939672e-01  -9.7311130e-02  -1.9154539e-01  -7.6713755e-02   0.0000000e+00   0.0000000e+00   0.0000000e+00   0.0000000e+00   0.0000000e+00   0.0000000e+00   0.0000000e+00   0.0000000e+00   0.0000000e+00   0.0000000e+00   2.9441319e-02   0.0000000e+00   0.0000000e+00   0.0000000e+00   2.9441319e-02   0.0000000e+00   5.2583137e-01   1.1297592e+00   1.2371393e-01   0.0000000e+00   0.0000000e+00   9.4435562e-01   2.5332850e-01  -9.3971962e-01  -2.6616598e-01  -2.9621895e-01   6.0444901e-01  -7.6410470e-01  -4.3184220e-01  -1.3418288e+00   2.6411231e+00   7.8737483e-01   3.9291234e-01  -7.7764467e-01  -3.3843552e-01   9.8362015e-01  -3.1180815e-01  -6.3529311e-01   4.2962449e-01  -3.4865290e-01   5.7271387e-01   2.8836185e-01  -8.7412188e-01  -5.8635241e-02  -8.1498642e-01  -3.9322219e-01   6.6024289e-01   3.2031747e-01   4.6863252e-01   2.9441319e-02   3.3654047e-01   1.9279045e-01   2.7235796e-02  -1.1797544e+00  -3.0849302e-02  -6.3406011e-02  -6.0326137e-01   5.5092650e-01  -1.2459469e+00  -7.8467074e-01   2.2454320e-01  -9.7244773e-02   8.7476244e-01   6.7289150e-01
  -4.6007213e-01  -5.0344435e-01   0.0000000e+00   0.0000000e+00  -5.0344435e-01   0.0000000e+00  -1.2206146e+00  -3.0850866e-02   9.5599849e-01   4.4352787e+00  -5.2014277e-01  -8.8218902e-01  -4.9447782e-01  -2.5453083e-01  -6.8199516e-01  -7.9118454e-01   0.0000000e+00  -1.3808026e-01  -2.1603672e-01  -3.2189780e-01  -1.7147114e-01  -4.9952417e-01  -4.9841906e-02  -1.9967471e-01  -9.1600425e-01  -1.0372101e-01  -4.3765447e-01  -5.2287850e-01  -5.4611722e-01  -8.1301902e-01  -1.0491097e+00   1.2603606e+00  -4.7257656e-01  -1.2131436e+00  -3.9675474e-01  -8.6375765e-01  -1.1375511e+00  -8.3455287e-01  -2.3646207e-01   0.0000000e+00   0.0000000e+00  -5.7050158e-01  -5.1882085e-01  -2.5686522e-01  -1.8793022e-01  -4.6813432e-01  -5.2711341e-01  -3.5619500e-01  -1.7799764e-01   0.0000000e+00   0.0000000e+00  -1.0848089e+00  -1.0658963e+00  -3.2322012e-01   0.0000000e+00  -1.9935441e-02  -6.0321942e-01  -1.7744051e-01  -1.0549391e-01  -4.1277236e-02  -2.8461421e+00   4.6054747e-01  -1.3698265e-02  -3.0786304e-01  -1.0517859e-01   0.0000000e+00   0.0000000e+00   0.0000000e+00   0.0000000e+00   0.0000000e+00   0.0000000e+00   5.5009645e+00  -4.5280817e-02  -6.5370207e-01  -6.7277904e-01  -6.7303110e-01  -8.2000356e-01  -7.9460282e-01  -7.2496741e-01  -8.2984385e-01   4.3803554e-01  -4.0317830e-01   0.0000000e+00   0.0000000e+00   1.1341252e-01   9.2377233e-01   2.1748358e-01   8.9522606e-01  -6.0274154e-02   7.8932827e-01   1.1607628e-01  -4.6963073e-01  -5.4871304e-01  -6.4253813e-01   5.0231085e-01  -5.8406509e-01  -4.8197533e-01  -4.8871727e-01  -4.0152094e-01  -3.4051043e-01  -9.4842882e-01  -4.4794425e-01   8.0475246e-01  -1.6456400e+00  -1.2583746e+00  -8.0475243e-01   1.6456400e+00  -2.2631632e-01  -3.2672184e-01  -1.2974983e+00  -9.9848633e-01  -7.7368858e-01  -2.9361029e-02  -3.8295595e-01  -3.9499312e-01  -5.3717846e-01  -2.2374468e-01   0.0000000e+00   0.0000000e+00   0.0000000e+00   0.0000000e+00   0.0000000e+00   0.0000000e+00   0.0000000e+00   0.0000000e+00   0.0000000e+00   0.0000000e+00  -5.5695236e-01   0.0000000e+00   0.0000000e+00   0.0000000e+00  -5.5695236e-01   0.0000000e+00  -2.4847307e-01   1.1297592e+00  -4.4381274e-01   0.0000000e+00   0.0000000e+00   5.6054997e-01  -7.8589602e-01  -3.7376115e-01  -7.6364467e-01  -7.1998838e-01  -8.5654129e-01   8.8330174e-01  -4.3184220e-01   7.7606907e-01  -5.5729603e-01  -9.7878266e-01  -3.2154860e-01  -8.0927293e-01  -5.7019303e-01  -6.3966334e-01  -1.1108744e+00   5.4519348e-01   1.0871666e-01  -8.2896924e-01  -2.6760859e-01  -2.6340026e-01  -8.1443758e-01  -5.8635241e-02  -1.0347269e+00   5.7697304e-01  -2.8682923e-01  -3.4774881e-01  -4.5861363e-01  -5.5695236e-01  -4.2248398e-01  -4.0642229e-01  -4.7772522e-01  -1.0507995e+00  -3.0849302e-02   2.0229014e+00  -6.0326137e-01  -1.8174241e-01  -6.7532835e-01  -1.2195323e+00  -6.2296899e-01  -2.9467592e-01  -3.3147078e-01  -3.6919007e-01
   4.6977400e-01   7.1087003e-01   0.0000000e+00   0.0000000e+00   7.1087003e-01   0.0000000e+00   3.1877758e-01  -3.0850866e-02   1.4845635e+00   4.4352787e+00   3.8957331e-01  -3.7541767e-01   4.3043090e-01   8.7224078e-01   2.5078322e-01  -5.8810702e-01   0.0000000e+00  -1.3808026e-01   6.3411833e-01  -3.2189780e-01  -1.7147114e-01   3.2084144e-01  -4.9841906e-02   1.1660227e+00  -9.1600425e-01  -1.0372101e-01  -4.3765447e-01  -1.0544672e+00   1.4439285e-01   3.5401030e-02  -1.5495158e-01   1.5139450e+00   4.0337765e-01  -2.4729155e-01   4.4723549e-01  -1.2532076e-01  -3.5571740e-01  -5.2530738e-02  -2.3646207e-01   0.0000000e+00   0.0000000e+00   3.9693228e-01   4.2543239e-01   6.1682375e-01   7.2937285e-01   4.3012729e-01   2.6982970e-01   3.2251903e-01   6.1793449e-01   0.0000000e+00   0.0000000e+00  -9.9779848e-01  -1.0385807e+00   8.6266019e-01   0.0000000e+00  -1.9448185e-02   2.9750543e-02   5.7622250e-02  -1.0353634e-01  -4.1277236e-02  -1.6096865e+00   7.6084221e-01  -1.3682306e-02  -4.0444397e-01  -1.0357593e-01   0.0000000e+00   0.0000000e+00   0.0000000e+00   0.0000000e+00   0.0000000e+00   0.0000000e+00   5.5009645e+00  -4.5280817e-02   3.7437937e-01   3.2192037e-01   3.5515331e-01   1.0618831e-01   8.9031921e-02   1.4223296e-01  -1.3041600e-01   1.4024044e+00   5.5863936e-01   0.0000000e+00   0.0000000e+00   4.6447588e-01   5.7127645e-01  -5.7451607e-01  -2.0468268e-01   8.8351381e-01   9.0995528e-03  -2.4814691e-01  -4.2810669e-01  -5.4871304e-01  -6.4253813e-01   5.6577640e+00  -5.4307306e-01  -4.8197533e-01   2.6432886e+00   3.5450389e-01  -6.4896589e-01  -9.4842882e-01  -4.4794425e-01  -2.9935382e-01  -1.0093560e+00  -1.5740161e+00   2.9935382e-01   1.0093561e+00   1.7554603e+00   4.4026038e-01  -5.8262604e-01  -1.1733050e+00   6.0737428e-01   1.0025607e+00   2.3555838e+00  -1.0021219e-03  -7.6334340e-02   1.5970707e-01   0.0000000e+00   0.0000000e+00   0.0000000e+00   0.0000000e+00   0.0000000e+00   0.0000000e+00   0.0000000e+00   0.0000000e+00   0.0000000e+00   0.0000000e+00   5.8891895e-01   0.0000000e+00   0.0000000e+00   0.0000000e+00   5.8891895e-01   0.0000000e+00   9.1298359e-01   1.1297592e+00   1.0691746e+00   0.0000000e+00   0.0000000e+00   2.0342338e+00  -2.1144527e-01  -9.3971962e-01  -7.6364467e-01  -7.1998838e-01  -7.0580419e-01   2.8531847e+00  -4.3184220e-01   1.4500528e+00  -5.5729603e-01  -3.0779902e-01   6.4674732e-01  -1.0107420e+00   1.4578031e+00  -7.5048992e-01  -5.9026097e-01   3.8679164e-01   8.6626979e-01  -8.2896924e-01   5.5670049e-01   1.2689987e+00  -4.8509967e-01  -5.8635241e-02  -3.0825272e-01  -7.2127560e-01   6.6024289e-01   1.1980478e+00   6.0614610e-01   5.8891895e-01   5.4841422e-01   6.1134502e-01   6.1193046e-01   2.4740565e-01  -3.0849302e-02  -6.3406011e-02  -6.0326137e-01   9.9460263e-01  -1.2459469e+00   1.3520204e-02   2.7808828e-01   7.9907314e-02   2.5084870e-01   4.2769584e-01
   6.2283934e-02  -5.7638491e-01   0.0000000e+00   0.0000000e+00  -5.7638491e-01   0.0000000e+00  -8.3576656e-01  -3.0850866e-02  -1.4225439e+00  -1.4484715e-01   1.8281966e-01  -8.8218902e-01  -3.2631260e-01   8.3500656e-02  -3.5460265e-01  -1.8969413e+00   0.0000000e+00  -1.3808026e-01   1.0277142e-01  -3.2189780e-01  -1.7147114e-01   6.1915621e-01  -4.9841906e-02  -1.1101397e+00  -5.8124225e-01  -1.0372101e-01  -4.3765447e-01  -2.3943526e-01   2.0201483e-01  -8.1301902e-01  -1.0774314e+00  -1.4022755e+00   2.0429715e-01   2.3563450e-01  -2.4330197e-01  -8.6375765e-01  -1.1623150e+00   6.8604572e-01  -2.3646207e-01   0.0000000e+00   0.0000000e+00  -3.3696413e-01  -1.1496966e-01   2.9397521e-01   1.1869976e-01  -3.5524150e-01   8.9464405e-02   8.7759325e-01   4.6805764e-01   0.0000000e+00   0.0000000e+00  -3.4615515e-01  -1.0579370e+00  -3.2322012e-01   0.0000000e+00  -1.8561427e-02   7.9537602e-01   1.0704146e-01  -9.1892715e-02  -4.1277236e-02   2.6363176e-01  -3.8899288e-01  -1.3847023e-02   1.4158180e+00  -9.2012046e-02   0.0000000e+00   0.0000000e+00   0.0000000e+00   0.0000000e+00   0.0000000e+00   0.0000000e+00  -1.5177087e-01  -4.5280817e-02  -4.6957963e-01  -7.4717718e-01  -7.8165320e-01  -2.3468408e-01  -5.5812979e-01  -6.3328737e-01  -4.4991992e-01   5.0351520e-02  -2.3375994e-01   0.0000000e+00   0.0000000e+00  -9.9821684e-01   9.7366150e-01   6.3454449e-01   1.6828860e+00   7.0991183e-01   2.5016081e-01  -8.8368978e-01  -3.8658269e-01  -5.4871304e-01  -6.4253813e-01  -5.2639422e-01  -5.4307306e-01  -4.8197533e-01  -4.8871727e-01  -5.7262041e-01  -6.4896589e-01   1.7032434e-01  -4.4794425e-01   7.4436898e-01  -1.1474783e+00  -2.0353933e-01  -7.4436879e-01   1.1474781e+00  -9.9534403e-01  -1.5891133e-01  -9.6344095e-01  -3.3855980e-01  -6.9452106e-01   7.8781786e-03  -9.2939672e-01  -3.9499312e-01  -5.3717846e-01  -2.1829618e-01   0.0000000e+00   0.0000000e+00   0.0000000e+00   0.0000000e+00   0.0000000e+00   0.0000000e+00   0.0000000e+00   0.0000000e+00   0.0000000e+00   0.0000000e+00  -3.8904225e-01   0.0000000e+00   0.0000000e+00   0.0000000e+00  -3.8904225e-01   0.0000000e+00  -2.4847307e-01   1.1297592e+00  -4.9823370e-01   0.0000000e+00   0.0000000e+00   6.6552761e-01  -8.6652004e-01  -5.5618075e-01   2.2819656e-01  -7.1998838e-01  -2.1689643e-02  -6.9441258e-01  -4.3184220e-01  -1.1317813e+00   2.0014394e+00   3.3651151e-01  -2.5179935e-01   5.8094654e-04  -1.0225546e+00  -1.2464565e-01  -9.1411885e-01  -6.3529311e-01   2.1393220e-01  -5.3266611e-01   1.5789043e-01  -3.9290142e-01  -7.8234697e-01  -5.8635241e-02  -9.4715444e-01   2.6498106e-01  -8.5908084e-02  -4.7004355e-01  -2.0207847e-01  -3.8904225e-01  -2.5394683e-01  -4.1178838e-01  -5.5255039e-01  -1.8058803e-01  -3.0849302e-02  -6.3406011e-02  -6.0326137e-01  -1.2743207e-01  -6.7532835e-01  -6.3907572e-01  -3.8659975e-01  -2.7121015e-01   1.2606596e-01  -9.3344948e-02
  -9.9591542e-01  -7.5724799e-01   0.0000000e+00   0.0000000e+00  -7.5724799e-01   0.0000000e+00   7.0362563e-01  -3.0850866e-02  -6.2969644e-01  -1.4484715e-01  -8.9229935e-01  -8.8218902e-01  -9.9897348e-01  -1.3813024e+00  -9.3798581e-01  -1.6901081e-01   0.0000000e+00  -1.3808026e-01  -1.1724612e+00  -3.2189780e-01  -1.7147114e-01  -7.2326024e-01  -4.9841906e-02   1.6212552e+00  -1.2507663e+00  -1.0372101e-01  -4.3765447e-01  -5.0456043e-01  -4.6590251e-01  -3.8880900e-01   5.5438515e-02  -6.4152236e-01  -8.3092147e-01  -1.2131436e+00  -8.5711304e-01  -4.9453920e-01  -1.7175657e-01  -5.7387883e-01  -2.3646207e-01   0.0000000e+00   0.0000000e+00  -1.1017666e+00  -1.0231144e+00  -1.0719909e+00  -1.1738563e+00  -9.6620000e-01  -8.8474306e-01  -1.3725166e+00  -1.5662224e+00   0.0000000e+00   0.0000000e+00  -7.8665537e-01   1.5275449e-01  -1.3114537e+00   0.0000000e+00  -2.0003497e-02  -7.3819952e-02  -1.5062152e+00  -1.0827815e-01  -4.1277236e-02   4.9993606e-01   1.1679305e+00  -1.3934093e-02  -4.0444397e-01  -1.0596036e-01   0.0000000e+00   0.0000000e+00   0.0000000e+00   0.0000000e+00   0.0000000e+00   0.0000000e+00  -1.5177087e-01  -4.5280817e-02  -1.1920845e+00  -1.1730139e+00  -1.0372583e+00  -1.1794869e+00  -1.1393848e+00  -9.7349282e-01  -1.0408135e+00  -1.9004623e+00  -1.1164685e+00   0.0000000e+00   0.0000000e+00  -3.7513741e-01   3.4803959e-01  -4.0257887e-01  -5.6124078e-01  -1.3975673e+00   2.2183474e+00  -8.8368978e-01  -7.8594384e-01   2.7369712e+00  -6.4253813e-01  -5.2639422e-01  -5.8406509e-01  -4.8197533e-01  -4.8871727e-01   5.9237221e-01  -6.4896589e-01  -9.4842882e-01  -4.4794425e-01  -4.5111544e-01  -1.2246467e+00  -1.5740161e+00   4.5111543e-01   1.2246466e+00   1.9923525e+00  -1.0983621e+00  -1.1575754e+00  -1.1733050e+00  -3.4687746e-01  -6.7815645e-01   5.9020471e-01  -3.3718162e+00  -3.3022413e+00  -2.8912988e-01   0.0000000e+00   0.0000000e+00   0.0000000e+00   0.0000000e+00   0.0000000e+00   0.0000000e+00   0.0000000e+00   0.0000000e+00   0.0000000e+00   0.0000000e+00  -1.0354151e+00   0.0000000e+00   0.0000000e+00   0.0000000e+00  -1.0354151e+00   0.0000000e+00  -1.0227775e+00   1.1297592e+00  -9.1367399e-01   0.0000000e+00   0.0000000e+00  -1.6715044e+00  -6.2464796e-01   7.5815579e-01  -7.6364467e-01   1.8226281e+00  -8.5654129e-01  -7.6410470e-01  -4.3184220e-01  -1.3418288e+00  -5.5729603e-01  -9.3900060e-01  -1.0196880e+00  -1.0107420e+00   3.3453016e-01  -4.1801015e-01  -1.1108744e+00  -3.2767536e-01  -1.5957784e+00   2.0529287e+00  -1.0865798e+00  -1.1413739e+00   5.3527731e-01  -5.8635241e-02  -7.0331800e-01   1.8870500e+00  -1.0089591e+00  -1.5328506e+00  -1.3088486e+00  -1.0354151e+00  -1.0742689e+00  -9.7880461e-01  -8.1839331e-01  -5.8975047e-01  -3.0849302e-02  -6.3406011e-02  -6.0326137e-01  -1.0627361e+00   3.4089080e-01  -9.1199904e-01  -1.0523326e+00  -3.7275031e-01  -9.9697876e-01  -7.9828248e-01
  -4.6813771e-01  -4.2099010e-01   0.0000000e+00   0.0000000e+00  -4.2099010e-01   0.0000000e+00   7.0362563e-01  -3.0850866e-02   6.9171600e-01  -1.4484715e-01  -5.6149350e-01   1.1448963e+00  -3.2631260e-01  -2.5453083e-01  -3.4420387e-01   1.0630825e+00   0.0000000e+00  -1.3808026e-01  -4.2857549e-01  -3.2189780e-01  -1.7147114e-01  -7.2326024e-01  -4.9841906e-02  -1.9967471e-01   8.8281757e-02  -1.0372101e-01   1.0377629e+00  -4.8006716e-01  -5.8607787e-01  -3.8880900e-01  -3.5692616e-01   7.5319180e-01  -5.5220876e-01  -7.3021760e-01  -3.2002835e-01  -4.9453920e-01  -5.3231987e-01  -7.9110720e-01  -2.3646207e-01   0.0000000e+00   0.0000000e+00  -3.3185138e-01  -4.3346115e-01  -5.7324718e-01  -4.7466651e-01  -3.3958933e-01  -2.6215420e-01  -3.3183022e-01  -1.3667635e-01   0.0000000e+00   0.0000000e+00   4.8817059e-01   5.1130406e-01  -1.2557340e-01   0.0000000e+00  -1.9467714e-02   2.3142726e-01   7.3895664e-02  -1.0410743e-01  -4.1277236e-02   7.5143353e-01  -3.1314039e-01  -1.3723902e-02  -6.0215679e-01  -1.0417127e-01   0.0000000e+00   0.0000000e+00   0.0000000e+00   0.0000000e+00   0.0000000e+00   0.0000000e+00  -1.5177087e-01  -4.5280817e-02  -3.3826466e-01  -3.7202760e-01  -2.3630706e-01  -3.5736964e-01  -3.7983282e-01  -2.4912507e-01  -3.8077553e-01   2.1224156e-01  -3.4563278e-01   0.0000000e+00   0.0000000e+00  -4.5844556e-01   4.3168768e-01   6.5899548e-01  -4.6720158e-01   3.9756452e-02  -1.0049185e+00   9.0381910e-01  -5.8626326e-01  -5.4871304e-01  -6.4253813e-01  -2.7193356e-01  -5.8406509e-01  -4.8197533e-01   1.0772857e+00   3.5450389e-01   1.9578636e+00  -9.4842882e-01  -4.4794425e-01   5.5172853e-02   1.3971583e-01   8.9576438e-01  -5.5173007e-02  -1.3971604e-01  -8.1922113e-01  -3.9594109e-01  -1.5669978e-01   3.0412893e-01  -2.5670258e-01  -4.3316780e-01  -7.9422904e-01   7.2131507e-01   8.4535323e-01  -1.3679666e-01   0.0000000e+00   0.0000000e+00   0.0000000e+00   0.0000000e+00   0.0000000e+00   0.0000000e+00   0.0000000e+00   0.0000000e+00   0.0000000e+00   0.0000000e+00  -4.2213407e-01   0.0000000e+00   0.0000000e+00   0.0000000e+00  -4.2213407e-01   0.0000000e+00  -2.4847307e-01   1.1297592e+00  -9.2524409e-03   0.0000000e+00   0.0000000e+00   1.9668224e-01   3.8029089e-01   6.8448735e-01  -5.8526391e-01  -7.1998838e-01  -8.5654129e-01  -1.0918825e-03  -4.3184220e-01   8.1991024e-01  -5.5729603e-01  -8.7054932e-01  -3.6884237e-01   1.0058654e-02   1.1776560e+00  -6.9548183e-01  -7.8701651e-01  -5.9750248e-02   2.9810484e-01  -8.2896924e-01  -9.7974161e-01   5.0517086e-02  -4.9633179e-01  -5.8635241e-02   2.2491467e-01   1.4901308e-01  -1.8435932e-01   1.8801474e-01  -2.3872343e-01  -4.2213407e-01  -3.7194742e-01  -3.8585230e-01  -4.0899013e-01  -5.1695920e-01  -3.0849302e-02  -6.3406011e-02  -6.0326137e-01  -5.4139779e-01  -8.5761608e-01   8.0318416e-01  -3.0277920e-01  -2.3644604e-01  -3.7306503e-01  -3.0789115e-01
   1.6701518e-02  -1.7139246e-01   0.0000000e+00   0.0000000e+00  -1.7139246e-01   0.0000000e+00  -1.2206146e+00  -3.0850866e-02   1.6315103e-01  -1.4484715e-01  -2.3933997e-02   6.3812501e-01  -1.5814738e-01   3.0885498e-01  -3.8152787e-01  -1.4043014e+00   0.0000000e+00  -1.3808026e-01   2.0904080e-01  -3.2189780e-01  -1.7147114e-01   9.7105365e-02  -4.9841906e-02   2.5555778e-01  -1.2507663e+00  -1.0372101e-01  -4.3765447e-01   8.5136135e-02  -4.1990704e-01  -6.0091401e-01  -7.6274533e-01   1.1923082e-01  -3.4599457e-02   7.1856055e-01  -1.6657559e-01  -6.7914843e-01  -8.8715990e-01  -1.3942209e-01  -2.3646207e-01   0.0000000e+00   0.0000000e+00  -1.3556423e-01  -1.1627510e-01   1.5452251e-01   2.3093416e-01  -1.7813655e-01  -2.1543726e-01   3.7124860e-01   5.7364648e-01   0.0000000e+00   0.0000000e+00  -1.2249548e+00  -1.3144081e+00  -5.2086684e-01   0.0000000e+00  -1.9976570e-02  -6.1742707e-01  -3.3001298e-02  -1.0423063e-01  -4.1277236e-02   9.4790823e-01  -1.7571356e-01  -1.3775826e-02  -4.8965489e-02  -1.0413343e-01   0.0000000e+00   0.0000000e+00   0.0000000e+00   0.0000000e+00   0.0000000e+00   0.0000000e+00  -1.5177087e-01  -4.5280817e-02  -1.4849724e-01  -2.0939084e-01  -2.0440516e-01  -3.8731949e-01  -4.0304270e-01  -3.4866247e-01  -4.8896072e-01   4.7870174e-01  -1.4432385e-03   0.0000000e+00   0.0000000e+00  -1.2633781e+00   1.2399047e+00   4.9390092e-01   1.0668736e+00   6.1289874e-01  -4.7302292e-01  -8.8368978e-01  -7.8594384e-01  -5.4871304e-01  -6.4253813e-01  -5.2639422e-01   5.8312887e-01  -4.8197533e-01   3.9351244e+00  -5.7262041e-01  -6.4896589e-01  -9.4842882e-01  -4.4794425e-01   1.4629101e+00   6.7762780e-01  -1.5740161e+00  -1.4629101e+00  -6.7762780e-01  -9.9534403e-01   3.1880730e-01   4.0667631e-01  -1.1733050e+00  -1.1682774e+00  -4.0869717e-01  -9.2939672e-01   7.2131507e-01   8.4535323e-01  -1.9603931e-01   0.0000000e+00   0.0000000e+00   0.0000000e+00   0.0000000e+00   0.0000000e+00   0.0000000e+00   0.0000000e+00   0.0000000e+00   0.0000000e+00   0.0000000e+00  -1.7062183e-01   0.0000000e+00   0.0000000e+00   0.0000000e+00  -1.7062183e-01   0.0000000e+00  -6.3562529e-01   1.1297592e+00  -3.9914530e-01   0.0000000e+00   0.0000000e+00   6.2192425e-01   8.3132704e-01  -8.4677024e-01  -7.6364467e-01  -6.4677904e-01  -2.5359289e-01  -6.2472046e-01  -4.3184220e-01   9.2566342e-01  -5.5729603e-01   4.1110289e-01   1.0264757e-01  -1.0107420e+00  -1.0225546e+00   4.8598705e-01   6.9658884e-02  -3.3759853e-01   8.1497725e-01  -7.5716116e-01   1.5789043e-01  -8.2214581e-01   1.3088918e+00  -5.8635241e-02  -1.9640444e-01  -1.0784100e-01   8.8263413e-03  -3.6069331e-01   4.1674509e-02  -1.7062183e-01  -3.1258631e-02  -1.2909449e-02  -1.3639461e-01  -1.2813241e+00  -3.0849302e-02  -6.3406011e-02   2.6865834e+00   1.1723828e-02  -1.0199684e+00   6.6999962e-02  -2.9614192e-01  -2.2022280e-01  -1.2349954e-01  -1.5464386e-01
  -5.5128849e-02   2.5313933e-01   0.0000000e+00   0.0000000e+00   2.5313933e-01   0.0000000e+00  -6.6070466e-02  -3.0850866e-02   1.6315103e-01  -1.4484715e-01   1.7416734e-02   1.1448963e+00  -1.5814738e-01  -1.4185367e-01  -1.1580524e-02  -2.3036259e-01   0.0000000e+00  -1.3808026e-01  -1.0976734e-01  -3.2189780e-01  -1.7147114e-01   1.7168406e-01  -4.9841906e-02   7.1079026e-01  -5.8124225e-01  -1.0372101e-01  -4.3765447e-01  -6.4998068e-01  -1.3859118e-01   1.0959261e+00   1.9813174e+00   1.1923082e-01  -3.4599457e-02  -2.4729155e-01  -2.4330197e-01   7.9772536e-01   1.5121928e+00  -5.2530738e-02  -2.3646207e-01   0.0000000e+00   0.0000000e+00  -1.4332708e-01  -2.1864955e-01  -1.8146888e-01  -1.4943651e-01  -1.4362955e-01  -2.3535828e-01  -1.5088593e-02   2.8608570e-02   0.0000000e+00   0.0000000e+00  -9.6223446e-01  -6.9139094e-01   1.0603069e+00   0.0000000e+00  -1.9985172e-02  -5.2286535e-01   3.8552344e-02  -1.0537723e-01  -4.1277236e-02   4.6352496e-01   3.1908806e-01  -1.3790185e-02  -4.0444395e-01  -1.0538726e-01   0.0000000e+00   0.0000000e+00   0.0000000e+00   0.0000000e+00   0.0000000e+00   0.0000000e+00  -1.5177087e-01  -4.5280817e-02   2.8456146e-03   4.1606177e-01   7.4455442e-01  -1.4610483e-01   2.2780854e-01   5.0877341e-01   1.2596346e-01   1.4059159e-01  -7.4023341e-02   0.0000000e+00   0.0000000e+00  -4.3313839e-01   4.0627725e-01  -3.7587946e-01   2.4638519e-01   5.6056286e-01  -5.5722196e-01   5.1133953e-01  -7.8594384e-01   1.0144231e+00  -6.4253813e-01  -5.2639422e-01  -5.8406509e-01  -4.8197533e-01   5.4097378e+00  -5.7262041e-01  -6.4896589e-01  -9.4842882e-01   2.5734817e-01   8.4953363e-01  -2.9241181e-01  -1.3601222e+00  -8.4953376e-01   2.9241181e-01  -2.1294694e-01   2.4833293e-01  -2.2706567e-01  -1.0192540e+00  -6.9007233e-01   5.0829578e-02  -2.0645937e-01   7.2131507e-01   8.4535323e-01   1.1420659e-01   0.0000000e+00   0.0000000e+00   0.0000000e+00   0.0000000e+00   0.0000000e+00   0.0000000e+00   0.0000000e+00   0.0000000e+00   0.0000000e+00   0.0000000e+00  -5.1238562e-02   0.0000000e+00   0.0000000e+00   0.0000000e+00  -5.1238562e-02   0.0000000e+00   9.1298359e-01  -8.8503009e-01   1.3473045e+00   0.0000000e+00   0.0000000e+00  -1.3227672e-01   1.3990391e+00  -7.8273844e-01  -7.6364467e-01   2.4184577e-01  -5.5506709e-01  -7.6410470e-01  -4.3184220e-01   1.0926804e+00   4.0222973e-01  -8.7420304e-01  -5.3748139e-02  -1.0107420e+00  -4.2967175e-01   1.4964648e+00  -6.9647505e-02   2.9171954e+00   5.2694909e-01   3.8248599e-01  -1.0865798e+00   1.5267354e+00  -7.7339076e-01  -5.8635241e-02   5.6441551e-01  -2.1218356e-01  -8.5908084e-02   1.3133774e+00  -7.3923850e-02  -5.1238562e-02  -1.1843917e-01  -1.7381186e-02   1.0323541e-01  -1.0781848e+00  -3.0849302e-02  -6.3406011e-02   2.6865834e+00  -1.4461532e-01  -4.9102250e-01   6.8259936e-01  -2.2982947e-01  -1.1650988e-01  -5.3944203e-01  -3.6919007e-01
  -8.0327069e-01  -7.2846084e-01   0.0000000e+00   0.0000000e+00  -7.2846084e-01   0.0000000e+00  -8.3576656e-01  -3.0850866e-02  -6.2969644e-01  -1.4484715e-01  -7.6824716e-01   1.3135367e-01  -9.9897348e-01  -1.0432710e+00  -8.1264172e-01  -1.8832005e-01   0.0000000e+00  -1.3808026e-01  -9.5992239e-01  -3.2189780e-01  -1.7147114e-01  -4.9952417e-01  -4.9841906e-02   2.5555778e-01  -1.2507663e+00  -1.0372101e-01   1.0377629e+00   7.5840824e-01  -7.7892844e-01  -3.8880900e-01   3.4998466e-01  -6.4152236e-01  -8.3092147e-01  -2.4729155e-01  -1.0872922e+00  -3.0992998e-01   6.0087908e-01  -6.6077018e-01  -2.3646207e-01   0.0000000e+00   0.0000000e+00  -9.3536248e-01  -8.4139345e-01  -8.7099325e-01  -8.8711988e-01  -1.0203526e+00  -9.3666783e-01  -7.7214480e-01  -8.1518201e-01   0.0000000e+00   0.0000000e+00  -8.7937179e-01  -4.8819936e-01  -5.2086684e-01   0.0000000e+00  -2.0132986e-02  -5.9278472e-01   1.4616121e-01  -1.0550839e-01  -4.1277236e-02   8.4223059e-01   3.8977412e-01  -1.3895853e-02  -4.0444397e-01  -1.0568043e-01   0.0000000e+00   0.0000000e+00   0.0000000e+00   0.0000000e+00   0.0000000e+00   0.0000000e+00  -1.5177087e-01  -4.5280817e-02  -8.0191553e-01  -5.4808769e-01  -5.2176541e-02  -7.7730924e-01  -5.4073536e-01  -9.5347248e-02  -3.8868251e-01   6.2432528e-01  -8.2049303e-01   0.0000000e+00   0.0000000e+00  -1.2679786e+00   1.2445241e+00   1.2576761e+00   1.6122760e+00  -3.5595438e-01  -6.5647381e-01   7.5061910e-01  -7.8594384e-01  -5.4871304e-01  -6.4253813e-01  -5.2639422e-01   4.3760090e-02   9.0629475e-01  -4.8871727e-01   7.1186294e-02  -6.4896589e-01  -9.4842882e-01  -4.4794425e-01   1.4629101e+00   2.7416716e-01  -1.5740161e+00  -1.4629101e+00  -2.7416695e-01  -9.9534403e-01  -3.8156637e-01  -3.1497538e-01  -1.1733050e+00  -1.1682774e+00  -7.4989170e-01  -9.2939672e-01   7.2131507e-01   8.4535323e-01  -2.4168836e-01   0.0000000e+00   0.0000000e+00   0.0000000e+00   0.0000000e+00   0.0000000e+00   0.0000000e+00   0.0000000e+00   0.0000000e+00   0.0000000e+00   0.0000000e+00  -7.4873147e-01   0.0000000e+00   0.0000000e+00   0.0000000e+00  -7.4873147e-01   0.0000000e+00  -6.3562529e-01  -8.8503009e-01  -3.4796288e-01   0.0000000e+00   0.0000000e+00  -5.2485507e-01   4.4401559e-01  -9.3012639e-01  -4.0588435e-01  -7.1998838e-01  -5.5506709e-01  -3.9956128e-01   1.3203412e+00  -5.0163873e-01  -5.5729603e-01   4.9704530e-01  -7.6128343e-01  -1.0107420e+00  -5.7349494e-01  -1.1595337e-01  -4.4493253e-01   1.1409511e+00  -8.3822507e-01  -8.2155799e-01   5.1986642e-01  -2.9083632e-01  -1.2153214e+00  -5.8635241e-02  -7.7543169e-02   1.2428977e+00  -1.4666176e+00  -3.7425875e-01  -1.3827751e+00  -7.4873147e-01  -8.9750577e-01  -8.5806772e-01  -7.8212781e-01   3.7403087e-01  -3.0849302e-02  -6.3406011e-02   1.9150942e+00  -1.0090031e+00  -1.1712075e-01   4.6589776e-01  -9.4911356e-01  -3.6014832e-01  -1.1633558e+00  -1.1354265e+00
   1.1408620e+00   1.6227855e+00   0.0000000e+00   0.0000000e+00   1.6227855e+00   0.0000000e+00  -6.6070466e-02  -3.0850866e-02   1.2202810e+00  -1.4484715e-01   1.1752372e+00   1.3135367e-01   8.5084395e-01   1.4356266e+00   8.7744492e-01  -9.0603067e-01   0.0000000e+00  -1.3808026e-01   1.1654652e+00  -3.2189780e-01  -1.7147114e-01   1.3649431e+00  -4.9841906e-02   7.1079026e-01  -5.8124225e-01  -1.0372101e-01  -4.3765447e-01  -1.4014997e+00   1.1620508e+00   1.9443461e+00   1.6754424e+00   1.3871528e+00   1.1598836e+00  -1.2131436e+00   8.3086741e-01   1.5361623e+00   1.2447419e+00   9.0327409e-01  -2.3646207e-01   0.0000000e+00   0.0000000e+00   7.8297476e-01   9.9069256e-01   1.2712937e+00   1.2515295e+00   9.1710060e-01   9.8435953e-01   1.1509200e+00   1.1329665e+00   0.0000000e+00   0.0000000e+00  -1.3081046e+00  -1.1554375e+00   1.8508938e+00   0.0000000e+00  -1.9867200e-02  -4.7199294e-01   3.3303584e-02  -1.0506066e-01  -4.1277236e-02   3.3568470e-01   9.7958033e-01  -1.3753297e-02  -2.5299904e-01  -1.0506294e-01   0.0000000e+00   0.0000000e+00   0.0000000e+00   0.0000000e+00   0.0000000e+00   0.0000000e+00  -1.5177087e-01  -4.5280817e-02   8.4993224e-01   1.1793776e+00   9.9799569e-01   7.6628836e-01   1.0765800e+00   8.7946643e-01   8.0991044e-01   1.4395850e+00   1.1016209e+00   0.0000000e+00   0.0000000e+00  -3.1137030e-02   2.6355253e-03  -9.7920456e-01  -3.0731179e-01   1.2549714e+00   3.1375356e+00  -8.8368978e-01   8.9763586e-01  -5.4871304e-01  -6.4253813e-01  -5.2639422e-01  -5.8406509e-01  -4.8197533e-01  -4.8871727e-01   2.0404134e-01  -3.2054987e-02  -9.4842882e-01   2.5734817e-01   1.2138284e+00  -1.4758533e+00  -1.0989419e+00  -1.2138286e+00   1.4758533e+00  -9.9534403e-01   1.5869592e+00  -9.8877728e-01  -6.6961661e-01  -8.8241104e-01   1.6806665e+00  -9.2939672e-01   7.2131507e-01   8.4535323e-01   5.7442776e-01   0.0000000e+00   0.0000000e+00   0.0000000e+00   0.0000000e+00   0.0000000e+00   0.0000000e+00   0.0000000e+00   0.0000000e+00   0.0000000e+00   0.0000000e+00   9.8228980e-01   0.0000000e+00   0.0000000e+00   0.0000000e+00   9.8228980e-01   0.0000000e+00   1.6872880e+00  -8.8503009e-01   2.0617613e+00   0.0000000e+00   0.0000000e+00   1.9433948e+00  -2.9880806e-01   1.4067359e+00  -7.6364467e-01   1.2755048e-01  -5.9565016e-01   7.8410997e-01  -4.3184220e-01   4.5086847e-01   1.6815974e+00   1.0211492e-01   1.1869491e+00  -1.0107420e+00   4.7505145e-01  -7.5048992e-01  -1.2262017e-01   2.1167279e+00   1.3371101e+00   1.3166344e-01   6.2394390e-01   2.0904407e+00   8.1684361e-01  -5.8635241e-02  -3.3288802e-01  -1.0876532e+00   9.9542901e-01   1.9076169e+00   9.6066900e-01   9.8228980e-01   1.0318244e+00   1.2212899e+00   1.3337013e+00  -6.1713577e-01  -3.0849302e-02  -6.3406011e-02   4.5041228e-01   1.6521994e+00  -1.2459469e+00  -6.2273259e-01   7.3804140e-01   4.4956563e-01   4.5881995e-01   6.7289150e-01
   5.2457780e-02  -4.8924869e-01   0.0000000e+00   0.0000000e+00  -4.8924869e-01   0.0000000e+00   3.1877758e-01  -3.0850866e-02  -1.4225439e+00  -1.4484715e-01   1.4146893e-01   1.3135367e-01  -7.4064765e-02  -2.9176505e-02  -1.2393223e-01  -1.0246926e+00   0.0000000e+00  -1.3808026e-01   1.0277142e-01  -3.2189780e-01  -1.7147114e-01   3.2084144e-01  -4.9841906e-02  -1.1101397e+00   4.2304376e-01  -1.0372101e-01  -4.3765447e-01  -9.2629256e-02   6.9680331e-03  -6.0091401e-01  -8.0788652e-01  -1.4022755e+00   1.6448105e-01   1.2014866e+00  -1.3122816e-02  -6.7914843e-01  -9.2663044e-01   5.5570870e-01  -2.3646207e-01   0.0000000e+00   0.0000000e+00  -4.6268618e-02  -4.9223170e-02   1.5626498e-01   4.2042266e-02  -1.2386592e-01   6.6940022e-02   6.3172342e-01   3.5059043e-01   0.0000000e+00   0.0000000e+00   7.1591280e-01  -1.3591088e-01  -1.2557340e-01   0.0000000e+00  -1.5784021e-02   1.0971252e+00   5.7104254e-01  -4.7846526e-02  -4.1277236e-02  -5.0048140e-01  -5.2393439e-01  -1.3707539e-02   1.2582210e+00  -4.8684739e-02   0.0000000e+00   0.0000000e+00   0.0000000e+00   0.0000000e+00   0.0000000e+00   0.0000000e+00  -1.5177087e-01  -4.5280817e-02  -1.9060138e-01  -6.0551231e-01  -7.2947934e-01  -4.3770506e-02  -4.7645489e-01  -6.1762751e-01  -4.0184443e-01  -7.5948604e-01  -1.5463435e-01   0.0000000e+00   0.0000000e+00  -2.2230768e-01   1.9458624e-01  -3.0857082e-01  -2.6942727e-01   3.3845427e-01  -5.2811138e-01  -8.8368978e-01  -3.8658269e-01   1.5826462e+00  -6.4253813e-01  -5.2639422e-01  -2.4965646e-01  -4.8197533e-01  -4.8871727e-01  -5.7262041e-01   8.2388401e-01   7.2970097e-01  -4.4794425e-01  -9.4128714e-01   7.4859755e-02   1.5886977e+00   9.4128691e-01  -7.4859755e-02   1.6910140e-01  -5.3138343e-01  -7.1151006e-02   9.1355797e-01   5.4893959e-01  -2.4889642e-01   5.6339057e-02   7.2131507e-01   8.4535323e-01  -1.7297252e-01   0.0000000e+00   0.0000000e+00   0.0000000e+00   0.0000000e+00   0.0000000e+00   0.0000000e+00   0.0000000e+00   0.0000000e+00   0.0000000e+00   0.0000000e+00  -2.3480170e-01   0.0000000e+00   0.0000000e+00   0.0000000e+00  -2.3480170e-01   0.0000000e+00  -2.4847307e-01   1.1297592e+00  -3.2570265e-01   0.0000000e+00   0.0000000e+00  -6.1643964e-01   4.4362949e-01  -3.6441128e-01   7.2411709e-01  -2.3907130e-01  -2.3040259e-01  -6.9441258e-01  -4.3184220e-01  -7.1168626e-01   1.0419135e+00  -1.1435174e-01  -1.8112212e-01   5.0624234e-01   3.4568359e-01  -2.8110674e-01  -9.1411885e-01  -6.3529311e-01  -1.4911950e-02   1.6057508e-01  -2.5693295e-01  -2.3790084e-01  -7.4930651e-01  -5.8635241e-02   8.7352062e-02  -1.2730637e-01   1.8820055e-01  -3.3068641e-01   1.2780828e-01  -2.3480170e-01  -1.4111009e-01  -3.3487450e-01  -4.5971080e-01   3.6978002e-01  -3.0849302e-02  -6.3406011e-02  -6.0326137e-01  -3.2556454e-01  -3.9001898e-01   4.6225894e-01  -1.2107842e-01  -2.1718094e-01   5.8360269e-01   1.8250017e-01
  -7.7028150e-01  -6.9866057e-01   0.0000000e+00   0.0000000e+00  -6.9866057e-01   0.0000000e+00  -8.3576656e-01  -3.0850866e-02   1.6315103e-01  -1.4484715e-01  -8.0959789e-01  -8.8218902e-01  -7.4672565e-01  -5.9256231e-01  -9.1272782e-01  -5.2835703e-01   0.0000000e+00  -1.3808026e-01  -5.3484487e-01  -3.2189780e-01  -1.7147114e-01  -7.9783894e-01  -4.9841906e-02  -6.5490720e-01  -5.8124225e-01  -1.0372101e-01  -4.3765447e-01  -2.9522009e-01  -8.5425675e-01  -6.0091401e-01  -5.3365387e-01   1.1923082e-01  -7.9110537e-01  -2.4729155e-01  -7.0366028e-01  -6.7914843e-01  -6.8684698e-01  -8.7799855e-01  -2.3646207e-01   0.0000000e+00   0.0000000e+00  -8.0595832e-01  -8.5534515e-01  -6.4279628e-01  -5.6318308e-01  -7.1122252e-01  -8.0738241e-01  -4.5190459e-01  -2.9361271e-01   0.0000000e+00   0.0000000e+00  -8.6433514e-01  -7.7090743e-01  -5.2086684e-01   0.0000000e+00  -1.9975744e-02  -5.4369757e-01   1.3259076e-01  -1.0536967e-01  -4.1277236e-02   5.6728805e-01   2.1482158e-01  -1.3766280e-02  -3.0331214e-01  -1.0552134e-01   0.0000000e+00   0.0000000e+00   0.0000000e+00   0.0000000e+00   0.0000000e+00   0.0000000e+00  -1.5177087e-01  -4.5280817e-02  -8.0794183e-01  -6.5843425e-01  -6.0299641e-01  -9.3437080e-01  -7.7812466e-01  -6.6991315e-01  -7.9448661e-01   5.2287965e-02  -7.2451995e-01   0.0000000e+00   0.0000000e+00  -8.6277595e-01   8.3766794e-01   1.9529281e+00   7.1598937e-01  -4.8105008e-01  -1.0049185e+00  -8.8368978e-01  -4.8024377e-01  -8.0804890e-02  -6.4253813e-01   3.6801221e-01   8.8301788e-01  -4.8197533e-01  -4.8871727e-01  -5.7262041e-01  -3.4051043e-01  -2.8582009e-01  -4.4794425e-01  -3.0263977e-02   1.3589823e+00  -1.3865861e-01   3.0264050e-02  -1.3589823e+00   1.6071971e-01  -8.1085839e-01   1.6481835e-01  -5.0408816e-01  -4.1468190e-01  -1.0786161e+00  -2.3789081e-01   7.2131507e-01   8.4535323e-01  -2.5308087e-01   0.0000000e+00   0.0000000e+00   0.0000000e+00   0.0000000e+00   0.0000000e+00   0.0000000e+00   0.0000000e+00   0.0000000e+00   0.0000000e+00   0.0000000e+00  -8.2327623e-01   0.0000000e+00   0.0000000e+00   0.0000000e+00  -8.2327623e-01   0.0000000e+00  -6.3562529e-01  -8.8503009e-01  -5.9131942e-01   0.0000000e+00   0.0000000e+00  -1.5656627e-01  -8.6652004e-01  -5.1623134e-01  -3.9117039e-02  -7.1998838e-01  -5.5506709e-01  -3.9688082e-01  -4.3184220e-01   7.5864637e-01  -4.8979693e-01  -1.0160783e+00  -7.5419018e-01  -2.7198322e-01  -5.7019303e-01  -7.5048992e-01  -4.7141883e-01  -6.3529311e-01   2.9810484e-01  -5.0180318e-01  -1.0865798e+00  -4.0568861e-01  -8.0720254e-01  -5.8635241e-02  -8.6587562e-01   9.8359180e-01  -7.4448700e-01  -5.6676016e-01  -8.6031874e-01  -8.2327623e-01  -7.1708862e-01  -7.1318344e-01  -6.8522328e-01  -5.0043156e-01  -3.0849302e-02  -6.3406011e-02  -6.0326137e-01  -6.9247639e-01  -2.2857756e-01  -8.5242071e-01  -8.5290624e-01  -3.3465464e-01  -8.3060177e-01  -7.3698356e-01
  -7.1615098e-01  -8.1035456e-01   0.0000000e+00   0.0000000e+00  -8.1035456e-01   0.0000000e+00  -1.2206146e+00  -3.0850866e-02  -6.2969644e-01  -1.4484715e-01  -6.4419496e-01  -8.8218902e-01  -9.1489087e-01  -5.9256231e-01  -8.7205782e-01  -1.1677297e+00   0.0000000e+00  -1.3808026e-01  -6.4111425e-01  -3.2189780e-01  -1.7147114e-01  -3.5036679e-01  -4.9841906e-02  -6.5490720e-01  -9.1600425e-01  -1.0372101e-01  -4.3765447e-01  -1.6433388e-01  -5.5134845e-01  -3.8880900e-01   1.4206973e-01  -6.4152236e-01  -6.7165707e-01  -2.4729155e-01  -9.3383943e-01  -4.9453920e-01  -9.6008001e-02  -4.8698748e-01  -2.3646207e-01   0.0000000e+00   0.0000000e+00  -9.4022488e-01  -8.8104964e-01  -6.0558504e-01  -6.1191222e-01  -8.8478389e-01  -7.7517675e-01  -4.0142576e-01  -4.1757642e-01   0.0000000e+00   0.0000000e+00  -1.4575920e+00  -1.3423022e+00  -5.2086684e-01   0.0000000e+00  -2.0131222e-02  -5.8440237e-01  -1.3671772e-01  -1.0583577e-01  -4.1277236e-02   5.7867731e-01  -1.1090144e-01  -1.3860569e-02  -1.0433521e-01  -1.0558163e-01   0.0000000e+00   0.0000000e+00   0.0000000e+00   0.0000000e+00   0.0000000e+00   0.0000000e+00  -1.5177087e-01  -4.5280817e-02  -8.6151887e-01  -5.2680964e-01  -3.0761240e-01  -8.8667484e-01  -5.7849236e-01  -3.6609377e-01  -5.5639813e-01  -5.8478909e-02  -7.9612271e-01   0.0000000e+00   0.0000000e+00  -1.0467987e+00   1.0224416e+00   2.3516388e+00   2.2361741e+00   1.8910531e-01  -5.8655870e-01   4.0009826e-01  -7.8594384e-01  -5.4871304e-01   3.6151753e-02  -5.2639422e-01  -2.9064849e-01  -4.8197533e-01  -4.8871727e-01  -5.7262041e-01  -6.4896589e-01  -3.8905224e-01  -4.4794425e-01   5.8105056e-01  -1.4488340e+00  -7.1344787e-01  -5.8105041e-01   1.4488339e+00  -3.2310017e-01  -6.1104930e-01  -1.2125379e+00  -7.5593243e-01  -7.0530070e-01  -3.2497826e-01  -5.1111122e-01   7.2131507e-01   8.4535323e-01  -2.6344165e-01   0.0000000e+00   0.0000000e+00   0.0000000e+00   0.0000000e+00   0.0000000e+00   0.0000000e+00   0.0000000e+00   0.0000000e+00   0.0000000e+00   0.0000000e+00  -7.6625291e-01   0.0000000e+00   0.0000000e+00   0.0000000e+00  -7.6625291e-01   0.0000000e+00  -6.3562529e-01  -8.8503009e-01  -5.7089226e-01   0.0000000e+00   0.0000000e+00  -2.0619445e-01  -8.6652004e-01  -6.5706634e-01  -2.6772406e-01   1.2755048e-01  -7.0580419e-01  -7.6410470e-01  -4.3184220e-01  -8.1543647e-02   7.0130264e-01  -1.0160783e+00  -8.0903460e-01  -5.0508053e-01  -9.3835594e-01  -7.5048992e-01  -9.1411885e-01  -6.3529311e-01   1.4817242e-01   7.2821657e-01  -1.0865798e+00  -3.7121803e-01  -9.7724329e-01  -5.8635241e-02  -1.1958460e+00   1.2295191e+00  -1.1524366e+00  -4.6269415e-01  -1.1924542e+00  -7.6625291e-01  -8.1613306e-01  -8.0261818e-01  -8.2045852e-01  -7.3095605e-01  -3.0849302e-02  -6.3406011e-02  -6.0326137e-01  -4.4495007e-01  -8.0915398e-01  -1.0061873e+00  -9.8554316e-01  -3.5174699e-01  -1.0801673e+00  -1.0128287e+00
  -3.5728277e-02   3.6417814e-02   0.0000000e+00   0.0000000e+00   3.6417814e-02   0.0000000e+00   1.8581698e+00  -3.0850866e-02   6.9171600e-01  -1.4484715e-01  -1.4798619e-01   2.6652104e+00   1.7818307e-01  -2.9176505e-02   2.7020581e-01   1.4982907e+00   0.0000000e+00  -1.3808026e-01  -2.1603672e-01  -3.2189780e-01  -1.7147114e-01  -4.2494548e-01  -4.9841906e-02  -1.9967471e-01   1.0925678e+00  -1.0372101e-01   2.5131803e+00   1.1726613e-02   3.3580766e-02  -1.7670398e-01  -2.7711372e-01   7.5319180e-01  -1.5404776e-01  -7.3021760e-01   1.4032995e-01  -3.0992998e-01  -4.6253349e-01  -3.5665046e-01  -2.3646207e-01   0.0000000e+00   0.0000000e+00   2.6241525e-01   1.6730403e-01  -2.8232222e-01  -2.2771745e-01   8.8776278e-02   4.1237491e-01  -1.1429682e-01   2.1467542e-02   0.0000000e+00   0.0000000e+00   1.4138127e+00   1.3216779e+00   7.2073316e-02   0.0000000e+00  -1.8827869e-02   1.0670484e+00   6.8893647e-03  -1.0184529e-01  -4.1277236e-02   3.1610227e-01  -1.0033876e+00  -1.3632919e-02  -7.9986962e-01  -1.0180925e-01   0.0000000e+00   0.0000000e+00   0.0000000e+00   0.0000000e+00   0.0000000e+00   0.0000000e+00  -1.5177087e-01  -4.5280817e-02   2.3317080e-01  -1.1263662e-01   5.3243275e-02   4.3231339e-01   5.6660464e-02   1.8049673e-01   1.7509727e-01   5.7322822e-02   8.7740089e-02   0.0000000e+00   0.0000000e+00   2.6344806e-01  -2.9315162e-01  -2.5814310e-01  -1.0222238e+00  -3.5595438e-01  -8.2761996e-01   1.5559023e+00  -7.8594384e-01   4.2044448e-02  -6.4253813e-01  -1.7472908e-02   8.4752157e-02  -4.8197533e-01   1.0772857e+00   3.5450389e-01   4.5646930e+00  -9.4842882e-01  -4.4794425e-01  -9.0829851e-01   1.3297941e+00   2.2743697e+00   9.0829851e-01  -1.3297941e+00  -4.4354965e-01  -2.4779596e-01   1.1706028e+00   1.7815629e+00   8.0255783e-01  -4.6870674e-01  -3.8584094e-01  -2.2325376e-01  -3.3967366e-01  -5.4500225e-02   0.0000000e+00   0.0000000e+00   0.0000000e+00   0.0000000e+00   0.0000000e+00   0.0000000e+00   0.0000000e+00   0.0000000e+00   0.0000000e+00   0.0000000e+00   9.3446996e-02   0.0000000e+00   0.0000000e+00   0.0000000e+00   9.3446996e-02   0.0000000e+00   1.3867915e-01   1.1297592e+00   5.2683097e-02   0.0000000e+00   0.0000000e+00  -1.0765764e-01   9.7202717e-01   2.3086943e+00  -4.0688314e-01  -7.1998838e-01  -5.5506709e-01   3.2834202e-02  -4.3184220e-01   1.8976770e-01  -5.5729603e-01   3.1177224e-02   5.2388407e-02   1.0308593e+00   1.7956284e+00  -6.4047374e-01  -3.9350540e-01  -5.9750248e-02  -2.7006011e-01  -8.2896924e-01  -4.3256566e-02  -1.1042182e-01   8.4052069e-01  -5.8635241e-02   1.2025980e+00  -5.3230154e-01   3.5560709e-01   2.5126587e-01   4.0874720e-01   9.3446996e-02   6.6676179e-02   3.2702267e-02   3.9326806e-02  -5.1695920e-01  -3.0849302e-02  -6.3406011e-02  -6.0326137e-01  -3.8523899e-01  -4.6928521e-01   2.1027019e+00   3.5018048e-01  -1.0608065e-01   2.0925445e-01   2.4379909e-01
  -3.3246994e-01  -4.9939028e-01   0.0000000e+00   0.0000000e+00  -4.9939028e-01   0.0000000e+00  -1.2206146e+00  -3.0850866e-02   1.6315103e-01  -1.4484715e-01  -3.9609058e-01   6.3812501e-01  -4.1039521e-01  -2.9176505e-02  -6.6172737e-01  -1.2218894e+00   0.0000000e+00  -1.3808026e-01  -1.0976734e-01  -3.2189780e-01  -1.7147114e-01  -3.5036679e-01  -4.9841906e-02   2.5555778e-01  -1.2507663e+00  -1.0372101e-01  -4.3765447e-01  -8.9797890e-02  -7.9455501e-01  -6.0091401e-01  -6.8092693e-01   1.1923082e-01  -3.9294436e-01   7.1856055e-01  -3.9675474e-01  -6.7914843e-01  -8.1561956e-01  -5.3043315e-01  -2.3646207e-01   0.0000000e+00   0.0000000e+00  -4.3913547e-01  -5.0695404e-01  -3.0095759e-01  -1.6933005e-01  -3.9563483e-01  -5.0577078e-01   5.7775527e-03   2.6818732e-01   0.0000000e+00   0.0000000e+00  -1.0397702e+00  -1.1763541e+00  -5.2086684e-01   0.0000000e+00  -1.9974085e-02  -6.1864758e-01   3.7824645e-02  -1.0417569e-01  -4.1277236e-02   7.4308536e-01  -1.6404686e-01  -1.3776346e-02  -4.8965489e-02  -1.0418517e-01   0.0000000e+00   0.0000000e+00   0.0000000e+00   0.0000000e+00   0.0000000e+00   0.0000000e+00  -1.5177087e-01  -4.5280817e-02  -4.3280688e-01  -3.2907720e-01  -2.4619583e-01  -6.9762817e-01  -5.7358589e-01  -4.4035400e-01  -6.6656118e-01   2.0372100e-01  -3.0037865e-01   0.0000000e+00   0.0000000e+00  -1.2962109e+00   1.2728715e+00   8.4985244e-01   1.3270492e+00   7.8267145e-01  -6.5032145e-01  -6.7184217e-01  -7.8594384e-01  -5.4871304e-01  -6.4253813e-01  -5.2639422e-01  -5.8406509e-01  -4.8197533e-01   3.9351244e+00  -5.7262041e-01  -6.4896589e-01  -9.4842882e-01  -4.4794425e-01   1.4629101e+00  -4.9662451e-01  -1.5740161e+00  -1.4629101e+00   4.9662465e-01  -9.9534403e-01  -5.3664719e-02  -5.8629169e-01  -1.1733050e+00  -1.1682774e+00  -2.8736327e-01  -9.2939672e-01   7.2131507e-01   8.4535323e-01  -2.2631362e-01   0.0000000e+00   0.0000000e+00   0.0000000e+00   0.0000000e+00   0.0000000e+00   0.0000000e+00   0.0000000e+00   0.0000000e+00   0.0000000e+00   0.0000000e+00  -4.7807152e-01   0.0000000e+00   0.0000000e+00   0.0000000e+00  -4.7807152e-01   0.0000000e+00  -6.3562529e-01   1.1297592e+00  -5.1319646e-01   0.0000000e+00   0.0000000e+00   1.8548231e-01   8.3132704e-01  -8.4677024e-01  -7.6364467e-01  -6.4677904e-01  -5.5506709e-01  -6.9441258e-01  -4.3184220e-01   1.5558060e+00  -5.5729603e-01  -9.4148699e-01  -2.1175934e-01  -1.0107420e+00  -1.0225546e+00   4.8598705e-01  -5.2060776e-01  -3.3759853e-01   1.3831420e+00  -7.5716116e-01  -1.0865798e+00  -9.0803551e-01   1.1007673e+00  -5.8635241e-02  -1.9640444e-01   2.9149894e-01  -2.8682923e-01  -4.1854487e-01  -3.0551516e-01  -4.7807152e-01  -3.2651591e-01  -3.4202928e-01  -4.9177959e-01  -1.2813241e+00  -3.0849302e-02  -6.3406011e-02   2.6865834e+00  -3.5869953e-01  -1.0199684e+00   6.6999962e-02  -5.5028500e-01  -2.7497626e-01  -4.9784778e-01  -4.3048898e-01
   1.5280519e-01  -4.9154439e-01   0.0000000e+00   0.0000000e+00  -4.9154439e-01   0.0000000e+00   3.1877758e-01  -3.0850866e-02  -1.4225439e+00  -1.4484715e-01   3.0687185e-01   6.3812501e-01  -7.4064765e-02   8.3500656e-02  -1.7585328e-02  -1.1641614e+00   0.0000000e+00  -1.3808026e-01   1.0277142e-01  -3.2189780e-01  -1.7147114e-01   6.1915621e-01  -4.9841906e-02  -1.1101397e+00   4.2304376e-01  -1.0372101e-01  -4.3765447e-01  -9.4920298e-02   2.0201483e-01  -6.0091401e-01  -8.0788652e-01  -1.4022755e+00   3.2374545e-01   2.3563450e-01  -1.3122816e-02  -6.7914843e-01  -9.2663044e-01   8.1638274e-01  -2.3646207e-01   0.0000000e+00   0.0000000e+00  -4.6268618e-02   3.8227758e-03   2.1169767e-01   4.2042266e-02  -1.2386592e-01   1.7142554e-01   7.4743936e-01   3.5059043e-01   0.0000000e+00   0.0000000e+00   6.8686000e-01  -1.3591088e-01  -1.2557340e-01   0.0000000e+00  -1.3753306e-02   1.1638123e+00   5.3784553e-01  -1.0442985e-02  -4.1277236e-02  -1.1055133e-01  -2.8259607e-01  -1.3832456e-02   1.2220033e+00  -1.1248253e-02   0.0000000e+00   0.0000000e+00   0.0000000e+00   0.0000000e+00   0.0000000e+00   0.0000000e+00  -1.5177087e-01  -4.5280817e-02  -1.9060138e-01  -6.0551231e-01  -7.2947934e-01   9.4503421e-02  -3.8674785e-01  -5.6753812e-01  -2.5953079e-01  -8.3539617e-01  -1.3541894e-01   0.0000000e+00   0.0000000e+00  -3.1051021e-01   2.8314869e-01  -1.8604955e-01  -1.8842847e-01   5.3630951e-01  -5.8655870e-01  -8.8368978e-01  -3.8658269e-01   1.5826462e+00  -6.4253813e-01  -5.2639422e-01  -5.4307306e-01  -4.8197533e-01  -4.8871727e-01  -5.7262041e-01   1.5603090e+00   1.7032434e-01  -4.4794425e-01  -9.4128714e-01  -2.8255058e-01   1.5886977e+00   9.4128691e-01   2.8255065e-01   1.6910140e-01  -5.3138343e-01  -3.2076959e-01   9.1355797e-01   5.4893959e-01  -1.2482564e-01   5.6339057e-02   7.2131507e-01   8.4535323e-01  -1.7361684e-01   0.0000000e+00   0.0000000e+00   0.0000000e+00   0.0000000e+00   0.0000000e+00   0.0000000e+00   0.0000000e+00   0.0000000e+00   0.0000000e+00   0.0000000e+00  -2.3480170e-01   0.0000000e+00   0.0000000e+00   0.0000000e+00  -2.3480170e-01   0.0000000e+00  -2.4847307e-01   1.1297592e+00  -3.3032703e-01   0.0000000e+00   0.0000000e+00  -6.0959139e-01   1.0987042e+00  -5.5618075e-01   3.6263233e-01  -2.3907130e-01  -2.3040259e-01  -6.9441258e-01  -4.3184220e-01  -1.1317813e+00   1.6815974e+00  -1.1435174e-01  -1.5671641e-01   5.8094654e-04   1.0298026e+00  -2.8110674e-01  -5.1458573e-01  -6.3529311e-01   1.1391960e-02   1.2423518e-02  -2.5693295e-01  -2.4121939e-01  -7.5227664e-01  -5.8635241e-02   1.4417537e-01  -1.2730637e-01   1.8820055e-01  -3.3068641e-01   1.2780828e-01  -2.3480170e-01  -1.4111009e-01  -3.2861407e-01  -4.4366662e-01  -1.8058803e-01  -3.0849302e-02  -6.3406011e-02  -6.0326137e-01  -2.5949817e-01  -6.7532835e-01   4.6225894e-01  -9.6727582e-02  -2.1718094e-01   5.8360269e-01   1.8250017e-01
   1.0875633e-01   2.8745474e-01   0.0000000e+00   0.0000000e+00   2.8745474e-01   0.0000000e+00  -4.5091851e-01  -3.0850866e-02  -6.2969644e-01  -1.4484715e-01   2.2417039e-01  -8.8218902e-01  -1.5814738e-01   1.9617782e-01  -5.3128324e-02  -1.0408171e+00   0.0000000e+00  -1.3808026e-01   1.0277142e-01  -3.2189780e-01  -1.7147114e-01   5.4457752e-01  -4.9841906e-02  -6.5490720e-01  -2.4648025e-01  -1.0372101e-01  -4.3765447e-01  -9.2942106e-01   4.1682207e-01   4.5961106e-01   8.7362223e-01  -6.4152236e-01   2.0429715e-01  -2.4729155e-01  -1.6657559e-01   4.2850691e-01   8.2980806e-01   4.6881735e-01  -2.3646207e-01   0.0000000e+00   0.0000000e+00  -2.1144134e-01  -7.3386007e-02   2.0168564e-01   1.3218228e-01  -1.1506731e-01   8.0954332e-02   3.9347725e-01   2.3581841e-01   0.0000000e+00   0.0000000e+00  -1.2106483e+00  -9.9891164e-01   6.6501347e-01   0.0000000e+00  -1.9954598e-02  -4.0375093e-01  -7.2588847e-02  -1.0539897e-01  -4.1277236e-02   7.5542976e-01   5.7489240e-01  -1.3839733e-02  -2.2265934e-01  -1.0524161e-01   0.0000000e+00   0.0000000e+00   0.0000000e+00   0.0000000e+00   0.0000000e+00   0.0000000e+00  -1.5177087e-01  -4.5280817e-02  -1.4849724e-01   1.7158202e-01   2.7727914e-01   5.2329665e-03   3.1506692e-01   3.7391916e-01   3.2022408e-01   5.1510755e-01  -4.3058951e-02   0.0000000e+00   0.0000000e+00  -4.0388834e-01   3.7690785e-01   3.7288228e-01   1.8324786e-01   4.8780324e-01   9.4745730e-01  -6.1622155e-01  -2.6520861e-01  -5.4871304e-01   1.2833994e-01  -5.2639422e-01   2.7680968e-03  -4.8197533e-01  -4.8871727e-01  -5.7262041e-01  -6.4896589e-01  -2.8582009e-01  -9.5298050e-02   7.2446721e-01  -8.3619681e-01  -7.8800121e-01  -7.2446726e-01   8.3619681e-01  -4.8595170e-01   2.2695903e-01  -6.3423136e-01  -6.0188141e-01  -5.8715808e-01   2.7810910e-01  -4.5429443e-01   7.2131507e-01   8.4535323e-01  -7.8003431e-03   0.0000000e+00   0.0000000e+00   0.0000000e+00   0.0000000e+00   0.0000000e+00   0.0000000e+00   0.0000000e+00   0.0000000e+00   0.0000000e+00   0.0000000e+00  -3.0669559e-02   0.0000000e+00   0.0000000e+00   0.0000000e+00  -3.0669559e-02   0.0000000e+00   5.2583137e-01  -8.8503009e-01   7.6375445e-01   0.0000000e+00   0.0000000e+00   4.4092223e-01  -5.8266406e-01  -5.7322282e-01  -3.1784585e-01   6.0846756e-01   4.2332359e-01  -7.6410470e-01  -4.3184220e-01  -8.1543647e-02   1.3617554e+00  -4.9427739e-01  -7.0252957e-02  -2.7198322e-01  -6.4191448e-01  -7.5048992e-01   5.5216668e-02  -6.3529311e-01   7.5579324e-01   8.7850786e-01  -6.7175638e-01   1.0293701e+00  -1.0282499e+00  -5.8635241e-02  -8.6389759e-01  -1.0784100e-01   8.8263413e-03   9.8771800e-01  -5.3861035e-02  -3.0669559e-02  -5.6398226e-02   4.4328783e-02   1.3094640e-01  -6.2938641e-01  -3.0849302e-02  -6.3406011e-02  -6.0326137e-01   3.8844889e-01  -6.6537056e-01  -9.3843737e-01  -2.1146988e-01  -1.4605937e-01  -5.3944203e-01  -2.7724170e-01
  -1.2476741e+00  -1.2983200e+00   0.0000000e+00   0.0000000e+00  -1.2983200e+00   0.0000000e+00  -1.2206146e+00  -3.0850866e-02  -6.2969644e-01  -1.4484715e-01  -1.1404037e+00   1.3135367e-01  -1.3353039e+00  -1.2686253e+00  -1.1707641e+00   3.2943047e-02   0.0000000e+00  -1.3808026e-01  -1.2787305e+00  -3.2189780e-01  -1.7147114e-01  -8.7241763e-01  -4.9841906e-02  -1.9967471e-01  -9.1600425e-01  -1.0372101e-01  -4.3765447e-01   8.6350310e-01  -1.0261353e+00  -8.1301902e-01  -6.1398461e-01  -6.4152236e-01  -1.1892664e+00  -7.3021760e-01  -1.3941977e+00  -4.9453920e-01   6.4770543e-01  -1.0083356e+00  -2.3646207e-01   0.0000000e+00   0.0000000e+00  -1.3021854e+00  -1.3238811e+00  -1.2128319e+00  -1.2174677e+00  -1.3322036e+00  -1.3597335e+00  -1.2524423e+00  -1.2398268e+00   0.0000000e+00   0.0000000e+00  -1.1710542e+00  -7.3053446e-01  -1.1138070e+00   0.0000000e+00  -2.0182951e-02  -6.2569034e-01  -1.5734469e-01  -1.0586757e-01  -4.1277236e-02   6.6623282e-01  -2.1212528e-01  -1.3876571e-02  -4.6638728e-01  -1.0558235e-01   0.0000000e+00   0.0000000e+00   0.0000000e+00   0.0000000e+00   0.0000000e+00   0.0000000e+00  -1.5177087e-01  -4.5280817e-02  -1.1904393e+00  -8.8073890e-01  -5.2281648e-01  -1.2764809e+00  -1.0027952e+00  -6.7066420e-01  -8.9278384e-01  -9.0239854e-01  -1.2950388e+00   0.0000000e+00   0.0000000e+00  -9.7737652e-01   9.5273614e-01   3.5994946e+00   9.4124730e-01  -5.2955652e-01  -8.2761996e-01  -8.8368978e-01   1.4321988e-02  -5.4871304e-01  -6.4253813e-01   5.3414451e-01  -5.8406509e-01  -4.8197533e-01  -4.8871727e-01  -1.8428952e-01   3.9591446e-01  -9.4842882e-01  -4.4794425e-01  -2.4981230e-01  -7.8971031e-01   1.3985503e-01   2.4981229e-01   7.8971031e-01   2.7548622e-01  -1.2045516e+00  -1.0330804e+00  -5.8111375e-01  -5.2767002e-01  -9.2741828e-01  -3.6604614e-01  -1.0328841e+00  -1.2284440e+00  -3.1766607e-01   0.0000000e+00   0.0000000e+00   0.0000000e+00   0.0000000e+00   0.0000000e+00   0.0000000e+00   0.0000000e+00   0.0000000e+00   0.0000000e+00   0.0000000e+00  -1.1901944e+00   0.0000000e+00   0.0000000e+00   0.0000000e+00  -1.1901944e+00   0.0000000e+00  -1.0227775e+00  -8.8503009e-01  -1.2087823e+00   0.0000000e+00   0.0000000e+00  -7.5856265e-01  -4.0174626e-01  -1.6959844e-01  -7.6364467e-01  -7.1998838e-01  -8.5654129e-01  -4.4399546e-02  -4.3184220e-01  -2.9159125e-01  -5.5729603e-01  -6.5595387e-01  -1.2862255e+00  -5.0508053e-01  -1.0225546e+00  -1.1160727e-01  -1.1108744e+00   4.8602313e-01  -6.4883679e-01  -7.0315797e-01  -6.7709420e-01  -9.8777123e-01  -1.3813570e+00  -5.8635241e-02  -8.2145997e-01   2.3595130e+00  -2.2451583e+00  -1.4984378e+00  -2.1679800e+00  -1.1901944e+00  -1.3118386e+00  -1.3088188e+00  -1.2957006e+00  -7.3095605e-01  -3.0849302e-02  -6.3406011e-02   4.5041228e-01  -1.0795723e+00  -6.5767035e-01  -6.9865405e-01  -1.3787973e+00  -3.9925794e-01  -1.4129213e+00  -1.4419211e+00
  -5.1331669e-01  -6.0956349e-01   0.0000000e+00   0.0000000e+00  -6.0956349e-01   0.0000000e+00  -1.2206146e+00  -3.0850866e-02   4.2743352e-01   4.4352787e+00  -5.6149350e-01  -3.7541767e-01  -6.6264304e-01  -3.6720799e-01  -6.3402154e-01  -3.6207909e-01   0.0000000e+00  -1.3808026e-01  -5.3484487e-01  -3.2189780e-01  -1.7147114e-01  -4.2494548e-01  -4.9841906e-02   2.5555778e-01  -1.2507663e+00  -1.0372101e-01   1.0377629e+00  -1.3182975e-01  -5.0058269e-01  -8.1301902e-01  -9.9651213e-01   6.2639961e-01  -5.5220876e-01  -1.2131436e+00  -6.2693389e-01  -8.6375765e-01  -1.0915608e+00  -7.0421585e-01  -2.3646207e-01   0.0000000e+00   0.0000000e+00  -6.6682959e-01  -5.0690181e-01  -4.7233395e-01  -4.6825565e-01  -6.7620241e-01  -5.2204101e-01  -6.7293648e-01  -6.1335393e-01   0.0000000e+00   0.0000000e+00  -6.5260588e-01  -5.8188075e-01  -5.2086684e-01   0.0000000e+00  -2.0092389e-02  -5.9428035e-01  -3.1820815e-01  -1.0583180e-01  -4.1277236e-02  -2.4700184e+00   2.8948495e-01  -1.3832815e-02  -3.0786304e-01  -1.0530433e-01   0.0000000e+00   0.0000000e+00   0.0000000e+00   0.0000000e+00   0.0000000e+00   0.0000000e+00   5.5009645e+00  -4.5280817e-02  -7.1469591e-01  -7.6358931e-01  -6.6180006e-01  -7.3752991e-01  -7.6530220e-01  -6.4574675e-01  -7.1644592e-01   1.6421673e-01  -4.8614952e-01   0.0000000e+00   0.0000000e+00   2.4114374e-02   1.0134347e+00   3.0407648e-01   1.3007767e+00  -4.8023814e-01   1.8033463e+00  -4.5999455e-01  -7.8594384e-01   3.5806437e-02  -6.4253813e-01   6.7522559e-01  -5.4307306e-01  -4.8197533e-01   9.8589653e-01  -5.7262041e-01  -3.4051043e-01  -9.4842882e-01  -4.4794425e-01   4.6715372e-01  -1.1679468e+00  -1.2548312e+00  -4.6715365e-01   1.1679467e+00   2.9775827e-01  -4.3742781e-01  -1.0220031e+00  -9.9848633e-01  -5.7791363e-01  -1.8892036e-01  -2.0769547e-02   7.2131507e-01   8.4535323e-01  -2.4148840e-01   0.0000000e+00   0.0000000e+00   0.0000000e+00   0.0000000e+00   0.0000000e+00   0.0000000e+00   0.0000000e+00   0.0000000e+00   0.0000000e+00   0.0000000e+00  -5.7564246e-01   0.0000000e+00   0.0000000e+00   0.0000000e+00  -5.7564246e-01   0.0000000e+00  -6.3562529e-01  -8.8503009e-01  -5.9473817e-01   0.0000000e+00   0.0000000e+00   2.1636890e-01   6.3027514e-02  -3.7376115e-01  -7.6364467e-01  -7.1998838e-01  -7.0580419e-01   6.7530563e-01  -4.3184220e-01  -2.2278032e-01  -5.5729603e-01  -6.7471988e-02  -3.8281011e-01  -1.0107420e+00  -5.7019303e-01  -6.3966334e-01  -9.1411885e-01  -2.5522171e-02  -2.9570644e-01  -8.2896924e-01   5.3654175e-01  -3.3842608e-01  -9.6788520e-01  -5.8635241e-02  -8.0311828e-01   7.8922359e-01  -6.2201553e-01  -5.6190979e-01  -7.1800796e-01  -5.7564246e-01  -5.6066695e-01  -5.5398961e-01  -5.9115651e-01  -1.0507995e+00  -3.0849302e-02   1.6402545e+01   1.0416610e+00  -3.4549495e-01  -1.2459469e+00  -7.3943265e-01  -6.5286990e-01  -3.2451511e-01  -5.3944203e-01  -5.8373627e-01
  -6.6776621e-01  -6.7809265e-01   0.0000000e+00   0.0000000e+00  -6.7809265e-01   0.0000000e+00  -4.5091851e-01  -3.0850866e-02   6.9171600e-01  -1.4484715e-01  -7.2689642e-01  -3.7541767e-01  -6.6264304e-01  -2.5453083e-01  -8.4723890e-01  -6.1797599e-01   0.0000000e+00  -1.3808026e-01  -4.2857549e-01  -3.2189780e-01  -1.7147114e-01  -7.2326024e-01  -4.9841906e-02  -1.9967471e-01  -9.1600425e-01  -1.0372101e-01  -4.3765447e-01  -3.5161694e-01  -9.5597126e-01  -6.0091401e-01  -5.7573188e-01   7.5319180e-01  -7.1147317e-01  -7.3021760e-01  -6.2693389e-01  -6.7914843e-01  -7.2363914e-01  -9.6488989e-01  -2.3646207e-01   0.0000000e+00   0.0000000e+00  -7.2373719e-01  -7.7377389e-01  -5.6051873e-01  -4.5477297e-01  -6.2295577e-01  -7.4312757e-01  -3.0571617e-01  -9.1180878e-02   0.0000000e+00   0.0000000e+00  -1.0866710e+00  -9.5743873e-01  -5.2086684e-01   0.0000000e+00  -2.0039973e-02  -6.0426890e-01   6.2329174e-02  -1.0517147e-01  -4.1277236e-02   1.0960125e+00   3.6950342e-01  -1.3814385e-02  -4.0444397e-01  -1.0521740e-01   0.0000000e+00   0.0000000e+00   0.0000000e+00   0.0000000e+00   0.0000000e+00   0.0000000e+00  -1.5177087e-01  -4.5280817e-02  -7.1469591e-01  -5.3275243e-01  -4.9612343e-01  -8.8646007e-01  -7.0374158e-01  -6.0695522e-01  -7.5445977e-01   6.3942985e-01  -5.8905132e-01   0.0000000e+00   0.0000000e+00  -1.1546111e+00   1.1306940e+00   1.0189746e+00   1.0662702e+00   5.6056286e-01  -1.0049185e+00  -4.5999455e-01  -5.8626326e-01  -5.4871304e-01  -6.4253813e-01  -5.2639422e-01  -5.8406509e-01  -4.8197533e-01   1.0772857e+00   3.5450389e-01  -6.4896589e-01  -9.4842882e-01  -4.4794425e-01   1.4629101e+00  -8.9142256e-01  -1.5740161e+00  -1.4629101e+00   8.9142256e-01  -9.9534403e-01  -3.6220320e-01  -9.1501856e-01  -1.1733050e+00  -1.1682774e+00  -4.3229585e-01  -9.2939672e-01   7.2131507e-01   8.4535323e-01  -2.4747472e-01   0.0000000e+00   0.0000000e+00   0.0000000e+00   0.0000000e+00   0.0000000e+00   0.0000000e+00   0.0000000e+00   0.0000000e+00   0.0000000e+00   0.0000000e+00  -7.3274853e-01   0.0000000e+00   0.0000000e+00   0.0000000e+00  -7.3274853e-01   0.0000000e+00  -6.3562529e-01   1.1297592e+00  -5.7611098e-01   0.0000000e+00   0.0000000e+00   7.6838164e-01  -2.1144527e-01  -9.3971962e-01  -7.6364467e-01  -7.1998838e-01  -8.5654129e-01  -3.5017879e-02  -4.3184220e-01   1.0299578e+00  -5.5729603e-01  -8.7054932e-01  -5.7868372e-01  -1.0107420e+00   5.5968386e-01  -7.5048992e-01  -7.8701651e-01  -5.9750248e-02   4.8749322e-01  -8.2896924e-01  -1.0865798e+00  -4.4890216e-01  -4.8795498e-01  -5.8635241e-02  -7.5276859e-01   7.8922359e-01  -6.2201553e-01  -4.7398180e-01  -7.1611436e-01  -7.3274853e-01  -6.1373295e-01  -5.8886916e-01  -6.5045682e-01  -5.1695920e-01  -3.0849302e-02  -6.3406011e-02  -6.0326137e-01  -4.5060779e-01  -1.2459469e+00  -4.9633356e-01  -7.8631006e-01  -3.1901079e-01  -7.0581902e-01  -6.7568465e-01
  -1.1216209e+00  -1.2201456e+00   0.0000000e+00   0.0000000e+00  -1.2201456e+00   0.0000000e+00  -4.5091851e-01  -3.0850866e-02  -6.2969644e-01  -1.4484715e-01  -1.0990530e+00   1.3135367e-01  -1.0830561e+00  -1.0432710e+00  -1.2189944e+00  -6.8919323e-01   0.0000000e+00  -1.3808026e-01  -9.5992239e-01  -3.2189780e-01  -1.7147114e-01  -1.0215750e+00  -4.9841906e-02  -1.1101397e+00  -2.4648025e-01  -1.0372101e-01  -4.3765447e-01   9.2804311e-01  -1.1716945e+00  -1.0251240e+00  -1.4172924e+00  -6.4152236e-01  -1.1096342e+00   2.3563450e-01  -1.0872922e+00  -1.0483669e+00  -1.4594826e+00  -1.0083356e+00  -2.3646207e-01   0.0000000e+00   0.0000000e+00  -1.0477593e+00  -1.1434835e+00  -9.7872760e-01  -9.7181205e-01  -1.1026748e+00  -1.1636079e+00  -7.6514749e-01  -7.2479472e-01   0.0000000e+00   0.0000000e+00  -3.8925172e-01  -1.3231405e-01  -1.3114537e+00   0.0000000e+00  -2.0042581e-02  -6.1213824e-01  -2.0012766e-02  -1.0565780e-01  -4.1277236e-02   1.7385184e-01   4.9416414e-02  -1.3767760e-02  -4.9546261e-01  -1.0557951e-01   0.0000000e+00   0.0000000e+00   0.0000000e+00   0.0000000e+00   0.0000000e+00   0.0000000e+00  -1.5177087e-01  -4.5280817e-02  -1.0512184e+00  -1.0554837e+00  -9.5164296e-01  -1.1273754e+00  -1.0938053e+00  -9.3683028e-01  -9.7003922e-01  -6.3555108e-01  -1.1387886e+00   0.0000000e+00   0.0000000e+00  -8.6164446e-01   8.3653183e-01   8.0890895e-01   9.7235003e-01  -3.0744792e-01  -1.0049185e+00  -8.8368978e-01  -3.8658269e-01   4.2044448e-02  -6.4253813e-01  -5.2639422e-01  -5.8406509e-01  -4.8197533e-01  -4.8871727e-01   3.5450389e-01  -6.4896589e-01   1.7032434e-01  -4.4794425e-01  -1.6510711e-01  -1.4429895e-01   7.9317579e-01   1.6510718e-01   1.4429902e-01  -3.9141581e-01  -1.1697752e+00  -7.8409032e-01  -3.3855980e-01  -5.4683549e-01  -1.0250395e+00  -6.5617634e-01  -3.3718162e+00  -3.3022413e+00  -3.0992449e-01   0.0000000e+00   0.0000000e+00   0.0000000e+00   0.0000000e+00   0.0000000e+00   0.0000000e+00   0.0000000e+00   0.0000000e+00   0.0000000e+00   0.0000000e+00  -1.1686050e+00   0.0000000e+00   0.0000000e+00   0.0000000e+00  -1.1686050e+00   0.0000000e+00  -1.0227775e+00   1.1297592e+00  -1.2339742e+00   0.0000000e+00   0.0000000e+00  -5.5931302e-01  -8.6652004e-01  -5.5618075e-01  -7.6364467e-01  -1.3659745e-01   1.7031884e+00  -5.7969997e-01  -4.3184220e-01  -5.0163873e-01  -5.5729603e-01  -5.6521504e-01  -1.1543268e+00   5.8094654e-04  -1.0225546e+00   1.4998236e-01  -1.9674984e-01  -6.3529311e-01  -8.3822507e-01  -5.3266611e-01  -6.7175638e-01  -1.2655582e+00  -4.8220237e-01  -5.8635241e-02  -5.8337785e-01   1.7268551e+00  -1.4666176e+00  -1.9690958e+00  -1.4664156e+00  -1.1686050e+00  -1.1155921e+00  -1.1290550e+00  -1.1816484e+00  -7.3095605e-01  -3.0849302e-02  -6.3406011e-02  -6.0326137e-01  -1.1726355e+00  -6.7532835e-01  -2.7196411e-01  -1.1492949e+00  -3.8549715e-01  -8.3060177e-01  -1.0434781e+00
  -7.0623269e-01  -7.3704574e-01   0.0000000e+00   0.0000000e+00  -7.3704574e-01   0.0000000e+00  -4.5091851e-01  -3.0850866e-02  -6.2969644e-01  -1.4484715e-01  -6.8554569e-01   1.3135367e-01  -7.4672565e-01  -5.9256231e-01  -8.8148745e-01  -1.0189030e+00   0.0000000e+00  -1.3808026e-01  -5.3484487e-01  -3.2189780e-01  -1.7147114e-01  -5.7410286e-01  -4.9841906e-02  -1.1101397e+00  -2.4648025e-01  -1.0372101e-01  -4.3765447e-01   6.8177969e-01  -7.9704653e-01  -6.0091401e-01  -4.8714656e-01  -6.4152236e-01  -7.1147317e-01   7.1856055e-01  -7.8038666e-01  -6.7914843e-01  -6.4618194e-01  -6.1732450e-01  -2.3646207e-01   0.0000000e+00   0.0000000e+00  -6.9990562e-01  -7.5047443e-01  -5.2053105e-01  -5.1316038e-01  -7.6834739e-01  -8.0348344e-01  -3.1182398e-01  -2.5525827e-01   0.0000000e+00   0.0000000e+00  -7.3785293e-01  -6.6432720e-01  -7.1851356e-01   0.0000000e+00  -1.9998580e-02  -6.0435942e-01  -3.3287519e-02  -1.0544642e-01  -4.1277236e-02   1.5679445e-01   3.3555738e-02  -1.3736480e-02  -6.4766599e-01  -1.0534823e-01   0.0000000e+00   0.0000000e+00   0.0000000e+00   0.0000000e+00   0.0000000e+00   0.0000000e+00  -1.5177087e-01  -4.5280817e-02  -6.7064346e-01  -6.5843425e-01  -6.0299641e-01  -7.6311441e-01  -7.2807984e-01  -6.3488478e-01  -6.6937690e-01  -3.3500879e-01  -7.3443278e-01   0.0000000e+00   0.0000000e+00  -7.7968475e-01   7.5423768e-01   5.3169847e-01   7.0209714e-01   1.5503207e-02  -5.8655870e-01  -8.8368978e-01  -3.8658269e-01   4.2044448e-02  -6.4253813e-01  -5.2639422e-01  -2.4965646e-01  -4.8197533e-01  -4.8871727e-01   3.5450389e-01  -6.4896589e-01   1.7032434e-01  -4.4794425e-01   2.8526779e-01  -6.9278694e-02   1.3831503e-01  -2.8526795e-01   6.9278483e-02  -5.5848669e-01  -6.7314574e-01  -4.9959859e-01  -3.3855980e-01  -5.4683549e-01  -6.7016070e-01  -6.5617634e-01  -6.4306193e-01  -8.1368448e-01  -2.6683520e-01   0.0000000e+00   0.0000000e+00   0.0000000e+00   0.0000000e+00   0.0000000e+00   0.0000000e+00   0.0000000e+00   0.0000000e+00   0.0000000e+00   0.0000000e+00  -7.5867200e-01   0.0000000e+00   0.0000000e+00   0.0000000e+00  -7.5867200e-01   0.0000000e+00  -6.3562529e-01   1.1297592e+00  -7.6862525e-01   0.0000000e+00   0.0000000e+00   1.9927956e-02  -8.6652004e-01  -5.5618075e-01  -7.6364467e-01  -1.3659745e-01   1.7031884e+00  -5.1000784e-01  -4.3184220e-01  -2.9159125e-01  -2.3745410e-01  -1.1435174e-01  -7.4435485e-01   5.8094654e-04  -1.0225546e+00   1.4998236e-01   5.6587318e-06  -6.3529311e-01  -4.4629644e-01  -5.3266611e-01  -2.5693295e-01  -6.4556691e-01  -6.2303250e-01  -5.8635241e-02  -5.8337785e-01   8.1530063e-01  -8.7324130e-01  -8.5008286e-01  -8.3680182e-01  -7.5867200e-01  -7.2191579e-01  -7.2480996e-01  -7.3760220e-01  -7.3095605e-01  -3.0849302e-02  -6.3406011e-02  -6.0326137e-01  -6.7873779e-01  -6.7532835e-01  -2.7196411e-01  -8.2261277e-01  -3.3986926e-01  -6.2263052e-01  -7.6763302e-01
  -4.8697916e-01  -4.5216921e-01   0.0000000e+00   0.0000000e+00  -4.5216921e-01   0.0000000e+00   3.1877758e-01  -3.0850866e-02   4.2743352e-01  -1.4484715e-01  -5.2014277e-01   1.3135367e-01  -1.5814738e-01  -2.5453083e-01  -4.4456401e-01   3.4393752e-01   0.0000000e+00  -1.3808026e-01  -3.2230610e-01  -3.2189780e-01  -1.7147114e-01  -7.9783894e-01  -4.9841906e-02  -6.5490720e-01   1.0925678e+00  -1.0372101e-01  -4.3765447e-01   1.9877675e-02  -6.3903774e-01  -3.8880900e-01  -4.7053680e-01   6.2639961e-01  -4.7257656e-01  -2.4729155e-01  -8.9849201e-02  -4.9453920e-01  -6.3165871e-01  -7.0421585e-01  -2.3646207e-01   0.0000000e+00   0.0000000e+00  -1.8470945e-01  -3.8629427e-01  -4.3825351e-01  -4.0092599e-01  -1.4971554e-01  -4.5427196e-01  -4.5190459e-01  -3.3910828e-01   0.0000000e+00   0.0000000e+00   6.8216499e-01   7.5758594e-01  -7.1851356e-01   0.0000000e+00  -1.9527386e-02  -3.9814412e-01   3.9737211e-01  -1.0200216e-01  -4.1277236e-02  -1.2062549e-01   5.4442952e-01  -1.3603727e-02  -3.0331209e-01  -1.0255414e-01   0.0000000e+00   0.0000000e+00   0.0000000e+00   0.0000000e+00   0.0000000e+00   0.0000000e+00  -1.5177087e-01  -4.5280817e-02  -2.8391600e-01  -4.2658411e-01  -5.8737924e-01  -3.8814056e-01  -4.9164136e-01  -5.9419972e-01  -5.4853377e-01   1.8551809e-01  -4.0407427e-01   0.0000000e+00   0.0000000e+00   2.9112888e-01  -3.2094539e-01  -3.7684112e-01  -5.7790028e-01  -6.3039896e-01  -1.3921694e-01  -3.4875331e-01   5.5846012e-02  -5.4871304e-01  -2.9141209e-01   2.0894158e+00  -5.8406509e-01  -4.8197533e-01   6.3885671e-01  -5.7262041e-01  -6.4896589e-01   1.2164203e+00  -9.5298050e-02  -1.4336547e+00  -1.1189088e-01   1.3279034e+00   1.4336547e+00   1.1189088e-01   1.1510980e+00  -8.6377315e-01  -3.4393355e-01   5.1899863e-01   6.6023193e-01  -3.9544349e-01   6.7650640e-01  -6.4306193e-01  -8.1368448e-01  -2.0867244e-01   0.0000000e+00   0.0000000e+00   0.0000000e+00   0.0000000e+00   0.0000000e+00   0.0000000e+00   0.0000000e+00   0.0000000e+00   0.0000000e+00   0.0000000e+00  -4.6784400e-01   0.0000000e+00   0.0000000e+00   0.0000000e+00  -4.6784400e-01   0.0000000e+00  -6.3562529e-01   1.1297592e+00  -5.8921613e-01   0.0000000e+00   0.0000000e+00   6.4441614e-02  -1.4952034e-02  -4.3965943e-01  -7.6364467e-01   1.5621757e+00   4.2332359e-01   1.0002632e-02  -4.3184220e-01  -1.6906346e-01  -5.5729603e-01  -7.6596970e-01  -3.2182309e-01  -3.5493008e-01  -1.3323027e-01   1.9567641e+00   5.7454830e-02   6.9250725e-02  -6.4883679e-01  -2.8521598e-02  -6.4614138e-01  -8.1280181e-01   5.6918189e-01  -5.8635241e-02   4.3152826e-01  -5.2773752e-03   1.0011504e-01  -8.6826295e-01   6.6946262e-02  -4.6784400e-01  -3.3507698e-01  -3.4024059e-01  -3.9201201e-01  -9.7661515e-01  -3.0849302e-02  -6.3406011e-02  -6.0326137e-01  -7.4992239e-01   1.3495404e+00  -4.3582593e-01  -2.2470814e-01  -2.4455767e-01   1.2606596e-01  -3.2046032e-02
  -2.4095623e-01  -2.3709008e-01   0.0000000e+00   0.0000000e+00  -2.3709008e-01   0.0000000e+00  -8.3576656e-01  -3.0850866e-02   1.6315103e-01  -1.4484715e-01  -3.5473985e-01  -8.8218902e-01  -5.7856043e-01  -2.9176505e-02  -4.9988592e-01  -6.8380457e-01   0.0000000e+00  -1.3808026e-01  -3.2230610e-01  -3.2189780e-01  -1.7147114e-01  -1.2663071e-01   1.6038710e+01  -6.5490720e-01  -9.1600425e-01  -1.0372101e-01  -4.3765447e-01   1.5458743e-01  -1.0425370e-01   2.4750604e-01   1.1073892e+00   1.1923082e-01  -3.9294436e-01  -1.2131436e+00  -6.2693389e-01   5.9288466e-02   7.4804777e-01  -3.5665046e-01  -2.3646207e-01   0.0000000e+00   0.0000000e+00  -5.7340191e-01  -2.1787128e-01  -2.4962973e-01  -2.3665940e-01  -5.6919601e-01  -3.2331172e-01  -3.9135127e-01  -3.0196135e-01   0.0000000e+00   0.0000000e+00   1.2090810e+00   1.6073405e+00  -3.2322012e-01   0.0000000e+00  -1.9838214e-02  -5.4216785e-01   1.1870435e-01  -1.0501080e-01  -4.1277236e-02   9.1708025e-01   3.0980777e-01  -1.3653104e-02  -3.7511572e-01  -1.0514171e-01   0.0000000e+00   0.0000000e+00   0.0000000e+00   0.0000000e+00   0.0000000e+00   0.0000000e+00  -1.5177087e-01  -4.5280817e-02  -4.7891943e-01  -1.9101135e-01   1.3121368e-01  -1.7625042e-01   1.0732923e-01   3.8210048e-01   3.4694386e-01   7.1301627e-01  -1.8364947e-01   0.0000000e+00   0.0000000e+00  -9.5921548e-01   9.3450099e-01   3.7652132e-01   1.8669423e+00  -8.1912256e-01   1.4315363e+00  -2.4179576e-01  -2.6520861e-01  -5.4871304e-01  -6.4253813e-01  -5.2639422e-01   1.7961771e+00  -4.8197533e-01  -4.8871727e-01  -5.7262041e-01  -6.4896589e-01  -9.4842882e-01  -9.5298050e-02   1.4033340e+00   1.0112038e+00  -1.4603866e+00  -1.4033341e+00  -1.0112038e+00  -9.9534403e-01   2.8779532e-01   6.3771865e-01  -1.0962795e+00  -1.1245619e+00  -5.3487469e-01  -9.2939672e-01  -3.9499312e-01  -5.3717846e-01  -1.6597474e-01   0.0000000e+00   0.0000000e+00   0.0000000e+00   0.0000000e+00   0.0000000e+00   0.0000000e+00   0.0000000e+00   0.0000000e+00   0.0000000e+00   0.0000000e+00  -1.7998876e-01   0.0000000e+00   0.0000000e+00   0.0000000e+00  -1.7998876e-01   0.0000000e+00  -2.4847307e-01  -8.8503009e-01  -3.8110351e-01   0.0000000e+00   0.0000000e+00   2.7494748e-01  -5.8266406e-01  -8.3437699e-01  -7.2915286e-01   1.8469813e-01  -5.5506709e-01   1.0880975e+00  -4.3184220e-01   3.3855142e-01  -5.5729603e-01  -1.7694434e-01  -2.1665714e-01  -1.0107420e+00  -6.4191448e-01  -6.9161858e-01  -3.9350540e-01  -6.3529311e-01   1.2186862e-01   1.9643675e-01   4.3918189e-01  -2.9707336e-01   1.9446037e-02  -5.8635241e-02  -1.3368251e+00   4.6514835e-01  -6.2201553e-01  -1.5688315e-01  -5.8029574e-01  -1.7998876e-01  -3.1318890e-01  -2.6600976e-01  -2.7114219e-01  -1.1797544e+00  -3.0849302e-02  -6.3406011e-02  -6.0326137e-01   4.4895056e-01  -1.2459469e+00  -1.3055490e+00   1.6758342e-02  -2.9525532e-01  -8.3060177e-01  -7.0633411e-01
   1.0570687e+00   1.5287625e+00   0.0000000e+00   0.0000000e+00   1.5287625e+00   0.0000000e+00  -6.6070466e-02  -3.0850866e-02   1.2202810e+00  -1.4484715e-01   1.0511850e+00   1.1448963e+00   9.3492656e-01   1.0975951e+00   9.4977953e-01  -4.6831755e-01   0.0000000e+00  -1.3808026e-01   1.0591959e+00  -3.2189780e-01  -1.7147114e-01   1.0666284e+00  -4.9841906e-02   1.6212552e+00  -5.8124225e-01  -1.0372101e-01  -4.3765447e-01  -1.4652565e+00   7.2745312e-01   1.3080311e+00   9.5344527e-01   1.3871528e+00   1.0404353e+00  -2.4729155e-01   9.0759380e-01   1.3515530e+00   9.9033755e-01   6.8604572e-01  -2.3646207e-01   0.0000000e+00   0.0000000e+00   9.0313433e-01   9.1272386e-01   9.9038059e-01   1.0135224e+00   9.5447010e-01   9.2881383e-01   1.2114733e+00   1.2114348e+00   0.0000000e+00   0.0000000e+00  -9.0878866e-01  -7.7311756e-01   2.4438339e+00   0.0000000e+00  -1.9748872e-02  -5.3496105e-01  -9.3820419e-02  -1.0499101e-01  -4.1277236e-02  -4.6416852e-04  -1.0304495e-01  -1.3550711e-02  -2.3100284e-01  -1.0480187e-01   0.0000000e+00   0.0000000e+00   0.0000000e+00   0.0000000e+00   0.0000000e+00   0.0000000e+00  -1.5177087e-01  -4.5280817e-02   9.4541339e-01   1.1021757e+00   1.1378623e+00   6.4871755e-01   8.0391535e-01   8.3169784e-01   4.6518377e-01   4.7676521e-01   1.0774810e+00   0.0000000e+00   0.0000000e+00   9.9897170e-02  -1.2893336e-01  -6.0692246e-01  -6.9623600e-01   1.0813694e+00   2.8067336e+00  -8.8368978e-01  -7.8594384e-01  -5.4871304e-01   7.1484159e-01  -5.2639422e-01  -5.8406509e-01  -4.8197533e-01   2.4605103e+00  -5.7262041e-01   5.8485597e-01   1.7032434e-01  -4.4794425e-01   2.7169055e-01  -6.2499946e-01  -7.8669759e-02  -2.7169055e-01   6.2499967e-01  -3.5971131e-01   9.9395138e-01  -7.9085717e-02   3.6071507e-01   1.5454666e-01   1.1020366e+00  -9.2825758e-02   2.3013906e-01   2.0726183e-01   9.2938522e-01   0.0000000e+00   0.0000000e+00   0.0000000e+00   0.0000000e+00   0.0000000e+00   0.0000000e+00   0.0000000e+00   0.0000000e+00   0.0000000e+00   0.0000000e+00   8.7782000e-01   0.0000000e+00   0.0000000e+00   0.0000000e+00   8.7782000e-01   0.0000000e+00   2.4615925e+00  -8.8503009e-01   2.8313979e+00   0.0000000e+00   0.0000000e+00   1.3324697e+00   8.3132704e-01   1.7613572e+00   2.2819656e-01  -7.1998838e-01  -5.9565016e-01  -7.6410470e-01  -4.3184220e-01   4.5086847e-01   2.0014394e+00   3.4831006e-02   1.2007338e+00   5.8094654e-04  -1.1783143e-01  -7.5048992e-01  -7.7033596e-01   2.4144224e+00   2.2459111e+00  -5.5500638e-01  -2.5693295e-01   3.0116742e+00  -1.9080503e-01  -5.8635241e-02   8.8485538e-01  -1.1508630e+00   1.0574120e+00   2.1963835e+00   1.0191853e+00   8.7782000e-01   1.0000464e+00   1.1586856e+00   1.2390180e+00   2.8046098e-01  -3.0849302e-02  -6.3406011e-02   3.7402573e+00   8.7406214e-01  -3.7236105e-01   9.3619003e-01   8.1033870e-01   5.4907789e-01   5.0041420e-01   7.9548933e-01
   9.8500743e-02  -4.8924869e-01   0.0000000e+00   0.0000000e+00  -4.8924869e-01   0.0000000e+00   3.1877758e-01  -3.0850866e-02  -1.4225439e+00  -1.4484715e-01   2.2417039e-01   6.3812501e-01   1.0017846e-02   1.9617782e-01   1.0510655e-01  -5.3648561e-01   0.0000000e+00  -1.3808026e-01   1.0277142e-01  -3.2189780e-01   1.0093173e+00   3.9542013e-01  -4.9841906e-02  -1.1101397e+00   4.2304376e-01  -1.0372101e-01  -4.3765447e-01   2.8698019e-02   8.3403223e-02  -6.0091401e-01  -8.2820001e-01  -1.4022755e+00   2.4411325e-01   7.1856055e-01   6.3603568e-02  -6.7914843e-01  -9.4439215e-01   6.8604572e-01  -2.3646207e-01   0.0000000e+00   0.0000000e+00   6.1015352e-02   9.6240697e-03   1.5626498e-01   3.0183352e-02  -5.8194042e-02   1.1674232e-01   6.2335036e-01   3.1885778e-01   0.0000000e+00   0.0000000e+00   1.2622524e+00   2.5887022e-01  -1.2557340e-01   0.0000000e+00  -1.4703104e-02   2.0554737e+00   6.9981130e-01  -3.6741003e-02  -4.1277236e-02  -1.4623841e-01  -4.5675691e-01  -1.3787456e-02   1.5505041e+00  -3.7778212e-02   0.0000000e+00   0.0000000e+00   0.0000000e+00   0.0000000e+00   0.0000000e+00   0.0000000e+00  -1.5177087e-01  -4.5280817e-02  -9.7005415e-02  -6.0596617e-01  -7.6820309e-01   1.2477498e-01  -4.3137875e-01  -6.3166848e-01  -3.2069535e-01  -5.3369203e-01  -1.2915118e-01   0.0000000e+00   0.0000000e+00  -5.5984583e-02   2.7584469e-02  -5.0310086e-01  -4.7017784e-01   5.1205648e-01  -1.0049185e+00  -8.8368978e-01  -3.8658269e-01   1.5826462e+00  -6.4253813e-01  -5.2639422e-01  -2.4965646e-01  -4.8197533e-01  -4.8871727e-01  -5.7262041e-01   2.2067206e+00   1.7032434e-01  -4.4794425e-01  -1.1504570e+00   2.7690908e-01   2.0309014e+00   1.1504567e+00  -2.7690908e-01   1.3370292e-01  -5.4872902e-01   1.1688823e-01   1.2799152e+00   7.5686401e-01  -2.6622984e-01   5.6339057e-02   7.2131507e-01   8.4535323e-01  -1.7294737e-01   0.0000000e+00   0.0000000e+00   0.0000000e+00   0.0000000e+00   0.0000000e+00   0.0000000e+00   0.0000000e+00   0.0000000e+00   0.0000000e+00   0.0000000e+00  -1.7191807e-01   0.0000000e+00   0.0000000e+00   0.0000000e+00  -1.7191807e-01   0.0000000e+00  -2.4847307e-01   1.1297592e+00  -3.9477798e-01   0.0000000e+00   0.0000000e+00  -6.6676131e-01   1.0987042e+00  -5.5618075e-01   3.6263233e-01  -2.3907130e-01  -4.3911547e-01  -6.9441258e-01  -4.3184220e-01  -7.1168626e-01   1.0419135e+00   8.8041671e-02  -1.5102685e-01   5.8094654e-04   1.4329701e+00  -4.3756779e-01  -5.1458573e-01  -6.3529311e-01  -1.4911950e-02   1.2423518e-02  -2.5693295e-01  -2.8030377e-01  -7.8708072e-01  -5.8635241e-02   1.4417537e-01  -2.4170881e-01   2.7329845e-01  -3.6893213e-01   2.3270368e-01  -1.7191807e-01  -1.0874328e-01  -3.3487450e-01  -4.6162432e-01  -1.8058803e-01  -3.0849302e-02  -6.3406011e-02  -6.0326137e-01  -1.8373412e-01  -6.7532835e-01   4.6225894e-01  -2.5453024e-04  -2.0153709e-01   8.7476244e-01   3.0509801e-01
   3.1128177e-01  -5.5910914e-02   0.0000000e+00   0.0000000e+00  -5.5910914e-02   0.0000000e+00   3.1877758e-01  -3.0850866e-02  -1.4225439e+00  -1.4484715e-01   4.3092404e-01   1.3135367e-01   2.6226568e-01   3.0885498e-01   3.3242456e-01  -4.6800057e-01   0.0000000e+00  -1.3808026e-01   3.1531018e-01  -3.2189780e-01   1.0093173e+00   5.4457752e-01  -4.9841906e-02  -1.1101397e+00   7.5780576e-01  -1.0372101e-01  -4.3765447e-01  -1.3412396e-01   3.7244172e-01  -3.8880900e-01  -6.1398461e-01  -1.4022755e+00   4.4319375e-01   1.2014866e+00   2.9378272e-01  -3.0992998e-01  -5.2295460e-01   8.5982842e-01  -2.3646207e-01   0.0000000e+00   0.0000000e+00   3.2664803e-01   2.7346170e-01   4.0309762e-01   2.7201475e-01   1.8115750e-01   3.2129888e-01   7.6953878e-01   4.6199882e-01   0.0000000e+00   0.0000000e+00   1.0137262e+00   2.2851978e-01   2.6972003e-01   0.0000000e+00  -1.4594143e-02   2.0783386e+00   5.7961449e-01  -3.6958536e-02  -4.1277236e-02  -2.5898703e-01  -5.2869054e-01  -1.3674499e-02   1.5176973e+00  -3.7814622e-02   0.0000000e+00   0.0000000e+00   0.0000000e+00   0.0000000e+00   0.0000000e+00   0.0000000e+00  -1.5177087e-01  -4.5280817e-02   1.8522330e-01  -3.6637574e-01  -5.7388816e-01   3.8038470e-01  -2.0627653e-01  -4.4819449e-01  -1.2432802e-01  -3.0557424e-01   1.0073040e-01   0.0000000e+00   0.0000000e+00   3.1112410e-01  -3.4102219e-01  -6.8160686e-01  -7.3498132e-01   5.1205648e-01  -1.0049185e+00   4.6239668e-02  -3.8658269e-01   1.5826462e+00   1.2833994e-01  -5.2639422e-01  -2.4965646e-01  -4.8197533e-01  -4.8871727e-01  -5.7262041e-01   1.4702957e+00   8.3293300e-01  -4.4794425e-01  -1.1732578e+00   5.1601464e-02   1.6701016e+00   1.1732578e+00  -5.1601465e-02   4.6457470e-01  -3.1775983e-01   1.5642288e-01   1.3569407e+00   1.0573897e+00   8.0015898e-02   5.3144138e-01   7.2131507e-01   8.4535323e-01  -8.8336261e-02   0.0000000e+00   0.0000000e+00   0.0000000e+00   0.0000000e+00   0.0000000e+00   0.0000000e+00   0.0000000e+00   0.0000000e+00   0.0000000e+00   0.0000000e+00   1.3031459e-01   0.0000000e+00   0.0000000e+00   0.0000000e+00   1.3031459e-01   0.0000000e+00   1.3867915e-01   1.1297592e+00  -1.9425543e-02   0.0000000e+00   0.0000000e+00  -4.1935727e-01   4.4362949e-01  -2.9502659e-01   1.0871599e+00  -2.3907130e-01  -4.3911547e-01  -6.9441258e-01  -4.3184220e-01  -7.1168626e-01   1.0419135e+00   5.3890498e-01   6.1996218e-02   7.3933980e-01   7.4885115e-01  -4.3756779e-01  -5.1458573e-01  -6.3529311e-01  -1.4911950e-02   2.1417831e-01   1.5789043e-01   1.1963506e-01  -7.1271122e-01  -5.8635241e-02   2.5332629e-01  -5.4579111e-01   5.1254316e-01   1.4602831e-01   4.8760725e-01   1.3031459e-01   1.4472885e-01  -4.3317260e-02  -9.5467575e-02   3.6978002e-01  -3.0849302e-02  -6.3406011e-02  -6.0326137e-01   4.5964730e-02  -9.4751894e-02   4.6225894e-01   2.5362281e-01  -1.0839826e-01   9.9954518e-01   5.1964421e-01
  -7.1079149e-01  -7.9493379e-01   0.0000000e+00   0.0000000e+00  -7.9493379e-01   0.0000000e+00  -8.3576656e-01  -3.0850866e-02   6.9171600e-01  -1.4484715e-01  -8.5094862e-01  -3.7541767e-01  -7.4672565e-01  -2.5453083e-01  -8.9705898e-01  -1.8115929e-01   0.0000000e+00   4.2821997e+00  -5.3484487e-01  -3.2189780e-01  -1.7147114e-01  -8.7241763e-01  -4.9841906e-02  -6.5490720e-01  -9.1600425e-01  -1.0372101e-01  -4.3765447e-01  -1.6766753e-02  -1.0071722e+00  -8.1301902e-01  -9.7547312e-01   7.5319180e-01  -8.3092147e-01  -1.2131436e+00  -7.0366028e-01  -8.6375765e-01  -1.0731648e+00  -1.0517812e+00  -2.3646207e-01   0.0000000e+00   0.0000000e+00  -7.8698905e-01  -6.5210113e-01  -6.6825300e-01  -5.8307662e-01  -7.2401771e-01  -6.5688759e-01  -4.2579054e-01  -2.5229152e-01   0.0000000e+00   0.0000000e+00   9.4450309e-01   9.7152747e-01  -7.1851356e-01   0.0000000e+00  -1.9895847e-02  -6.2614835e-01   4.2034862e-02  -1.0422472e-01  -4.1277236e-02   9.8638002e-01   2.3358072e-01  -1.3704676e-02  -4.0444397e-01  -1.0424053e-01   0.0000000e+00   0.0000000e+00   0.0000000e+00   0.0000000e+00   0.0000000e+00   0.0000000e+00  -1.5177087e-01  -4.5280817e-02  -8.0794183e-01  -7.3754008e-01  -7.1923351e-01  -7.5790232e-01  -6.8820793e-01  -6.5983442e-01  -6.3819408e-01   5.1975515e-01  -5.8537250e-01   0.0000000e+00   0.0000000e+00  -1.1575831e+00   1.1336780e+00   8.1710054e-01   1.9932534e+00   2.1335855e-01  -5.9071849e-01  -6.1622155e-01  -7.8594384e-01  -5.4871304e-01  -6.4253813e-01  -5.2639422e-01   2.2564225e-01  -4.8197533e-01  -4.8871727e-01   3.5450389e-01  -3.4051043e-01  -9.4842882e-01  -4.4794425e-01   1.2789942e+00   1.5931337e-02  -1.2232323e+00  -1.2789940e+00  -1.5931338e-02  -9.9534403e-01  -3.9818964e-01  -4.3396599e-01  -9.9848633e-01  -1.0690597e+00  -6.6276118e-01  -9.2939672e-01  -6.4306193e-01  -8.1368448e-01  -2.5992537e-01   0.0000000e+00   0.0000000e+00   0.0000000e+00   0.0000000e+00   0.0000000e+00   0.0000000e+00   0.0000000e+00   0.0000000e+00   0.0000000e+00   0.0000000e+00  -7.2561389e-01   0.0000000e+00   0.0000000e+00   0.0000000e+00  -7.2561389e-01   0.0000000e+00  -6.3562529e-01  -8.8503009e-01  -9.2816338e-01   0.0000000e+00   0.0000000e+00   5.1226557e-01  -2.1144527e-01  -3.7376115e-01  -7.6364467e-01  -7.1998838e-01  -8.5654129e-01  -6.9726694e-01  -4.3184220e-01   6.7550268e-01  -5.5729603e-01  -3.2343378e-01  -5.7169987e-01  -1.0107420e+00   1.1392608e-01  -6.4211835e-01  -7.8701651e-01  -5.9750248e-02   1.0871666e-01  -8.2896924e-01  -5.1456918e-01  -6.9630967e-01  -6.2478025e-01  -5.8635241e-02  -9.6549611e-01   9.8359180e-01  -7.4448700e-01  -9.2924654e-01  -8.3543386e-01  -7.2561389e-01  -6.0406383e-01  -6.3716392e-01  -7.5405203e-01  -1.0507995e+00  -3.0849302e-02  -6.3406011e-02  -6.0326137e-01  -3.3922753e-01  -1.2459469e+00  -8.5242071e-01  -4.7304737e-01  -3.4175231e-01  -6.2263052e-01  -7.0633411e-01
   1.2867459e-01  -4.5847650e-01   0.0000000e+00   0.0000000e+00  -4.5847650e-01   0.0000000e+00   7.0362563e-01  -3.0850866e-02  -1.4225439e+00  -1.4484715e-01   2.6552112e-01   1.1448963e+00   9.4100456e-02   1.9617782e-01   1.9791400e-01  -3.7364042e-01   0.0000000e+00  -1.3808026e-01   1.0277142e-01  -3.2189780e-01   1.0093173e+00   3.9542013e-01  -4.9841906e-02  -1.1101397e+00   7.5780576e-01  -1.0372101e-01  -4.3765447e-01   8.7723999e-02   8.3403223e-02  -6.0091401e-01  -8.4720304e-01  -1.4022755e+00   2.8392935e-01   7.1856055e-01   1.4032995e-01  -6.7914843e-01  -9.6100801e-01   7.2949139e-01  -2.3646207e-01   0.0000000e+00   0.0000000e+00   1.6220588e-01   5.4431027e-02   1.3491281e-01   1.0289658e-02   1.6077134e-02   1.4033348e-01   5.7755520e-01   2.8002501e-01   0.0000000e+00   0.0000000e+00   1.5637139e+00   5.3388595e-01  -1.2557340e-01   0.0000000e+00  -1.4452602e-02   2.1040531e+00   4.4810708e-01  -3.3036088e-02  -4.1277236e-02   6.9810569e-02  -3.2933558e-01  -1.3782583e-02   1.7749327e+00  -3.3695904e-02   0.0000000e+00   0.0000000e+00   0.0000000e+00   0.0000000e+00   0.0000000e+00   0.0000000e+00  -1.5177087e-01  -4.5280817e-02  -3.1544925e-03  -5.5872779e-01  -7.5358427e-01   2.3507085e-01  -3.7461275e-01  -6.1285210e-01  -2.5812938e-01  -9.2679824e-01  -9.9817694e-02   0.0000000e+00   0.0000000e+00   1.7477562e-01  -2.0411734e-01  -7.1424645e-01  -6.5616835e-01   3.3845427e-01  -1.0049185e+00  -8.8368978e-01  -1.8690206e-01   1.5826462e+00  -6.4253813e-01  -5.2639422e-01  -2.4965646e-01  -4.8197533e-01  -4.8871727e-01  -5.7262041e-01   2.9431454e+00   1.7032434e-01  -4.4794425e-01  -1.4159275e+00   5.2767592e-01   2.5636001e+00   1.4159277e+00  -5.2767592e-01   1.1212547e-01  -6.0645449e-01   3.3111189e-01   1.6972877e+00   9.9374234e-01  -3.2391512e-01   5.6339057e-02   7.2131507e-01   8.4535323e-01  -1.6116388e-01   0.0000000e+00   0.0000000e+00   0.0000000e+00   0.0000000e+00   0.0000000e+00   0.0000000e+00   0.0000000e+00   0.0000000e+00   0.0000000e+00   0.0000000e+00  -1.3161485e-01   0.0000000e+00   0.0000000e+00   0.0000000e+00  -1.3161485e-01   0.0000000e+00  -2.4847307e-01   1.1297592e+00  -3.6982342e-01   0.0000000e+00   0.0000000e+00  -1.1128514e+00   1.7537791e+00  -5.5618075e-01   4.9706817e-01  -2.3907130e-01  -4.3911547e-01  -6.9441258e-01  -4.3184220e-01  -7.1168626e-01   7.2207169e-01   8.8041671e-02  -1.2001658e-01   5.8094654e-04   2.1170893e+00  -4.3756779e-01  -1.1505265e-01  -6.3529311e-01  -2.1745229e-01   1.2423518e-02  -2.5693295e-01  -2.7457280e-01  -6.7061205e-01  -5.8635241e-02   5.0795191e-01  -3.4918889e-01   3.5560709e-01  -3.5620647e-01   3.3244059e-01  -1.3161485e-01  -7.1131069e-02  -3.0357235e-01  -4.5186922e-01  -1.8058803e-01  -3.0849302e-02  -6.3406011e-02  -6.0326137e-01  -2.4114216e-01  -6.7532835e-01   8.2937062e-01   9.6369506e-02  -1.8169258e-01   1.0411394e+00   3.9704638e-01
  -1.3815545e-01  -5.6820312e-01   0.0000000e+00   0.0000000e+00  -5.6820312e-01   0.0000000e+00  -8.3576656e-01  -3.0850866e-02   1.6315103e-01  -1.4484715e-01  -1.0663546e-01  -3.7541767e-01  -3.2631260e-01   8.3500656e-02  -3.6948883e-01  -1.0919165e+00   0.0000000e+00  -1.3808026e-01  -3.4979595e-03  -3.2189780e-01  -1.7147114e-01   9.7105365e-02  -4.9841906e-02  -6.5490720e-01  -5.8124225e-01  -1.0372101e-01  -4.3765447e-01   3.2299729e-01  -1.7670048e-01  -3.8880900e-01  -3.5692616e-01   1.1923082e-01  -1.1423166e-01  -7.3021760e-01  -3.2002835e-01  -4.9453920e-01  -5.3231987e-01  -9.5976412e-02  -2.3646207e-01   0.0000000e+00   0.0000000e+00  -3.5082077e-01  -3.0948647e-01  -1.2809121e-02   1.1913264e-02  -3.0633483e-01  -2.3162789e-01   1.7911726e-01   2.2892092e-01   0.0000000e+00   0.0000000e+00  -4.3861656e-01  -1.0974146e+00  -9.1616027e-01   0.0000000e+00  -1.6328823e-02   2.8935620e-02  -5.4269695e-02  -4.4907799e-02  -4.1277236e-02   5.0314334e-01  -2.6776167e-01  -1.3823215e-02   6.5060683e-02  -4.4805593e-02   0.0000000e+00   0.0000000e+00   0.0000000e+00   0.0000000e+00   0.0000000e+00   0.0000000e+00  -1.5177087e-01  -4.5280817e-02  -3.3826466e-01  -2.9007185e-01  -4.1678271e-01  -3.8324581e-01  -3.2813875e-01  -4.2310509e-01  -3.5850842e-01   1.6692781e-01  -2.0688826e-01   0.0000000e+00   0.0000000e+00  -8.0276888e-01   7.7741601e-01   8.0306202e-01   1.0665377e+00  -8.2825433e-01  -1.0049185e+00   8.9998130e-01  -7.8594384e-01   3.5570444e-01  -6.4253813e-01  -5.2639422e-01   2.3501009e+00  -4.8197533e-01  -4.8871727e-01  -5.7262041e-01   8.7459060e-02  -3.8905224e-01  -4.4794425e-01   4.7358012e-01   2.3620059e+00  -2.9667163e-01  -4.7358035e-01  -2.3620059e+00  -4.9643706e-01  -9.7074371e-02   1.4978716e+00  -3.3855980e-01  -4.6842249e-01  -1.0520693e+00  -5.1111122e-01   7.2131507e-01   8.4535323e-01  -2.5112808e-01   0.0000000e+00   0.0000000e+00   0.0000000e+00   0.0000000e+00   0.0000000e+00   0.0000000e+00   0.0000000e+00   0.0000000e+00   0.0000000e+00   0.0000000e+00  -2.5405081e-01   0.0000000e+00   0.0000000e+00   0.0000000e+00  -2.5405081e-01   0.0000000e+00  -1.0227775e+00  -8.8503009e-01  -8.2200391e-01   0.0000000e+00   0.0000000e+00   1.3197065e-01  -2.1144527e-01  -6.5706634e-01  -2.6772406e-01  -2.9621895e-01  -3.4635419e-01  -4.4399546e-02  -4.3184220e-01   7.5864637e-01   4.0222973e-01  -1.0160783e+00  -2.4963953e-01  -5.0508053e-01  -2.5423683e-01  -5.9402886e-01  -7.1736329e-01  -6.3529311e-01   9.0572576e-01  -2.1167150e-01  -6.7709420e-01  -8.7495846e-01   4.2791425e-02  -5.8635241e-02  -8.3206937e-01   1.4901308e-01  -1.8435932e-01  -9.1577937e-01  -1.5602832e-01  -2.5405081e-01  -2.3047309e-01  -3.7601448e-01  -4.6380666e-01  -7.3095605e-01  -3.0849302e-02  -6.3406011e-02  -6.0326137e-01   6.6197798e-02  -8.0915398e-01  -6.3907572e-01  -4.1715895e-01  -2.7396231e-01  -8.1905288e-02  -3.3854061e-01
  -8.4539437e-01  -7.9812002e-01   0.0000000e+00   0.0000000e+00  -7.9812002e-01   0.0000000e+00  -4.5091851e-01  -3.0850866e-02  -6.2969644e-01  -1.4484715e-01  -6.4419496e-01  -8.8218902e-01  -9.9897348e-01  -1.3813024e+00  -7.6855999e-01  -6.2793987e-01   0.0000000e+00  -1.3808026e-01  -1.1724612e+00  -3.2189780e-01  -1.7147114e-01  -2.7578809e-01  -4.9841906e-02   1.6212552e+00  -1.2507663e+00  -1.0372101e-01  -4.3765447e-01   1.8466104e+00  -9.1254539e-02  -3.8880900e-01   3.4998466e-01  -6.4152236e-01  -7.1147317e-01  -1.2131436e+00  -1.0872922e+00  -4.9453920e-01   8.5788592e-02  -4.4354180e-01  -2.3646207e-01   0.0000000e+00   0.0000000e+00  -8.9742404e-01  -7.7507397e-01  -7.8280847e-01  -9.0442669e-01  -1.0518873e+00  -1.0506014e+00  -1.8110819e+00  -1.9381135e+00   0.0000000e+00   0.0000000e+00  -1.3610852e+00  -7.9553887e-01  -1.3114537e+00   0.0000000e+00  -2.0331803e-02  -5.3474072e-01  -2.3280714e+00  -1.0937667e-01  -4.1277236e-02   1.3946376e-01   7.8190729e-01  -1.3928093e-02  -4.0444397e-01  -1.0582061e-01   0.0000000e+00   0.0000000e+00   0.0000000e+00   0.0000000e+00   0.0000000e+00   0.0000000e+00  -1.5177087e-01  -4.5280817e-02  -8.0191553e-01  -7.7266186e-01  -4.6057685e-01  -8.3348632e-01  -7.9283897e-01  -4.9655863e-01  -6.3468642e-01  -1.4914769e+00  -9.8979747e-01   0.0000000e+00   0.0000000e+00  -3.7513741e-01   3.4803959e-01  -4.0257887e-01  -5.6124078e-01  -1.3975673e+00   4.3778218e+00  -8.8368978e-01  -7.8594384e-01   2.7369712e+00  -6.4253813e-01  -5.2639422e-01  -5.8406509e-01  -4.8197533e-01  -4.8871727e-01   5.9237221e-01  -6.4896589e-01  -9.4842882e-01  -4.4794425e-01   1.3277363e-01  -1.4203390e+00  -1.5740161e+00  -1.3277340e-01   1.4203391e+00   1.0809317e+00  -4.5749114e-01  -1.1575754e+00  -1.1733050e+00  -3.4687746e-01  -3.7732638e-02   5.9020471e-01  -3.3718162e+00  -3.3022413e+00  -2.9651972e-01   0.0000000e+00   0.0000000e+00   0.0000000e+00   0.0000000e+00   0.0000000e+00   0.0000000e+00   0.0000000e+00   0.0000000e+00   0.0000000e+00   0.0000000e+00  -5.0642066e-01   0.0000000e+00   0.0000000e+00   0.0000000e+00  -5.0642066e-01   0.0000000e+00  -1.0227775e+00  -8.8503009e-01  -1.0370256e+00   0.0000000e+00   0.0000000e+00  -1.3516302e+00  -6.2464796e-01   7.5815579e-01  -7.6364467e-01  -7.1998838e-01  -8.5654129e-01   3.5541263e+00  -4.3184220e-01  -1.3418288e+00  -5.5729603e-01  -9.3900060e-01  -8.7818143e-01  -1.0107420e+00   3.3453016e-01  -4.1801015e-01  -1.1108744e+00  -3.2767536e-01  -1.5957784e+00  -8.2896924e-01   1.3703338e+00  -1.2323018e+00   3.1501915e-01  -5.8635241e-02  -6.9091043e-01   1.2428977e+00  -1.4666176e+00  -1.5467206e+00  -1.2984141e+00  -5.0642066e-01  -9.4686905e-01  -8.7058858e-01  -6.8615382e-01  -5.8975047e-01  -3.0849302e-02  -6.3406011e-02  -6.0326137e-01  -4.2539020e-01   3.4089080e-01  -9.1199904e-01  -1.0158064e+00  -3.7231576e-01  -9.9697876e-01  -1.0741276e+00
  -9.0886541e-02  -6.6867655e-02   0.0000000e+00   0.0000000e+00  -6.6867655e-02   0.0000000e+00  -8.3576656e-01  -3.0850866e-02  -1.0113146e-01  -1.4484715e-01  -2.3933997e-02  -3.7541767e-01  -4.1039521e-01   8.3500656e-02  -2.4474871e-01  -9.1386060e-01   0.0000000e+00  -1.3808026e-01  -2.1603672e-01   1.4721614e+00  -1.7147114e-01   3.2084144e-01  -4.9841906e-02   2.5555778e-01  -1.2507663e+00  -1.0372101e-01  -4.3765447e-01  -2.3474667e-03   9.2987151e-02   6.7171607e-01   1.6562329e+00  -7.5613780e-03  -7.4415557e-02  -1.2131436e+00  -4.7348112e-01   4.2850691e-01   1.2279456e+00   3.4360610e-02  -2.3646207e-01   0.0000000e+00   0.0000000e+00  -3.8999048e-01  -1.6185002e-01  -4.2370456e-02  -1.0323810e-01  -3.9501149e-01  -1.5632216e-01  -5.3939686e-02  -1.7591483e-01   0.0000000e+00   0.0000000e+00  -1.0070219e+00  -8.8523031e-01   7.2073316e-02   0.0000000e+00  -2.0056581e-02  -5.0432971e-01  -1.6653651e-02  -1.0528303e-01  -4.1277236e-02   4.7835706e-01   4.3269702e-01  -1.3884088e-02  -3.3339882e-01  -1.0520997e-01   0.0000000e+00   0.0000000e+00   0.0000000e+00   0.0000000e+00   0.0000000e+00   0.0000000e+00  -1.5177087e-01  -4.5280817e-02  -2.8656263e-01  -2.3112356e-02   8.3470043e-02  -1.0270199e-01   1.4959274e-01   2.0930977e-01   2.9473210e-01   4.3222616e-01  -1.7149765e-01   0.0000000e+00   0.0000000e+00  -8.2470486e-01   7.9944150e-01  -8.9328134e-01   7.0608956e-01   6.3715198e-01   1.7954324e+00  -8.8368978e-01  -7.8594384e-01  -5.4871304e-01  -6.4253813e-01  -5.2639422e-01  -5.8406509e-01   1.0298950e+00  -4.8871727e-01  -1.8428952e-01  -3.4051043e-01  -9.4842882e-01  -4.4794425e-01   1.3334800e+00  -1.0035548e+00  -1.3271534e+00  -1.3334799e+00   1.0035549e+00  -9.9534403e-01   3.7439771e-01  -7.8020067e-01  -9.9848633e-01  -1.0690597e+00   2.8138014e-01  -9.2939672e-01  -2.2325376e-01  -3.3967366e-01  -1.0853257e-01   0.0000000e+00   0.0000000e+00   0.0000000e+00   0.0000000e+00   0.0000000e+00   0.0000000e+00   0.0000000e+00   0.0000000e+00   0.0000000e+00   0.0000000e+00  -8.7896955e-02   0.0000000e+00   0.0000000e+00   0.0000000e+00  -8.7896955e-02   0.0000000e+00   1.3867915e-01  -8.8503009e-01   2.8817768e-01   0.0000000e+00   0.0000000e+00   7.0327970e-01  -8.6652004e-01   3.3885072e-01  -6.8088873e-01   5.5131982e-01  -8.5654129e-01  -7.6410470e-01   9.5876949e-01  -2.4053800e-01   8.2387840e-02   9.0344414e-01  -1.1839896e-01  -1.0107420e+00  -4.8599437e-01  -7.5048992e-01  -6.4871662e-01   7.4071741e-01  -2.4835942e-01   6.1197968e-01   6.4519068e-01   3.2070777e-01  -6.0836464e-01  -5.8635241e-02  -1.0546870e+00   1.6520106e-01  -3.9366077e-01   3.1860375e-01  -3.5831428e-01  -8.7896955e-02  -2.2786652e-01  -1.7389198e-01  -1.4781216e-01  -1.0507995e+00  -3.0849302e-02  -6.3406011e-02  -7.6424531e-02   4.9069202e-01  -1.2459469e+00  -1.0657657e+00  -3.5392061e-01  -2.4803408e-01  -5.8103627e-01  -5.5308682e-01
   3.7071869e-01   3.7123875e-01   0.0000000e+00   0.0000000e+00   3.7123875e-01   0.0000000e+00  -4.5091851e-01  -3.0850866e-02   4.2743352e-01  -1.4484715e-01   3.8957331e-01  -3.7541767e-01   9.4100456e-02   6.4688646e-01   2.5159551e-01  -5.8569662e-01   0.0000000e+00  -1.3808026e-01   3.1531018e-01   1.4721614e+00  -1.7147114e-01   6.1915621e-01  -4.9841906e-02   2.5555778e-01  -9.1600425e-01  -1.0372101e-01  -4.3765447e-01  -2.0780403e-01   4.5218961e-01   8.8382108e-01   1.2336233e+00   6.2639961e-01   3.6356155e-01  -1.2131436e+00   6.3603568e-02   6.1311614e-01   8.5842424e-01   2.9503465e-01  -2.3646207e-01   0.0000000e+00   0.0000000e+00   9.2129773e-02   3.3012093e-01   4.6402299e-01   4.2403623e-01   1.1958614e-01   2.9515957e-01   3.4545453e-01   2.9301799e-01   0.0000000e+00   0.0000000e+00  -7.7952178e-01  -8.0841998e-01   7.2073316e-02   0.0000000e+00  -1.9369462e-02  -4.7610452e-01  -1.4424977e-02  -9.4880222e-02  -4.1277236e-02   4.9684755e-01   7.4825369e-01  -1.3814146e-02  -3.3339882e-01  -9.4815254e-02   0.0000000e+00   0.0000000e+00   0.0000000e+00   0.0000000e+00   0.0000000e+00   0.0000000e+00  -1.5177087e-01  -4.5280817e-02   1.3753018e-01   2.6484303e-01   1.4820757e-01   2.7925668e-01   3.9416085e-01   2.3676619e-01   4.1540788e-01   9.8412393e-01   3.4159603e-01   0.0000000e+00   0.0000000e+00  -4.7511020e-01   4.4842032e-01  -5.2717158e-01   3.0519512e-01   1.0086095e+00   1.6593684e+00  -8.8368978e-01   5.5846012e-02  -5.4871304e-01  -6.4253813e-01  -5.2639422e-01  -5.8406509e-01   1.0298950e+00  -4.8871727e-01  -1.8428952e-01  -3.4051043e-01  -9.4842882e-01  -9.5298050e-02   1.3076991e+00  -1.1042007e+00  -1.2779814e+00  -1.3076990e+00   1.1042007e+00  -9.9534403e-01   8.7973326e-01  -7.4066596e-01  -9.2146082e-01  -1.0253442e+00   7.8636341e-01  -9.2939672e-01  -2.2325376e-01  -3.3967366e-01  -6.3449368e-02   0.0000000e+00   0.0000000e+00   0.0000000e+00   0.0000000e+00   0.0000000e+00   0.0000000e+00   0.0000000e+00   0.0000000e+00   0.0000000e+00   0.0000000e+00   3.4545381e-01   0.0000000e+00   0.0000000e+00   0.0000000e+00   3.4545381e-01   0.0000000e+00   1.3867915e-01  -8.8503009e-01   1.9766458e-01   0.0000000e+00   0.0000000e+00   1.2068433e+00  -5.8266406e-01   3.3885072e-01  -6.8088873e-01   5.5131982e-01  -8.5654129e-01   1.0002632e-02   9.5876949e-01   3.0773400e-02   8.2387840e-02   9.7438168e-01   4.1839781e-01  -1.0107420e+00  -1.8955291e-01  -7.5048992e-01  -3.2485869e-01   9.9541159e-01  -5.4367815e-02   6.1197968e-01   1.0856291e+00   4.1392255e-02   8.8952937e-01  -5.8635241e-02  -8.8871282e-01  -4.3564521e-01   2.7329845e-01   4.2494172e-01   3.0320803e-01   3.4545381e-01   2.7839619e-01   3.2068212e-01   3.2169046e-01  -9.4922991e-01  -3.0849302e-02  -6.3406011e-02  -7.6424531e-02   9.9324827e-01  -1.2459469e+00  -9.9801573e-01   1.2974916e-01  -1.1578563e-01   1.2832097e-03  -1.3965740e-03
  -1.3864879e+00  -1.5236533e+00   0.0000000e+00   0.0000000e+00  -1.5236533e+00   0.0000000e+00  -4.5091851e-01  -3.0850866e-02  -1.4225439e+00  -1.4484715e-01  -1.2644559e+00   1.3135367e-01  -1.4193865e+00  -1.4939796e+00  -1.3492489e+00  -4.0933130e-01   0.0000000e+00  -1.3808026e-01  -1.3849999e+00  -3.2189780e-01  -1.7147114e-01  -1.0215750e+00  -4.9841906e-02  -1.1101397e+00  -2.4648025e-01  -1.0372101e-01  -4.3765447e-01   1.5747319e+00  -1.1716945e+00  -8.1301902e-01  -5.3365387e-01  -1.4022755e+00  -1.3087147e+00   2.3563450e-01  -1.4709241e+00  -8.6375765e-01  -6.8684698e-01  -9.6488989e-01  -2.3646207e-01   0.0000000e+00   0.0000000e+00  -1.3464681e+00  -1.4414001e+00  -1.3260591e+00  -1.3656651e+00  -1.4557418e+00  -1.4271483e+00  -1.0968914e+00  -1.2206496e+00   0.0000000e+00   0.0000000e+00  -8.6395961e-02   3.8798446e-01  -1.5091004e+00   0.0000000e+00  -2.0085596e-02  -5.5985177e-01   1.0130953e-02  -1.0599335e-01  -4.1277236e-02   1.1130833e-01   6.7357775e-02  -1.3832356e-02   1.2776251e-01  -1.0596031e-01   0.0000000e+00   0.0000000e+00   0.0000000e+00   0.0000000e+00   0.0000000e+00   0.0000000e+00  -1.5177087e-01  -4.5280817e-02  -1.2872741e+00  -1.2309579e+00  -9.7766124e-01  -1.2495547e+00  -1.1857420e+00  -9.2501759e-01  -9.6814957e-01  -1.2075884e+00  -1.4874621e+00   0.0000000e+00   0.0000000e+00  -9.2001025e-01   8.9513578e-01   2.2835258e+00   1.2538824e+00  -1.1997119e+00  -5.8655870e-01  -8.1385318e-01  -5.8626326e-01  -5.4871304e-01  -6.4253813e-01   3.6801221e-01  -3.8223933e-02  -4.8197533e-01   6.3885671e-01  -5.7262041e-01  -6.4896589e-01   1.7032434e-01  -4.4794425e-01  -9.8431795e-01   1.9263262e+00   1.4528258e+00   9.8431817e-01  -1.9263262e+00   3.4746923e-01  -1.5018672e+00  -3.1972632e-01  -3.3855980e-01  -4.3771095e-01  -1.5386559e+00  -4.5429443e-01  -1.7345635e+00  -1.9197096e+00  -3.2658202e-01   0.0000000e+00   0.0000000e+00   0.0000000e+00   0.0000000e+00   0.0000000e+00   0.0000000e+00   0.0000000e+00   0.0000000e+00   0.0000000e+00   0.0000000e+00  -1.4022064e+00   0.0000000e+00   0.0000000e+00   0.0000000e+00  -1.4022064e+00   0.0000000e+00  -1.4099297e+00   1.1297592e+00  -1.4197031e+00   0.0000000e+00   0.0000000e+00  -1.1190062e+00  -8.6652004e-01  -4.8679602e-01   2.2819656e-01  -1.3659745e-01  -6.4782838e-01  -6.9441258e-01  -4.3184220e-01  -1.3418288e+00   8.2387840e-02  -5.8179093e-01  -1.5096551e+00   5.8094654e-04  -1.0225546e+00   3.0644338e-01  -9.1411885e-01  -6.3529311e-01  -1.1906978e+00  -4.7906291e-01  -6.8700726e-01  -1.3603246e+00  -1.0578135e+00  -5.8635241e-02  -5.8337785e-01   2.7194938e+00  -2.4844030e+00  -2.4063724e+00  -2.3786452e+00  -1.4022064e+00  -1.4668017e+00  -1.4966317e+00  -1.4678100e+00  -7.3095605e-01  -3.0849302e-02  -6.3406011e-02  -6.0326137e-01  -1.5029009e+00  -4.6451394e-01  -2.7196411e-01  -1.4394508e+00  -4.0736956e-01  -1.3713270e+00  -1.4419211e+00
   7.2503911e-03  -4.9373192e-02   0.0000000e+00   0.0000000e+00  -4.9373192e-02   0.0000000e+00  -8.3576656e-01  -3.0850866e-02   1.6315103e-01  -1.4484715e-01  -2.3933997e-02  -3.7541767e-01  -2.4222999e-01   1.9617782e-01  -1.4530937e-01  -5.5730738e-01   0.0000000e+00  -1.3808026e-01  -3.4979595e-03  -3.2189780e-01  -1.7147114e-01   1.7168406e-01  -4.9841906e-02  -1.9967471e-01  -9.1600425e-01  -1.0372101e-01   1.0377629e+00  -1.8048354e-01   5.3666502e-02   2.4750604e-01   6.2187343e-01   1.1923082e-01  -3.4599457e-02  -7.3021760e-01  -2.4330197e-01   5.9288466e-02   3.2352261e-01  -9.0850642e-03  -2.3646207e-01   0.0000000e+00   0.0000000e+00  -2.5572392e-01  -4.2614675e-02   8.8104124e-02   7.3794721e-02  -2.1550587e-01   3.8175347e-02   6.0786969e-02   7.6186707e-02   0.0000000e+00   0.0000000e+00  -8.9167097e-01  -8.3421375e-01  -1.2557340e-01   0.0000000e+00  -1.9846151e-02  -4.9344797e-01   2.5570800e-01  -1.0463553e-01  -4.1277236e-02   2.9572637e-01   2.7544025e-02  -1.3694259e-02  -4.1986657e-01  -1.0497295e-01   0.0000000e+00   0.0000000e+00   0.0000000e+00   0.0000000e+00   0.0000000e+00   0.0000000e+00  -1.5177087e-01  -4.5280817e-02  -2.4348625e-01  -1.6361121e-01  -3.1058258e-01  -1.5359918e-01  -8.2201564e-02  -2.4226286e-01  -6.6999816e-02   3.1177683e-01  -6.0435067e-03   0.0000000e+00   0.0000000e+00  -7.5901089e-01   7.3347947e-01   1.9062172e-01   6.3874102e-01   5.5545698e-01   8.4246026e-01  -2.4179576e-01  -5.8626326e-01  -5.4871304e-01  -6.4253813e-01  -5.2639422e-01  -2.4965646e-01   5.2794778e-01  -4.8871727e-01  -1.8428952e-01  -6.4896589e-01  -3.8905224e-01  -4.4794425e-01   1.1551882e+00  -6.6981971e-01  -9.8709649e-01  -1.1551880e+00   6.6981971e-01  -9.9534403e-01   3.2338397e-01  -5.2629417e-01  -7.5593243e-01  -9.3139924e-01   1.6607912e-01  -9.2939672e-01   7.2131507e-01   8.4535323e-01  -1.6435416e-01   0.0000000e+00   0.0000000e+00   0.0000000e+00   0.0000000e+00   0.0000000e+00   0.0000000e+00   0.0000000e+00   0.0000000e+00   0.0000000e+00   0.0000000e+00  -7.8892482e-02   0.0000000e+00   0.0000000e+00   0.0000000e+00  -7.8892482e-02   0.0000000e+00  -2.4847307e-01   1.1297592e+00  -2.0032361e-01   0.0000000e+00   0.0000000e+00   5.4452172e-01  -8.6652004e-01  -3.5338247e-02  -7.6364467e-01   9.7508934e-01   7.2479779e-01  -6.9625263e-01  -4.3184220e-01  -8.1543647e-02  -5.5729603e-01   8.0970112e-01  -1.5861412e-02  -5.0508053e-01  -9.3835594e-01  -6.4047374e-01  -5.2060776e-01   4.8602313e-01  -4.5944839e-01   1.2404476e+00   5.5894116e-01  -1.2972230e-01   7.3294031e-02  -5.8635241e-02  -9.7952208e-01   1.6223525e-02  -8.5908084e-02   5.0622104e-02  -1.0367864e-01  -7.8892482e-02  -8.3301692e-02  -3.7951175e-02  -7.5723260e-02  -7.3095605e-01  -3.0849302e-02  -6.3406011e-02  -7.6424531e-02   3.7389259e-01  -9.6063765e-01  -8.5242071e-01  -2.2944295e-01  -2.2746532e-01  -1.6509379e-01  -2.7724170e-01
  -3.4663187e-01  -3.9249922e-01   0.0000000e+00   0.0000000e+00  -3.9249922e-01   0.0000000e+00   3.1877758e-01  -3.0850866e-02  -6.2969644e-01  -1.4484715e-01  -2.7203838e-01   1.3135367e-01  -3.2631260e-01  -3.6720799e-01  -2.8351834e-01  -1.2426839e-01   0.0000000e+00  -1.3808026e-01  -3.2230610e-01  -3.2189780e-01  -1.7147114e-01  -2.0120940e-01  -4.9841906e-02  -6.5490720e-01   4.2304376e-01  -1.0372101e-01  -4.3765447e-01  -1.7853217e-01  -1.5287252e-01  -1.7670398e-01  -3.4707497e-03  -6.4152236e-01  -2.7349606e-01   2.3563450e-01  -3.2002835e-01  -3.0992998e-01  -2.2326564e-01  -9.5976412e-02  -2.3646207e-01   0.0000000e+00   0.0000000e+00  -3.3794517e-01  -3.7721364e-01  -2.9330792e-01  -3.4124521e-01  -3.1642619e-01  -3.5588631e-01  -3.2416901e-01  -4.0317721e-01   0.0000000e+00   0.0000000e+00  -2.5169149e-01  -5.6344886e-02  -3.2322012e-01   0.0000000e+00  -1.9888413e-02  -4.5399104e-01  -2.7180842e-01  -1.0559986e-01  -4.1277236e-02   6.4708614e-01   2.6637179e-01  -1.3718729e-02  -2.4693109e-01  -1.0514237e-01   0.0000000e+00   0.0000000e+00   0.0000000e+00   0.0000000e+00   0.0000000e+00   0.0000000e+00  -1.5177087e-01  -4.5280817e-02  -3.3826466e-01  -2.9007185e-01  -2.8586901e-01  -2.9023368e-01  -2.4510133e-01  -2.4848934e-01  -2.3713850e-01  -2.0216604e-01  -4.0637169e-01   0.0000000e+00   0.0000000e+00  -4.2707004e-02   1.4252711e-02   2.9448595e-02  -3.0557698e-01  -5.0530326e-01   6.0671439e-01  -2.7891670e-01   5.5846012e-02  -5.4871304e-01  -6.4253813e-01   1.2624186e+00  -2.4965646e-01  -4.8197533e-01   6.3885671e-01  -5.7262041e-01  -6.4896589e-01   2.7355650e-01  -9.5298050e-02  -1.4206013e-01  -3.2947098e-01   2.4305560e-02   1.4206036e-01   3.2947077e-01   2.0185718e-01  -3.9408711e-01  -4.2052922e-01  -1.8450875e-01  -9.3469789e-02  -2.2680698e-01   2.0807857e-02  -3.9499312e-01  -5.3717846e-01  -1.7996820e-01   0.0000000e+00   0.0000000e+00   0.0000000e+00   0.0000000e+00   0.0000000e+00   0.0000000e+00   0.0000000e+00   0.0000000e+00   0.0000000e+00   0.0000000e+00  -3.5999628e-01   0.0000000e+00   0.0000000e+00   0.0000000e+00  -3.5999628e-01   0.0000000e+00  -2.4847307e-01  -8.8503009e-01  -2.3894736e-01   0.0000000e+00   0.0000000e+00  -3.6994576e-01  -2.9880806e-01  -3.1206867e-01   2.2819656e-01   7.1094132e-01  -5.5506709e-01   7.9694734e-02  -4.3184220e-01  -9.2173379e-01   7.0130264e-01  -6.2473640e-01  -4.1481985e-01   5.8094654e-04  -3.4547303e-01   1.4998236e-01   1.2710805e-01  -6.3529311e-01  -4.1144379e-01   9.9474468e-01  -6.4614138e-01  -1.4524602e-01  -4.9133728e-01  -5.8635241e-02  -1.9316766e-01   1.4901308e-01  -1.8435932e-01  -1.2220011e-01  -2.0723516e-01  -3.5999628e-01  -3.7485019e-01  -3.3755755e-01  -3.6183863e-01  -6.2938641e-01  -3.0849302e-02  -6.3406011e-02  -6.0326137e-01  -3.3514749e-01  -1.6924685e-01  -2.0421427e-01  -3.6925459e-01  -2.5122079e-01  -3.3147078e-01  -3.3854061e-01
  -8.9279688e-01  -9.8329839e-01   0.0000000e+00   0.0000000e+00  -9.8329839e-01   0.0000000e+00  -6.6070466e-02  -3.0850866e-02   1.6315103e-01  -1.4484715e-01  -9.3365008e-01   1.3135367e-01  -7.4672565e-01  -7.0523947e-01  -1.0617443e+00  -7.0424230e-01   0.0000000e+00  -1.3808026e-01  -6.4111425e-01  -3.2189780e-01  -1.7147114e-01  -1.0215750e+00  -4.9841906e-02  -1.1101397e+00   8.8281757e-02  -1.0372101e-01  -4.3765447e-01   3.8024530e-01  -1.1716945e+00  -1.0251240e+00  -1.4172924e+00   1.1923082e-01  -9.1055367e-01  -2.4729155e-01  -7.0366028e-01  -1.0483669e+00  -1.4594826e+00  -1.0083356e+00  -2.3646207e-01   0.0000000e+00   0.0000000e+00  -7.4905061e-01  -9.1738323e-01  -7.8871570e-01  -7.3127401e-01  -7.5258007e-01  -9.0014976e-01  -4.9888475e-01  -3.7625522e-01   0.0000000e+00   0.0000000e+00   1.7989466e-01   1.5007434e-01  -1.1138070e+00   0.0000000e+00  -1.9959801e-02  -6.1513874e-01  -4.0557242e-02  -1.0533877e-01  -4.1277236e-02   1.4376191e-01   4.2553697e-01  -1.3721448e-02  -4.0444397e-01  -1.0522968e-01   0.0000000e+00   0.0000000e+00   0.0000000e+00   0.0000000e+00   0.0000000e+00   0.0000000e+00  -1.5177087e-01  -4.5280817e-02  -8.0794183e-01  -8.7268176e-01  -8.6275277e-01  -9.3437080e-01  -9.4758727e-01  -8.6637013e-01  -8.9718823e-01  -3.2029148e-01  -8.5812971e-01   0.0000000e+00   0.0000000e+00  -6.5490943e-01   6.2895322e-01  -5.0886875e-02   3.7221347e-01  -3.0744792e-01  -8.8802384e-01  -3.4875331e-01  -3.8658269e-01  -5.4871304e-01  -6.4253813e-01  -5.2639422e-01  -5.8406509e-01  -4.8197533e-01  -4.8871727e-01   1.2816282e+00  -6.4896589e-01   1.7032434e-01  -4.4794425e-01   3.9290954e-01   1.1311735e-01   4.6680037e-01  -3.9290954e-01  -1.1311735e-01  -9.9534403e-01  -8.9566806e-01  -5.6986654e-01  -3.3855980e-01  -6.9452106e-01  -9.2398714e-01  -9.2939672e-01  -1.0328841e+00  -1.2284440e+00  -2.8330854e-01   0.0000000e+00   0.0000000e+00   0.0000000e+00   0.0000000e+00   0.0000000e+00   0.0000000e+00   0.0000000e+00   0.0000000e+00   0.0000000e+00   0.0000000e+00  -9.9718351e-01   0.0000000e+00   0.0000000e+00   0.0000000e+00  -9.9718351e-01   0.0000000e+00  -1.0227775e+00   1.1297592e+00  -1.0049099e+00   0.0000000e+00   0.0000000e+00  -5.6988880e-01   4.4362949e-01  -5.5618075e-01  -7.6364467e-01  -7.1998838e-01   2.0046627e+00  -7.6410470e-01  -4.3184220e-01  -8.1543647e-02  -5.5729603e-01  -8.7420304e-01  -8.7214364e-01   5.8094654e-04   3.4568359e-01  -7.5048992e-01   3.2386361e-01  -6.3529311e-01  -4.5944839e-01  -5.3266611e-01  -1.0865798e+00  -1.0438377e+00  -2.5646470e-01  -5.8635241e-02  -2.1960129e-01   9.8359180e-01  -7.4448700e-01  -1.4648286e+00  -8.0302456e-01  -9.9718351e-01  -8.2518922e-01  -8.6790554e-01  -9.4003002e-01  -1.8058803e-01  -3.0849302e-02  -6.3406011e-02  -6.0326137e-01  -1.0720688e+00  -6.7532835e-01   9.5147467e-02  -8.3505389e-01  -3.4957424e-01  -4.1465928e-01  -6.4503519e-01
  -4.4251118e-01  -1.8765099e-01   0.0000000e+00   0.0000000e+00  -1.8765099e-01   0.0000000e+00  -4.5091851e-01  -3.0850866e-02  -6.2969644e-01  -1.4484715e-01  -2.7203838e-01  -3.7541767e-01  -4.9447782e-01  -4.7988515e-01  -1.8510773e-01   2.7900488e-01   0.0000000e+00  -1.3808026e-01  -6.4111425e-01  -3.2189780e-01  -1.7147114e-01  -5.2052018e-02  -4.9841906e-02   2.5555778e-01   8.8281757e-02  -1.0372101e-01  -4.3765447e-01   1.3505082e+00  -8.2708609e-02   6.7171607e-01   1.9489497e+00  -6.4152236e-01  -3.5312826e-01  -2.4729155e-01  -6.2693389e-01   6.1311614e-01   1.8518128e+00  -1.3942209e-01  -2.3646207e-01   0.0000000e+00   0.0000000e+00  -4.0409736e-01  -4.3567725e-01  -4.4374629e-01  -5.1698467e-01  -5.0215939e-01  -5.4797737e-01  -6.7015513e-01  -7.6941511e-01   0.0000000e+00   0.0000000e+00  -6.1688800e-01  -1.5962276e-01  -1.2557340e-01   0.0000000e+00  -1.9918473e-02  -5.0046312e-01   1.7171322e-01  -1.0529320e-01  -4.1277236e-02  -8.3061845e-01   3.1947076e-01  -1.3738299e-02  -5.3010036e-01  -1.0550382e-01   0.0000000e+00   0.0000000e+00   0.0000000e+00   0.0000000e+00   0.0000000e+00   0.0000000e+00  -1.5177087e-01  -4.5280817e-02  -2.1743773e-01   8.4674834e-02   1.8926050e-01  -2.0146909e-01   8.0883616e-02   1.6142428e-01   2.2077847e-01  -5.7358356e-01  -5.1382682e-01   0.0000000e+00   0.0000000e+00   4.6200769e-02  -7.5017850e-02  -3.3786108e-01  -3.8325936e-01  -5.7806297e-01   1.6084801e+00   2.5672534e-02   5.5846012e-02  -5.4871304e-01   3.8727779e-01  -5.2639422e-01  -5.8406509e-01  -4.8197533e-01  -4.8871727e-01  -5.7262041e-01  -3.4051043e-01   1.0099560e+00  -9.5298050e-02  -3.5661554e-01  -6.2222173e-01   9.9119665e-01   3.5661538e-01   6.2222173e-01  -2.5454278e-01  -3.2123146e-01  -5.4749798e-01   5.3976617e-01   1.4704194e-01   1.7217961e-02  -2.9470763e-01   7.2131507e-01   8.4535323e-01  -1.6934420e-01   0.0000000e+00   0.0000000e+00   0.0000000e+00   0.0000000e+00   0.0000000e+00   0.0000000e+00   0.0000000e+00   0.0000000e+00   0.0000000e+00   0.0000000e+00  -2.1055825e-01   0.0000000e+00   0.0000000e+00   0.0000000e+00  -2.1055825e-01   0.0000000e+00  -2.4847307e-01   1.1297592e+00  -4.2662675e-02   0.0000000e+00   0.0000000e+00  -6.5579544e-01  -1.1789024e-01  -4.1816029e-01  -7.6364467e-01   2.1456528e+00   4.2332359e-01   1.0002632e-02  -4.3184220e-01  -7.1168626e-01  -5.5729603e-01  -6.1184183e-03  -4.9972376e-01  -3.5493008e-01  -6.4191448e-01   1.6951743e+00  -5.9026097e-01  -4.8644582e-01  -1.0276134e+00   1.2292775e+00   1.8350547e-01   6.6468302e-02  -4.0031356e-01  -5.8635241e-02   1.0388967e-02   1.7127623e-01  -6.2201553e-01   1.5782879e-01  -4.6979421e-01  -2.1055825e-01  -5.0850410e-01  -4.1894316e-01  -2.5422659e-01  -6.2938641e-01  -3.0849302e-02  -6.3406011e-02  -7.6424531e-02  -1.0439858e-01   3.3535419e-01  -7.8467074e-01  -5.0213309e-01  -2.7092045e-01  -6.2263052e-01  -7.0633411e-01
  -1.0061645e+00  -9.5411408e-01   0.0000000e+00   0.0000000e+00  -9.5411408e-01   0.0000000e+00   1.0884737e+00  -3.0850866e-02  -1.4225439e+00  -1.4484715e-01  -8.0959789e-01   1.1448963e+00  -9.9897348e-01  -1.3813024e+00  -7.4309943e-01   4.7836114e-01   0.0000000e+00  -1.3808026e-01  -1.3849999e+00  -3.2189780e-01  -1.7147114e-01  -5.7410286e-01  -4.9841906e-02  -1.1101397e+00   1.0925678e+00  -1.0372101e-01   1.0377629e+00   4.5450777e+00  -2.6299725e-01   4.5961106e-01   3.0009002e+00  -1.4022755e+00  -9.1055367e-01  -7.3021760e-01  -1.1640186e+00   2.4389769e-01   2.4036953e+00  -4.4354180e-01  -2.3646207e-01   0.0000000e+00   0.0000000e+00  -8.4218538e-01  -9.0971881e-01  -1.1828561e+00  -1.3008665e+00  -1.0714549e+00  -8.4216243e-01  -1.3272858e+00  -1.5057239e+00   0.0000000e+00   0.0000000e+00   1.8328235e+00   2.3238272e+00  -7.1851356e-01   0.0000000e+00  -1.9442256e-02   4.0071178e-01   6.3380535e-01  -1.0298447e-01  -4.1277236e-02  -3.7528360e-01  -2.7785896e-01  -1.3863031e-02  -2.3555374e-01  -1.0389208e-01   0.0000000e+00   0.0000000e+00   0.0000000e+00   0.0000000e+00   0.0000000e+00   0.0000000e+00  -1.5177087e-01  -4.5280817e-02  -6.1298403e-01  -5.4808769e-01   9.2218800e-02  -1.1631726e-01  -1.0230520e-01   5.6922231e-01   7.0933514e-01  -1.9028868e+00  -1.1428633e+00   0.0000000e+00   0.0000000e+00   1.8473452e-01  -2.1411688e-01   1.0696900e+00  -4.0704715e-01  -1.0746162e+00  -1.0049185e+00  -5.1964216e-01   1.2969970e+00  -5.4871304e-01  -6.4253813e-01   6.2247291e-01  -5.8406509e-01  -4.8197533e-01   6.3885671e-01  -5.7262041e-01   1.9578636e+00  -3.8905224e-01   2.5734817e-01  -1.3702803e+00   5.9098809e-01   2.6355536e+00   1.3702800e+00  -5.9098830e-01  -1.8015370e-02  -1.0679106e+00  -1.6092595e-01   8.7555269e-01   3.2441675e-01  -8.4135161e-01  -3.1912673e-01  -6.4306193e-01  -8.1368448e-01  -2.5590069e-01   0.0000000e+00   0.0000000e+00   0.0000000e+00   0.0000000e+00   0.0000000e+00   0.0000000e+00   0.0000000e+00   0.0000000e+00   0.0000000e+00   0.0000000e+00  -7.6103154e-01   0.0000000e+00   0.0000000e+00   0.0000000e+00  -7.6103154e-01   0.0000000e+00  -6.3562529e-01   1.1297592e+00  -6.3437199e-01   0.0000000e+00   0.0000000e+00  -2.1413901e+00   3.8029089e-01   8.7625678e-01   6.0276604e-01   2.4184577e-01  -8.5654129e-01   1.0002632e-02  -4.3184220e-01  -1.3418288e+00  -5.5729603e-01  -5.6521504e-01  -1.1764028e+00   9.8191490e-01   2.7953672e-01  -7.5048992e-01  -4.1278335e-01  -6.3529311e-01  -1.5957784e+00   4.0936163e-01  -1.2447980e-01  -4.0903054e-01  -1.2532129e+00  -5.8635241e-02   4.1930048e-01   1.0100647e+00  -1.6398010e+00  -6.8851835e-01  -1.3459828e+00  -7.6103154e-01  -1.1068939e+00  -1.1254776e+00  -1.0013953e+00  -5.2781682e-01  -3.0849302e-02  -6.3406011e-02  -6.0326137e-01  -1.0136862e+00  -5.7230678e-01   7.9594184e-01  -8.2276973e-01  -3.6449383e-01  -1.0801673e+00  -1.1660760e+00
   8.8848520e-02  -2.1723221e-02   0.0000000e+00   0.0000000e+00  -2.1723221e-02   0.0000000e+00   1.4733217e+00  -3.0850866e-02   1.6315103e-01  -1.4484715e-01   1.0011820e-01   1.6516677e+00   3.4634829e-01   8.3500656e-02   4.0202019e-02  -3.4277709e-01   0.0000000e+00  -1.3808026e-01   2.0904080e-01  -3.2189780e-01  -1.7147114e-01  -1.2663071e-01  -4.9841906e-02  -1.1101397e+00   1.7620918e+00  -1.0372101e-01  -4.3765447e-01   1.8995305e-02  -2.5824267e-01  -6.0091401e-01  -8.9750502e-01   1.1923082e-01   1.2466495e-01   2.3563450e-01   3.7050911e-01  -4.9453920e-01  -7.7774527e-01   7.7806284e-02  -2.3646207e-01   0.0000000e+00   0.0000000e+00   4.0955718e-01   1.4049009e-01   8.9492311e-02   7.4702193e-02   2.9930237e-01   8.6768878e-02   2.9847434e-01   2.7111730e-01   0.0000000e+00   0.0000000e+00   7.6033843e-01   7.3649366e-01  -3.2322012e-01   0.0000000e+00  -1.9322292e-02   1.3846270e-02  -2.4524628e-02  -1.0266745e-01  -4.1277236e-02   6.6179688e-02   4.3921897e-01  -1.3583984e-02  -2.0521414e-01  -1.0258373e-01   0.0000000e+00   0.0000000e+00   0.0000000e+00   0.0000000e+00   0.0000000e+00   0.0000000e+00  -1.5177087e-01  -4.5280817e-02   2.7971246e-01  -1.5175717e-01  -4.3808320e-01   2.4888577e-01  -1.4836495e-01  -4.0677012e-01  -1.8529304e-01  -4.1866493e-01   5.9374474e-02   0.0000000e+00   0.0000000e+00   6.2557825e-01  -6.5675947e-01  -8.6394694e-01  -8.8332179e-01  -5.0530326e-01  -4.1121675e-01  -1.1448407e-02   6.5488783e-01  -5.4871304e-01   1.2833994e-01  -5.2639422e-01  -2.4965646e-01  -4.8197533e-01  -4.8871727e-01   2.2087525e+00   8.2388401e-01   8.3293300e-01  -4.4794425e-01  -4.5100585e-01   8.2001802e-01   1.4450793e+00   4.5100607e-01  -8.2001781e-01  -4.7866394e-01  -2.1734812e-01   6.1105492e-01   9.9058368e-01   3.1663908e-01  -3.7858498e-01  -4.5429443e-01  -3.9499312e-01  -5.3717846e-01  -1.0980955e-01   0.0000000e+00   0.0000000e+00   0.0000000e+00   0.0000000e+00   0.0000000e+00   0.0000000e+00   0.0000000e+00   0.0000000e+00   0.0000000e+00   0.0000000e+00  -6.1839358e-02   0.0000000e+00   0.0000000e+00   0.0000000e+00  -6.1839358e-02   0.0000000e+00  -2.4847307e-01   1.1297592e+00  -1.9557434e-01   0.0000000e+00   0.0000000e+00  -7.2770212e-01   2.4088537e+00  -2.9502659e-01  -3.9117039e-02  -7.1998838e-01   2.3061369e+00   1.0002632e-02   1.3203412e+00  -7.1168626e-01   1.9203910e-01  -3.5240212e-01   5.0491835e-02   7.3933980e-01   2.3980408e+00  -7.5048992e-01   1.7131965e+00  -6.3529311e-01  -6.2253280e-01  -3.3091134e-01  -2.3131795e-01  -2.3049936e-01   2.4375341e-01  -5.8635241e-02   1.3446560e+00  -6.3594959e-01   5.8747943e-01  -1.7633869e-01   6.0857037e-01  -6.1839358e-02   1.2677939e-01   1.2303135e-01   3.0303913e-02   3.6978002e-01  -3.0849302e-02  -6.3406011e-02  -6.0326137e-01  -5.0344621e-01  -9.4751894e-02   1.5635938e+00   3.0143042e-01  -9.7389623e-02   9.9954518e-01   5.1964421e-01
   2.4434783e+00   2.2312650e+00   0.0000000e+00   0.0000000e+00   2.2312650e+00   0.0000000e+00   4.5521061e+00  -3.0850866e-02   1.6315103e-01  -1.4484715e-01   2.5398113e+00   1.1448963e+00   2.7006614e+00   1.8863352e+00   2.5619964e+00  -2.6443721e-01   0.0000000e+00  -1.3808026e-01   2.3344284e+00  -3.2189780e-01  -1.7147114e-01   2.1853087e+00  -4.9841906e-02  -6.5490720e-01   4.1054258e+00  -1.0372101e-01  -4.3765447e-01  -1.4249961e+00   2.6113106e+00   4.5961106e-01  -4.8009998e-01   1.1923082e-01   2.6330793e+00   7.1856055e-01   2.8257534e+00   4.2850691e-01  -5.2295460e-01   2.7714381e+00  -2.3646207e-01   0.0000000e+00   0.0000000e+00   2.6858914e+00   2.5735497e+00   2.3886845e+00   2.2287047e+00   2.6622121e+00   2.5210582e+00   2.0767649e+00   1.8036907e+00   0.0000000e+00   0.0000000e+00   5.1808220e-01   4.5630987e-01   2.0485405e+00   0.0000000e+00  -1.8017104e-02   5.2061384e-01   1.3604562e-01  -8.8944800e-02  -4.1277236e-02  -8.8201548e-01   1.8839977e+00  -1.3419932e-02   8.4428197e-01  -8.9109154e-02   0.0000000e+00   0.0000000e+00   0.0000000e+00   0.0000000e+00   0.0000000e+00   0.0000000e+00  -1.5177087e-01  -4.5280817e-02   2.3738104e+00   1.5690370e+00   7.8392612e-01   2.6939030e+00   1.8339360e+00   9.4440865e-01   1.5917315e+00   2.4012685e-01   2.2536906e+00   0.0000000e+00   0.0000000e+00   3.4534518e+00  -3.4961721e+00  -1.5976336e+00  -1.3896680e+00   4.6354988e-01   2.3970482e+00   1.5583075e+00   1.4536101e+00   1.5058206e+00   8.9921801e-01  -5.2639422e-01  -2.4965646e-01  -4.8197533e-01  -4.8871727e-01   2.2087525e+00   8.7459060e-02   1.3923096e+00   2.0205793e+00  -1.7945071e-01  -3.4834643e-01   3.0217292e-01   1.7945048e-01   3.4834628e-01   3.2813141e-02   1.9645849e+00   8.8779776e-01   1.5297623e+00   1.3930781e+00   2.1481387e+00   9.7101244e-01   1.8742838e-01   1.5408768e-01   1.1045707e+00   0.0000000e+00   0.0000000e+00   0.0000000e+00   0.0000000e+00   0.0000000e+00   0.0000000e+00   0.0000000e+00   0.0000000e+00   0.0000000e+00   0.0000000e+00   2.1388703e+00   0.0000000e+00   0.0000000e+00   0.0000000e+00   2.1388703e+00   0.0000000e+00   2.0744403e+00   1.1297592e+00   1.9011505e+00   0.0000000e+00   0.0000000e+00  -9.2244771e-02   1.7537791e+00   2.0854815e-03   3.6124700e+00  -7.1998838e-01   2.3061369e+00   1.4494131e+00   1.3203412e+00  -7.1168626e-01   1.1515649e+00   1.0001879e+00   2.2061399e+00   2.8766827e+00   1.7981205e+00  -7.5048992e-01   6.3357791e+00  -6.3529311e-01  -1.4911950e-02  -1.8275980e-01   1.8321235e+00   1.8456401e+00   1.3609304e+00  -5.8635241e-02   2.5079139e+00  -1.9288007e+00   2.2524592e+00   1.8872635e+00   2.2361626e+00   2.1388703e+00   2.4011584e+00   2.4984180e+00   2.4186373e+00   1.6311354e+00  -3.0849302e-02  -6.3406011e-02  -6.0326137e-01   1.6004191e+00   1.6789284e+00   2.0378432e+00   2.7018905e+00   1.7685737e+00   3.3288231e+00   3.0022503e+00
  -1.1176640e+00  -1.2582019e+00   0.0000000e+00   0.0000000e+00  -1.2582019e+00   0.0000000e+00  -8.3576656e-01  -3.0850866e-02  -1.4225439e+00  -1.4484715e-01  -1.0163515e+00   1.3135367e-01  -1.2512213e+00  -1.0432710e+00  -1.2049388e+00  -1.1603895e+00   0.0000000e+00  -1.3808026e-01  -1.0661918e+00  -3.2189780e-01  -1.7147114e-01  -7.2326024e-01  -4.9841906e-02  -1.1101397e+00  -5.8124225e-01  -1.0372101e-01  -4.3765447e-01   1.5571722e+00  -9.7664782e-01  -8.1301902e-01  -6.8092693e-01  -1.4022755e+00  -1.0698181e+00   7.1856055e-01  -1.3174713e+00  -8.6375765e-01  -8.1561956e-01  -7.4766152e-01  -2.3646207e-01   0.0000000e+00   0.0000000e+00  -1.1820259e+00  -1.1901877e+00  -9.6599923e-01  -9.9552991e-01  -1.2821807e+00  -1.2255608e+00  -7.8345247e-01  -8.3375547e-01   0.0000000e+00   0.0000000e+00  -1.1395558e+00  -9.0539625e-01  -1.3114537e+00   0.0000000e+00  -2.0114604e-02  -5.4752650e-01   6.9702164e-02  -1.0573064e-01  -4.1277236e-02   6.9549579e-01  -1.1976605e-01  -1.3866314e-02  -3.0078376e-01  -1.0578742e-01   0.0000000e+00   0.0000000e+00   0.0000000e+00   0.0000000e+00   0.0000000e+00   0.0000000e+00  -1.5177087e-01  -4.5280817e-02  -1.0934565e+00  -9.7443125e-01  -6.5210660e-01  -1.0832156e+00  -9.6478301e-01  -6.5512089e-01  -7.8641828e-01  -4.2060138e-01  -1.2155002e+00   0.0000000e+00   0.0000000e+00  -1.1405236e+00   1.1165489e+00   2.4041014e+00   2.4834058e+00  -2.0660549e-01  -1.0049185e+00  -8.8368978e-01  -5.8626326e-01   4.2044448e-02  -6.4253813e-01  -5.2639422e-01  -2.4965646e-01  -4.8197533e-01  -4.8871727e-01   3.5450389e-01  -6.4896589e-01  -3.8905224e-01  -4.4794425e-01   4.8602413e-01  -1.4000479e-02  -4.2633699e-01  -4.8602413e-01   1.4000268e-02  -4.0974227e-01  -1.0225834e+00  -7.1382238e-01  -7.5593243e-01  -7.8371366e-01  -1.0193545e+00  -6.5617634e-01   7.2131507e-01   8.4535323e-01  -3.1616393e-01   0.0000000e+00   0.0000000e+00   0.0000000e+00   0.0000000e+00   0.0000000e+00   0.0000000e+00   0.0000000e+00   0.0000000e+00   0.0000000e+00   0.0000000e+00  -1.1350599e+00   0.0000000e+00   0.0000000e+00   0.0000000e+00  -1.1350599e+00   0.0000000e+00  -1.4099297e+00  -8.8503009e-01  -1.2376828e+00   0.0000000e+00   0.0000000e+00  -4.5008773e-01  -8.6652004e-01  -7.4795018e-01  -2.6772406e-01  -1.3659745e-01  -6.4782838e-01  -5.7969997e-01  -4.3184220e-01  -5.0163873e-01  -5.5729603e-01  -1.1435174e-01  -1.2134998e+00  -5.0508053e-01  -1.0225546e+00   3.0644338e-01  -5.9026097e-01  -6.3529311e-01  -8.3822507e-01  -6.8081767e-01  -2.5693295e-01  -1.1723242e+00  -8.3105068e-01  -5.8635241e-02  -8.9033120e-01   2.0363348e+00  -2.0267452e+00  -1.9059898e+00  -1.8941351e+00  -1.1350599e+00  -1.2091567e+00  -1.2211727e+00  -1.2347616e+00  -1.2813241e+00  -3.0849302e-02  -6.3406011e-02  -6.0326137e-01  -9.6018681e-01  -9.6063765e-01  -6.3907572e-01  -1.2941071e+00  -3.9621608e-01  -1.1217615e+00  -1.3193233e+00
  -1.1176640e+00  -1.2661805e+00   0.0000000e+00   0.0000000e+00  -1.2661805e+00   0.0000000e+00  -8.3576656e-01  -3.0850866e-02  -1.4225439e+00  -1.4484715e-01  -1.0163515e+00   1.3135367e-01  -1.2512213e+00  -1.0432710e+00  -1.2049388e+00  -1.1603895e+00   0.0000000e+00  -1.3808026e-01  -1.0661918e+00  -3.2189780e-01  -1.7147114e-01  -7.2326024e-01  -4.9841906e-02  -1.1101397e+00  -5.8124225e-01  -1.0372101e-01  -4.3765447e-01   1.4695340e+00  -9.7664782e-01  -8.1301902e-01  -6.8092693e-01  -1.4022755e+00  -1.0698181e+00   7.1856055e-01  -1.3174713e+00  -8.6375765e-01  -8.1561956e-01  -7.4766152e-01  -2.3646207e-01   0.0000000e+00   0.0000000e+00  -1.1820259e+00  -1.1901877e+00  -9.6599923e-01  -9.9552991e-01  -1.2821807e+00  -1.2255608e+00  -7.8345247e-01  -8.3375547e-01   0.0000000e+00   0.0000000e+00  -1.0378647e+00  -9.0539625e-01  -1.3114537e+00   0.0000000e+00  -2.0114958e-02  -5.4754898e-01   6.4349309e-02  -1.0573738e-01  -4.1277236e-02   6.9505410e-01  -1.1939884e-01  -1.3866293e-02  -3.0078376e-01  -1.0578610e-01   0.0000000e+00   0.0000000e+00   0.0000000e+00   0.0000000e+00   0.0000000e+00   0.0000000e+00  -1.5177087e-01  -4.5280817e-02  -1.0934565e+00  -9.7443125e-01  -6.5210660e-01  -1.0832156e+00  -9.6478301e-01  -6.5512089e-01  -7.8641828e-01  -4.2060138e-01  -1.2155002e+00   0.0000000e+00   0.0000000e+00  -1.1396241e+00   1.1156458e+00   2.3962626e+00   2.4758367e+00  -3.8020764e-01  -1.0049185e+00  -8.8368978e-01  -5.8626326e-01   4.2044448e-02  -6.4253813e-01  -5.2639422e-01   4.3760090e-02  -4.8197533e-01  -4.8871727e-01   3.5450389e-01  -6.4896589e-01  -3.8905224e-01  -4.4794425e-01   4.8602413e-01   6.3448128e-01  -4.2633699e-01  -4.8602413e-01  -6.3448128e-01  -4.0974227e-01  -1.0225834e+00  -4.6420379e-01  -7.5593243e-01  -7.8371366e-01  -1.1434253e+00  -6.5617634e-01  -3.3718162e+00  -3.3022413e+00  -3.1423857e-01   0.0000000e+00   0.0000000e+00   0.0000000e+00   0.0000000e+00   0.0000000e+00   0.0000000e+00   0.0000000e+00   0.0000000e+00   0.0000000e+00   0.0000000e+00  -1.1350599e+00   0.0000000e+00   0.0000000e+00   0.0000000e+00  -1.1350599e+00   0.0000000e+00  -1.0227775e+00  -8.8503009e-01  -1.1911566e+00   0.0000000e+00   0.0000000e+00  -4.5008773e-01  -8.6652004e-01  -7.4795018e-01  -2.6772406e-01  -1.3659745e-01  -6.4782838e-01  -5.7969997e-01  -4.3184220e-01  -5.0163873e-01  -5.5729603e-01  -1.1435174e-01  -1.2134998e+00  -5.0508053e-01  -1.0225546e+00   3.0644338e-01  -5.9026097e-01  -6.3529311e-01  -8.3822507e-01  -6.8081767e-01  -2.5693295e-01  -1.0853610e+00  -1.0135382e+00  -5.8635241e-02  -8.9033120e-01   2.0363348e+00  -2.0267452e+00  -1.8153737e+00  -1.9034945e+00  -1.1350599e+00  -1.2091567e+00  -1.2363767e+00  -1.2320668e+00  -1.2813241e+00  -3.0849302e-02  -6.3406011e-02  -6.0326137e-01  -9.6018681e-01  -9.6063765e-01  -6.3907572e-01  -1.2941071e+00  -3.9578153e-01  -1.1217615e+00  -1.3193233e+00
  -6.6457603e-01  -7.3723441e-01   0.0000000e+00   0.0000000e+00  -7.3723441e-01   0.0000000e+00  -6.6070466e-02  -3.0850866e-02   6.9171600e-01  -1.4484715e-01  -6.4419496e-01   6.3812501e-01  -5.7856043e-01  -1.0432710e+00  -6.7788010e-01  -1.5500194e-01   0.0000000e+00  -1.3808026e-01  -7.4738363e-01  -3.2189780e-01  -1.7147114e-01  -6.4868155e-01  -4.9841906e-02   2.0764877e+00  -1.2507663e+00  -1.0372101e-01  -4.3765447e-01  -1.0898439e-02  -7.8043720e-01  -8.1301902e-01  -1.0156385e+00   7.5319180e-01  -6.3184097e-01  -1.2131436e+00  -5.5020751e-01  -8.6375765e-01  -1.1082846e+00  -8.3455287e-01  -2.3646207e-01   0.0000000e+00   0.0000000e+00  -5.8460834e-01  -6.8375052e-01  -8.1417251e-01  -7.9477911e-01  -5.8496334e-01  -7.5179291e-01  -8.3824170e-01  -8.0743723e-01   0.0000000e+00   0.0000000e+00  -1.8159386e-01  -6.0937242e-02  -5.2086684e-01   0.0000000e+00  -1.9996183e-02  -5.9832740e-01   1.6786463e-01  -1.0480676e-01  -4.1277236e-02   3.9421400e-01   5.2210191e-01  -1.3801952e-02  -4.0444397e-01  -1.0501181e-01   0.0000000e+00   0.0000000e+00   0.0000000e+00   0.0000000e+00   0.0000000e+00   0.0000000e+00  -1.5177087e-01  -4.5280817e-02  -6.2106027e-01  -6.5052041e-01  -5.9876796e-01  -8.5271453e-01  -8.2585359e-01  -7.0291719e-01  -8.3812231e-01  -8.8551627e-01  -6.4181610e-01   0.0000000e+00   0.0000000e+00  -5.2138659e-01   4.9488555e-01   1.0098035e-01  -2.5312724e-01  -7.0315868e-01  -1.0049185e+00  -4.5999455e-01   6.5843094e-03   5.4651501e-01  -6.4253813e-01  -5.2639422e-01   4.3760090e-02   2.2383673e+00  -4.8871727e-01   2.0404134e-01  -3.2054987e-02  -9.4842882e-01  -4.4794425e-01   5.9494424e-01   1.3923202e+00  -8.7837832e-01  -5.9494417e-01  -1.3923202e+00  -2.0980748e-01  -5.5033584e-01   3.0673363e-01  -8.2366763e-01  -6.9604211e-01  -1.0152861e+00  -4.2286293e-01   7.2131507e-01   8.4535323e-01  -2.4936839e-01   0.0000000e+00   0.0000000e+00   0.0000000e+00   0.0000000e+00   0.0000000e+00   0.0000000e+00   0.0000000e+00   0.0000000e+00   0.0000000e+00   0.0000000e+00  -7.1270049e-01   0.0000000e+00   0.0000000e+00   0.0000000e+00  -7.1270049e-01   0.0000000e+00  -6.3562529e-01  -8.8503009e-01  -6.7868667e-01   0.0000000e+00   0.0000000e+00  -8.8689371e-01   1.6802506e+00   1.3241143e+00  -7.6364467e-01  -7.1998838e-01  -7.0580419e-01  -7.6410470e-01  -4.3184220e-01  -3.8494570e-01  -5.5729603e-01  -4.7653423e-01  -5.2719960e-01  -1.0107420e+00   7.8689176e-01  -7.5048992e-01  -9.1411885e-01   2.4786752e-01   2.2116587e-01  -8.2896924e-01  -6.7175638e-01  -5.7897382e-01  -5.7210207e-01  -5.8635241e-02   7.6977035e-01   6.1020805e-01  -5.0524228e-01  -6.3941281e-01  -5.6294749e-01  -7.1270049e-01  -6.5349347e-01  -6.5415652e-01  -6.5893128e-01  -3.5922590e-01  -3.0849302e-02  -6.3406011e-02   4.3315061e+00  -1.1512965e+00   4.1538569e-01   6.8206632e-01  -6.7149541e-01  -3.1336163e-01  -4.5625353e-01  -5.2243736e-01
   7.4881185e-02  -1.8004233e-01   0.0000000e+00   0.0000000e+00  -1.8004233e-01   0.0000000e+00  -4.5091851e-01  -3.0850866e-02  -2.3327271e-01  -1.4484715e-01   1.4146893e-01   1.3135367e-01  -7.4064765e-02   1.9617782e-01   1.2157725e-02  -5.7425929e-01   0.0000000e+00  -1.3808026e-01   1.0277142e-01  -3.2189780e-01  -1.7147114e-01   3.2084144e-01  -4.9841906e-02  -1.9967471e-01  -2.4648025e-01  -1.0372101e-01  -4.3765447e-01  -6.9030013e-01   1.5775842e-01  -8.1301902e-01  -1.1227462e+00  -1.3435357e-01   2.0429715e-01  -7.3021760e-01   6.3603568e-02  -6.7914843e-01  -9.4439215e-01   3.3848033e-01  -2.3646207e-01   0.0000000e+00   0.0000000e+00  -1.7060246e-01  -7.4092291e-02   1.1217261e-01   3.2714122e-02  -3.5858670e-02   1.2678324e-01   3.2312144e-01   1.5257237e-01   0.0000000e+00   0.0000000e+00  -5.1878482e-01  -4.5283110e-01  -3.2322012e-01   0.0000000e+00  -1.9960374e-02  -3.7085191e-01  -1.3081176e-01  -1.0557336e-01  -4.1277236e-02   6.9252113e-01   2.3499326e-02  -1.3831224e-02   5.5200351e-02  -1.0532823e-01   0.0000000e+00   0.0000000e+00   0.0000000e+00   0.0000000e+00   0.0000000e+00   0.0000000e+00  -1.5177087e-01  -4.5280817e-02  -3.1438541e-01  -4.4286004e-01  -6.0611213e-01  -1.8998433e-01  -3.2795256e-01  -5.0592115e-01  -3.6555998e-01  -2.6684453e-01  -6.1883397e-02   0.0000000e+00   0.0000000e+00  -2.7837423e-01   2.5088157e-01  -3.1029681e-02  -1.8660056e-01   6.4009697e-02   6.0139900e-01  -8.1385318e-01   2.5552659e-01  -5.4871304e-01   1.2833994e-01  -5.2639422e-01  -5.4307306e-01  -4.8197533e-01  -4.8871727e-01  -5.7262041e-01   3.9591446e-01  -2.8582009e-01  -4.4794425e-01   1.6870955e-01  -9.6822567e-01   1.6869523e-01  -1.6870932e-01   9.6822588e-01  -4.0140787e-01  -2.8564305e-01  -8.3417750e-01  -8.6715536e-02  -2.9477781e-01  -3.3273942e-03  -4.5429443e-01  -3.9499312e-01  -5.3717846e-01  -1.6600042e-01   0.0000000e+00   0.0000000e+00   0.0000000e+00   0.0000000e+00   0.0000000e+00   0.0000000e+00   0.0000000e+00   0.0000000e+00   0.0000000e+00   0.0000000e+00  -3.4522783e-01   0.0000000e+00   0.0000000e+00   0.0000000e+00  -3.4522783e-01   0.0000000e+00  -2.4847307e-01  -8.8503009e-01  -2.6061588e-01   0.0000000e+00   0.0000000e+00  -1.9307449e-01  -2.1144527e-01  -5.7322282e-01   4.4416694e-01   1.2755048e-01   5.0780095e-02   4.2279443e-01  -4.3184220e-01  -4.4548018e-01   4.6972883e-01  -1.0160783e+00  -7.5741859e-02  -2.7198322e-01  -2.5423683e-01   3.1431454e-01  -9.8372028e-02  -3.8059884e-01  -2.8063905e-02   3.3341813e-01  -6.4614138e-01  -2.3498925e-01   8.2538532e-03  -5.8635241e-02  -3.8215889e-01  -3.2114477e-02   2.7329845e-01  -1.7948057e-01   1.2362998e-01  -3.4522783e-01  -9.4469079e-02  -5.8521165e-02  -1.3667074e-01  -7.3095605e-01  -3.0849302e-02  -6.3406011e-02  -7.6424531e-02  -1.2133368e-01  -6.6537056e-01  -4.8530911e-01  -1.4513937e-01  -2.0385470e-01   2.0925445e-01   1.2120126e-01
   6.0640425e-01   6.2385823e-01   0.0000000e+00   0.0000000e+00   6.2385823e-01   0.0000000e+00  -6.6070466e-02  -3.0850866e-02   9.5599849e-01  -1.4484715e-01   6.3767770e-01  -3.7541767e-01   3.4634829e-01   9.8491794e-01   2.6950197e-01  -1.1907375e+00   0.0000000e+00  -1.3808026e-01   7.4038771e-01  -3.2189780e-01  -1.7147114e-01   8.4289228e-01  -4.9841906e-02  -6.5490720e-01  -2.4648025e-01  -1.0372101e-01  -4.3765447e-01  -3.7337186e-01   6.1186886e-01   1.3080311e+00   1.5281694e+00   8.7998400e-01   6.0245815e-01  -1.2131436e+00   2.9378272e-01   9.8233458e-01   1.1159694e+00   4.6881735e-01  -2.3646207e-01   0.0000000e+00   0.0000000e+00   3.2591745e-01   4.3434916e-01   7.8722614e-01   8.4070007e-01   3.9049834e-01   4.0256651e-01   7.2521056e-01   8.7235413e-01   0.0000000e+00   0.0000000e+00  -1.0746123e+00  -1.2567077e+00   8.6266019e-01   0.0000000e+00  -1.8118581e-02  -3.5918870e-03   2.4530293e-01  -7.6871828e-02  -4.1277236e-02   7.3608962e-01   7.5974846e-01  -1.3837703e-02  -3.6070442e-01  -7.7206234e-02   0.0000000e+00   0.0000000e+00   0.0000000e+00   0.0000000e+00   0.0000000e+00   0.0000000e+00  -1.5177087e-01  -4.5280817e-02   4.2482028e-01   6.7552042e-01   5.3102719e-01   4.1565013e-01   6.5275062e-01   4.9120583e-01   5.5215623e-01   9.8180015e-01   5.5641051e-01   0.0000000e+00   0.0000000e+00  -4.2375124e-01   3.9685180e-01  -5.9598151e-01   2.1998240e-01   3.3845427e-01   9.3555978e-01  -2.4179576e-01   5.7658128e-01  -5.4871304e-01  -6.4253813e-01  -5.2639422e-01   1.5108431e+00  -4.8197533e-01  -4.8871727e-01  -5.7262041e-01   8.7459060e-02  -9.4842882e-01   2.5734817e-01   1.1442715e+00   2.1934256e-01  -9.6627554e-01  -1.1442715e+00  -2.1934235e-01  -9.9534403e-01   1.1278014e+00   6.4873465e-01  -6.0188141e-01  -8.4396819e-01   4.2519826e-01  -9.2939672e-01  -1.0021219e-03  -7.6334340e-02   2.7074475e-03   0.0000000e+00   0.0000000e+00   0.0000000e+00   0.0000000e+00   0.0000000e+00   0.0000000e+00   0.0000000e+00   0.0000000e+00   0.0000000e+00   0.0000000e+00   6.1756072e-01   0.0000000e+00   0.0000000e+00   0.0000000e+00   6.1756072e-01   0.0000000e+00   9.1298359e-01  -8.8503009e-01   4.5899167e-01   0.0000000e+00   0.0000000e+00   8.7460328e-01   3.5626670e-01  -8.3437699e-01  -7.6364467e-01   1.0322370e+00  -4.0433001e-01   4.2279443e-01  -4.3184220e-01   1.3887889e+00  -5.5729603e-01   2.7523536e-02   5.3136880e-01  -1.0107420e+00   3.3864603e-01  -7.5048992e-01   1.2710805e-01  -6.3529311e-01   1.0688101e+00   1.1570694e+00   1.8350547e-01   3.5902588e-01   9.9261642e-01  -5.8635241e-02  -8.0707436e-01  -7.0986176e-01   5.1254316e-01   9.6947460e-01   5.4976362e-01   6.1756072e-01   5.3411633e-01   5.4963505e-01   4.9616956e-01  -1.0781848e+00  -3.0849302e-02  -6.3406011e-02  -6.0326137e-01   1.2843363e+00  -1.2459469e+00  -8.7068748e-01   2.4811496e-01   1.0668804e-02   1.2606596e-01   1.8250017e-01
  -1.6370193e+00  -1.6794309e+00   0.0000000e+00   0.0000000e+00  -1.6794309e+00   0.0000000e+00  -6.6070466e-02  -3.0850866e-02  -6.2969644e-01  -1.4484715e-01  -1.5125603e+00   1.3135367e-01  -1.5034691e+00  -1.7193339e+00  -1.3601147e+00   3.0067176e+00   0.0000000e+00  -1.3808026e-01  -1.7038081e+00  -3.2189780e-01   1.0093173e+00  -1.3944685e+00  -4.9841906e-02  -1.9967471e-01  -5.8124225e-01  -1.0372101e-01  -4.3765447e-01   1.3492990e+00  -1.3738356e+00  -1.0251240e+00  -1.4172924e+00  -6.4152236e-01  -1.5476113e+00  -1.2131436e+00  -1.5476505e+00  -1.0483669e+00  -1.4594826e+00  -1.3559010e+00  -2.3646207e-01   0.0000000e+00   0.0000000e+00  -1.4476584e+00  -1.6133431e+00  -1.6751331e+00  -1.7159066e+00  -1.5312136e+00  -1.6526029e+00  -1.6535858e+00  -1.7542551e+00   0.0000000e+00   0.0000000e+00   1.5527226e+00   2.5880537e+00  -1.5091004e+00   0.0000000e+00  -2.0224919e-02  -6.1802956e-01  -1.6121838e-01  -1.0617068e-01  -4.1277236e-02   9.0894454e-01   4.4772407e-01  -1.3939537e-02  -4.0444397e-01  -1.0587949e-01   0.0000000e+00   0.0000000e+00   0.0000000e+00   0.0000000e+00   0.0000000e+00   0.0000000e+00  -1.5177087e-01  -4.5280817e-02  -1.3839115e+00  -1.2718619e+00  -9.3682943e-01  -1.3741559e+00  -1.2540651e+00  -9.2542323e-01  -1.0457999e+00  -1.2916318e+00  -1.6687048e+00   0.0000000e+00   0.0000000e+00  -7.2602925e-01   7.0036325e-01   1.3268787e+00  -2.1324501e-01  -1.3975673e+00  -1.0049185e+00  -2.4179576e-01  -7.8594384e-01   9.8573581e-01  -6.4253813e-01   5.3414451e-01  -5.8406509e-01  -4.8197533e-01   6.3885671e-01   1.9449676e+00  -6.4896589e-01  -9.4842882e-01  -4.4794425e-01  -1.2438493e+00   1.3358319e+00  -1.5740161e+00   1.2438493e+00  -1.3358321e+00   3.2297697e+00  -1.6335040e+00  -6.3081739e-01  -1.1733050e+00  -4.8016355e-01  -1.5346584e+00   3.4362358e-01  -1.7345635e+00  -1.9197096e+00  -3.3010881e-01   0.0000000e+00   0.0000000e+00   0.0000000e+00   0.0000000e+00   0.0000000e+00   0.0000000e+00   0.0000000e+00   0.0000000e+00   0.0000000e+00   0.0000000e+00  -1.5266258e+00   0.0000000e+00   0.0000000e+00   0.0000000e+00  -1.5266258e+00   0.0000000e+00  -1.4099297e+00  -8.8503009e-01  -1.5109995e+00   0.0000000e+00   0.0000000e+00  -1.3701378e+00   4.4362949e-01   1.9219732e-01  -5.7408554e-01  -7.1998838e-01  -8.5654129e-01  -7.6410470e-01  -4.3184220e-01  -1.1368866e+00  -5.5729603e-01  -6.8921426e-01  -1.7146456e+00  -1.0107420e+00   1.6535743e+00  -4.2694646e-01  -5.4261761e-01  -6.3529311e-01  -1.4109933e+00  -8.2896924e-01  -1.0865798e+00  -1.4573591e+00  -1.1083590e+00  -5.8635241e-02  -3.6993111e-01   3.1211519e+00  -2.7488751e+00  -2.5963241e+00  -2.6651676e+00  -1.5266258e+00  -1.6355358e+00  -1.6656634e+00  -1.6464444e+00  -8.2027500e-01  -3.0849302e-02  -6.3406011e-02  -6.0326137e-01  -1.6920240e+00  -2.2087734e-01  -3.3154252e-01  -1.5002070e+00  -4.1142537e-01  -1.4545155e+00  -1.5338695e+00
   2.2506972e+00   1.2153878e+00   0.0000000e+00   0.0000000e+00   1.2153878e+00   0.0000000e+00   3.0127139e+00  -3.0850866e-02  -6.2969644e-01  -1.4484715e-01   2.3744084e+00   2.6652104e+00   2.3643309e+00   1.8863352e+00   2.3239246e+00  -3.7594612e-01   0.0000000e+00  -1.3808026e-01   2.1218897e+00  -3.2189780e-01  -1.7147114e-01   2.1853087e+00  -4.9841906e-02  -6.5490720e-01   3.4359018e+00  -1.0372101e-01  -4.3765447e-01   1.4186633e-01   2.0981663e+00  -6.0091401e-01  -1.1125895e+00  -6.4152236e-01   2.3145505e+00   3.1331908e+00   2.2119423e+00  -3.0992998e-01  -9.2663044e-01   2.4673184e+00  -2.3646207e-01   0.0000000e+00   0.0000000e+00   2.5725563e+00   2.3867310e+00   2.2837265e+00   2.1863867e+00   2.2433781e+00   1.9957513e+00   1.9923780e+00   1.8599134e+00   0.0000000e+00   0.0000000e+00   1.1630813e+00   1.2574071e-01   6.6501347e-01   0.0000000e+00   4.8589053e-02   1.6804195e+00   8.6890718e-01   1.0800812e+00  -4.1277236e-02  -2.4716338e+00  -3.9062077e+00  -1.2998767e-02  -1.0243822e+00   1.0782804e+00   0.0000000e+00   0.0000000e+00   0.0000000e+00   0.0000000e+00   0.0000000e+00   0.0000000e+00  -1.5177087e-01  -4.5280817e-02   2.5801596e+00   1.9137709e+00   1.2560541e+00   2.6655589e+00   1.9959025e+00   1.2843334e+00   1.9297301e+00  -1.7505519e-01   2.1127954e+00   0.0000000e+00   0.0000000e+00   2.3564873e+00  -2.3947315e+00  -1.3663706e+00  -1.3363607e+00   1.6545117e+00  -3.2343265e-01   5.9539213e-01   1.2539296e+00  -5.4871304e-01   1.5779080e+00   1.1950094e+00   4.3760090e-02  -4.8197533e-01  -4.8871727e-01   3.5450389e-01   3.3416143e+00   1.4955418e+00   2.5734817e-01  -8.1313594e-01   3.8473502e-03   1.2954177e+00   8.1313617e-01  -3.8471410e-03   2.0908680e-01   1.6144379e+00   1.4974541e+00   3.0659691e+00   2.4716897e+00   1.9800538e+00   1.3534905e+00  -3.8834578e+00  -3.6792952e+00   3.2588735e-01   0.0000000e+00   0.0000000e+00   0.0000000e+00   0.0000000e+00   0.0000000e+00   0.0000000e+00   0.0000000e+00   0.0000000e+00   0.0000000e+00   0.0000000e+00   2.2503309e+00   0.0000000e+00   0.0000000e+00   0.0000000e+00   2.2503309e+00   0.0000000e+00   1.6872880e+00  -8.8503009e-01   5.1101876e-01   0.0000000e+00   0.0000000e+00  -3.6149717e-02   3.3477846e+00   5.5893809e-01   1.9476816e+00  -1.9177870e-01   1.5596494e+00   4.4850419e-01  -4.3184220e-01  -4.6371345e-01  -5.5729603e-01   3.2208622e+00   2.1399343e+00   1.7111959e+00   3.3786015e+00  -1.2464565e-01   2.9632231e+00   6.5802449e-01  -8.3822507e-01   4.5836619e-01   3.0872692e+00   1.8688560e-01   1.8271075e+00  -5.8635241e-02   2.7296324e+00  -1.9099106e+00   1.9281166e+00   8.9751182e-01   2.1179057e+00   2.2503309e+00   2.2093331e+00   1.8526992e+00   1.7313400e+00   1.1232873e+00  -3.0849302e-02  -6.3406011e-02  -7.6424531e-02   1.5962635e+00   1.5921638e+00   2.5870834e+00   2.3635647e+00   1.1402125e+00   2.7880979e+00   2.2973128e+00
   8.0201241e-01   7.0925456e-01   0.0000000e+00   0.0000000e+00   7.0925456e-01   0.0000000e+00  -8.3576656e-01  -3.0850866e-02   1.6315103e-01   4.4352787e+00   9.6848355e-01  -8.8218902e-01   2.6226568e-01   9.8491794e-01   3.5295860e-01  -1.6981717e+00   0.0000000e+00  -1.3808026e-01   7.4038771e-01  -3.2189780e-01  -1.7147114e-01   1.5141005e+00  -4.9841906e-02  -6.5490720e-01  -5.8124225e-01  -1.0372101e-01  -4.3765447e-01  -3.7722917e-01   1.2115384e+00   1.3080311e+00   1.7181991e+00   1.1923082e-01   8.8117086e-01  -1.2131436e+00   1.4032995e-01   1.1669438e+00   1.5313647e+00   1.0336111e+00  -2.3646207e-01   0.0000000e+00   0.0000000e+00   3.4296733e-01   6.3907730e-01   1.0995032e+00   1.0283543e+00   1.9360664e-01   4.4612654e-01   6.8660904e-01   6.2880784e-01   0.0000000e+00   0.0000000e+00  -1.2529422e+00  -1.6584704e+00   1.2579536e+00   0.0000000e+00  -1.8715236e-02   1.1708928e+00   2.4024115e-01  -9.7280457e-02  -4.1277236e-02  -2.0289974e+00   4.7534078e-01  -1.3918523e-02  -2.0622555e-01  -9.7597937e-02   0.0000000e+00   0.0000000e+00   0.0000000e+00   0.0000000e+00   0.0000000e+00   0.0000000e+00   5.5009645e+00  -4.5280817e-02   4.8678334e-01   4.3219268e-01   1.3834123e+00   6.6970689e-01   5.9640232e-01   1.4860763e+00   7.7074168e-01   1.1017614e+00   5.6037066e-01   0.0000000e+00   0.0000000e+00   3.9829761e-01   6.3772469e-01  -5.4820105e-01   8.6756908e-01   1.1094520e+00  -7.8107022e-01  -8.8368978e-01   2.5552659e-01   9.9188865e-01   1.4852715e+00   3.5963779e+00   9.2400995e-01  -4.8197533e-01  -4.8871727e-01  -5.7262041e-01  -6.4896589e-01  -9.4842882e-01   2.5734817e-01  -5.9605572e-01  -6.5354447e-01  -1.4288493e+00   5.9605572e-01   6.5354461e-01   2.0997916e+00   6.5520335e-01  -6.4726260e-02  -1.0192540e+00   1.1969201e+00   1.2249400e+00   3.2845029e+00   7.5031396e-02   1.5834168e-02   2.4652316e-01   0.0000000e+00   0.0000000e+00   0.0000000e+00   0.0000000e+00   0.0000000e+00   0.0000000e+00   0.0000000e+00   0.0000000e+00   0.0000000e+00   0.0000000e+00   9.8523441e-01   0.0000000e+00   0.0000000e+00   0.0000000e+00   9.8523441e-01   0.0000000e+00   1.3001358e+00  -8.8503009e-01   1.5480187e+00   0.0000000e+00   0.0000000e+00   1.3656534e+00  -5.8266406e-01  -9.3971962e-01  -5.3503764e-01   1.1465323e+00  -5.5506709e-01   6.7530563e-01  -4.3184220e-01   5.4859901e-01  -2.3745410e-01   1.5586424e+00   5.5813501e-01  -7.7764467e-01  -7.2611320e-01  -7.5048992e-01  -3.9350540e-01  -6.3529311e-01   5.0919403e-01   1.2866161e+00   1.8065085e+00   1.8184294e+00  -9.5510751e-01  -5.8635241e-02  -1.2291128e+00  -7.0234674e-01   3.5560709e-01   1.4975021e+00   4.1500392e-01   9.8523441e-01   5.5251269e-01   4.9418551e-01   4.8785671e-01  -1.0781848e+00  -3.0849302e-02  -6.3406011e-02  -6.0326137e-01   1.8332854e+00  -1.2459469e+00  -1.2377990e+00   2.0628018e-01   5.4703338e-02  -2.4828228e-01   1.2120126e-01
   9.5136743e-02   7.1660947e-02   0.0000000e+00   0.0000000e+00   7.1660947e-02   0.0000000e+00   3.1877758e-01  -3.0850866e-02  -1.0113146e-01  -1.4484715e-01   2.2417039e-01  -3.7541767e-01  -1.5814738e-01   1.9617782e-01   5.3397366e-02  -7.0129492e-01   0.0000000e+00  -1.3808026e-01  -3.4979595e-03  -3.2189780e-01  -1.7147114e-01   5.4457752e-01  -4.9841906e-02   2.5555778e-01  -5.8124225e-01  -1.0372101e-01  -4.3765447e-01  -2.8919359e-01   4.4115410e-01   4.5961106e-01   8.7362223e-01  -7.5613780e-03   2.0429715e-01  -1.2131436e+00  -1.6657559e-01   2.4389769e-01   5.4364664e-01   3.3848033e-01  -2.3646207e-01   0.0000000e+00   0.0000000e+00  -1.9247207e-01  -4.2935213e-02   1.5077213e-01   6.8677220e-02  -1.2115313e-01   9.0646873e-03  -7.2344428e-02  -1.8237054e-01   0.0000000e+00   0.0000000e+00  -1.1511813e+00  -9.6037536e-01   2.6972003e-01   0.0000000e+00  -1.9975821e-02  -4.4755914e-01   4.8858374e-01  -1.0434798e-01  -4.1277236e-02   8.2048589e-01   8.0814379e-01  -1.3909619e-02  -1.1545961e-01  -1.0503626e-01   0.0000000e+00   0.0000000e+00   0.0000000e+00   0.0000000e+00   0.0000000e+00   0.0000000e+00  -1.5177087e-01  -4.5280817e-02  -1.4849724e-01   6.4335121e-02   5.7654391e-03   5.2329665e-03   2.0631533e-01   1.0695610e-01   2.2954331e-01  -1.0805289e-01  -3.3923361e-02   0.0000000e+00   0.0000000e+00  -2.6735498e-01   2.3981736e-01  -8.7243917e-01   9.5216490e-02  -3.0744792e-01   2.5782597e+00   9.3503485e-01  -2.6520861e-01  -5.4871304e-01  -6.4253813e-01  -5.2639422e-01  -2.9064849e-01  -4.8197533e-01  -4.8871727e-01   3.5450389e-01  -3.4051043e-01  -9.4842882e-01  -9.5298050e-02   1.2869218e+00  -1.1192981e+00  -1.2383531e+00  -1.2869219e+00   1.1192980e+00  -9.9534403e-01   5.0986997e-01  -8.3365586e-01  -9.2146082e-01  -1.0253442e+00   4.6297759e-01  -9.2939672e-01   7.2131507e-01   8.4535323e-01  -1.4958065e-01   0.0000000e+00   0.0000000e+00   0.0000000e+00   0.0000000e+00   0.0000000e+00   0.0000000e+00   0.0000000e+00   0.0000000e+00   0.0000000e+00   0.0000000e+00   4.0157250e-02   0.0000000e+00   0.0000000e+00   0.0000000e+00   4.0157250e-02   0.0000000e+00   1.3867915e-01  -8.8503009e-01  -8.7344251e-02   0.0000000e+00   0.0000000e+00   1.5138849e-01  -2.1144527e-01  -1.6307591e-01  -5.3503764e-01   1.4560063e+00  -5.5506709e-01  -4.4399546e-02  -4.3184220e-01  -4.5058557e-01   8.2387840e-02   3.8297860e-02  -2.2541808e-02  -7.7764467e-01   2.8232344e-01  -7.5048992e-01  -3.9350540e-01  -3.8059884e-01  -1.5180631e-02   1.6373857e+00  -2.6227072e-01  -2.1299931e-01   8.1596731e-01  -5.8635241e-02  -6.8299828e-01  -1.0784100e-01   8.8263413e-03   2.6833209e-01   4.7239149e-03   4.0157250e-02  -6.6140919e-02   2.5547488e-02   3.5774585e-02  -9.4922991e-01  -3.0849302e-02  -6.3406011e-02  -6.0326137e-01   5.6383740e-01  -1.2459469e+00  -7.8467074e-01  -2.1144572e-01  -1.9559822e-01  -2.8987653e-01  -2.4659224e-01
   3.7424092e-02   2.2212253e-02   0.0000000e+00   0.0000000e+00   2.2212253e-02   0.0000000e+00  -4.5091851e-01  -3.0850866e-02   1.6315103e-01  -1.4484715e-01   1.7416734e-02   1.3135367e-01  -1.5814738e-01   1.9617782e-01  -3.9541336e-03  -2.0357465e-01   0.0000000e+00  -1.3808026e-01  -3.4979595e-03  -3.2189780e-01  -1.7147114e-01   1.7168406e-01  -4.9841906e-02  -1.9967471e-01  -5.8124225e-01  -1.0372101e-01   1.0377629e+00  -2.3578848e-01   5.3666502e-02   4.5961106e-01   8.7362223e-01   1.1923082e-01   5.2166441e-03  -7.3021760e-01  -1.6657559e-01   2.4389769e-01   5.4364664e-01   3.4360610e-02  -2.3646207e-01   0.0000000e+00   0.0000000e+00  -1.7350291e-01  -2.0833217e-02   3.9907090e-02   2.8889986e-02  -1.2723912e-01   6.3520635e-02   2.3379544e-04   2.4839429e-02   0.0000000e+00   0.0000000e+00  -6.2417298e-01  -5.4385018e-01   7.2073316e-02   0.0000000e+00  -1.9823271e-02  -4.8238199e-01   3.8526482e-01  -1.0444570e-01  -4.1277236e-02   1.3929447e-01   7.3044276e-02  -1.3690404e-02  -4.1986657e-01  -1.0497833e-01   0.0000000e+00   0.0000000e+00   0.0000000e+00   0.0000000e+00   0.0000000e+00   0.0000000e+00  -1.5177087e-01  -4.5280817e-02  -1.4849724e-01  -3.4334121e-02  -2.0440516e-01  -4.3247251e-02   6.0601536e-02  -1.3059758e-01   7.2548864e-02  -8.9075353e-02   3.5112246e-02   0.0000000e+00   0.0000000e+00  -5.2893722e-01   5.0246698e-01  -2.7321146e-01   1.1499123e-01   2.3250591e-01   3.0524927e-01   4.0009826e-01  -6.5528014e-02  -5.4871304e-01  -6.4253813e-01  -5.2639422e-01  -2.4965646e-01   5.2794778e-01  -4.8871727e-01  -1.8428952e-01   8.7459060e-02  -3.8905224e-01  -4.4794425e-01   8.5873102e-01  -4.1231849e-01  -4.2166254e-01  -8.5873083e-01   4.1231870e-01  -9.9534403e-01   2.6565850e-01  -3.1207039e-01  -3.3855980e-01  -6.9452106e-01   1.0839384e-01  -9.2939672e-01  -2.2325376e-01  -3.3967366e-01  -1.3126545e-01   0.0000000e+00   0.0000000e+00   0.0000000e+00   0.0000000e+00   0.0000000e+00   0.0000000e+00   0.0000000e+00   0.0000000e+00   0.0000000e+00   0.0000000e+00  -3.8589266e-02   0.0000000e+00   0.0000000e+00   0.0000000e+00  -3.8589266e-02   0.0000000e+00   1.3867915e-01   1.1297592e+00  -4.2827827e-02   0.0000000e+00   0.0000000e+00   9.9124949e-02  -2.1144527e-01  -3.5338247e-02  -7.6364467e-01   1.4560063e+00   7.2479779e-01  -6.9625263e-01  -4.3184220e-01  -8.1543647e-02  -5.5729603e-01   3.5883790e-01   1.5639535e-02  -5.0508053e-01  -2.5423683e-01  -6.4047374e-01  -5.2060776e-01   4.8602313e-01  -4.5944839e-01   1.7855372e+00   1.4411773e-01  -2.6892677e-02   2.2707467e-01  -5.8635241e-02  -6.1574550e-01  -1.0784100e-01   8.8263413e-03   2.1095779e-01  -8.3168066e-04  -3.8589266e-02  -4.5689483e-02   5.0576169e-04  -1.7243312e-02  -7.3095605e-01  -3.0849302e-02  -6.3406011e-02  -7.6424531e-02   3.1648456e-01  -9.6063765e-01  -4.8530911e-01  -1.3281898e-01  -1.9994373e-01  -1.2349954e-01  -2.1594278e-01
   2.4252988e+00   2.1403751e+00   0.0000000e+00   0.0000000e+00   2.1403751e+00   0.0000000e+00   2.6278659e+00  -3.0850866e-02   1.6315103e-01  -1.4484715e-01   2.4571099e+00   1.3135367e-01   2.4484136e+00   2.3370439e+00   2.3810004e+00  -4.1790037e-01   0.0000000e+00  -1.3808026e-01   2.4406978e+00  -3.2189780e-01  -1.7147114e-01   2.2598874e+00  -4.9841906e-02  -1.9967471e-01   2.4316158e+00  -1.0372101e-01  -4.3765447e-01  -9.1748003e-01   2.4585331e+00   4.5961106e-01  -4.1963604e-01   1.1923082e-01   2.5136310e+00   1.6844126e+00   2.5188479e+00   4.2850691e-01  -4.6253349e-01   2.5542097e+00  -2.3646207e-01   0.0000000e+00   0.0000000e+00   2.5134361e+00   2.5699745e+00   2.6596457e+00   2.5446628e+00   2.3602013e+00   2.3097654e+00   2.0961741e+00   1.9837433e+00   0.0000000e+00   0.0000000e+00  -3.0840410e-02  -2.0012351e-01   1.2579536e+00   0.0000000e+00  -1.7233959e-02   8.8368774e-01   7.6863975e-01  -7.8427322e-02  -4.1277236e-02  -1.1871095e+00   1.4748202e+00  -1.3387381e-02  -3.8147679e-01  -7.9549195e-02   0.0000000e+00   0.0000000e+00   0.0000000e+00   0.0000000e+00   0.0000000e+00   0.0000000e+00  -1.5177087e-01  -4.5280817e-02   2.2277005e+00   1.3048169e+00   5.6060373e-01   2.3733247e+00   1.4351577e+00   6.4088905e-01   1.2095952e+00   7.3431752e-01   2.2754849e+00   0.0000000e+00   0.0000000e+00   2.3435338e+00  -2.3817251e+00  -1.4482586e+00  -1.2316281e+00   8.1075419e-01   4.1912949e+00   1.9185175e+00   4.1213971e-01  -5.4871304e-01   1.2833994e-01  -5.2639422e-01   3.3717669e-01  -4.8197533e-01  -4.8871727e-01   3.5450389e-01   8.7459060e-02   1.2890775e+00   1.3152869e+00   4.2856139e-01  -4.2148121e-01   9.3556712e-02  -4.2856117e-01   4.2148107e-01  -7.4552946e-01   2.5235706e+00   8.3998359e-01   1.2986857e+00   4.9150116e-01   2.3252360e+00  -4.5429443e-01   7.5031396e-02   1.5834168e-02   5.5280627e-01   0.0000000e+00   0.0000000e+00   0.0000000e+00   0.0000000e+00   0.0000000e+00   0.0000000e+00   0.0000000e+00   0.0000000e+00   0.0000000e+00   0.0000000e+00   2.2655230e+00   0.0000000e+00   0.0000000e+00   0.0000000e+00   2.2655230e+00   0.0000000e+00   1.3001358e+00   1.1297592e+00   1.0297951e+00   0.0000000e+00   0.0000000e+00   8.2980780e-01   7.2748544e-01   1.0742812e-01   1.4016391e+00  -7.1998838e-01   3.7367390e+00   2.2294287e+00  -4.3184220e-01  -2.9159125e-01   3.0169041e-01   2.2818401e+00   2.2820900e+00   1.9442931e+00   8.1052235e-01  -7.5048992e-01   4.4774198e+00  -6.3529311e-01  -2.4375610e-01  -1.8275980e-01   3.4551265e+00   4.7722653e-01   3.0287275e+00  -5.8635241e-02   1.4000407e+00  -1.8574554e+00   2.0955231e+00   1.1875383e+00   2.1474228e+00   2.2655230e+00   2.3763440e+00   2.4411797e+00   2.4128481e+00   1.2248570e+00  -3.0849302e-02  -6.3406011e-02  -6.0326137e-01   2.3682624e+00   2.7501005e-01   1.0326204e+00   2.3819907e+00   1.2569620e+00   3.0376634e+00   2.7570546e+00
  -1.4139827e+00  -1.5108724e+00   0.0000000e+00   0.0000000e+00  -1.5108724e+00   0.0000000e+00  -8.3576656e-01  -3.0850866e-02  -6.2969644e-01  -1.4484715e-01  -1.3058067e+00   1.3135367e-01  -1.4193865e+00  -1.6066568e+00  -1.2674382e+00   8.3915524e-01   0.0000000e+00  -1.3808026e-01  -1.4912693e+00  -3.2189780e-01  -1.7147114e-01  -1.0961537e+00  -4.9841906e-02   2.5555778e-01  -9.1600425e-01  -1.0372101e-01  -4.3765447e-01   1.1536832e+00  -1.2888545e+00  -8.1301902e-01  -5.3365387e-01  -6.4152236e-01  -1.3485308e+00  -7.3021760e-01  -1.4709241e+00  -8.6375765e-01  -6.8684698e-01  -1.1821183e+00  -2.3646207e-01   0.0000000e+00   0.0000000e+00  -1.3654373e+00  -1.4724754e+00  -1.4851212e+00  -1.4990865e+00  -1.4429468e+00  -1.5112107e+00  -1.3873230e+00  -1.4278595e+00   0.0000000e+00   0.0000000e+00  -1.6588691e-01   2.7455570e-01  -1.3114537e+00   0.0000000e+00  -2.0168550e-02  -6.1760116e-01  -3.3346582e-02  -1.0587521e-01  -4.1277236e-02   2.6951520e-01  -5.6827780e-02  -1.3874949e-02  -4.0444397e-01  -1.0577673e-01   0.0000000e+00   0.0000000e+00   0.0000000e+00   0.0000000e+00   0.0000000e+00   0.0000000e+00  -1.5177087e-01  -4.5280817e-02  -1.2872741e+00  -1.1422741e+00  -7.8259933e-01  -1.3916047e+00  -1.2335355e+00  -8.8560491e-01  -1.0699302e+00  -1.4802453e+00  -1.4568063e+00   0.0000000e+00   0.0000000e+00  -9.4959856e-01   9.2484482e-01   2.3637274e+00   1.0648592e+00  -1.0503630e+00  -9.4647116e-01  -2.4179576e-01  -5.2176782e-01  -5.4871304e-01   3.6151753e-02  -5.2639422e-01  -5.8406509e-01   4.2480551e-01   9.8589653e-01  -5.7262041e-01  -3.4051043e-01  -3.8905224e-01  -4.4794425e-01  -3.6807183e-01   1.0125202e+00   5.1374406e-01   3.6807167e-01  -1.0125204e+00   1.5409004e-01  -1.3971550e+00  -5.6249587e-01  -5.8111375e-01  -6.0608302e-01  -1.3890344e+00  -5.1111122e-01   7.2131507e-01   8.4535323e-01  -3.2453362e-01   0.0000000e+00   0.0000000e+00   0.0000000e+00   0.0000000e+00   0.0000000e+00   0.0000000e+00   0.0000000e+00   0.0000000e+00   0.0000000e+00   0.0000000e+00  -1.3782894e+00   0.0000000e+00   0.0000000e+00   0.0000000e+00  -1.3782894e+00   0.0000000e+00  -1.4099297e+00  -8.8503009e-01  -1.3445576e+00   0.0000000e+00   0.0000000e+00  -1.4846510e+00   8.3132704e-01  -1.9645053e-01  -7.6364467e-01  -7.1998838e-01   4.2332359e-01  -7.6410470e-01  -4.3184220e-01  -7.1679160e-01  -5.5729603e-01  -9.8458421e-01  -1.4502924e+00  -5.0508053e-01  -5.7019303e-01  -7.5048992e-01  -9.1411885e-01   1.2666446e+00  -6.7908631e-01  -6.9198782e-01  -1.0865798e+00  -1.2005589e+00  -1.3222503e+00  -5.8635241e-02  -8.6534187e-02   2.7194938e+00  -2.4844030e+00  -1.9799141e+00  -2.4100307e+00  -1.3782894e+00  -1.4698765e+00  -1.5019978e+00  -1.4790706e+00  -5.0043156e-01  -3.0849302e-02  -6.3406011e-02   2.6865834e+00  -1.5912977e+00  -4.3169176e-01   1.0777846e-01  -1.4575448e+00  -4.0621076e-01  -1.4129213e+00  -1.4725706e+00
  -8.9419797e-01  -8.8295170e-01   0.0000000e+00   0.0000000e+00  -8.8295170e-01   0.0000000e+00   3.1877758e-01  -3.0850866e-02  -1.4225439e+00  -1.4484715e-01  -7.2689642e-01   6.3812501e-01  -8.3080826e-01  -1.2686253e+00  -5.9809711e-01   7.6524680e-01   0.0000000e+00  -1.3808026e-01  -1.0661918e+00  -3.2189780e-01  -1.7147114e-01  -5.7410286e-01  -4.9841906e-02  -1.9967471e-01   4.2304376e-01  -1.0372101e-01  -4.3765447e-01   5.1840534e-01  -5.3681894e-01  -6.0091401e-01  -4.3547182e-01  -1.4022755e+00  -7.5128927e-01   2.3563450e-01  -8.5711304e-01  -6.7914843e-01  -6.0099860e-01  -3.5665046e-01  -2.3646207e-01   0.0000000e+00   0.0000000e+00  -7.8212687e-01  -9.0115522e-01  -9.9284417e-01  -1.0802221e+00  -8.5584964e-01  -9.1238059e-01  -1.0518513e+00  -1.2248239e+00   0.0000000e+00   0.0000000e+00   5.8338829e-01   1.0940196e+00  -7.1851356e-01   0.0000000e+00  -2.0034417e-02  -4.5524929e-01  -6.5572852e-01  -1.0686640e-01  -4.1277236e-02   2.8313370e-01  -6.6811579e-02  -1.3775162e-02  -3.1013849e-01  -1.0583013e-01   0.0000000e+00   0.0000000e+00   0.0000000e+00   0.0000000e+00   0.0000000e+00   0.0000000e+00  -1.5177087e-01  -4.5280817e-02  -7.6620444e-01  -7.8014851e-01  -6.6933759e-01  -7.0247242e-01  -7.1632627e-01  -6.0731791e-01  -5.8544755e-01  -1.9209890e+00  -1.0123192e+00   0.0000000e+00   0.0000000e+00   1.2719441e-01  -1.5634199e-01  -2.7844448e-02  -4.3058107e-01  -1.0746162e+00   9.0995528e-03  -8.8368978e-01  -3.8658269e-01   1.8963063e+00   3.6151753e-02   5.3414451e-01  -5.8406509e-01  -4.8197533e-01  -4.8871727e-01  -1.8428952e-01   1.5603090e+00  -3.8905224e-01  -9.5298050e-02  -2.8852703e+00   1.8971887e-01   2.2798315e+00   2.8852701e+00  -1.8971887e-01   2.6379323e+00  -1.4794316e+00  -4.4060313e-01   5.7321094e-01   9.6479998e-01  -8.2571854e-01   1.1830402e+00  -6.4306193e-01  -8.1368448e-01  -2.6426215e-01   0.0000000e+00   0.0000000e+00   0.0000000e+00   0.0000000e+00   0.0000000e+00   0.0000000e+00   0.0000000e+00   0.0000000e+00   0.0000000e+00   0.0000000e+00  -8.6294264e-01   0.0000000e+00   0.0000000e+00   0.0000000e+00  -8.6294264e-01   0.0000000e+00  -6.3562529e-01  -8.8503009e-01  -7.3609842e-01   0.0000000e+00   0.0000000e+00  -1.8541534e+00   9.0840327e-01  -4.9421448e-01   3.5527827e-01  -2.3907130e-01  -8.5654129e-01  -6.9441258e-01  -4.3184220e-01  -1.1368866e+00  -2.3745410e-01  -2.4238624e-01  -1.0411237e+00   2.3367824e-01   4.2988228e-01  -1.1160727e-01   2.5799415e-01  -6.3529311e-01  -1.2084530e+00  -2.1086918e-02  -6.7175638e-01  -6.7302460e-01  -5.8709311e-01  -5.8635241e-02   2.2095859e-01   1.0133543e+00  -1.0089591e+00  -8.8588842e-01  -9.9498258e-01  -8.6294264e-01  -9.7445464e-01  -9.5823462e-01  -8.9010053e-01  -7.9018396e-02  -3.0849302e-02  -6.3406011e-02  -7.6424531e-02  -1.1806497e+00   2.1591555e-01   3.1666392e-01  -8.2287246e-01  -3.5044334e-01  -7.8900752e-01  -8.2893194e-01
  -7.8313440e-01  -5.6998816e-01   0.0000000e+00   0.0000000e+00  -5.6998816e-01   0.0000000e+00  -6.6070466e-02  -3.0850866e-02  -6.2969644e-01  -1.4484715e-01  -6.8554569e-01   6.3812501e-01  -7.4672565e-01  -1.0432710e+00  -6.0691857e-01   4.5785249e-01   0.0000000e+00  -1.3808026e-01  -9.5992239e-01  -3.2189780e-01  -1.7147114e-01  -5.7410286e-01  -4.9841906e-02   1.6212552e+00  -9.1600425e-01  -1.0372101e-01  -4.3765447e-01   7.3923749e-03  -6.8395380e-01  -3.8880900e-01  -2.2073727e-02  -6.4152236e-01  -7.1147317e-01   2.3563450e-01  -7.8038666e-01  -4.9453920e-01  -2.3953170e-01  -5.7387883e-01  -2.3646207e-01   0.0000000e+00   0.0000000e+00  -7.1887502e-01  -7.8165706e-01  -8.9645005e-01  -9.0701349e-01  -7.5181556e-01  -9.1860107e-01  -1.1323679e+00  -1.1200374e+00   0.0000000e+00   0.0000000e+00  -5.0620457e-01  -2.6944736e-02  -3.2322012e-01   0.0000000e+00  -1.9981346e-02  -4.8527350e-01   2.1959709e-01  -1.0544315e-01  -4.1277236e-02   5.1556787e-01   1.2250992e-01  -1.3794388e-02  -3.5691200e-01  -1.0572582e-01   0.0000000e+00   0.0000000e+00   0.0000000e+00   0.0000000e+00   0.0000000e+00   0.0000000e+00  -1.5177087e-01  -4.5280817e-02  -6.7064346e-01  -5.7002621e-01  -4.5363651e-01  -8.2970875e-01  -7.1429820e-01  -5.6165840e-01  -6.9703316e-01  -7.6297171e-01  -8.0947932e-01   0.0000000e+00   0.0000000e+00  -4.6380104e-01   4.3706502e-01  -2.0265870e-01   2.8398363e-01  -7.0315868e-01  -7.8107022e-01   7.5395694e-01   2.1400256e-01   2.3285502e-01  -6.4253813e-01  -5.2639422e-01  -5.8406509e-01   4.2480551e-01   2.5518995e+00   7.1186294e-02  -6.4896589e-01  -9.4842882e-01  -9.5298050e-02   1.0371928e+00   3.8737829e-02  -1.4255618e+00  -1.0371928e+00  -3.8737620e-02  -4.5231694e-01  -3.8567832e-01  -3.8063465e-01  -1.0962795e+00  -9.2917487e-01  -6.1388749e-01  -5.6792805e-01  -3.9499312e-01  -5.3717846e-01  -2.2889832e-01   0.0000000e+00   0.0000000e+00   0.0000000e+00   0.0000000e+00   0.0000000e+00   0.0000000e+00   0.0000000e+00   0.0000000e+00   0.0000000e+00   0.0000000e+00  -6.6334813e-01   0.0000000e+00   0.0000000e+00   0.0000000e+00  -6.6334813e-01   0.0000000e+00  -2.4847307e-01  -8.8503009e-01  -3.5548725e-01   0.0000000e+00   0.0000000e+00  -8.0360939e-01   7.2787162e-01  -7.6001748e-01  -7.6364467e-01  -7.1998838e-01  -8.5654129e-01   1.5700338e+00  -4.3184220e-01  -1.2457419e-01  -5.5729603e-01  -9.0784501e-01  -7.7686430e-01  -1.0107420e+00   2.5290294e-01   1.0075240e+00  -4.7296442e-01   1.2897984e+00  -8.3822507e-01  -7.6833130e-01  -2.3665573e-01  -1.6719664e-01  -1.0270894e+00  -5.8635241e-02   2.2077873e-01   8.1530063e-01  -8.7324130e-01  -2.3553984e-01  -8.8544410e-01  -6.6334813e-01  -7.9865877e-01  -7.4269691e-01  -6.3264754e-01  -4.1538957e-01  -3.0849302e-02  -6.3406011e-02   1.9150942e+00  -8.0613751e-01  -4.9102250e-01   4.1943086e-01  -7.9845519e-01  -3.2596362e-01  -8.3060177e-01  -7.9828248e-01
  -3.1275676e-01  -5.4160691e-01   0.0000000e+00   0.0000000e+00  -5.4160691e-01   0.0000000e+00  -4.5091851e-01  -3.0850866e-02  -1.4225439e+00  -1.4484715e-01  -1.8933692e-01  -8.8218902e-01  -4.1039521e-01  -3.6720799e-01  -3.8609453e-01  -8.6318048e-01   0.0000000e+00  -1.3808026e-01  -3.2230610e-01  -3.2189780e-01  -1.7147114e-01   2.2526673e-02  -4.9841906e-02  -1.1101397e+00   4.2304376e-01  -1.0372101e-01  -4.3765447e-01   2.3150530e-01   3.0795884e-02  -8.1301902e-01  -1.0491097e+00  -1.4022755e+00  -1.9386386e-01   7.1856055e-01  -3.9675474e-01  -6.7914843e-01  -8.1561956e-01   2.0814331e-01  -2.3646207e-01   0.0000000e+00   0.0000000e+00  -3.7613396e-01  -3.4131949e-01  -1.7145701e-01  -2.5817670e-01  -4.5436418e-01  -3.4795526e-01  -5.8814222e-02  -2.6488760e-01   0.0000000e+00   0.0000000e+00  -3.1669893e-01  -2.0629677e-01  -9.1616027e-01   0.0000000e+00  -1.9294316e-02   5.4774509e-01  -1.2183321e-01  -1.0397781e-01  -4.1277236e-02   3.0497000e-02   3.6461740e-01  -1.3771318e-02  -2.5274601e-01  -1.0374693e-01   0.0000000e+00   0.0000000e+00   0.0000000e+00   0.0000000e+00   0.0000000e+00   0.0000000e+00  -1.5177087e-01  -4.5280817e-02  -4.3280688e-01  -6.2707074e-01  -5.4932495e-01  -2.7136172e-01  -4.8601425e-01  -4.3292957e-01  -3.7054924e-01  -4.9534965e-01  -4.9106336e-01   0.0000000e+00   0.0000000e+00  -4.2373129e-02   1.3917474e-02  -2.2452596e-01  -1.5212316e-01  -5.7256528e-02  -5.2811138e-01   5.8117620e-01  -5.8626326e-01  -5.4871304e-01   8.9921801e-01  -5.2639422e-01  -2.4965646e-01  -4.8197533e-01  -4.8871727e-01  -5.7262041e-01  -6.4896589e-01   2.7355650e-01   2.5734817e-01  -2.8661909e-01  -5.3597086e-01   2.3058754e-01   2.8661909e-01   5.3597086e-01   2.5868337e-01  -5.1698813e-01  -5.9521828e-01  -1.0748320e-01  -4.9754224e-02  -2.4314428e-01   2.0807857e-02  -2.3485335e+00  -2.4727222e+00  -2.3725648e-01   0.0000000e+00   0.0000000e+00   0.0000000e+00   0.0000000e+00   0.0000000e+00   0.0000000e+00   0.0000000e+00   0.0000000e+00   0.0000000e+00   0.0000000e+00  -4.4521120e-01   0.0000000e+00   0.0000000e+00   0.0000000e+00  -4.4521120e-01   0.0000000e+00  -6.3562529e-01   1.1297592e+00  -6.7529258e-01   0.0000000e+00   0.0000000e+00  -3.8333887e-01  -8.6652004e-01  -4.1741127e-01   1.3173251e+00  -7.1998838e-01  -6.4782838e-01  -6.2472046e-01  -4.3184220e-01  -1.1317813e+00   4.0222973e-01   7.7079899e-01  -5.1801122e-01   6.9987300e-01  -1.0225546e+00  -5.9402886e-01   4.8123607e-01  -6.3529311e-01  -7.9876922e-01  -4.2545968e-01   5.5746302e-01  -9.0481822e-01   5.7685097e-01  -5.8635241e-02  -3.8989118e-01   2.9149894e-01  -2.8682923e-01  -9.8967229e-01  -2.7286359e-01  -4.4521120e-01  -4.3525465e-01  -4.1894316e-01  -4.0244136e-01  -7.9018396e-02  -3.0849302e-02  -6.3406011e-02  -6.0326137e-01  -3.5140627e-01  -8.4794138e-02  -5.7132580e-01  -4.3558510e-01  -2.8946130e-01  -4.1465928e-01  -3.0789115e-01
  -4.1549508e-01  -3.4614740e-01   0.0000000e+00   0.0000000e+00  -3.4614740e-01   0.0000000e+00  -4.5091851e-01  -3.0850866e-02   8.2385725e-01  -1.4484715e-01  -6.0284423e-01  -8.8218902e-01  -3.2631260e-01  -2.5453083e-01  -5.3045107e-01   3.7370324e-01   0.0000000e+00   4.2821997e+00  -2.1603672e-01  -3.2189780e-01  -1.7147114e-01  -7.9783894e-01  -4.9841906e-02  -1.9967471e-01  -5.8124225e-01  -1.0372101e-01  -4.3765447e-01  -2.8493242e-01  -7.2220087e-01  -8.1301902e-01  -1.0774314e+00   7.5319180e-01  -5.5220876e-01  -2.4729155e-01  -2.4330197e-01  -8.6375765e-01  -1.1623150e+00  -8.3455287e-01  -2.3646207e-01   0.0000000e+00   0.0000000e+00  -3.6812065e-01  -2.6548756e-01  -3.5187127e-01  -2.7262250e-01  -3.1719093e-01  -3.0473726e-01  -2.3262196e-01  -7.2003545e-02   0.0000000e+00   0.0000000e+00   9.7118157e-01   1.0192807e+00  -3.2322012e-01   0.0000000e+00  -1.9702317e-02  -5.8973954e-01   1.1464115e-01  -1.0476613e-01  -4.1277236e-02  -3.5874583e-01  -1.0965731e-02  -1.3488199e-02  -4.0444397e-01  -1.0489103e-01   0.0000000e+00   0.0000000e+00   0.0000000e+00   0.0000000e+00   0.0000000e+00   0.0000000e+00  -1.5177087e-01  -4.5280817e-02  -4.6957963e-01  -5.8120294e-01  -6.7047189e-01  -5.2000710e-01  -6.0277050e-01  -6.5068081e-01  -6.2547660e-01   2.4206338e-01  -2.4940444e-01   0.0000000e+00   0.0000000e+00  -4.5916502e-01   4.3241008e-01  -2.4466813e-01   2.5491129e-02   6.4489153e-02  -4.9347722e-02  -1.0613593e-01  -7.8594384e-01   6.3280194e-01  -6.4253813e-01  -5.2639422e-01   2.2564225e-01  -4.8197533e-01  -4.8871727e-01  -5.7262041e-01  -3.4051043e-01   1.7032434e-01  -4.4794425e-01   1.5322719e-01  -4.3375564e-03   7.4254664e-02  -1.5322742e-01   4.3375557e-03  -2.9995067e-01  -3.2385598e-01  -2.1974221e-01  -1.6374109e-01  -2.9993225e-01  -3.4923031e-01  -3.8295595e-01  -3.9499312e-01  -5.3717846e-01  -1.5085307e-01   0.0000000e+00   0.0000000e+00   0.0000000e+00   0.0000000e+00   0.0000000e+00   0.0000000e+00   0.0000000e+00   0.0000000e+00   0.0000000e+00   0.0000000e+00  -3.7868378e-01   0.0000000e+00   0.0000000e+00   0.0000000e+00  -3.7868378e-01   0.0000000e+00  -2.4847307e-01   1.1297592e+00  -2.6321212e-01   0.0000000e+00   0.0000000e+00   2.2997872e-01  -8.6652004e-01   7.3809526e-02  -7.6364467e-01  -7.1998838e-01   2.0742336e+00  -6.9726694e-01  -4.3184220e-01   3.7137126e-01  -5.5729603e-01   5.6491835e-02  -2.8689709e-01   5.8094654e-04  -5.1901346e-01  -6.4211835e-01  -2.3304194e-01  -4.8644582e-01  -8.0671725e-02  -5.3266611e-01  -9.9745804e-02  -5.3321023e-01  -1.1487147e-01  -5.8635241e-02  -6.2671456e-01   2.6498106e-01  -8.5908084e-02  -4.7335423e-01  -1.9127875e-01  -3.7868378e-01  -2.3423472e-01  -2.4454542e-01  -3.0627294e-01   4.9936497e-02  -3.0849302e-02  -6.3406011e-02  -6.0326137e-01  -2.4674184e-01  -2.9786609e-01  -4.8530911e-01  -6.8125080e-02  -2.6889254e-01  -8.1905288e-02  -1.8529332e-01
  -1.5639927e+00  -1.6258599e+00   0.0000000e+00   0.0000000e+00  -1.6258599e+00   0.0000000e+00   7.0362563e-01  -3.0850866e-02  -2.3327271e-01  -1.4484715e-01  -1.4712096e+00   1.1448963e+00  -1.4193865e+00  -1.9446882e+00  -1.4308536e+00   1.2578925e+00   0.0000000e+00  -1.3808026e-01  -1.7038081e+00  -3.2189780e-01  -1.7147114e-01  -1.3944685e+00  -4.9841906e-02   1.1660227e+00  -9.1600425e-01  -1.0372101e-01  -4.3765447e-01   6.9154402e-01  -1.4048504e+00  -1.0251240e+00  -1.4172924e+00  -1.3435357e-01  -1.4679791e+00  -1.2131436e+00  -1.3941977e+00  -1.0483669e+00  -1.4594826e+00  -1.4427923e+00  -2.3646207e-01   0.0000000e+00   0.0000000e+00  -1.4335515e+00  -1.5329971e+00  -1.6751331e+00  -1.7159066e+00  -1.4114122e+00  -1.5409890e+00  -1.6648935e+00  -1.7728286e+00   0.0000000e+00   0.0000000e+00   1.2061301e+00   1.8688440e+00  -1.7067471e+00   0.0000000e+00  -2.0161283e-02  -6.0684105e-01   9.6945193e-02  -1.0579347e-01  -4.1277236e-02   4.1994883e-01   2.7647729e-01  -1.3894748e-02  -4.0444397e-01  -1.0589126e-01   0.0000000e+00   0.0000000e+00   0.0000000e+00   0.0000000e+00   0.0000000e+00   0.0000000e+00  -1.5177087e-01  -4.5280817e-02  -1.4246520e+00  -1.3025035e+00  -1.0917410e+00  -1.4747487e+00  -1.3290673e+00  -1.0704480e+00  -1.1579298e+00  -1.2883049e+00  -1.5714218e+00   0.0000000e+00   0.0000000e+00  -7.8051666e-01   7.5507299e-01   7.3418000e-01  -8.5105974e-02  -1.3975673e+00  -1.0049185e+00  -8.8368978e-01  -6.2778728e-01   2.8686848e+00  -6.4253813e-01  -5.2639422e-01  -3.3981561e-01  -4.8197533e-01   1.0772857e+00   7.4283469e-01  -3.4051043e-01  -9.4842882e-01  -4.4794425e-01  -2.2064498e+00   1.6717962e+00  -8.4580383e-01   2.2064500e+00  -1.6717964e+00   4.1363669e+00  -1.7336915e+00  -5.2777046e-01  -9.9848633e-01  -2.1473227e-01  -1.5666818e+00   6.5112114e-01  -5.4183821e+00  -4.6847727e+00  -3.2992014e-01   0.0000000e+00   0.0000000e+00   0.0000000e+00   0.0000000e+00   0.0000000e+00   0.0000000e+00   0.0000000e+00   0.0000000e+00   0.0000000e+00   0.0000000e+00  -1.5107704e+00   0.0000000e+00   0.0000000e+00   0.0000000e+00  -1.5107704e+00   0.0000000e+00  -1.4099297e+00  -8.8503009e-01  -1.5401015e+00   0.0000000e+00   0.0000000e+00  -1.6186688e+00  -2.1144527e-01   1.3117209e+00  -4.1734285e-01  -7.1998838e-01  -8.5654129e-01  -7.6410470e-01  -4.3184220e-01  -1.0960441e+00  -5.5729603e-01  -9.5094224e-01  -1.5846991e+00  -1.0107420e+00   1.4611050e+00  -1.5941477e-01  -8.1350285e-01  -4.2690691e-01  -1.4155964e+00  -8.2896924e-01  -1.0865798e+00  -1.5182955e+00  -8.8456580e-01  -5.8635241e-02   1.3805608e-02   3.0827971e+00  -2.2451583e+00  -2.7696419e+00  -2.3685967e+00  -1.5107704e+00  -1.5589563e+00  -1.5994817e+00  -1.5810676e+00  -5.1695920e-01  -3.0849302e-02  -6.3406011e-02  -6.0326137e-01  -1.9617210e+00   4.0450254e-01   1.6728679e-01  -1.4577863e+00  -4.0838352e-01  -1.3713270e+00  -1.3806222e+00
  -7.6913738e-01  -5.7167460e-01   0.0000000e+00   0.0000000e+00  -5.7167460e-01   0.0000000e+00  -8.3576656e-01  -3.0850866e-02   1.6315103e-01  -1.4484715e-01  -8.0959789e-01   1.3135367e-01  -5.7856043e-01  -4.7988515e-01  -5.7572140e-01   1.4717237e+00   0.0000000e+00  -1.3808026e-01  -7.4738363e-01   1.4721614e+00  -1.7147114e-01  -9.4699632e-01  -4.9841906e-02  -1.9967471e-01   8.8281757e-02  -1.0372101e-01  -4.3765447e-01   2.8353868e-01  -1.0305452e+00  -3.8880900e-01  -1.5495158e-01   1.1923082e-01  -8.3092147e-01  -2.4729155e-01  -6.2693389e-01  -3.0992998e-01   1.2204247e-02  -9.2144422e-01  -2.3646207e-01   0.0000000e+00   0.0000000e+00  -5.3546347e-01  -6.8880178e-01  -8.5826489e-01  -7.9989684e-01  -5.9775853e-01  -7.7116701e-01  -6.9555195e-01  -5.8703569e-01   0.0000000e+00   0.0000000e+00   6.6804779e-01   1.0124117e+00  -3.2322012e-01   0.0000000e+00  -1.9882124e-02  -6.0131291e-01  -3.5078540e-02  -1.0523649e-01  -4.1277236e-02  -4.4961317e-02   1.6860044e-02  -1.3636749e-02  -4.0444397e-01  -1.0513569e-01   0.0000000e+00   0.0000000e+00   0.0000000e+00   0.0000000e+00   0.0000000e+00   0.0000000e+00  -1.5177087e-01  -4.5280817e-02  -4.7891943e-01  -4.0343076e-01  -2.6168060e-01  -5.4981607e-01  -4.6756685e-01  -3.2096868e-01  -4.3462901e-01  -3.7564922e-02  -6.5575434e-01   0.0000000e+00   0.0000000e+00  -3.3390142e-01   3.0663534e-01   3.8024628e-01  -3.1900025e-01  -3.5595438e-01  -1.2460238e-01  -8.8368978e-01  -7.8594384e-01   4.2044448e-02   3.6151753e-02  -1.1900244e-01  -5.8406509e-01   1.0298950e+00  -4.8871727e-01   3.5450389e-01  -3.4051043e-01   1.0099560e+00  -4.4794425e-01  -9.7135239e-01   8.0186920e-01   1.4634605e+00   9.7135239e-01  -8.0186899e-01   3.1852702e-01  -8.4374508e-01   9.4294686e-02   4.6274074e-01   2.5101202e-01  -7.7719363e-01  -2.1487248e-02  -3.9499312e-01  -5.3717846e-01  -1.7795215e-01   0.0000000e+00   0.0000000e+00   0.0000000e+00   0.0000000e+00   0.0000000e+00   0.0000000e+00   0.0000000e+00   0.0000000e+00   0.0000000e+00   0.0000000e+00  -6.0325339e-01   0.0000000e+00   0.0000000e+00   0.0000000e+00  -6.0325339e-01   0.0000000e+00  -2.4847307e-01   1.1297592e+00  -1.5671139e-01   0.0000000e+00   0.0000000e+00   7.8351516e-03  -2.1144527e-01   8.3766338e-02  -7.6364467e-01   4.5057521e-01   4.2332359e-01  -7.6410470e-01   9.5876949e-01   1.2850383e-01  -5.5729603e-01  -3.4091246e-01  -6.2474588e-01  -3.5493008e-01  -3.3843552e-01   1.0562918e+00  -3.7404766e-01   6.3487044e-01  -2.7006011e-01  -6.9198782e-01  -5.9927959e-01  -1.7048077e-01  -8.7518936e-01  -5.8635241e-02   1.4992962e-01   4.6514835e-01  -6.2201553e-01  -2.1632183e-01  -5.8695397e-01  -6.0325339e-01  -6.4740377e-01  -6.2643175e-01  -5.7920320e-01  -7.3095605e-01  -3.0849302e-02  -6.3406011e-02  -7.6424531e-02  -6.6393812e-01   3.3535419e-01  -4.8530911e-01  -5.1820393e-01  -3.0032509e-01  -6.2263052e-01  -6.4503519e-01
   9.0132175e-01   8.1763775e-02   0.0000000e+00   0.0000000e+00   8.1763775e-02   0.0000000e+00   3.1877758e-01  -3.0850866e-02  -1.4225439e+00  -1.4484715e-01   1.1338865e+00   6.3812501e-01   4.3043090e-01   8.7224078e-01   5.5648981e-01  -1.5454072e+00   0.0000000e+00  -1.3808026e-01   7.4038771e-01  -3.2189780e-01  -1.7147114e-01   1.6632579e+00  -4.9841906e-02  -1.1101397e+00   4.2304376e-01  -1.0372101e-01  -4.3765447e-01  -8.4773467e-01   1.1856306e+00  -1.0251240e+00  -1.4172924e+00  -1.4022755e+00   1.1996997e+00  -1.2131436e+00   6.0068826e-01  -1.0483669e+00  -1.4594826e+00   1.9025246e+00  -2.3646207e-01   0.0000000e+00   0.0000000e+00   3.8670665e-01   6.6313513e-01   9.8036856e-01   7.0273789e-01   3.9425232e-01   9.8627155e-01   1.6267014e+00   9.7703081e-01   0.0000000e+00   0.0000000e+00   1.3389165e-01  -4.2956299e-01   4.6736675e-01   0.0000000e+00  -1.8204475e-02   1.9509994e+00   6.0440882e-02  -9.4410716e-02  -4.1277236e-02   9.5935415e-01   5.2062225e-01  -1.4042591e-02   2.2268547e+00  -9.4458715e-02   0.0000000e+00   0.0000000e+00   0.0000000e+00   0.0000000e+00   0.0000000e+00   0.0000000e+00  -1.5177087e-01  -4.5280817e-02   1.1633519e-01  -4.1510251e-01  -6.2182422e-01   6.9100528e-01  -9.8250338e-03  -3.5855895e-01   1.2277020e-01   7.7033608e-01   4.1699879e-01   0.0000000e+00   0.0000000e+00  -2.5431060e-01   2.2671975e-01  -7.4317469e-01  -8.9916002e-03   1.2549714e+00  -5.2811138e-01   8.1293153e-02  -1.6073265e-01  -5.4871304e-01  -6.4253813e-01  -5.2639422e-01  -5.8406509e-01  -4.8197533e-01  -4.8871727e-01  -5.7262041e-01   1.5603090e+00  -9.4842882e-01   2.5734817e-01   5.0868025e-01  -9.8358543e-01   2.4599040e-01  -5.0868026e-01   9.8358542e-01  -9.9534403e-01   2.9740504e-01  -7.0502095e-01   2.3286387e-01  -3.7021183e-01   4.8120980e-01  -9.2939672e-01  -9.7311130e-02  -1.9154539e-01  -4.0369646e-02   0.0000000e+00   0.0000000e+00   0.0000000e+00   0.0000000e+00   0.0000000e+00   0.0000000e+00   0.0000000e+00   0.0000000e+00   0.0000000e+00   0.0000000e+00   1.0802953e-01   0.0000000e+00   0.0000000e+00   0.0000000e+00   1.0802953e-01   0.0000000e+00   5.2583137e-01   1.1297592e+00   1.7992777e-01   0.0000000e+00   0.0000000e+00   2.3725170e-01   1.0987042e+00  -9.3971962e-01   2.3131271e-01  -2.3907130e-01   6.0444901e-01  -7.6410470e-01  -4.3184220e-01  -1.3418288e+00   2.0014394e+00   7.8737483e-01   4.0917601e-01  -5.4454732e-01   1.0298026e+00   3.4473750e-01   4.8725811e-01  -6.3529311e-01   2.4544022e-02  -2.8387959e-01   5.7271387e-01   3.0563898e-01  -6.1910457e-01  -5.8635241e-02  -1.3778295e-01  -5.8302889e-01   7.9973300e-01   3.4801885e-01   6.4601735e-01   1.0802953e-01   4.0251458e-01   2.7238736e-01   1.3643851e-01  -1.0781848e+00  -3.0849302e-02  -6.3406011e-02  -6.0326137e-01   4.4984894e-01  -1.2085553e+00  -1.3646430e-01   4.2373396e-01  -4.4664063e-02   1.1659222e+00   8.5678825e-01
  -1.1675822e+00  -1.2910438e+00   0.0000000e+00   0.0000000e+00  -1.2910438e+00   0.0000000e+00  -4.5091851e-01  -3.0850866e-02  -6.2969644e-01  -1.4484715e-01  -1.0577023e+00   1.3135367e-01  -1.2512213e+00  -1.1559481e+00  -1.1023803e+00  -1.1499251e-01   0.0000000e+00  -1.3808026e-01  -1.1724612e+00  -3.2189780e-01  -1.7147114e-01  -7.9783894e-01  -4.9841906e-02  -6.5490720e-01  -5.8124225e-01  -1.0372101e-01  -4.3765447e-01   1.2699278e+00  -1.0767867e+00  -6.0091401e-01   5.5438515e-02  -6.4152236e-01  -1.1096342e+00  -7.3021760e-01  -1.3174713e+00  -6.7914843e-01  -1.7175657e-01  -9.2144422e-01  -2.3646207e-01   0.0000000e+00   0.0000000e+00  -1.1820259e+00  -1.2498421e+00  -1.1305543e+00  -1.1488449e+00  -1.2821807e+00  -1.2822378e+00  -9.5225630e-01  -9.7689645e-01   0.0000000e+00   0.0000000e+00  -6.2935094e-01  -3.8572224e-01  -1.1138070e+00   0.0000000e+00  -2.0136940e-02  -5.9178881e-01   8.1919233e-02  -1.0534767e-01  -4.1277236e-02   6.3956794e-01   8.8300464e-02  -1.3897749e-02  -2.1482171e-01  -1.0542303e-01   0.0000000e+00   0.0000000e+00   0.0000000e+00   0.0000000e+00   0.0000000e+00   0.0000000e+00  -1.5177087e-01  -4.5280817e-02  -1.0934565e+00  -9.7443125e-01  -6.5210660e-01  -1.0832156e+00  -9.6478301e-01  -6.5512089e-01  -7.8641828e-01  -8.9077965e-01  -1.2377456e+00   0.0000000e+00   0.0000000e+00  -1.0247955e+00   1.0003486e+00   1.0547176e+00   1.7536067e+00  -3.5595438e-01  -1.0049185e+00  -6.1622155e-01  -4.2810669e-01  -5.4871304e-01  -6.4253813e-01  -5.2639422e-01  -5.8406509e-01  -4.8197533e-01   9.8589653e-01   3.5450389e-01  -6.4896589e-01  -3.8905224e-01  -4.4794425e-01   8.3475055e-01   5.5598752e-02  -3.7592469e-01  -8.3475047e-01  -5.5598543e-02  -9.9534403e-01  -1.0125025e+00  -7.1815747e-01  -7.5593243e-01  -9.3139924e-01  -1.0735113e+00  -9.2939672e-01  -1.0328841e+00  -1.2284440e+00  -3.1302751e-01   0.0000000e+00   0.0000000e+00   0.0000000e+00   0.0000000e+00   0.0000000e+00   0.0000000e+00   0.0000000e+00   0.0000000e+00   0.0000000e+00   0.0000000e+00  -1.1815736e+00   0.0000000e+00   0.0000000e+00   0.0000000e+00  -1.1815736e+00   0.0000000e+00  -1.0227775e+00   1.1297592e+00  -1.1735189e+00   0.0000000e+00   0.0000000e+00  -9.8212779e-01   6.3747825e-01  -7.4795018e-01  -6.8088873e-01  -7.1998838e-01   4.2332359e-01  -7.6410470e-01  -4.3184220e-01  -5.0163873e-01  -5.5729603e-01  -4.9427739e-01  -1.2512773e+00  -5.0508053e-01  -3.3843552e-01  -7.5048992e-01  -3.4431649e-01   1.1409511e+00  -8.3822507e-01  -6.8081767e-01  -6.7175638e-01  -1.0493820e+00  -1.1255173e+00  -5.8635241e-02  -4.2243862e-01   2.0363348e+00  -2.0267452e+00  -1.5013536e+00  -1.9243859e+00  -1.1815736e+00  -1.2552335e+00  -1.2793053e+00  -1.2819073e+00  -7.3095605e-01  -3.0849302e-02  -6.3406011e-02  -6.0326137e-01  -1.1548079e+00  -9.6063765e-01  -1.5897613e-01  -1.2881402e+00  -3.9433302e-01  -1.2465443e+00  -1.3193233e+00
  -1.9049699e-01  -6.8901312e-01   0.0000000e+00   0.0000000e+00  -6.8901312e-01   0.0000000e+00  -8.3576656e-01  -3.0850866e-02  -1.4225439e+00  -1.4484715e-01  -1.0663546e-01  -8.8218902e-01  -4.1039521e-01  -1.4185367e-01  -4.5426205e-01  -1.4090986e+00   0.0000000e+00  -1.3808026e-01  -1.0976734e-01  -3.2189780e-01  -1.7147114e-01   1.7168406e-01  -4.9841906e-02  -1.1101397e+00  -2.4648025e-01  -1.0372101e-01  -4.3765447e-01  -2.4982365e-01  -6.3195990e-02  -1.0251240e+00  -1.4172924e+00  -1.4022755e+00  -7.4415557e-02   7.1856055e-01  -3.2002835e-01  -1.0483669e+00  -1.4594826e+00   3.3848033e-01  -2.3646207e-01   0.0000000e+00   0.0000000e+00  -4.3815443e-01  -3.1660986e-01  -8.2901094e-03  -1.2313164e-01  -4.3248497e-01  -1.4749887e-01   4.5994237e-01   1.7070370e-01   0.0000000e+00   0.0000000e+00  -3.1720672e-02  -6.7436551e-01  -3.2322012e-01   0.0000000e+00  -1.8781865e-02   8.7658344e-01   1.0722290e-01  -9.7221858e-02  -4.1277236e-02   4.3678936e-01  -2.6271230e-01  -1.3796192e-02   1.5380389e-01  -9.7339032e-02   0.0000000e+00   0.0000000e+00   0.0000000e+00   0.0000000e+00   0.0000000e+00   0.0000000e+00  -1.5177087e-01  -4.5280817e-02  -5.6185525e-01  -7.9439881e-01  -7.6842020e-01  -4.0420984e-01  -6.5695696e-01  -6.4989281e-01  -5.7449271e-01   2.0333374e-01  -4.0389525e-01   0.0000000e+00   0.0000000e+00  -6.9523184e-01   6.6944017e-01   8.7132953e-01   6.3530949e-01   5.3630951e-01  -5.8655870e-01  -8.8368978e-01  -5.8626326e-01  -5.4871304e-01   1.2833994e-01  -5.2639422e-01  -2.4965646e-01  -4.8197533e-01  -4.8871727e-01  -5.7262041e-01  -6.4896589e-01   1.7032434e-01  -9.5298050e-02   1.8637185e-01  -5.9740197e-01   5.3185570e-02  -1.8637185e-01   5.9740204e-01  -3.3444434e-01  -4.7365795e-01  -6.7428765e-01  -2.6153428e-01  -3.9399545e-01  -3.1528184e-01  -4.5429443e-01  -3.9499312e-01  -5.3717846e-01  -2.2704075e-01   0.0000000e+00   0.0000000e+00   0.0000000e+00   0.0000000e+00   0.0000000e+00   0.0000000e+00   0.0000000e+00   0.0000000e+00   0.0000000e+00   0.0000000e+00  -5.3726003e-01   0.0000000e+00   0.0000000e+00   0.0000000e+00  -5.3726003e-01   0.0000000e+00  -2.4847307e-01   1.1297592e+00  -5.4548526e-01   0.0000000e+00   0.0000000e+00   1.7418707e-01  -8.6652004e-01  -4.8679602e-01   4.5680356e-01  -7.1998838e-01  -2.3040259e-01  -6.9441258e-01  -4.3184220e-01  -7.1168626e-01   1.3617554e+00  -1.1435174e-01  -4.2751124e-01   2.3367824e-01  -1.0225546e+00  -2.8110674e-01  -9.1411885e-01  -6.3529311e-01   1.8762829e-01  -4.7906291e-01  -2.5693295e-01  -4.5944870e-01  -8.2023527e-01  -5.8635241e-02  -7.8118025e-01   4.1517612e-01  -1.8435932e-01  -5.8339956e-01  -3.1553324e-01  -5.3726003e-01  -3.9415098e-01  -5.3610266e-01  -7.0928896e-01  -1.8058803e-01  -3.0849302e-02  -6.3406011e-02  -6.0326137e-01  -3.7438087e-01  -3.8006126e-01  -6.3907572e-01  -4.7157992e-01  -2.8917160e-01   1.2832097e-03  -1.8529332e-01
   2.9532052e-01  -2.0760081e-01   0.0000000e+00   0.0000000e+00  -2.0760081e-01   0.0000000e+00  -8.3576656e-01  -3.0850866e-02  -1.4225439e+00  -1.4484715e-01   4.7227477e-01  -8.8218902e-01  -1.5814738e-01   3.0885498e-01  -8.8027612e-05  -1.5399008e+00   0.0000000e+00  -1.3808026e-01   2.0904080e-01  -3.2189780e-01  -1.7147114e-01   9.9204967e-01  -4.9841906e-02  -6.5490720e-01  -5.8124225e-01  -1.0372101e-01  -4.3765447e-01  -4.8606364e-01   6.8203277e-01  -6.0091401e-01  -7.8612199e-01  -1.4022755e+00   4.8300985e-01  -2.4729155e-01  -8.9849201e-02  -6.7914843e-01  -9.0759998e-01   1.0336111e+00  -2.3646207e-01   0.0000000e+00   0.0000000e+00  -2.0367850e-01   7.3311273e-02   4.3989461e-01   2.5082770e-01  -1.4362955e-01   3.3634583e-01   8.3771550e-01   3.9753290e-01   0.0000000e+00   0.0000000e+00  -1.1171948e+00  -1.1065081e+00  -5.2086684e-01   0.0000000e+00  -1.9990143e-02  -3.0240511e-01  -7.3859869e-02  -1.0552037e-01  -4.1277236e-02   4.6859227e-01   2.3588670e-01  -1.3920696e-02   5.4392008e-01  -1.0536104e-01   0.0000000e+00   0.0000000e+00   0.0000000e+00   0.0000000e+00   0.0000000e+00   0.0000000e+00  -1.5177087e-01  -4.5280817e-02  -2.8391600e-01  -3.5945987e-01  -4.7303253e-01   5.9957826e-02  -6.3915719e-02  -2.6117033e-01   4.1397569e-02   5.1626956e-01  -2.8530173e-02   0.0000000e+00   0.0000000e+00  -7.2865012e-01   7.0299481e-01   9.7645512e-01   7.0684089e-01   7.3416507e-01   3.0524927e-01  -6.1622155e-01  -7.8594384e-01  -5.4871304e-01   1.2833994e-01  -5.2639422e-01   2.7680968e-03  -4.8197533e-01  -4.8871727e-01  -5.7262041e-01  -6.4896589e-01  -3.8905224e-01  -9.5298050e-02   7.2270103e-01  -8.0544128e-01  -8.3687337e-01  -7.2270091e-01   8.0544142e-01  -4.4319720e-01   3.9320164e-02  -6.7376603e-01  -6.7890690e-01  -6.3087359e-01   9.0600902e-02  -4.5429443e-01   7.2131507e-01   8.4535323e-01  -1.8335462e-01   0.0000000e+00   0.0000000e+00   0.0000000e+00   0.0000000e+00   0.0000000e+00   0.0000000e+00   0.0000000e+00   0.0000000e+00   0.0000000e+00   0.0000000e+00  -2.0178392e-01   0.0000000e+00   0.0000000e+00   0.0000000e+00  -2.0178392e-01   0.0000000e+00  -6.3562529e-01   1.1297592e+00  -3.1598413e-01   0.0000000e+00   0.0000000e+00   5.3372055e-01  -8.6652004e-01  -5.7322282e-01   2.6083065e-01  -7.1998838e-01   1.8702321e-01  -4.4399546e-02  -4.3184220e-01  -9.2173379e-01   2.0014394e+00  -1.1435174e-01  -4.6255653e-02  -2.7198322e-01  -9.3835594e-01   3.1815379e-02  -2.1945238e-01  -6.3529311e-01   4.0332058e-01  -6.2721447e-01   1.5255264e-01  -3.7403225e-01   2.3808698e-01  -5.8635241e-02  -1.0298718e+00  -5.2773752e-03   1.0011504e-01  -2.7352090e-01   2.6304504e-02  -2.0178392e-01  -5.7079711e-02  -1.5592491e-02  -1.0956505e-01  -7.3095605e-01  -3.0849302e-02  -6.3406011e-02  -6.0326137e-01   2.0184211e-01  -6.6537056e-01  -1.0061873e+00  -1.9902876e-01  -2.1833974e-01  -4.0311039e-02  -6.2695490e-02
  -6.2741860e-01  -3.4113086e-01   0.0000000e+00   0.0000000e+00  -3.4113086e-01   0.0000000e+00  -8.3576656e-01  -3.0850866e-02   1.6315103e-01  -1.4484715e-01  -6.8554569e-01  -8.8218902e-01  -4.1039521e-01  -3.6720799e-01  -6.1680801e-01   4.0466258e-01   0.0000000e+00  -1.3808026e-01  -4.2857549e-01  -3.2189780e-01  -1.7147114e-01  -8.7241763e-01  -4.9841906e-02  -1.9967471e-01   8.8281757e-02  -1.0372101e-01  -4.3765447e-01  -5.3632121e-01  -8.4495829e-01  -3.8880900e-01  -3.1274423e-01   1.1923082e-01  -6.7165707e-01   7.1856055e-01  -3.9675474e-01  -4.9453920e-01  -4.9368809e-01  -8.3455287e-01  -2.3646207e-01   0.0000000e+00   0.0000000e+00  -4.3913547e-01  -6.1732583e-01  -5.7324718e-01  -4.7466651e-01  -3.9563483e-01  -6.4134722e-01  -4.0492443e-01  -2.1931884e-01   0.0000000e+00   0.0000000e+00  -2.1074401e-01   9.4349465e-03   7.2073316e-02   0.0000000e+00  -1.9781698e-02  -5.4207792e-01   1.2111001e-01  -1.0522565e-01  -4.1277236e-02  -6.3567889e-01   2.4259186e-01  -1.3582325e-02  -3.0381778e-01  -1.0536010e-01   0.0000000e+00   0.0000000e+00   0.0000000e+00   0.0000000e+00   0.0000000e+00   0.0000000e+00  -1.5177087e-01  -4.5280817e-02  -4.3280688e-01  -3.2907720e-01  -2.4619583e-01  -6.5144287e-01  -5.3132304e-01  -4.0731038e-01  -6.1551324e-01   2.7498360e-01  -5.1767383e-01   0.0000000e+00   0.0000000e+00  -3.4647238e-01   3.1925760e-01   4.5612399e-01  -3.4587447e-01   3.9756452e-02  -6.1600109e-02  -6.7184217e-01  -4.8024377e-01  -5.4871304e-01  -2.9141209e-01   3.6801221e-01  -5.8406509e-01  -4.8197533e-01  -4.8871727e-01  -5.7262041e-01  -3.4051043e-01   1.1131881e+00  -4.4794425e-01  -7.5170900e-01  -3.8666061e-01   1.4769721e+00   7.5170923e-01   3.8666061e-01  -3.5382918e-02  -7.2660564e-01  -5.4749798e-01   5.3976617e-01   1.7775356e-01  -3.7406849e-01  -2.3789081e-01  -2.2325376e-01  -3.3967366e-01  -1.8544254e-01   0.0000000e+00   0.0000000e+00   0.0000000e+00   0.0000000e+00   0.0000000e+00   0.0000000e+00   0.0000000e+00   0.0000000e+00   0.0000000e+00   0.0000000e+00  -5.3376347e-01   0.0000000e+00   0.0000000e+00   0.0000000e+00  -5.3376347e-01   0.0000000e+00   1.3867915e-01   1.1297592e+00  -2.1903181e-01   0.0000000e+00   0.0000000e+00  -1.0780496e-01  -8.6652004e-01  -2.7732531e-01  -3.9117039e-02   4.5057521e-01  -5.5506709e-01  -3.3657036e-01  -4.3184220e-01   5.4859901e-01  -2.5822306e-01  -9.7878266e-01  -4.9136113e-01  -1.2183273e-01  -5.7019303e-01   1.0562918e+00  -5.4709408e-01  -4.8644582e-01   1.0871666e-01  -4.2231426e-02  -1.0865798e+00  -2.6450761e-01   1.7220266e-01  -5.8635241e-02  -4.1938685e-02   2.9149894e-01  -2.8682923e-01   2.5377977e-01  -3.6113404e-01  -5.3376347e-01  -4.7602531e-01  -4.4309054e-01  -3.8632207e-01  -5.0043156e-01  -3.0849302e-02  -6.3406011e-02  -6.0326137e-01  -6.0868706e-01   9.1593051e-01  -8.5242071e-01  -5.0861334e-01  -2.5397295e-01  -5.8103627e-01  -4.3048898e-01
   1.2297909e-01   1.8484939e-02   0.0000000e+00   0.0000000e+00   1.8484939e-02   0.0000000e+00   1.8581698e+00  -3.0850866e-02  -1.0113146e-01  -1.4484715e-01   2.2417039e-01   2.1584390e+00   2.6226568e-01   8.3500656e-02   1.4500159e-01  -4.0933130e-01   0.0000000e+00  -1.3808026e-01   1.0277142e-01  -3.2189780e-01  -1.7147114e-01   1.7168406e-01  -4.9841906e-02  -1.1101397e+00   1.7620918e+00  -1.0372101e-01  -4.3765447e-01   2.1902731e-01  -6.3195990e-02   3.5401030e-02  -3.6607194e-02  -7.5613780e-03   2.0429715e-01  -2.4729155e-01   2.1705634e-01  -1.2532076e-01  -2.5223947e-01   2.5158898e-01  -2.3646207e-01   0.0000000e+00   0.0000000e+00   3.7038747e-01   1.3859298e-01   8.0868637e-02   2.3055891e-02   1.9998638e-01   3.2168971e-02   1.9458759e-01   1.1245859e-01   0.0000000e+00   0.0000000e+00   6.0577931e-01   6.7179385e-01   7.2073316e-02   0.0000000e+00  -1.9445092e-02  -4.5152667e-01   4.3225549e-02  -9.8414929e-02  -4.1277236e-02   4.0412835e-01   4.9751023e-01  -1.3701834e-02   2.6327923e-01  -9.8435175e-02   0.0000000e+00   0.0000000e+00   0.0000000e+00   0.0000000e+00   0.0000000e+00   0.0000000e+00  -1.5177087e-01  -4.5280817e-02   3.2893788e-01   2.5865960e-03  -2.4311689e-01   4.1780229e-01   8.8699585e-02  -1.7144928e-01   1.4284957e-01  -9.5623279e-01   3.0080710e-02   0.0000000e+00   0.0000000e+00   6.3085887e-01  -6.6206164e-01  -1.0430179e+00  -7.1560283e-01  -3.5595438e-01  -8.2957652e-01  -8.1285017e-02   4.5520726e-01   1.8143169e+00  -6.4253813e-01  -5.2639422e-01  -2.4965646e-01  -4.8197533e-01  -4.8871727e-01   2.2087525e+00   1.5603090e+00   1.7032434e-01  -9.5298050e-02  -8.3861086e-01   7.7097454e-01   1.3899572e+00   8.3861063e-01  -7.7097475e-01   1.7147949e-01  -3.1847091e-01   6.1105492e-01   9.9058368e-01   6.5057132e-01  -3.2953297e-01   1.6348481e-01  -2.2325376e-01  -3.3967366e-01  -6.5882590e-02   0.0000000e+00   0.0000000e+00   0.0000000e+00   0.0000000e+00   0.0000000e+00   0.0000000e+00   0.0000000e+00   0.0000000e+00   0.0000000e+00   0.0000000e+00  -2.1322081e-02   0.0000000e+00   0.0000000e+00   0.0000000e+00  -2.1322081e-02   0.0000000e+00   1.3867915e-01   1.1297592e+00   8.1391054e-02   0.0000000e+00   0.0000000e+00  -1.2488673e+00   3.0639285e+00  -5.5618075e-01   4.9862625e-01  -7.1998838e-01   9.3351078e-01   4.2279443e-01  -4.3184220e-01  -8.6046994e-01  -5.5729603e-01   9.8461241e-02   5.6589872e-02   2.3367824e-01   3.0821600e+00  -5.9402886e-01   2.0490984e+00  -3.5744483e-01  -1.0144615e+00  -5.3266611e-01   1.8350547e-01   8.7892478e-02   5.8507968e-02  -5.8635241e-02   1.4014793e+00  -6.2355660e-01   4.3530133e-01   2.2015313e-01   4.9647235e-01  -2.1322081e-02   7.0827023e-02   8.9046152e-02   6.1584216e-02  -7.9018396e-02  -3.0849302e-02  -6.3406011e-02  -6.0326137e-01  -3.3974717e-01  -6.7532835e-01   1.6313436e+00   2.5324239e-01  -9.2609559e-02   6.6679119e-01   3.0509801e-01
  -7.5420203e-03  -8.8900519e-02   0.0000000e+00   0.0000000e+00  -8.8900519e-02   0.0000000e+00   1.0884737e+00  -3.0850866e-02   1.6315103e-01  -1.4484715e-01   1.7416734e-02   1.3135367e-01   1.7818307e-01   8.3500656e-02  -6.5612968e-02  -4.2014914e-01   0.0000000e+00  -1.3808026e-01   1.0277142e-01  -3.2189780e-01  -1.7147114e-01  -1.2663071e-01  -4.9841906e-02  -1.1101397e+00   1.4273298e+00  -1.0372101e-01  -4.3765447e-01  -4.8872872e-01   7.0069240e-02  -3.8880900e-01  -6.1398461e-01   1.1923082e-01   8.4848845e-02  -7.3021760e-01   2.9378272e-01  -4.9453920e-01  -7.5708656e-01   1.2125196e-01  -2.3646207e-01   0.0000000e+00   0.0000000e+00   1.1399938e-01   3.5946407e-02   5.4023613e-02   1.7938237e-02   2.0411603e-01   1.6323701e-02  -7.5885872e-02  -1.1810287e-01   0.0000000e+00   0.0000000e+00   4.2858745e-01   4.5496300e-01  -5.2086684e-01   0.0000000e+00  -1.9768629e-02  -4.1602353e-01  -4.7158444e-02  -1.0422517e-01  -4.1277236e-02   6.5819459e-01   1.0018634e+00  -1.3743780e-02   3.3356584e-01  -1.0410665e-01   0.0000000e+00   0.0000000e+00   0.0000000e+00   0.0000000e+00   0.0000000e+00   0.0000000e+00  -1.5177087e-01  -4.5280817e-02  -3.8579838e-02  -2.4383251e-01  -4.9638407e-01   4.8296240e-02  -1.5842987e-01  -4.1615181e-01  -2.2470712e-01  -2.8582207e-01  -5.8214036e-02   0.0000000e+00   0.0000000e+00   6.8938711e-01  -7.2082870e-01  -7.8100670e-01  -8.1744538e-01  -6.5465223e-01  -8.8802384e-01   1.8618315e-01   1.8177323e+00  -5.4871304e-01   1.2833994e-01   1.1950094e+00  -5.0208104e-01  -4.8197533e-01  -4.8871727e-01   1.2816282e+00  -6.4896589e-01  -1.8258797e-01   6.0999437e-01  -1.8652487e-01  -5.9372917e-01  -3.8643604e-01   1.8652479e-01   5.9372938e-01   6.0741709e-01  -2.4307336e-01  -5.1667048e-01  -3.7080480e-01   3.8253556e-02   3.1098019e-02   4.6010284e-01   7.2131507e-01   8.4535323e-01  -1.4349103e-01   0.0000000e+00   0.0000000e+00   0.0000000e+00   0.0000000e+00   0.0000000e+00   0.0000000e+00   0.0000000e+00   0.0000000e+00   0.0000000e+00   0.0000000e+00  -1.8643668e-01   0.0000000e+00   0.0000000e+00   0.0000000e+00  -1.8643668e-01   0.0000000e+00  -6.3562529e-01   1.1297592e+00  -3.0051643e-01   0.0000000e+00   0.0000000e+00  -3.7585355e-01   1.5790534e+00  -6.7856545e-01  -3.9117039e-02   2.8913837e-01   1.3095809e-02   1.1969017e+00   1.3203412e+00  -7.1168626e-01  -5.5729603e-01  -5.9045242e-01  -7.2281062e-02  -2.7198322e-01   1.5314494e+00  -4.3756779e-01   1.6949704e+00  -6.3529311e-01  -8.2507313e-01   5.1656806e-01  -2.0570295e-01  -5.3899252e-01   8.1125295e-01  -5.8635241e-02   3.0331635e-01  -3.6953431e-01   5.1254316e-01  -3.4290367e-01   4.4019606e-01  -1.8643668e-01   2.4368532e-02   3.4490962e-02  -7.0745602e-02  -3.2467750e-01  -3.0849302e-02  -6.3406011e-02  -6.0326137e-01  -2.9093084e-01   2.8948518e-01  -9.6448448e-04   1.3226758e-01  -1.4504542e-01   4.5881995e-01   3.6639692e-01
   1.0884847e-01  -2.2299049e-02   0.0000000e+00   0.0000000e+00  -2.2299049e-02   0.0000000e+00   1.0884737e+00  -3.0850866e-02   1.6315103e-01  -1.4484715e-01   1.4146893e-01  -3.7541767e-01   2.6226568e-01   1.9617782e-01   3.9909445e-02  -4.8240603e-01   0.0000000e+00  -1.3808026e-01   2.0904080e-01  -3.2189780e-01  -1.7147114e-01   2.2526673e-02  -4.9841906e-02  -1.1101397e+00   1.4273298e+00  -1.0372101e-01  -4.3765447e-01  -4.9906162e-01   3.0438910e-01  -1.7670398e-01  -3.7771765e-01   1.1923082e-01   2.0429715e-01  -7.3021760e-01   3.7050911e-01  -3.0992998e-01  -5.5049952e-01   2.5158898e-01  -2.3646207e-01   0.0000000e+00   0.0000000e+00   1.9622051e-01   1.7159057e-01   2.1857870e-01   1.7125323e-01   2.9909194e-01   1.0662101e-01  -7.5885872e-02  -1.1810287e-01   0.0000000e+00   0.0000000e+00   1.9431216e-01   2.6561791e-01  -3.2322012e-01   0.0000000e+00  -1.9747000e-02  -3.9217253e-01  -8.1756251e-02  -1.0424767e-01  -4.1277236e-02   4.9922612e-01   1.1148767e+00  -1.3739583e-02   3.3356584e-01  -1.0407703e-01   0.0000000e+00   0.0000000e+00   0.0000000e+00   0.0000000e+00   0.0000000e+00   0.0000000e+00  -1.5177087e-01  -4.5280817e-02   5.4002247e-02  -1.3494829e-01  -4.4194746e-01   1.5487243e-01  -3.9151872e-02  -3.5688560e-01  -1.1575105e-01  -3.7587635e-01   5.5114505e-02   0.0000000e+00   0.0000000e+00   8.3609304e-01  -8.6813326e-01  -8.6373726e-01  -8.8355302e-01  -6.5465223e-01  -8.8802384e-01   4.5365152e-01   2.4598416e+00  -5.4871304e-01   1.2833994e-01   1.1950094e+00  -5.0208104e-01  -4.8197533e-01  -4.8871727e-01   3.5450389e-01  -6.4896589e-01  -1.8258797e-01   9.6264056e-01  -1.2316855e-01  -9.1202686e-01  -3.6620586e-01   1.2316877e-01   9.1202707e-01   4.9196509e-01  -6.9570311e-02  -6.9135961e-01  -2.9377925e-01   8.1969174e-02   3.1095802e-01   4.6010284e-01  -3.9499312e-01  -5.3717846e-01  -1.3425355e-01   0.0000000e+00   0.0000000e+00   0.0000000e+00   0.0000000e+00   0.0000000e+00   0.0000000e+00   0.0000000e+00   0.0000000e+00   0.0000000e+00   0.0000000e+00  -2.6990767e-02   0.0000000e+00   0.0000000e+00   0.0000000e+00  -2.6990767e-02   0.0000000e+00  -2.4847307e-01   1.1297592e+00  -2.8407275e-01   0.0000000e+00   0.0000000e+00  -2.4452309e-01   1.2078347e+00  -6.7856545e-01  -3.9117039e-02   2.8913837e-01   1.3095809e-02   1.9710091e+00   1.3203412e+00  -7.1168626e-01  -5.5729603e-01  -5.9045242e-01   3.6765116e-02  -2.7198322e-01   1.1437717e+00  -4.3756779e-01   1.6949704e+00  -6.3529311e-01  -8.2507313e-01   5.1656806e-01   2.3473538e-01  -5.3311201e-01   8.7302668e-01  -5.8635241e-02   1.0551395e-01  -4.6902206e-01   5.8747943e-01  -2.1607948e-01   5.2676894e-01  -2.6990767e-02   1.4180939e-01   1.7579785e-01   8.5656925e-02  -2.2310787e-01  -3.0849302e-02  -6.3406011e-02  -6.0326137e-01  -1.2415810e-02   2.8948518e-01  -3.0032612e-01   2.1698196e-01  -1.1636503e-01   5.4200844e-01   4.2769584e-01
   1.1471760e-01   2.0093164e-01   0.0000000e+00   0.0000000e+00   2.0093164e-01   0.0000000e+00   7.0362563e-01  -3.0850866e-02   1.6315103e-01  -1.4484715e-01   1.0011820e-01  -8.8218902e-01   1.7818307e-01   4.2153214e-01  -8.8292772e-02  -7.7641096e-01   0.0000000e+00  -1.3808026e-01   3.1531018e-01  -3.2189780e-01  -1.7147114e-01   2.2526673e-02  -4.9841906e-02  -1.1101397e+00   7.5780576e-01  -1.0372101e-01  -4.3765447e-01  -7.4226617e-01   1.9495178e-01  -3.8880900e-01  -6.1398461e-01   1.1923082e-01   1.6448105e-01  -2.4729155e-01   2.9378272e-01  -4.9453920e-01  -7.5708656e-01   1.6469763e-01  -2.3646207e-01   0.0000000e+00   0.0000000e+00   1.1399938e-01   1.3233706e-01   3.1358459e-01   3.2456822e-01   2.0114374e-01   8.6095281e-02   1.7367334e-01   2.0950027e-01   0.0000000e+00   0.0000000e+00  -3.1945604e-01  -2.5776827e-01   2.6972003e-01   0.0000000e+00  -1.9794555e-02  -3.7038942e-01  -3.7972378e-02  -1.0523319e-01  -4.1277236e-02   8.1101748e-01   1.1681021e+00  -1.3737297e-02  -1.8245952e-01  -1.0512804e-01   0.0000000e+00   0.0000000e+00   0.0000000e+00   0.0000000e+00   0.0000000e+00   0.0000000e+00  -1.5177087e-01  -4.5280817e-02  -3.8579838e-02  -2.4383251e-01  -4.7210284e-01  -1.0485146e-02  -2.0426012e-01  -4.2021945e-01  -2.8979198e-01  -2.2173710e-02   7.2432181e-02   0.0000000e+00   0.0000000e+00   4.0611309e-01  -4.3639879e-01  -1.2346474e+00  -6.4623996e-01  -5.0530326e-01   5.6179320e-01  -1.1448407e-02   1.8177323e+00  -5.4871304e-01  -6.4253813e-01  -5.2639422e-01   2.7680968e-03  -4.8197533e-01  -4.8871727e-01  -5.7262041e-01  -6.4896589e-01  -3.8905224e-01   1.3152869e+00   8.7580689e-01  -6.6499227e-01  -4.5423177e-01  -8.7580688e-01   6.6499213e-01  -9.9534403e-01   2.4543573e-01  -5.1562728e-01  -3.7080480e-01  -7.1282159e-01   1.8113533e-01  -9.2939672e-01   7.2131507e-01   8.4535323e-01  -7.9506424e-02   0.0000000e+00   0.0000000e+00   0.0000000e+00   0.0000000e+00   0.0000000e+00   0.0000000e+00   0.0000000e+00   0.0000000e+00   0.0000000e+00   0.0000000e+00  -6.2076758e-02   0.0000000e+00   0.0000000e+00   0.0000000e+00  -6.2076758e-02   0.0000000e+00   1.3867915e-01   1.1297592e+00   1.0068136e-01   0.0000000e+00   0.0000000e+00   2.2332547e-01   5.5275994e-01  -7.4795018e-01  -4.9477304e-01  -2.3907130e-01   7.2479779e-01   1.2665938e+00   1.3203412e+00  -5.0163873e-01  -5.5729603e-01   2.2376067e-01   8.3414095e-02  -5.0508053e-01   4.5965261e-01  -7.5048992e-01   2.3669342e+00  -6.3529311e-01  -6.3568484e-01  -1.3572802e-01   6.0869306e-01   2.1948777e-01  -3.3226537e-01  -5.8635241e-02  -4.2423680e-01  -3.6953431e-01   5.1254316e-01   3.0191693e-01   3.8899855e-01  -6.2076758e-02   1.4598244e-01   1.9189610e-01   1.8734527e-01  -2.2310787e-01  -3.0849302e-02  -6.3406011e-02  -6.0326137e-01   3.4075744e-01  -9.6063765e-01  -6.6743769e-01   9.6272876e-02  -1.1723413e-01   5.0041420e-01   3.6639692e-01
  -1.2740544e+00  -1.3163758e+00   0.0000000e+00   0.0000000e+00  -1.3163758e+00   0.0000000e+00  -4.5091851e-01  -3.0850866e-02  -6.2969644e-01  -1.4484715e-01  -1.2231052e+00   1.3135367e-01  -1.1671387e+00  -1.1559481e+00  -1.2926449e+00  -2.7257448e-01   0.0000000e+00  -1.3808026e-01  -1.1724612e+00  -3.2189780e-01  -1.7147114e-01  -1.1707324e+00  -4.9841906e-02  -1.1101397e+00   8.8281757e-02  -1.0372101e-01  -4.3765447e-01   5.5593787e-01  -1.2418585e+00  -1.0251240e+00  -1.4172924e+00  -6.4152236e-01  -1.2290825e+00  -2.4729155e-01  -1.1640186e+00  -1.0483669e+00  -1.4594826e+00  -1.0952269e+00  -2.3646207e-01   0.0000000e+00   0.0000000e+00  -1.1489497e+00  -1.2920778e+00  -1.2255602e+00  -1.2136435e+00  -1.1840910e+00  -1.2993064e+00  -1.0610230e+00  -1.0415693e+00   0.0000000e+00   0.0000000e+00   3.2899401e-01   7.0573018e-01  -1.1138070e+00   0.0000000e+00  -2.0086585e-02  -5.8584571e-01   3.9008648e-02  -1.0566818e-01  -4.1277236e-02   9.0083015e-01   1.2603968e-01  -1.3831732e-02  -3.6753084e-01  -1.0567877e-01   0.0000000e+00   0.0000000e+00   0.0000000e+00   0.0000000e+00   0.0000000e+00   0.0000000e+00  -1.5177087e-01  -4.5280817e-02  -1.1454758e+00  -1.1003949e+00  -8.7958497e-01  -1.1662844e+00  -1.1011891e+00  -8.6362995e-01  -9.6500615e-01  -5.9643411e-01  -1.3007473e+00   0.0000000e+00   0.0000000e+00  -7.0359828e-01   6.7784074e-01   1.2218906e+00   3.7108412e-01  -1.0261098e+00  -1.6819896e-01  -6.1622155e-01  -3.8658269e-01  -5.4871304e-01  -6.4253813e-01   3.6801221e-01  -5.8406509e-01  -4.8197533e-01  -4.8871727e-01   1.2816282e+00  -6.4896589e-01  -2.8582009e-01  -4.4794425e-01  -1.0220690e-01   1.6578312e-01  -1.5382709e-02   1.0220705e-01  -1.6578313e-01   1.7212923e-01  -1.2624511e+00  -7.4455568e-01  -6.7890690e-01  -6.3087359e-01  -1.1750769e+00  -4.5429443e-01  -1.0328841e+00  -1.2284440e+00  -3.0605049e-01   0.0000000e+00   0.0000000e+00   0.0000000e+00   0.0000000e+00   0.0000000e+00   0.0000000e+00   0.0000000e+00   0.0000000e+00   0.0000000e+00   0.0000000e+00  -1.2763054e+00   0.0000000e+00   0.0000000e+00   0.0000000e+00  -1.2763054e+00   0.0000000e+00  -1.0227775e+00  -8.8503009e-01  -1.1167816e+00   0.0000000e+00   0.0000000e+00  -9.3536028e-01   7.2748544e-01  -6.7856545e-01  -2.6772406e-01  -7.1998838e-01  -7.0580419e-01  -7.6410470e-01  -4.3184220e-01  -7.1168626e-01  -2.5822306e-01  -8.0326537e-01  -1.2880061e+00  -5.0508053e-01   6.4212499e-01  -7.5048992e-01   5.7454830e-02  -6.3529311e-01  -1.0276134e+00  -1.6764270e-01  -1.0865798e+00  -1.0257286e+00  -1.0581051e+00  -5.8635241e-02  -3.6058038e-01   2.0145309e+00  -1.6398010e+00  -1.6722939e+00  -1.6948319e+00  -1.2763054e+00  -1.2557963e+00  -1.2793053e+00  -1.3190121e+00  -7.3095605e-01  -3.0849302e-02  -6.3406011e-02  -6.0326137e-01  -1.3047016e+00  -6.6537056e-01  -2.7196411e-01  -1.2099242e+00  -3.9027721e-01  -1.0801673e+00  -1.1354265e+00
  -1.4060507e+00  -1.3630931e+00   0.0000000e+00   0.0000000e+00  -1.3630931e+00   0.0000000e+00  -8.3576656e-01  -3.0850866e-02  -6.2969644e-01  -1.4484715e-01  -1.4712096e+00  -8.8218902e-01  -1.4193865e+00  -1.4939796e+00  -1.3959502e+00   1.7199880e+00   0.0000000e+00  -1.3808026e-01  -1.5975387e+00   5.0602798e+00  -1.7147114e-01  -1.3944685e+00  -4.9841906e-02  -1.9967471e-01  -1.2507663e+00  -1.0372101e-01  -4.3765447e-01   1.6131516e+00  -1.3705799e+00  -1.0251240e+00  -1.4172924e+00  -6.4152236e-01  -1.5077952e+00  -1.2131436e+00  -1.4709241e+00  -1.0483669e+00  -1.4594826e+00  -1.3124553e+00  -2.3646207e-01   0.0000000e+00   0.0000000e+00  -1.3464681e+00  -1.1825809e+00  -1.5233064e+00  -1.5824852e+00  -1.4587142e+00  -1.3062054e+00  -1.5187051e+00  -1.6296876e+00   0.0000000e+00   0.0000000e+00   2.5277056e+00   3.1658642e+00  -1.5091004e+00   0.0000000e+00  -2.0141991e-02  -6.1704594e-01  -2.1991150e-01  -1.0585682e-01  -4.1277236e-02   6.5383786e-01   1.2371052e-01  -1.3858653e-02  -4.0444397e-01  -1.0547738e-01   0.0000000e+00   0.0000000e+00   0.0000000e+00   0.0000000e+00   0.0000000e+00   0.0000000e+00  -1.5177087e-01  -4.5280817e-02  -1.2872741e+00  -1.2309579e+00  -9.2466812e-01  -8.4241197e-01  -8.6691828e-01  -5.9946832e-01  -3.8081535e-01  -2.8156184e-01  -1.3383887e+00   0.0000000e+00   0.0000000e+00  -9.9274540e-01   9.6816773e-01   2.8535711e-01   7.0715973e-01  -1.3975673e+00  -2.2664629e-01  -3.8691149e-01  -3.6050921e-01  -5.4871304e-01  -6.4253813e-01  -5.2639422e-01  -5.8406509e-01   4.0536357e+00  -4.8871727e-01  -5.7262041e-01  -3.2054987e-02  -9.4842882e-01  -4.4794425e-01   9.3639540e-01   2.4233428e+00  -5.6979294e-01  -9.3639563e-01  -2.4233428e+00  -9.9534403e-01  -9.9593753e-01   1.5400636e-01  -8.2366763e-01  -9.6984208e-01  -1.5077397e+00  -9.2939672e-01  -1.7345635e+00  -1.9197096e+00  -3.1542559e-01   0.0000000e+00   0.0000000e+00   0.0000000e+00   0.0000000e+00   0.0000000e+00   0.0000000e+00   0.0000000e+00   0.0000000e+00   0.0000000e+00   0.0000000e+00  -1.1821740e+00   0.0000000e+00   0.0000000e+00   0.0000000e+00  -1.1821740e+00   0.0000000e+00  -1.4099297e+00  -8.8503009e-01  -1.4081193e+00   0.0000000e+00   0.0000000e+00  -1.9192589e-01  -8.6652004e-01   1.9219732e-01  -7.6364467e-01  -7.1998838e-01  -7.4638725e-01  -7.6410470e-01   3.3992906e+00  -1.3418288e+00  -5.5729603e-01   1.0236955e+00  -1.3469470e+00  -1.0107420e+00  -1.1783143e-01  -7.5048992e-01  -3.7142415e-01  -6.3529311e-01  -1.5957784e+00  -8.2896924e-01   7.9014418e-01  -1.4974450e+00  -7.1027732e-01  -5.8635241e-02  -1.0974842e+00   2.7194938e+00  -2.4844030e+00  -2.5441882e+00  -2.3699813e+00  -1.1821740e+00  -1.3434060e+00  -1.3776835e+00  -1.3640406e+00  -8.2027500e-01  -3.0849302e-02  -6.3406011e-02  -6.0326137e-01  -1.0558863e+00  -2.6061163e-01  -1.0657657e+00  -1.0933098e+00  -4.0765926e-01  -1.3297328e+00  -1.4419211e+00
  -1.2078376e+00  -1.3011715e+00   0.0000000e+00   0.0000000e+00  -1.3011715e+00   0.0000000e+00  -6.6070466e-02  -3.0850866e-02  -6.2969644e-01  -1.4484715e-01  -1.1817545e+00   1.3135367e-01  -1.0830561e+00  -1.1559481e+00  -1.2635478e+00  -3.8620576e-01   0.0000000e+00  -1.3808026e-01  -1.0661918e+00  -3.2189780e-01  -1.7147114e-01  -1.1707324e+00  -4.9841906e-02  -1.1101397e+00   8.8281757e-02  -1.0372101e-01  -4.3765447e-01   9.7525149e-01  -1.2965772e+00  -1.0251240e+00  -1.4172924e+00  -6.4152236e-01  -1.1892664e+00   2.3563450e-01  -1.0872922e+00  -1.0483669e+00  -1.4594826e+00  -1.0952269e+00  -2.3646207e-01   0.0000000e+00   0.0000000e+00  -1.0477593e+00  -1.2215059e+00  -1.1432827e+00  -1.1251270e+00  -1.1056471e+00  -1.2291945e+00  -9.1308523e-01  -8.7211003e-01   0.0000000e+00   0.0000000e+00   4.1608062e-01   6.2283570e-01  -1.5091004e+00   0.0000000e+00  -2.0011858e-02  -6.1045404e-01  -1.5946325e-02  -1.0553580e-01  -4.1277236e-02   1.4419461e-01   2.7447436e-01  -1.3757547e-02  -4.0444394e-01  -1.0546369e-01   0.0000000e+00   0.0000000e+00   0.0000000e+00   0.0000000e+00   0.0000000e+00   0.0000000e+00  -1.5177087e-01  -4.5280817e-02  -1.0512184e+00  -1.0554837e+00  -9.2201617e-01  -1.1273754e+00  -1.0938053e+00  -9.1464214e-01  -9.7003922e-01  -8.2919946e-01  -1.2155705e+00   0.0000000e+00   0.0000000e+00  -6.5491234e-01   6.2895614e-01  -4.9769367e-02   3.7220891e-01  -7.0315868e-01  -8.8802384e-01  -3.4875331e-01  -3.8658269e-01  -5.4871304e-01  -6.4253813e-01  -5.2639422e-01  -5.8406509e-01  -4.8197533e-01  -4.8871727e-01   1.2816282e+00  -6.4896589e-01   1.7032434e-01  -4.4794425e-01   1.4536051e-01   5.7102648e-01   9.3895183e-01  -1.4536043e-01  -5.7102627e-01  -9.9534403e-01  -1.1786739e+00  -5.6986654e-01  -3.3855980e-01  -6.9452106e-01  -1.2067955e+00  -9.2939672e-01  -1.7345635e+00  -1.9197096e+00  -3.1055012e-01   0.0000000e+00   0.0000000e+00   0.0000000e+00   0.0000000e+00   0.0000000e+00   0.0000000e+00   0.0000000e+00   0.0000000e+00   0.0000000e+00   0.0000000e+00  -1.2307850e+00   0.0000000e+00   0.0000000e+00   0.0000000e+00  -1.2307850e+00   0.0000000e+00  -1.4099297e+00   1.1297592e+00  -1.2644175e+00   0.0000000e+00   0.0000000e+00  -9.3405998e-01   4.4362949e-01  -5.5618075e-01  -7.6364467e-01  -7.1998838e-01   1.7031884e+00  -7.6410470e-01  -4.3184220e-01  -5.0163873e-01  -5.5729603e-01  -8.7420304e-01  -1.2181230e+00   5.8094654e-04   3.4568359e-01  -7.5048992e-01  -6.9647505e-02  -6.3529311e-01  -8.3822507e-01  -5.3266611e-01  -1.0865798e+00  -1.3913371e+00  -3.0236537e-01  -5.8635241e-02  -2.1960129e-01   1.7268551e+00  -1.4666176e+00  -2.1460339e+00  -1.4597908e+00  -1.2307850e+00  -1.1763990e+00  -1.2131236e+00  -1.2639435e+00  -1.8058803e-01  -3.0849302e-02  -6.3406011e-02  -6.0326137e-01  -1.3535179e+00  -6.7532835e-01   9.5147467e-02  -1.1373852e+00  -3.8578685e-01  -8.7219602e-01  -1.0434781e+00
  -7.3985218e-01  -8.2858446e-01   0.0000000e+00   0.0000000e+00  -8.2858446e-01   0.0000000e+00  -6.6070466e-02  -3.0850866e-02  -6.2969644e-01  -1.4484715e-01  -7.2689642e-01  -3.7541767e-01  -6.6264304e-01  -9.3059379e-01  -6.8066682e-01   3.0682433e-01   0.0000000e+00  -1.3808026e-01  -6.4111425e-01  -3.2189780e-01  -1.7147114e-01  -7.2326024e-01  -4.9841906e-02  -1.9967471e-01  -2.4648025e-01  -1.0372101e-01  -4.3765447e-01   7.4235377e-01  -7.5411771e-01  -6.0091401e-01  -5.3365387e-01  -6.4152236e-01  -7.5128927e-01   1.2014866e+00  -7.0366028e-01  -4.9453920e-01  -3.0052912e-01  -7.0421585e-01  -2.3646207e-01   0.0000000e+00   0.0000000e+00  -6.1768461e-01  -7.2208462e-01  -6.3688905e-01  -6.2157058e-01  -6.8602528e-01  -8.1402729e-01  -5.9634360e-01  -5.4450687e-01   0.0000000e+00   0.0000000e+00  -2.2990519e-01  -2.3537033e-01  -9.1616027e-01   0.0000000e+00  -1.9819713e-02  -5.8665153e-01   2.1903316e-02  -1.0483218e-01  -4.1277236e-02  -8.6649493e-01  -2.4490603e-01  -1.3592134e-02  -4.0444397e-01  -1.0481739e-01   0.0000000e+00   0.0000000e+00   0.0000000e+00   0.0000000e+00   0.0000000e+00   0.0000000e+00  -1.5177087e-01  -4.5280817e-02  -5.7487198e-01  -5.3275243e-01  -3.9119317e-01  -7.7357561e-01  -7.0179466e-01  -5.2814166e-01  -6.9245163e-01  -7.2385474e-01  -7.0759536e-01   0.0000000e+00   0.0000000e+00  -3.4425462e-01   3.1703079e-01  -6.9372325e-02  -1.8316633e-01  -4.8105008e-01   7.2892441e-01  -6.7184217e-01  -7.8594384e-01   4.2044448e-02   7.1484159e-01  -5.2639422e-01  -5.8406509e-01  -4.8197533e-01  -4.8871727e-01  -5.7262041e-01  -3.2054987e-02   7.2970097e-01  -4.4794425e-01  -1.2368824e+00  -3.6181952e-01   1.5281995e+00   1.2368821e+00   3.6181931e-01   6.8002272e-01  -9.6617588e-01  -6.0463284e-01   4.2845021e-01   3.4067504e-01  -5.1183897e-01   1.8039469e-01  -2.3485335e+00  -2.4727222e+00  -2.6417010e-01   0.0000000e+00   0.0000000e+00   0.0000000e+00   0.0000000e+00   0.0000000e+00   0.0000000e+00   0.0000000e+00   0.0000000e+00   0.0000000e+00   0.0000000e+00  -6.7102007e-01   0.0000000e+00   0.0000000e+00   0.0000000e+00  -6.7102007e-01   0.0000000e+00  -6.3562529e-01   1.1297592e+00  -8.0566773e-01   0.0000000e+00   0.0000000e+00  -8.4498932e-01  -4.0174626e-01  -3.0037951e-01   2.2819656e-01  -7.1998838e-01   5.7406069e-01  -3.3657036e-01  -4.3184220e-01  -2.9159125e-01  -5.5729603e-01  -1.1435174e-01  -7.2015905e-01   5.0624234e-01  -5.7019303e-01  -1.1160727e-01  -5.4709408e-01  -6.3529311e-01  -6.4883679e-01  -3.3504674e-01  -2.5693295e-01  -9.8165434e-01   2.4953143e-01  -5.8635241e-02  -2.0161925e-01   6.3318414e-01  -7.4448700e-01  -8.9268400e-01  -6.8098116e-01  -6.7102007e-01  -6.8856641e-01  -7.1318344e-01  -7.7146869e-01   6.0030451e-01  -3.0849302e-02  -6.3406011e-02  -7.6424531e-02  -8.5045109e-01   1.3892691e-01   3.5569053e-02  -7.3813997e-01  -3.2683272e-01  -6.6422477e-01  -7.0633411e-01
  -3.7999575e-01  -4.3719295e-01   0.0000000e+00   0.0000000e+00  -4.3719295e-01   0.0000000e+00   3.1877758e-01  -3.0850866e-02  -1.4225439e+00  -1.4484715e-01  -2.7203838e-01   6.3812501e-01  -2.4222999e-01  -8.1791663e-01  -4.4248889e-02   8.5622584e-01   0.0000000e+00  -1.3808026e-01  -5.3484487e-01  -3.2189780e-01  -1.7147114e-01  -2.7578809e-01  -4.9841906e-02   7.1079026e-01   4.2304376e-01  -1.0372101e-01  -4.3765447e-01   3.1113083e-02  -1.9829287e-01  -3.8880900e-01  -4.3547182e-01  -1.4022755e+00  -2.3367996e-01   1.2014866e+00  -1.6657559e-01  -3.0992998e-01  -3.1483725e-01   1.2125196e-01  -2.3646207e-01   0.0000000e+00   0.0000000e+00  -2.2289824e-01  -3.3666174e-01  -5.1190733e-01  -6.0459384e-01  -2.7042897e-01  -3.6406724e-01  -6.3693881e-01  -7.8826002e-01   0.0000000e+00   0.0000000e+00   7.2558991e-01   9.0941987e-01  -7.1851356e-01   0.0000000e+00  -1.8997261e-02   6.0409820e-01   5.4799299e-02  -1.0115855e-01  -4.1277236e-02  -3.2749221e-01  -1.0880381e-01  -1.3644044e-02  -4.3150255e-02  -1.0119497e-01   0.0000000e+00   0.0000000e+00   0.0000000e+00   0.0000000e+00   0.0000000e+00   0.0000000e+00  -1.5177087e-01  -4.5280817e-02  -3.7692015e-01  -6.9995556e-01  -8.3866917e-01  -3.7619949e-01  -6.6727621e-01  -7.7327635e-01  -6.3259440e-01  -1.8202919e+00  -4.8640937e-01   0.0000000e+00   0.0000000e+00   5.0313400e-01  -5.3381559e-01  -1.4353360e-01  -6.6628680e-01  -1.0261098e+00  -2.3196166e-01  -2.4814691e-01   5.7658128e-01   6.3280194e-01  -6.4253813e-01   6.4110533e-01  -5.8406509e-01   1.3315863e+00  -4.8871727e-01  -5.7262041e-01   3.9591446e-01   2.7355650e-01  -9.5298050e-02  -1.0454741e+00   4.3708522e-01   1.2356517e+00   1.0454738e+00  -4.3708522e-01   6.2066664e-01  -8.0393044e-01  -5.4978840e-02   4.0768255e-01   3.5960007e-01  -6.1440062e-01   2.3721148e-01  -6.4306193e-01  -8.1368448e-01  -2.2309166e-01   0.0000000e+00   0.0000000e+00   0.0000000e+00   0.0000000e+00   0.0000000e+00   0.0000000e+00   0.0000000e+00   0.0000000e+00   0.0000000e+00   0.0000000e+00  -5.3007100e-01   0.0000000e+00   0.0000000e+00   0.0000000e+00  -5.3007100e-01   0.0000000e+00  -6.3562529e-01   1.1297592e+00  -6.6159394e-01   0.0000000e+00   0.0000000e+00  -2.0974832e+00   1.2961008e+00  -2.0414277e-01   8.5092259e-01   1.8469813e-01  -6.4782838e-01   2.7000784e-01  -4.3184220e-01  -1.3418288e+00  -5.5729603e-01  -2.4238624e-01  -4.9211739e-01   9.7243711e-01  -9.3835594e-01   4.4853824e-02   1.1506409e-01   2.9171954e+00  -1.5957784e+00   6.8332454e-01  -2.3131795e-01  -9.6245347e-01   7.7976906e-01  -5.8635241e-02   1.0803201e+00   1.2517994e-01   8.8263413e-03  -8.5293637e-01  -4.8313967e-02  -5.3007100e-01  -4.4358620e-01  -4.3593576e-01  -3.6881558e-01   4.7134954e-01  -3.0849302e-02  -6.3406011e-02   2.6865834e+00  -9.1393065e-01   5.6731673e-02   9.0975148e-01  -2.6663949e-01  -2.6208457e-01   1.6766021e-01  -1.3965740e-03
  -7.6913738e-01  -5.6210569e-01   0.0000000e+00   0.0000000e+00  -5.6210569e-01   0.0000000e+00  -8.3576656e-01  -3.0850866e-02   1.6315103e-01  -1.4484715e-01  -8.0959789e-01   1.3135367e-01  -5.7856043e-01  -4.7988515e-01  -5.7572140e-01   1.4717237e+00   0.0000000e+00  -1.3808026e-01  -7.4738363e-01   1.4721614e+00  -1.7147114e-01  -9.4699632e-01  -4.9841906e-02  -1.9967471e-01   8.8281757e-02  -1.0372101e-01  -4.3765447e-01   2.5855544e-01  -1.0305452e+00  -3.8880900e-01  -1.5495158e-01   1.1923082e-01  -8.3092147e-01  -2.4729155e-01  -6.2693389e-01  -3.0992998e-01   1.2204247e-02  -9.2144422e-01  -2.3646207e-01   0.0000000e+00   0.0000000e+00  -5.3546347e-01  -6.8880178e-01  -8.5826489e-01  -7.9989684e-01  -6.0073066e-01  -7.7255676e-01  -6.9730127e-01  -5.9120994e-01   0.0000000e+00   0.0000000e+00   6.7287810e-01   1.0124117e+00  -3.2322012e-01   0.0000000e+00  -1.9884672e-02  -6.0125278e-01  -1.9642419e-03  -1.0527986e-01  -4.1277236e-02   4.1207733e-02   1.6298144e-02  -1.3636859e-02  -4.0444397e-01  -1.0522892e-01   0.0000000e+00   0.0000000e+00   0.0000000e+00   0.0000000e+00   0.0000000e+00   0.0000000e+00  -1.5177087e-01  -4.5280817e-02  -4.7891943e-01  -4.0343076e-01  -1.9635607e-01  -5.4981607e-01  -4.6756685e-01  -2.6630008e-01  -4.3462901e-01  -2.2460349e-02  -6.5658583e-01   0.0000000e+00   0.0000000e+00  -3.2690991e-01   2.9961530e-01   1.6484385e-01  -3.2751708e-01  -5.2955652e-01   2.9375739e-01  -6.1622155e-01  -7.8594384e-01  -5.4871304e-01   3.8727779e-01  -5.2639422e-01  -5.8406509e-01   1.0298950e+00  -4.8871727e-01   3.5450389e-01  -3.4051043e-01   1.0099560e+00  -4.4794425e-01  -7.1805271e-01   8.0186920e-01   1.4634605e+00   7.1805294e-01  -8.0186899e-01  -7.6860816e-02  -7.7731331e-01   9.4294686e-02   4.6274074e-01   1.0332645e-01  -7.7719363e-01  -2.9470763e-01  -3.9499312e-01  -5.3717846e-01  -1.8383944e-01   0.0000000e+00   0.0000000e+00   0.0000000e+00   0.0000000e+00   0.0000000e+00   0.0000000e+00   0.0000000e+00   0.0000000e+00   0.0000000e+00   0.0000000e+00  -6.0325339e-01   0.0000000e+00   0.0000000e+00   0.0000000e+00  -6.0325339e-01   0.0000000e+00  -2.4847307e-01   1.1297592e+00  -2.0346664e-01   0.0000000e+00   0.0000000e+00   7.8351516e-03  -2.1144527e-01   8.3766338e-02  -7.6364467e-01   4.5057521e-01   4.2332359e-01  -7.6410470e-01   9.5876949e-01   1.2850383e-01  -5.5729603e-01  -3.4091246e-01  -6.2474588e-01  -3.5493008e-01  -3.3843552e-01   1.0562918e+00  -3.7404766e-01   6.3487044e-01  -2.7006011e-01  -6.9198782e-01  -5.9927959e-01  -2.8846831e-01  -4.3314597e-01  -5.8635241e-02   1.4992962e-01   4.6514835e-01  -6.2201553e-01  -2.0468070e-01  -5.8570763e-01  -6.0325339e-01  -6.4740377e-01  -6.2732609e-01  -5.7029962e-01  -7.3095605e-01  -3.0849302e-02  -6.3406011e-02  -7.6424531e-02  -6.6393812e-01   3.3535419e-01  -4.8530911e-01  -5.1820393e-01  -2.9945599e-01  -6.6422477e-01  -6.4503519e-01
  -1.0613655e+00  -1.3111414e+00   0.0000000e+00   0.0000000e+00  -1.3111414e+00   0.0000000e+00  -1.2206146e+00  -3.0850866e-02  -6.2969644e-01  -1.4484715e-01  -9.3365008e-01  -3.7541767e-01  -1.3353039e+00  -9.3059379e-01  -1.2445058e+00  -1.9140563e+00   0.0000000e+00  -1.3808026e-01  -1.0661918e+00  -3.2189780e-01  -1.7147114e-01  -4.9952417e-01  -4.9841906e-02  -6.5490720e-01  -1.2507663e+00  -1.0372101e-01  -4.3765447e-01   9.3622044e-01  -8.8174006e-01  -6.0091401e-01   1.8932318e-01  -6.4152236e-01  -9.9018587e-01  -1.2131436e+00  -1.3941977e+00  -6.7914843e-01  -5.4690541e-02  -7.4766152e-01  -2.3646207e-01   0.0000000e+00   0.0000000e+00  -1.2832162e+00  -1.2002096e+00  -9.3191872e-01  -9.7563631e-01  -1.3576523e+00  -1.2136272e+00  -7.4083089e-01  -7.9660855e-01   0.0000000e+00   0.0000000e+00  -1.8242211e+00  -1.7729628e+00  -1.1138070e+00   0.0000000e+00  -2.0267603e-02  -6.0622616e-01   4.8910257e-02  -1.0547227e-01  -4.1277236e-02   8.9311799e-01   2.5097999e-02  -1.4007874e-02  -3.6651951e-01  -1.0549786e-01   0.0000000e+00   0.0000000e+00   0.0000000e+00   0.0000000e+00   0.0000000e+00   0.0000000e+00  -1.5177087e-01  -4.5280817e-02  -1.1904393e+00  -1.0054505e+00  -5.2281648e-01  -1.1166213e+00  -9.4298990e-01  -4.9628628e-01  -7.4140234e-01  -4.4964864e-01  -1.1998793e+00   0.0000000e+00   0.0000000e+00  -1.4612069e+00   1.4385407e+00   2.9375222e+00   3.3435183e+00  -5.7806297e-01  -8.2761996e-01  -8.8368978e-01  -7.8594384e-01  -5.4871304e-01  -6.4253813e-01  -5.2639422e-01   6.7158527e-01  -4.8197533e-01   9.8589653e-01  -5.7262041e-01  -6.4896589e-01  -9.4842882e-01  -4.4794425e-01   1.4629101e+00   1.7166475e+00  -1.5740161e+00  -1.4629101e+00  -1.7166475e+00  -9.9534403e-01  -8.7944642e-01  -7.8384350e-02  -1.1733050e+00  -1.1682774e+00  -1.3650199e+00  -9.2939672e-01  -1.0328841e+00  -1.2284440e+00  -3.1930462e-01   0.0000000e+00   0.0000000e+00   0.0000000e+00   0.0000000e+00   0.0000000e+00   0.0000000e+00   0.0000000e+00   0.0000000e+00   0.0000000e+00   0.0000000e+00  -1.1596968e+00   0.0000000e+00   0.0000000e+00   0.0000000e+00  -1.1596968e+00   0.0000000e+00  -1.0227775e+00  -8.8503009e-01  -1.2169168e+00   0.0000000e+00   0.0000000e+00  -5.6490869e-01  -1.7596515e-02  -9.3971962e-01  -6.8088873e-01  -7.1998838e-01  -5.5506709e-01  -3.5131289e-01  -4.3184220e-01  -5.0163873e-01  -5.5729603e-01  -1.1435174e-01  -1.1967073e+00  -1.0107420e+00  -1.0225546e+00  -7.5048992e-01  -4.7141883e-01   1.1409511e+00  -6.3568484e-01  -8.2896924e-01  -2.5693295e-01  -1.0336453e+00  -1.3502890e+00  -5.8635241e-02  -1.0931685e+00   2.3595130e+00  -2.2451583e+00  -1.4915120e+00  -2.1735725e+00  -1.1596968e+00  -1.2320389e+00  -1.2587353e+00  -1.2833417e+00  -1.2813241e+00  -3.0849302e-02  -6.3406011e-02  -6.0326137e-01  -8.5045109e-01  -1.2459469e+00  -8.9319929e-01  -1.3844985e+00  -3.9954764e-01  -1.4129213e+00  -1.4112716e+00
  -1.0147193e+00  -9.1166458e-01   0.0000000e+00   0.0000000e+00  -9.1166458e-01   0.0000000e+00   3.1877758e-01  -3.0850866e-02  -1.4225439e+00  -1.4484715e-01  -8.5094862e-01   6.3812501e-01  -8.3080826e-01  -1.2686253e+00  -5.7104516e-01   1.8227836e+00   0.0000000e+00  -1.3808026e-01  -1.1724612e+00  -3.2189780e-01   1.0093173e+00  -7.9783894e-01  -4.9841906e-02  -1.9967471e-01   4.2304376e-01  -1.0372101e-01  -4.3765447e-01   5.1840534e-01  -6.5543043e-01  -6.0091401e-01  -4.3547182e-01  -1.4022755e+00  -8.7073757e-01   2.3563450e-01  -8.5711304e-01  -6.7914843e-01  -6.0099860e-01  -4.8698748e-01  -2.3646207e-01   0.0000000e+00   0.0000000e+00  -7.8212687e-01  -9.8895164e-01  -1.1573993e+00  -1.2335371e+00  -8.5584964e-01  -9.8461966e-01  -1.1980398e+00  -1.3679648e+00   0.0000000e+00   0.0000000e+00   1.4174707e+00   2.0217030e+00  -7.1851356e-01   0.0000000e+00  -1.9994466e-02  -4.5159052e-01  -4.5205818e-01  -1.0657172e-01  -4.1277236e-02   2.3555806e-01  -1.1156379e-02  -1.3758129e-02  -2.1911981e-01  -1.0584232e-01   0.0000000e+00   0.0000000e+00   0.0000000e+00   0.0000000e+00   0.0000000e+00   0.0000000e+00  -1.5177087e-01  -4.5280817e-02  -7.6620444e-01  -7.8014851e-01  -6.6933759e-01  -7.1716164e-01  -7.2819773e-01  -6.1592836e-01  -6.0338468e-01  -1.8481772e+00  -1.0998419e+00   0.0000000e+00   0.0000000e+00   3.2876031e-01  -3.5873038e-01  -2.4573190e-01  -5.8418469e-01  -1.3975673e+00  -5.8655870e-01  -2.4179576e-01  -3.8658269e-01   2.5263375e+00  -6.4253813e-01   1.3215902e+00  -5.8406509e-01  -4.8197533e-01  -4.8871727e-01   6.2951227e-01   1.5603090e+00  -3.8905224e-01  -9.5298050e-02  -3.4536138e+00   7.1136364e-01   2.4839281e+00   3.4536138e+00  -7.1136385e-01   3.3580540e+00  -1.6342178e+00  -2.5256396e-01   5.7321094e-01   1.1223038e+00  -1.0030613e+00   1.4744244e+00  -6.4306193e-01  -8.1368448e-01  -2.6001467e-01   0.0000000e+00   0.0000000e+00   0.0000000e+00   0.0000000e+00   0.0000000e+00   0.0000000e+00   0.0000000e+00   0.0000000e+00   0.0000000e+00   0.0000000e+00  -9.3222765e-01   0.0000000e+00   0.0000000e+00   0.0000000e+00  -9.3222765e-01   0.0000000e+00  -6.3562529e-01  -8.8503009e-01  -7.1623128e-01   0.0000000e+00   0.0000000e+00  -1.8944194e+00   9.0840327e-01  -4.9421448e-01   3.5527827e-01  -2.3907130e-01  -8.5654129e-01  -5.6456046e-01  -4.3184220e-01  -1.1368866e+00  -2.3745410e-01  -4.9085612e-01  -1.1430032e+00   2.3367824e-01   8.3304981e-01  -1.1160727e-01   6.2459409e-01  -6.3529311e-01  -1.2084530e+00  -2.1086918e-02  -1.0865798e+00  -6.7303459e-01  -5.8708533e-01  -5.8635241e-02   2.2095859e-01   1.0133543e+00  -1.0089591e+00  -8.8588842e-01  -9.9498258e-01  -9.3222765e-01  -1.0405068e+00  -1.0342541e+00  -9.4100446e-01  -7.9018396e-02  -3.0849302e-02  -6.3406011e-02  -7.6424531e-02  -1.2641260e+00   2.1591555e-01   3.1666392e-01  -7.9893834e-01  -3.5044334e-01  -7.8900752e-01  -8.2893194e-01
  -5.5671828e-01  -7.6200362e-01   0.0000000e+00   0.0000000e+00  -7.6200362e-01   0.0000000e+00  -1.6054627e+00  -3.0850866e-02   9.5599849e-01   4.4352787e+00  -6.4419496e-01  -8.8218902e-01  -6.6264304e-01  -2.9176505e-02  -1.0282478e+00  -1.9823334e+00   0.0000000e+00  -1.3808026e-01  -2.1603672e-01  -3.2189780e-01  -1.7147114e-01  -5.7410286e-01  -4.9841906e-02  -6.5490720e-01  -1.2507663e+00  -1.0372101e-01  -4.3765447e-01  -2.9813006e-01  -7.9339095e-01  -1.0251240e+00  -1.4172924e+00   1.2603606e+00  -5.9202487e-01  -1.2131436e+00  -5.5020751e-01  -1.0483669e+00  -1.4594826e+00  -9.6488989e-01  -2.3646207e-01   0.0000000e+00   0.0000000e+00  -7.5391290e-01  -6.8830100e-01  -3.1368609e-01  -2.1294157e-01  -6.2295577e-01  -6.1866712e-01  -1.1079833e-01   9.3281227e-02   0.0000000e+00   0.0000000e+00  -1.4340149e+00  -1.5177850e+00  -7.1851356e-01   0.0000000e+00  -2.0069181e-02  -6.3662771e-01   9.8255569e-03  -1.0518173e-01  -4.1277236e-02  -1.4984432e+00  -1.0299003e-01  -1.3801799e-02  -4.0444397e-01  -1.0514859e-01   0.0000000e+00   0.0000000e+00   0.0000000e+00   0.0000000e+00   0.0000000e+00   0.0000000e+00   5.5009645e+00  -4.5280817e-02  -8.3588988e-01  -8.2649476e-01  -8.3555944e-01  -9.7491497e-01  -9.2424143e-01  -8.5342416e-01  -9.2365905e-01   9.3455002e-01  -5.1733711e-01   0.0000000e+00   0.0000000e+00  -4.5595870e-01   1.4954670e+00   4.8002990e-01   5.7744738e+00   6.4009697e-02  -1.0975168e-01  -8.8368978e-01  -7.8594384e-01  -8.0804890e-02   1.4852715e+00  -5.2639422e-01  -2.9064849e-01  -4.8197533e-01  -4.8871727e-01  -5.7262041e-01  -6.4896589e-01  -9.4842882e-01  -4.4794425e-01  -9.2204365e-02  -1.3854180e+00  -1.5740161e+00   9.2204286e-02   1.3854182e+00   1.4321104e+00  -7.5371347e-01  -1.1771431e+00  -1.1733050e+00  -3.4244540e-01  -3.2203010e-01   5.9840408e-01  -6.4306193e-01  -8.1368448e-01  -2.6910318e-01   0.0000000e+00   0.0000000e+00   0.0000000e+00   0.0000000e+00   0.0000000e+00   0.0000000e+00   0.0000000e+00   0.0000000e+00   0.0000000e+00   0.0000000e+00  -7.4928601e-01   0.0000000e+00   0.0000000e+00   0.0000000e+00  -7.4928601e-01   0.0000000e+00  -6.3562529e-01  -8.8503009e-01  -8.0667462e-01   0.0000000e+00   0.0000000e+00   3.6932771e-01  -8.3332191e-01  -9.3971962e-01  -7.6364467e-01  -7.1998838e-01  -7.0580419e-01  -7.6410470e-01  -4.3184220e-01   1.1065377e+00  -5.5729603e-01  -5.6521504e-01  -5.0906384e-01  -9.8348031e-01  -1.0225546e+00  -7.5048992e-01  -9.1411885e-01   3.6173526e-02   4.7828690e-01  -8.2896924e-01  -6.7175638e-01  -7.1191556e-01  -5.5487022e-01  -5.8635241e-02  -1.4873348e+00   9.4116993e-01  -5.0524228e-01  -9.7221563e-01  -6.8910411e-01  -7.4928601e-01  -5.4500216e-01  -5.5220091e-01  -7.1364010e-01  -1.2813241e+00  -3.0849302e-02  -6.3406011e-02  -6.0326137e-01  -2.1739751e-01  -1.2459469e+00  -1.3732989e+00  -8.1027426e-01  -3.3320614e-01  -4.1465928e-01  -5.2243736e-01
  -6.2588519e-01  -6.2661751e-01   0.0000000e+00   0.0000000e+00  -6.2661751e-01   0.0000000e+00  -4.5091851e-01  -3.0850866e-02  -6.2969644e-01  -1.4484715e-01  -5.6149350e-01  -3.7541767e-01  -6.6264304e-01  -5.9256231e-01  -7.2498960e-01  -8.0940920e-01   0.0000000e+00  -1.3808026e-01  -5.3484487e-01  -3.2189780e-01  -1.7147114e-01  -4.2494548e-01  -4.9841906e-02  -1.1101397e+00   8.8281757e-02  -1.0372101e-01  -4.3765447e-01   7.4316642e-01  -5.6272655e-01  -1.7670398e-01   3.4998466e-01  -6.4152236e-01  -5.9202487e-01   2.3563450e-01  -7.0366028e-01  -3.0992998e-01   8.5788592e-02  -4.4354180e-01  -2.3646207e-01   0.0000000e+00   0.0000000e+00  -6.1768461e-01  -6.5622409e-01  -4.7782674e-01  -5.1316038e-01  -6.7634383e-01  -6.6897411e-01  -2.6186646e-01  -3.2847820e-01   0.0000000e+00   0.0000000e+00  -5.7437090e-01  -3.7276354e-01  -7.1851356e-01   0.0000000e+00  -1.9964995e-02  -5.5444033e-01   1.0968639e-01  -1.0527173e-01  -4.1277236e-02   2.8235691e-01  -6.5606022e-02  -1.3742441e-02  -2.3226696e-01  -1.0538895e-01   0.0000000e+00   0.0000000e+00   0.0000000e+00   0.0000000e+00   0.0000000e+00   0.0000000e+00  -1.5177087e-01  -4.5280817e-02  -5.7487198e-01  -5.3275243e-01  -4.9612343e-01  -5.9195348e-01  -5.4389572e-01  -4.9249396e-01  -4.7381539e-01  -2.0136529e-02  -6.8514721e-01   0.0000000e+00   0.0000000e+00  -5.7607464e-01   5.4979674e-01   8.1945622e-01   2.3963261e-01  -3.3003393e-02  -1.0975168e-01  -3.4875331e-01  -5.8626326e-01  -5.4871304e-01   1.2833994e-01  -5.2639422e-01  -5.4307306e-01  -4.8197533e-01  -4.8871727e-01   3.5450389e-01  -6.4896589e-01   2.7355650e-01  -4.4794425e-01   8.6012095e-02  -5.6202626e-01   1.8111388e-01  -8.6012249e-02   5.6202626e-01  -2.8248537e-01  -6.2405949e-01  -7.0968245e-01  -2.6153428e-01  -3.9399545e-01  -4.4798574e-01  -4.5429443e-01  -6.4306193e-01  -8.1368448e-01  -2.5427190e-01   0.0000000e+00   0.0000000e+00   0.0000000e+00   0.0000000e+00   0.0000000e+00   0.0000000e+00   0.0000000e+00   0.0000000e+00   0.0000000e+00   0.0000000e+00  -6.6140595e-01   0.0000000e+00   0.0000000e+00   0.0000000e+00  -6.6140595e-01   0.0000000e+00  -6.3562529e-01   1.1297592e+00  -6.8970420e-01   0.0000000e+00   0.0000000e+00  -4.3613448e-02   7.2410676e-02  -4.8679602e-01  -2.6772406e-01  -7.1998838e-01   5.7406069e-01  -7.6410470e-01  -4.3184220e-01  -6.7376102e-01   4.0222973e-01   2.7523536e-02  -6.8985631e-01   5.8094654e-04  -4.1994119e-02  -7.5048992e-01  -6.9647505e-02  -4.6329179e-01  -4.1999253e-01  -4.7906291e-01  -2.5693295e-01  -6.2020413e-01  -3.2540446e-01  -5.8635241e-02  -4.1740368e-01   6.3318414e-01  -7.4448700e-01  -7.8682690e-01  -6.8825658e-01  -6.6140595e-01  -6.6528173e-01  -6.4342435e-01  -6.3036263e-01  -1.8058803e-01  -3.0849302e-02  -6.3406011e-02  -6.0326137e-01  -6.2992138e-01  -3.8006126e-01  -2.7196411e-01  -7.1381328e-01  -3.2683272e-01  -5.8103627e-01  -7.0633411e-01
  -7.8671639e-01  -7.0819443e-01   0.0000000e+00   0.0000000e+00  -7.0819443e-01   0.0000000e+00  -6.6070466e-02  -3.0850866e-02  -2.3327271e-01  -1.4484715e-01  -7.2689642e-01   1.1448963e+00  -9.1489087e-01  -1.2686253e+00  -6.9061477e-01   2.5159359e-01   0.0000000e+00  -1.3808026e-01  -1.0661918e+00  -3.2189780e-01  -1.7147114e-01  -4.9952417e-01  -4.9841906e-02   1.1660227e+00  -1.2507663e+00  -1.0372101e-01   1.0377629e+00   3.0462294e-01  -4.1223364e-01   3.5401030e-02   1.1816446e+00  -1.3435357e-01  -7.5128927e-01  -1.2131436e+00  -9.3383943e-01  -1.2532076e-01   8.1297512e-01  -6.6077018e-01  -2.3646207e-01   0.0000000e+00   0.0000000e+00  -9.2125561e-01  -7.6353193e-01  -9.1467134e-01  -9.9552991e-01  -8.8713295e-01  -6.1697236e-01  -1.1657750e+00  -1.3495901e+00   0.0000000e+00   0.0000000e+00  -2.5167829e-01   9.0235223e-02  -7.1851356e-01   0.0000000e+00  -1.9993704e-02  -5.1331113e-01  -1.5868189e-01  -1.0617800e-01  -4.1277236e-02   3.8817116e-01   6.7762835e-02  -1.3746327e-02  -4.0444397e-01  -1.0589062e-01   0.0000000e+00   0.0000000e+00   0.0000000e+00   0.0000000e+00   0.0000000e+00   0.0000000e+00  -1.5177087e-01  -4.5280817e-02  -8.6151887e-01  -6.3868449e-01  -5.8529104e-01  -7.6262439e-01  -5.5185479e-01  -5.0904664e-01  -4.4571066e-01  -5.4799877e-01  -8.0899685e-01   0.0000000e+00   0.0000000e+00  -5.2263247e-01   4.9613650e-01  -2.7308419e-01  -3.8600740e-01  -7.2741190e-01   3.6285964e-01  -6.7184217e-01   5.3233208e-02   1.1826993e+00  -6.4253813e-01  -5.2639422e-01  -5.8406509e-01   5.2794778e-01  -4.8871727e-01  -1.8428952e-01   5.8485597e-01  -9.4842882e-01  -4.4794425e-01  -1.1394454e-01  -3.8769816e-01  -1.3543977e-01   1.1394453e-01   3.8769837e-01   2.8870637e-01  -7.7199446e-01  -6.6609466e-01  -4.7403017e-01  -3.3856482e-01  -5.9256617e-01  -1.2863304e-01  -6.4306193e-01  -8.1368448e-01  -2.6433850e-01   0.0000000e+00   0.0000000e+00   0.0000000e+00   0.0000000e+00   0.0000000e+00   0.0000000e+00   0.0000000e+00   0.0000000e+00   0.0000000e+00   0.0000000e+00  -7.6293483e-01   0.0000000e+00   0.0000000e+00   0.0000000e+00  -7.6293483e-01   0.0000000e+00  -6.3562529e-01  -8.8503009e-01  -7.0913133e-01   0.0000000e+00   0.0000000e+00  -3.9062064e-01  -8.6652004e-01   1.3654251e+00  -4.1479652e-01  -2.9621895e-01  -8.5654129e-01  -5.5621169e-02  -4.3184220e-01  -1.0960441e+00   8.2387840e-02  -9.7826996e-02  -7.8769487e-01  -1.0107420e+00   3.3453016e-01  -1.3048353e-01  -1.1108744e+00   6.7125535e-01  -1.0105159e+00  -3.4865290e-01   1.2376814e-01  -6.8074825e-01  -1.2099000e-01  -5.8635241e-02  -3.6543560e-01   1.2295191e+00  -1.1524366e+00  -8.1198243e-01  -1.1654387e+00  -7.6293483e-01  -8.7852742e-01  -8.5985641e-01  -7.6193880e-01  -1.0507995e+00  -3.0849302e-02  -6.3406011e-02  -7.6424531e-02  -9.2704510e-01   7.8928746e-01  -6.0446583e-01  -8.5246542e-01  -3.5812041e-01  -9.9697876e-01  -9.8217923e-01
  -9.9426004e-01  -9.6289090e-01   0.0000000e+00   0.0000000e+00  -9.6289090e-01   0.0000000e+00  -1.2206146e+00  -3.0850866e-02  -6.2969644e-01  -1.4484715e-01  -9.3365008e-01  -3.7541767e-01  -1.0830561e+00  -9.3059379e-01  -8.6372000e-01   6.0660534e-01   0.0000000e+00  -1.3808026e-01  -1.0661918e+00   1.4721614e+00  -1.7147114e-01  -7.2326024e-01  -4.9841906e-02  -6.5490720e-01  -5.8124225e-01  -1.0372101e-01  -4.3765447e-01   9.9789214e-01  -8.0552364e-01  -6.0091401e-01  -1.5495158e-01  -6.4152236e-01  -9.9018587e-01  -7.3021760e-01  -1.1640186e+00  -3.0992998e-01   7.4804777e-01  -7.9110720e-01  -2.3646207e-01   0.0000000e+00   0.0000000e+00  -1.0175836e+00  -9.6507347e-01  -9.6599923e-01  -9.9552991e-01  -1.1115916e+00  -1.0526401e+00  -9.4094860e-01  -9.9904044e-01   0.0000000e+00   0.0000000e+00  -2.3318369e-01   2.1711942e-01  -9.1616027e-01   0.0000000e+00  -2.0103925e-02  -5.8375921e-01  -1.5769481e-01  -1.0575584e-01  -4.1277236e-02   7.6855522e-01  -1.1424425e-01  -1.3831681e-02  -4.6537589e-01  -1.0547015e-01   0.0000000e+00   0.0000000e+00   0.0000000e+00   0.0000000e+00   0.0000000e+00   0.0000000e+00  -1.5177087e-01  -4.5280817e-02  -8.9917348e-01  -6.9470873e-01  -9.2250477e-02  -7.7858604e-01  -5.8795651e-01  -2.5517857e-02  -3.6452793e-01  -9.9145068e-02  -1.0111217e+00   0.0000000e+00   0.0000000e+00  -8.2779419e-01   8.0254344e-01   2.8711751e+00   8.4228366e-01  -5.7256528e-02  -7.0800833e-01  -6.1622155e-01  -7.8594384e-01  -5.4871304e-01  -6.4253813e-01   6.4110533e-01  -5.8406509e-01   1.0298950e+00  -4.8871727e-01  -1.8428952e-01   8.7459060e-02  -8.4519667e-01  -4.4794425e-01   2.0623126e-01  -1.7445285e-01  -4.8189546e-01  -2.0623134e-01   1.7445285e-01   7.2469444e-02  -7.9875029e-01  -6.1617091e-01  -6.7890690e-01  -5.5246064e-01  -7.4026491e-01  -3.0922932e-01   7.2131507e-01   8.4535323e-01  -2.7138957e-01   0.0000000e+00   0.0000000e+00   0.0000000e+00   0.0000000e+00   0.0000000e+00   0.0000000e+00   0.0000000e+00   0.0000000e+00   0.0000000e+00   0.0000000e+00  -8.6443835e-01   0.0000000e+00   0.0000000e+00   0.0000000e+00  -8.6443835e-01   0.0000000e+00  -1.0227775e+00  -8.8503009e-01  -6.9772720e-01   0.0000000e+00   0.0000000e+00   4.7190946e-02  -8.6652004e-01  -8.5754973e-02  -4.0060183e-01  -7.1998838e-01  -8.5654129e-01  -7.6410470e-01   9.5876949e-01  -5.0163873e-01  -5.5729603e-01   7.7540950e-01  -1.0146521e+00  -2.7198322e-01  -1.0225546e+00  -7.5048992e-01  -4.9512798e-01   4.8602313e-01  -8.3822507e-01  -6.3838462e-01   2.3036720e-01  -5.9155413e-01  -1.2682047e+00  -5.8635241e-02  -8.7180965e-01   1.4819682e+00  -1.6398010e+00  -9.0517957e-01  -1.5307022e+00  -8.6443835e-01  -1.0238167e+00  -1.0047407e+00  -9.7668408e-01  -7.3095605e-01  -3.0849302e-02  -6.3406011e-02  -7.6424531e-02  -6.7600329e-01  -5.1388692e-01  -8.5242071e-01  -9.9539936e-01  -3.7506791e-01  -1.2465443e+00  -1.1967254e+00
  -8.2399195e-01  -6.9727970e-01   0.0000000e+00   0.0000000e+00  -6.9727970e-01   0.0000000e+00  -4.5091851e-01  -3.0850866e-02   5.5957476e-01  -1.4484715e-01  -8.9229935e-01   1.3135367e-01  -7.4672565e-01  -1.1559481e+00  -7.9878276e-01   7.1833329e-01   0.0000000e+00   4.2821997e+00  -9.5992239e-01  -3.2189780e-01  -1.7147114e-01  -9.4699632e-01  -4.9841906e-02   1.6212552e+00  -1.2507663e+00  -1.0372101e-01  -4.3765447e-01  -9.6245630e-02  -8.8112559e-01  -8.1301902e-01  -9.7547312e-01   6.2639961e-01  -8.7073757e-01  -1.2131436e+00  -7.0366028e-01  -8.6375765e-01  -1.0731648e+00  -1.0517812e+00  -2.3646207e-01   0.0000000e+00   0.0000000e+00  -7.6801988e-01  -6.8883706e-01  -1.0482768e+00  -1.0167169e+00  -7.4572951e-01  -7.5641200e-01  -1.1323679e+00  -1.1200374e+00   0.0000000e+00   0.0000000e+00   1.5500042e+00   2.0020042e+00  -7.1851356e-01   0.0000000e+00  -1.9910115e-02  -5.9747448e-01   8.3754412e-02  -1.0555368e-01  -4.1277236e-02   4.7626866e-01   1.2453798e-01  -1.3654341e-02  -4.0444397e-01  -1.0563171e-01   0.0000000e+00   0.0000000e+00   0.0000000e+00   0.0000000e+00   0.0000000e+00   0.0000000e+00  -1.5177087e-01  -4.5280817e-02  -8.0794183e-01  -8.0860462e-01  -7.1923351e-01  -8.3120737e-01  -8.1392632e-01  -7.0068874e-01  -7.6429249e-01  -5.3754176e-01  -7.2366153e-01   0.0000000e+00   0.0000000e+00  -5.2823878e-01   5.0176569e-01   1.1438993e-01   1.5685960e-02  -6.7842592e-01  -8.2761996e-01  -6.7184217e-01   3.2763889e-01   5.4651501e-01  -6.4253813e-01  -5.2639422e-01   2.2564225e-01   1.3315863e+00  -4.8871727e-01   2.0404134e-01  -3.4051043e-01  -9.4842882e-01  -4.4794425e-01   7.8372230e-01   9.6118652e-01  -1.2294524e+00  -7.8372207e-01  -9.6118631e-01  -2.1715920e-01  -4.8821991e-01   9.1581006e-02  -9.9848633e-01  -7.9525975e-01  -8.9087256e-01  -4.2286293e-01  -6.4306193e-01  -8.1368448e-01  -2.0478110e-01   0.0000000e+00   0.0000000e+00   0.0000000e+00   0.0000000e+00   0.0000000e+00   0.0000000e+00   0.0000000e+00   0.0000000e+00   0.0000000e+00   0.0000000e+00  -6.9826712e-01   0.0000000e+00   0.0000000e+00   0.0000000e+00  -6.9826712e-01   0.0000000e+00  -6.3562529e-01  -8.8503009e-01  -4.2955752e-01   0.0000000e+00   0.0000000e+00  -6.2658195e-01   8.3132704e-01   8.2218749e-01  -7.6364467e-01  -7.1998838e-01  -8.5654129e-01  -6.9726694e-01  -4.3184220e-01  -2.2303401e-01  -5.5729603e-01  -3.3718471e-01  -6.4664789e-01  -1.0107420e+00   3.8570969e-01  -6.4211835e-01  -1.1108744e+00  -4.9827104e-02   4.8217584e-02  -8.2896924e-01  -5.1456918e-01  -6.4436321e-01  -5.5266993e-01  -5.8635241e-02   1.5874076e-01   9.8359180e-01  -7.4448700e-01  -7.7592387e-01  -8.5044527e-01  -6.9826712e-01  -7.1947309e-01  -7.0513432e-01  -6.9005649e-01  -5.8975047e-01  -3.0849302e-02  -6.3406011e-02   2.6865834e+00  -1.0571664e+00   8.7411775e-01   4.8200152e-02  -4.4294704e-01  -3.3928986e-01  -7.0581902e-01  -6.7568465e-01
  -2.1215370e-01  -3.3887174e-01   0.0000000e+00   0.0000000e+00  -3.3887174e-01   0.0000000e+00   3.1877758e-01  -3.0850866e-02  -1.4225439e+00  -1.4484715e-01   1.7416734e-02   1.3135367e-01  -4.1039521e-01  -3.6720799e-01  -1.0245801e-01  -5.4956574e-01   0.0000000e+00  -1.3808026e-01  -4.2857549e-01  -3.2189780e-01  -1.7147114e-01   3.9542013e-01  -4.9841906e-02  -6.5490720e-01   4.2304376e-01  -1.0372101e-01  -4.3765447e-01   4.4620306e-01   2.9193953e-01   2.4750604e-01   8.8785155e-01  -1.4022755e+00  -3.4599457e-02  -2.4729155e-01  -4.7348112e-01   2.4389769e-01   8.9201689e-01   4.6881735e-01  -2.3646207e-01   0.0000000e+00   0.0000000e+00  -3.2698909e-01  -2.6719865e-01  -1.7145701e-01  -3.2679941e-01  -4.5096202e-01  -3.1716612e-01  -3.0822552e-01  -5.7711909e-01   0.0000000e+00   0.0000000e+00  -1.3826546e-01  -1.6284361e-01  -5.2086684e-01   0.0000000e+00  -1.8256617e-02   1.9334492e-01   1.2006256e-01  -7.9963451e-02  -4.1277236e-02   7.4294938e-01   4.1165959e-01  -1.3903345e-02   2.6049811e-01  -8.0107828e-02   0.0000000e+00   0.0000000e+00   0.0000000e+00   0.0000000e+00   0.0000000e+00   0.0000000e+00  -1.5177087e-01  -4.5280817e-02  -2.8656263e-01  -4.1352126e-01  -4.7636373e-01   3.6909293e-02  -1.4156182e-01  -2.7628330e-01   1.3654030e-01  -8.5243725e-01  -4.4907154e-01   0.0000000e+00   0.0000000e+00   5.3392565e-02  -8.2238992e-02  -2.6763723e-01  -2.7908967e-01  -4.0446083e-01   4.8786315e-01  -6.7184217e-01   9.7594243e-01  -5.4871304e-01  -6.4253813e-01   3.6801221e-01  -2.4965646e-01  -4.8197533e-01  -4.8871727e-01  -5.7262041e-01   8.2388401e-01  -2.8582009e-01  -9.5298050e-02  -2.7359121e-02  -4.1233066e-01   5.7639728e-01   2.7358967e-02   4.1233080e-01  -4.2902096e-01  -2.5527493e-01  -4.2052922e-01   2.3286387e-01  -1.1340172e-01  -9.7051240e-02  -4.5429443e-01   7.2131507e-01   8.4535323e-01  -1.9351082e-01   0.0000000e+00   0.0000000e+00   0.0000000e+00   0.0000000e+00   0.0000000e+00   0.0000000e+00   0.0000000e+00   0.0000000e+00   0.0000000e+00   0.0000000e+00  -2.5281713e-01   0.0000000e+00   0.0000000e+00   0.0000000e+00  -2.5281713e-01   0.0000000e+00  -6.3562529e-01  -8.8503009e-01  -2.9369086e-01   0.0000000e+00   0.0000000e+00  -1.2401510e+00   4.4362949e-01  -5.7322282e-01   5.4111759e-01   6.0846756e-01  -6.4782838e-01   7.9694734e-02  -4.3184220e-01  -1.1317813e+00  -2.3745410e-01   3.3651151e-01  -4.6589786e-01  -3.8885846e-02   4.2988228e-01  -5.9402886e-01   1.3089175e-01  -6.3529311e-01  -1.2038498e+00   8.7850786e-01   5.9832883e-01  -1.1130606e-01  -7.3523156e-01  -5.8635241e-02  -1.3634437e-01   1.6520106e-01  -3.9366077e-01  -3.0290927e-01  -3.2463028e-01  -2.5281713e-01  -4.3080256e-01  -4.4577358e-01  -3.8173413e-01  -6.2938641e-01  -3.0849302e-02  -6.3406011e-02  -6.0326137e-01  -9.1132597e-02  -6.6537056e-01  -2.0421427e-01  -3.9309214e-01  -2.6889254e-01  -3.3147078e-01  -4.3048898e-01
  -1.0850668e+00  -1.0605140e+00   0.0000000e+00   0.0000000e+00  -1.0605140e+00   0.0000000e+00  -6.6070466e-02  -3.0850866e-02  -1.4225439e+00  -1.4484715e-01  -1.0163515e+00  -8.8218902e-01  -1.0830561e+00  -1.1559481e+00  -9.8627920e-01   4.0767751e-01   0.0000000e+00  -1.3808026e-01  -1.0661918e+00  -3.2189780e-01  -1.7147114e-01  -8.7241763e-01  -4.9841906e-02  -1.9967471e-01  -5.8124225e-01  -1.0372101e-01  -4.3765447e-01  -1.1372240e-01  -8.2062632e-01  -6.0091401e-01  -3.1274423e-01  -1.4022755e+00  -9.9018587e-01   7.1856055e-01  -1.0105658e+00  -6.7914843e-01  -4.9368809e-01  -6.6077018e-01  -2.3646207e-01   0.0000000e+00   0.0000000e+00  -1.1158735e+00  -1.1264135e+00  -1.0324175e+00  -1.0853398e+00  -1.0800570e+00  -1.0321754e+00  -1.0349090e+00  -1.1200374e+00   0.0000000e+00   0.0000000e+00  -7.1247521e-01   3.3495401e-02  -1.1138070e+00   0.0000000e+00  -1.9818530e-02  -2.4038693e-01   2.6759613e-01  -1.0549604e-01  -4.1277236e-02  -2.3685842e-02   6.0485622e-01  -1.3786224e-02  -4.0444391e-01  -1.0585097e-01   0.0000000e+00   0.0000000e+00   0.0000000e+00   0.0000000e+00   0.0000000e+00   0.0000000e+00  -1.5177087e-01  -4.5280817e-02  -1.1756559e+00  -1.1721718e+00  -1.0253780e+00  -1.1942959e+00  -1.1609293e+00  -9.7709605e-01  -1.0382922e+00  -1.3752879e+00  -1.1648357e+00   0.0000000e+00   0.0000000e+00  -5.3626696e-01   5.0982664e-01  -1.8649490e-01   1.2115860e-01  -1.3975673e+00   2.3352420e+00  -8.8368978e-01  -7.8594384e-01   6.3280194e-01  -6.4253813e-01  -5.2639422e-01  -5.8406509e-01  -4.8197533e-01  -4.8871727e-01  -5.7262041e-01  -6.4896589e-01   1.7032434e-01  -4.4794425e-01  -4.9377475e-01  -7.5141948e-01   7.2476431e-01   4.9377452e-01   7.5141934e-01   1.7760551e-01  -1.1975612e+00  -9.9831413e-01  -3.3855980e-01  -3.9914992e-01  -8.7994262e-01  -3.8295595e-01  -1.0328841e+00  -1.2284440e+00  -2.9874693e-01   0.0000000e+00   0.0000000e+00   0.0000000e+00   0.0000000e+00   0.0000000e+00   0.0000000e+00   0.0000000e+00   0.0000000e+00   0.0000000e+00   0.0000000e+00  -1.1367055e+00   0.0000000e+00   0.0000000e+00   0.0000000e+00  -1.1367055e+00   0.0000000e+00  -1.0227775e+00   1.1297592e+00  -1.0176106e+00   0.0000000e+00   0.0000000e+00  -1.5823904e+00  -8.6652004e-01  -3.4549548e-01   2.2819656e-01   9.7508934e-01  -8.5654129e-01  -6.4348372e-01  -4.3184220e-01  -9.2173379e-01  -5.5729603e-01  -1.0160783e+00  -1.1790001e+00   5.8094654e-04  -8.5415725e-01  -7.5048992e-01  -7.7033596e-01  -6.3529311e-01  -1.2170017e+00   1.3885992e+00  -1.0865798e+00  -8.6676084e-01  -9.6944794e-01  -5.8635241e-02  -8.3890256e-01   1.9607260e+00  -1.3046147e+00  -1.4651711e+00  -1.5011289e+00  -1.1367055e+00  -1.1352376e+00  -1.0789715e+00  -1.0029280e+00  -1.8058803e-01  -3.0849302e-02  -6.3406011e-02  -6.0326137e-01  -1.0282359e+00  -6.7532835e-01  -6.3907572e-01  -1.1370953e+00  -3.8173103e-01  -9.9697876e-01  -9.5152977e-01
  -6.9363544e-01  -6.9108976e-01   0.0000000e+00   0.0000000e+00  -6.9108976e-01   0.0000000e+00  -8.3576656e-01  -3.0850866e-02   1.6315103e-01  -1.4484715e-01  -7.2689642e-01  -8.8218902e-01  -4.9447782e-01  -4.7988515e-01  -6.4549276e-01   5.0210858e-01   0.0000000e+00  -1.3808026e-01  -5.3484487e-01  -3.2189780e-01  -1.7147114e-01  -8.7241763e-01  -4.9841906e-02  -1.9967471e-01   8.8281757e-02  -1.0372101e-01  -4.3765447e-01  -2.4854027e-02  -8.6197938e-01  -3.8880900e-01  -2.6472042e-01   1.1923082e-01  -7.1147317e-01   2.3563450e-01  -4.7348112e-01  -4.9453920e-01  -4.5169705e-01  -8.3455287e-01  -2.3646207e-01   0.0000000e+00   0.0000000e+00  -5.0238732e-01  -6.8050083e-01  -6.4690099e-01  -5.8307662e-01  -4.9075214e-01  -6.8525576e-01  -4.9297281e-01  -3.5768174e-01   0.0000000e+00   0.0000000e+00   5.0156963e-02   1.7097656e-01  -5.2086684e-01   0.0000000e+00  -1.9709227e-02  -5.4181897e-01  -3.9350440e-01  -1.0407557e-01  -4.1277236e-02  -7.7701435e-01   3.9465207e-01  -1.3581073e-02  -3.7663279e-01  -1.0343549e-01   0.0000000e+00   0.0000000e+00   0.0000000e+00   0.0000000e+00   0.0000000e+00   0.0000000e+00  -1.5177087e-01  -4.5280817e-02  -5.2708368e-01  -5.3374759e-01  -5.7663104e-01  -7.3501015e-01  -6.9933368e-01  -6.6145851e-01  -7.3331819e-01  -1.4678253e-01  -6.1713989e-01   0.0000000e+00   0.0000000e+00  -2.7093819e-01   2.4341519e-01   1.0398757e-01  -3.8228893e-01  -1.0261098e+00  -4.2151253e-01  -1.7195915e-01  -7.8594384e-01  -5.4871304e-01   1.0659677e+00  -5.2639422e-01   8.8301788e-01  -4.8197533e-01  -4.8871727e-01  -5.7262041e-01  -6.4896589e-01   1.5693325e+00  -4.4794425e-01  -1.3583421e+00   2.0370582e+00   1.9341735e+00   1.3583421e+00  -2.0370582e+00   5.3736378e-01  -9.5246654e-01   7.8555524e-01   7.0529456e-01   4.6708554e-01  -1.1322979e+00   1.2357790e-01   7.2131507e-01   8.4535323e-01  -2.3252689e-01   0.0000000e+00   0.0000000e+00   0.0000000e+00   0.0000000e+00   0.0000000e+00   0.0000000e+00   0.0000000e+00   0.0000000e+00   0.0000000e+00   0.0000000e+00  -6.1276832e-01   0.0000000e+00   0.0000000e+00   0.0000000e+00  -6.1276832e-01   0.0000000e+00  -6.3562529e-01   1.1297592e+00  -5.8128375e-01   0.0000000e+00   0.0000000e+00  -2.2999005e-01  -8.6652004e-01  -2.4084967e-01  -7.6364467e-01   4.5057521e-01   1.8539256e+00  -7.6410470e-01  -4.3184220e-01   3.3855142e-01  -5.5729603e-01  -7.2931603e-01  -6.2963227e-01   1.5073135e-01  -9.3835594e-01   1.0562918e+00  -5.2060776e-01  -4.8644582e-01   1.1726529e-01  -5.5500638e-01  -1.0865798e+00  -4.7132825e-01  -5.8247552e-01  -5.8635241e-02  -6.4955798e-02   4.4479961e-01  -3.9366077e-01  -4.8825961e-01  -4.3714776e-01  -6.1276832e-01  -5.7992418e-01  -5.7992568e-01  -6.2103571e-01  -1.8058803e-01  -3.0849302e-02  -6.3406011e-02  -6.0326137e-01  -7.3216154e-01   7.7214705e-01  -6.3907572e-01  -5.8115227e-01  -2.9554502e-01  -4.1465928e-01  -4.6113844e-01
  -9.1677066e-01  -9.9568827e-01   0.0000000e+00   0.0000000e+00  -9.9568827e-01   0.0000000e+00  -4.5091851e-01  -3.0850866e-02   3.1009782e-02  -1.4484715e-01  -9.7500081e-01   1.3135367e-01  -9.1489087e-01  -1.0432710e+00  -6.8682864e-01   2.1507883e+00   0.0000000e+00  -1.3808026e-01  -1.1724612e+00  -3.2189780e-01  -1.7147114e-01  -9.4699632e-01  -4.9841906e-02   2.5555778e-01  -5.8124225e-01  -1.0372101e-01   2.5131803e+00   2.6318788e-01  -6.4317374e-01  -3.8880900e-01   1.4206973e-01  -7.5613780e-03  -9.9018587e-01  -1.2131436e+00  -9.3383943e-01  -4.9453920e-01  -9.6008001e-02  -9.6488989e-01  -2.3646207e-01   0.0000000e+00   0.0000000e+00  -8.9619265e-01  -8.3557245e-01  -1.2001034e+00  -1.1738563e+00  -9.3471752e-01  -5.8057145e-01  -1.1810974e+00  -1.1613586e+00   0.0000000e+00   0.0000000e+00   1.5666179e+00   1.4555938e+00  -7.1851356e-01   0.0000000e+00  -1.9423814e-02   2.4709222e-01  -4.7459473e-01  -1.0206957e-01  -4.1277236e-02   7.2102487e-01  -1.4178827e+00  -1.3751437e-02  -4.4519661e-01  -1.0130829e-01   0.0000000e+00   0.0000000e+00   0.0000000e+00   0.0000000e+00   0.0000000e+00   0.0000000e+00  -1.5177087e-01  -4.5280817e-02  -8.6151887e-01  -8.2194479e-01  -5.2687561e-01  -6.8013532e-01  -6.6108073e-01  -3.9109607e-01  -4.7756782e-01  -8.5476105e-01  -8.4115158e-01   0.0000000e+00   0.0000000e+00  -6.3585907e-01   6.0982513e-01   1.1736886e+00   1.5847775e+00  -1.0503630e+00  -8.2761996e-01   1.1607628e-01  -8.0890718e-02  -5.4871304e-01  -6.4253813e-01  -2.7193356e-01   1.8697084e-01   4.2695541e-01   3.6468540e+00  -5.7262041e-01  -6.4896589e-01  -9.4842882e-01   3.5242884e-01   1.1217700e+00   1.8036980e+00  -1.1992976e+00  -1.1217699e+00  -1.8036981e+00  -7.6951344e-01  -5.4828017e-01   3.8543461e-01  -9.9848633e-01  -9.9599669e-01  -1.1871807e+00  -7.9422904e-01  -6.4306193e-01  -8.1368448e-01  -2.7400904e-01   0.0000000e+00   0.0000000e+00   0.0000000e+00   0.0000000e+00   0.0000000e+00   0.0000000e+00   0.0000000e+00   0.0000000e+00   0.0000000e+00   0.0000000e+00  -8.2237512e-01   0.0000000e+00   0.0000000e+00   0.0000000e+00  -8.2237512e-01   0.0000000e+00  -6.3562529e-01  -8.8503009e-01  -9.3599382e-01   0.0000000e+00   0.0000000e+00  -7.2033374e-01  -1.7596515e-02   1.8035738e+00  -6.2563230e-01  -7.1998838e-01  -8.5654129e-01  -7.3017867e-01  -4.3184220e-01  -1.0840214e-01  -5.5729603e-01  -5.4885637e-01  -8.5656277e-01   1.0058654e-02  -5.7019303e-01  -6.9548183e-01  -1.1108744e+00   4.2635959e-01  -1.3053488e-01  -8.2896924e-01  -6.1459259e-01  -6.3395433e-01  -1.1067968e+00  -5.8635241e-02  -3.1149481e-02   1.2295191e+00  -1.1524366e+00  -8.1060933e-01  -1.1694257e+00  -8.2237512e-01  -9.1693601e-01  -9.9043113e-01  -1.0086709e+00   2.4801180e-01  -3.0849302e-02  -6.3406011e-02   1.7903209e+00  -9.8333497e-01  -4.6096506e-01   3.4542207e-01  -7.4381082e-01  -3.5869981e-01  -1.0385730e+00  -9.2088031e-01
  -1.6593696e-01  -3.1939848e-01   0.0000000e+00   0.0000000e+00  -3.1939848e-01   0.0000000e+00   3.1877758e-01  -3.0850866e-02  -1.4225439e+00  -1.4484715e-01   1.7416734e-02   1.3135367e-01  -2.4222999e-01  -5.9256231e-01  -2.1204861e-02  -2.6416703e-01   0.0000000e+00  -1.3808026e-01  -3.2230610e-01  -3.2189780e-01  -1.7147114e-01   2.4626275e-01  -4.9841906e-02  -6.5490720e-01   7.5780576e-01  -1.0372101e-01  -4.3765447e-01   5.7021813e-01   1.4638014e-01  -1.7670398e-01  -3.4707497e-03  -1.4022755e+00  -3.4599457e-02   7.1856055e-01  -3.2002835e-01  -1.2532076e-01   8.5788592e-02   3.8192600e-01  -2.3646207e-01   0.0000000e+00   0.0000000e+00  -1.4357755e-01  -1.8931181e-01  -1.5010484e-01  -3.0308159e-01  -3.1410937e-01  -2.0539658e-01   4.6018898e-02  -2.9490179e-01   0.0000000e+00   0.0000000e+00   2.3275250e-01   2.1195482e-01  -3.2322012e-01   0.0000000e+00  -1.9406029e-02   8.8888819e-02  -1.2815624e-01  -1.0300044e-01  -4.1277236e-02  -1.2127473e+00  -8.4643856e-01  -1.3633181e-02   1.7807559e-01  -1.0276048e-01   0.0000000e+00   0.0000000e+00   0.0000000e+00   0.0000000e+00   0.0000000e+00   0.0000000e+00  -1.5177087e-01  -4.5280817e-02  -9.3721916e-02  -2.5012557e-01   6.9024340e-02   3.7770464e-02  -1.3190246e-01   1.5075906e-01   2.3018575e-02  -1.1657603e+00  -3.4846770e-01   0.0000000e+00   0.0000000e+00   2.5132407e-01  -2.8097816e-01  -6.3762531e-01  -6.4131674e-01  -2.0660549e-01  -5.1304303e-02   4.6239668e-02  -3.8658269e-01  -5.4871304e-01   1.4857198e+00  -5.2639422e-01  -5.8406509e-01  -4.8197533e-01  -4.8871727e-01  -1.8428952e-01   8.7459060e-02   1.2890775e+00  -9.5298050e-02  -1.2663445e+00  -1.3650603e-01   1.7262190e+00   1.2663442e+00   1.3650582e-01   5.6395129e-01  -6.4560179e-01  -2.2637935e-01   9.9058368e-01   7.6883615e-01  -1.8703534e-01   3.8227663e-01  -3.9499312e-01  -5.3717846e-01  -1.5228692e-01   0.0000000e+00   0.0000000e+00   0.0000000e+00   0.0000000e+00   0.0000000e+00   0.0000000e+00   0.0000000e+00   0.0000000e+00   0.0000000e+00   0.0000000e+00  -2.4743473e-01   0.0000000e+00   0.0000000e+00   0.0000000e+00  -2.4743473e-01   0.0000000e+00  -2.4847307e-01   1.1297592e+00  -1.0593191e-01   0.0000000e+00   0.0000000e+00  -1.0666041e+00   2.5332850e-01  -1.3217475e-01   1.5830806e+00  -7.1998838e-01  -2.3040259e-01  -7.6410470e-01  -4.3184220e-01  -1.3418288e+00   1.0419135e+00   3.3651151e-01  -4.1507200e-01   1.2450011e+00  -3.3843552e-01   3.5777595e-01  -7.1134129e-01  -6.3529311e-01  -5.8307694e-01  -2.0510008e-01   1.5789043e-01  -5.4077633e-02  -3.6198653e-01  -5.8635241e-02   4.1282695e-01  -9.4745527e-02  -1.8435932e-01  -5.3193925e-02  -9.1314921e-02  -2.4743473e-01  -3.2733508e-01  -3.4292363e-01  -3.3995711e-01   9.2014804e-01  -3.0849302e-02  -6.3406011e-02  -7.6424531e-02  -5.8976353e-01   4.9352467e-01   6.1602563e-01  -2.3610439e-01  -2.2862412e-01  -3.3147078e-01  -2.7724170e-01
  -1.0311917e+00  -1.1699336e+00   0.0000000e+00   0.0000000e+00  -1.1699336e+00   0.0000000e+00  -8.3576656e-01  -3.0850866e-02  -6.2969644e-01  -1.4484715e-01  -8.9229935e-01  -3.7541767e-01  -1.2512213e+00  -9.3059379e-01  -1.0715315e+00  -1.0202925e+00   0.0000000e+00  -1.3808026e-01  -1.0661918e+00  -3.2189780e-01  -1.7147114e-01  -4.9952417e-01  -4.9841906e-02  -6.5490720e-01  -9.1600425e-01  -1.0372101e-01  -4.3765447e-01   9.2565885e-01  -7.7230286e-01  -3.8880900e-01   7.9180393e-01  -6.4152236e-01  -9.5036977e-01  -1.2131436e+00  -1.3174713e+00  -4.9453920e-01   4.7210638e-01  -7.0421585e-01  -2.3646207e-01   0.0000000e+00   0.0000000e+00  -1.2009951e+00  -1.1425878e+00  -9.3191872e-01  -9.7563631e-01  -1.2626764e+00  -1.1875268e+00  -8.8701931e-01  -9.3974946e-01   0.0000000e+00   0.0000000e+00  -1.5155366e+00  -1.2879076e+00  -9.1616027e-01   0.0000000e+00  -2.0220644e-02  -5.7997090e-01   6.2651255e-02  -1.0536720e-01  -4.1277236e-02   8.4468748e-01   2.5670832e-01  -1.3992716e-02  -3.6651951e-01  -1.0541353e-01   0.0000000e+00   0.0000000e+00   0.0000000e+00   0.0000000e+00   0.0000000e+00   0.0000000e+00  -1.5177087e-01  -4.5280817e-02  -1.0934565e+00  -8.6260784e-01  -4.5643318e-01  -1.0032861e+00  -7.8680694e-01  -4.0941554e-01  -5.8575582e-01  -5.8210413e-01  -1.1486375e+00   0.0000000e+00   0.0000000e+00  -1.1512900e+00   1.1273593e+00   1.6577704e+00   3.2658339e+00  -5.5380979e-01  -6.0377168e-01  -8.8368978e-01   5.5846012e-02  -5.4871304e-01  -6.4253813e-01  -5.2639422e-01   4.3760090e-02  -4.8197533e-01   9.8589653e-01  -5.7262041e-01  -6.4896589e-01  -9.4842882e-01  -9.5298050e-02   1.3587083e+00   2.1519726e-01  -1.3752714e+00  -1.3587082e+00  -2.1519726e-01  -9.9534403e-01  -7.8127385e-01  -5.7296000e-01  -1.0962795e+00  -1.1245619e+00  -1.0014408e+00  -9.2939672e-01   7.2131507e-01   8.4535323e-01  -3.0896830e-01   0.0000000e+00   0.0000000e+00   0.0000000e+00   0.0000000e+00   0.0000000e+00   0.0000000e+00   0.0000000e+00   0.0000000e+00   0.0000000e+00   0.0000000e+00  -1.0624307e+00   0.0000000e+00   0.0000000e+00   0.0000000e+00  -1.0624307e+00   0.0000000e+00  -1.0227775e+00  -8.8503009e-01  -1.0582273e+00   0.0000000e+00   0.0000000e+00  -6.9486083e-01   2.6625954e-01  -9.3971962e-01  -6.8088873e-01  -7.1998838e-01  -7.0580419e-01   4.2279443e-01  -4.3184220e-01  -5.0163873e-01  -5.5729603e-01  -4.9427739e-01  -1.1562100e+00  -1.0107420e+00  -7.2611320e-01  -7.5048992e-01  -3.4431649e-01   1.1409511e+00  -6.3568484e-01  -8.2896924e-01  -2.3131795e-01  -8.5631803e-01  -1.4033272e+00  -5.8635241e-02  -9.2719436e-01   2.0363348e+00  -2.0267452e+00  -1.1621903e+00  -1.9514536e+00  -1.0624307e+00  -1.1754049e+00  -1.1773497e+00  -1.1632041e+00  -1.1797544e+00  -3.0849302e-02  -6.3406011e-02  -6.0326137e-01  -7.5281834e-01  -1.2459469e+00  -8.2544934e-01  -1.2878745e+00  -3.9216027e-01  -1.3297328e+00  -1.3499727e+00
   8.6961453e-01   6.2794120e-01   0.0000000e+00   0.0000000e+00   6.2794120e-01   0.0000000e+00   7.0362563e-01  -3.0850866e-02   1.6315103e-01  -1.4484715e-01   9.6848355e-01   1.3135367e-01   5.9859612e-01   1.0975951e+00   7.1267261e-01  -8.3830359e-01   0.0000000e+00  -1.3808026e-01   8.4665709e-01  -3.2189780e-01  -1.7147114e-01   1.2157857e+00  -4.9841906e-02  -1.9967471e-01   8.8281757e-02  -1.0372101e-01  -4.3765447e-01  -8.5371694e-01   1.0712103e+00   2.4750604e-01  -2.2073727e-02   1.1923082e-01   1.0006192e+00  -1.2131436e+00   6.7741464e-01   5.9288466e-02  -2.3953170e-01   1.1639481e+00  -2.3646207e-01   0.0000000e+00   0.0000000e+00   5.2510493e-01   7.3679485e-01   9.9038059e-01   8.8651228e-01   6.4995139e-01   8.0327219e-01   8.4480731e-01   6.8307717e-01   0.0000000e+00   0.0000000e+00  -7.7754651e-01  -7.7246024e-01   4.6736675e-01   0.0000000e+00  -1.9875991e-02  -3.4422820e-01   1.8973873e-01  -1.0436311e-01  -4.1277236e-02   9.5872350e-01   1.0485230e+00  -1.3878131e-02  -8.3603155e-02  -1.0460130e-01   0.0000000e+00   0.0000000e+00   0.0000000e+00   0.0000000e+00   0.0000000e+00   0.0000000e+00  -1.5177087e-01  -4.5280817e-02   4.2691527e-01   3.2398093e-01  -3.9880960e-02   6.6064573e-01   5.3283321e-01   1.0458425e-01   4.6468208e-01   6.7844613e-01   6.9235764e-01   0.0000000e+00   0.0000000e+00   1.4955989e-01  -1.7879872e-01  -1.0993607e+00  -4.7969623e-01   5.3630951e-01   9.6131149e-01  -8.1285017e-02   1.9391064e+00  -5.4871304e-01  -6.4253813e-01  -5.2639422e-01  -4.2009699e-01  -4.8197533e-01  -4.8871727e-01   3.5450389e-01  -3.4051043e-01  -9.4842882e-01   6.0999437e-01   1.2291156e+00  -1.2827752e+00  -1.1280986e+00  -1.2291154e+00   1.2827754e+00  -9.9534403e-01   1.0595998e+00  -8.6471231e-01  -7.6740973e-01  -9.3791313e-01   1.0670610e+00  -9.2939672e-01  -9.7311130e-02  -1.9154539e-01   7.1146782e-03   0.0000000e+00   0.0000000e+00   0.0000000e+00   0.0000000e+00   0.0000000e+00   0.0000000e+00   0.0000000e+00   0.0000000e+00   0.0000000e+00   0.0000000e+00   5.2638370e-01   0.0000000e+00   0.0000000e+00   0.0000000e+00   5.2638370e-01   0.0000000e+00   5.2583137e-01  -8.8503009e-01   3.1207481e-01   0.0000000e+00   0.0000000e+00   7.1226912e-01   1.1048964e+00  -8.3437699e-01  -7.6364467e-01   5.5131982e-01   1.6383291e-01   2.3838007e+00  -4.3184220e-01  -5.0163873e-01   5.3722792e-01  -2.8146443e-01   6.9685475e-01  -1.0107420e+00   6.3508753e-01   2.0131485e-01   1.4634684e+00  -6.3529311e-01   1.7447633e-01   6.1197968e-01   6.4955886e-01   2.0433984e-01   7.5351550e-01  -5.8635241e-02  -4.2477630e-01  -8.1566391e-01   8.6667470e-01   6.6352696e-01   8.1581699e-01   5.2638370e-01   6.7012018e-01   7.4907451e-01   6.8777760e-01  -9.7661515e-01  -3.0849302e-02  -6.3406011e-02  -6.0326137e-01   1.1105434e+00  -1.2459469e+00  -6.4917092e-01   5.3230993e-01   6.7450176e-02   7.9157394e-01   6.7289150e-01
  -1.1780115e+00  -9.4593198e-01   0.0000000e+00   0.0000000e+00  -9.4593198e-01   0.0000000e+00  -6.6070466e-02  -3.0850866e-02  -1.4225439e+00  -1.4484715e-01  -9.7500081e-01   2.1584390e+00  -1.1671387e+00  -1.9446882e+00  -1.0460812e+00  -3.2245612e-01   0.0000000e+00  -1.3808026e-01  -1.5975387e+00  -3.2189780e-01  -1.7147114e-01  -7.2326024e-01  -4.9841906e-02   2.5317202e+00  -1.2507663e+00  -1.0372101e-01  -4.3765447e-01   3.0588949e+00  -1.0313665e+00  -3.8880900e-01   7.9180393e-01  -1.4022755e+00  -1.0698181e+00   7.1856055e-01  -1.3174713e+00  -1.2532076e-01   1.7598323e+00  -7.4766152e-01  -2.3646207e-01   0.0000000e+00   0.0000000e+00  -1.0506598e+00  -1.2065230e+00  -1.5105780e+00  -1.5625916e+00  -1.2096812e+00  -1.3759371e+00  -1.5804916e+00  -1.6937566e+00   0.0000000e+00   0.0000000e+00   5.0071165e-02   8.5167692e-01  -7.1851356e-01   0.0000000e+00  -2.0065015e-02  -5.8570934e-01   4.3515767e-01  -1.0533855e-01  -4.1277236e-02  -5.1597831e-02  -2.2387545e-01  -1.3810799e-02  -4.0444397e-01  -1.0594592e-01   0.0000000e+00   0.0000000e+00   0.0000000e+00   0.0000000e+00   0.0000000e+00   0.0000000e+00  -1.5177087e-01  -4.5280817e-02  -8.0843044e-01  -3.8675095e-01   1.2412738e+00  -1.0304428e+00  -6.8770665e-01   4.6270713e-01  -5.8749120e-01   2.3431744e-01  -1.2798903e+00   0.0000000e+00   0.0000000e+00  -7.0149037e-01   6.7572424e-01   1.2836468e+00  -6.9555405e-01  -1.3975673e+00  -2.2664629e-01  -2.9948086e-02  -7.8594384e-01  -5.4871304e-01  -6.4253813e-01   1.3807617e+00  -5.8406509e-01  -4.8197533e-01   8.5417434e+00  -5.7262041e-01  -6.4896589e-01  -9.4842882e-01  -4.4794425e-01   2.5533240e-01   2.0031358e+00  -1.5740161e+00  -2.5533255e-01  -2.0031358e+00   8.8962307e-01  -8.9245913e-01   2.8890355e-01  -1.1733050e+00  -6.2067747e-01  -1.3144317e+00   8.3670854e-02  -6.4306193e-01  -8.1368448e-01  -2.6797650e-01   0.0000000e+00   0.0000000e+00   0.0000000e+00   0.0000000e+00   0.0000000e+00   0.0000000e+00   0.0000000e+00   0.0000000e+00   0.0000000e+00   0.0000000e+00  -9.6711702e-01   0.0000000e+00   0.0000000e+00   0.0000000e+00  -9.6711702e-01   0.0000000e+00  -6.3562529e-01   1.1297592e+00  -4.7008043e-01   0.0000000e+00   0.0000000e+00  -2.1124626e+00   1.7545512e+00  -7.1870664e-01  -4.0588435e-01  -7.1998838e-01  -8.5654129e-01  -3.5017879e-02  -4.3184220e-01  -5.8769988e-01  -5.5729603e-01  -5.6521504e-01  -1.1260165e+00  -1.0107420e+00  -1.2443527e-01   2.7655379e+00  -1.1108744e+00   2.9171954e+00  -1.5957784e+00  -6.5822557e-01  -4.5748180e-01  -2.5031677e-01  -1.4730230e+00  -5.8635241e-02   1.1096308e+00   1.4611684e+00  -2.0267452e+00  -5.6326702e-01  -1.7534225e+00  -9.6711702e-01  -1.2697314e+00  -1.2444258e+00  -1.0228601e+00  -5.1695920e-01  -3.0849302e-02  -6.3406011e-02   4.4334498e+00  -1.7843500e+00   7.2263409e-01   1.5668068e+00  -1.1733014e+00  -3.7810977e-01  -1.4129213e+00  -1.3806222e+00
  -6.7889572e-02   3.5988790e-01   0.0000000e+00   0.0000000e+00   3.5988790e-01   0.0000000e+00   7.0362563e-01  -3.0850866e-02   1.6315103e-01  -1.4484715e-01  -6.5284728e-02   1.3135367e-01   1.0017846e-02   8.3500656e-02  -2.2160971e-01  -6.8786645e-01   0.0000000e+00  -1.3808026e-01   1.0277142e-01  -3.2189780e-01  -1.7147114e-01  -1.2663071e-01  -4.9841906e-02  -1.1101397e+00   7.5780576e-01  -1.0372101e-01  -4.3765447e-01  -2.3431799e-01  -2.0352398e-01   6.7171607e-01   1.1073892e+00   1.1923082e-01  -1.1423166e-01   7.1856055e-01  -8.9849201e-02   4.2850691e-01   7.4804777e-01  -2.2631343e-01  -2.3646207e-01   0.0000000e+00   0.0000000e+00   5.9053507e-02  -9.4090537e-02   3.6776264e-02   1.1740624e-01   8.8429673e-03  -2.6344757e-01  -5.5492909e-02   1.4004946e-01   0.0000000e+00   0.0000000e+00  -6.4475100e-01  -3.7854920e-01   6.6501347e-01   0.0000000e+00  -1.9826199e-02  -5.6290840e-01   9.8563516e-02  -1.0518960e-01  -4.1277236e-02   4.8773406e-02   4.1094022e-01  -1.3629312e-02  -1.0205965e-01  -1.0529011e-01   0.0000000e+00   0.0000000e+00   0.0000000e+00   0.0000000e+00   0.0000000e+00   0.0000000e+00  -1.5177087e-01  -4.5280817e-02   1.9622401e-01   4.5602562e-01   6.6266644e-01   2.9423695e-02   2.7109928e-01   4.5038639e-01   1.8206036e-01   2.1185419e-01  -2.1143899e-02   0.0000000e+00   0.0000000e+00   4.1756326e-02  -7.0555271e-02  -1.0303892e+00  -3.8740042e-01   3.8696076e-01  -1.0049185e+00   1.5112973e-01   1.6963584e+00  -5.4871304e-01  -6.4253813e-01  -5.2639422e-01  -5.8406509e-01  -4.8197533e-01  -4.8871727e-01   1.2816282e+00  -6.4896589e-01   1.7032434e-01   2.5734817e-01   7.8702746e-01  -7.1330136e-01  -2.8490242e-01  -7.8702747e-01   7.1330143e-01  -9.9534403e-01   3.8340229e-01  -4.9079716e-01  -1.8450875e-01  -6.0709001e-01   3.5419110e-01  -9.2939672e-01   7.2131507e-01   8.4535323e-01   1.1384779e-01   0.0000000e+00   0.0000000e+00   0.0000000e+00   0.0000000e+00   0.0000000e+00   0.0000000e+00   0.0000000e+00   0.0000000e+00   0.0000000e+00   0.0000000e+00   9.1062689e-02   0.0000000e+00   0.0000000e+00   0.0000000e+00   9.1062689e-02   0.0000000e+00   5.2583137e-01   1.1297592e+00   1.1482640e+00   0.0000000e+00   0.0000000e+00   7.8831619e-02   1.0113414e+00  -5.5618075e-01   2.2819656e-01  -7.1998838e-01  -5.5506709e-01   7.8410997e-01  -4.3184220e-01   3.3855142e-01   3.6069181e-01  -7.3232772e-01  -3.3351112e-03   5.8094654e-04   9.3856639e-01  -7.5048992e-01   5.7806828e-01  -6.3529311e-01   1.2186862e-01   3.8647742e-01  -2.0570295e-01   1.2905595e+00  -7.2315412e-01  -5.8635241e-02   1.1234709e-01  -4.2585799e-01   1.0011504e-01   1.0504718e+00   1.6109760e-01   9.1062689e-02   1.9478779e-02   1.2124266e-01   2.4719829e-01   2.2551239e-02  -3.0849302e-02  -6.3406011e-02  -6.0326137e-01   1.9996623e-01  -6.7532835e-01   2.3064728e-01  -6.0980614e-02  -8.6960392e-02  -2.8987653e-01  -1.8529332e-01
   4.8756527e-02  -3.2362456e-02   0.0000000e+00   0.0000000e+00  -3.2362456e-02   0.0000000e+00   7.0362563e-01  -3.0850866e-02  -6.2969644e-01  -1.4484715e-01   1.0011820e-01   1.3135367e-01   9.4100456e-02   8.3500656e-02   7.6224088e-02  -2.2121311e-01   0.0000000e+00  -1.3808026e-01   1.0277142e-01  -3.2189780e-01  -1.7147114e-01   9.7105365e-02  -4.9841906e-02  -6.5490720e-01   7.5780576e-01  -1.0372101e-01  -4.3765447e-01   4.7457991e-01   1.3093487e-01  -1.7670398e-01  -2.3910763e-01  -6.4152236e-01   8.4848845e-02   1.2014866e+00   6.3603568e-02  -1.2532076e-01  -1.7175657e-01   2.0814331e-01  -2.3646207e-01   0.0000000e+00   0.0000000e+00   1.3006821e-01   8.6769620e-02   1.7176986e-01   1.4753525e-01   9.3995845e-02  -8.0244695e-02  -9.6040021e-02  -7.6177923e-02   0.0000000e+00   0.0000000e+00  -2.2303881e-01  -1.8049275e-01  -5.2086684e-01   0.0000000e+00  -1.9526976e-02  -3.4597910e-01   8.5820739e-02  -1.0167327e-01  -4.1277236e-02   3.5224901e-01   2.8898869e-01  -1.3638410e-02  -2.7423666e-01  -1.0175618e-01   0.0000000e+00   0.0000000e+00   0.0000000e+00   0.0000000e+00   0.0000000e+00   0.0000000e+00  -1.5177087e-01  -4.5280817e-02   1.3753018e-01   7.8498869e-02  -1.4381608e-01   8.7294707e-02   3.9865819e-02  -1.5933825e-01  -9.0105492e-03  -3.7887403e-01   2.1119272e-02   0.0000000e+00   0.0000000e+00   4.2569553e-01  -4.5606113e-01  -8.7214471e-01  -6.7415706e-01  -3.0744792e-01  -2.2664629e-01   1.3056263e-01   1.9391064e+00   4.2044448e-02   3.6151753e-02  -5.2639422e-01  -5.0208104e-01  -4.8197533e-01  -4.8871727e-01   3.5450389e-01  -3.4051043e-01   1.7032434e-01   6.0999437e-01   1.5103053e-01  -7.2009576e-01   6.0467672e-02  -1.5103053e-01   7.2009569e-01  -2.8523797e-01   1.2153233e-01  -5.0601112e-01   6.7335482e-02  -9.0372668e-02   3.3233318e-01  -2.3789081e-01   7.2131507e-01   8.4535323e-01  -1.5545951e-01   0.0000000e+00   0.0000000e+00   0.0000000e+00   0.0000000e+00   0.0000000e+00   0.0000000e+00   0.0000000e+00   0.0000000e+00   0.0000000e+00   0.0000000e+00   6.6761671e-02   0.0000000e+00   0.0000000e+00   0.0000000e+00   6.6761671e-02   0.0000000e+00  -6.3562529e-01  -8.8503009e-01  -3.1515023e-01   0.0000000e+00   0.0000000e+00  -3.9223726e-01   8.2104048e-01  -5.7063953e-01   5.3955949e-01  -7.1998838e-01  -5.5506709e-01   2.1554137e+00  -4.3184220e-01  -4.6371345e-01  -2.3745410e-01  -3.5240212e-01   2.5200489e-02   2.3367824e-01   2.5444736e-01  -1.1160727e-01   1.0207682e+00  -4.6329179e-01  -4.3314448e-01  -5.4383625e-01   6.4955886e-01  -5.9953289e-01   9.3608183e-01  -5.8635241e-02   1.3086855e-01  -4.3564521e-01   2.7329845e-01  -3.9395905e-01   3.5295796e-01   6.6761671e-02   6.1918219e-02   9.4412236e-02   3.9061103e-02   1.2412091e-01  -3.0849302e-02  -6.3406011e-02  -7.6424531e-02   1.7763577e-01  -5.2384465e-01   8.5052259e-02   4.1876122e-02  -1.6836634e-01   5.0041420e-01   5.9902342e-02
   1.8471753e-01  -4.2537625e-01   0.0000000e+00   0.0000000e+00  -4.2537625e-01   0.0000000e+00  -6.6070466e-02  -3.0850866e-02  -1.4225439e+00  -1.4484715e-01   3.0687185e-01   1.3135367e-01   1.0017846e-02   3.0885498e-01   9.6396288e-02  -8.1384981e-01   0.0000000e+00  -1.3808026e-01   2.0904080e-01  -3.2189780e-01   1.0093173e+00   5.4457752e-01  -4.9841906e-02  -1.1101397e+00   8.8281757e-02  -1.0372101e-01  -4.3765447e-01   1.2596096e-01   2.0828576e-01  -8.1301902e-01  -1.1227462e+00  -1.4022755e+00   3.2374545e-01   7.1856055e-01   6.3603568e-02  -8.6375765e-01  -1.2019374e+00   7.7293707e-01  -2.3646207e-01   0.0000000e+00   0.0000000e+00   7.9984630e-02   1.1067205e-01   3.4766510e-01   2.0850954e-01  -8.0670464e-02   1.7502723e-01   7.8917665e-01   4.6260247e-01   0.0000000e+00   0.0000000e+00   8.3156216e-01  -1.2324584e-01  -3.2322012e-01   0.0000000e+00  -1.4148997e-02   2.0489911e+00   9.7686484e-01  -2.6406061e-02  -4.1277236e-02  -1.7846376e-01  -5.9763348e-01  -1.3791809e-02   7.7989427e-01  -2.7865246e-02   0.0000000e+00   0.0000000e+00   0.0000000e+00   0.0000000e+00   0.0000000e+00   0.0000000e+00  -1.5177087e-01  -4.5280817e-02  -9.7005415e-02  -6.5091772e-01  -7.8343085e-01   1.2477498e-01  -4.7856127e-01  -6.4719003e-01  -3.5933274e-01  -7.2808889e-02  -6.7968326e-02   0.0000000e+00   0.0000000e+00  -2.7752775e-01   2.5003164e-01  -6.5622855e-01  -2.1765887e-01   6.8565847e-01  -2.2664629e-01  -8.8368978e-01  -1.8690206e-01  -5.4871304e-01  -6.4253813e-01  -5.2639422e-01  -2.4965646e-01  -4.8197533e-01  -4.8871727e-01  -5.7262041e-01   1.4702957e+00   1.7032434e-01  -4.4794425e-01  -5.9816230e-02  -7.4357319e-02   1.3302863e+00   5.9816303e-02   7.4357108e-02  -9.9534403e-01  -1.2717051e-01  -9.7335615e-02   8.6254245e-01  -1.2840264e-02  -8.4473774e-02  -9.2939672e-01  -3.9499312e-01  -5.3717846e-01  -1.8429548e-01   0.0000000e+00   0.0000000e+00   0.0000000e+00   0.0000000e+00   0.0000000e+00   0.0000000e+00   0.0000000e+00   0.0000000e+00   0.0000000e+00   0.0000000e+00  -1.0973801e-01   0.0000000e+00   0.0000000e+00   0.0000000e+00  -1.0973801e-01   0.0000000e+00  -2.4847307e-01   1.1297592e+00  -4.6162402e-01   0.0000000e+00   0.0000000e+00  -1.1473995e-01   4.4362949e-01  -5.5618075e-01   3.6263233e-01  -7.1998838e-01  -2.3040259e-01  -6.9441258e-01  -4.3184220e-01  -7.1168626e-01   7.2207169e-01   9.8976834e-01  -8.1072253e-02   5.8094654e-04   7.4885115e-01  -2.8110674e-01  -5.1458573e-01  -6.3529311e-01  -2.1745229e-01  -5.3266611e-01   5.7271387e-01  -3.7215263e-01  -5.4723036e-01  -5.8635241e-02  -2.1960129e-01  -2.4170881e-01   2.7329845e-01  -5.2082583e-01   2.4419761e-01  -1.0973801e-01  -4.7936325e-02  -2.6779845e-01  -4.1895660e-01  -1.8058803e-01  -3.0849302e-02  -6.3406011e-02  -6.0326137e-01  -2.8517611e-03  -6.7532835e-01   9.5147467e-02  -1.2164247e-02  -2.0791051e-01   9.1635668e-01   3.3574746e-01
   5.4640445e-01   5.6478546e-01   0.0000000e+00   0.0000000e+00   5.6478546e-01   0.0000000e+00   7.0362563e-01  -3.0850866e-02   1.6315103e-01  -1.4484715e-01   5.1362551e-01  -3.7541767e-01   5.9859612e-01   7.5956362e-01   4.1255445e-01  -4.7421377e-01   0.0000000e+00  -1.3808026e-01   7.4038771e-01  -3.2189780e-01  -1.7147114e-01   3.9542013e-01  -4.9841906e-02  -6.5490720e-01   7.5780576e-01  -1.0372101e-01  -4.3765447e-01  -1.9255827e-01   4.9013733e-01   2.4750604e-01   1.5634841e-02   1.1923082e-01   5.2282595e-01   1.2014866e+00   6.0068826e-01   2.4389769e-01   2.2605048e-03   4.2537168e-01  -2.3646207e-01   0.0000000e+00   0.0000000e+00   5.7424980e-01   5.5928897e-01   7.2907698e-01   7.7810202e-01   6.4310066e-01   3.9577433e-01   3.8950543e-01   5.6161034e-01   0.0000000e+00   0.0000000e+00  -5.7071042e-01  -5.1973482e-01   7.2073316e-02   0.0000000e+00  -1.9433951e-02  -3.1829919e-01  -3.3972198e-02  -1.0167809e-01  -4.1277236e-02   6.4685089e-01   5.2293265e-01  -1.3567785e-02  -5.0709281e-01  -1.0158058e-01   0.0000000e+00   0.0000000e+00   0.0000000e+00   0.0000000e+00   0.0000000e+00   0.0000000e+00  -1.5177087e-01  -4.5280817e-02   5.6419155e-01   5.7446954e-01   1.4855810e-01   4.1846830e-01   4.4032413e-01   6.6996739e-02   2.3013013e-01   2.7090928e-01   5.8895647e-01   0.0000000e+00   0.0000000e+00   5.6301186e-01  -5.9393779e-01  -8.4086501e-01  -7.5279636e-01   5.6056286e-01  -9.4647116e-01   3.9803086e-01   2.5812155e+00   4.2044448e-02   3.6151753e-02  -5.2639422e-01  -5.0208104e-01  -4.8197533e-01  -4.8871727e-01  -5.7262041e-01  -3.4051043e-01   1.7032434e-01   9.6264056e-01   3.3917163e-01  -1.1017058e+00  -1.4497129e-01  -3.3917148e-01   1.1017058e+00  -4.1078404e-01   7.0219867e-01  -6.8070024e-01   1.4436107e-01  -4.6657120e-02   1.0190722e+00  -2.3789081e-01  -2.2325376e-01  -3.3967366e-01  -2.5622327e-02   0.0000000e+00   0.0000000e+00   0.0000000e+00   0.0000000e+00   0.0000000e+00   0.0000000e+00   0.0000000e+00   0.0000000e+00   0.0000000e+00   0.0000000e+00   5.6229255e-01   0.0000000e+00   0.0000000e+00   0.0000000e+00   5.6229255e-01   0.0000000e+00   1.3867915e-01  -8.8503009e-01   1.4238359e-01   0.0000000e+00   0.0000000e+00   2.9991327e-01   4.4982174e-01  -5.7063953e-01   4.3638956e-02  -7.1998838e-01   7.2479779e-01   2.9295213e+00  -4.3184220e-01   5.8652408e-01  -2.3745410e-01  -8.0326537e-01   5.8254054e-01   2.3367824e-01  -1.3323027e-01  -1.1160727e-01   1.2175237e+00  -4.6329179e-01   5.1379713e-01  -5.4383625e-01   6.7517394e-01  -5.9134422e-03   9.8216457e-01  -5.8635241e-02  -6.6933840e-02  -8.7893721e-01   7.9973300e-01   2.5100724e-01   8.4610595e-01   5.6229255e-01   6.2898772e-01   7.1330062e-01   6.5711715e-01   2.2569047e-01  -3.0849302e-02  -6.3406011e-02  -7.6424531e-02   8.6107453e-01  -5.2384465e-01  -2.1430937e-01   5.0146078e-01   2.7326605e-02   9.5795093e-01   5.5029367e-01
   4.8756527e-02   2.1550876e-03   0.0000000e+00   0.0000000e+00   2.1550876e-03   0.0000000e+00   7.0362563e-01  -3.0850866e-02  -6.2969644e-01  -1.4484715e-01   1.0011820e-01   6.3812501e-01   9.4100456e-02   8.3500656e-02   7.6224088e-02  -2.2121311e-01   0.0000000e+00  -1.3808026e-01   1.0277142e-01  -3.2189780e-01  -1.7147114e-01   9.7105365e-02  -4.9841906e-02  -6.5490720e-01   7.5780576e-01  -1.0372101e-01  -4.3765447e-01   4.8476153e-01   1.3093487e-01  -1.7670398e-01  -2.3910763e-01  -6.4152236e-01   8.4848845e-02   1.2014866e+00   6.3603568e-02  -1.2532076e-01  -1.7175657e-01   2.0814331e-01  -2.3646207e-01   0.0000000e+00   0.0000000e+00   1.3006821e-01   8.6769620e-02   1.7176986e-01   1.4753525e-01   9.3995845e-02  -8.0244695e-02  -9.6040021e-02  -7.6177923e-02   0.0000000e+00   0.0000000e+00  -1.7621659e-01  -1.8049275e-01  -5.2086684e-01   0.0000000e+00  -1.9550612e-02  -3.4163237e-01  -1.4518582e-01  -1.0216572e-01  -4.1277236e-02   6.2542510e-01   2.9179151e-01  -1.3639375e-02  -1.2683697e-01  -1.0190050e-01   0.0000000e+00   0.0000000e+00   0.0000000e+00   0.0000000e+00   0.0000000e+00   0.0000000e+00  -1.5177087e-01  -4.5280817e-02   1.3753018e-01   7.8498869e-02  -1.4381608e-01   8.7294707e-02   3.9865819e-02  -1.5933825e-01  -9.0105492e-03  -4.7502436e-01   2.1119272e-02   0.0000000e+00   0.0000000e+00   4.2573747e-01  -4.5610325e-01  -8.7217122e-01  -6.7417738e-01  -3.0744792e-01  -2.2664629e-01   1.3056263e-01   1.9391064e+00   4.2044448e-02   3.6151753e-02  -5.2639422e-01  -5.0208104e-01  -4.8197533e-01  -4.8871727e-01   3.5450389e-01  -3.4051043e-01   1.7032434e-01   6.0999437e-01   1.5103053e-01  -7.2009576e-01   6.0467672e-02  -1.5103053e-01   7.2009569e-01  -2.8523797e-01   1.2153233e-01  -5.0601112e-01   6.7335482e-02  -9.0372668e-02   3.3233318e-01  -2.3789081e-01  -1.7345635e+00  -1.9197096e+00  -1.5522692e-01   0.0000000e+00   0.0000000e+00   0.0000000e+00   0.0000000e+00   0.0000000e+00   0.0000000e+00   0.0000000e+00   0.0000000e+00   0.0000000e+00   0.0000000e+00   6.6761671e-02   0.0000000e+00   0.0000000e+00   0.0000000e+00   6.6761671e-02   0.0000000e+00  -2.4847307e-01  -8.8503009e-01  -3.1362746e-01   0.0000000e+00   0.0000000e+00  -2.9922244e-01   4.4982174e-01  -5.7063953e-01   3.1095249e-01  -1.3659745e-01  -5.5506709e-01   2.1554137e+00  -4.3184220e-01  -4.6371345e-01  -2.3745410e-01  -3.5240212e-01   3.6512984e-02   5.8094654e-04  -1.3323027e-01   7.8886501e-01   1.0207682e+00  -4.6329179e-01  -4.3314448e-01  -5.4383625e-01   6.4955886e-01  -5.1161821e-01   7.0109384e-01  -5.8635241e-02   1.3086855e-01  -4.3564521e-01   2.7329845e-01  -3.9036141e-01   3.5313344e-01   6.6761671e-02   6.1918219e-02   8.0997025e-02   7.5789477e-02  -4.2624710e-01  -3.0849302e-02  -6.3406011e-02  -7.6424531e-02   1.7763577e-01  -5.2384465e-01   8.5052259e-02   4.1876122e-02  -1.6909059e-01   5.0041420e-01   5.9902342e-02
[truncated: 22,043,274 more chars]
