# Supplementary material for: Efficiency of different measures for defining the applicability domain of classification models
Source: J Cheminform. 2017 Aug 3;9:44. doi: 10.1186/s13321-017-0230-2 (PMC5543028; doi:10.1186/s13321-017-0230-2)
Supplement: Supplementary file 5 — Additional file 5. Data sets used in this study. The data are provided in the way they were used for the respective computations. In addition to the data, the indices for the fivefold CV are also provided. [file 13321_2017_230_MOESM5_ESM.zip › Additional_file_5/Data/CYP1A2/CYP1A2_EState_autoscaled_X.dat]

   1.6955102e+00   1.6068638e+00   6.6944500e-01   7.2495642e+00   1.6024012e+00  -7.3354013e-01   2.7134020e+00   7.0307512e+00   1.4004367e+00   3.3064728e+00  -4.2156044e-01   2.2178965e+00  -3.3019249e-02   1.1818963e+00   5.2132953e+00   2.0248090e+00  -4.5494378e-02   1.3945627e+00   8.5060969e-01  -1.8160641e+00   3.0353911e+00   2.0770630e+00  -1.5810022e+00   8.0902533e+00  -7.2883322e-01  -4.0804463e-01  -5.7782426e-01  -8.3286648e-01  -1.1732748e+00  -7.5968049e-01  -9.8060021e-01   1.2062134e+00  -1.3704791e+00  -3.5080516e-01  -1.4384264e+00  -6.0977696e-01  -6.1169544e-01  -3.0877559e-01  -5.6372719e-01  -7.3521185e-01  -4.6915834e-01  -4.1730424e-01  -6.1976166e-01  -6.1582154e-01  -4.8210230e-01  -3.5821676e-01  -5.0654930e-01  -6.5935773e-01  -2.0632776e-01  -4.3100753e-01  -4.9649729e-01  -3.4649144e-01  -3.8630316e-01  -3.7299531e-01  -4.6460438e-01  -2.4276216e-01  -1.4378803e-01   2.6925626e-01  -4.5304977e-01  -3.1179423e-01  -2.8127190e-01  -2.6272026e-01  -2.8079479e-01  -6.9680811e-02  -1.7554214e-01  -1.7875683e-01  -2.4176940e-01  -1.2385365e-01  -1.9387905e-01   2.4182970e-01  -9.0833096e-02  -1.6639038e-01   1.4889907e-01  -8.9226531e-02  -2.3678680e-01  -1.4152988e-01  -1.4045015e-01  -2.4825959e-01  -1.5914769e-01   2.0916893e-01  -1.5889173e-01  -2.6860522e-01  -2.4285169e-01  -1.7416056e-01   2.2318708e-01  -3.0804167e-01  -2.7313640e-01  -1.5684462e-01  -3.8647015e-01  -3.2594887e-01  -1.6694081e-01  -1.6596484e-01  -2.6463008e-01  -2.6207044e-01  -1.3553471e-01  -1.5895256e-01  -1.3733879e-01  -3.2482424e-01  -2.0781814e-01  -7.1813765e-02  -1.3083813e-01  -1.5919534e-01  -1.0226433e-01   1.1637074e-01  -2.3576150e-01  -2.1615272e-01  -1.5707120e-01  -1.6032134e-01  -7.9936167e-02  -2.1103827e-01  -9.8016353e-02  -2.2881330e-01  -9.8689071e-02  -3.1220577e-01  -1.7722738e-01  -2.1045933e-01   4.9131402e-02  -1.8895778e-01  -5.8518498e-02  -9.0555388e-02  -1.1273305e-01  -4.0300437e-02  -2.4740107e-01  -2.1947708e-01  -1.3536572e-01  -9.5532462e-02  -2.3408029e-01  -2.3457467e-01  -2.2836152e-01  -1.4283179e-01  -3.0155392e-01  -5.4762118e-02  -8.5488721e-02  -1.4879703e-01  -1.8273614e-01  -6.1026164e-02  -1.0014278e-01  -1.3203479e-01  -1.9754008e-01  -1.2126599e-01   1.2212974e-01  -1.0040980e-01  -8.4786235e-02  -1.4986685e-01  -7.0296990e-02  -2.3273603e-01  -1.0452728e-01  -7.2375560e-02  -1.0693567e-01  -1.2524187e-01  -1.6519811e-01  -6.7532654e-02  -7.4063041e-02  -5.4029970e-02  -5.7542018e-02  -1.3956395e-01  -1.1460078e-01  -1.0547166e-01  -1.5862253e-01  -9.2630564e-02  -6.3566093e-02  -6.1317010e-02  -7.0691424e-02  -8.1960472e-02  -7.5346684e-02   7.8905945e-02  -6.7209328e-02  -1.4602319e-01  -5.4137004e-02  -4.9335644e-02  -5.2024671e-02   5.3457575e-02  -1.1181393e-01  -5.5667363e-02  -7.4738270e-02  -1.2450814e-01   6.2359749e-02  -6.7086551e-02  -8.0568339e-02  -9.6696666e-02  -6.2554680e-02   5.0824806e-02  -6.6209661e-02  -1.0378167e-01   5.0553129e-02  -5.1023701e-02  -6.5195639e-02  -5.5300275e-02  -5.1262161e-02  -5.0667224e-02  -5.7270471e-02  -4.9182461e-02
  -4.6538719e-01  -1.1167493e-01   3.5659422e-01  -2.3570099e-01  -2.2950810e-01  -4.3050075e-02  -2.2042254e-01  -2.3561197e-01  -9.2581959e-01  -8.3669831e-01   2.4872493e-01  -6.2157965e-01   1.9270948e-01  -4.8503336e-01  -3.1086134e-01  -3.5167141e-01   2.4982034e-01  -2.5649549e-01   1.0351699e-01   4.2150457e-01   2.6890599e-02  -4.1222576e-01  -3.2197238e-01  -1.6950468e-01   1.2766665e+00   2.0162055e+00   1.3757174e+00   9.0142777e-01   1.6356936e-01   1.6234662e+00   9.9419866e-01  -3.6592854e-01   4.9383880e-01   2.1018186e+00   3.2335911e-01   6.7968475e-01   1.2173339e+00   1.9820081e+00   1.4828246e+00   5.7824573e-01   1.9145152e+00   2.8634967e+00   4.0954040e-01  -6.1582154e-01  -4.8210230e-01  -3.5821676e-01  -5.0654930e-01  -6.5935773e-01  -2.0632776e-01  -4.3100753e-01  -4.9649729e-01  -3.4649144e-01  -3.8630316e-01  -3.7299531e-01  -4.6460438e-01  -2.4276216e-01  -1.4378803e-01   2.6925626e-01  -4.5304977e-01  -3.1179423e-01  -2.8127190e-01  -2.6272026e-01  -2.8079479e-01  -6.9680811e-02  -1.7554214e-01  -1.7875683e-01  -2.4176940e-01  -1.2385365e-01  -1.9387905e-01   2.4182970e-01  -9.0833096e-02  -1.6639038e-01   1.4889907e-01  -8.9226531e-02  -2.3678680e-01  -1.4152988e-01  -1.4045015e-01  -2.4825959e-01  -1.5914769e-01   2.0916893e-01  -1.5889173e-01  -2.6860522e-01  -2.4285169e-01  -1.7416056e-01   2.2318708e-01  -3.0804167e-01  -2.7313640e-01  -1.5684462e-01  -3.8647015e-01  -3.2594887e-01  -1.6694081e-01  -1.6596484e-01  -2.6463008e-01  -2.6207044e-01  -1.3553471e-01  -1.5895256e-01  -1.3733879e-01  -3.2482424e-01  -2.0781814e-01  -7.1813765e-02  -1.3083813e-01  -1.5919534e-01  -1.0226433e-01   1.1637074e-01  -2.3576150e-01  -2.1615272e-01  -1.5707120e-01  -1.6032134e-01  -7.9936167e-02  -2.1103827e-01  -9.8016353e-02  -2.2881330e-01  -9.8689071e-02  -3.1220577e-01  -1.7722738e-01  -2.1045933e-01   4.9131402e-02  -1.8895778e-01  -5.8518498e-02  -9.0555388e-02  -1.1273305e-01  -4.0300437e-02  -2.4740107e-01  -2.1947708e-01  -1.3536572e-01  -9.5532462e-02  -2.3408029e-01  -2.3457467e-01  -2.2836152e-01  -1.4283179e-01  -3.0155392e-01  -5.4762118e-02  -8.5488721e-02  -1.4879703e-01  -1.8273614e-01  -6.1026164e-02  -1.0014278e-01  -1.3203479e-01  -1.9754008e-01  -1.2126599e-01   1.2212974e-01  -1.0040980e-01  -8.4786235e-02  -1.4986685e-01  -7.0296990e-02  -2.3273603e-01  -1.0452728e-01  -7.2375560e-02  -1.0693567e-01  -1.2524187e-01  -1.6519811e-01  -6.7532654e-02  -7.4063041e-02  -5.4029970e-02  -5.7542018e-02  -1.3956395e-01  -1.1460078e-01  -1.0547166e-01  -1.5862253e-01  -9.2630564e-02  -6.3566093e-02  -6.1317010e-02  -7.0691424e-02  -8.1960472e-02  -7.5346684e-02   7.8905945e-02  -6.7209328e-02  -1.4602319e-01  -5.4137004e-02  -4.9335644e-02  -5.2024671e-02   5.3457575e-02  -1.1181393e-01  -5.5667363e-02  -7.4738270e-02  -1.2450814e-01   6.2359749e-02  -6.7086551e-02  -8.0568339e-02  -9.6696666e-02  -6.2554680e-02   5.0824806e-02  -6.6209661e-02  -1.0378167e-01   5.0553129e-02  -5.1023701e-02  -6.5195639e-02  -5.5300275e-02  -5.1262161e-02  -5.0667224e-02  -5.7270471e-02  -4.9182461e-02
  -4.6538719e-01   3.6583786e-01  -3.9896994e-01  -2.3570099e-01  -2.2950810e-01   4.8246741e-01  -2.2042254e-01  -2.3561197e-01  -9.2581959e-01   1.0277287e+00   2.4872493e-01  -6.2157965e-01   1.9270948e-01  -4.8503336e-01  -3.1086134e-01  -3.5167141e-01   2.4982034e-01  -2.5649549e-01  -6.9104292e-01   4.2150457e-01   2.6890599e-02  -4.1222576e-01   2.9831629e-01  -1.6950468e-01   2.1526319e+00  -4.0804463e-01   2.2761780e+00   7.6954914e-01   1.3206697e+00   4.1736150e-01   2.0961852e+00  -1.1234151e+00   1.4671224e+00  -3.5080516e-01   1.6638481e+00   7.0257460e-01   3.0449724e-01   1.6003595e-01   1.4054635e+00   5.0971751e-01   8.5009083e-01   1.0233583e+00  -1.0232873e-01   1.8697381e+00   1.0770951e+00   2.9701376e+00   1.4173850e+00   1.1803342e+00  -2.0632776e-01  -4.3100753e-01  -4.9649729e-01  -3.4649144e-01  -3.8630316e-01  -3.7299531e-01  -4.6460438e-01  -2.4276216e-01  -1.4378803e-01   2.6925626e-01  -4.5304977e-01  -3.1179423e-01  -2.8127190e-01  -2.6272026e-01  -2.8079479e-01  -6.9680811e-02  -1.7554214e-01  -1.7875683e-01  -2.4176940e-01  -1.2385365e-01  -1.9387905e-01   2.4182970e-01  -9.0833096e-02  -1.6639038e-01   1.4889907e-01  -8.9226531e-02  -2.3678680e-01  -1.4152988e-01  -1.4045015e-01  -2.4825959e-01  -1.5914769e-01   2.0916893e-01  -1.5889173e-01  -2.6860522e-01  -2.4285169e-01  -1.7416056e-01   2.2318708e-01  -3.0804167e-01  -2.7313640e-01  -1.5684462e-01  -3.8647015e-01  -3.2594887e-01  -1.6694081e-01  -1.6596484e-01  -2.6463008e-01  -2.6207044e-01  -1.3553471e-01  -1.5895256e-01  -1.3733879e-01  -3.2482424e-01  -2.0781814e-01  -7.1813765e-02  -1.3083813e-01  -1.5919534e-01  -1.0226433e-01   1.1637074e-01  -2.3576150e-01  -2.1615272e-01  -1.5707120e-01  -1.6032134e-01  -7.9936167e-02  -2.1103827e-01  -9.8016353e-02  -2.2881330e-01  -9.8689071e-02  -3.1220577e-01  -1.7722738e-01  -2.1045933e-01   4.9131402e-02  -1.8895778e-01  -5.8518498e-02  -9.0555388e-02  -1.1273305e-01  -4.0300437e-02  -2.4740107e-01  -2.1947708e-01  -1.3536572e-01  -9.5532462e-02  -2.3408029e-01  -2.3457467e-01  -2.2836152e-01  -1.4283179e-01  -3.0155392e-01  -5.4762118e-02  -8.5488721e-02  -1.4879703e-01  -1.8273614e-01  -6.1026164e-02  -1.0014278e-01  -1.3203479e-01  -1.9754008e-01  -1.2126599e-01   1.2212974e-01  -1.0040980e-01  -8.4786235e-02  -1.4986685e-01  -7.0296990e-02  -2.3273603e-01  -1.0452728e-01  -7.2375560e-02  -1.0693567e-01  -1.2524187e-01  -1.6519811e-01  -6.7532654e-02  -7.4063041e-02  -5.4029970e-02  -5.7542018e-02  -1.3956395e-01  -1.1460078e-01  -1.0547166e-01  -1.5862253e-01  -9.2630564e-02  -6.3566093e-02  -6.1317010e-02  -7.0691424e-02  -8.1960472e-02  -7.5346684e-02   7.8905945e-02  -6.7209328e-02  -1.4602319e-01  -5.4137004e-02  -4.9335644e-02  -5.2024671e-02   5.3457575e-02  -1.1181393e-01  -5.5667363e-02  -7.4738270e-02  -1.2450814e-01   6.2359749e-02  -6.7086551e-02  -8.0568339e-02  -9.6696666e-02  -6.2554680e-02   5.0824806e-02  -6.6209661e-02  -1.0378167e-01   5.0553129e-02  -5.1023701e-02  -6.5195639e-02  -5.5300275e-02  -5.1262161e-02  -5.0667224e-02  -5.7270471e-02  -4.9182461e-02
   2.6254202e+00   1.8764252e-01   1.7024429e+00  -2.3570099e-01  -2.2950810e-01  -3.2376954e-01  -2.2042254e-01  -2.3561197e-01  -2.4408895e-01  -3.0446017e-01   5.0860750e-01   1.3175076e-01   1.9270948e-01  -4.8503336e-01  -3.1086134e-01  -3.5167141e-01   4.5484776e-01  -2.5649549e-01   1.3356008e+00   4.2150457e-01   2.6890599e-02  -4.1222576e-01  -6.1579333e-01  -1.6950468e-01  -7.2883322e-01   2.1176000e+00  -5.7782426e-01   7.3341801e-01  -5.3406106e-01   4.3043974e-01  -5.6613625e-01   9.4085489e-01  -1.3704791e+00  -3.5080516e-01  -7.4137212e-01  -6.0977696e-01  -6.1169544e-01  -3.0877559e-01  -5.6372719e-01   1.6975400e+00  -4.6915834e-01  -4.1730424e-01   1.6984862e+00  -6.1582154e-01  -4.8210230e-01  -3.5821676e-01  -5.0654930e-01   1.3053192e+00   2.6933235e+00   1.4656169e+00  -4.9649729e-01  -3.4649144e-01  -3.8630316e-01  -3.7299531e-01  -4.6460438e-01  -2.4276216e-01  -1.4378803e-01   2.6925626e-01  -4.5304977e-01  -3.1179423e-01  -2.8127190e-01  -2.6272026e-01  -2.8079479e-01  -6.9680811e-02  -1.7554214e-01  -1.7875683e-01  -2.4176940e-01  -1.2385365e-01  -1.9387905e-01   2.4182970e-01  -9.0833096e-02  -1.6639038e-01   1.4889907e-01  -8.9226531e-02  -2.3678680e-01  -1.4152988e-01  -1.4045015e-01  -2.4825959e-01  -1.5914769e-01   2.0916893e-01  -1.5889173e-01  -2.6860522e-01  -2.4285169e-01  -1.7416056e-01   2.2318708e-01  -3.0804167e-01  -2.7313640e-01  -1.5684462e-01  -3.8647015e-01  -3.2594887e-01  -1.6694081e-01  -1.6596484e-01  -2.6463008e-01  -2.6207044e-01  -1.3553471e-01  -1.5895256e-01  -1.3733879e-01  -3.2482424e-01  -2.0781814e-01  -7.1813765e-02  -1.3083813e-01  -1.5919534e-01  -1.0226433e-01   1.1637074e-01  -2.3576150e-01  -2.1615272e-01  -1.5707120e-01  -1.6032134e-01  -7.9936167e-02  -2.1103827e-01  -9.8016353e-02  -2.2881330e-01  -9.8689071e-02  -3.1220577e-01  -1.7722738e-01  -2.1045933e-01   4.9131402e-02  -1.8895778e-01  -5.8518498e-02  -9.0555388e-02  -1.1273305e-01  -4.0300437e-02  -2.4740107e-01  -2.1947708e-01  -1.3536572e-01  -9.5532462e-02  -2.3408029e-01  -2.3457467e-01  -2.2836152e-01  -1.4283179e-01  -3.0155392e-01  -5.4762118e-02  -8.5488721e-02  -1.4879703e-01  -1.8273614e-01  -6.1026164e-02  -1.0014278e-01  -1.3203479e-01  -1.9754008e-01  -1.2126599e-01   1.2212974e-01  -1.0040980e-01  -8.4786235e-02  -1.4986685e-01  -7.0296990e-02  -2.3273603e-01  -1.0452728e-01  -7.2375560e-02  -1.0693567e-01  -1.2524187e-01  -1.6519811e-01  -6.7532654e-02  -7.4063041e-02  -5.4029970e-02  -5.7542018e-02  -1.3956395e-01  -1.1460078e-01  -1.0547166e-01  -1.5862253e-01  -9.2630564e-02  -6.3566093e-02  -6.1317010e-02  -7.0691424e-02  -8.1960472e-02  -7.5346684e-02   7.8905945e-02  -6.7209328e-02  -1.4602319e-01  -5.4137004e-02  -4.9335644e-02  -5.2024671e-02   5.3457575e-02  -1.1181393e-01  -5.5667363e-02  -7.4738270e-02  -1.2450814e-01   6.2359749e-02  -6.7086551e-02  -8.0568339e-02  -9.6696666e-02  -6.2554680e-02   5.0824806e-02  -6.6209661e-02  -1.0378167e-01   5.0553129e-02  -5.1023701e-02  -6.5195639e-02  -5.5300275e-02  -5.1262161e-02  -5.0667224e-02  -5.7270471e-02  -4.9182461e-02
  -4.6538719e-01  -1.1167493e-01  -2.0122463e-01  -2.3570099e-01  -2.2950810e-01   6.6044693e-02  -2.2042254e-01  -2.3561197e-01  -1.7232783e-01  -8.3669831e-01   2.4872493e-01  -6.2157965e-01   1.9270948e-01  -4.8503336e-01  -3.1086134e-01  -3.5167141e-01   2.4982034e-01  -2.5649549e-01  -5.9522573e-02   4.2150457e-01   2.6890599e-02  -4.1222576e-01  -2.9074503e-01  -1.6950468e-01  -2.9085052e-01  -4.0804463e-01  -5.7782426e-01   1.4433947e+00   2.3097327e-01   8.8236573e-01  -1.4679624e-01   3.5344550e-01  -3.7937481e-01  -3.5080516e-01   2.3399318e-01  -6.0977696e-01  -6.1169544e-01  -3.0877559e-01   2.5208038e-01  -7.3521185e-01  -4.6915834e-01  -4.1730424e-01  -6.1976166e-01   1.7929371e+00  -4.8210230e-01  -3.5821676e-01  -5.0654930e-01   1.9061245e+00  -2.0632776e-01  -4.3100753e-01   1.8478155e+00   1.5522355e+00   2.5391264e+00   2.0177136e+00   1.3137059e+00   5.3140020e+00   5.3122450e+00  -3.2146177e-01   1.8984502e+00  -3.1179423e-01  -2.8127190e-01  -2.6272026e-01  -2.8079479e-01  -6.9680811e-02  -1.7554214e-01  -1.7875683e-01  -2.4176940e-01  -1.2385365e-01  -1.9387905e-01   2.4182970e-01  -9.0833096e-02  -1.6639038e-01   1.4889907e-01  -8.9226531e-02  -2.3678680e-01  -1.4152988e-01  -1.4045015e-01  -2.4825959e-01  -1.5914769e-01   2.0916893e-01  -1.5889173e-01  -2.6860522e-01  -2.4285169e-01  -1.7416056e-01   2.2318708e-01  -3.0804167e-01  -2.7313640e-01  -1.5684462e-01  -3.8647015e-01  -3.2594887e-01  -1.6694081e-01  -1.6596484e-01  -2.6463008e-01  -2.6207044e-01  -1.3553471e-01  -1.5895256e-01  -1.3733879e-01  -3.2482424e-01  -2.0781814e-01  -7.1813765e-02  -1.3083813e-01  -1.5919534e-01  -1.0226433e-01   1.1637074e-01  -2.3576150e-01  -2.1615272e-01  -1.5707120e-01  -1.6032134e-01  -7.9936167e-02  -2.1103827e-01  -9.8016353e-02  -2.2881330e-01  -9.8689071e-02  -3.1220577e-01  -1.7722738e-01  -2.1045933e-01   4.9131402e-02  -1.8895778e-01  -5.8518498e-02  -9.0555388e-02  -1.1273305e-01  -4.0300437e-02  -2.4740107e-01  -2.1947708e-01  -1.3536572e-01  -9.5532462e-02  -2.3408029e-01  -2.3457467e-01  -2.2836152e-01  -1.4283179e-01  -3.0155392e-01  -5.4762118e-02  -8.5488721e-02  -1.4879703e-01  -1.8273614e-01  -6.1026164e-02  -1.0014278e-01  -1.3203479e-01  -1.9754008e-01  -1.2126599e-01   1.2212974e-01  -1.0040980e-01  -8.4786235e-02  -1.4986685e-01  -7.0296990e-02  -2.3273603e-01  -1.0452728e-01  -7.2375560e-02  -1.0693567e-01  -1.2524187e-01  -1.6519811e-01  -6.7532654e-02  -7.4063041e-02  -5.4029970e-02  -5.7542018e-02  -1.3956395e-01  -1.1460078e-01  -1.0547166e-01  -1.5862253e-01  -9.2630564e-02  -6.3566093e-02  -6.1317010e-02  -7.0691424e-02  -8.1960472e-02  -7.5346684e-02   7.8905945e-02  -6.7209328e-02  -1.4602319e-01  -5.4137004e-02  -4.9335644e-02  -5.2024671e-02   5.3457575e-02  -1.1181393e-01  -5.5667363e-02  -7.4738270e-02  -1.2450814e-01   6.2359749e-02  -6.7086551e-02  -8.0568339e-02  -9.6696666e-02  -6.2554680e-02   5.0824806e-02  -6.6209661e-02  -1.0378167e-01   5.0553129e-02  -5.1023701e-02  -6.5195639e-02  -5.5300275e-02  -5.1262161e-02  -5.0667224e-02  -5.7270471e-02  -4.9182461e-02
  -4.6538719e-01   1.5910590e-01  -6.2386833e-01  -2.3570099e-01  -2.2950810e-01   5.5830157e-01  -2.2042254e-01  -2.3561197e-01  -9.2581959e-01   3.6163427e-01   2.4872493e-01  -6.2157965e-01   1.9270948e-01  -4.8503336e-01  -3.1086134e-01  -3.5167141e-01   2.4982034e-01  -2.5649549e-01  -6.9104292e-01   4.2150457e-01   2.6890599e-02  -4.1222576e-01   6.7446387e-01  -1.6950468e-01  -1.8711777e-01  -4.0804463e-01   1.7572685e+00   7.0993278e-01   2.0850530e-01  -1.9876912e-01   1.9840361e+00  -4.0880514e-01   1.6179128e+00  -3.5080516e-01   1.0765862e+00   6.8731470e-01   2.7764911e-01   4.3439725e-01  -5.6372719e-01  -7.3521185e-01   7.6780366e-01   1.0276081e+00  -6.1976166e-01   6.0601254e-01   1.0115347e+00  -3.5821676e-01   1.3943439e+00   2.0376876e+00  -2.0632776e-01  -4.3100753e-01  -4.9649729e-01  -3.4649144e-01  -3.8630316e-01  -3.7299531e-01  -4.6460438e-01  -2.4276216e-01  -1.4378803e-01   2.6925626e-01  -4.5304977e-01   1.9176900e+00  -2.8127190e-01  -2.6272026e-01  -2.8079479e-01  -6.9680811e-02  -1.7554214e-01  -1.7875683e-01  -2.4176940e-01  -1.2385365e-01  -1.9387905e-01   2.4182970e-01  -9.0833096e-02  -1.6639038e-01   1.4889907e-01  -8.9226531e-02  -2.3678680e-01  -1.4152988e-01  -1.4045015e-01  -2.4825959e-01  -1.5914769e-01   2.0916893e-01  -1.5889173e-01  -2.6860522e-01  -2.4285169e-01  -1.7416056e-01   2.2318708e-01  -3.0804167e-01  -2.7313640e-01  -1.5684462e-01  -3.8647015e-01  -3.2594887e-01  -1.6694081e-01  -1.6596484e-01  -2.6463008e-01  -2.6207044e-01  -1.3553471e-01  -1.5895256e-01  -1.3733879e-01  -3.2482424e-01  -2.0781814e-01  -7.1813765e-02  -1.3083813e-01  -1.5919534e-01  -1.0226433e-01   1.1637074e-01  -2.3576150e-01  -2.1615272e-01  -1.5707120e-01  -1.6032134e-01  -7.9936167e-02  -2.1103827e-01  -9.8016353e-02  -2.2881330e-01  -9.8689071e-02  -3.1220577e-01  -1.7722738e-01  -2.1045933e-01   4.9131402e-02  -1.8895778e-01  -5.8518498e-02  -9.0555388e-02  -1.1273305e-01  -4.0300437e-02  -2.4740107e-01  -2.1947708e-01  -1.3536572e-01  -9.5532462e-02  -2.3408029e-01  -2.3457467e-01  -2.2836152e-01  -1.4283179e-01  -3.0155392e-01  -5.4762118e-02  -8.5488721e-02  -1.4879703e-01  -1.8273614e-01  -6.1026164e-02  -1.0014278e-01  -1.3203479e-01  -1.9754008e-01  -1.2126599e-01   1.2212974e-01  -1.0040980e-01  -8.4786235e-02  -1.4986685e-01  -7.0296990e-02  -2.3273603e-01  -1.0452728e-01  -7.2375560e-02  -1.0693567e-01  -1.2524187e-01  -1.6519811e-01  -6.7532654e-02  -7.4063041e-02  -5.4029970e-02  -5.7542018e-02  -1.3956395e-01  -1.1460078e-01  -1.0547166e-01  -1.5862253e-01  -9.2630564e-02  -6.3566093e-02  -6.1317010e-02  -7.0691424e-02  -8.1960472e-02  -7.5346684e-02   7.8905945e-02  -6.7209328e-02  -1.4602319e-01  -5.4137004e-02  -4.9335644e-02  -5.2024671e-02   5.3457575e-02  -1.1181393e-01  -5.5667363e-02  -7.4738270e-02  -1.2450814e-01   6.2359749e-02  -6.7086551e-02  -8.0568339e-02  -9.6696666e-02  -6.2554680e-02   5.0824806e-02  -6.6209661e-02  -1.0378167e-01   5.0553129e-02  -5.1023701e-02  -6.5195639e-02  -5.5300275e-02  -5.1262161e-02  -5.0667224e-02  -5.7270471e-02  -4.9182461e-02
  -4.6538719e-01  -1.1167493e-01  -7.5520663e-01  -2.3570099e-01  -2.2950810e-01  -4.0389227e-02  -2.2042254e-01  -2.3561197e-01  -1.4840746e-01  -8.3669831e-01   2.4872493e-01  -6.2157965e-01   1.9270948e-01  -4.8503336e-01  -3.1086134e-01  -3.5167141e-01   2.4982034e-01  -2.5649549e-01  -6.9104292e-01   4.2150457e-01   2.6890599e-02  -4.1222576e-01   5.6374873e-01  -1.6950468e-01  -3.5654792e-01  -4.0804463e-01   1.1620488e+00   1.4433947e+00   7.0280060e-01   7.8064606e-01  -2.2481299e-01  -1.4187872e+00   4.8013058e-01  -3.5080516e-01   8.9785439e-01  -6.0977696e-01  -6.1169544e-01  -3.0877559e-01   1.2478627e-01  -7.3521185e-01  -4.6915834e-01  -4.1730424e-01  -6.1976166e-01   3.4069999e-01  -4.8210230e-01  -3.5821676e-01  -5.0654930e-01   1.8403429e+00  -2.0632776e-01  -4.3100753e-01   1.7740949e+00  -3.4649144e-01   2.2171892e+00   1.6838157e+00   1.1570672e+00   3.3989029e+00  -1.4378803e-01  -9.7225282e-01   1.8527900e+00  -3.1179423e-01   7.8247224e-01   2.3928257e+00  -2.8079479e-01  -6.9680811e-02  -1.7554214e-01  -1.7875683e-01  -2.4176940e-01  -1.2385365e-01  -1.9387905e-01   2.4182970e-01  -9.0833096e-02  -1.6639038e-01   1.4889907e-01  -8.9226531e-02  -2.3678680e-01  -1.4152988e-01  -1.4045015e-01  -2.4825959e-01  -1.5914769e-01   2.0916893e-01  -1.5889173e-01  -2.6860522e-01  -2.4285169e-01  -1.7416056e-01   2.2318708e-01  -3.0804167e-01  -2.7313640e-01  -1.5684462e-01  -3.8647015e-01  -3.2594887e-01  -1.6694081e-01  -1.6596484e-01  -2.6463008e-01  -2.6207044e-01  -1.3553471e-01  -1.5895256e-01  -1.3733879e-01  -3.2482424e-01  -2.0781814e-01  -7.1813765e-02  -1.3083813e-01  -1.5919534e-01  -1.0226433e-01   1.1637074e-01  -2.3576150e-01  -2.1615272e-01  -1.5707120e-01  -1.6032134e-01  -7.9936167e-02  -2.1103827e-01  -9.8016353e-02  -2.2881330e-01  -9.8689071e-02  -3.1220577e-01  -1.7722738e-01  -2.1045933e-01   4.9131402e-02  -1.8895778e-01  -5.8518498e-02  -9.0555388e-02  -1.1273305e-01  -4.0300437e-02  -2.4740107e-01  -2.1947708e-01  -1.3536572e-01  -9.5532462e-02  -2.3408029e-01  -2.3457467e-01  -2.2836152e-01  -1.4283179e-01  -3.0155392e-01  -5.4762118e-02  -8.5488721e-02  -1.4879703e-01  -1.8273614e-01  -6.1026164e-02  -1.0014278e-01  -1.3203479e-01  -1.9754008e-01  -1.2126599e-01   1.2212974e-01  -1.0040980e-01  -8.4786235e-02  -1.4986685e-01  -7.0296990e-02  -2.3273603e-01  -1.0452728e-01  -7.2375560e-02  -1.0693567e-01  -1.2524187e-01  -1.6519811e-01  -6.7532654e-02  -7.4063041e-02  -5.4029970e-02  -5.7542018e-02  -1.3956395e-01  -1.1460078e-01  -1.0547166e-01  -1.5862253e-01  -9.2630564e-02  -6.3566093e-02  -6.1317010e-02  -7.0691424e-02  -8.1960472e-02  -7.5346684e-02   7.8905945e-02  -6.7209328e-02  -1.4602319e-01  -5.4137004e-02  -4.9335644e-02  -5.2024671e-02   5.3457575e-02  -1.1181393e-01  -5.5667363e-02  -7.4738270e-02  -1.2450814e-01   6.2359749e-02  -6.7086551e-02  -8.0568339e-02  -9.6696666e-02  -6.2554680e-02   5.0824806e-02  -6.6209661e-02  -1.0378167e-01   5.0553129e-02  -5.1023701e-02  -6.5195639e-02  -5.5300275e-02  -5.1262161e-02  -5.0667224e-02  -5.7270471e-02  -4.9182461e-02
  -4.6538719e-01  -1.1167493e-01  -8.3578046e-01  -2.3570099e-01  -2.2950810e-01   5.6229285e-01  -2.2042254e-01  -2.3561197e-01  -2.6800933e-01  -8.3669831e-01   2.4872493e-01  -6.2157965e-01   1.9270948e-01  -4.8503336e-01  -3.1086134e-01  -3.5167141e-01   2.4982034e-01  -2.5649549e-01  -6.9104292e-01   4.2150457e-01   2.6890599e-02  -4.1222576e-01   1.0165453e+00  -1.6950468e-01   3.8533331e-01  -4.0804463e-01  -5.7782426e-01  -8.3286648e-01  -6.1943934e-01  -7.5968049e-01  -9.8060021e-01  -8.9612685e-02   3.1563194e-01  -3.5080516e-01  -1.2347054e-01  -6.0977696e-01  -6.1169544e-01  -3.0877559e-01   2.3197306e+00  -7.3521185e-01  -4.6915834e-01  -4.1730424e-01  -6.1976166e-01  -6.1582154e-01  -4.8210230e-01  -3.5821676e-01  -5.0654930e-01  -6.5935773e-01  -2.0632776e-01  -4.3100753e-01  -4.9649729e-01  -3.4649144e-01  -3.8630316e-01  -3.7299531e-01  -4.6460438e-01  -2.4276216e-01  -1.4378803e-01  -1.4378187e+00   1.3162827e+00  -3.1179423e-01  -2.8127190e-01  -2.6272026e-01   6.6980657e+00   1.0500569e+01   3.4489297e+00   3.7099710e+00   4.9957912e+00  -1.2385365e-01  -1.9387905e-01   2.4182970e-01  -9.0833096e-02  -1.6639038e-01   1.4889907e-01  -8.9226531e-02  -2.3678680e-01  -1.4152988e-01  -1.4045015e-01  -2.4825959e-01  -1.5914769e-01   2.0916893e-01  -1.5889173e-01  -2.6860522e-01  -2.4285169e-01  -1.7416056e-01   2.2318708e-01  -3.0804167e-01  -2.7313640e-01  -1.5684462e-01  -3.8647015e-01  -3.2594887e-01  -1.6694081e-01  -1.6596484e-01  -2.6463008e-01  -2.6207044e-01  -1.3553471e-01  -1.5895256e-01  -1.3733879e-01  -3.2482424e-01  -2.0781814e-01  -7.1813765e-02  -1.3083813e-01  -1.5919534e-01  -1.0226433e-01   1.1637074e-01  -2.3576150e-01  -2.1615272e-01  -1.5707120e-01  -1.6032134e-01  -7.9936167e-02  -2.1103827e-01  -9.8016353e-02  -2.2881330e-01  -9.8689071e-02  -3.1220577e-01  -1.7722738e-01  -2.1045933e-01   4.9131402e-02  -1.8895778e-01  -5.8518498e-02  -9.0555388e-02  -1.1273305e-01  -4.0300437e-02  -2.4740107e-01  -2.1947708e-01  -1.3536572e-01  -9.5532462e-02  -2.3408029e-01  -2.3457467e-01  -2.2836152e-01  -1.4283179e-01  -3.0155392e-01  -5.4762118e-02  -8.5488721e-02  -1.4879703e-01  -1.8273614e-01  -6.1026164e-02  -1.0014278e-01  -1.3203479e-01  -1.9754008e-01  -1.2126599e-01   1.2212974e-01  -1.0040980e-01  -8.4786235e-02  -1.4986685e-01  -7.0296990e-02  -2.3273603e-01  -1.0452728e-01  -7.2375560e-02  -1.0693567e-01  -1.2524187e-01  -1.6519811e-01  -6.7532654e-02  -7.4063041e-02  -5.4029970e-02  -5.7542018e-02  -1.3956395e-01  -1.1460078e-01  -1.0547166e-01  -1.5862253e-01  -9.2630564e-02  -6.3566093e-02  -6.1317010e-02  -7.0691424e-02  -8.1960472e-02  -7.5346684e-02   7.8905945e-02  -6.7209328e-02  -1.4602319e-01  -5.4137004e-02  -4.9335644e-02  -5.2024671e-02   5.3457575e-02  -1.1181393e-01  -5.5667363e-02  -7.4738270e-02  -1.2450814e-01   6.2359749e-02  -6.7086551e-02  -8.0568339e-02  -9.6696666e-02  -6.2554680e-02   5.0824806e-02  -6.6209661e-02  -1.0378167e-01   5.0553129e-02  -5.1023701e-02  -6.5195639e-02  -5.5300275e-02  -5.1262161e-02  -5.0667224e-02  -5.7270471e-02  -4.9182461e-02
  -4.6538719e-01  -1.1167493e-01  -8.3578046e-01  -2.3570099e-01  -2.2950810e-01   1.8647779e+00  -2.2042254e-01  -2.3561197e-01   4.0774122e-01  -8.3669831e-01   2.4872493e-01  -6.2157965e-01   1.9270948e-01  -4.8503336e-01  -3.1086134e-01  -3.5167141e-01   2.4982034e-01  -2.5649549e-01  -6.9104292e-01   4.2150457e-01   2.6890599e-02  -4.1222576e-01   1.0165453e+00  -1.6950468e-01  -7.2883322e-01  -4.0804463e-01  -5.7782426e-01   5.0037223e-01  -6.2842653e-01   3.5923597e-01  -8.6162467e-01  -3.7069261e-01  -4.5202838e-01  -3.5080516e-01  -7.4009547e-01  -6.0977696e-01  -6.1169544e-01  -3.0877559e-01  -5.6372719e-01  -7.3521185e-01  -4.6915834e-01  -4.1730424e-01  -6.1976166e-01  -6.1582154e-01  -4.8210230e-01  -3.5821676e-01  -5.0654930e-01  -6.5935773e-01  -2.0632776e-01  -4.3100753e-01   1.2875395e+00   5.0687727e+00  -3.8630316e-01   9.0917260e-01   5.0287015e-01  -2.4276216e-01  -1.4378803e-01  -8.0204593e-01  -4.5304977e-01  -3.1179423e-01  -2.8127190e-01  -2.6272026e-01  -2.8079479e-01  -6.9680811e-02  -1.7554214e-01  -1.7875683e-01  -2.4176940e-01   4.3561442e+00   6.6162274e+00  -2.6128041e+00   8.1395814e+00   4.7798799e+00  -2.8352688e+00   9.3332613e+00  -2.3678680e-01  -1.4152988e-01  -1.4045015e-01  -2.4825959e-01  -1.5914769e-01   2.0916893e-01  -1.5889173e-01  -2.6860522e-01  -2.4285169e-01  -1.7416056e-01   2.2318708e-01  -3.0804167e-01  -2.7313640e-01  -1.5684462e-01  -3.8647015e-01  -3.2594887e-01  -1.6694081e-01  -1.6596484e-01  -2.6463008e-01  -2.6207044e-01  -1.3553471e-01  -1.5895256e-01  -1.3733879e-01  -3.2482424e-01  -2.0781814e-01  -7.1813765e-02  -1.3083813e-01  -1.5919534e-01  -1.0226433e-01   1.1637074e-01  -2.3576150e-01  -2.1615272e-01  -1.5707120e-01  -1.6032134e-01  -7.9936167e-02  -2.1103827e-01  -9.8016353e-02  -2.2881330e-01  -9.8689071e-02  -3.1220577e-01  -1.7722738e-01  -2.1045933e-01   4.9131402e-02  -1.8895778e-01  -5.8518498e-02  -9.0555388e-02  -1.1273305e-01  -4.0300437e-02  -2.4740107e-01  -2.1947708e-01  -1.3536572e-01  -9.5532462e-02  -2.3408029e-01  -2.3457467e-01  -2.2836152e-01  -1.4283179e-01  -3.0155392e-01  -5.4762118e-02  -8.5488721e-02  -1.4879703e-01  -1.8273614e-01  -6.1026164e-02  -1.0014278e-01  -1.3203479e-01  -1.9754008e-01  -1.2126599e-01   1.2212974e-01  -1.0040980e-01  -8.4786235e-02  -1.4986685e-01  -7.0296990e-02  -2.3273603e-01  -1.0452728e-01  -7.2375560e-02  -1.0693567e-01  -1.2524187e-01  -1.6519811e-01  -6.7532654e-02  -7.4063041e-02  -5.4029970e-02  -5.7542018e-02  -1.3956395e-01  -1.1460078e-01  -1.0547166e-01  -1.5862253e-01  -9.2630564e-02  -6.3566093e-02  -6.1317010e-02  -7.0691424e-02  -8.1960472e-02  -7.5346684e-02   7.8905945e-02  -6.7209328e-02  -1.4602319e-01  -5.4137004e-02  -4.9335644e-02  -5.2024671e-02   5.3457575e-02  -1.1181393e-01  -5.5667363e-02  -7.4738270e-02  -1.2450814e-01   6.2359749e-02  -6.7086551e-02  -8.0568339e-02  -9.6696666e-02  -6.2554680e-02   5.0824806e-02  -6.6209661e-02  -1.0378167e-01   5.0553129e-02  -5.1023701e-02  -6.5195639e-02  -5.5300275e-02  -5.1262161e-02  -5.0667224e-02  -5.7270471e-02  -4.9182461e-02
  -2.4929745e-01  -1.0565541e+00  -5.3473537e-01  -2.3570099e-01  -2.2950810e-01   8.5990870e-01  -2.2042254e-01   4.9553762e-01  -2.5006905e-01   1.4229235e+00  -4.3919953e-01   3.8308812e-02   1.9270948e-01   1.1232605e+00  -3.1086134e-01   1.8305774e+00  -6.4176678e-01  -2.5649549e-01  -3.4845345e-01   4.2150457e-01   2.6890599e-02  -4.1222576e-01   3.3522133e-01  -1.6950468e-01   2.9402324e+00  -4.0804463e-01  -5.7782426e-01  -8.3286648e-01  -1.1732748e+00  -7.5968049e-01   1.0673394e+00   1.2062134e+00  -1.3704791e+00  -3.5080516e-01  -1.4384264e+00  -6.0977696e-01   3.4812547e-01  -3.0877559e-01  -5.6372719e-01  -7.3521185e-01   9.4299571e-01  -4.1730424e-01  -6.1976166e-01   6.4092208e-01  -4.8210230e-01  -3.5821676e-01  -5.0654930e-01  -6.5935773e-01  -2.0632776e-01  -4.3100753e-01  -4.9649729e-01  -3.4649144e-01  -3.8630316e-01  -3.7299531e-01  -4.6460438e-01  -2.4276216e-01  -1.4378803e-01   2.6925626e-01  -4.5304977e-01   5.9418300e+00  -2.8127190e-01  -2.6272026e-01  -2.8079479e-01  -6.9680811e-02  -1.7554214e-01  -1.7875683e-01  -2.4176940e-01  -1.2385365e-01  -1.9387905e-01   2.4182970e-01  -9.0833096e-02  -1.6639038e-01   1.4889907e-01  -8.9226531e-02   1.9796065e+00   2.9910935e+00  -3.5060631e-01  -2.4825959e-01  -1.5914769e-01   2.0916893e-01  -1.5889173e-01  -2.6860522e-01  -2.4285169e-01  -1.7416056e-01   2.2318708e-01  -3.0804167e-01  -2.7313640e-01  -1.5684462e-01  -3.8647015e-01  -3.2594887e-01  -1.6694081e-01  -1.6596484e-01  -2.6463008e-01  -2.6207044e-01  -1.3553471e-01  -1.5895256e-01  -1.3733879e-01  -3.2482424e-01  -2.0781814e-01  -7.1813765e-02  -1.3083813e-01  -1.5919534e-01  -1.0226433e-01   1.1637074e-01  -2.3576150e-01  -2.1615272e-01  -1.5707120e-01  -1.6032134e-01  -7.9936167e-02  -2.1103827e-01  -9.8016353e-02  -2.2881330e-01  -9.8689071e-02  -3.1220577e-01  -1.7722738e-01  -2.1045933e-01   4.9131402e-02  -1.8895778e-01  -5.8518498e-02  -9.0555388e-02  -1.1273305e-01  -4.0300437e-02  -2.4740107e-01  -2.1947708e-01  -1.3536572e-01  -9.5532462e-02  -2.3408029e-01  -2.3457467e-01  -2.2836152e-01  -1.4283179e-01  -3.0155392e-01  -5.4762118e-02  -8.5488721e-02  -1.4879703e-01  -1.8273614e-01  -6.1026164e-02  -1.0014278e-01  -1.3203479e-01  -1.9754008e-01  -1.2126599e-01   1.2212974e-01  -1.0040980e-01  -8.4786235e-02  -1.4986685e-01  -7.0296990e-02  -2.3273603e-01  -1.0452728e-01  -7.2375560e-02  -1.0693567e-01  -1.2524187e-01  -1.6519811e-01  -6.7532654e-02  -7.4063041e-02  -5.4029970e-02  -5.7542018e-02  -1.3956395e-01  -1.1460078e-01  -1.0547166e-01  -1.5862253e-01  -9.2630564e-02  -6.3566093e-02  -6.1317010e-02  -7.0691424e-02  -8.1960472e-02  -7.5346684e-02   7.8905945e-02  -6.7209328e-02  -1.4602319e-01  -5.4137004e-02  -4.9335644e-02  -5.2024671e-02   5.3457575e-02  -1.1181393e-01  -5.5667363e-02  -7.4738270e-02  -1.2450814e-01   6.2359749e-02  -6.7086551e-02  -8.0568339e-02  -9.6696666e-02  -6.2554680e-02   5.0824806e-02  -6.6209661e-02  -1.0378167e-01   5.0553129e-02  -5.1023701e-02  -6.5195639e-02  -5.5300275e-02  -5.1262161e-02  -5.0667224e-02  -5.7270471e-02  -4.9182461e-02
  -4.6538719e-01   4.8569166e-01  -6.9912960e-01  -2.3570099e-01  -2.2950810e-01   2.2303473e-01  -2.2042254e-01  -2.3561197e-01   3.4794028e-01  -2.7258962e-01   2.4872493e-01   5.6636445e-01   1.9270948e-01  -4.8503336e-01  -3.1086134e-01  -3.5167141e-01  -1.3766267e-01  -2.5649549e-01  -6.9104292e-01   4.2150457e-01   2.6890599e-02  -4.1222576e-01   8.0647039e-01  -1.6950468e-01  -7.2883322e-01  -4.0804463e-01  -5.7782426e-01  -8.3286648e-01  -1.1732748e+00  -7.5968049e-01  -9.8060021e-01   1.2062134e+00  -1.3704791e+00  -3.5080516e-01  -1.4384264e+00  -6.0977696e-01  -6.1169544e-01  -3.0877559e-01  -5.6372719e-01  -6.1351008e-02  -4.6915834e-01  -4.1730424e-01  -2.5996959e-01  -6.1582154e-01  -4.8210230e-01  -3.5821676e-01  -5.0654930e-01  -6.5935773e-01  -2.0632776e-01   1.6929277e+00  -4.9649729e-01  -3.4649144e-01  -3.8630316e-01  -3.7299531e-01  -4.6460438e-01  -2.4276216e-01  -1.4378803e-01   2.6925626e-01  -4.5304977e-01  -3.1179423e-01  -2.8127190e-01  -2.6272026e-01  -2.8079479e-01  -6.9680811e-02  -1.7554214e-01  -1.7875683e-01  -2.4176940e-01  -1.2385365e-01  -1.9387905e-01   2.4182970e-01  -9.0833096e-02  -1.6639038e-01   1.4889907e-01  -8.9226531e-02  -2.3678680e-01  -1.4152988e-01  -1.4045015e-01   1.6503758e+00   2.1092029e+00  -1.3999277e+00   4.1058111e+00   1.5919007e+00  -2.4285169e-01  -1.7416056e-01   2.2318708e-01  -3.0804167e-01  -2.7313640e-01  -1.5684462e-01  -3.8647015e-01  -3.2594887e-01  -1.6694081e-01  -1.6596484e-01  -2.6463008e-01  -2.6207044e-01  -1.3553471e-01  -1.5895256e-01  -1.3733879e-01  -3.2482424e-01  -2.0781814e-01  -7.1813765e-02  -1.3083813e-01  -1.5919534e-01  -1.0226433e-01   1.1637074e-01  -2.3576150e-01  -2.1615272e-01  -1.5707120e-01  -1.6032134e-01  -7.9936167e-02  -2.1103827e-01  -9.8016353e-02  -2.2881330e-01  -9.8689071e-02  -3.1220577e-01  -1.7722738e-01  -2.1045933e-01   4.9131402e-02  -1.8895778e-01  -5.8518498e-02  -9.0555388e-02  -1.1273305e-01  -4.0300437e-02  -2.4740107e-01  -2.1947708e-01  -1.3536572e-01  -9.5532462e-02  -2.3408029e-01  -2.3457467e-01  -2.2836152e-01  -1.4283179e-01  -3.0155392e-01  -5.4762118e-02  -8.5488721e-02  -1.4879703e-01  -1.8273614e-01  -6.1026164e-02  -1.0014278e-01  -1.3203479e-01  -1.9754008e-01  -1.2126599e-01   1.2212974e-01  -1.0040980e-01  -8.4786235e-02  -1.4986685e-01  -7.0296990e-02  -2.3273603e-01  -1.0452728e-01  -7.2375560e-02  -1.0693567e-01  -1.2524187e-01  -1.6519811e-01  -6.7532654e-02  -7.4063041e-02  -5.4029970e-02  -5.7542018e-02  -1.3956395e-01  -1.1460078e-01  -1.0547166e-01  -1.5862253e-01  -9.2630564e-02  -6.3566093e-02  -6.1317010e-02  -7.0691424e-02  -8.1960472e-02  -7.5346684e-02   7.8905945e-02  -6.7209328e-02  -1.4602319e-01  -5.4137004e-02  -4.9335644e-02  -5.2024671e-02   5.3457575e-02  -1.1181393e-01  -5.5667363e-02  -7.4738270e-02  -1.2450814e-01   6.2359749e-02  -6.7086551e-02  -8.0568339e-02  -9.6696666e-02  -6.2554680e-02   5.0824806e-02  -6.6209661e-02  -1.0378167e-01   5.0553129e-02  -5.1023701e-02  -6.5195639e-02  -5.5300275e-02  -5.1262161e-02  -5.0667224e-02  -5.7270471e-02  -4.9182461e-02
  -4.6538719e-01   1.5434491e+00   8.7899599e-01  -2.3570099e-01  -2.2950810e-01   6.7830582e-01  -2.2042254e-01  -2.3561197e-01  -9.2581959e-01   6.1978570e-01   2.4872493e-01  -6.2157965e-01   8.0181874e-01  -4.8503336e-01  -3.1086134e-01  -3.5167141e-01   2.4982034e-01   2.6568543e+00   3.0989619e-01  -1.6446907e-02   2.6890599e-02   8.0593680e-01  -1.0763923e-01  -1.6950468e-01   2.3408877e+00  -4.0804463e-01  -5.7782426e-01  -8.3286648e-01   1.0398201e+00  -7.5968049e-01  -9.8060021e-01   4.1061429e-01   3.0192372e-01  -3.5080516e-01   7.5742221e-01   7.6742918e-01  -6.1169544e-01   2.4348374e+00   4.5069388e+00   7.5527697e-01  -4.6915834e-01  -4.1730424e-01   1.3646585e+00  -6.1582154e-01  -4.8210230e-01  -3.5821676e-01  -5.0654930e-01  -6.5935773e-01  -2.0632776e-01  -4.3100753e-01   1.5971657e+00  -3.4649144e-01   2.8050745e+00  -3.7299531e-01   4.2621997e+00  -2.4276216e-01  -1.4378803e-01   2.6925626e-01  -4.5304977e-01  -3.1179423e-01  -2.8127190e-01  -2.6272026e-01  -2.8079479e-01  -6.9680811e-02  -1.7554214e-01  -1.7875683e-01  -2.4176940e-01  -1.2385365e-01  -1.9387905e-01   2.4182970e-01  -9.0833096e-02  -1.6639038e-01   1.4889907e-01  -8.9226531e-02  -2.3678680e-01  -1.4152988e-01  -1.4045015e-01  -2.4825959e-01  -1.5914769e-01   2.0916893e-01  -1.5889173e-01  -2.6860522e-01   3.3690208e+00  -1.7416056e-01   2.2318708e-01  -3.0804167e-01  -2.7313640e-01  -1.5684462e-01  -3.8647015e-01  -3.2594887e-01  -1.6694081e-01  -1.6596484e-01  -2.6463008e-01  -2.6207044e-01  -1.3553471e-01  -1.5895256e-01  -1.3733879e-01  -3.2482424e-01  -2.0781814e-01  -7.1813765e-02  -1.3083813e-01  -1.5919534e-01  -1.0226433e-01   1.1637074e-01  -2.3576150e-01  -2.1615272e-01  -1.5707120e-01  -1.6032134e-01  -7.9936167e-02  -2.1103827e-01  -9.8016353e-02  -2.2881330e-01  -9.8689071e-02  -3.1220577e-01  -1.7722738e-01  -2.1045933e-01   4.9131402e-02  -1.8895778e-01  -5.8518498e-02  -9.0555388e-02  -1.1273305e-01  -4.0300437e-02  -2.4740107e-01  -2.1947708e-01  -1.3536572e-01  -9.5532462e-02  -2.3408029e-01  -2.3457467e-01  -2.2836152e-01  -1.4283179e-01  -3.0155392e-01  -5.4762118e-02  -8.5488721e-02  -1.4879703e-01  -1.8273614e-01  -6.1026164e-02  -1.0014278e-01  -1.3203479e-01  -1.9754008e-01  -1.2126599e-01   1.2212974e-01  -1.0040980e-01  -8.4786235e-02  -1.4986685e-01  -7.0296990e-02  -2.3273603e-01  -1.0452728e-01  -7.2375560e-02  -1.0693567e-01  -1.2524187e-01  -1.6519811e-01  -6.7532654e-02  -7.4063041e-02  -5.4029970e-02  -5.7542018e-02  -1.3956395e-01  -1.1460078e-01  -1.0547166e-01  -1.5862253e-01  -9.2630564e-02  -6.3566093e-02  -6.1317010e-02  -7.0691424e-02  -8.1960472e-02  -7.5346684e-02   7.8905945e-02  -6.7209328e-02  -1.4602319e-01  -5.4137004e-02  -4.9335644e-02  -5.2024671e-02   5.3457575e-02  -1.1181393e-01  -5.5667363e-02  -7.4738270e-02  -1.2450814e-01   6.2359749e-02  -6.7086551e-02  -8.0568339e-02  -9.6696666e-02  -6.2554680e-02   5.0824806e-02  -6.6209661e-02  -1.0378167e-01   5.0553129e-02  -5.1023701e-02  -6.5195639e-02  -5.5300275e-02  -5.1262161e-02  -5.0667224e-02  -5.7270471e-02  -4.9182461e-02
  -4.6538719e-01  -9.1070030e-01  -8.3578046e-01  -2.3570099e-01  -2.2950810e-01  -2.3596156e-01  -2.2042254e-01  -2.3561197e-01  -1.2448709e-01   7.8232549e-01   2.4872493e-01  -6.2157965e-01   1.9270948e-01  -4.8503336e-01  -3.1086134e-01  -3.5167141e-01   2.4982034e-01  -2.5649549e-01  -6.9104292e-01   4.2150457e-01   2.6890599e-02  -4.1222576e-01   1.0165453e+00  -1.6950468e-01  -4.1725079e-01   1.3617501e+00   4.9204505e-01   1.5156570e+00  -5.5203543e-01   1.7978428e+00  -1.0795840e+00  -2.1000487e+00   1.0010429e+00  -3.5080516e-01  -2.1338050e-02  -6.0977696e-01   2.5751300e-01  -3.0877559e-01  -1.6285623e-01   2.2989393e-01   7.2798729e-01  -4.1730424e-01  -6.1976166e-01  -6.1582154e-01   9.8017970e-01   2.3734207e+00  -5.0654930e-01   2.5281371e-01  -2.0632776e-01  -4.3100753e-01   1.4792128e+00  -3.4649144e-01  -3.8630316e-01   1.2964942e+00   9.5435826e-01   1.8261402e+00  -1.4378803e-01  -2.5742000e+00   1.8756201e+00  -3.1179423e-01   1.9598990e+00   5.1496877e+00  -2.8079479e-01  -6.9680811e-02  -1.7554214e-01  -1.7875683e-01  -2.4176940e-01  -1.2385365e-01  -1.9387905e-01   2.4182970e-01  -9.0833096e-02   5.9104560e+00   1.4889907e-01  -8.9226531e-02  -2.3678680e-01  -1.4152988e-01  -1.4045015e-01  -2.4825959e-01  -1.5914769e-01   2.0916893e-01  -1.5889173e-01  -2.6860522e-01  -2.4285169e-01  -1.7416056e-01   2.2318708e-01  -3.0804167e-01  -2.7313640e-01  -1.5684462e-01  -3.8647015e-01  -3.2594887e-01  -1.6694081e-01  -1.6596484e-01  -2.6463008e-01  -2.6207044e-01  -1.3553471e-01  -1.5895256e-01  -1.3733879e-01  -3.2482424e-01  -2.0781814e-01  -7.1813765e-02  -1.3083813e-01  -1.5919534e-01  -1.0226433e-01   1.1637074e-01  -2.3576150e-01  -2.1615272e-01  -1.5707120e-01  -1.6032134e-01  -7.9936167e-02  -2.1103827e-01  -9.8016353e-02  -2.2881330e-01  -9.8689071e-02  -3.1220577e-01  -1.7722738e-01  -2.1045933e-01   4.9131402e-02  -1.8895778e-01  -5.8518498e-02  -9.0555388e-02  -1.1273305e-01  -4.0300437e-02  -2.4740107e-01  -2.1947708e-01  -1.3536572e-01  -9.5532462e-02  -2.3408029e-01  -2.3457467e-01  -2.2836152e-01  -1.4283179e-01  -3.0155392e-01  -5.4762118e-02  -8.5488721e-02  -1.4879703e-01  -1.8273614e-01  -6.1026164e-02  -1.0014278e-01  -1.3203479e-01  -1.9754008e-01  -1.2126599e-01   1.2212974e-01  -1.0040980e-01  -8.4786235e-02  -1.4986685e-01  -7.0296990e-02  -2.3273603e-01  -1.0452728e-01  -7.2375560e-02  -1.0693567e-01  -1.2524187e-01  -1.6519811e-01  -6.7532654e-02  -7.4063041e-02  -5.4029970e-02  -5.7542018e-02  -1.3956395e-01  -1.1460078e-01  -1.0547166e-01  -1.5862253e-01  -9.2630564e-02  -6.3566093e-02  -6.1317010e-02  -7.0691424e-02  -8.1960472e-02  -7.5346684e-02   7.8905945e-02  -6.7209328e-02  -1.4602319e-01  -5.4137004e-02  -4.9335644e-02  -5.2024671e-02   5.3457575e-02  -1.1181393e-01  -5.5667363e-02  -7.4738270e-02  -1.2450814e-01   6.2359749e-02  -6.7086551e-02  -8.0568339e-02  -9.6696666e-02  -6.2554680e-02   5.0824806e-02  -6.6209661e-02  -1.0378167e-01   5.0553129e-02  -5.1023701e-02  -6.5195639e-02  -5.5300275e-02  -5.1262161e-02  -5.0667224e-02  -5.7270471e-02  -4.9182461e-02
  -4.6538719e-01  -1.4230423e-01  -8.3578046e-01  -2.3570099e-01  -2.2950810e-01   5.8091878e-01  -2.2042254e-01  -2.3561197e-01  -9.2581959e-01   9.5123939e-01   2.4872493e-01  -6.2157965e-01   1.9270948e-01  -4.8503336e-01  -3.1086134e-01  -3.5167141e-01   2.4982034e-01  -2.5649549e-01  -6.9104292e-01   4.2150457e-01   2.6890599e-02  -4.1222576e-01   1.0165453e+00  -1.6950468e-01   7.1189936e-01   1.6659336e+00   1.9404130e+00   7.2257868e-01  -1.7007997e-01   3.7086107e-01   9.2105797e-01  -5.2314273e-01   1.2066662e+00  -3.5080516e-01   5.5315722e-01  -6.0977696e-01   2.7597110e-01  -3.0877559e-01   1.4124963e+00   3.8979312e-01   7.6514924e-01  -4.1730424e-01  -6.1976166e-01  -6.1582154e-01   1.0086842e+00   2.5502257e+00  -5.0654930e-01   1.1035890e+00  -2.0632776e-01  -4.3100753e-01  -4.9649729e-01  -3.4649144e-01  -3.8630316e-01  -3.7299531e-01  -4.6460438e-01  -2.4276216e-01  -1.4378803e-01   2.6925626e-01  -4.5304977e-01  -3.1179423e-01  -2.8127190e-01  -2.6272026e-01  -2.8079479e-01  -6.9680811e-02  -1.7554214e-01  -1.7875683e-01  -2.4176940e-01  -1.2385365e-01  -1.9387905e-01   2.4182970e-01  -9.0833096e-02  -1.6639038e-01   1.4889907e-01  -8.9226531e-02  -2.3678680e-01  -1.4152988e-01  -1.4045015e-01  -2.4825959e-01  -1.5914769e-01   2.0916893e-01  -1.5889173e-01  -2.6860522e-01  -2.4285169e-01  -1.7416056e-01   2.2318708e-01  -3.0804167e-01  -2.7313640e-01  -1.5684462e-01  -3.8647015e-01  -3.2594887e-01  -1.6694081e-01  -1.6596484e-01  -2.6463008e-01  -2.6207044e-01  -1.3553471e-01  -1.5895256e-01  -1.3733879e-01  -3.2482424e-01  -2.0781814e-01  -7.1813765e-02  -1.3083813e-01  -1.5919534e-01  -1.0226433e-01   1.1637074e-01  -2.3576150e-01  -2.1615272e-01  -1.5707120e-01  -1.6032134e-01  -7.9936167e-02  -2.1103827e-01  -9.8016353e-02  -2.2881330e-01  -9.8689071e-02  -3.1220577e-01  -1.7722738e-01  -2.1045933e-01   4.9131402e-02  -1.8895778e-01  -5.8518498e-02  -9.0555388e-02  -1.1273305e-01  -4.0300437e-02  -2.4740107e-01  -2.1947708e-01  -1.3536572e-01  -9.5532462e-02  -2.3408029e-01  -2.3457467e-01  -2.2836152e-01  -1.4283179e-01  -3.0155392e-01  -5.4762118e-02  -8.5488721e-02  -1.4879703e-01  -1.8273614e-01  -6.1026164e-02  -1.0014278e-01  -1.3203479e-01  -1.9754008e-01  -1.2126599e-01   1.2212974e-01  -1.0040980e-01  -8.4786235e-02  -1.4986685e-01  -7.0296990e-02  -2.3273603e-01  -1.0452728e-01  -7.2375560e-02  -1.0693567e-01  -1.2524187e-01  -1.6519811e-01  -6.7532654e-02  -7.4063041e-02  -5.4029970e-02  -5.7542018e-02  -1.3956395e-01  -1.1460078e-01  -1.0547166e-01  -1.5862253e-01  -9.2630564e-02  -6.3566093e-02  -6.1317010e-02  -7.0691424e-02  -8.1960472e-02  -7.5346684e-02   7.8905945e-02  -6.7209328e-02  -1.4602319e-01  -5.4137004e-02  -4.9335644e-02  -5.2024671e-02   5.3457575e-02  -1.1181393e-01  -5.5667363e-02  -7.4738270e-02  -1.2450814e-01   6.2359749e-02  -6.7086551e-02  -8.0568339e-02  -9.6696666e-02  -6.2554680e-02   5.0824806e-02  -6.6209661e-02  -1.0378167e-01   5.0553129e-02  -5.1023701e-02  -6.5195639e-02  -5.5300275e-02  -5.1262161e-02  -5.0667224e-02  -5.7270471e-02  -4.9182461e-02
  -4.6538719e-01  -3.4943124e-02   3.7725417e-01   4.5276496e+00  -2.2950810e-01  -4.5784655e+00   2.3490709e+00  -2.3561197e-01   4.5579260e+00   3.8394365e-01   2.4872493e-01   5.5861526e+00  -2.2437276e+00   1.0730014e+00   5.4148400e+00   4.2184832e+00  -3.5591753e+00   2.6136580e+00   1.5378524e+00  -3.4607727e+00   2.6890599e-02   3.9806367e+00  -5.0302047e+00  -1.6950468e-01   3.2283789e+00  -4.0804463e-01  -5.7782426e-01  -8.3286648e-01   1.0510541e+00   1.1801502e-01  -1.0291182e-01  -7.3752572e-01   1.0970005e+00  -3.5080516e-01   1.0255200e+00   6.3334784e+00  -6.1169544e-01   3.5802293e+00   3.5364091e+00  -7.3521185e-01  -4.6915834e-01   3.2204750e+00  -6.1976166e-01   2.2188335e+00  -4.8210230e-01  -3.5821676e-01  -5.0654930e-01   8.8431702e-01  -2.0632776e-01  -4.3100753e-01  -4.9649729e-01   1.8094606e+00  -3.8630316e-01  -3.7299531e-01  -4.6460438e-01  -2.4276216e-01  -1.4378803e-01   2.6925626e-01  -4.5304977e-01  -3.1179423e-01  -2.8127190e-01  -2.6272026e-01  -2.8079479e-01  -6.9680811e-02  -1.7554214e-01  -1.7875683e-01  -2.4176940e-01  -1.2385365e-01  -1.9387905e-01   2.4182970e-01  -9.0833096e-02  -1.6639038e-01   1.4889907e-01  -8.9226531e-02  -2.3678680e-01  -1.4152988e-01  -1.4045015e-01  -2.4825959e-01  -1.5914769e-01   2.0916893e-01  -1.5889173e-01  -2.6860522e-01   8.0371534e+00   5.0368631e+00  -6.4165628e+00   7.4301721e+00   5.2063344e+00  -1.5684462e-01  -3.8647015e-01  -3.2594887e-01  -1.6694081e-01  -1.6596484e-01  -2.6463008e-01  -2.6207044e-01  -1.3553471e-01  -1.5895256e-01  -1.3733879e-01  -3.2482424e-01  -2.0781814e-01  -7.1813765e-02  -1.3083813e-01  -1.5919534e-01  -1.0226433e-01   1.1637074e-01  -2.3576150e-01  -2.1615272e-01  -1.5707120e-01  -1.6032134e-01  -7.9936167e-02  -2.1103827e-01  -9.8016353e-02  -2.2881330e-01  -9.8689071e-02  -3.1220577e-01  -1.7722738e-01  -2.1045933e-01   4.9131402e-02  -1.8895778e-01  -5.8518498e-02  -9.0555388e-02  -1.1273305e-01  -4.0300437e-02  -2.4740107e-01  -2.1947708e-01  -1.3536572e-01  -9.5532462e-02  -2.3408029e-01  -2.3457467e-01  -2.2836152e-01  -1.4283179e-01  -3.0155392e-01  -5.4762118e-02  -8.5488721e-02  -1.4879703e-01  -1.8273614e-01  -6.1026164e-02  -1.0014278e-01  -1.3203479e-01  -1.9754008e-01  -1.2126599e-01   1.2212974e-01  -1.0040980e-01  -8.4786235e-02  -1.4986685e-01  -7.0296990e-02  -2.3273603e-01  -1.0452728e-01  -7.2375560e-02  -1.0693567e-01  -1.2524187e-01  -1.6519811e-01  -6.7532654e-02  -7.4063041e-02  -5.4029970e-02  -5.7542018e-02  -1.3956395e-01  -1.1460078e-01  -1.0547166e-01  -1.5862253e-01  -9.2630564e-02  -6.3566093e-02  -6.1317010e-02  -7.0691424e-02  -8.1960472e-02  -7.5346684e-02   7.8905945e-02  -6.7209328e-02  -1.4602319e-01  -5.4137004e-02  -4.9335644e-02  -5.2024671e-02   5.3457575e-02  -1.1181393e-01  -5.5667363e-02  -7.4738270e-02  -1.2450814e-01   6.2359749e-02  -6.7086551e-02  -8.0568339e-02  -9.6696666e-02  -6.2554680e-02   5.0824806e-02  -6.6209661e-02  -1.0378167e-01   5.0553129e-02  -5.1023701e-02  -6.5195639e-02  -5.5300275e-02  -5.1262161e-02  -5.0667224e-02  -5.7270471e-02  -4.9182461e-02
  -2.6263632e-01  -1.4750912e+00  -9.0602432e-01  -2.3570099e-01  -2.2950810e-01  -2.9819567e+00   1.0547365e+00  -2.3561197e-01   3.0090818e+00   4.6999413e-01  -7.1554526e-01   3.6303910e+00  -8.9242635e-01  -4.8503336e-01   2.2725751e+00  -3.5167141e-01  -2.4211791e+00  -2.5649549e-01  -6.9104292e-01  -9.6884793e-01   2.6890599e-02   7.1558715e-01  -9.7064954e-01  -1.0226025e-01  -7.2883322e-01  -4.0804463e-01  -5.7782426e-01  -8.3286648e-01   8.8254435e-01  -7.5968049e-01  -7.5581446e-01  -1.1329432e+00   4.6642236e-01  -3.5080516e-01   3.4889224e-01  -6.0977696e-01   2.6925906e-01  -3.0877559e-01  -5.6372719e-01   7.4385560e-01  -4.6915834e-01  -4.1730424e-01  -1.2272931e-01   5.9903063e-01   1.1825618e+00   2.4529830e+00  -5.0654930e-01  -6.5935773e-01  -2.0632776e-01   2.5240328e+00  -4.9649729e-01  -3.4649144e-01  -3.8630316e-01  -3.7299531e-01  -4.6460438e-01  -2.4276216e-01  -1.4378803e-01   2.6925626e-01  -4.5304977e-01  -3.1179423e-01   8.3119334e-01   2.6434495e+00  -2.8079479e-01  -6.9680811e-02  -1.7554214e-01  -1.7875683e-01  -2.4176940e-01  -1.2385365e-01  -1.9387905e-01   2.4182970e-01  -9.0833096e-02  -1.6639038e-01   1.4889907e-01  -8.9226531e-02  -2.3678680e-01  -1.4152988e-01   6.5177486e-01  -2.4825959e-01  -1.5914769e-01   2.0916893e-01  -1.5889173e-01  -2.6860522e-01  -2.4285169e-01  -1.7416056e-01   2.2318708e-01  -3.0804167e-01  -2.7313640e-01   2.3809339e+00   2.1408909e+00   2.1035305e+00   2.9142198e+00   5.2930099e+00  -2.6463008e-01  -2.6207044e-01  -1.3553471e-01  -1.5895256e-01  -1.3733879e-01  -3.2482424e-01  -2.0781814e-01  -7.1813765e-02  -1.3083813e-01  -1.5919534e-01  -1.0226433e-01   1.1637074e-01  -2.3576150e-01  -2.1615272e-01  -1.5707120e-01  -1.6032134e-01  -7.9936167e-02  -2.1103827e-01  -9.8016353e-02  -2.2881330e-01  -9.8689071e-02  -3.1220577e-01  -1.7722738e-01  -2.1045933e-01   4.9131402e-02  -1.8895778e-01  -5.8518498e-02  -9.0555388e-02  -1.1273305e-01  -4.0300437e-02  -2.4740107e-01  -2.1947708e-01  -1.3536572e-01  -9.5532462e-02  -2.3408029e-01  -2.3457467e-01  -2.2836152e-01  -1.4283179e-01  -3.0155392e-01  -5.4762118e-02  -8.5488721e-02  -1.4879703e-01  -1.8273614e-01  -6.1026164e-02  -1.0014278e-01  -1.3203479e-01  -1.9754008e-01  -1.2126599e-01   1.2212974e-01  -1.0040980e-01  -8.4786235e-02  -1.4986685e-01  -7.0296990e-02  -2.3273603e-01  -1.0452728e-01  -7.2375560e-02  -1.0693567e-01  -1.2524187e-01  -1.6519811e-01  -6.7532654e-02  -7.4063041e-02  -5.4029970e-02  -5.7542018e-02  -1.3956395e-01  -1.1460078e-01  -1.0547166e-01  -1.5862253e-01  -9.2630564e-02  -6.3566093e-02  -6.1317010e-02  -7.0691424e-02  -8.1960472e-02  -7.5346684e-02   7.8905945e-02  -6.7209328e-02  -1.4602319e-01  -5.4137004e-02  -4.9335644e-02  -5.2024671e-02   5.3457575e-02  -1.1181393e-01  -5.5667363e-02  -7.4738270e-02  -1.2450814e-01   6.2359749e-02  -6.7086551e-02  -8.0568339e-02  -9.6696666e-02  -6.2554680e-02   5.0824806e-02  -6.6209661e-02  -1.0378167e-01   5.0553129e-02  -5.1023701e-02  -6.5195639e-02  -5.5300275e-02  -5.1262161e-02  -5.0667224e-02  -5.7270471e-02  -4.9182461e-02
   2.2023874e+00  -1.1167493e-01   9.4392729e-01  -2.3570099e-01  -2.2950810e-01   3.9436213e-02  -2.2042254e-01  -2.3561197e-01  -1.6634774e-01  -8.3669831e-01   4.5980602e-01   1.7521212e-01   1.9270948e-01  -4.8503336e-01  -3.1086134e-01  -3.5167141e-01   3.7490588e-01  -2.5649549e-01   2.4591864e-01   4.2150457e-01   2.6890599e-02  -4.1222576e-01  -6.1579333e-01  -1.6950468e-01  -7.2883322e-01   2.4955249e+00   2.4287985e+00  -1.1024387e-01   1.6689232e+00  -7.5968049e-01   1.2428770e+00  -2.4682688e-01   1.5493717e+00  -3.5080516e-01   1.9319459e+00  -6.0977696e-01  -6.1169544e-01  -3.0877559e-01  -5.6372719e-01   1.8231751e+00  -4.6915834e-01  -4.1730424e-01   1.6799403e+00  -6.1582154e-01  -4.8210230e-01  -3.5821676e-01  -5.0654930e-01   1.1847196e+00  -2.0632776e-01   1.3377546e+00  -4.9649729e-01  -3.4649144e-01  -3.8630316e-01  -3.7299531e-01  -4.6460438e-01  -2.4276216e-01  -1.4378803e-01   2.6925626e-01  -4.5304977e-01  -3.1179423e-01  -2.8127190e-01  -2.6272026e-01  -2.8079479e-01  -6.9680811e-02  -1.7554214e-01  -1.7875683e-01  -2.4176940e-01  -1.2385365e-01  -1.9387905e-01   2.4182970e-01  -9.0833096e-02  -1.6639038e-01   1.4889907e-01  -8.9226531e-02  -2.3678680e-01  -1.4152988e-01  -1.4045015e-01  -2.4825959e-01  -1.5914769e-01   2.0916893e-01  -1.5889173e-01  -2.6860522e-01  -2.4285169e-01  -1.7416056e-01   2.2318708e-01  -3.0804167e-01  -2.7313640e-01  -1.5684462e-01   2.4592986e+00  -3.2594887e-01  -1.6694081e-01  -1.6596484e-01  -2.6463008e-01  -2.6207044e-01  -1.3553471e-01  -1.5895256e-01  -1.3733879e-01  -3.2482424e-01  -2.0781814e-01  -7.1813765e-02  -1.3083813e-01  -1.5919534e-01  -1.0226433e-01   1.1637074e-01  -2.3576150e-01  -2.1615272e-01  -1.5707120e-01  -1.6032134e-01  -7.9936167e-02  -2.1103827e-01  -9.8016353e-02  -2.2881330e-01  -9.8689071e-02  -3.1220577e-01  -1.7722738e-01  -2.1045933e-01   4.9131402e-02  -1.8895778e-01  -5.8518498e-02  -9.0555388e-02  -1.1273305e-01  -4.0300437e-02  -2.4740107e-01  -2.1947708e-01  -1.3536572e-01  -9.5532462e-02  -2.3408029e-01  -2.3457467e-01  -2.2836152e-01  -1.4283179e-01  -3.0155392e-01  -5.4762118e-02  -8.5488721e-02  -1.4879703e-01  -1.8273614e-01  -6.1026164e-02  -1.0014278e-01  -1.3203479e-01  -1.9754008e-01  -1.2126599e-01   1.2212974e-01  -1.0040980e-01  -8.4786235e-02  -1.4986685e-01  -7.0296990e-02  -2.3273603e-01  -1.0452728e-01  -7.2375560e-02  -1.0693567e-01  -1.2524187e-01  -1.6519811e-01  -6.7532654e-02  -7.4063041e-02  -5.4029970e-02  -5.7542018e-02  -1.3956395e-01  -1.1460078e-01  -1.0547166e-01  -1.5862253e-01  -9.2630564e-02  -6.3566093e-02  -6.1317010e-02  -7.0691424e-02  -8.1960472e-02  -7.5346684e-02   7.8905945e-02  -6.7209328e-02  -1.4602319e-01  -5.4137004e-02  -4.9335644e-02  -5.2024671e-02   5.3457575e-02  -1.1181393e-01  -5.5667363e-02  -7.4738270e-02  -1.2450814e-01   6.2359749e-02  -6.7086551e-02  -8.0568339e-02  -9.6696666e-02  -6.2554680e-02   5.0824806e-02  -6.6209661e-02  -1.0378167e-01   5.0553129e-02  -5.1023701e-02  -6.5195639e-02  -5.5300275e-02  -5.1262161e-02  -5.0667224e-02  -5.7270471e-02  -4.9182461e-02
  -4.6538719e-01  -1.0185053e+00  -4.9931830e-01  -2.3570099e-01  -2.2950810e-01   5.2740453e-02  -2.2042254e-01   1.0777493e+00   4.5558196e-01   1.1623106e-01  -5.0387619e-01   7.1847924e-01   1.9270948e-01   2.7388033e-01  -3.1086134e-01   1.7363180e+00  -8.5996110e-01  -2.5649549e-01  -3.4432587e-01   4.2150457e-01   2.6890599e-02  -4.1222576e-01   4.0335373e-01  -1.6950468e-01  -7.2883322e-01  -4.0804463e-01  -5.7782426e-01  -8.3286648e-01   1.4110139e-01  -7.5968049e-01   3.1155214e-01  -3.8498481e-01   1.0558758e+00  -3.5080516e-01   3.2335911e-01   4.7367607e-01   3.0281923e-01   3.4649509e-01  -5.6372719e-01  -7.3521185e-01   8.2354659e-01   1.0021096e+00  -6.1976166e-01   6.8979544e-01  -4.8210230e-01  -3.5821676e-01  -5.0654930e-01  -6.5935773e-01  -2.0632776e-01  -4.3100753e-01  -4.9649729e-01  -3.4649144e-01  -3.8630316e-01  -3.7299531e-01  -4.6460438e-01  -2.4276216e-01  -1.4378803e-01   2.6925626e-01  -4.5304977e-01  -3.1179423e-01  -2.8127190e-01  -2.6272026e-01  -2.8079479e-01  -6.9680811e-02  -1.7554214e-01  -1.7875683e-01  -2.4176940e-01  -1.2385365e-01  -1.9387905e-01   2.4182970e-01  -9.0833096e-02  -1.6639038e-01   1.4889907e-01  -8.9226531e-02  -2.3678680e-01   2.7533498e+00  -6.9577187e-01  -2.4825959e-01  -1.5914769e-01   2.0916893e-01  -1.5889173e-01  -2.6860522e-01  -2.4285169e-01  -1.7416056e-01   2.2318708e-01   8.1537414e-01  -2.7313640e-01  -1.5684462e-01   1.8025827e+00  -3.2594887e-01  -1.6694081e-01  -1.6596484e-01   2.0379624e+00   1.6929472e+00  -1.3553471e-01  -1.5895256e-01  -1.3733879e-01  -3.2482424e-01  -2.0781814e-01  -7.1813765e-02  -1.3083813e-01  -1.5919534e-01  -1.0226433e-01   1.1637074e-01  -2.3576150e-01  -2.1615272e-01  -1.5707120e-01  -1.6032134e-01  -7.9936167e-02  -2.1103827e-01  -9.8016353e-02  -2.2881330e-01  -9.8689071e-02  -3.1220577e-01  -1.7722738e-01  -2.1045933e-01   4.9131402e-02  -1.8895778e-01  -5.8518498e-02  -9.0555388e-02  -1.1273305e-01  -4.0300437e-02  -2.4740107e-01  -2.1947708e-01  -1.3536572e-01  -9.5532462e-02  -2.3408029e-01  -2.3457467e-01  -2.2836152e-01  -1.4283179e-01  -3.0155392e-01  -5.4762118e-02  -8.5488721e-02  -1.4879703e-01  -1.8273614e-01  -6.1026164e-02  -1.0014278e-01  -1.3203479e-01  -1.9754008e-01  -1.2126599e-01   1.2212974e-01  -1.0040980e-01  -8.4786235e-02  -1.4986685e-01  -7.0296990e-02  -2.3273603e-01  -1.0452728e-01  -7.2375560e-02  -1.0693567e-01  -1.2524187e-01  -1.6519811e-01  -6.7532654e-02  -7.4063041e-02  -5.4029970e-02  -5.7542018e-02  -1.3956395e-01  -1.1460078e-01  -1.0547166e-01  -1.5862253e-01  -9.2630564e-02  -6.3566093e-02  -6.1317010e-02  -7.0691424e-02  -8.1960472e-02  -7.5346684e-02   7.8905945e-02  -6.7209328e-02  -1.4602319e-01  -5.4137004e-02  -4.9335644e-02  -5.2024671e-02   5.3457575e-02  -1.1181393e-01  -5.5667363e-02  -7.4738270e-02  -1.2450814e-01   6.2359749e-02  -6.7086551e-02  -8.0568339e-02  -9.6696666e-02  -6.2554680e-02   5.0824806e-02  -6.6209661e-02  -1.0378167e-01   5.0553129e-02  -5.1023701e-02  -6.5195639e-02  -5.5300275e-02  -5.1262161e-02  -5.0667224e-02  -5.7270471e-02  -4.9182461e-02
  -4.6538719e-01  -2.4674826e-01  -6.4069144e-01  -2.3570099e-01  -2.2950810e-01   1.6316565e-01  -2.2042254e-01  -2.3561197e-01   4.3764168e-01   1.7678510e-01   2.4872493e-01  -6.2157965e-01   1.9270948e-01  -4.8503336e-01  -3.1086134e-01  -3.5167141e-01   2.4982034e-01  -2.5649549e-01  -6.9104292e-01   4.2150457e-01   2.6890599e-02  -4.1222576e-01   6.7588330e-01  -1.6950468e-01  -7.2883322e-01  -4.0804463e-01   1.2841451e+00   7.5870981e-01   5.0058889e-01   8.6783435e-01   1.3745303e+00  -6.1842406e-01   1.5356635e+00  -3.5080516e-01   9.4892063e-01   1.5838339e+00  -6.1169544e-01   3.2252177e-01  -5.6372719e-01  -7.3521185e-01  -4.6915834e-01   1.0106091e+00  -6.1976166e-01   5.9204872e-01  -4.8210230e-01  -3.5821676e-01   3.0417846e+00   2.7254819e-01  -2.0632776e-01  -4.3100753e-01  -4.9649729e-01  -3.4649144e-01  -3.8630316e-01  -3.7299531e-01  -4.6460438e-01  -2.4276216e-01  -1.4378803e-01   2.6925626e-01  -4.5304977e-01   1.9097840e+00  -2.8127190e-01  -2.6272026e-01  -2.8079479e-01  -6.9680811e-02  -1.7554214e-01  -1.7875683e-01  -2.4176940e-01  -1.2385365e-01  -1.9387905e-01  -2.2796373e+00  -9.0833096e-02  -1.6639038e-01   1.4889907e-01  -8.9226531e-02  -2.3678680e-01  -1.4152988e-01  -1.4045015e-01  -2.4825959e-01  -1.5914769e-01   2.0916893e-01  -1.5889173e-01  -2.6860522e-01  -2.4285169e-01  -1.7416056e-01   2.2318708e-01  -3.0804167e-01  -2.7313640e-01  -1.5684462e-01  -3.8647015e-01  -3.2594887e-01  -1.6694081e-01  -1.6596484e-01  -2.6463008e-01  -2.6207044e-01   3.6532851e+00   5.4516017e+00  -1.3733879e-01  -3.2482424e-01  -2.0781814e-01  -7.1813765e-02  -1.3083813e-01  -1.5919534e-01  -1.0226433e-01   1.1637074e-01  -2.3576150e-01  -2.1615272e-01  -1.5707120e-01  -1.6032134e-01  -7.9936167e-02  -2.1103827e-01  -9.8016353e-02  -2.2881330e-01  -9.8689071e-02  -3.1220577e-01  -1.7722738e-01  -2.1045933e-01   4.9131402e-02  -1.8895778e-01  -5.8518498e-02  -9.0555388e-02  -1.1273305e-01  -4.0300437e-02  -2.4740107e-01  -2.1947708e-01  -1.3536572e-01  -9.5532462e-02  -2.3408029e-01  -2.3457467e-01  -2.2836152e-01  -1.4283179e-01  -3.0155392e-01  -5.4762118e-02  -8.5488721e-02  -1.4879703e-01  -1.8273614e-01  -6.1026164e-02  -1.0014278e-01  -1.3203479e-01  -1.9754008e-01  -1.2126599e-01   1.2212974e-01  -1.0040980e-01  -8.4786235e-02  -1.4986685e-01  -7.0296990e-02  -2.3273603e-01  -1.0452728e-01  -7.2375560e-02  -1.0693567e-01  -1.2524187e-01  -1.6519811e-01  -6.7532654e-02  -7.4063041e-02  -5.4029970e-02  -5.7542018e-02  -1.3956395e-01  -1.1460078e-01  -1.0547166e-01  -1.5862253e-01  -9.2630564e-02  -6.3566093e-02  -6.1317010e-02  -7.0691424e-02  -8.1960472e-02  -7.5346684e-02   7.8905945e-02  -6.7209328e-02  -1.4602319e-01  -5.4137004e-02  -4.9335644e-02  -5.2024671e-02   5.3457575e-02  -1.1181393e-01  -5.5667363e-02  -7.4738270e-02  -1.2450814e-01   6.2359749e-02  -6.7086551e-02  -8.0568339e-02  -9.6696666e-02  -6.2554680e-02   5.0824806e-02  -6.6209661e-02  -1.0378167e-01   5.0553129e-02  -5.1023701e-02  -6.5195639e-02  -5.5300275e-02  -5.1262161e-02  -5.0667224e-02  -5.7270471e-02  -4.9182461e-02
  -4.6538719e-01  -1.1167493e-01  -5.3653508e-02  -2.3570099e-01   1.1926320e+00   1.0931320e+00  -2.2042254e-01  -2.3561197e-01  -9.2581959e-01  -8.3669831e-01   2.4872493e-01  -6.2157965e-01  -4.3256379e-02   3.5010676e-01  -3.1086134e-01  -3.5167141e-01   2.4982034e-01  -2.5649549e-01   1.1589974e-01   5.2401359e-02   2.6890599e-02  -1.0067523e-01   3.3947961e-01  -1.6950468e-01   1.7799625e+00  -4.0804463e-01  -5.7782426e-01  -1.4496379e-02  -2.0490532e-01   4.5368995e-01   1.8965097e-01   5.9641288e-01  -7.0425963e-01  -3.5080516e-01  -4.6178443e-01  -6.0977696e-01  -6.1169544e-01  -3.0877559e-01   1.3070040e+00  -7.3521185e-01  -4.6915834e-01  -4.1730424e-01  -6.1976166e-01   6.1299444e-01  -4.8210230e-01  -3.5821676e-01  -5.0654930e-01  -6.5935773e-01  -2.0632776e-01  -4.3100753e-01  -4.9649729e-01   1.7180780e+00  -3.8630316e-01  -3.7299531e-01  -4.6460438e-01  -2.4276216e-01  -1.4378803e-01   2.6925626e-01  -4.5304977e-01  -3.1179423e-01  -2.8127190e-01  -2.6272026e-01  -2.8079479e-01  -6.9680811e-02  -1.7554214e-01  -1.7875683e-01  -2.4176940e-01  -1.2385365e-01   4.2698218e+00   2.4182970e-01  -9.0833096e-02  -1.6639038e-01   1.4889907e-01  -8.9226531e-02  -2.3678680e-01  -1.4152988e-01  -1.4045015e-01  -2.4825959e-01  -1.5914769e-01   2.0916893e-01  -1.5889173e-01  -2.6860522e-01  -2.4285169e-01  -1.7416056e-01   2.2318708e-01  -3.0804167e-01  -2.7313640e-01  -1.5684462e-01  -3.8647015e-01  -3.2594887e-01  -1.6694081e-01  -1.6596484e-01  -2.6463008e-01  -2.6207044e-01  -1.3553471e-01  -1.5895256e-01   3.3528988e+00  -3.2482424e-01  -2.0781814e-01  -7.1813765e-02  -1.3083813e-01  -1.5919534e-01  -1.0226433e-01   1.1637074e-01  -2.3576150e-01  -2.1615272e-01  -1.5707120e-01  -1.6032134e-01  -7.9936167e-02  -2.1103827e-01  -9.8016353e-02  -2.2881330e-01  -9.8689071e-02  -3.1220577e-01  -1.7722738e-01  -2.1045933e-01   4.9131402e-02  -1.8895778e-01  -5.8518498e-02  -9.0555388e-02  -1.1273305e-01  -4.0300437e-02  -2.4740107e-01  -2.1947708e-01  -1.3536572e-01  -9.5532462e-02  -2.3408029e-01  -2.3457467e-01  -2.2836152e-01  -1.4283179e-01  -3.0155392e-01  -5.4762118e-02  -8.5488721e-02  -1.4879703e-01  -1.8273614e-01  -6.1026164e-02  -1.0014278e-01  -1.3203479e-01  -1.9754008e-01  -1.2126599e-01   1.2212974e-01  -1.0040980e-01  -8.4786235e-02  -1.4986685e-01  -7.0296990e-02  -2.3273603e-01  -1.0452728e-01  -7.2375560e-02  -1.0693567e-01  -1.2524187e-01  -1.6519811e-01  -6.7532654e-02  -7.4063041e-02  -5.4029970e-02  -5.7542018e-02  -1.3956395e-01  -1.1460078e-01  -1.0547166e-01  -1.5862253e-01  -9.2630564e-02  -6.3566093e-02  -6.1317010e-02  -7.0691424e-02  -8.1960472e-02  -7.5346684e-02   7.8905945e-02  -6.7209328e-02  -1.4602319e-01  -5.4137004e-02  -4.9335644e-02  -5.2024671e-02   5.3457575e-02  -1.1181393e-01  -5.5667363e-02  -7.4738270e-02  -1.2450814e-01   6.2359749e-02  -6.7086551e-02  -8.0568339e-02  -9.6696666e-02  -6.2554680e-02   5.0824806e-02  -6.6209661e-02  -1.0378167e-01   5.0553129e-02  -5.1023701e-02  -6.5195639e-02  -5.5300275e-02  -5.1262161e-02  -5.0667224e-02  -5.7270471e-02  -4.9182461e-02
   2.4347863e-01   2.2378890e-01   1.5342118e+00  -2.3570099e-01  -2.2950810e-01   6.1018811e-01   1.6108209e+00   1.1544749e+00  -1.3644727e-01  -7.1805173e-02   3.2280910e-01   2.1867349e-01   9.8608709e-01  -4.8503336e-01  -3.1086134e-01  -3.5167141e-01   2.7446125e-01  -2.5649549e-01   1.6616799e+00  -4.9073496e-01   2.6890599e-02   1.8340535e+00   1.9185942e-01   2.6035841e+00  -7.2883322e-01  -4.0804463e-01   2.4593226e+00  -8.3286648e-01   2.5451740e+00  -7.5968049e-01   1.1599842e+00  -4.7073800e-01   1.7001622e+00  -3.5080516e-01   2.2638765e+00   7.0257460e-01  -6.1169544e-01   5.5959124e-01  -5.6372719e-01  -7.3521185e-01  -4.6915834e-01  -4.1730424e-01  -6.1976166e-01  -6.1582154e-01  -4.8210230e-01  -3.5821676e-01  -5.0654930e-01  -6.5935773e-01  -2.0632776e-01  -4.3100753e-01  -4.9649729e-01  -3.4649144e-01  -3.8630316e-01  -3.7299531e-01  -4.6460438e-01  -2.4276216e-01  -1.4378803e-01   2.6925626e-01  -4.5304977e-01  -3.1179423e-01  -2.8127190e-01  -2.6272026e-01  -2.8079479e-01  -6.9680811e-02  -1.7554214e-01  -1.7875683e-01  -2.4176940e-01  -1.2385365e-01  -1.9387905e-01   2.4182970e-01  -9.0833096e-02  -1.6639038e-01   1.4889907e-01  -8.9226531e-02  -2.3678680e-01  -1.4152988e-01  -1.4045015e-01  -2.4825959e-01  -1.5914769e-01   2.0916893e-01  -1.5889173e-01  -2.6860522e-01   1.4623818e+00  -1.7416056e-01   2.2318708e-01   1.1099762e+00  -2.7313640e-01  -1.5684462e-01   2.4990996e+00  -3.2594887e-01  -1.6694081e-01  -1.6596484e-01  -2.6463008e-01  -2.6207044e-01  -1.3553471e-01  -1.5895256e-01  -1.3733879e-01   2.5019297e+00  -2.0781814e-01  -7.1813765e-02  -1.3083813e-01  -1.5919534e-01  -1.0226433e-01   1.1637074e-01  -2.3576150e-01  -2.1615272e-01  -1.5707120e-01  -1.6032134e-01  -7.9936167e-02  -2.1103827e-01  -9.8016353e-02  -2.2881330e-01  -9.8689071e-02  -3.1220577e-01  -1.7722738e-01  -2.1045933e-01   4.9131402e-02  -1.8895778e-01  -5.8518498e-02  -9.0555388e-02  -1.1273305e-01  -4.0300437e-02  -2.4740107e-01  -2.1947708e-01  -1.3536572e-01  -9.5532462e-02  -2.3408029e-01  -2.3457467e-01  -2.2836152e-01  -1.4283179e-01  -3.0155392e-01  -5.4762118e-02  -8.5488721e-02  -1.4879703e-01  -1.8273614e-01  -6.1026164e-02  -1.0014278e-01  -1.3203479e-01  -1.9754008e-01  -1.2126599e-01   1.2212974e-01  -1.0040980e-01  -8.4786235e-02  -1.4986685e-01  -7.0296990e-02  -2.3273603e-01  -1.0452728e-01  -7.2375560e-02  -1.0693567e-01  -1.2524187e-01  -1.6519811e-01  -6.7532654e-02  -7.4063041e-02  -5.4029970e-02  -5.7542018e-02  -1.3956395e-01  -1.1460078e-01  -1.0547166e-01  -1.5862253e-01  -9.2630564e-02  -6.3566093e-02  -6.1317010e-02  -7.0691424e-02  -8.1960472e-02  -7.5346684e-02   7.8905945e-02  -6.7209328e-02  -1.4602319e-01  -5.4137004e-02  -4.9335644e-02  -5.2024671e-02   5.3457575e-02  -1.1181393e-01  -5.5667363e-02  -7.4738270e-02  -1.2450814e-01   6.2359749e-02  -6.7086551e-02  -8.0568339e-02  -9.6696666e-02  -6.2554680e-02   5.0824806e-02  -6.6209661e-02  -1.0378167e-01   5.0553129e-02  -5.1023701e-02  -6.5195639e-02  -5.5300275e-02  -5.1262161e-02  -5.0667224e-02  -5.7270471e-02  -4.9182461e-02
  -4.6538719e-01  -1.1167493e-01  -9.7479246e-01  -2.3570099e-01  -2.2950810e-01   4.4787638e-01  -8.7909491e-01  -2.3561197e-01  -2.6800933e-01  -8.3669831e-01   2.4872493e-01  -6.2157965e-01  -1.6653297e+00   1.7766299e+00  -3.1086134e-01  -3.5167141e-01   2.4982034e-01  -2.5649549e-01  -6.9104292e-01  -1.4144492e+00   2.6890599e-02  -3.2779556e-01   5.3961851e-01  -1.6950468e-01  -7.2883322e-01  -4.0804463e-01  -5.7782426e-01  -1.4095533e-01  -8.9691875e-01  -3.1211391e-01  -9.3183975e-01   5.1065969e-01  -1.3704791e+00  -3.5080516e-01  -1.0630895e+00  -6.0977696e-01   2.0059979e+00  -3.0877559e-01  -5.6372719e-01  -7.3521185e-01   6.7224437e-01  -4.1730424e-01  -6.1976166e-01  -6.1582154e-01  -4.8210230e-01  -3.5821676e-01  -5.0654930e-01  -6.5935773e-01  -2.0632776e-01  -4.3100753e-01   1.6856303e+00  -3.4649144e-01  -3.8630316e-01  -3.7299531e-01   9.6357230e-01  -2.4276216e-01  -1.4378803e-01   2.1068506e-01  -4.5304977e-01  -3.1179423e-01  -2.8127190e-01  -2.6272026e-01  -2.8079479e-01  -6.9680811e-02  -1.7554214e-01   4.1386497e+00  -2.4176940e-01   4.8461440e+00  -1.9387905e-01   2.4182970e-01   8.3475702e+00  -1.6639038e-01   1.4889907e-01  -8.9226531e-02  -2.3678680e-01  -1.4152988e-01  -1.4045015e-01  -2.4825959e-01  -1.5914769e-01   2.0916893e-01  -1.5889173e-01  -2.6860522e-01  -2.4285169e-01  -1.7416056e-01   2.2318708e-01  -3.0804167e-01  -2.7313640e-01  -1.5684462e-01  -3.8647015e-01  -3.2594887e-01  -1.6694081e-01  -1.6596484e-01  -2.6463008e-01  -2.6207044e-01  -1.3553471e-01  -1.5895256e-01  -1.3733879e-01  -3.2482424e-01   3.1411469e+00   4.3747977e+00   4.2955119e+00   4.7964008e+00   7.7618821e+00  -5.6162620e+00   3.2179879e+00   3.3120181e+00  -1.5707120e-01  -1.6032134e-01  -7.9936167e-02  -2.1103827e-01  -9.8016353e-02  -2.2881330e-01  -9.8689071e-02  -3.1220577e-01  -1.7722738e-01  -2.1045933e-01   4.9131402e-02  -1.8895778e-01  -5.8518498e-02  -9.0555388e-02  -1.1273305e-01  -4.0300437e-02  -2.4740107e-01  -2.1947708e-01  -1.3536572e-01  -9.5532462e-02  -2.3408029e-01  -2.3457467e-01  -2.2836152e-01  -1.4283179e-01  -3.0155392e-01  -5.4762118e-02  -8.5488721e-02  -1.4879703e-01  -1.8273614e-01  -6.1026164e-02  -1.0014278e-01  -1.3203479e-01  -1.9754008e-01  -1.2126599e-01   1.2212974e-01  -1.0040980e-01  -8.4786235e-02  -1.4986685e-01  -7.0296990e-02  -2.3273603e-01  -1.0452728e-01  -7.2375560e-02  -1.0693567e-01  -1.2524187e-01  -1.6519811e-01  -6.7532654e-02  -7.4063041e-02  -5.4029970e-02  -5.7542018e-02  -1.3956395e-01  -1.1460078e-01  -1.0547166e-01  -1.5862253e-01  -9.2630564e-02  -6.3566093e-02  -6.1317010e-02  -7.0691424e-02  -8.1960472e-02  -7.5346684e-02   7.8905945e-02  -6.7209328e-02  -1.4602319e-01  -5.4137004e-02  -4.9335644e-02  -5.2024671e-02   5.3457575e-02  -1.1181393e-01  -5.5667363e-02  -7.4738270e-02  -1.2450814e-01   6.2359749e-02  -6.7086551e-02  -8.0568339e-02  -9.6696666e-02  -6.2554680e-02   5.0824806e-02  -6.6209661e-02  -1.0378167e-01   5.0553129e-02  -5.1023701e-02  -6.5195639e-02  -5.5300275e-02  -5.1262161e-02  -5.0667224e-02  -5.7270471e-02  -4.9182461e-02
  -4.6538719e-01   7.8247252e-01   1.6475176e-01  -2.3570099e-01  -2.2950810e-01   5.8890133e-01  -2.2042254e-01  -2.3561197e-01  -9.2581959e-01   4.9230351e-01   2.4872493e-01  -6.2157965e-01   4.9368111e-01  -4.8503336e-01  -3.1086134e-01  -3.5167141e-01   2.4982034e-01  -2.5649549e-01  -2.2875351e-01   2.0539751e-01   2.6890599e-02   6.8131659e-01   4.9561634e-01  -1.6950468e-01   6.8884764e-01  -4.0804463e-01   2.2151298e+00   7.2438523e-01  -7.5714502e-02  -1.6680008e-01   1.2428770e+00   3.7250176e-01  -2.9438385e-01  -3.5080516e-01   9.3561005e-02   7.2546445e-01  -6.1169544e-01   1.1029864e+00  -5.6372719e-01   5.0971751e-01  -4.6915834e-01  -4.1730424e-01  -1.0047413e-01   7.6659644e-01  -4.8210230e-01   2.9568772e+00   1.5498715e+00   2.1473236e+00  -2.0632776e-01  -4.3100753e-01  -4.9649729e-01  -3.4649144e-01  -3.8630316e-01  -3.7299531e-01  -4.6460438e-01  -2.4276216e-01  -1.4378803e-01   2.6925626e-01  -4.5304977e-01  -3.1179423e-01  -2.8127190e-01  -2.6272026e-01  -2.8079479e-01  -6.9680811e-02  -1.7554214e-01  -1.7875683e-01  -2.4176940e-01  -1.2385365e-01  -1.9387905e-01   2.4182970e-01  -9.0833096e-02  -1.6639038e-01   1.4889907e-01  -8.9226531e-02  -2.3678680e-01  -1.4152988e-01  -1.4045015e-01  -2.4825959e-01  -1.5914769e-01   2.0916893e-01  -1.5889173e-01  -2.6860522e-01   1.2744033e+00  -1.7416056e-01   2.2318708e-01  -3.0804167e-01  -2.7313640e-01  -1.5684462e-01  -3.8647015e-01  -3.2594887e-01  -1.6694081e-01  -1.6596484e-01  -2.6463008e-01  -2.6207044e-01  -1.3553471e-01  -1.5895256e-01  -1.3733879e-01  -3.2482424e-01  -2.0781814e-01  -7.1813765e-02  -1.3083813e-01  -1.5919534e-01  -1.0226433e-01   1.1637074e-01  -2.3576150e-01  -2.1615272e-01  -1.5707120e-01  -1.6032134e-01  -7.9936167e-02  -2.1103827e-01  -9.8016353e-02  -2.2881330e-01  -9.8689071e-02  -3.1220577e-01  -1.7722738e-01  -2.1045933e-01   4.9131402e-02  -1.8895778e-01  -5.8518498e-02  -9.0555388e-02  -1.1273305e-01  -4.0300437e-02  -2.4740107e-01  -2.1947708e-01  -1.3536572e-01  -9.5532462e-02  -2.3408029e-01  -2.3457467e-01  -2.2836152e-01  -1.4283179e-01  -3.0155392e-01  -5.4762118e-02  -8.5488721e-02  -1.4879703e-01  -1.8273614e-01  -6.1026164e-02  -1.0014278e-01  -1.3203479e-01  -1.9754008e-01  -1.2126599e-01   1.2212974e-01  -1.0040980e-01  -8.4786235e-02  -1.4986685e-01  -7.0296990e-02  -2.3273603e-01  -1.0452728e-01  -7.2375560e-02  -1.0693567e-01  -1.2524187e-01  -1.6519811e-01  -6.7532654e-02  -7.4063041e-02  -5.4029970e-02  -5.7542018e-02  -1.3956395e-01  -1.1460078e-01  -1.0547166e-01  -1.5862253e-01  -9.2630564e-02  -6.3566093e-02  -6.1317010e-02  -7.0691424e-02  -8.1960472e-02  -7.5346684e-02   7.8905945e-02  -6.7209328e-02  -1.4602319e-01  -5.4137004e-02  -4.9335644e-02  -5.2024671e-02   5.3457575e-02  -1.1181393e-01  -5.5667363e-02  -7.4738270e-02  -1.2450814e-01   6.2359749e-02  -6.7086551e-02  -8.0568339e-02  -9.6696666e-02  -6.2554680e-02   5.0824806e-02  -6.6209661e-02  -1.0378167e-01   5.0553129e-02  -5.1023701e-02  -6.5195639e-02  -5.5300275e-02  -5.1262161e-02  -5.0667224e-02  -5.7270471e-02  -4.9182461e-02
  -4.6538719e-01   1.4325222e-01  -4.8160977e-01  -2.3570099e-01  -2.2950810e-01   1.8578285e-01  -2.2042254e-01  -2.3561197e-01  -2.7996951e-01   2.9789317e-01   2.4872493e-01   3.2513962e-02   1.9270948e-01  -4.8503336e-01  -3.1086134e-01  -3.5167141e-01   2.1944243e-01  -2.5649549e-01  -3.5258103e-01   4.2150457e-01   2.6890599e-02  -4.1222576e-01   4.7574439e-01  -1.6950468e-01  -4.1123535e-02  -4.0804463e-01   1.8183167e+00   6.9909344e-01  -1.4199501e-01   3.4470458e-01   9.3081006e-01   3.2009703e-01  -8.7389728e-02  -3.5080516e-01   4.2494758e-02   1.6372436e+00  -6.1169544e-01   1.8195223e+00  -5.6372719e-01  -7.3521185e-01  -4.6915834e-01   2.4257733e+00  -6.1976166e-01  -6.1582154e-01  -4.8210230e-01  -3.5821676e-01   1.3655425e+00   1.1342871e+00   2.1517544e+00  -4.3100753e-01  -4.9649729e-01  -3.4649144e-01  -3.8630316e-01  -3.7299531e-01  -4.6460438e-01  -2.4276216e-01  -1.4378803e-01   2.6925626e-01  -4.5304977e-01   1.8544422e+00  -2.8127190e-01  -2.6272026e-01  -2.8079479e-01  -6.9680811e-02  -1.7554214e-01  -1.7875683e-01  -2.4176940e-01  -1.2385365e-01  -1.9387905e-01   2.4182970e-01  -9.0833096e-02  -1.6639038e-01   1.4889907e-01  -8.9226531e-02  -2.3678680e-01  -1.4152988e-01  -1.4045015e-01  -2.4825959e-01  -1.5914769e-01   2.0916893e-01  -1.5889173e-01  -2.6860522e-01  -2.4285169e-01  -1.7416056e-01   2.2318708e-01   8.1144611e-01  -2.7313640e-01  -1.5684462e-01  -3.8647015e-01  -3.2594887e-01  -1.6694081e-01  -1.6596484e-01  -2.6463008e-01  -2.6207044e-01  -1.3553471e-01  -1.5895256e-01  -1.3733879e-01  -3.2482424e-01  -2.0781814e-01  -7.1813765e-02  -1.3083813e-01  -1.5919534e-01  -1.0226433e-01   1.1637074e-01  -2.3576150e-01  -2.1615272e-01  -1.5707120e-01  -1.6032134e-01  -7.9936167e-02  -2.1103827e-01  -9.8016353e-02  -2.2881330e-01  -9.8689071e-02  -3.1220577e-01  -1.7722738e-01  -2.1045933e-01   4.9131402e-02  -1.8895778e-01  -5.8518498e-02  -9.0555388e-02  -1.1273305e-01  -4.0300437e-02  -2.4740107e-01  -2.1947708e-01  -1.3536572e-01  -9.5532462e-02  -2.3408029e-01  -2.3457467e-01  -2.2836152e-01  -1.4283179e-01  -3.0155392e-01  -5.4762118e-02  -8.5488721e-02  -1.4879703e-01  -1.8273614e-01  -6.1026164e-02  -1.0014278e-01  -1.3203479e-01  -1.9754008e-01  -1.2126599e-01   1.2212974e-01  -1.0040980e-01  -8.4786235e-02  -1.4986685e-01  -7.0296990e-02  -2.3273603e-01  -1.0452728e-01  -7.2375560e-02  -1.0693567e-01  -1.2524187e-01  -1.6519811e-01  -6.7532654e-02  -7.4063041e-02  -5.4029970e-02  -5.7542018e-02  -1.3956395e-01  -1.1460078e-01  -1.0547166e-01  -1.5862253e-01  -9.2630564e-02  -6.3566093e-02  -6.1317010e-02  -7.0691424e-02  -8.1960472e-02  -7.5346684e-02   7.8905945e-02  -6.7209328e-02  -1.4602319e-01  -5.4137004e-02  -4.9335644e-02  -5.2024671e-02   5.3457575e-02  -1.1181393e-01  -5.5667363e-02  -7.4738270e-02  -1.2450814e-01   6.2359749e-02  -6.7086551e-02  -8.0568339e-02  -9.6696666e-02  -6.2554680e-02   5.0824806e-02  -6.6209661e-02  -1.0378167e-01   5.0553129e-02  -5.1023701e-02  -6.5195639e-02  -5.5300275e-02  -5.1262161e-02  -5.0667224e-02  -5.7270471e-02  -4.9182461e-02
  -4.6538719e-01   1.3151561e+00   6.1451969e-02  -2.3570099e-01  -2.2950810e-01   4.3324172e-01  -2.2042254e-01  -2.3561197e-01  -9.2581959e-01   4.8274235e-01   2.4872493e-01  -6.2157965e-01   1.9270948e-01  -4.8503336e-01  -3.1086134e-01  -3.5167141e-01   2.4982034e-01  -2.5649549e-01   1.9019626e-01   4.2150457e-01   2.6890599e-02  -4.1222576e-01   4.5587245e-01  -1.6950468e-01   5.6206317e-01  -4.0804463e-01  -5.7782426e-01   1.3891980e+00  -1.1732748e+00   1.1293992e+00  -5.8271481e-01   7.9126320e-01  -1.3704791e+00  -3.5080516e-01  -1.0260664e+00   6.4153499e-01  -6.1169544e-01   9.5115543e-01   1.1944788e+00   4.9829613e-01  -4.6915834e-01   1.1126029e+00  -6.3382167e-02  -6.1582154e-01  -4.8210230e-01   2.9922382e+00   1.3655425e+00   2.4323772e+00  -2.0632776e-01  -4.3100753e-01  -4.9649729e-01  -3.4649144e-01  -3.8630316e-01  -3.7299531e-01  -4.6460438e-01  -2.4276216e-01  -1.4378803e-01   2.6925626e-01  -4.5304977e-01  -3.1179423e-01  -2.8127190e-01  -2.6272026e-01  -2.8079479e-01  -6.9680811e-02  -1.7554214e-01  -1.7875683e-01  -2.4176940e-01  -1.2385365e-01  -1.9387905e-01   2.4182970e-01  -9.0833096e-02  -1.6639038e-01   1.4889907e-01  -8.9226531e-02  -2.3678680e-01  -1.4152988e-01  -1.4045015e-01  -2.4825959e-01  -1.5914769e-01   2.0916893e-01  -1.5889173e-01  -2.6860522e-01  -2.4285169e-01  -1.7416056e-01  -2.4103002e+00  -3.0804167e-01   2.3745666e+00  -1.5684462e-01  -3.8647015e-01  -3.2594887e-01  -1.6694081e-01  -1.6596484e-01  -2.6463008e-01  -2.6207044e-01  -1.3553471e-01  -1.5895256e-01  -1.3733879e-01  -3.2482424e-01  -2.0781814e-01  -7.1813765e-02  -1.3083813e-01  -1.5919534e-01  -1.0226433e-01   1.1637074e-01  -2.3576150e-01  -2.1615272e-01  -1.5707120e-01  -1.6032134e-01  -7.9936167e-02  -2.1103827e-01  -9.8016353e-02  -2.2881330e-01  -9.8689071e-02  -3.1220577e-01  -1.7722738e-01  -2.1045933e-01   4.9131402e-02  -1.8895778e-01  -5.8518498e-02  -9.0555388e-02  -1.1273305e-01  -4.0300437e-02  -2.4740107e-01  -2.1947708e-01  -1.3536572e-01  -9.5532462e-02  -2.3408029e-01  -2.3457467e-01  -2.2836152e-01  -1.4283179e-01  -3.0155392e-01  -5.4762118e-02  -8.5488721e-02  -1.4879703e-01  -1.8273614e-01  -6.1026164e-02  -1.0014278e-01  -1.3203479e-01  -1.9754008e-01  -1.2126599e-01   1.2212974e-01  -1.0040980e-01  -8.4786235e-02  -1.4986685e-01  -7.0296990e-02  -2.3273603e-01  -1.0452728e-01  -7.2375560e-02  -1.0693567e-01  -1.2524187e-01  -1.6519811e-01  -6.7532654e-02  -7.4063041e-02  -5.4029970e-02  -5.7542018e-02  -1.3956395e-01  -1.1460078e-01  -1.0547166e-01  -1.5862253e-01  -9.2630564e-02  -6.3566093e-02  -6.1317010e-02  -7.0691424e-02  -8.1960472e-02  -7.5346684e-02   7.8905945e-02  -6.7209328e-02  -1.4602319e-01  -5.4137004e-02  -4.9335644e-02  -5.2024671e-02   5.3457575e-02  -1.1181393e-01  -5.5667363e-02  -7.4738270e-02  -1.2450814e-01   6.2359749e-02  -6.7086551e-02  -8.0568339e-02  -9.6696666e-02  -6.2554680e-02   5.0824806e-02  -6.6209661e-02  -1.0378167e-01   5.0553129e-02  -5.1023701e-02  -6.5195639e-02  -5.5300275e-02  -5.1262161e-02  -5.0667224e-02  -5.7270471e-02  -4.9182461e-02
  -4.6538719e-01  -1.1167493e-01  -8.7414895e-01  -2.3570099e-01  -2.2950810e-01   1.0412455e+00  -2.2042254e-01  -2.3561197e-01  -3.4395651e-01  -8.3669831e-01   2.4872493e-01  -1.2684439e-01   1.9270948e-01   1.8425145e-01  -3.9692125e-02   1.2850152e+00  -7.9412660e-01  -2.5649549e-01  -6.9104292e-01   4.2150457e-01   2.6890599e-02  -4.1222576e-01   6.9291640e-01  -1.6950468e-01  -7.2883322e-01  -4.0804463e-01  -5.7782426e-01  -8.3286648e-01  -1.1732748e+00  -7.5968049e-01  -9.8060021e-01   1.2062134e+00  -1.3704791e+00  -3.5080516e-01  -1.4384264e+00  -6.0977696e-01  -6.1169544e-01  -3.0877559e-01  -5.6372719e-01  -7.3521185e-01  -4.6915834e-01  -4.1730424e-01  -6.1976166e-01  -6.1582154e-01  -4.8210230e-01  -3.5821676e-01  -5.0654930e-01  -6.5935773e-01  -2.0632776e-01  -4.3100753e-01  -4.9649729e-01   1.2848569e+00  -3.8630316e-01  -3.7299531e-01  -4.6460438e-01  -2.4276216e-01  -1.4378803e-01   2.6925626e-01  -4.5304977e-01  -3.1179423e-01  -2.8127190e-01  -2.6272026e-01  -2.8079479e-01  -6.9680811e-02  -1.7554214e-01  -1.7875683e-01  -2.4176940e-01  -1.2385365e-01  -1.9387905e-01   2.4182970e-01   7.4264769e+00  -1.6639038e-01   1.4889907e-01  -8.9226531e-02  -2.3678680e-01  -1.4152988e-01  -1.4045015e-01  -2.4825959e-01  -1.5914769e-01   2.0916893e-01  -1.5889173e-01  -2.6860522e-01  -2.4285169e-01  -1.7416056e-01   2.2318708e-01  -3.0804167e-01  -2.7313640e-01  -1.5684462e-01  -3.8647015e-01  -3.2594887e-01  -1.6694081e-01  -1.6596484e-01  -2.6463008e-01  -2.6207044e-01  -1.3553471e-01  -1.5895256e-01  -1.3733879e-01  -3.2482424e-01  -2.0781814e-01  -7.1813765e-02  -1.3083813e-01  -1.5919534e-01  -1.0226433e-01   1.1637074e-01  -2.3576150e-01  -2.1615272e-01   2.6240394e+00   1.7738381e+00   7.8277592e+00   1.6430484e+00   4.0562572e+00  -2.2881330e-01  -9.8689071e-02  -3.1220577e-01  -1.7722738e-01  -2.1045933e-01   4.9131402e-02  -1.8895778e-01  -5.8518498e-02  -9.0555388e-02  -1.1273305e-01  -4.0300437e-02  -2.4740107e-01  -2.1947708e-01  -1.3536572e-01  -9.5532462e-02  -2.3408029e-01  -2.3457467e-01  -2.2836152e-01  -1.4283179e-01  -3.0155392e-01  -5.4762118e-02  -8.5488721e-02  -1.4879703e-01  -1.8273614e-01  -6.1026164e-02  -1.0014278e-01  -1.3203479e-01  -1.9754008e-01  -1.2126599e-01   1.2212974e-01  -1.0040980e-01  -8.4786235e-02  -1.4986685e-01  -7.0296990e-02  -2.3273603e-01  -1.0452728e-01  -7.2375560e-02  -1.0693567e-01  -1.2524187e-01  -1.6519811e-01  -6.7532654e-02  -7.4063041e-02  -5.4029970e-02  -5.7542018e-02  -1.3956395e-01  -1.1460078e-01  -1.0547166e-01  -1.5862253e-01  -9.2630564e-02  -6.3566093e-02  -6.1317010e-02  -7.0691424e-02  -8.1960472e-02  -7.5346684e-02   7.8905945e-02  -6.7209328e-02  -1.4602319e-01  -5.4137004e-02  -4.9335644e-02  -5.2024671e-02   5.3457575e-02  -1.1181393e-01  -5.5667363e-02  -7.4738270e-02  -1.2450814e-01   6.2359749e-02  -6.7086551e-02  -8.0568339e-02  -9.6696666e-02  -6.2554680e-02   5.0824806e-02  -6.6209661e-02  -1.0378167e-01   5.0553129e-02  -5.1023701e-02  -6.5195639e-02  -5.5300275e-02  -5.1262161e-02  -5.0667224e-02  -5.7270471e-02  -4.9182461e-02
  -4.6538719e-01  -1.1167493e-01  -1.0904882e+00   6.1765390e-02   9.1389402e+00  -9.0649525e-01  -4.3239419e+00  -2.3561197e-01  -1.8428802e-01  -8.3669831e-01   2.4872493e-01   1.9694281e-01  -1.0095607e+01   5.5041862e+00  -3.1086134e-01  -3.5167141e-01  -5.0915730e-01  -2.5649549e-01  -4.2687754e-01  -7.9359100e+00   2.6890599e-02   4.1338314e-01  -1.3964770e+00  -1.6950468e-01  -7.2883322e-01  -4.0804463e-01  -5.7782426e-01  -8.3286648e-01  -1.1732748e+00  -7.5968049e-01  -9.8060021e-01   1.2062134e+00  -1.3704791e+00  -3.5080516e-01  -1.4384264e+00   3.4015193e-01   3.1973840e+00  -9.8801959e-01  -5.6372719e-01  -7.3521185e-01  -4.6915834e-01  -4.1730424e-01  -6.1976166e-01  -6.1582154e-01  -4.8210230e-01  -3.5821676e-01  -5.0654930e-01  -6.5935773e-01  -2.0632776e-01  -4.3100753e-01  -4.9649729e-01   7.5394869e+00  -3.8630316e-01  -3.7299531e-01  -4.6460438e-01  -2.4276216e-01   1.1194682e+01   2.6925626e-01  -4.5304977e-01  -3.1179423e-01  -2.8127190e-01  -2.6272026e-01  -2.8079479e-01  -6.9680811e-02  -1.7554214e-01  -1.7875683e-01  -2.4176940e-01  -1.2385365e-01  -1.9387905e-01   2.4182970e-01  -9.0833096e-02  -1.6639038e-01   1.4889907e-01  -8.9226531e-02  -2.3678680e-01  -1.4152988e-01  -1.4045015e-01  -2.4825959e-01  -1.5914769e-01   2.0916893e-01  -1.5889173e-01  -2.6860522e-01   1.0909005e+00   9.3141196e+00   2.2318708e-01   8.7822257e-01  -2.7313640e-01  -1.5684462e-01  -3.8647015e-01  -3.2594887e-01  -1.6694081e-01  -1.6596484e-01  -2.6463008e-01  -2.6207044e-01  -1.3553471e-01  -1.5895256e-01  -1.3733879e-01  -3.2482424e-01   7.7871099e+00  -7.1813765e-02  -1.3083813e-01  -1.5919534e-01  -1.0226433e-01   1.1637074e-01  -2.3576150e-01   3.5807905e+00  -1.5707120e-01  -1.6032134e-01  -7.9936167e-02  -2.1103827e-01  -9.8016353e-02  -2.2881330e-01  -9.8689071e-02  -3.1220577e-01  -1.7722738e-01  -2.1045933e-01   4.9131402e-02  -1.8895778e-01  -5.8518498e-02  -9.0555388e-02  -1.1273305e-01  -4.0300437e-02  -2.4740107e-01  -2.1947708e-01  -1.3536572e-01  -9.5532462e-02  -2.3408029e-01  -2.3457467e-01  -2.2836152e-01  -1.4283179e-01  -3.0155392e-01  -5.4762118e-02  -8.5488721e-02  -1.4879703e-01  -1.8273614e-01  -6.1026164e-02  -1.0014278e-01  -1.3203479e-01  -1.9754008e-01  -1.2126599e-01   1.2212974e-01  -1.0040980e-01  -8.4786235e-02  -1.4986685e-01  -7.0296990e-02  -2.3273603e-01  -1.0452728e-01  -7.2375560e-02  -1.0693567e-01  -1.2524187e-01  -1.6519811e-01  -6.7532654e-02  -7.4063041e-02  -5.4029970e-02  -5.7542018e-02  -1.3956395e-01  -1.1460078e-01  -1.0547166e-01  -1.5862253e-01  -9.2630564e-02  -6.3566093e-02  -6.1317010e-02  -7.0691424e-02  -8.1960472e-02  -7.5346684e-02   7.8905945e-02  -6.7209328e-02  -1.4602319e-01  -5.4137004e-02  -4.9335644e-02  -5.2024671e-02   5.3457575e-02  -1.1181393e-01  -5.5667363e-02  -7.4738270e-02  -1.2450814e-01   6.2359749e-02  -6.7086551e-02  -8.0568339e-02  -9.6696666e-02  -6.2554680e-02   5.0824806e-02  -6.6209661e-02  -1.0378167e-01   5.0553129e-02  -5.1023701e-02  -6.5195639e-02  -5.5300275e-02  -5.1262161e-02  -5.0667224e-02  -5.7270471e-02  -4.9182461e-02
  -4.6538719e-01   1.0932046e+00  -1.9237036e-01  -2.3570099e-01  -2.2950810e-01   2.1771303e-01  -2.2042254e-01  -2.3561197e-01  -1.7232783e-01   5.5285755e-01   2.4872493e-01   1.8969925e-01   3.9847580e-01  -4.8503336e-01   1.1824016e+00  -3.5167141e-01   4.3321643e-01   2.5416642e+00  -2.8860348e-01   1.6906092e-01   2.6890599e-02  -4.1222576e-01   9.5338530e-02  -1.6950468e-01   1.8170977e-01  -4.0804463e-01  -5.7782426e-01  -8.3286648e-01   1.7026252e+00  -7.5968049e-01   2.3865390e-02   8.6657774e-02   1.6316211e+00  -3.5080516e-01   1.6638481e+00  -6.0977696e-01  -6.1169544e-01  -3.0877559e-01   1.5953497e+00   6.0679915e-01  -4.6915834e-01  -4.1730424e-01   5.6161747e-01   8.9925271e-01  -4.8210230e-01  -3.5821676e-01  -5.0654930e-01  -6.5935773e-01  -2.0632776e-01  -4.3100753e-01  -4.9649729e-01  -3.4649144e-01  -3.8630316e-01  -3.7299531e-01  -4.6460438e-01  -2.4276216e-01  -1.4378803e-01   2.6925626e-01  -4.5304977e-01  -3.1179423e-01  -2.8127190e-01  -2.6272026e-01  -2.8079479e-01  -6.9680811e-02  -1.7554214e-01  -1.7875683e-01  -2.4176940e-01  -1.2385365e-01  -1.9387905e-01   2.4182970e-01  -9.0833096e-02  -1.6639038e-01   1.4889907e-01  -8.9226531e-02  -2.3678680e-01  -1.4152988e-01  -1.4045015e-01  -2.4825959e-01  -1.5914769e-01   2.0916893e-01  -1.5889173e-01  -2.6860522e-01  -2.4285169e-01  -1.7416056e-01   2.2318708e-01  -3.0804167e-01  -2.7313640e-01  -1.5684462e-01   2.7379053e+00  -3.2594887e-01  -1.6694081e-01  -1.6596484e-01  -2.6463008e-01  -2.6207044e-01  -1.3553471e-01  -1.5895256e-01  -1.3733879e-01  -3.2482424e-01  -2.0781814e-01  -7.1813765e-02  -1.3083813e-01  -1.5919534e-01  -1.0226433e-01   1.1637074e-01  -2.3576150e-01  -2.1615272e-01  -1.5707120e-01  -1.6032134e-01  -7.9936167e-02  -2.1103827e-01  -9.8016353e-02   2.6800746e+00  -9.8689071e-02  -3.1220577e-01  -1.7722738e-01  -2.1045933e-01   4.9131402e-02  -1.8895778e-01  -5.8518498e-02  -9.0555388e-02  -1.1273305e-01  -4.0300437e-02  -2.4740107e-01  -2.1947708e-01  -1.3536572e-01  -9.5532462e-02  -2.3408029e-01  -2.3457467e-01  -2.2836152e-01  -1.4283179e-01  -3.0155392e-01  -5.4762118e-02  -8.5488721e-02  -1.4879703e-01  -1.8273614e-01  -6.1026164e-02  -1.0014278e-01  -1.3203479e-01  -1.9754008e-01  -1.2126599e-01   1.2212974e-01  -1.0040980e-01  -8.4786235e-02  -1.4986685e-01  -7.0296990e-02  -2.3273603e-01  -1.0452728e-01  -7.2375560e-02  -1.0693567e-01  -1.2524187e-01  -1.6519811e-01  -6.7532654e-02  -7.4063041e-02  -5.4029970e-02  -5.7542018e-02  -1.3956395e-01  -1.1460078e-01  -1.0547166e-01  -1.5862253e-01  -9.2630564e-02  -6.3566093e-02  -6.1317010e-02  -7.0691424e-02  -8.1960472e-02  -7.5346684e-02   7.8905945e-02  -6.7209328e-02  -1.4602319e-01  -5.4137004e-02  -4.9335644e-02  -5.2024671e-02   5.3457575e-02  -1.1181393e-01  -5.5667363e-02  -7.4738270e-02  -1.2450814e-01   6.2359749e-02  -6.7086551e-02  -8.0568339e-02  -9.6696666e-02  -6.2554680e-02   5.0824806e-02  -6.6209661e-02  -1.0378167e-01   5.0553129e-02  -5.1023701e-02  -6.5195639e-02  -5.5300275e-02  -5.1262161e-02  -5.0667224e-02  -5.7270471e-02  -4.9182461e-02
  -4.6538719e-01  -1.1167493e-01   6.1631939e-01  -2.3570099e-01  -2.2950810e-01  -1.5081442e-01  -2.2042254e-01  -2.3561197e-01   5.3930327e-01  -8.3669831e-01   2.4872493e-01  -6.2157965e-01   1.9270948e-01  -4.8503336e-01  -3.1086134e-01  -3.5167141e-01   2.4982034e-01  -2.5649549e-01   1.6616799e+00   4.2150457e-01   2.6890599e-02  -4.1222576e-01  -3.2409708e-02  -1.6950468e-01   7.1189936e-01  -4.0804463e-01  -5.7782426e-01  -8.3286648e-01  -2.0041173e-01  -7.5968049e-01  -5.9149169e-01  -3.2443888e-02   5.4867168e-01  -3.5080516e-01  -1.3623710e-01   3.9356159e-01  -6.1169544e-01   4.7968018e-01   1.1733803e+00  -7.3521185e-01  -4.6915834e-01   1.1126029e+00  -6.1976166e-01  -6.1582154e-01  -4.8210230e-01  -3.5821676e-01  -5.0654930e-01  -6.5935773e-01  -2.0632776e-01  -4.3100753e-01  -4.9649729e-01   1.4879293e+00  -3.8630316e-01  -3.7299531e-01  -4.6460438e-01  -2.4276216e-01   5.6417390e+00   2.6925626e-01  -4.5304977e-01  -3.1179423e-01  -2.8127190e-01  -2.6272026e-01  -2.8079479e-01  -6.9680811e-02  -1.7554214e-01  -1.7875683e-01  -2.4176940e-01  -1.2385365e-01  -1.9387905e-01  -2.4007889e+00  -9.0833096e-02  -1.6639038e-01  -1.5001109e+00  -8.9226531e-02  -2.3678680e-01  -1.4152988e-01  -1.4045015e-01  -2.4825959e-01  -1.5914769e-01   2.0916893e-01  -1.5889173e-01  -2.6860522e-01  -2.4285169e-01  -1.7416056e-01   2.2318708e-01  -3.0804167e-01  -2.7313640e-01  -1.5684462e-01  -3.8647015e-01  -3.2594887e-01  -1.6694081e-01  -1.6596484e-01   2.1720011e+00   1.7805859e+00  -1.3553471e-01   7.6383694e+00  -1.3733879e-01  -3.2482424e-01  -2.0781814e-01  -7.1813765e-02  -1.3083813e-01  -1.5919534e-01  -1.0226433e-01   1.1637074e-01  -2.3576150e-01  -2.1615272e-01  -1.5707120e-01  -1.6032134e-01  -7.9936167e-02  -2.1103827e-01  -9.8016353e-02  -2.2881330e-01  -9.8689071e-02  -3.1220577e-01  -1.7722738e-01  -2.1045933e-01   4.9131402e-02  -1.8895778e-01  -5.8518498e-02  -9.0555388e-02  -1.1273305e-01  -4.0300437e-02  -2.4740107e-01  -2.1947708e-01  -1.3536572e-01  -9.5532462e-02  -2.3408029e-01  -2.3457467e-01  -2.2836152e-01  -1.4283179e-01  -3.0155392e-01  -5.4762118e-02  -8.5488721e-02  -1.4879703e-01  -1.8273614e-01  -6.1026164e-02  -1.0014278e-01  -1.3203479e-01  -1.9754008e-01  -1.2126599e-01   1.2212974e-01  -1.0040980e-01  -8.4786235e-02  -1.4986685e-01  -7.0296990e-02  -2.3273603e-01  -1.0452728e-01  -7.2375560e-02  -1.0693567e-01  -1.2524187e-01  -1.6519811e-01  -6.7532654e-02  -7.4063041e-02  -5.4029970e-02  -5.7542018e-02  -1.3956395e-01  -1.1460078e-01  -1.0547166e-01  -1.5862253e-01  -9.2630564e-02  -6.3566093e-02  -6.1317010e-02  -7.0691424e-02  -8.1960472e-02  -7.5346684e-02   7.8905945e-02  -6.7209328e-02  -1.4602319e-01  -5.4137004e-02  -4.9335644e-02  -5.2024671e-02   5.3457575e-02  -1.1181393e-01  -5.5667363e-02  -7.4738270e-02  -1.2450814e-01   6.2359749e-02  -6.7086551e-02  -8.0568339e-02  -9.6696666e-02  -6.2554680e-02   5.0824806e-02  -6.6209661e-02  -1.0378167e-01   5.0553129e-02  -5.1023701e-02  -6.5195639e-02  -5.5300275e-02  -5.1262161e-02  -5.0667224e-02  -5.7270471e-02  -4.9182461e-02
  -4.6538719e-01   3.1130121e-01  -8.3578046e-01  -2.3570099e-01  -2.2950810e-01   1.2820522e+00  -2.2042254e-01  -2.3561197e-01  -9.2581959e-01  -1.8335209e-01   2.4872493e-01  -6.2157965e-01   1.9270948e-01  -4.8503336e-01  -3.1086134e-01  -3.5167141e-01   7.6426988e-01  -2.5649549e-01  -6.9104292e-01   4.2150457e-01   2.6890599e-02  -4.1222576e-01   1.0165453e+00  -1.6950468e-01  -7.2883322e-01  -4.0804463e-01  -5.7782426e-01  -8.3286648e-01   7.8143849e-01  -7.5968049e-01   5.0659400e-01   2.2481570e-01   4.9383880e-01  -3.5080516e-01   8.2125502e-01  -6.0977696e-01  -6.1169544e-01  -3.0877559e-01  -5.6372719e-01  -7.3521185e-01  -4.6915834e-01  -4.1730424e-01  -6.1976166e-01  -6.1582154e-01  -4.8210230e-01  -3.5821676e-01  -5.0654930e-01  -6.5935773e-01  -2.0632776e-01  -4.3100753e-01  -4.9649729e-01   1.6605408e+00  -3.8630316e-01  -3.7299531e-01  -4.6460438e-01  -2.4276216e-01  -1.4378803e-01   2.6925626e-01  -4.5304977e-01   1.8228183e+00  -2.8127190e-01  -2.6272026e-01  -2.8079479e-01  -6.9680811e-02  -1.7554214e-01  -1.7875683e-01  -2.4176940e-01  -1.2385365e-01  -1.9387905e-01   2.4182970e-01  -9.0833096e-02  -1.6639038e-01   1.4889907e-01  -8.9226531e-02  -2.3678680e-01  -1.4152988e-01  -1.4045015e-01  -2.4825959e-01  -1.5914769e-01   2.0916893e-01  -1.5889173e-01  -2.6860522e-01  -2.4285169e-01  -1.7416056e-01   2.2318708e-01  -3.0804167e-01  -2.7313640e-01  -1.5684462e-01  -3.8647015e-01  -3.2594887e-01  -1.6694081e-01  -1.6596484e-01  -2.6463008e-01  -2.6207044e-01  -1.3553471e-01  -1.5895256e-01  -1.3733879e-01  -3.2482424e-01  -2.0781814e-01  -7.1813765e-02  -1.3083813e-01  -1.5919534e-01  -1.0226433e-01   1.1637074e-01  -2.3576150e-01  -2.1615272e-01   3.6267030e+00  -1.6032134e-01  -7.9936167e-02  -2.1103827e-01  -9.8016353e-02  -2.2881330e-01   8.1784955e+00   2.5165471e+00   3.7637581e+00   3.2375318e+00   4.9131402e-02  -1.8895778e-01  -5.8518498e-02  -9.0555388e-02  -1.1273305e-01  -4.0300437e-02  -2.4740107e-01  -2.1947708e-01  -1.3536572e-01  -9.5532462e-02  -2.3408029e-01  -2.3457467e-01  -2.2836152e-01  -1.4283179e-01  -3.0155392e-01  -5.4762118e-02  -8.5488721e-02  -1.4879703e-01  -1.8273614e-01  -6.1026164e-02  -1.0014278e-01  -1.3203479e-01  -1.9754008e-01  -1.2126599e-01   1.2212974e-01  -1.0040980e-01  -8.4786235e-02  -1.4986685e-01  -7.0296990e-02  -2.3273603e-01  -1.0452728e-01  -7.2375560e-02  -1.0693567e-01  -1.2524187e-01  -1.6519811e-01  -6.7532654e-02  -7.4063041e-02  -5.4029970e-02  -5.7542018e-02  -1.3956395e-01  -1.1460078e-01  -1.0547166e-01  -1.5862253e-01  -9.2630564e-02  -6.3566093e-02  -6.1317010e-02  -7.0691424e-02  -8.1960472e-02  -7.5346684e-02   7.8905945e-02  -6.7209328e-02  -1.4602319e-01  -5.4137004e-02  -4.9335644e-02  -5.2024671e-02   5.3457575e-02  -1.1181393e-01  -5.5667363e-02  -7.4738270e-02  -1.2450814e-01   6.2359749e-02  -6.7086551e-02  -8.0568339e-02  -9.6696666e-02  -6.2554680e-02   5.0824806e-02  -6.6209661e-02  -1.0378167e-01   5.0553129e-02  -5.1023701e-02  -6.5195639e-02  -5.5300275e-02  -5.1262161e-02  -5.0667224e-02  -5.7270471e-02  -4.9182461e-02
  -4.6538719e-01  -6.1455359e-01   4.8055396e-01  -2.3570099e-01  -2.2950810e-01  -9.9962494e-01   6.0315763e-01  -2.3561197e-01  -1.5438755e-01   1.6084982e-01   2.4872493e-01   1.7521212e-01   4.3759230e-02  -4.8503336e-01  -3.1086134e-01  -3.5167141e-01  -1.4458118e-02  -2.5649549e-01   6.2565636e-01  -3.0140223e-01   2.6890599e-02   5.1931032e-01  -7.2934732e-01  -1.6950468e-01   1.2408047e-01  -4.0804463e-01  -5.7782426e-01  -8.3286648e-01  -5.5428223e-01  -7.5968049e-01  -1.3216810e-01  -3.7069261e-01   7.5429498e-01   1.2457141e+00  -2.8177591e-01   5.5379056e-01   2.1737988e+00   1.7335446e-01  -5.6372719e-01   5.6682436e-01   2.1826121e+00  -4.1730424e-01   1.2125815e+00  -6.1582154e-01   2.8814313e+00  -3.5821676e-01  -5.0654930e-01  -6.5935773e-01  -2.0632776e-01  -4.3100753e-01  -4.9649729e-01   1.6165418e+00  -3.8630316e-01  -3.7299531e-01  -4.6460438e-01  -2.4276216e-01  -1.4378803e-01   2.6925626e-01  -4.5304977e-01  -3.1179423e-01   7.6623187e-01   2.4301527e+00  -2.8079479e-01  -6.9680811e-02  -1.7554214e-01  -1.7875683e-01  -2.4176940e-01  -1.2385365e-01   3.9143058e+00   2.4182970e-01  -9.0833096e-02  -1.6639038e-01   1.4889907e-01  -8.9226531e-02  -2.3678680e-01  -1.4152988e-01  -1.4045015e-01  -2.4825959e-01  -1.5914769e-01   2.0916893e-01  -1.5889173e-01  -2.6860522e-01   1.2923060e+00  -1.7416056e-01   2.2318708e-01   9.4892706e-01  -2.7313640e-01  -1.5684462e-01   1.7428813e+00  -3.2594887e-01  -1.6694081e-01  -1.6596484e-01   2.2055107e+00   1.7906981e+00  -1.3553471e-01  -1.5895256e-01  -1.3733879e-01  -3.2482424e-01   8.9366226e-01  -7.1813765e-02  -1.3083813e-01  -1.5919534e-01  -1.0226433e-01   1.1637074e-01  -2.3576150e-01  -2.1615272e-01  -1.5707120e-01  -1.6032134e-01  -7.9936167e-02  -2.1103827e-01  -9.8016353e-02  -2.2881330e-01  -9.8689071e-02  -3.1220577e-01  -1.7722738e-01  -2.1045933e-01   4.9131402e-02  -1.8895778e-01  -5.8518498e-02  -9.0555388e-02  -1.1273305e-01  -4.0300437e-02  -2.4740107e-01  -2.1947708e-01  -1.3536572e-01  -9.5532462e-02  -2.3408029e-01  -2.3457467e-01  -2.2836152e-01  -1.4283179e-01  -3.0155392e-01  -5.4762118e-02  -8.5488721e-02  -1.4879703e-01  -1.8273614e-01  -6.1026164e-02  -1.0014278e-01  -1.3203479e-01  -1.9754008e-01  -1.2126599e-01   1.2212974e-01  -1.0040980e-01  -8.4786235e-02  -1.4986685e-01  -7.0296990e-02  -2.3273603e-01  -1.0452728e-01  -7.2375560e-02  -1.0693567e-01  -1.2524187e-01  -1.6519811e-01  -6.7532654e-02  -7.4063041e-02  -5.4029970e-02  -5.7542018e-02  -1.3956395e-01  -1.1460078e-01  -1.0547166e-01  -1.5862253e-01  -9.2630564e-02  -6.3566093e-02  -6.1317010e-02  -7.0691424e-02  -8.1960472e-02  -7.5346684e-02   7.8905945e-02  -6.7209328e-02  -1.4602319e-01  -5.4137004e-02  -4.9335644e-02  -5.2024671e-02   5.3457575e-02  -1.1181393e-01  -5.5667363e-02  -7.4738270e-02  -1.2450814e-01   6.2359749e-02  -6.7086551e-02  -8.0568339e-02  -9.6696666e-02  -6.2554680e-02   5.0824806e-02  -6.6209661e-02  -1.0378167e-01   5.0553129e-02  -5.1023701e-02  -6.5195639e-02  -5.5300275e-02  -5.1262161e-02  -5.0667224e-02  -5.7270471e-02  -4.9182461e-02
  -4.6538719e-01  -4.1987043e-01  -8.3578046e-01  -2.3570099e-01  -2.2950810e-01  -6.1380197e-01  -2.2042254e-01  -2.3561197e-01  -9.2581959e-01   1.2571966e+00  -5.2899489e+00  -6.2157965e-01  -1.4665140e-01  -4.8503336e-01  -3.1086134e-01  -3.5167141e-01   2.4982034e-01   3.9479435e+00  -6.9104292e-01  -2.2872906e-01   2.6890599e-02  -4.1222576e-01   1.0165453e+00  -1.6950468e-01  -7.2883322e-01  -4.0804463e-01  -5.7782426e-01   1.7866405e+00  -1.1732748e+00   2.9167593e+00  -2.4775465e+00   2.1052350e-01  -5.5072756e-01  -3.5080516e-01  -1.2303314e+00   1.1069620e+00  -6.1169544e-01  -2.9991146e+00  -5.6372719e-01  -7.3521185e-01  -4.6915834e-01  -4.1730424e-01  -6.1976166e-01  -6.1582154e-01  -4.8210230e-01  -3.5821676e-01   2.0567763e+00  -6.5935773e-01  -2.0632776e-01  -4.3100753e-01  -4.9649729e-01  -3.4649144e-01  -3.8630316e-01  -3.7299531e-01  -4.6460438e-01  -2.4276216e-01  -1.4378803e-01   2.6925626e-01  -4.5304977e-01  -3.1179423e-01   6.0605920e+00  -2.6272026e-01  -2.8079479e-01  -6.9680811e-02  -1.7554214e-01  -1.7875683e-01  -2.4176940e-01  -1.2385365e-01  -1.9387905e-01   2.4182970e-01  -9.0833096e-02  -1.6639038e-01   1.4889907e-01  -8.9226531e-02  -2.3678680e-01  -1.4152988e-01  -1.4045015e-01  -2.4825959e-01  -1.5914769e-01   2.0916893e-01  -1.5889173e-01  -2.6860522e-01  -2.4285169e-01  -1.7416056e-01   2.2318708e-01  -3.0804167e-01  -2.7313640e-01  -1.5684462e-01  -3.8647015e-01  -3.2594887e-01  -1.6694081e-01  -1.6596484e-01  -2.6463008e-01  -2.6207044e-01  -1.3553471e-01  -1.5895256e-01   3.6558564e+00   1.1600339e+00  -2.0781814e-01  -7.1813765e-02  -1.3083813e-01  -1.5919534e-01  -1.0226433e-01   1.1637074e-01  -2.3576150e-01  -2.1615272e-01  -1.5707120e-01  -1.6032134e-01  -7.9936167e-02  -2.1103827e-01  -9.8016353e-02  -2.2881330e-01  -9.8689071e-02  -3.1220577e-01  -1.7722738e-01  -2.1045933e-01  -5.9148654e+00   6.5204651e+00   1.5573592e+01  -9.0555388e-02  -1.1273305e-01  -4.0300437e-02  -2.4740107e-01  -2.1947708e-01  -1.3536572e-01  -9.5532462e-02  -2.3408029e-01  -2.3457467e-01  -2.2836152e-01  -1.4283179e-01  -3.0155392e-01  -5.4762118e-02  -8.5488721e-02  -1.4879703e-01  -1.8273614e-01  -6.1026164e-02  -1.0014278e-01  -1.3203479e-01  -1.9754008e-01  -1.2126599e-01   1.2212974e-01  -1.0040980e-01  -8.4786235e-02  -1.4986685e-01  -7.0296990e-02  -2.3273603e-01  -1.0452728e-01  -7.2375560e-02  -1.0693567e-01  -1.2524187e-01  -1.6519811e-01  -6.7532654e-02  -7.4063041e-02  -5.4029970e-02  -5.7542018e-02  -1.3956395e-01  -1.1460078e-01  -1.0547166e-01  -1.5862253e-01  -9.2630564e-02  -6.3566093e-02  -6.1317010e-02  -7.0691424e-02  -8.1960472e-02  -7.5346684e-02   7.8905945e-02  -6.7209328e-02  -1.4602319e-01  -5.4137004e-02  -4.9335644e-02  -5.2024671e-02   5.3457575e-02  -1.1181393e-01  -5.5667363e-02  -7.4738270e-02  -1.2450814e-01   6.2359749e-02  -6.7086551e-02  -8.0568339e-02  -9.6696666e-02  -6.2554680e-02   5.0824806e-02  -6.6209661e-02  -1.0378167e-01   5.0553129e-02  -5.1023701e-02  -6.5195639e-02  -5.5300275e-02  -5.1262161e-02  -5.0667224e-02  -5.7270471e-02  -4.9182461e-02
  -4.6538719e-01  -1.1167493e-01  -8.3578046e-01  -2.3570099e-01  -2.2950810e-01   2.2702600e-01  -2.2042254e-01  -2.3561197e-01   4.6156206e-01  -8.3669831e-01   2.4872493e-01   6.4604363e-01   1.9270948e-01  -4.8503336e-01  -3.1086134e-01  -3.5167141e-01  -5.0821681e-01  -2.5649549e-01  -6.9104292e-01   4.2150457e-01   2.6890599e-02  -4.1222576e-01   1.0165453e+00  -1.6950468e-01  -7.2883322e-01  -4.0804463e-01  -5.7782426e-01   5.3830991e-01  -8.6948486e-02  -7.5968049e-01  -5.7442553e-01  -5.3743493e-01  -3.8622892e-01  -3.5080516e-01   1.1909413e-01   1.1527417e+00  -6.1169544e-01  -1.6672636e+00  -5.6372719e-01  -7.3521185e-01  -4.6915834e-01  -4.1730424e-01  -6.1976166e-01  -6.1582154e-01  -4.8210230e-01  -3.5821676e-01  -5.0654930e-01   2.6297220e+00  -2.0632776e-01  -4.3100753e-01  -4.9649729e-01  -3.4649144e-01  -3.8630316e-01  -3.7299531e-01  -4.6460438e-01  -2.4276216e-01  -1.4378803e-01   2.6925626e-01  -4.5304977e-01  -3.1179423e-01  -2.8127190e-01  -2.6272026e-01  -2.8079479e-01  -6.9680811e-02  -1.7554214e-01  -1.7875683e-01  -2.4176940e-01  -1.2385365e-01  -1.9387905e-01   2.4182970e-01  -9.0833096e-02  -1.6639038e-01   1.4889907e-01  -8.9226531e-02  -2.3678680e-01  -1.4152988e-01  -1.4045015e-01  -2.4825959e-01  -1.5914769e-01   2.0916893e-01  -1.5889173e-01  -2.6860522e-01  -2.4285169e-01  -1.7416056e-01   2.2318708e-01   1.3220897e+00  -2.7313640e-01  -1.5684462e-01   2.4393981e+00  -3.2594887e-01  -1.6694081e-01  -1.6596484e-01  -2.6463008e-01  -2.6207044e-01  -1.3553471e-01  -1.5895256e-01  -1.3733879e-01  -3.2482424e-01  -2.0781814e-01  -7.1813765e-02  -1.3083813e-01  -1.5919534e-01  -1.0226433e-01   1.1637074e-01  -2.3576150e-01  -2.1615272e-01  -1.5707120e-01  -1.6032134e-01  -7.9936167e-02  -2.1103827e-01  -9.8016353e-02  -2.2881330e-01  -9.8689071e-02  -3.1220577e-01  -1.7722738e-01  -2.1045933e-01   4.9131402e-02  -1.8895778e-01   1.4599021e+01  -9.0555388e-02  -1.1273305e-01  -4.0300437e-02  -2.4740107e-01  -2.1947708e-01  -1.3536572e-01  -9.5532462e-02  -2.3408029e-01  -2.3457467e-01  -2.2836152e-01  -1.4283179e-01  -3.0155392e-01  -5.4762118e-02  -8.5488721e-02  -1.4879703e-01  -1.8273614e-01  -6.1026164e-02  -1.0014278e-01  -1.3203479e-01  -1.9754008e-01  -1.2126599e-01   1.2212974e-01  -1.0040980e-01  -8.4786235e-02  -1.4986685e-01  -7.0296990e-02  -2.3273603e-01  -1.0452728e-01  -7.2375560e-02  -1.0693567e-01  -1.2524187e-01  -1.6519811e-01  -6.7532654e-02  -7.4063041e-02  -5.4029970e-02  -5.7542018e-02  -1.3956395e-01  -1.1460078e-01  -1.0547166e-01  -1.5862253e-01  -9.2630564e-02  -6.3566093e-02  -6.1317010e-02  -7.0691424e-02  -8.1960472e-02  -7.5346684e-02   7.8905945e-02  -6.7209328e-02  -1.4602319e-01  -5.4137004e-02  -4.9335644e-02  -5.2024671e-02   5.3457575e-02  -1.1181393e-01  -5.5667363e-02  -7.4738270e-02  -1.2450814e-01   6.2359749e-02  -6.7086551e-02  -8.0568339e-02  -9.6696666e-02  -6.2554680e-02   5.0824806e-02  -6.6209661e-02  -1.0378167e-01   5.0553129e-02  -5.1023701e-02  -6.5195639e-02  -5.5300275e-02  -5.1262161e-02  -5.0667224e-02  -5.7270471e-02  -4.9182461e-02
  -4.6538719e-01   2.2473524e+00  -6.2416347e-01  -2.3570099e-01  -2.2950810e-01  -2.5192664e-01  -2.2042254e-01  -2.3561197e-01   3.6588056e-01   1.6013986e+00   2.4872493e-01   7.0399212e-01  -7.2944058e-02   2.4204951e-01   1.6129743e+00   1.7391743e+00  -9.5401037e-01  -2.5649549e-01  -6.9104292e-01   8.4913041e-02   2.6890599e-02   3.1057147e-01   1.3224358e-01  -1.6950468e-01  -7.2883322e-01  -4.0804463e-01  -5.7782426e-01  -8.3286648e-01  -1.1732748e+00  -7.5968049e-01  -9.8060021e-01   1.2062134e+00  -1.3704791e+00  -3.5080516e-01  -1.4384264e+00  -6.0977696e-01   2.3905491e-01  -3.0877559e-01  -5.6372719e-01  -7.3521185e-01  -4.6915834e-01  -4.1730424e-01  -6.1976166e-01  -6.1582154e-01  -4.8210230e-01  -3.5821676e-01  -5.0654930e-01  -6.5935773e-01  -2.0632776e-01  -4.3100753e-01  -4.9649729e-01  -3.4649144e-01  -3.8630316e-01  -3.7299531e-01  -4.6460438e-01  -2.4276216e-01  -1.4378803e-01   2.6925626e-01  -4.5304977e-01  -3.1179423e-01  -2.8127190e-01  -2.6272026e-01  -2.8079479e-01  -6.9680811e-02  -1.7554214e-01  -1.7875683e-01  -2.4176940e-01  -1.2385365e-01  -1.9387905e-01   2.4182970e-01  -9.0833096e-02  -1.6639038e-01   1.4889907e-01  -8.9226531e-02  -2.3678680e-01  -1.4152988e-01  -1.4045015e-01  -2.4825959e-01  -1.5914769e-01   2.0916893e-01  -1.5889173e-01   1.6808491e+00  -2.4285169e-01  -1.7416056e-01   2.2318708e-01  -3.0804167e-01  -2.7313640e-01  -1.5684462e-01  -3.8647015e-01   1.8690248e+00  -1.6694081e-01  -1.6596484e-01  -2.6463008e-01  -2.6207044e-01  -1.3553471e-01  -1.5895256e-01  -1.3733879e-01  -3.2482424e-01   7.5815501e-01  -7.1813765e-02  -1.3083813e-01  -1.5919534e-01  -1.0226433e-01   1.1637074e-01  -2.3576150e-01  -2.1615272e-01  -1.5707120e-01  -1.6032134e-01  -7.9936167e-02  -2.1103827e-01  -9.8016353e-02  -2.2881330e-01  -9.8689071e-02  -3.1220577e-01  -1.7722738e-01  -2.1045933e-01   4.9131402e-02  -1.8895778e-01  -5.8518498e-02   1.8869469e+00   8.4171306e+00  -6.8489462e-01  -2.4740107e-01  -2.1947708e-01  -1.3536572e-01  -9.5532462e-02  -2.3408029e-01  -2.3457467e-01  -2.2836152e-01  -1.4283179e-01  -3.0155392e-01  -5.4762118e-02  -8.5488721e-02  -1.4879703e-01  -1.8273614e-01  -6.1026164e-02  -1.0014278e-01  -1.3203479e-01  -1.9754008e-01  -1.2126599e-01   1.2212974e-01  -1.0040980e-01  -8.4786235e-02  -1.4986685e-01  -7.0296990e-02  -2.3273603e-01  -1.0452728e-01  -7.2375560e-02  -1.0693567e-01  -1.2524187e-01  -1.6519811e-01  -6.7532654e-02  -7.4063041e-02  -5.4029970e-02  -5.7542018e-02  -1.3956395e-01  -1.1460078e-01  -1.0547166e-01  -1.5862253e-01  -9.2630564e-02  -6.3566093e-02  -6.1317010e-02  -7.0691424e-02  -8.1960472e-02  -7.5346684e-02   7.8905945e-02  -6.7209328e-02  -1.4602319e-01  -5.4137004e-02  -4.9335644e-02  -5.2024671e-02   5.3457575e-02  -1.1181393e-01  -5.5667363e-02  -7.4738270e-02  -1.2450814e-01   6.2359749e-02  -6.7086551e-02  -8.0568339e-02  -9.6696666e-02  -6.2554680e-02   5.0824806e-02  -6.6209661e-02  -1.0378167e-01   5.0553129e-02  -5.1023701e-02  -6.5195639e-02  -5.5300275e-02  -5.1262161e-02  -5.0667224e-02  -5.7270471e-02  -4.9182461e-02
  -4.6538719e-01   1.3722293e+00  -2.5730166e-01  -2.3570099e-01  -2.2950810e-01   5.9954472e-01  -2.2042254e-01  -2.3561197e-01  -9.2581959e-01   4.7318118e-01   2.4872493e-01  -6.2157965e-01   1.9270948e-01  -4.8503336e-01  -3.1086134e-01  -3.5167141e-01   2.4982034e-01  -2.5649549e-01  -2.7828452e-01   4.2150457e-01   2.6890599e-02  -4.1222576e-01   6.6452790e-01  -1.6950468e-01  -7.2883322e-01  -4.0804463e-01  -5.7782426e-01  -8.3145526e-02  -2.0490532e-01  -2.1039423e-01  -5.2030141e-01   1.0499520e+00  -1.0565609e+00  -3.5080516e-01  -4.6178443e-01   6.1864514e-01  -6.1169544e-01   1.3507107e+00  -5.6372719e-01   4.8116408e-01  -4.6915834e-01   1.1041034e+00  -8.3782749e-02  -6.1582154e-01  -4.8210230e-01   2.9215162e+00   1.4058644e+00   2.5719915e-01  -2.0632776e-01  -4.3100753e-01  -4.9649729e-01  -3.4649144e-01  -3.8630316e-01  -3.7299531e-01  -4.6460438e-01  -2.4276216e-01  -1.4378803e-01   2.6925626e-01  -4.5304977e-01  -3.1179423e-01  -2.8127190e-01  -2.6272026e-01  -2.8079479e-01  -6.9680811e-02  -1.7554214e-01  -1.7875683e-01  -2.4176940e-01  -1.2385365e-01  -1.9387905e-01   2.4182970e-01  -9.0833096e-02  -1.6639038e-01   1.4889907e-01  -8.9226531e-02  -2.3678680e-01  -1.4152988e-01  -1.4045015e-01  -2.4825959e-01  -1.5914769e-01   2.0916893e-01  -1.5889173e-01  -2.6860522e-01  -2.4285169e-01  -1.7416056e-01   2.2318708e-01  -3.0804167e-01  -2.7313640e-01  -1.5684462e-01  -3.8647015e-01  -3.2594887e-01  -1.6694081e-01  -1.6596484e-01  -2.6463008e-01  -2.6207044e-01  -1.3553471e-01  -1.5895256e-01  -1.3733879e-01  -3.2482424e-01  -2.0781814e-01  -7.1813765e-02  -1.3083813e-01  -1.5919534e-01  -1.0226433e-01   1.1637074e-01  -2.3576150e-01  -2.1615272e-01  -1.5707120e-01  -1.6032134e-01  -7.9936167e-02  -2.1103827e-01  -9.8016353e-02  -2.2881330e-01  -9.8689071e-02  -3.1220577e-01  -1.7722738e-01  -2.1045933e-01   4.9131402e-02  -1.8895778e-01  -5.8518498e-02  -9.0555388e-02  -1.1273305e-01  -4.0300437e-02  -2.4740107e-01  -2.1947708e-01  -1.3536572e-01  -9.5532462e-02  -2.3408029e-01  -2.3457467e-01  -2.2836152e-01  -1.4283179e-01  -3.0155392e-01  -5.4762118e-02  -8.5488721e-02  -1.4879703e-01  -1.8273614e-01  -6.1026164e-02  -1.0014278e-01  -1.3203479e-01  -1.9754008e-01  -1.2126599e-01   1.2212974e-01  -1.0040980e-01  -8.4786235e-02  -1.4986685e-01  -7.0296990e-02  -2.3273603e-01  -1.0452728e-01  -7.2375560e-02  -1.0693567e-01  -1.2524187e-01  -1.6519811e-01  -6.7532654e-02  -7.4063041e-02  -5.4029970e-02  -5.7542018e-02  -1.3956395e-01  -1.1460078e-01  -1.0547166e-01  -1.5862253e-01  -9.2630564e-02  -6.3566093e-02  -6.1317010e-02  -7.0691424e-02  -8.1960472e-02  -7.5346684e-02   7.8905945e-02  -6.7209328e-02  -1.4602319e-01  -5.4137004e-02  -4.9335644e-02  -5.2024671e-02   5.3457575e-02  -1.1181393e-01  -5.5667363e-02  -7.4738270e-02  -1.2450814e-01   6.2359749e-02  -6.7086551e-02  -8.0568339e-02  -9.6696666e-02  -6.2554680e-02   5.0824806e-02  -6.6209661e-02  -1.0378167e-01   5.0553129e-02  -5.1023701e-02  -6.5195639e-02  -5.5300275e-02  -5.1262161e-02  -5.0667224e-02  -5.7270471e-02  -4.9182461e-02
  -4.6538719e-01  -4.6045584e-01  -6.6282711e-01  -2.3570099e-01  -2.2950810e-01  -5.8719349e-01  -2.2042254e-01  -2.3561197e-01  -1.3644727e-01   1.6403688e-01   2.4872493e-01  -6.2157965e-01   1.9270948e-01  -4.8503336e-01  -3.1086134e-01  -3.5167141e-01   2.4982034e-01  -2.5649549e-01  -4.1862238e-01   4.2150457e-01   2.6890599e-02  -4.1222576e-01   2.2876447e-01  -1.6950468e-01  -3.5577953e-01  -4.0804463e-01   1.0399524e+00   1.5698537e+00   3.9995535e-02   1.8559684e+00   1.8989343e-02  -1.5378889e+00   9.4621006e-01   1.0895328e+00   4.1272504e-01   5.7668041e-01   1.1334335e+00  -6.2575613e-01   2.4151356e-03  -7.3521185e-01   7.4125941e-01  -4.1730424e-01  -6.1976166e-01  -6.1582154e-01   2.5678816e+00  -3.5821676e-01   2.7710513e+00   2.6158459e-01  -2.0632776e-01  -4.3100753e-01   1.7003744e+00  -3.4649144e-01   2.3991537e+00   1.7639512e+00   1.2215655e+00   3.2847908e+00  -1.4378803e-01  -1.4578431e+00   1.9212803e+00  -3.1179423e-01   7.9871260e-01   2.4301527e+00  -2.8079479e-01  -6.9680811e-02  -1.7554214e-01  -1.7875683e-01  -2.4176940e-01  -1.2385365e-01  -1.9387905e-01   2.4182970e-01  -9.0833096e-02  -1.6639038e-01   1.4889907e-01  -8.9226531e-02  -2.3678680e-01  -1.4152988e-01  -1.4045015e-01  -2.4825959e-01  -1.5914769e-01   2.0916893e-01  -1.5889173e-01  -2.6860522e-01  -2.4285169e-01  -1.7416056e-01   2.2318708e-01  -3.0804167e-01  -2.7313640e-01  -1.5684462e-01  -3.8647015e-01  -3.2594887e-01  -1.6694081e-01  -1.6596484e-01  -2.6463008e-01  -2.6207044e-01  -1.3553471e-01  -1.5895256e-01  -1.3733879e-01  -3.2482424e-01  -2.0781814e-01  -7.1813765e-02  -1.3083813e-01  -1.5919534e-01  -1.0226433e-01   1.1637074e-01  -2.3576150e-01  -2.1615272e-01  -1.5707120e-01  -1.6032134e-01  -7.9936167e-02  -2.1103827e-01  -9.8016353e-02  -2.2881330e-01  -9.8689071e-02  -3.1220577e-01  -1.7722738e-01  -2.1045933e-01   4.9131402e-02  -1.8895778e-01  -5.8518498e-02  -9.0555388e-02  -1.1273305e-01  -4.0300437e-02  -2.4740107e-01  -2.1947708e-01  -1.3536572e-01  -9.5532462e-02  -2.3408029e-01  -2.3457467e-01  -2.2836152e-01  -1.4283179e-01  -3.0155392e-01  -5.4762118e-02  -8.5488721e-02  -1.4879703e-01  -1.8273614e-01  -6.1026164e-02  -1.0014278e-01  -1.3203479e-01  -1.9754008e-01  -1.2126599e-01   1.2212974e-01  -1.0040980e-01  -8.4786235e-02  -1.4986685e-01  -7.0296990e-02  -2.3273603e-01  -1.0452728e-01  -7.2375560e-02  -1.0693567e-01  -1.2524187e-01  -1.6519811e-01  -6.7532654e-02  -7.4063041e-02  -5.4029970e-02  -5.7542018e-02  -1.3956395e-01  -1.1460078e-01  -1.0547166e-01  -1.5862253e-01  -9.2630564e-02  -6.3566093e-02  -6.1317010e-02  -7.0691424e-02  -8.1960472e-02  -7.5346684e-02   7.8905945e-02  -6.7209328e-02  -1.4602319e-01  -5.4137004e-02  -4.9335644e-02  -5.2024671e-02   5.3457575e-02  -1.1181393e-01  -5.5667363e-02  -7.4738270e-02  -1.2450814e-01   6.2359749e-02  -6.7086551e-02  -8.0568339e-02  -9.6696666e-02  -6.2554680e-02   5.0824806e-02  -6.6209661e-02  -1.0378167e-01   5.0553129e-02  -5.1023701e-02  -6.5195639e-02  -5.5300275e-02  -5.1262161e-02  -5.0667224e-02  -5.7270471e-02  -4.9182461e-02
  -4.6538719e-01  -1.1167493e-01  -6.3154203e-01  -2.3570099e-01  -2.2950810e-01   5.0508461e-01  -2.2042254e-01  -2.3561197e-01  -2.7996951e-01  -8.3669831e-01   2.4872493e-01  -9.3524009e-02   1.9270948e-01   2.5461431e-01  -3.1086134e-01   1.3821310e+00  -7.4710197e-01  -2.5649549e-01  -6.9104292e-01   4.2150457e-01   2.6890599e-02  -4.1222576e-01   3.4089903e-01  -1.6950468e-01  -4.1955596e-01  -4.0804463e-01  -5.7782426e-01   4.6966076e-01   1.5233538e-01  -3.7314571e-01  -1.8092857e-01   9.2132222e-01  -7.0974291e-01   2.3418749e+00  -2.0006991e-01  -6.0977696e-01   3.0114123e-01  -3.0877559e-01  -5.6372719e-01  -7.3521185e-01  -4.6915834e-01  -4.1730424e-01  -6.1976166e-01   1.2064567e+00  -4.8210230e-01  -3.5821676e-01  -5.0654930e-01  -6.5935773e-01  -2.0632776e-01  -4.3100753e-01  -4.9649729e-01  -3.4649144e-01  -3.8630316e-01  -3.7299531e-01  -4.6460438e-01  -2.4276216e-01  -1.4378803e-01   2.6925626e-01  -4.5304977e-01  -3.1179423e-01  -2.8127190e-01  -2.6272026e-01  -2.8079479e-01  -6.9680811e-02  -1.7554214e-01  -1.7875683e-01  -2.4176940e-01  -1.2385365e-01  -1.9387905e-01   2.4182970e-01  -9.0833096e-02  -1.6639038e-01   1.4889907e-01  -8.9226531e-02  -2.3678680e-01  -1.4152988e-01  -1.4045015e-01  -2.4825959e-01  -1.5914769e-01   2.0916893e-01  -1.5889173e-01  -2.6860522e-01  -2.4285169e-01  -1.7416056e-01   2.2318708e-01  -3.0804167e-01  -2.7313640e-01  -1.5684462e-01  -2.7403243e-01  -3.2594887e-01  -1.6694081e-01  -1.6596484e-01  -2.6463008e-01  -2.6207044e-01  -1.3553471e-01  -1.5895256e-01  -1.3733879e-01  -3.2482424e-01  -2.0781814e-01  -7.1813765e-02  -1.3083813e-01  -1.5919534e-01  -1.0226433e-01   1.1637074e-01  -2.3576150e-01  -2.1615272e-01  -1.5707120e-01  -1.6032134e-01  -7.9936167e-02  -2.1103827e-01  -9.8016353e-02  -2.2881330e-01  -9.8689071e-02  -3.1220577e-01  -1.7722738e-01  -2.1045933e-01   4.9131402e-02  -1.8895778e-01  -5.8518498e-02  -9.0555388e-02  -1.1273305e-01  -4.0300437e-02   1.8340450e+00   1.9714153e+00   4.1589317e+00   8.9537603e+00  -2.3408029e-01  -2.3457467e-01  -2.2836152e-01  -1.4283179e-01  -3.0155392e-01  -5.4762118e-02  -8.5488721e-02  -1.4879703e-01  -1.8273614e-01  -6.1026164e-02  -1.0014278e-01  -1.3203479e-01  -1.9754008e-01  -1.2126599e-01   1.2212974e-01  -1.0040980e-01  -8.4786235e-02  -1.4986685e-01  -7.0296990e-02  -2.3273603e-01  -1.0452728e-01  -7.2375560e-02  -1.0693567e-01  -1.2524187e-01  -1.6519811e-01  -6.7532654e-02  -7.4063041e-02  -5.4029970e-02  -5.7542018e-02  -1.3956395e-01  -1.1460078e-01  -1.0547166e-01  -1.5862253e-01  -9.2630564e-02  -6.3566093e-02  -6.1317010e-02  -7.0691424e-02  -8.1960472e-02  -7.5346684e-02   7.8905945e-02  -6.7209328e-02  -1.4602319e-01  -5.4137004e-02  -4.9335644e-02  -5.2024671e-02   5.3457575e-02  -1.1181393e-01  -5.5667363e-02  -7.4738270e-02  -1.2450814e-01   6.2359749e-02  -6.7086551e-02  -8.0568339e-02  -9.6696666e-02  -6.2554680e-02   5.0824806e-02  -6.6209661e-02  -1.0378167e-01   5.0553129e-02  -5.1023701e-02  -6.5195639e-02  -5.5300275e-02  -5.1262161e-02  -5.0667224e-02  -5.7270471e-02  -4.9182461e-02
  -4.6538719e-01  -1.1167493e-01  -3.7240713e-01   8.0251501e-01  -2.2950810e-01   3.6805094e-01  -2.2042254e-01  -2.3561197e-01  -1.6634774e-01  -8.3669831e-01   2.4872493e-01   1.5348144e-01  -2.3161958e-01   1.0981310e+00  -3.1086134e-01  -3.5167141e-01   3.2566520e-02  -2.5649549e-01  -3.3400691e-01   1.4152322e-02   2.6890599e-02  -1.9320574e-01   3.5722685e-02  -1.6950468e-01   1.2408047e-01   1.8041988e+00  -5.7782426e-01  -8.3286648e-01   1.6356936e-01  -7.5968049e-01   6.2873763e-02  -2.4682688e-01   3.0192372e-01  -3.5080516e-01   9.3561005e-02  -6.0977696e-01  -6.1169544e-01  -3.0877559e-01  -5.6372719e-01   2.1276188e-01  -4.6915834e-01  -4.1730424e-01  -1.8207646e-01   1.7091542e+00  -4.8210230e-01  -3.5821676e-01  -5.0654930e-01  -6.5935773e-01  -2.0632776e-01   9.9678838e-01  -4.9649729e-01  -3.4649144e-01  -3.8630316e-01  -3.7299531e-01  -4.6460438e-01  -2.4276216e-01  -1.4378803e-01   2.6925626e-01  -4.5304977e-01  -3.1179423e-01  -2.8127190e-01  -2.6272026e-01  -2.8079479e-01  -6.9680811e-02  -1.7554214e-01  -1.7875683e-01  -2.4176940e-01  -1.2385365e-01  -1.9387905e-01   2.4182970e-01  -9.0833096e-02  -1.6639038e-01   1.4889907e-01  -8.9226531e-02   3.5029094e+00  -1.4152988e-01  -1.4045015e-01  -2.4825959e-01  -1.5914769e-01   2.0916893e-01  -1.5889173e-01  -2.6860522e-01  -2.4285169e-01  -1.7416056e-01   2.2318708e-01  -3.0804167e-01  -2.7313640e-01  -1.5684462e-01  -3.8647015e-01  -3.2594887e-01  -1.6694081e-01  -1.6596484e-01  -2.6463008e-01  -2.6207044e-01  -1.3553471e-01  -1.5895256e-01  -1.3733879e-01  -3.2482424e-01  -2.0781814e-01  -7.1813765e-02  -1.3083813e-01  -1.5919534e-01  -1.0226433e-01   1.1637074e-01  -2.3576150e-01  -2.1615272e-01  -1.5707120e-01  -1.6032134e-01  -7.9936167e-02  -2.1103827e-01  -9.8016353e-02  -2.2881330e-01  -9.8689071e-02  -3.1220577e-01  -1.7722738e-01  -2.1045933e-01   4.9131402e-02  -1.8895778e-01  -5.8518498e-02  -9.0555388e-02  -1.1273305e-01  -4.0300437e-02  -2.4740107e-01  -2.1947708e-01  -1.3536572e-01  -9.5532462e-02   4.1446421e+00   2.9486143e+00  -2.2836152e-01  -1.4283179e-01  -3.0155392e-01  -5.4762118e-02  -8.5488721e-02  -1.4879703e-01  -1.8273614e-01  -6.1026164e-02  -1.0014278e-01  -1.3203479e-01  -1.9754008e-01  -1.2126599e-01   1.2212974e-01  -1.0040980e-01  -8.4786235e-02  -1.4986685e-01  -7.0296990e-02  -2.3273603e-01  -1.0452728e-01  -7.2375560e-02  -1.0693567e-01  -1.2524187e-01  -1.6519811e-01  -6.7532654e-02  -7.4063041e-02  -5.4029970e-02  -5.7542018e-02  -1.3956395e-01  -1.1460078e-01  -1.0547166e-01  -1.5862253e-01  -9.2630564e-02  -6.3566093e-02  -6.1317010e-02  -7.0691424e-02  -8.1960472e-02  -7.5346684e-02   7.8905945e-02  -6.7209328e-02  -1.4602319e-01  -5.4137004e-02  -4.9335644e-02  -5.2024671e-02   5.3457575e-02  -1.1181393e-01  -5.5667363e-02  -7.4738270e-02  -1.2450814e-01   6.2359749e-02  -6.7086551e-02  -8.0568339e-02  -9.6696666e-02  -6.2554680e-02   5.0824806e-02  -6.6209661e-02  -1.0378167e-01   5.0553129e-02  -5.1023701e-02  -6.5195639e-02  -5.5300275e-02  -5.1262161e-02  -5.0667224e-02  -5.7270471e-02  -4.9182461e-02
  -4.6538719e-01  -3.1396786e-01  -5.3653508e-02  -2.3570099e-01  -2.2950810e-01  -4.7410745e-01  -2.2042254e-01  -2.3561197e-01  -1.1252690e-01  -3.2358250e-01   2.4872493e-01  -6.2157965e-01   1.9270948e-01  -4.8503336e-01  -3.1086134e-01  -3.5167141e-01   2.4982034e-01  -2.5649549e-01  -9.9915655e-03   4.2150457e-01   2.6890599e-02  -4.1222576e-01  -1.3602772e-01  -1.6950468e-01  -3.4079591e-01   1.7120220e+00   1.1773108e+00   1.6782471e+00   7.8143849e-01   2.0448763e+00   5.0659400e-01  -1.4616638e+00   6.4462922e-01   2.6571296e+00   9.1062095e-01  -6.0977696e-01   1.1837737e+00  -3.0877559e-01   1.4658803e-01   4.3547860e-01   7.5718596e-01  -4.1730424e-01   3.1681049e-01  -6.1582154e-01   1.0086842e+00  -3.5821676e-01  -5.0654930e-01   3.2517346e-01  -2.0632776e-01  -4.3100753e-01   1.8478155e+00  -3.4649144e-01  -3.8630316e-01   1.6303921e+00   1.1570672e+00   3.3542504e+00  -1.4378803e-01  -9.3220414e-01   1.9669405e+00  -3.1179423e-01  -2.8127190e-01  -2.6272026e-01  -2.8079479e-01  -6.9680811e-02  -1.7554214e-01  -1.7875683e-01  -2.4176940e-01  -1.2385365e-01  -1.9387905e-01   2.4182970e-01  -9.0833096e-02   6.6170660e+00   1.4889907e-01  -8.9226531e-02  -2.3678680e-01  -1.4152988e-01  -1.4045015e-01  -2.4825959e-01  -1.5914769e-01   2.0916893e-01  -1.5889173e-01  -2.6860522e-01  -2.4285169e-01  -1.7416056e-01   2.2318708e-01  -3.0804167e-01  -2.7313640e-01  -1.5684462e-01  -3.8647015e-01  -3.2594887e-01  -1.6694081e-01  -1.6596484e-01  -2.6463008e-01  -2.6207044e-01  -1.3553471e-01  -1.5895256e-01  -1.3733879e-01  -3.2482424e-01  -2.0781814e-01  -7.1813765e-02  -1.3083813e-01  -1.5919534e-01  -1.0226433e-01   1.1637074e-01  -2.3576150e-01  -2.1615272e-01  -1.5707120e-01  -1.6032134e-01  -7.9936167e-02  -2.1103827e-01  -9.8016353e-02  -2.2881330e-01  -9.8689071e-02  -3.1220577e-01  -1.7722738e-01  -2.1045933e-01   4.9131402e-02  -1.8895778e-01  -5.8518498e-02  -9.0555388e-02  -1.1273305e-01  -4.0300437e-02  -2.4740107e-01  -2.1947708e-01  -1.3536572e-01  -9.5532462e-02  -2.3408029e-01  -2.3457467e-01  -2.2836152e-01  -1.4283179e-01  -3.0155392e-01  -5.4762118e-02  -8.5488721e-02  -1.4879703e-01  -1.8273614e-01  -6.1026164e-02  -1.0014278e-01  -1.3203479e-01  -1.9754008e-01  -1.2126599e-01   1.2212974e-01  -1.0040980e-01  -8.4786235e-02  -1.4986685e-01  -7.0296990e-02  -2.3273603e-01  -1.0452728e-01  -7.2375560e-02  -1.0693567e-01  -1.2524187e-01  -1.6519811e-01  -6.7532654e-02  -7.4063041e-02  -5.4029970e-02  -5.7542018e-02  -1.3956395e-01  -1.1460078e-01  -1.0547166e-01  -1.5862253e-01  -9.2630564e-02  -6.3566093e-02  -6.1317010e-02  -7.0691424e-02  -8.1960472e-02  -7.5346684e-02   7.8905945e-02  -6.7209328e-02  -1.4602319e-01  -5.4137004e-02  -4.9335644e-02  -5.2024671e-02   5.3457575e-02  -1.1181393e-01  -5.5667363e-02  -7.4738270e-02  -1.2450814e-01   6.2359749e-02  -6.7086551e-02  -8.0568339e-02  -9.6696666e-02  -6.2554680e-02   5.0824806e-02  -6.6209661e-02  -1.0378167e-01   5.0553129e-02  -5.1023701e-02  -6.5195639e-02  -5.5300275e-02  -5.1262161e-02  -5.0667224e-02  -5.7270471e-02  -4.9182461e-02
  -4.6538719e-01  -6.0123650e-01  -8.3578046e-01  -2.3570099e-01  -2.2950810e-01   2.5097363e-01  -2.2042254e-01  -2.3561197e-01   4.3764168e-01  -4.7974818e-01   2.4872493e-01  -6.2157965e-01   1.9270948e-01  -4.8503336e-01  -3.1086134e-01  -3.5167141e-01   2.4982034e-01  -2.5649549e-01  -6.9104292e-01   4.2150457e-01   2.6890599e-02  -4.1222576e-01   1.0165453e+00  -1.6950468e-01  -2.5627293e-01  -4.0804463e-01   1.5435999e+00   6.7922132e-01   7.9267248e-01  -2.2783189e-01   7.8940471e-01  -1.0757744e+00   6.9946210e-01  -3.5080516e-01   1.1021194e+00   1.5723890e+00  -6.1169544e-01  -3.2558355e-01  -5.6372719e-01  -7.3521185e-01  -4.6915834e-01  -4.1730424e-01  -6.1976166e-01  -6.1582154e-01  -4.8210230e-01  -3.5821676e-01   4.6777048e+00   1.9499788e+00  -2.0632776e-01  -4.3100753e-01  -4.9649729e-01  -3.4649144e-01  -3.8630316e-01  -3.7299531e-01  -4.6460438e-01  -2.4276216e-01  -1.4378803e-01   2.6925626e-01  -4.5304977e-01  -3.1179423e-01  -2.8127190e-01  -2.6272026e-01  -2.8079479e-01  -6.9680811e-02  -1.7554214e-01  -1.7875683e-01  -2.4176940e-01  -1.2385365e-01  -1.9387905e-01  -2.2796373e+00  -9.0833096e-02  -1.6639038e-01   1.4889907e-01  -8.9226531e-02  -2.3678680e-01  -1.4152988e-01  -1.4045015e-01  -2.4825959e-01  -1.5914769e-01   2.0916893e-01  -1.5889173e-01  -2.6860522e-01  -2.4285169e-01  -1.7416056e-01   2.2318708e-01  -3.0804167e-01  -2.7313640e-01  -1.5684462e-01  -3.8647015e-01  -3.2594887e-01  -1.6694081e-01  -1.6596484e-01  -2.6463008e-01  -2.6207044e-01   3.5345133e+00   5.3988378e+00  -1.3733879e-01  -3.2482424e-01  -2.0781814e-01  -7.1813765e-02  -1.3083813e-01  -1.5919534e-01  -1.0226433e-01   1.1637074e-01  -2.3576150e-01  -2.1615272e-01  -1.5707120e-01  -1.6032134e-01  -7.9936167e-02  -2.1103827e-01  -9.8016353e-02  -2.2881330e-01  -9.8689071e-02  -3.1220577e-01  -1.7722738e-01  -2.1045933e-01   4.9131402e-02  -1.8895778e-01  -5.8518498e-02  -9.0555388e-02  -1.1273305e-01  -4.0300437e-02  -2.4740107e-01  -2.1947708e-01  -1.3536572e-01  -9.5532462e-02  -2.3408029e-01  -2.3457467e-01  -2.2836152e-01  -1.4283179e-01  -3.0155392e-01  -5.4762118e-02  -8.5488721e-02  -1.4879703e-01  -1.8273614e-01  -6.1026164e-02  -1.0014278e-01  -1.3203479e-01  -1.9754008e-01  -1.2126599e-01   1.2212974e-01  -1.0040980e-01  -8.4786235e-02  -1.4986685e-01  -7.0296990e-02  -2.3273603e-01  -1.0452728e-01  -7.2375560e-02  -1.0693567e-01  -1.2524187e-01  -1.6519811e-01  -6.7532654e-02  -7.4063041e-02  -5.4029970e-02  -5.7542018e-02  -1.3956395e-01  -1.1460078e-01  -1.0547166e-01  -1.5862253e-01  -9.2630564e-02  -6.3566093e-02  -6.1317010e-02  -7.0691424e-02  -8.1960472e-02  -7.5346684e-02   7.8905945e-02  -6.7209328e-02  -1.4602319e-01  -5.4137004e-02  -4.9335644e-02  -5.2024671e-02   5.3457575e-02  -1.1181393e-01  -5.5667363e-02  -7.4738270e-02  -1.2450814e-01   6.2359749e-02  -6.7086551e-02  -8.0568339e-02  -9.6696666e-02  -6.2554680e-02   5.0824806e-02  -6.6209661e-02  -1.0378167e-01   5.0553129e-02  -5.1023701e-02  -6.5195639e-02  -5.5300275e-02  -5.1262161e-02  -5.0667224e-02  -5.7270471e-02  -4.9182461e-02
   1.3525106e+00   6.6736993e+00   3.4732963e+00  -2.3570099e-01   1.4738461e+00   1.5614413e+00   8.5618758e+00   3.1583664e+00  -9.2581959e-01   3.9757543e+00   8.1729155e-01  -6.2157965e-01   3.3815756e+00   3.6937278e-01   2.3092196e+00  -3.5167141e-01   1.7734186e+00   5.2150347e+00   1.9299729e+00  -1.5100718e+00   2.6890599e-02   6.7534364e+00  -1.0274265e+00   6.9238898e+00  -7.2883322e-01  -4.0804463e-01  -5.7782426e-01  -8.3286648e-01  -1.1732748e+00  -7.5968049e-01  -9.8060021e-01   1.2062134e+00  -1.3704791e+00  -3.5080516e-01  -1.4384264e+00  -6.0977696e-01  -6.1169544e-01  -3.0877559e-01  -5.6372719e-01  -7.3521185e-01  -4.6915834e-01  -4.1730424e-01  -6.1976166e-01  -6.1582154e-01  -4.8210230e-01  -3.5821676e-01  -5.0654930e-01  -6.5935773e-01  -2.0632776e-01  -4.3100753e-01  -4.9649729e-01  -3.4649144e-01  -3.8630316e-01  -3.7299531e-01  -4.6460438e-01  -2.4276216e-01  -1.4378803e-01   2.6925626e-01  -4.5304977e-01  -3.1179423e-01  -2.8127190e-01  -2.6272026e-01  -2.8079479e-01  -6.9680811e-02  -1.7554214e-01  -1.7875683e-01  -2.4176940e-01  -1.2385365e-01  -1.9387905e-01   2.4182970e-01  -9.0833096e-02  -1.6639038e-01   1.4889907e-01  -8.9226531e-02  -2.3678680e-01  -1.4152988e-01   6.0750773e+00   1.6725389e+00  -1.5914769e-01   6.3346964e-01  -1.5889173e-01   2.6963444e+00  -2.4285169e-01  -1.7416056e-01   2.2318708e-01  -3.0804167e-01  -2.7313640e-01  -1.5684462e-01  -3.8647015e-01  -3.2594887e-01  -1.6694081e-01  -1.6596484e-01  -2.6463008e-01  -2.6207044e-01  -1.3553471e-01  -1.5895256e-01  -1.3733879e-01  -3.2482424e-01  -2.0781814e-01  -7.1813765e-02  -1.3083813e-01  -1.5919534e-01  -1.0226433e-01   1.1637074e-01  -2.3576150e-01  -2.1615272e-01  -1.5707120e-01  -1.6032134e-01  -7.9936167e-02  -2.1103827e-01  -9.8016353e-02  -2.2881330e-01  -9.8689071e-02  -3.1220577e-01  -1.7722738e-01  -2.1045933e-01   4.9131402e-02  -1.8895778e-01  -5.8518498e-02  -9.0555388e-02  -1.1273305e-01  -4.0300437e-02  -2.4740107e-01  -2.1947708e-01  -1.3536572e-01  -9.5532462e-02  -2.3408029e-01  -2.3457467e-01   4.5470981e+00   7.3614906e+00  -3.0155392e-01  -5.4762118e-02  -8.5488721e-02  -1.4879703e-01  -1.8273614e-01  -6.1026164e-02  -1.0014278e-01  -1.3203479e-01  -1.9754008e-01  -1.2126599e-01   1.2212974e-01  -1.0040980e-01  -8.4786235e-02  -1.4986685e-01  -7.0296990e-02  -2.3273603e-01  -1.0452728e-01  -7.2375560e-02  -1.0693567e-01  -1.2524187e-01  -1.6519811e-01  -6.7532654e-02  -7.4063041e-02  -5.4029970e-02  -5.7542018e-02  -1.3956395e-01  -1.1460078e-01  -1.0547166e-01  -1.5862253e-01  -9.2630564e-02  -6.3566093e-02  -6.1317010e-02  -7.0691424e-02  -8.1960472e-02  -7.5346684e-02   7.8905945e-02  -6.7209328e-02  -1.4602319e-01  -5.4137004e-02  -4.9335644e-02  -5.2024671e-02   5.3457575e-02  -1.1181393e-01  -5.5667363e-02  -7.4738270e-02  -1.2450814e-01   6.2359749e-02  -6.7086551e-02  -8.0568339e-02  -9.6696666e-02  -6.2554680e-02   5.0824806e-02  -6.6209661e-02  -1.0378167e-01   5.0553129e-02  -5.1023701e-02  -6.5195639e-02  -5.5300275e-02  -5.1262161e-02  -5.0667224e-02  -5.7270471e-02  -4.9182461e-02
  -4.6538719e-01  -7.9967569e-02  -6.1560435e-01  -2.3570099e-01  -2.2950810e-01  -3.0647403e-01  -2.2042254e-01  -2.3561197e-01  -2.0820839e-01  -3.3633072e-01   2.4872493e-01  -6.2157965e-01   1.9270948e-01  -4.8503336e-01  -3.1086134e-01  -3.5167141e-01   2.4982034e-01  -2.5649549e-01  -4.1243100e-01   4.2150457e-01   2.6890599e-02  -4.1222576e-01   3.4373788e-01  -1.6950468e-01  -3.7345252e-01  -4.0804463e-01  -5.7782426e-01   1.4072636e+00  -5.8012039e-01   1.1003365e+00  -4.1497880e-01  -3.6592854e-01  -1.5593083e-01   1.0374724e+00  -2.1028316e-01  -6.0977696e-01   1.1669937e+00  -3.0877559e-01   6.2194139e-02  -7.3521185e-01   1.6862347e+00  -4.1730424e-01  -6.1976166e-01  -6.1582154e-01   1.0371887e+00  -3.5821676e-01  -5.0654930e-01   1.0114948e+00  -2.0632776e-01  -4.3100753e-01   1.6708862e+00  -3.4649144e-01   2.3291673e+00   1.6437480e+00   1.1202110e+00  -2.4276216e-01  -1.4378803e-01  -1.0423380e+00   1.6427531e+00  -3.1179423e-01  -2.8127190e-01  -2.6272026e-01  -2.8079479e-01  -6.9680811e-02  -1.7554214e-01   4.0467900e+00  -2.4176940e-01  -1.2385365e-01  -1.9387905e-01   2.4182970e-01  -9.0833096e-02  -1.6639038e-01   1.4889907e-01  -8.9226531e-02  -2.3678680e-01  -1.4152988e-01  -1.4045015e-01  -2.4825959e-01  -1.5914769e-01   2.0916893e-01  -1.5889173e-01  -2.6860522e-01  -2.4285169e-01  -1.7416056e-01   2.2318708e-01  -3.0804167e-01  -2.7313640e-01  -1.5684462e-01  -3.8647015e-01  -3.2594887e-01  -1.6694081e-01  -1.6596484e-01   1.9900915e+00   1.7333958e+00  -1.3553471e-01  -1.5895256e-01  -1.3733879e-01  -3.2482424e-01  -2.0781814e-01  -7.1813765e-02  -1.3083813e-01  -1.5919534e-01  -1.0226433e-01   1.1637074e-01  -2.3576150e-01  -2.1615272e-01  -1.5707120e-01  -1.6032134e-01  -7.9936167e-02  -2.1103827e-01  -9.8016353e-02  -2.2881330e-01  -9.8689071e-02  -3.1220577e-01  -1.7722738e-01  -2.1045933e-01   4.9131402e-02  -1.8895778e-01  -5.8518498e-02  -9.0555388e-02  -1.1273305e-01  -4.0300437e-02  -2.4740107e-01  -2.1947708e-01  -1.3536572e-01  -9.5532462e-02  -2.3408029e-01  -2.3457467e-01  -2.2836152e-01  -1.4283179e-01  -3.0155392e-01  -5.4762118e-02  -8.5488721e-02  -1.4879703e-01  -1.8273614e-01  -6.1026164e-02  -1.0014278e-01  -1.3203479e-01  -1.9754008e-01  -1.2126599e-01   1.2212974e-01  -1.0040980e-01  -8.4786235e-02  -1.4986685e-01  -7.0296990e-02  -2.3273603e-01  -1.0452728e-01  -7.2375560e-02  -1.0693567e-01  -1.2524187e-01  -1.6519811e-01  -6.7532654e-02  -7.4063041e-02  -5.4029970e-02  -5.7542018e-02  -1.3956395e-01  -1.1460078e-01  -1.0547166e-01  -1.5862253e-01  -9.2630564e-02  -6.3566093e-02  -6.1317010e-02  -7.0691424e-02  -8.1960472e-02  -7.5346684e-02   7.8905945e-02  -6.7209328e-02  -1.4602319e-01  -5.4137004e-02  -4.9335644e-02  -5.2024671e-02   5.3457575e-02  -1.1181393e-01  -5.5667363e-02  -7.4738270e-02  -1.2450814e-01   6.2359749e-02  -6.7086551e-02  -8.0568339e-02  -9.6696666e-02  -6.2554680e-02   5.0824806e-02  -6.6209661e-02  -1.0378167e-01   5.0553129e-02  -5.1023701e-02  -6.5195639e-02  -5.5300275e-02  -5.1262161e-02  -5.0667224e-02  -5.7270471e-02  -4.9182461e-02
  -4.6538719e-01   3.7915495e-01   9.1441306e-01  -2.3570099e-01  -2.2950810e-01  -2.5591792e-01  -2.2042254e-01  -2.3561197e-01  -1.8428802e-01   3.9987893e-01   2.4872493e-01  -6.2157965e-01   3.3807673e-01  -4.8503336e-01  -3.1086134e-01  -3.5167141e-01   2.4982034e-01  -2.5649549e-01   5.9057190e-01   1.4802395e-01   2.6890599e-02   5.7850492e-01  -2.4958171e-01  -1.6950468e-01  -2.1016949e-01   1.9516817e+00  -5.7782426e-01   1.6059848e+00  -1.1732748e+00   2.1611274e+00  -3.8084648e-01   9.1465252e-01  -1.0853481e+00  -3.5080516e-01  -1.2150116e+00  -6.0977696e-01  -6.1169544e-01  -3.0877559e-01   4.1383533e-01   1.8231751e+00  -4.6915834e-01  -4.1730424e-01   1.5686644e+00  -6.1582154e-01  -4.8210230e-01   1.3877327e+00  -5.0654930e-01   3.4710066e-01  -2.0632776e-01  -4.3100753e-01   2.1869299e+00  -3.4649144e-01  -3.8630316e-01   2.2848319e+00   1.6085553e+00  -2.4276216e-01  -1.4378803e-01   1.9066072e-01   1.8984502e+00   1.5540153e+00  -2.8127190e-01  -2.6272026e-01  -2.8079479e-01  -6.9680811e-02  -1.7554214e-01  -1.7875683e-01  -2.4176940e-01  -1.2385365e-01  -1.9387905e-01   2.4182970e-01  -9.0833096e-02  -1.6639038e-01   1.4889907e-01  -8.9226531e-02  -2.3678680e-01  -1.4152988e-01  -1.4045015e-01  -2.4825959e-01  -1.5914769e-01   2.0916893e-01  -1.5889173e-01  -2.6860522e-01  -2.4285169e-01  -1.7416056e-01   2.2318708e-01  -3.0804167e-01  -2.7313640e-01  -1.5684462e-01  -3.8647015e-01  -3.2594887e-01  -1.6694081e-01  -1.6596484e-01  -2.6463008e-01  -2.6207044e-01  -1.3553471e-01  -1.5895256e-01  -1.3733879e-01  -3.2482424e-01  -2.0781814e-01  -7.1813765e-02  -1.3083813e-01   8.0734886e+00  -1.0226433e-01   1.1637074e-01  -2.3576150e-01  -2.1615272e-01  -1.5707120e-01  -1.6032134e-01  -7.9936167e-02  -2.1103827e-01  -9.8016353e-02  -2.2881330e-01  -9.8689071e-02  -3.1220577e-01  -1.7722738e-01  -2.1045933e-01   4.9131402e-02  -1.8895778e-01  -5.8518498e-02  -9.0555388e-02  -1.1273305e-01  -4.0300437e-02  -2.4740107e-01  -2.1947708e-01  -1.3536572e-01  -9.5532462e-02  -2.3408029e-01  -2.3457467e-01  -2.2836152e-01  -1.4283179e-01   3.8164918e+00  -5.4762118e-02  -8.5488721e-02  -1.4879703e-01  -1.8273614e-01  -6.1026164e-02  -1.0014278e-01  -1.3203479e-01  -1.9754008e-01  -1.2126599e-01   1.2212974e-01  -1.0040980e-01  -8.4786235e-02  -1.4986685e-01  -7.0296990e-02  -2.3273603e-01  -1.0452728e-01  -7.2375560e-02  -1.0693567e-01  -1.2524187e-01  -1.6519811e-01  -6.7532654e-02  -7.4063041e-02  -5.4029970e-02  -5.7542018e-02  -1.3956395e-01  -1.1460078e-01  -1.0547166e-01  -1.5862253e-01  -9.2630564e-02  -6.3566093e-02  -6.1317010e-02  -7.0691424e-02  -8.1960472e-02  -7.5346684e-02   7.8905945e-02  -6.7209328e-02  -1.4602319e-01  -5.4137004e-02  -4.9335644e-02  -5.2024671e-02   5.3457575e-02  -1.1181393e-01  -5.5667363e-02  -7.4738270e-02  -1.2450814e-01   6.2359749e-02  -6.7086551e-02  -8.0568339e-02  -9.6696666e-02  -6.2554680e-02   5.0824806e-02  -6.6209661e-02  -1.0378167e-01   5.0553129e-02  -5.1023701e-02  -6.5195639e-02  -5.5300275e-02  -5.1262161e-02  -5.0667224e-02  -5.7270471e-02  -4.9182461e-02
  -4.6538719e-01   8.5222870e-01  -4.6094981e-01  -2.3570099e-01  -2.2950810e-01   3.9865069e-01  -2.2042254e-01  -2.3561197e-01   3.3000000e-01   1.1552109e+00   2.4872493e-01  -6.2157965e-01   1.9270948e-01   2.2864706e-01  -3.1086134e-01  -3.5167141e-01   2.4982034e-01  -2.5649549e-01   2.0965314e-02   4.2150457e-01   2.6890599e-02  -4.1222576e-01   1.2514645e-01  -1.6950468e-01   1.0807269e+00  -4.0804463e-01  -5.7782426e-01  -8.3286648e-01  -1.1732748e+00  -7.5968049e-01   8.5279331e-01   9.4990662e-01   2.0596618e-01   9.4781282e-01  -8.8946424e-01  -6.0977696e-01   1.1823829e-01  -3.0877559e-01   1.8204001e+00  -7.3521185e-01  -4.6915834e-01  -4.1730424e-01  -6.1976166e-01  -6.1582154e-01  -4.8210230e-01  -3.5821676e-01  -5.0654930e-01  -6.5935773e-01  -2.0632776e-01  -4.3100753e-01   1.2875395e+00  -3.4649144e-01   2.4691400e+00  -3.7299531e-01   3.7462133e+00  -2.4276216e-01  -1.4378803e-01   2.6925626e-01  -4.5304977e-01   6.6454615e+00  -2.8127190e-01  -2.6272026e-01  -2.8079479e-01  -6.9680811e-02  -1.7554214e-01  -1.7875683e-01  -2.4176940e-01  -1.2385365e-01  -1.9387905e-01  -3.0368346e+00  -9.0833096e-02  -1.6639038e-01   1.4889907e-01  -8.9226531e-02  -2.3678680e-01  -1.4152988e-01  -1.4045015e-01  -2.4825959e-01  -1.5914769e-01   2.0916893e-01  -1.5889173e-01  -2.6860522e-01  -2.4285169e-01  -1.7416056e-01   2.2318708e-01  -3.0804167e-01  -2.7313640e-01  -1.5684462e-01  -3.8647015e-01  -3.2594887e-01  -1.6694081e-01  -1.6596484e-01  -2.6463008e-01  -2.6207044e-01  -1.3553471e-01  -1.5895256e-01  -1.3733879e-01  -3.2482424e-01  -2.0781814e-01  -7.1813765e-02  -1.3083813e-01  -1.5919534e-01  -1.0226433e-01   1.1637074e-01  -2.3576150e-01  -2.1615272e-01  -1.5707120e-01  -1.6032134e-01  -7.9936167e-02  -2.1103827e-01  -9.8016353e-02  -2.2881330e-01  -9.8689071e-02  -3.1220577e-01  -1.7722738e-01  -2.1045933e-01   4.9131402e-02  -1.8895778e-01  -5.8518498e-02  -9.0555388e-02  -1.1273305e-01  -4.0300437e-02   4.1091139e+00   8.7848011e+00  -1.3536572e-01  -9.5532462e-02  -2.3408029e-01  -2.3457467e-01  -2.2836152e-01  -1.4283179e-01  -3.0155392e-01   1.1663594e+01   5.0217690e+00  -1.4879703e-01  -1.8273614e-01  -6.1026164e-02  -1.0014278e-01  -1.3203479e-01  -1.9754008e-01  -1.2126599e-01   1.2212974e-01  -1.0040980e-01  -8.4786235e-02  -1.4986685e-01  -7.0296990e-02  -2.3273603e-01  -1.0452728e-01  -7.2375560e-02  -1.0693567e-01  -1.2524187e-01  -1.6519811e-01  -6.7532654e-02  -7.4063041e-02  -5.4029970e-02  -5.7542018e-02  -1.3956395e-01  -1.1460078e-01  -1.0547166e-01  -1.5862253e-01  -9.2630564e-02  -6.3566093e-02  -6.1317010e-02  -7.0691424e-02  -8.1960472e-02  -7.5346684e-02   7.8905945e-02  -6.7209328e-02  -1.4602319e-01  -5.4137004e-02  -4.9335644e-02  -5.2024671e-02   5.3457575e-02  -1.1181393e-01  -5.5667363e-02  -7.4738270e-02  -1.2450814e-01   6.2359749e-02  -6.7086551e-02  -8.0568339e-02  -9.6696666e-02  -6.2554680e-02   5.0824806e-02  -6.6209661e-02  -1.0378167e-01   5.0553129e-02  -5.1023701e-02  -6.5195639e-02  -5.5300275e-02  -5.1262161e-02  -5.0667224e-02  -5.7270471e-02  -4.9182461e-02
   7.3892248e-01   8.7759459e-01   8.4357892e-01  -2.3570099e-01  -2.2950810e-01   9.0913439e-01  -2.2042254e-01   4.8643821e+00  -1.3644727e-01   2.7965441e+00   2.9017678e-01   1.8969925e-01   1.9270948e-01  -4.8503336e-01  -3.1086134e-01  -3.5167141e-01   1.1909185e-01  -2.5649549e-01   8.1965281e-01   4.2150457e-01   2.6890599e-02  -4.1222576e-01  -3.6667983e-02  -1.6950468e-01   3.4588962e+00   2.7351846e+00  -5.7782426e-01  -8.3286648e-01  -1.5659919e-01  -7.5968049e-01   2.4570126e+00   4.0108616e-01   1.6484152e-01  -3.5080516e-01  -2.0645319e-01   6.3772002e-01  -6.1169544e-01  -8.3426409e-02  -5.6372719e-01   6.7532737e-01  -4.6915834e-01  -4.1730424e-01   6.0612782e-01  -6.1582154e-01  -4.8210230e-01  -3.5821676e-01   1.8090842e+00  -6.5935773e-01  -2.0632776e-01  -4.3100753e-01  -4.9649729e-01  -3.4649144e-01  -3.8630316e-01  -3.7299531e-01  -4.6460438e-01  -2.4276216e-01  -1.4378803e-01   2.6925626e-01  -4.5304977e-01   2.2892707e+00  -2.8127190e-01  -2.6272026e-01  -2.8079479e-01  -6.9680811e-02  -1.7554214e-01  -1.7875683e-01  -2.4176940e-01  -1.2385365e-01  -1.9387905e-01   2.4182970e-01  -9.0833096e-02  -1.6639038e-01   1.4889907e-01  -8.9226531e-02  -2.3678680e-01  -1.4152988e-01  -1.4045015e-01  -2.4825959e-01  -1.5914769e-01   2.0916893e-01  -1.5889173e-01  -2.6860522e-01  -2.4285169e-01  -1.7416056e-01   2.2318708e-01   9.6071115e-01  -2.7313640e-01  -1.5684462e-01   1.9617866e+00  -3.2594887e-01  -1.6694081e-01  -1.6596484e-01   2.3682719e+00   1.8648539e+00  -1.3553471e-01  -1.5895256e-01  -1.3733879e-01  -3.2482424e-01  -2.0781814e-01  -7.1813765e-02  -1.3083813e-01  -1.5919534e-01  -1.0226433e-01   1.1637074e-01  -2.3576150e-01  -2.1615272e-01  -1.5707120e-01  -1.6032134e-01  -7.9936167e-02  -2.1103827e-01  -9.8016353e-02  -2.2881330e-01  -9.8689071e-02  -3.1220577e-01  -1.7722738e-01  -2.1045933e-01   6.4527818e+00  -1.8895778e-01  -5.8518498e-02  -9.0555388e-02  -1.1273305e-01  -4.0300437e-02  -2.4740107e-01  -2.1947708e-01  -1.3536572e-01  -9.5532462e-02  -2.3408029e-01  -2.3457467e-01  -2.2836152e-01  -1.4283179e-01  -3.0155392e-01  -5.4762118e-02  -8.5488721e-02  -1.4879703e-01  -1.8273614e-01  -6.1026164e-02  -1.0014278e-01  -1.3203479e-01  -1.9754008e-01  -1.2126599e-01   1.2212974e-01  -1.0040980e-01  -8.4786235e-02  -1.4986685e-01  -7.0296990e-02  -2.3273603e-01  -1.0452728e-01  -7.2375560e-02  -1.0693567e-01  -1.2524187e-01  -1.6519811e-01  -6.7532654e-02  -7.4063041e-02  -5.4029970e-02  -5.7542018e-02  -1.3956395e-01  -1.1460078e-01  -1.0547166e-01  -1.5862253e-01  -9.2630564e-02  -6.3566093e-02  -6.1317010e-02  -7.0691424e-02  -8.1960472e-02  -7.5346684e-02   7.8905945e-02  -6.7209328e-02  -1.4602319e-01  -5.4137004e-02  -4.9335644e-02  -5.2024671e-02   5.3457575e-02  -1.1181393e-01  -5.5667363e-02  -7.4738270e-02  -1.2450814e-01   6.2359749e-02  -6.7086551e-02  -8.0568339e-02  -9.6696666e-02  -6.2554680e-02   5.0824806e-02  -6.6209661e-02  -1.0378167e-01   5.0553129e-02  -5.1023701e-02  -6.5195639e-02  -5.5300275e-02  -5.1262161e-02  -5.0667224e-02  -5.7270471e-02  -4.9182461e-02
  -4.6538719e-01  -1.1167493e-01  -8.3578046e-01  -2.3570099e-01  -2.2950810e-01   1.5401545e+00  -2.2042254e-01  -2.3561197e-01  -9.2581959e-01  -8.3669831e-01   2.4872493e-01  -6.2157965e-01   1.9270948e-01   1.1735197e+00  -3.1086134e-01  -3.5167141e-01   2.4982034e-01  -2.5649549e-01  -6.9104292e-01   4.2150457e-01   2.6890599e-02  -4.1222576e-01   1.0165453e+00  -1.6950468e-01   1.2190372e+00  -4.0804463e-01  -5.7782426e-01   7.6412948e-01   5.7922678e-01   1.2601817e+00  -1.4192019e-01  -1.2949215e+00   7.6800320e-01  -3.5080516e-01   8.4678814e-01  -6.0977696e-01  -6.1169544e-01  -3.0877559e-01   2.6432405e+00  -7.3521185e-01  -4.6915834e-01  -4.1730424e-01  -6.1976166e-01  -6.1582154e-01  -4.8210230e-01  -3.5821676e-01  -5.0654930e-01  -6.5935773e-01  -2.0632776e-01  -4.3100753e-01  -4.9649729e-01  -3.4649144e-01  -3.8630316e-01  -3.7299531e-01  -4.6460438e-01  -2.4276216e-01  -1.4378803e-01   2.6925626e-01  -4.5304977e-01  -3.1179423e-01  -2.8127190e-01  -2.6272026e-01  -2.8079479e-01  -6.9680811e-02  -1.7554214e-01  -1.7875683e-01  -2.4176940e-01  -1.2385365e-01  -1.9387905e-01   2.4182970e-01  -9.0833096e-02  -1.6639038e-01   1.4889907e-01  -8.9226531e-02   3.5278407e+00  -1.4152988e-01  -1.4045015e-01  -2.4825959e-01  -1.5914769e-01   2.0916893e-01  -1.5889173e-01  -2.6860522e-01  -2.4285169e-01  -1.7416056e-01   2.2318708e-01  -3.0804167e-01  -2.7313640e-01  -1.5684462e-01  -3.8647015e-01  -3.2594887e-01  -1.6694081e-01  -1.6596484e-01  -2.6463008e-01  -2.6207044e-01  -1.3553471e-01  -1.5895256e-01  -1.3733879e-01  -3.2482424e-01  -2.0781814e-01  -7.1813765e-02  -1.3083813e-01  -1.5919534e-01  -1.0226433e-01   1.1637074e-01  -2.3576150e-01  -2.1615272e-01  -1.5707120e-01  -1.6032134e-01  -7.9936167e-02   6.4321937e+00  -9.8016353e-02  -2.2881330e-01  -9.8689071e-02  -3.1220577e-01  -1.7722738e-01  -2.1045933e-01   4.9131402e-02  -1.8895778e-01  -5.8518498e-02  -9.0555388e-02  -1.1273305e-01  -4.0300437e-02  -2.4740107e-01  -2.1947708e-01  -1.3536572e-01  -9.5532462e-02  -2.3408029e-01  -2.3457467e-01  -2.2836152e-01  -1.4283179e-01  -3.0155392e-01  -5.4762118e-02  -8.5488721e-02   5.9758698e+00  -1.8273614e-01  -6.1026164e-02  -1.0014278e-01  -1.3203479e-01  -1.9754008e-01  -1.2126599e-01   1.2212974e-01  -1.0040980e-01  -8.4786235e-02  -1.4986685e-01  -7.0296990e-02  -2.3273603e-01  -1.0452728e-01  -7.2375560e-02  -1.0693567e-01  -1.2524187e-01  -1.6519811e-01  -6.7532654e-02  -7.4063041e-02  -5.4029970e-02  -5.7542018e-02  -1.3956395e-01  -1.1460078e-01  -1.0547166e-01  -1.5862253e-01  -9.2630564e-02  -6.3566093e-02  -6.1317010e-02  -7.0691424e-02  -8.1960472e-02  -7.5346684e-02   7.8905945e-02  -6.7209328e-02  -1.4602319e-01  -5.4137004e-02  -4.9335644e-02  -5.2024671e-02   5.3457575e-02  -1.1181393e-01  -5.5667363e-02  -7.4738270e-02  -1.2450814e-01   6.2359749e-02  -6.7086551e-02  -8.0568339e-02  -9.6696666e-02  -6.2554680e-02   5.0824806e-02  -6.6209661e-02  -1.0378167e-01   5.0553129e-02  -5.1023701e-02  -6.5195639e-02  -5.5300275e-02  -5.1262161e-02  -5.0667224e-02  -5.7270471e-02  -4.9182461e-02
   2.5834981e+00  -1.2029933e-01   1.9297024e+00  -2.3570099e-01  -2.2950810e-01  -5.4728077e-01  -2.2042254e-01  -2.3561197e-01  -2.2614867e-01  -3.7457537e-01   4.5039851e-01   1.1002007e-01   1.9270948e-01  -4.8503336e-01  -3.1086134e-01  -3.5167141e-01   6.2662287e-02  -2.5649549e-01   1.3933870e+00   4.2150457e-01   2.6890599e-02  -4.1222576e-01  -9.7064954e-01  -1.6950468e-01  -7.2883322e-01  -4.0804463e-01  -5.7782426e-01  -8.3286648e-01  -4.3295520e-01  -7.5968049e-01  -2.0019030e-02   8.1555994e-01   5.5175759e-02  -3.5080516e-01  -4.2986802e-01  -6.0977696e-01   2.0046071e-01  -3.0877559e-01  -5.6372719e-01   1.7489362e+00  -4.6915834e-01  -4.1730424e-01   2.4403256e+00   9.6208989e-01   1.0428896e+00  -3.5821676e-01  -5.0654930e-01  -6.5935773e-01  -2.0632776e-01   1.2098923e+00  -4.9649729e-01  -3.4649144e-01  -3.8630316e-01  -3.7299531e-01  -4.6460438e-01  -2.4276216e-01  -1.4378803e-01   2.6925626e-01  -4.5304977e-01  -3.1179423e-01  -2.8127190e-01  -2.6272026e-01  -2.8079479e-01  -6.9680811e-02  -1.7554214e-01  -1.7875683e-01  -2.4176940e-01  -1.2385365e-01  -1.9387905e-01   2.4182970e-01  -9.0833096e-02  -1.6639038e-01   1.4889907e-01  -8.9226531e-02  -2.3678680e-01  -1.4152988e-01  -1.4045015e-01  -2.4825959e-01  -1.5914769e-01   2.0916893e-01  -1.5889173e-01  -2.6860522e-01  -2.4285169e-01  -1.7416056e-01   2.2318708e-01  -3.0804167e-01  -2.7313640e-01  -1.5684462e-01  -3.8647015e-01   1.7986730e+00  -1.6694081e-01  -1.6596484e-01  -2.6463008e-01  -2.6207044e-01  -1.3553471e-01  -1.5895256e-01  -1.3733879e-01  -3.2482424e-01  -2.0781814e-01  -7.1813765e-02  -1.3083813e-01  -1.5919534e-01  -1.0226433e-01   1.1637074e-01  -2.3576150e-01  -2.1615272e-01  -1.5707120e-01  -1.6032134e-01  -7.9936167e-02  -2.1103827e-01  -9.8016353e-02  -2.2881330e-01  -9.8689071e-02  -3.1220577e-01  -1.7722738e-01  -2.1045933e-01   4.9131402e-02  -1.8895778e-01  -5.8518498e-02  -9.0555388e-02  -1.1273305e-01  -4.0300437e-02  -2.4740107e-01  -2.1947708e-01  -1.3536572e-01  -9.5532462e-02   3.7072844e+00   3.1185904e+00  -2.2836152e-01  -1.4283179e-01  -3.0155392e-01  -5.4762118e-02  -8.5488721e-02  -1.4879703e-01   5.6071980e+00  -6.1026164e-02  -1.0014278e-01  -1.3203479e-01  -1.9754008e-01  -1.2126599e-01   1.2212974e-01  -1.0040980e-01  -8.4786235e-02  -1.4986685e-01  -7.0296990e-02  -2.3273603e-01  -1.0452728e-01  -7.2375560e-02  -1.0693567e-01  -1.2524187e-01  -1.6519811e-01  -6.7532654e-02  -7.4063041e-02  -5.4029970e-02  -5.7542018e-02  -1.3956395e-01  -1.1460078e-01  -1.0547166e-01  -1.5862253e-01  -9.2630564e-02  -6.3566093e-02  -6.1317010e-02  -7.0691424e-02  -8.1960472e-02  -7.5346684e-02   7.8905945e-02  -6.7209328e-02  -1.4602319e-01  -5.4137004e-02  -4.9335644e-02  -5.2024671e-02   5.3457575e-02  -1.1181393e-01  -5.5667363e-02  -7.4738270e-02  -1.2450814e-01   6.2359749e-02  -6.7086551e-02  -8.0568339e-02  -9.6696666e-02  -6.2554680e-02   5.0824806e-02  -6.6209661e-02  -1.0378167e-01   5.0553129e-02  -5.1023701e-02  -6.5195639e-02  -5.5300275e-02  -5.1262161e-02  -5.0667224e-02  -5.7270471e-02  -4.9182461e-02
  -4.6538719e-01  -1.1167493e-01  -8.3578046e-01  -2.3570099e-01  -2.2950810e-01   6.3679659e-01  -2.2042254e-01  -2.3561197e-01  -9.2581959e-01  -8.3669831e-01   2.4872493e-01  -6.2157965e-01   1.9270948e-01  -4.8503336e-01  -3.1086134e-01  -3.5167141e-01   2.4982034e-01  -2.5649549e-01  -6.9104292e-01   4.2150457e-01   2.6890599e-02  -4.1222576e-01   1.0165453e+00  -1.6950468e-01  -7.2883322e-01  -4.0804463e-01   5.2980628e+00   2.3466730e+00   6.8033264e-01   1.9286253e+00   1.7158536e+00  -4.1833327e-01   3.1563194e-01  -3.5080516e-01   1.0255200e+00  -6.0977696e-01  -6.1169544e-01  -3.0877559e-01  -5.6372719e-01  -7.3521185e-01  -4.6915834e-01  -4.1730424e-01  -6.1976166e-01  -6.1582154e-01  -4.8210230e-01  -3.5821676e-01  -5.0654930e-01   1.1255162e+00  -2.0632776e-01  -4.3100753e-01  -4.9649729e-01  -3.4649144e-01  -3.8630316e-01  -3.7299531e-01  -4.6460438e-01  -2.4276216e-01  -1.4378803e-01   2.6925626e-01  -4.5304977e-01  -3.1179423e-01  -2.8127190e-01  -2.6272026e-01  -2.8079479e-01  -6.9680811e-02  -1.7554214e-01  -1.7875683e-01  -2.4176940e-01  -1.2385365e-01  -1.9387905e-01   2.4182970e-01  -9.0833096e-02  -1.6639038e-01   1.4889907e-01  -8.9226531e-02  -2.3678680e-01  -1.4152988e-01  -1.4045015e-01  -2.4825959e-01  -1.5914769e-01   2.0916893e-01  -1.5889173e-01  -2.6860522e-01  -2.4285169e-01  -1.7416056e-01  -7.7613222e+00  -3.0804167e-01   4.8948400e+00  -1.5684462e-01  -3.8647015e-01  -3.2594887e-01  -1.6694081e-01  -1.6596484e-01  -2.6463008e-01  -2.6207044e-01  -1.3553471e-01  -1.5895256e-01  -1.3733879e-01  -3.2482424e-01  -2.0781814e-01  -7.1813765e-02  -1.3083813e-01  -1.5919534e-01  -1.0226433e-01   1.1637074e-01  -2.3576150e-01  -2.1615272e-01  -1.5707120e-01  -1.6032134e-01  -7.9936167e-02  -2.1103827e-01  -9.8016353e-02  -2.2881330e-01  -9.8689071e-02  -3.1220577e-01  -1.7722738e-01  -2.1045933e-01   4.9131402e-02  -1.8895778e-01  -5.8518498e-02  -9.0555388e-02  -1.1273305e-01  -4.0300437e-02  -2.4740107e-01  -2.1947708e-01   7.9502934e+00  -9.5532462e-02  -2.3408029e-01  -2.3457467e-01  -2.2836152e-01  -1.4283179e-01  -3.0155392e-01  -5.4762118e-02  -8.5488721e-02  -1.4879703e-01  -1.8273614e-01  -6.1026164e-02  -1.0014278e-01  -1.3203479e-01  -1.9754008e-01  -1.2126599e-01   1.2212974e-01  -1.0040980e-01  -8.4786235e-02  -1.4986685e-01  -7.0296990e-02  -2.3273603e-01  -1.0452728e-01  -7.2375560e-02  -1.0693567e-01  -1.2524187e-01  -1.6519811e-01  -6.7532654e-02  -7.4063041e-02  -5.4029970e-02  -5.7542018e-02  -1.3956395e-01  -1.1460078e-01  -1.0547166e-01  -1.5862253e-01  -9.2630564e-02  -6.3566093e-02  -6.1317010e-02  -7.0691424e-02  -8.1960472e-02  -7.5346684e-02   7.8905945e-02  -6.7209328e-02  -1.4602319e-01  -5.4137004e-02  -4.9335644e-02  -5.2024671e-02   5.3457575e-02  -1.1181393e-01  -5.5667363e-02  -7.4738270e-02  -1.2450814e-01   6.2359749e-02  -6.7086551e-02  -8.0568339e-02  -9.6696666e-02  -6.2554680e-02   5.0824806e-02  -6.6209661e-02  -1.0378167e-01   5.0553129e-02  -5.1023701e-02  -6.5195639e-02  -5.5300275e-02  -5.1262161e-02  -5.0667224e-02  -5.7270471e-02  -4.9182461e-02
  -4.6538719e-01  -1.1167493e-01  -9.5029565e-01  -2.3570099e-01   2.5344252e+00   8.9489885e-01  -1.3325913e+00  -2.3561197e-01  -9.2581959e-01  -8.3669831e-01   2.4872493e-01  -6.2157965e-01  -1.8547166e+00   1.9357840e+00  -3.1086134e-01  -3.5167141e-01   2.4982034e-01  -2.5649549e-01  -6.9104292e-01  -1.4354862e+00   2.6890599e-02  -3.2468006e-01   5.5523219e-01  -1.6950468e-01  -3.8113642e-01  -4.0804463e-01  -5.7782426e-01   6.1418529e-01  -1.1732748e+00   8.5330297e-01  -9.1818682e-01   8.0698462e-01  -1.3704791e+00  -3.5080516e-01  -1.2494813e+00  -6.0977696e-01   3.0449724e-01  -3.0877559e-01   1.1001734e-01  -7.3521185e-01  -4.6915834e-01  -4.1730424e-01  -6.1976166e-01  -6.1582154e-01  -4.8210230e-01  -3.5821676e-01  -5.0654930e-01   2.3307923e-01  -2.0632776e-01  -4.3100753e-01   2.6429854e-01   1.5522355e+00  -3.8630316e-01  -3.7299531e-01   5.2129823e-01   3.3790574e+00  -1.4378803e-01   1.4957471e+00  -4.5304977e-01  -3.1179423e-01  -2.8127190e-01  -2.6272026e-01  -2.8079479e-01  -6.9680811e-02  -1.7554214e-01  -1.7875683e-01  -2.4176940e-01   4.9336440e+00   3.4402845e+00   2.4182970e-01  -9.0833096e-02  -1.6639038e-01   1.4889907e-01  -8.9226531e-02  -2.3678680e-01  -1.4152988e-01  -1.4045015e-01  -2.4825959e-01  -1.5914769e-01   2.0916893e-01  -1.5889173e-01  -2.6860522e-01  -2.4285169e-01  -1.7416056e-01  -1.3386950e+00  -3.0804167e-01   3.7338151e+00  -1.5684462e-01  -3.8647015e-01  -3.2594887e-01  -1.6694081e-01  -1.6596484e-01  -2.6463008e-01  -2.6207044e-01  -1.3553471e-01  -1.5895256e-01  -1.3733879e-01  -3.2482424e-01   1.5150598e+00  -7.1813765e-02  -1.3083813e-01   1.8150502e+00  -1.0226433e-01   1.1637074e-01   2.3033586e+00   3.2864207e+00  -1.5707120e-01  -1.6032134e-01  -7.9936167e-02  -2.1103827e-01  -9.8016353e-02  -2.2881330e-01  -9.8689071e-02  -3.1220577e-01  -1.7722738e-01  -2.1045933e-01   4.9131402e-02  -1.8895778e-01  -5.8518498e-02  -9.0555388e-02  -1.1273305e-01  -4.0300437e-02  -2.4740107e-01  -2.1947708e-01  -1.3536572e-01  -9.5532462e-02  -2.3408029e-01  -2.3457467e-01  -2.2836152e-01  -1.4283179e-01  -3.0155392e-01  -5.4762118e-02  -8.5488721e-02  -1.4879703e-01  -1.8273614e-01   1.1898214e+01   8.7651021e+00  -1.3203479e-01  -1.9754008e-01  -1.2126599e-01   1.2212974e-01  -1.0040980e-01  -8.4786235e-02  -1.4986685e-01  -7.0296990e-02  -2.3273603e-01  -1.0452728e-01  -7.2375560e-02  -1.0693567e-01  -1.2524187e-01  -1.6519811e-01  -6.7532654e-02  -7.4063041e-02  -5.4029970e-02  -5.7542018e-02  -1.3956395e-01  -1.1460078e-01  -1.0547166e-01  -1.5862253e-01  -9.2630564e-02  -6.3566093e-02  -6.1317010e-02  -7.0691424e-02  -8.1960472e-02  -7.5346684e-02   7.8905945e-02  -6.7209328e-02  -1.4602319e-01  -5.4137004e-02  -4.9335644e-02  -5.2024671e-02   5.3457575e-02  -1.1181393e-01  -5.5667363e-02  -7.4738270e-02  -1.2450814e-01   6.2359749e-02  -6.7086551e-02  -8.0568339e-02  -9.6696666e-02  -6.2554680e-02   5.0824806e-02  -6.6209661e-02  -1.0378167e-01   5.0553129e-02  -5.1023701e-02  -6.5195639e-02  -5.5300275e-02  -5.1262161e-02  -5.0667224e-02  -5.7270471e-02  -4.9182461e-02
  -4.6538719e-01  -3.1967518e-01  -8.3578046e-01  -2.3570099e-01  -2.2950810e-01   4.4920681e-01  -2.2042254e-01  -2.3561197e-01   3.7784075e-01  -2.7258962e-01   2.4872493e-01  -6.2157965e-01   1.9270948e-01  -4.8503336e-01  -3.1086134e-01  -3.5167141e-01   2.4982034e-01  -2.5649549e-01  -6.9104292e-01   4.2150457e-01   2.6890599e-02  -4.1222576e-01   1.0165453e+00  -1.6950468e-01   5.4669536e-01  -4.0804463e-01  -5.7782426e-01   2.0395584e+00  -1.1732748e+00   1.3473700e+00  -5.3541716e-01   3.5344550e-01  -1.3704791e+00  -3.5080516e-01  -8.7031440e-01  -6.0977696e-01  -6.1169544e-01  -3.0877559e-01   9.4129712e-01  -7.3521185e-01  -4.6915834e-01  -4.1730424e-01  -6.1976166e-01  -6.1582154e-01  -4.8210230e-01  -3.5821676e-01  -5.0654930e-01   3.0024844e+00  -2.0632776e-01  -4.3100753e-01   5.9604091e-01  -3.4649144e-01  -3.8630316e-01  -3.7299531e-01   5.8579653e-01  -2.4276216e-01  -1.4378803e-01   2.6925626e-01  -4.5304977e-01  -3.1179423e-01  -2.8127190e-01  -2.6272026e-01  -2.8079479e-01  -6.9680811e-02  -1.7554214e-01  -1.7875683e-01  -2.4176940e-01  -1.2385365e-01  -1.9387905e-01   2.4182970e-01  -9.0833096e-02  -1.6639038e-01   1.4889907e-01  -8.9226531e-02  -2.3678680e-01  -1.4152988e-01  -1.4045015e-01  -2.4825959e-01  -1.5914769e-01   2.0916893e-01  -1.5889173e-01  -2.6860522e-01  -2.4285169e-01  -1.7416056e-01  -3.6780161e+00  -3.0804167e-01   2.1763428e+00  -1.5684462e-01  -3.8647015e-01  -3.2594887e-01  -1.6694081e-01  -1.6596484e-01  -2.6463008e-01  -2.6207044e-01  -1.3553471e-01  -1.5895256e-01  -1.3733879e-01  -3.2482424e-01  -2.0781814e-01  -7.1813765e-02  -1.3083813e-01  -1.5919534e-01  -1.0226433e-01   1.1637074e-01   2.3033586e+00  -2.1615272e-01  -1.5707120e-01  -1.6032134e-01  -7.9936167e-02   2.5434726e+00  -9.8016353e-02  -2.2881330e-01  -9.8689071e-02  -3.1220577e-01  -1.7722738e-01  -2.1045933e-01   4.9131402e-02  -1.8895778e-01  -5.8518498e-02  -9.0555388e-02  -1.1273305e-01  -4.0300437e-02  -2.4740107e-01  -2.1947708e-01  -1.3536572e-01  -9.5532462e-02  -2.3408029e-01  -2.3457467e-01  -2.2836152e-01  -1.4283179e-01  -3.0155392e-01  -5.4762118e-02  -8.5488721e-02   5.4348215e+00  -1.8273614e-01  -6.1026164e-02  -1.0014278e-01   6.1638003e+00   2.6291546e+00   4.6112951e+00  -5.0222518e+00  -1.0040980e-01  -8.4786235e-02  -1.4986685e-01  -7.0296990e-02  -2.3273603e-01  -1.0452728e-01  -7.2375560e-02  -1.0693567e-01  -1.2524187e-01  -1.6519811e-01  -6.7532654e-02  -7.4063041e-02  -5.4029970e-02  -5.7542018e-02  -1.3956395e-01  -1.1460078e-01  -1.0547166e-01  -1.5862253e-01  -9.2630564e-02  -6.3566093e-02  -6.1317010e-02  -7.0691424e-02  -8.1960472e-02  -7.5346684e-02   7.8905945e-02  -6.7209328e-02  -1.4602319e-01  -5.4137004e-02  -4.9335644e-02  -5.2024671e-02   5.3457575e-02  -1.1181393e-01  -5.5667363e-02  -7.4738270e-02  -1.2450814e-01   6.2359749e-02  -6.7086551e-02  -8.0568339e-02  -9.6696666e-02  -6.2554680e-02   5.0824806e-02  -6.6209661e-02  -1.0378167e-01   5.0553129e-02  -5.1023701e-02  -6.5195639e-02  -5.5300275e-02  -5.1262161e-02  -5.0667224e-02  -5.7270471e-02  -4.9182461e-02
   2.5263315e+00   1.8414982e+00   1.2744866e+00  -2.3570099e-01  -2.2950810e-01  -1.5184903e+00  -2.2042254e-01  -2.3561197e-01  -1.6036765e-01   5.4967050e-01  -5.5310165e+00   1.8969925e-01   4.9265740e-01  -4.8503336e-01  -3.1086134e-01  -3.5167141e-01  -4.7812104e-01   2.8008420e+00   1.3273456e+00   2.4020413e-01   2.6890599e-02   2.5449237e-01  -1.2971173e+00  -1.6950468e-01  -7.2883322e-01  -4.0804463e-01  -5.7782426e-01  -8.3286648e-01  -1.1732748e+00  -7.5968049e-01  -2.6823405e+00  -5.6125526e-01  -2.2858439e-01  -3.5080516e-01  -1.2992709e+00  -6.0977696e-01  -6.1169544e-01  -3.0877559e-01  -5.6372719e-01   1.4462699e+00  -4.6915834e-01  -4.1730424e-01   2.4774175e+00  -6.1582154e-01  -4.8210230e-01  -3.5821676e-01  -5.0654930e-01  -6.5935773e-01  -2.0632776e-01   1.1459611e+00  -4.9649729e-01  -3.4649144e-01  -3.8630316e-01  -3.7299531e-01  -4.6460438e-01  -2.4276216e-01  -1.4378803e-01   2.6925626e-01  -4.5304977e-01  -3.1179423e-01   6.1011929e+00  -2.6272026e-01  -2.8079479e-01  -6.9680811e-02  -1.7554214e-01  -1.7875683e-01  -2.4176940e-01  -1.2385365e-01  -1.9387905e-01   2.4182970e-01  -9.0833096e-02  -1.6639038e-01   1.4889907e-01  -8.9226531e-02  -2.3678680e-01  -1.4152988e-01  -1.4045015e-01  -2.4825959e-01  -1.5914769e-01   2.0916893e-01  -1.5889173e-01  -2.6860522e-01  -2.4285169e-01  -1.7416056e-01   2.2318708e-01  -3.0804167e-01  -2.7313640e-01  -1.5684462e-01   1.4403940e+00  -3.2594887e-01  -1.6694081e-01  -1.6596484e-01  -2.6463008e-01  -2.6207044e-01  -1.3553471e-01  -1.5895256e-01  -1.3733879e-01  -3.2482424e-01  -2.0781814e-01  -7.1813765e-02  -1.3083813e-01  -1.5919534e-01  -1.0226433e-01   1.1637074e-01  -2.3576150e-01  -2.1615272e-01  -1.5707120e-01  -1.6032134e-01  -7.9936167e-02  -2.1103827e-01  -9.8016353e-02  -2.2881330e-01  -9.8689071e-02  -3.1220577e-01  -1.7722738e-01  -2.1045933e-01  -5.6090194e+00   6.8254388e+00  -5.8518498e-02  -9.0555388e-02  -1.1273305e-01  -4.0300437e-02  -2.4740107e-01  -2.1947708e-01  -1.3536572e-01  -9.5532462e-02  -2.3408029e-01  -2.3457467e-01  -2.2836152e-01  -1.4283179e-01  -3.0155392e-01  -5.4762118e-02  -8.5488721e-02  -1.4879703e-01  -1.8273614e-01  -6.1026164e-02  -1.0014278e-01  -1.3203479e-01  -1.9754008e-01  -1.2126599e-01   1.2212974e-01  -1.0040980e-01  -8.4786235e-02  -1.4986685e-01  -7.0296990e-02  -2.3273603e-01  -1.0452728e-01  -7.2375560e-02  -1.0693567e-01  -1.2524187e-01  -1.6519811e-01  -6.7532654e-02  -7.4063041e-02  -5.4029970e-02  -5.7542018e-02  -1.3956395e-01  -1.1460078e-01  -1.0547166e-01  -1.5862253e-01  -9.2630564e-02  -6.3566093e-02  -6.1317010e-02  -7.0691424e-02  -8.1960472e-02  -7.5346684e-02   7.8905945e-02  -6.7209328e-02  -1.4602319e-01  -5.4137004e-02  -4.9335644e-02  -5.2024671e-02   5.3457575e-02  -1.1181393e-01  -5.5667363e-02  -7.4738270e-02  -1.2450814e-01   6.2359749e-02  -6.7086551e-02  -8.0568339e-02  -9.6696666e-02  -6.2554680e-02   5.0824806e-02  -6.6209661e-02  -1.0378167e-01   5.0553129e-02  -5.1023701e-02  -6.5195639e-02  -5.5300275e-02  -5.1262161e-02  -5.0667224e-02  -5.7270471e-02  -4.9182461e-02
  -4.6538719e-01  -7.2426105e-01  -8.3578046e-01  -2.3570099e-01  -2.2950810e-01   4.1727663e-01  -2.2042254e-01  -2.3561197e-01  -9.2581959e-01   1.7997215e-01   2.4872493e-01  -6.2157965e-01   1.9270948e-01  -4.8503336e-01  -3.1086134e-01  -3.5167141e-01   2.4982034e-01  -2.5649549e-01  -6.9104292e-01   4.2150457e-01   2.6890599e-02  -4.1222576e-01   1.0165453e+00  -1.6950468e-01   9.0783899e-01  -4.0804463e-01  -5.7782426e-01   7.0812622e-01  -5.3743125e-01   2.9675102e-01   8.6254541e-01  -4.9932240e-01   9.0508540e-01  -3.5080516e-01   2.0846006e-01   6.3772002e-01   1.1669937e+00  -3.0903504e-01   1.1874460e+00  -7.3521185e-01   1.9145152e+00  -4.1730424e-01  -6.1976166e-01  -6.1582154e-01   2.4538635e+00  -3.5821676e-01   2.8516953e+00   1.0290365e+00  -2.0632776e-01  -4.3100753e-01  -4.9649729e-01  -3.4649144e-01  -3.8630316e-01  -3.7299531e-01  -4.6460438e-01  -2.4276216e-01  -1.4378803e-01   2.6925626e-01  -4.5304977e-01  -3.1179423e-01  -2.8127190e-01  -2.6272026e-01  -2.8079479e-01  -6.9680811e-02  -1.7554214e-01  -1.7875683e-01  -2.4176940e-01  -1.2385365e-01  -1.9387905e-01   2.4182970e-01  -9.0833096e-02  -1.6639038e-01   1.4889907e-01  -8.9226531e-02  -2.3678680e-01  -1.4152988e-01  -1.4045015e-01  -2.4825959e-01  -1.5914769e-01   2.0916893e-01  -1.5889173e-01  -2.6860522e-01  -2.4285169e-01  -1.7416056e-01   2.2318708e-01  -3.0804167e-01  -2.7313640e-01  -1.5684462e-01  -3.8647015e-01  -3.2594887e-01  -1.6694081e-01  -1.6596484e-01  -2.6463008e-01  -2.6207044e-01  -1.3553471e-01  -1.5895256e-01  -1.3733879e-01  -3.2482424e-01  -2.0781814e-01  -7.1813765e-02  -1.3083813e-01  -1.5919534e-01  -1.0226433e-01   1.1637074e-01  -2.3576150e-01  -2.1615272e-01  -1.5707120e-01  -1.6032134e-01  -7.9936167e-02  -2.1103827e-01  -9.8016353e-02  -2.2881330e-01  -9.8689071e-02  -3.1220577e-01  -1.7722738e-01  -2.1045933e-01   4.9131402e-02  -1.8895778e-01  -5.8518498e-02  -9.0555388e-02  -1.1273305e-01  -4.0300437e-02  -2.4740107e-01  -2.1947708e-01  -1.3536572e-01  -9.5532462e-02  -2.3408029e-01  -2.3457467e-01  -2.2836152e-01  -1.4283179e-01  -3.0155392e-01  -5.4762118e-02  -8.5488721e-02  -1.4879703e-01  -1.8273614e-01  -6.1026164e-02  -1.0014278e-01  -1.3203479e-01  -1.9754008e-01  -1.2126599e-01   1.2212974e-01   5.7906870e+00   6.5059228e+00  -1.4986685e-01  -7.0296990e-02  -2.3273603e-01  -1.0452728e-01  -7.2375560e-02  -1.0693567e-01  -1.2524187e-01  -1.6519811e-01  -6.7532654e-02  -7.4063041e-02  -5.4029970e-02  -5.7542018e-02  -1.3956395e-01  -1.1460078e-01  -1.0547166e-01  -1.5862253e-01  -9.2630564e-02  -6.3566093e-02  -6.1317010e-02  -7.0691424e-02  -8.1960472e-02  -7.5346684e-02   7.8905945e-02  -6.7209328e-02  -1.4602319e-01  -5.4137004e-02  -4.9335644e-02  -5.2024671e-02   5.3457575e-02  -1.1181393e-01  -5.5667363e-02  -7.4738270e-02  -1.2450814e-01   6.2359749e-02  -6.7086551e-02  -8.0568339e-02  -9.6696666e-02  -6.2554680e-02   5.0824806e-02  -6.6209661e-02  -1.0378167e-01   5.0553129e-02  -5.1023701e-02  -6.5195639e-02  -5.5300275e-02  -5.1262161e-02  -5.0667224e-02  -5.7270471e-02  -4.9182461e-02
  -4.6538719e-01   1.4483270e+00   1.4704322e-01   3.1666923e+00  -2.2950810e-01   6.9453699e-01  -2.2042254e-01  -2.3561197e-01  -9.2581959e-01   1.2571966e+00   2.4872493e-01  -6.2157965e-01   3.7134740e-01  -4.8503336e-01   4.1872496e+00  -3.5167141e-01   3.1371331e+00   1.0489924e+00  -2.1843455e-01   1.0021266e-01   2.6890599e-02  -4.1222576e-01   2.9121916e-01  -1.6950468e-01   1.6250000e-01  -4.0804463e-01  -5.7782426e-01  -5.4635965e-03   1.0398201e+00  -9.9955721e-02   9.9907471e-01   6.9169421e-01  -1.7923480e-01  -3.5080516e-01   7.1912252e-01  -6.0977696e-01  -6.1169544e-01  -3.0877559e-01  -5.6372719e-01   5.5540299e-01  -4.6915834e-01  -4.1730424e-01  -3.1853996e-02   9.3416226e-01  -4.8210230e-01   3.1690433e+00  -5.0654930e-01   3.7779874e-01  -2.0632776e-01  -4.3100753e-01  -4.9649729e-01  -3.4649144e-01  -3.8630316e-01  -3.7299531e-01  -4.6460438e-01  -2.4276216e-01  -1.4378803e-01   2.6925626e-01  -4.5304977e-01  -3.1179423e-01  -2.8127190e-01  -2.6272026e-01  -2.8079479e-01  -6.9680811e-02  -1.7554214e-01  -1.7875683e-01  -2.4176940e-01  -1.2385365e-01  -1.9387905e-01   2.4182970e-01  -9.0833096e-02  -1.6639038e-01   1.4889907e-01  -8.9226531e-02  -2.3678680e-01  -1.4152988e-01  -1.4045015e-01  -2.4825959e-01  -1.5914769e-01   2.0916893e-01  -1.5889173e-01  -2.6860522e-01  -2.4285169e-01  -1.7416056e-01   2.2318708e-01  -3.0804167e-01  -2.7313640e-01  -1.5684462e-01   4.4095457e+00  -3.2594887e-01  -1.6694081e-01  -1.6596484e-01  -2.6463008e-01  -2.6207044e-01  -1.3553471e-01  -1.5895256e-01  -1.3733879e-01   2.1932612e+00  -2.0781814e-01  -7.1813765e-02  -1.3083813e-01  -1.5919534e-01  -1.0226433e-01   1.1637074e-01  -2.3576150e-01  -2.1615272e-01  -1.5707120e-01  -1.6032134e-01  -7.9936167e-02  -2.1103827e-01  -9.8016353e-02  -2.2881330e-01  -9.8689071e-02  -3.1220577e-01  -1.7722738e-01  -2.1045933e-01   4.9131402e-02  -1.8895778e-01  -5.8518498e-02  -9.0555388e-02  -1.1273305e-01  -4.0300437e-02  -2.4740107e-01  -2.1947708e-01  -1.3536572e-01  -9.5532462e-02  -2.3408029e-01  -2.3457467e-01  -2.2836152e-01  -1.4283179e-01  -3.0155392e-01  -5.4762118e-02  -8.5488721e-02  -1.4879703e-01  -1.8273614e-01  -6.1026164e-02  -1.0014278e-01  -1.3203479e-01  -1.9754008e-01  -1.2126599e-01   1.2212974e-01  -1.0040980e-01  -8.4786235e-02   7.4053549e+00  -7.0296990e-02  -2.3273603e-01  -1.0452728e-01  -7.2375560e-02  -1.0693567e-01  -1.2524187e-01  -1.6519811e-01  -6.7532654e-02  -7.4063041e-02  -5.4029970e-02  -5.7542018e-02  -1.3956395e-01  -1.1460078e-01  -1.0547166e-01  -1.5862253e-01  -9.2630564e-02  -6.3566093e-02  -6.1317010e-02  -7.0691424e-02  -8.1960472e-02  -7.5346684e-02   7.8905945e-02  -6.7209328e-02  -1.4602319e-01  -5.4137004e-02  -4.9335644e-02  -5.2024671e-02   5.3457575e-02  -1.1181393e-01  -5.5667363e-02  -7.4738270e-02  -1.2450814e-01   6.2359749e-02  -6.7086551e-02  -8.0568339e-02  -9.6696666e-02  -6.2554680e-02   5.0824806e-02  -6.6209661e-02  -1.0378167e-01   5.0553129e-02  -5.1023701e-02  -6.5195639e-02  -5.5300275e-02  -5.1262161e-02  -5.0667224e-02  -5.7270471e-02  -4.9182461e-02
  -4.6538719e-01  -1.1167493e-01   1.7360602e-01  -2.3570099e-01  -2.2950810e-01   4.3191129e-01  -2.2042254e-01  -2.3561197e-01  -9.2581959e-01  -8.3669831e-01   2.4872493e-01  -6.2157965e-01   3.7083555e-01  -4.8503336e-01  -3.1086134e-01  -3.5167141e-01   1.4160313e+00  -2.5649549e-01  -2.6796556e-01   1.5949866e-01   2.6890599e-02   2.0829475e-02   5.4103794e-01  -1.6950468e-01  -7.2883322e-01  -4.0804463e-01  -5.7782426e-01  -8.3286648e-01  -4.7452094e-01  -7.5968049e-01   2.1403121e-01   1.0366126e+00  -7.8820525e-03  -3.5080516e-01  -3.5326865e-01  -6.0977696e-01  -6.1169544e-01  -3.0877559e-01  -5.6372719e-01   6.2964189e-01  -4.6915834e-01  -4.1730424e-01   4.1510420e-01  -6.1582154e-01  -4.8210230e-01  -3.5821676e-01  -5.0654930e-01  -6.5935773e-01  -2.0632776e-01   1.4940307e+00  -4.9649729e-01  -3.4649144e-01  -3.8630316e-01  -3.7299531e-01  -4.6460438e-01  -2.4276216e-01  -1.4378803e-01   2.6925626e-01  -4.5304977e-01  -3.1179423e-01  -2.8127190e-01  -2.6272026e-01  -2.8079479e-01  -6.9680811e-02  -1.7554214e-01  -1.7875683e-01  -2.4176940e-01  -1.2385365e-01  -1.9387905e-01   2.4182970e-01  -9.0833096e-02  -1.6639038e-01   1.4889907e-01  -8.9226531e-02  -2.3678680e-01  -1.4152988e-01  -1.4045015e-01  -2.4825959e-01  -1.5914769e-01   2.0916893e-01  -1.5889173e-01  -2.6860522e-01  -2.4285169e-01  -1.7416056e-01   2.2318708e-01  -3.0804167e-01  -2.7313640e-01  -1.5684462e-01  -3.8647015e-01  -3.2594887e-01  -1.6694081e-01  -1.6596484e-01  -2.6463008e-01  -2.6207044e-01  -1.3553471e-01  -1.5895256e-01  -1.3733879e-01   2.0632955e+00  -2.0781814e-01  -7.1813765e-02  -1.3083813e-01  -1.5919534e-01  -1.0226433e-01   1.1637074e-01  -2.3576150e-01  -2.1615272e-01  -1.5707120e-01   4.0069130e+00  -7.9936167e-02   4.1406259e+00   1.0720404e+01  -2.2881330e-01  -9.8689071e-02  -3.1220577e-01   4.6420349e+00   3.5466621e+00   4.9131402e-02  -1.8895778e-01  -5.8518498e-02  -9.0555388e-02  -1.1273305e-01  -4.0300437e-02  -2.4740107e-01  -2.1947708e-01  -1.3536572e-01  -9.5532462e-02  -2.3408029e-01  -2.3457467e-01  -2.2836152e-01  -1.4283179e-01  -3.0155392e-01  -5.4762118e-02  -8.5488721e-02  -1.4879703e-01  -1.8273614e-01  -6.1026164e-02  -1.0014278e-01  -1.3203479e-01  -1.9754008e-01  -1.2126599e-01   1.2212974e-01   5.7906870e+00   6.7428437e+00  -1.4986685e-01   1.2929992e+01  -2.3273603e-01  -1.0452728e-01  -7.2375560e-02  -1.0693567e-01  -1.2524187e-01  -1.6519811e-01  -6.7532654e-02  -7.4063041e-02  -5.4029970e-02  -5.7542018e-02  -1.3956395e-01  -1.1460078e-01  -1.0547166e-01  -1.5862253e-01  -9.2630564e-02  -6.3566093e-02  -6.1317010e-02  -7.0691424e-02  -8.1960472e-02  -7.5346684e-02   7.8905945e-02  -6.7209328e-02  -1.4602319e-01  -5.4137004e-02  -4.9335644e-02  -5.2024671e-02   5.3457575e-02  -1.1181393e-01  -5.5667363e-02  -7.4738270e-02  -1.2450814e-01   6.2359749e-02  -6.7086551e-02  -8.0568339e-02  -9.6696666e-02  -6.2554680e-02   5.0824806e-02  -6.6209661e-02  -1.0378167e-01   5.0553129e-02  -5.1023701e-02  -6.5195639e-02  -5.5300275e-02  -5.1262161e-02  -5.0667224e-02  -5.7270471e-02  -4.9182461e-02
  -2.1499749e-01  -5.4733400e-01  -3.8421282e-01   2.3112334e+00  -2.2950810e-01  -7.7345285e-01  -2.2042254e-01  -2.3561197e-01   1.6097400e+00   3.9669187e-01  -4.3331984e-01   2.0947559e+00  -4.4791949e-02  -4.8503336e-01   1.3473018e+00  -3.5167141e-01   2.6762916e+00  -2.5649549e-01  -3.3813449e-01  -9.1032529e-02   2.6890599e-02  -4.1222576e-01  -8.1451281e-01  -1.6438696e-01  -7.2883322e-01  -4.0804463e-01  -5.7782426e-01  -8.3286648e-01   3.2079791e+00  -7.5968049e-01   4.2370121e-01  -9.7572905e-01   8.9137718e-01  -3.5080516e-01   2.3149427e+00  -6.0977696e-01  -6.1169544e-01  -3.0877559e-01  -5.6372719e-01   1.0750753e+00  -4.6915834e-01  -4.1730424e-01   3.0568290e-01   2.0931591e+00  -4.8210230e-01  -3.5821676e-01  -5.0654930e-01  -6.5935773e-01   6.7663744e+00   4.3496226e+00  -4.9649729e-01  -3.4649144e-01  -3.8630316e-01  -3.7299531e-01  -4.6460438e-01  -2.4276216e-01  -1.4378803e-01   2.6925626e-01  -4.5304977e-01  -3.1179423e-01  -2.8127190e-01  -2.6272026e-01  -2.8079479e-01  -6.9680811e-02  -1.7554214e-01  -1.7875683e-01  -2.4176940e-01  -1.2385365e-01  -1.9387905e-01   2.4182970e-01  -9.0833096e-02  -1.6639038e-01   1.4889907e-01  -8.9226531e-02  -2.3678680e-01  -1.4152988e-01   1.1052027e+00  -2.4825959e-01  -1.5914769e-01   2.0916893e-01  -1.5889173e-01  -2.6860522e-01  -2.4285169e-01  -1.7416056e-01   2.2318708e-01  -3.0804167e-01  -2.7313640e-01   8.9087802e+00   3.1160145e+00  -3.2594887e-01   3.2750765e+00   5.4517010e+00  -2.6463008e-01  -2.6207044e-01  -1.3553471e-01  -1.5895256e-01  -1.3733879e-01  -3.2482424e-01  -2.0781814e-01  -7.1813765e-02  -1.3083813e-01  -1.5919534e-01  -1.0226433e-01   1.1637074e-01  -2.3576150e-01  -2.1615272e-01  -1.5707120e-01  -1.6032134e-01  -7.9936167e-02  -2.1103827e-01  -9.8016353e-02  -2.2881330e-01  -9.8689071e-02  -3.1220577e-01  -1.7722738e-01  -2.1045933e-01   4.9131402e-02  -1.8895778e-01  -5.8518498e-02  -9.0555388e-02  -1.1273305e-01  -4.0300437e-02  -2.4740107e-01  -2.1947708e-01  -1.3536572e-01  -9.5532462e-02  -2.3408029e-01  -2.3457467e-01  -2.2836152e-01  -1.4283179e-01  -3.0155392e-01  -5.4762118e-02  -8.5488721e-02  -1.4879703e-01  -1.8273614e-01  -6.1026164e-02  -1.0014278e-01  -1.3203479e-01  -1.9754008e-01  -1.2126599e-01   1.2212974e-01  -1.0040980e-01  -8.4786235e-02   1.1369692e+01  -7.0296990e-02  -2.3273603e-01  -1.0452728e-01  -7.2375560e-02  -1.0693567e-01  -1.2524187e-01  -1.6519811e-01  -6.7532654e-02  -7.4063041e-02  -5.4029970e-02  -5.7542018e-02  -1.3956395e-01  -1.1460078e-01  -1.0547166e-01  -1.5862253e-01  -9.2630564e-02  -6.3566093e-02  -6.1317010e-02  -7.0691424e-02  -8.1960472e-02  -7.5346684e-02   7.8905945e-02  -6.7209328e-02  -1.4602319e-01  -5.4137004e-02  -4.9335644e-02  -5.2024671e-02   5.3457575e-02  -1.1181393e-01  -5.5667363e-02  -7.4738270e-02  -1.2450814e-01   6.2359749e-02  -6.7086551e-02  -8.0568339e-02  -9.6696666e-02  -6.2554680e-02   5.0824806e-02  -6.6209661e-02  -1.0378167e-01   5.0553129e-02  -5.1023701e-02  -6.5195639e-02  -5.5300275e-02  -5.1262161e-02  -5.0667224e-02  -5.7270471e-02  -4.9182461e-02
  -4.6538719e-01   3.3159391e-01  -6.2977117e-01  -2.3570099e-01  -2.2950810e-01   4.9843249e-01  -2.2042254e-01  -2.3561197e-01  -1.3644727e-01  -2.0884853e-01   2.4872493e-01  -6.2157965e-01   1.9270948e-01  -4.8503336e-01  -3.1086134e-01  -3.5167141e-01   2.4982034e-01  -2.5649549e-01  -6.9104292e-01   4.2150457e-01   2.6890599e-02  -4.1222576e-01   7.7098476e-01  -1.6950468e-01  -3.6423183e-01  -4.0804463e-01   1.1315247e+00   1.5698537e+00   7.4773654e-01   1.8123742e+00   2.6279167e-01  -5.6601933e-01  -2.6285494e-01  -3.5080516e-01   7.3188909e-01   5.6523548e-01  -6.1169544e-01   4.3706095e-01   1.9581779e-01  -7.3521185e-01  -4.6915834e-01   9.3836351e-01  -6.1976166e-01  -6.1582154e-01  -4.8210230e-01  -3.5821676e-01   1.1639326e+00   2.5062099e-01  -2.0632776e-01  -4.3100753e-01   1.8773037e+00  -3.4649144e-01  -3.8630316e-01   1.5235447e+00   1.0649268e+00  -2.4276216e-01  -1.4378803e-01  -6.2182687e-01   1.8299599e+00  -3.1179423e-01  -2.8127190e-01  -2.6272026e-01  -2.8079479e-01  -6.9680811e-02  -1.7554214e-01  -1.7875683e-01  -2.4176940e-01  -1.2385365e-01  -1.9387905e-01   2.4182970e-01  -9.0833096e-02   6.3697525e+00   1.4889907e-01  -8.9226531e-02  -2.3678680e-01  -1.4152988e-01  -1.4045015e-01  -2.4825959e-01  -1.5914769e-01   2.0916893e-01  -1.5889173e-01   1.6882615e+00  -2.4285169e-01  -1.7416056e-01   2.2318708e-01  -3.0804167e-01  -2.7313640e-01  -1.5684462e-01  -3.8647015e-01  -3.2594887e-01  -1.6694081e-01  -1.6596484e-01  -2.6463008e-01  -2.6207044e-01  -1.3553471e-01  -1.5895256e-01  -1.3733879e-01  -3.2482424e-01  -2.0781814e-01  -7.1813765e-02  -1.3083813e-01  -1.5919534e-01  -1.0226433e-01   1.1637074e-01  -2.3576150e-01  -2.1615272e-01  -1.5707120e-01  -1.6032134e-01  -7.9936167e-02  -2.1103827e-01  -9.8016353e-02  -2.2881330e-01  -9.8689071e-02  -3.1220577e-01  -1.7722738e-01  -2.1045933e-01   4.9131402e-02  -1.8895778e-01  -5.8518498e-02  -9.0555388e-02  -1.1273305e-01  -4.0300437e-02   3.3495164e+00   2.6779392e+00  -1.3536572e-01  -9.5532462e-02  -2.3408029e-01  -2.3457467e-01  -2.2836152e-01  -1.4283179e-01   2.2020721e+00  -5.4762118e-02  -8.5488721e-02  -1.4879703e-01  -1.8273614e-01  -6.1026164e-02  -1.0014278e-01  -1.3203479e-01  -1.9754008e-01  -1.2126599e-01   1.2212974e-01  -1.0040980e-01  -8.4786235e-02  -1.4986685e-01  -7.0296990e-02   3.6042090e+00  -1.0452728e-01  -7.2375560e-02  -1.0693567e-01  -1.2524187e-01  -1.6519811e-01  -6.7532654e-02  -7.4063041e-02  -5.4029970e-02  -5.7542018e-02  -1.3956395e-01  -1.1460078e-01  -1.0547166e-01  -1.5862253e-01  -9.2630564e-02  -6.3566093e-02  -6.1317010e-02  -7.0691424e-02  -8.1960472e-02  -7.5346684e-02   7.8905945e-02  -6.7209328e-02  -1.4602319e-01  -5.4137004e-02  -4.9335644e-02  -5.2024671e-02   5.3457575e-02  -1.1181393e-01  -5.5667363e-02  -7.4738270e-02  -1.2450814e-01   6.2359749e-02  -6.7086551e-02  -8.0568339e-02  -9.6696666e-02  -6.2554680e-02   5.0824806e-02  -6.6209661e-02  -1.0378167e-01   5.0553129e-02  -5.1023701e-02  -6.5195639e-02  -5.5300275e-02  -5.1262161e-02  -5.0667224e-02  -5.7270471e-02  -4.9182461e-02
  -4.6538719e-01  -1.1167493e-01  -6.9647332e-01  -2.3570099e-01  -2.2950810e-01   6.4743998e-01  -2.2042254e-01  -2.3561197e-01  -2.7996951e-01  -8.3669831e-01   2.4872493e-01  -7.3256262e-03  -4.2744523e-02   2.6131553e-01  -3.1086134e-01   1.6849037e+00  -5.0257385e-01  -2.5649549e-01  -6.9104292e-01   7.9175685e-02   2.6890599e-02  -1.2528772e-01   7.3549914e-01  -1.6950468e-01  -7.2883322e-01  -4.0804463e-01  -5.7782426e-01  -8.3286648e-01   1.4110139e-01  -7.5968049e-01  -5.7637595e-01   8.0412618e-01  -7.1933867e-01  -3.5080516e-01  -2.6390272e-01  -6.0977696e-01  -6.1169544e-01  -3.0877559e-01  -5.6372719e-01  -7.3521185e-01  -4.6915834e-01  -4.1730424e-01  -6.1976166e-01  -6.1582154e-01  -4.8210230e-01  -3.5821676e-01  -5.0654930e-01  -6.5935773e-01  -2.0632776e-01  -4.3100753e-01  -4.9649729e-01  -3.4649144e-01  -3.8630316e-01  -3.7299531e-01  -4.6460438e-01  -2.4276216e-01  -1.4378803e-01   2.6925626e-01  -4.5304977e-01  -3.1179423e-01  -2.8127190e-01  -2.6272026e-01  -2.8079479e-01  -6.9680811e-02  -1.7554214e-01  -1.7875683e-01  -2.4176940e-01  -1.2385365e-01  -1.9387905e-01   2.4182970e-01  -9.0833096e-02  -1.6639038e-01   1.4889907e-01  -8.9226531e-02  -2.3678680e-01  -1.4152988e-01  -1.4045015e-01   9.5593331e-01  -1.5914769e-01  -1.8730878e-01  -1.5889173e-01  -2.6860522e-01  -2.4285169e-01  -1.7416056e-01   2.2318708e-01  -3.0804167e-01  -2.7313640e-01  -1.5684462e-01  -3.8647015e-01  -3.2594887e-01   7.1577007e-01  -1.6596484e-01  -2.6463008e-01  -2.6207044e-01  -1.3553471e-01  -1.5895256e-01  -1.3733879e-01   1.3322384e+00  -2.0781814e-01  -7.1813765e-02  -1.3083813e-01  -1.5919534e-01  -1.0226433e-01   1.1637074e-01  -2.3576150e-01  -2.1615272e-01  -1.5707120e-01  -1.6032134e-01  -7.9936167e-02  -2.1103827e-01  -9.8016353e-02  -2.2881330e-01  -9.8689071e-02  -3.1220577e-01  -1.7722738e-01  -2.1045933e-01   4.9131402e-02  -1.8895778e-01  -5.8518498e-02  -9.0555388e-02  -1.1273305e-01  -4.0300437e-02  -2.4740107e-01  -2.1947708e-01  -1.3536572e-01  -9.5532462e-02  -2.3408029e-01  -2.3457467e-01  -2.2836152e-01   4.1400321e+00  -3.0155392e-01  -5.4762118e-02  -8.5488721e-02  -1.4879703e-01  -1.8273614e-01  -6.1026164e-02  -1.0014278e-01  -1.3203479e-01  -1.9754008e-01  -1.2126599e-01   1.2212974e-01  -1.0040980e-01  -8.4786235e-02  -1.4986685e-01  -7.0296990e-02  -2.3273603e-01   7.3934093e+00   1.0035142e+01  -1.0693567e-01  -1.2524187e-01  -1.6519811e-01  -6.7532654e-02  -7.4063041e-02  -5.4029970e-02  -5.7542018e-02  -1.3956395e-01  -1.1460078e-01  -1.0547166e-01  -1.5862253e-01  -9.2630564e-02  -6.3566093e-02  -6.1317010e-02  -7.0691424e-02  -8.1960472e-02  -7.5346684e-02   7.8905945e-02  -6.7209328e-02  -1.4602319e-01  -5.4137004e-02  -4.9335644e-02  -5.2024671e-02   5.3457575e-02  -1.1181393e-01  -5.5667363e-02  -7.4738270e-02  -1.2450814e-01   6.2359749e-02  -6.7086551e-02  -8.0568339e-02  -9.6696666e-02  -6.2554680e-02   5.0824806e-02  -6.6209661e-02  -1.0378167e-01   5.0553129e-02  -5.1023701e-02  -6.5195639e-02  -5.5300275e-02  -5.1262161e-02  -5.0667224e-02  -5.7270471e-02  -4.9182461e-02
  -4.6538719e-01   1.1819852e+00  -1.3924476e-01   2.0584842e+00  -2.2950810e-01  -7.8971524e-02   8.9174626e-01  -2.3561197e-01  -2.4408895e-01   4.6999413e-01   2.4872493e-01   9.1186811e-02   4.0820107e-01  -4.8503336e-01  -3.1086134e-01  -3.5167141e-01   2.2339250e-01  -2.5649549e-01  -6.9104292e-01  -9.4857433e-02   2.6890599e-02   1.0987943e+00   3.5083501e-01  -1.6950468e-01  -7.2883322e-01  -4.0804463e-01  -5.7782426e-01  -9.0371752e-02  -1.1732748e+00  -7.5968049e-01  -3.7109439e-01   1.0532869e+00  -1.0017280e+00   1.1444855e+00  -9.5840367e-01  -6.0977696e-01   2.4408893e-01  -3.0877559e-01  -5.6372719e-01  -7.3521185e-01  -4.6915834e-01  -4.1730424e-01  -6.1976166e-01   8.8528890e-01  -4.8210230e-01  -3.5821676e-01  -5.0654930e-01   1.3228610e+00  -2.0632776e-01  -4.3100753e-01   1.2875395e+00  -3.4649144e-01  -3.8630316e-01  -3.7299531e-01   1.4887728e+00  -2.4276216e-01  -1.4378803e-01   2.6925626e-01  -4.5304977e-01  -3.1179423e-01  -2.8127190e-01  -2.6272026e-01  -2.8079479e-01  -6.9680811e-02  -1.7554214e-01  -1.7875683e-01  -2.4176940e-01  -1.2385365e-01  -1.9387905e-01   2.4182970e-01  -9.0833096e-02  -1.6639038e-01   1.4889907e-01  -8.9226531e-02  -2.3678680e-01  -1.4152988e-01  -1.4045015e-01  -2.4825959e-01  -1.5914769e-01   2.0916893e-01  -1.5889173e-01   2.0662926e+00  -2.4285169e-01  -1.7416056e-01   2.2318708e-01  -3.0804167e-01  -2.7313640e-01  -1.5684462e-01  -3.8647015e-01   1.8784050e+00  -1.6694081e-01  -1.6596484e-01  -2.6463008e-01  -2.6207044e-01  -1.3553471e-01  -1.5895256e-01  -1.3733879e-01  -3.2482424e-01  -2.0781814e-01  -7.1813765e-02  -1.3083813e-01  -1.5919534e-01  -1.0226433e-01   1.1637074e-01   3.2589415e+00  -2.1615272e-01  -1.5707120e-01  -1.6032134e-01  -7.9936167e-02  -2.1103827e-01  -9.8016353e-02  -2.2881330e-01  -9.8689071e-02  -3.1220577e-01  -1.7722738e-01  -2.1045933e-01   4.9131402e-02  -1.8895778e-01  -5.8518498e-02  -9.0555388e-02  -1.1273305e-01  -4.0300437e-02  -2.4740107e-01  -2.1947708e-01  -1.3536572e-01  -9.5532462e-02  -2.3408029e-01  -2.3457467e-01  -2.2836152e-01  -1.4283179e-01  -3.0155392e-01  -5.4762118e-02  -8.5488721e-02  -1.4879703e-01  -1.8273614e-01  -6.1026164e-02  -1.0014278e-01  -1.3203479e-01   3.4457553e+00  -1.2126599e-01   1.2212974e-01  -1.0040980e-01  -8.4786235e-02  -1.4986685e-01  -7.0296990e-02  -2.3273603e-01  -1.0452728e-01  -7.2375560e-02  -1.0693567e-01  -1.2524187e-01  -1.6519811e-01  -6.7532654e-02  -7.4063041e-02  -5.4029970e-02  -5.7542018e-02  -1.3956395e-01  -1.1460078e-01  -1.0547166e-01  -1.5862253e-01  -9.2630564e-02  -6.3566093e-02  -6.1317010e-02  -7.0691424e-02  -8.1960472e-02  -7.5346684e-02   7.8905945e-02  -6.7209328e-02  -1.4602319e-01  -5.4137004e-02  -4.9335644e-02  -5.2024671e-02   5.3457575e-02  -1.1181393e-01  -5.5667363e-02  -7.4738270e-02  -1.2450814e-01   6.2359749e-02  -6.7086551e-02  -8.0568339e-02  -9.6696666e-02  -6.2554680e-02   5.0824806e-02  -6.6209661e-02  -1.0378167e-01   5.0553129e-02  -5.1023701e-02  -6.5195639e-02  -5.5300275e-02  -5.1262161e-02  -5.0667224e-02  -5.7270471e-02  -4.9182461e-02
  -4.6538719e-01  -1.1167493e-01   1.6079973e+00  -2.3570099e-01  -2.2950810e-01   8.8651718e-01  -2.2042254e-01  -2.3561197e-01  -9.2581959e-01  -8.3669831e-01   2.4872493e-01  -6.2157965e-01   4.3532947e-01  -4.8503336e-01  -3.1086134e-01  -3.5167141e-01   4.3603791e-01  -2.5649549e-01   2.0125246e+00   1.9774770e-01   2.6890599e-02   7.0312513e-01   2.2024792e-01  -1.6950468e-01  -7.2883322e-01  -4.0804463e-01  -5.7782426e-01  -8.3286648e-01  -1.1732748e+00  -7.5968049e-01  -9.8060021e-01   1.2062134e+00  -1.3704791e+00  -3.5080516e-01  -1.4384264e+00   7.1020455e-01  -6.1169544e-01   2.3442715e+00  -5.6372719e-01  -7.3521185e-01  -4.6915834e-01   1.3888362e+00  -6.1976166e-01  -6.1582154e-01  -4.8210230e-01  -3.5821676e-01  -5.0654930e-01  -6.5935773e-01  -2.0632776e-01  -4.3100753e-01  -4.9649729e-01   3.2411210e+00  -3.8630316e-01  -3.7299531e-01  -4.6460438e-01  -2.4276216e-01  -1.4378803e-01   2.6925626e-01  -4.5304977e-01  -3.1179423e-01  -2.8127190e-01  -2.6272026e-01  -2.8079479e-01  -6.9680811e-02  -1.7554214e-01  -1.7875683e-01  -2.4176940e-01  -1.2385365e-01  -1.9387905e-01   2.4182970e-01  -9.0833096e-02  -1.6639038e-01   1.4889907e-01  -8.9226531e-02  -2.3678680e-01  -1.4152988e-01  -1.4045015e-01  -2.4825959e-01  -1.5914769e-01   2.0916893e-01  -1.5889173e-01  -2.6860522e-01   1.5026629e+00  -1.7416056e-01   2.2318708e-01  -3.0804167e-01  -2.7313640e-01  -1.5684462e-01  -3.8647015e-01  -3.2594887e-01  -1.6694081e-01  -1.6596484e-01  -2.6463008e-01  -2.6207044e-01  -1.3553471e-01  -1.5895256e-01  -1.3733879e-01  -3.2482424e-01  -2.0781814e-01  -7.1813765e-02  -1.3083813e-01  -1.5919534e-01  -1.0226433e-01   1.1637074e-01  -2.3576150e-01  -2.1615272e-01   6.8981673e+00  -1.6032134e-01  -7.9936167e-02  -2.1103827e-01  -9.8016353e-02  -2.2881330e-01  -9.8689071e-02  -3.1220577e-01   3.8200579e+00   2.9838865e+00   4.9131402e-02  -1.8895778e-01  -5.8518498e-02  -9.0555388e-02  -1.1273305e-01  -4.0300437e-02  -2.4740107e-01  -2.1947708e-01  -1.3536572e-01  -9.5532462e-02  -2.3408029e-01  -2.3457467e-01  -2.2836152e-01  -1.4283179e-01  -3.0155392e-01  -5.4762118e-02  -8.5488721e-02  -1.4879703e-01  -1.8273614e-01  -6.1026164e-02  -1.0014278e-01  -1.3203479e-01  -1.9754008e-01  -1.2126599e-01   1.2212974e-01  -1.0040980e-01  -8.4786235e-02  -1.4986685e-01  -7.0296990e-02  -2.3273603e-01  -1.0452728e-01  -7.2375560e-02   8.5482455e+00  -1.2524187e-01  -1.6519811e-01  -6.7532654e-02  -7.4063041e-02  -5.4029970e-02  -5.7542018e-02  -1.3956395e-01  -1.1460078e-01  -1.0547166e-01  -1.5862253e-01  -9.2630564e-02  -6.3566093e-02  -6.1317010e-02  -7.0691424e-02  -8.1960472e-02  -7.5346684e-02   7.8905945e-02  -6.7209328e-02  -1.4602319e-01  -5.4137004e-02  -4.9335644e-02  -5.2024671e-02   5.3457575e-02  -1.1181393e-01  -5.5667363e-02  -7.4738270e-02  -1.2450814e-01   6.2359749e-02  -6.7086551e-02  -8.0568339e-02  -9.6696666e-02  -6.2554680e-02   5.0824806e-02  -6.6209661e-02  -1.0378167e-01   5.0553129e-02  -5.1023701e-02  -6.5195639e-02  -5.5300275e-02  -5.1262161e-02  -5.0667224e-02  -5.7270471e-02  -4.9182461e-02
  -4.6538719e-01   2.3203282e-01   5.0121392e-01  -2.3570099e-01  -2.2950810e-01  -9.3310373e-01  -2.2042254e-01  -2.3561197e-01   5.8116392e-01  -2.7577668e-01   2.4872493e-01   8.9232472e-01   1.9270948e-01  -4.8503336e-01   1.0266625e+00  -3.5167141e-01  -1.9879470e-01  -2.5649549e-01   4.9357368e-01   4.2150457e-01   2.6890599e-02  -4.1222576e-01  -8.4290131e-01  -1.6950468e-01   5.0827582e-01   3.8597417e+00  -5.7782426e-01  -8.3286648e-01   2.0850530e-01  -7.5968049e-01   1.0965956e+00  -3.9927700e-01   5.4867168e-01   4.1032521e+00   2.8505943e-01   4.3171134e-01   1.1334335e+00  -5.3865307e-01  -5.6372719e-01   1.5661943e+00  -4.6915834e-01  -4.1730424e-01   1.0920326e+00  -6.1582154e-01  -4.8210230e-01  -3.5821676e-01   1.2272957e+00  -6.5935773e-01  -2.0632776e-01   1.0891334e+00  -4.9649729e-01  -3.4649144e-01  -3.8630316e-01  -3.7299531e-01  -4.6460438e-01  -2.4276216e-01  -1.4378803e-01   2.6925626e-01  -4.5304977e-01  -3.1179423e-01  -2.8127190e-01  -2.6272026e-01  -2.8079479e-01  -6.9680811e-02  -1.7554214e-01  -1.7875683e-01  -2.4176940e-01  -1.2385365e-01  -1.9387905e-01   2.4182970e-01  -9.0833096e-02  -1.6639038e-01   1.4889907e-01  -8.9226531e-02  -2.3678680e-01  -1.4152988e-01  -1.4045015e-01  -2.4825959e-01  -1.5914769e-01   2.0916893e-01  -1.5889173e-01   1.5400140e+00  -2.4285169e-01  -1.7416056e-01   2.2318708e-01   6.4254093e-01  -2.7313640e-01  -1.5684462e-01  -3.8647015e-01   1.5829278e+00  -1.6694081e-01  -1.6596484e-01  -2.6463008e-01  -2.6207044e-01  -1.3553471e-01  -1.5895256e-01  -1.3733879e-01  -3.2482424e-01  -2.0781814e-01  -7.1813765e-02  -1.3083813e-01  -1.5919534e-01  -1.0226433e-01   1.1637074e-01  -2.3576150e-01  -2.1615272e-01  -1.5707120e-01  -1.6032134e-01  -7.9936167e-02   3.5388000e+00  -9.8016353e-02  -2.2881330e-01  -9.8689071e-02  -3.1220577e-01  -1.7722738e-01  -2.1045933e-01   4.9131402e-02  -1.8895778e-01  -5.8518498e-02  -9.0555388e-02  -1.1273305e-01  -4.0300437e-02  -2.4740107e-01  -2.1947708e-01  -1.3536572e-01  -9.5532462e-02  -2.3408029e-01  -2.3457467e-01  -2.2836152e-01  -1.4283179e-01  -3.0155392e-01  -5.4762118e-02  -8.5488721e-02   8.4863340e+00  -1.8273614e-01  -6.1026164e-02  -1.0014278e-01  -1.3203479e-01  -1.9754008e-01  -1.2126599e-01   1.2212974e-01  -1.0040980e-01  -8.4786235e-02  -1.4986685e-01  -7.0296990e-02  -2.3273603e-01  -1.0452728e-01  -7.2375560e-02  -1.0693567e-01  -1.2524187e-01  -1.6519811e-01  -6.7532654e-02  -7.4063041e-02  -5.4029970e-02  -5.7542018e-02  -1.3956395e-01  -1.1460078e-01  -1.0547166e-01  -1.5862253e-01  -9.2630564e-02  -6.3566093e-02  -6.1317010e-02  -7.0691424e-02  -8.1960472e-02  -7.5346684e-02   7.8905945e-02  -6.7209328e-02  -1.4602319e-01  -5.4137004e-02  -4.9335644e-02  -5.2024671e-02   5.3457575e-02  -1.1181393e-01  -5.5667363e-02  -7.4738270e-02  -1.2450814e-01   6.2359749e-02  -6.7086551e-02  -8.0568339e-02  -9.6696666e-02  -6.2554680e-02   5.0824806e-02  -6.6209661e-02  -1.0378167e-01   5.0553129e-02  -5.1023701e-02  -6.5195639e-02  -5.5300275e-02  -5.1262161e-02  -5.0667224e-02  -5.7270471e-02  -4.9182461e-02
  -4.6538719e-01   6.4930162e-01  -1.8941894e-01  -2.3570099e-01  -2.2950810e-01  -4.4677792e-03  -2.2042254e-01  -2.3561197e-01  -2.9790979e-01  -2.6621551e-01   2.4872493e-01   2.2372976e-02   1.9270948e-01  -4.8503336e-01   9.1672903e-01  -3.5167141e-01   1.0874643e-01  -2.5649549e-01   4.1603234e-02   4.2150457e-01   2.6890599e-02  -4.1222576e-01   2.9121916e-01  -1.6950468e-01  -7.2883322e-01  -4.0804463e-01  -5.7782426e-01  -8.3286648e-01  -1.1732748e+00  -7.5968049e-01  -9.8060021e-01   1.2062134e+00  -1.3704791e+00   9.5359731e-01  -1.4384264e+00  -6.0977696e-01   1.6857855e-01  -3.0877559e-01  -5.6372719e-01  -7.3521185e-01  -4.6915834e-01  -4.1730424e-01  -6.1976166e-01  -6.1582154e-01  -4.8210230e-01  -3.5821676e-01  -5.0654930e-01  -6.5935773e-01  -2.0632776e-01  -4.3100753e-01  -4.9649729e-01   1.4033158e+00  -3.8630316e-01  -3.7299531e-01  -4.6460438e-01  -2.4276216e-01   5.1668800e+00   2.6925626e-01  -4.5304977e-01  -3.1179423e-01  -2.8127190e-01  -2.6272026e-01  -2.8079479e-01  -6.9680811e-02  -1.7554214e-01  -1.7875683e-01  -2.4176940e-01  -1.2385365e-01  -1.9387905e-01   2.4182970e-01  -9.0833096e-02  -1.6639038e-01   1.4889907e-01  -8.9226531e-02  -2.3678680e-01  -1.4152988e-01  -1.4045015e-01  -2.4825959e-01  -1.5914769e-01   2.0916893e-01  -1.5889173e-01   1.6215502e+00  -2.4285169e-01  -1.7416056e-01   2.2318708e-01  -3.0804167e-01  -2.7313640e-01  -1.5684462e-01  -3.8647015e-01   1.6485894e+00  -1.6694081e-01  -1.6596484e-01  -2.6463008e-01  -2.6207044e-01  -1.3553471e-01  -1.5895256e-01  -1.3733879e-01  -3.2482424e-01  -2.0781814e-01  -7.1813765e-02  -1.3083813e-01  -1.5919534e-01  -1.0226433e-01   1.1637074e-01  -2.3576150e-01  -2.1615272e-01  -1.5707120e-01  -1.6032134e-01  -7.9936167e-02  -2.1103827e-01  -9.8016353e-02  -2.2881330e-01  -9.8689071e-02  -3.1220577e-01  -1.7722738e-01  -2.1045933e-01   4.9131402e-02  -1.8895778e-01  -5.8518498e-02  -9.0555388e-02  -1.1273305e-01  -4.0300437e-02  -2.4740107e-01  -2.1947708e-01  -1.3536572e-01  -9.5532462e-02  -2.3408029e-01  -2.3457467e-01  -2.2836152e-01  -1.4283179e-01  -3.0155392e-01  -5.4762118e-02  -8.5488721e-02  -1.4879703e-01  -1.8273614e-01  -6.1026164e-02  -1.0014278e-01  -1.3203479e-01  -1.9754008e-01  -1.2126599e-01   1.2212974e-01  -1.0040980e-01  -8.4786235e-02  -1.4986685e-01  -7.0296990e-02  -2.3273603e-01  -1.0452728e-01  -7.2375560e-02  -1.0693567e-01  -1.2524187e-01  -1.6519811e-01  -6.7532654e-02  -7.4063041e-02  -5.4029970e-02  -5.7542018e-02  -1.3956395e-01  -1.1460078e-01  -1.0547166e-01  -1.5862253e-01  -9.2630564e-02  -6.3566093e-02  -6.1317010e-02  -7.0691424e-02  -8.1960472e-02  -7.5346684e-02   7.8905945e-02  -6.7209328e-02  -1.4602319e-01  -5.4137004e-02  -4.9335644e-02  -5.2024671e-02   5.3457575e-02  -1.1181393e-01  -5.5667363e-02  -7.4738270e-02  -1.2450814e-01   6.2359749e-02  -6.7086551e-02  -8.0568339e-02  -9.6696666e-02  -6.2554680e-02   5.0824806e-02  -6.6209661e-02  -1.0378167e-01   5.0553129e-02  -5.1023701e-02  -6.5195639e-02  -5.5300275e-02  -5.1262161e-02  -5.0667224e-02  -5.7270471e-02  -4.9182461e-02
   2.0346987e+00   8.1739947e-02   9.1146164e-01  -2.3570099e-01  -2.2950810e-01  -6.4041045e-01  -2.2042254e-01  -2.3561197e-01   6.1106439e-01   3.1064139e-01   2.5202344e-01   1.0371959e+00   1.9270948e-01  -4.8503336e-01  -3.1086134e-01  -3.5167141e-01   2.8471262e-01  -2.5649549e-01   7.5361146e-01   4.2150457e-01   2.6890599e-02  -4.1222576e-01  -9.5645529e-01  -1.6950468e-01  -7.2883322e-01  -4.0804463e-01  -5.7782426e-01  -8.3286648e-01   2.4220725e-01  -7.5968049e-01   1.4576656e-01   1.4859064e-01   2.4709084e-01  -3.5080516e-01   2.4675974e-01   5.2327075e-01   2.5415699e-01   6.1478977e-02  -5.6372719e-01   1.4691126e+00   7.7311251e-01  -4.1730424e-01   1.6057563e+00  -6.1582154e-01   1.0229365e+00  -3.5821676e-01   1.4231453e+00  -6.5935773e-01  -2.0632776e-01   3.1704478e+00   1.0221456e+00  -3.4649144e-01  -3.8630316e-01  -3.7299531e-01   1.2860638e+00  -2.4276216e-01  -1.4378803e-01   2.6925626e-01  -4.5304977e-01  -3.1179423e-01  -2.8127190e-01  -2.6272026e-01  -2.8079479e-01  -6.9680811e-02  -1.7554214e-01  -1.7875683e-01  -2.4176940e-01  -1.2385365e-01  -1.9387905e-01   2.4182970e-01  -9.0833096e-02  -1.6639038e-01   1.4889907e-01  -8.9226531e-02  -2.3678680e-01  -1.4152988e-01  -1.4045015e-01  -2.4825959e-01  -1.5914769e-01   2.0916893e-01  -1.5889173e-01  -2.6860522e-01  -2.4285169e-01  -1.7416056e-01   2.2318708e-01   9.2535890e-01  -2.7313640e-01  -1.5684462e-01   2.7976068e+00  -3.2594887e-01  -1.6694081e-01  -1.6596484e-01  -2.6463008e-01  -2.6207044e-01  -1.3553471e-01  -1.5895256e-01  -1.3733879e-01  -3.2482424e-01  -2.0781814e-01  -7.1813765e-02  -1.3083813e-01  -1.5919534e-01  -1.0226433e-01   1.1637074e-01   3.4227557e+00  -2.1615272e-01  -1.5707120e-01  -1.6032134e-01  -7.9936167e-02  -2.1103827e-01  -9.8016353e-02  -2.2881330e-01  -9.8689071e-02  -3.1220577e-01  -1.7722738e-01  -2.1045933e-01   4.9131402e-02  -1.8895778e-01  -5.8518498e-02  -9.0555388e-02  -1.1273305e-01  -4.0300437e-02  -2.4740107e-01  -2.1947708e-01  -1.3536572e-01  -9.5532462e-02  -2.3408029e-01  -2.3457467e-01  -2.2836152e-01  -1.4283179e-01  -3.0155392e-01  -5.4762118e-02  -8.5488721e-02  -1.4879703e-01  -1.8273614e-01  -6.1026164e-02  -1.0014278e-01  -1.3203479e-01   3.4206292e+00  -1.2126599e-01   1.2212974e-01  -1.0040980e-01  -8.4786235e-02  -1.4986685e-01  -7.0296990e-02  -2.3273603e-01  -1.0452728e-01  -7.2375560e-02  -1.0693567e-01  -1.2524187e-01  -1.6519811e-01  -6.7532654e-02  -7.4063041e-02  -5.4029970e-02  -5.7542018e-02  -1.3956395e-01  -1.1460078e-01  -1.0547166e-01  -1.5862253e-01  -9.2630564e-02  -6.3566093e-02  -6.1317010e-02  -7.0691424e-02  -8.1960472e-02  -7.5346684e-02   7.8905945e-02  -6.7209328e-02  -1.4602319e-01  -5.4137004e-02  -4.9335644e-02  -5.2024671e-02   5.3457575e-02  -1.1181393e-01  -5.5667363e-02  -7.4738270e-02  -1.2450814e-01   6.2359749e-02  -6.7086551e-02  -8.0568339e-02  -9.6696666e-02  -6.2554680e-02   5.0824806e-02  -6.6209661e-02  -1.0378167e-01   5.0553129e-02  -5.1023701e-02  -6.5195639e-02  -5.5300275e-02  -5.1262161e-02  -5.0667224e-02  -5.7270471e-02  -4.9182461e-02
  -4.6538719e-01  -1.1167493e-01   7.2257060e-01   4.5470918e+00  -2.2950810e-01  -4.7780291e+00   1.3711294e+00  -2.3561197e-01   4.5340056e+00  -8.3669831e-01   2.4872493e-01   5.5716655e+00  -2.1618305e+00   1.0730014e+00   5.4789678e+00   4.2184832e+00  -3.5685802e+00  -2.5649549e-01   2.4046450e+00  -3.0591578e+00   2.6890599e-02   4.5102726e+00  -6.0096078e+00  -1.6950468e-01   1.2267211e+00  -4.0804463e-01  -5.7782426e-01  -8.3286648e-01   1.4779455e+00  -3.2228587e-01  -1.0291182e-01  -4.6120987e-01   6.8575388e-01  -3.5080516e-01   9.8722032e-01   6.2953286e+00  -6.1169544e-01   4.1396067e+00   1.4335948e+00  -7.3521185e-01  -4.6915834e-01   3.0717341e+00  -6.1976166e-01   2.2677069e+00  -4.8210230e-01  -3.5821676e-01  -5.0654930e-01   1.0809420e-01  -2.0632776e-01  -4.3100753e-01  -4.9649729e-01   3.7488020e+00  -3.8630316e-01  -3.7299531e-01  -4.6460438e-01  -2.4276216e-01   6.3104180e+00   2.6925626e-01  -4.5304977e-01  -3.1179423e-01  -2.8127190e-01  -2.6272026e-01  -2.8079479e-01  -6.9680811e-02  -1.7554214e-01  -1.7875683e-01  -2.4176940e-01  -1.2385365e-01  -1.9387905e-01   2.4182970e-01  -9.0833096e-02  -1.6639038e-01   1.4889907e-01  -8.9226531e-02  -2.3678680e-01  -1.4152988e-01  -1.4045015e-01  -2.4825959e-01  -1.5914769e-01   2.0916893e-01  -1.5889173e-01  -2.6860522e-01   8.0819102e+00   4.8937859e+00  -3.2367669e+00   7.4301721e+00   2.4170431e+00  -1.5684462e-01  -3.8647015e-01  -3.2594887e-01  -1.6694081e-01  -1.6596484e-01  -2.6463008e-01  -2.6207044e-01  -1.3553471e-01  -1.5895256e-01  -1.3733879e-01  -3.2482424e-01  -2.0781814e-01  -7.1813765e-02  -1.3083813e-01  -1.5919534e-01  -1.0226433e-01   1.1637074e-01  -2.3576150e-01  -2.1615272e-01  -1.5707120e-01  -1.6032134e-01  -7.9936167e-02  -2.1103827e-01  -9.8016353e-02  -2.2881330e-01  -9.8689071e-02  -3.1220577e-01  -1.7722738e-01  -2.1045933e-01   4.9131402e-02  -1.8895778e-01  -5.8518498e-02  -9.0555388e-02  -1.1273305e-01  -4.0300437e-02  -2.4740107e-01  -2.1947708e-01  -1.3536572e-01  -9.5532462e-02  -2.3408029e-01  -2.3457467e-01  -2.2836152e-01  -1.4283179e-01  -3.0155392e-01  -5.4762118e-02  -8.5488721e-02  -1.4879703e-01  -1.8273614e-01  -6.1026164e-02  -1.0014278e-01  -1.3203479e-01  -1.9754008e-01  -1.2126599e-01   1.2212974e-01  -1.0040980e-01  -8.4786235e-02  -1.4986685e-01  -7.0296990e-02  -2.3273603e-01  -1.0452728e-01  -7.2375560e-02  -1.0693567e-01  -1.2524187e-01  -1.6519811e-01  -6.7532654e-02  -7.4063041e-02  -5.4029970e-02  -5.7542018e-02  -1.3956395e-01  -1.1460078e-01  -1.0547166e-01  -1.5862253e-01  -9.2630564e-02  -6.3566093e-02  -6.1317010e-02  -7.0691424e-02  -8.1960472e-02  -7.5346684e-02   7.8905945e-02  -6.7209328e-02  -1.4602319e-01  -5.4137004e-02  -4.9335644e-02  -5.2024671e-02   5.3457575e-02  -1.1181393e-01  -5.5667363e-02  -7.4738270e-02  -1.2450814e-01   6.2359749e-02  -6.7086551e-02  -8.0568339e-02  -9.6696666e-02  -6.2554680e-02   5.0824806e-02  -6.6209661e-02  -1.0378167e-01   5.0553129e-02  -5.1023701e-02  -6.5195639e-02  -5.5300275e-02  -5.1262161e-02  -5.0667224e-02  -5.7270471e-02  -4.9182461e-02
  -4.6538719e-01  -3.2538251e-01  -5.1112399e-01  -2.3570099e-01  -2.2950810e-01  -1.0558000e-01  -2.2042254e-01  -2.3561197e-01   5.2136299e-01   1.3623695e+00   2.4872493e-01  -6.2157965e-01   1.9270948e-01   3.0487349e-01  -3.1086134e-01  -3.5167141e-01   2.4982034e-01  -2.5649549e-01  -3.1336899e-01   4.2150457e-01   2.6890599e-02  -4.1222576e-01  -2.3893159e-02  -1.6950468e-01  -2.6011489e-01  -4.0804463e-01  -5.7782426e-01  -6.5079961e-02  -1.1732748e+00   3.7957990e-01  -7.5045081e-01   1.2062134e+00  -1.3704791e+00  -3.5080516e-01  -1.4384264e+00  -6.0977696e-01  -6.1169544e-01  -3.0877559e-01  -1.9386618e-02   4.0121449e-01  -4.6915834e-01  -4.1730424e-01  -9.6764937e-02   1.0331509e-01  -4.8210230e-01   2.9215162e+00  -5.0654930e-01  -6.5935773e-01  -2.0632776e-01  -4.3100753e-01   4.1478959e+00  -3.4649144e-01   2.0632192e+00   5.7306582e+00   4.1055610e+00  -2.4276216e-01  -1.4378803e-01  -3.5904353e+00   4.0216491e+00  -3.1179423e-01  -2.8127190e-01  -2.6272026e-01  -2.8079479e-01  -6.9680811e-02  -1.7554214e-01  -1.7875683e-01  -2.4176940e-01  -1.2385365e-01  -1.9387905e-01   2.4182970e-01  -9.0833096e-02  -1.6639038e-01   1.4889907e-01  -8.9226531e-02  -2.3678680e-01  -1.4152988e-01  -1.4045015e-01  -2.4825959e-01  -1.5914769e-01   2.0916893e-01  -1.5889173e-01  -2.6860522e-01  -2.4285169e-01  -1.7416056e-01   2.2318708e-01  -3.0804167e-01  -2.7313640e-01  -1.5684462e-01  -3.8647015e-01  -3.2594887e-01  -1.6694081e-01  -1.6596484e-01  -2.6463008e-01  -2.6207044e-01  -1.3553471e-01  -1.5895256e-01  -1.3733879e-01  -3.2482424e-01  -2.0781814e-01  -7.1813765e-02  -1.3083813e-01  -1.5919534e-01  -1.0226433e-01   1.1637074e-01  -2.3576150e-01   3.3546804e+00  -1.5707120e-01  -1.6032134e-01  -7.9936167e-02  -2.1103827e-01  -9.8016353e-02  -2.2881330e-01  -9.8689071e-02  -3.1220577e-01  -1.7722738e-01  -2.1045933e-01   4.9131402e-02  -1.8895778e-01  -5.8518498e-02  -9.0555388e-02  -1.1273305e-01  -4.0300437e-02  -2.4740107e-01  -2.1947708e-01  -1.3536572e-01  -9.5532462e-02  -2.3408029e-01  -2.3457467e-01  -2.2836152e-01  -1.4283179e-01   3.2880700e+00  -5.4762118e-02  -8.5488721e-02  -1.4879703e-01  -1.8273614e-01  -6.1026164e-02  -1.0014278e-01  -1.3203479e-01   6.9508568e+00  -1.2126599e-01   1.2212974e-01  -1.0040980e-01  -8.4786235e-02  -1.4986685e-01  -7.0296990e-02  -2.3273603e-01  -1.0452728e-01  -7.2375560e-02  -1.0693567e-01  -1.2524187e-01  -1.6519811e-01  -6.7532654e-02  -7.4063041e-02  -5.4029970e-02  -5.7542018e-02  -1.3956395e-01  -1.1460078e-01  -1.0547166e-01  -1.5862253e-01  -9.2630564e-02  -6.3566093e-02  -6.1317010e-02  -7.0691424e-02  -8.1960472e-02  -7.5346684e-02   7.8905945e-02  -6.7209328e-02  -1.4602319e-01  -5.4137004e-02  -4.9335644e-02  -5.2024671e-02   5.3457575e-02  -1.1181393e-01  -5.5667363e-02  -7.4738270e-02  -1.2450814e-01   6.2359749e-02  -6.7086551e-02  -8.0568339e-02  -9.6696666e-02  -6.2554680e-02   5.0824806e-02  -6.6209661e-02  -1.0378167e-01   5.0553129e-02  -5.1023701e-02  -6.5195639e-02  -5.5300275e-02  -5.1262161e-02  -5.0667224e-02  -5.7270471e-02  -4.9182461e-02
   2.2595540e+00  -1.4407984e-01   7.4323056e-01  -2.3570099e-01  -2.2950810e-01  -3.0780445e-01  -2.2042254e-01  -2.3561197e-01   4.6754215e-01  -4.1919414e-01   4.2805566e-01  -6.2157965e-01   1.9270948e-01  -4.8503336e-01  -3.1086134e-01  -3.5167141e-01   2.4982034e-01  -2.5649549e-01   2.6036518e-01   4.2150457e-01   2.6890599e-02  -4.1222576e-01  -4.4546234e-01  -1.6950468e-01  -7.2883322e-01   2.4863072e+00   2.3677503e+00  -8.3286648e-01   1.0285861e+00  -7.5968049e-01   8.4304122e-01   4.7731122e-01   8.7766896e-01  -3.5080516e-01   1.0127534e+00  -6.0977696e-01  -6.1169544e-01  -3.0877559e-01  -5.6372719e-01   1.5661943e+00  -4.6915834e-01  -4.1730424e-01   1.6799403e+00  -6.1582154e-01  -4.8210230e-01  -3.5821676e-01  -5.0654930e-01  -6.5935773e-01  -2.0632776e-01  -4.3100753e-01  -4.9649729e-01  -3.4649144e-01  -3.8630316e-01  -3.7299531e-01  -4.6460438e-01  -2.4276216e-01  -1.4378803e-01   2.6925626e-01  -4.5304977e-01  -3.1179423e-01  -2.8127190e-01  -2.6272026e-01  -2.8079479e-01  -6.9680811e-02  -1.7554214e-01  -1.7875683e-01  -2.4176940e-01  -1.2385365e-01  -1.9387905e-01  -2.0600501e+00  -9.0833096e-02  -1.6639038e-01   1.4889907e-01  -8.9226531e-02  -2.3678680e-01  -1.4152988e-01  -1.4045015e-01  -2.4825959e-01  -1.5914769e-01   2.0916893e-01  -1.5889173e-01  -2.6860522e-01  -2.4285169e-01  -1.7416056e-01   2.2318708e-01  -3.0804167e-01  -2.7313640e-01  -1.5684462e-01  -3.8647015e-01  -3.2594887e-01  -1.6694081e-01  -1.6596484e-01  -2.6463008e-01  -2.6207044e-01   9.4731023e+00  -1.5895256e-01  -1.3733879e-01  -3.2482424e-01  -2.0781814e-01  -7.1813765e-02  -1.3083813e-01  -1.5919534e-01  -1.0226433e-01   1.1637074e-01  -2.3576150e-01  -2.1615272e-01  -1.5707120e-01  -1.6032134e-01  -7.9936167e-02  -2.1103827e-01  -9.8016353e-02  -2.2881330e-01  -9.8689071e-02  -3.1220577e-01  -1.7722738e-01  -2.1045933e-01   4.9131402e-02  -1.8895778e-01  -5.8518498e-02  -9.0555388e-02  -1.1273305e-01  -4.0300437e-02  -2.4740107e-01  -2.1947708e-01  -1.3536572e-01  -9.5532462e-02  -2.3408029e-01  -2.3457467e-01  -2.2836152e-01  -1.4283179e-01  -3.0155392e-01  -5.4762118e-02  -8.5488721e-02  -1.4879703e-01  -1.8273614e-01  -6.1026164e-02  -1.0014278e-01  -1.3203479e-01  -1.9754008e-01  -1.2126599e-01   1.2212974e-01  -1.0040980e-01  -8.4786235e-02  -1.4986685e-01  -7.0296990e-02  -2.3273603e-01  -1.0452728e-01  -7.2375560e-02  -1.0693567e-01   7.9065771e+00  -1.6519811e-01  -6.7532654e-02  -7.4063041e-02  -5.4029970e-02  -5.7542018e-02  -1.3956395e-01  -1.1460078e-01  -1.0547166e-01  -1.5862253e-01  -9.2630564e-02  -6.3566093e-02  -6.1317010e-02  -7.0691424e-02  -8.1960472e-02  -7.5346684e-02   7.8905945e-02  -6.7209328e-02  -1.4602319e-01  -5.4137004e-02  -4.9335644e-02  -5.2024671e-02   5.3457575e-02  -1.1181393e-01  -5.5667363e-02  -7.4738270e-02  -1.2450814e-01   6.2359749e-02  -6.7086551e-02  -8.0568339e-02  -9.6696666e-02  -6.2554680e-02   5.0824806e-02  -6.6209661e-02  -1.0378167e-01   5.0553129e-02  -5.1023701e-02  -6.5195639e-02  -5.5300275e-02  -5.1262161e-02  -5.0667224e-02  -5.7270471e-02  -4.9182461e-02
  -4.6538719e-01  -1.1167493e-01  -8.3578046e-01  -2.3570099e-01  -2.2950810e-01   1.5827281e+00  -2.2042254e-01  -2.3561197e-01  -1.1850699e-01  -8.3669831e-01  -7.2730465e-01   9.5532948e-02   1.9270948e-01   1.3242973e+00  -3.1086134e-01  -3.5167141e-01  -4.5178724e-01  -2.5649549e-01  -6.9104292e-01   4.2150457e-01   2.6890599e-02  -4.1222576e-01   1.0165453e+00  -1.6950468e-01   1.5340774e+00  -4.0804463e-01   3.2834729e+00  -8.3286648e-01   2.0508787e+00  -7.5968049e-01   7.4552029e-01  -4.4153850e+00   2.0017430e+00  -3.5080516e-01   2.1872771e+00  -6.0977696e-01   4.3538191e-01  -3.0877559e-01  -5.6372719e-01  -7.3521185e-01  -4.6915834e-01  -4.1730424e-01  -6.1976166e-01  -6.1582154e-01  -4.8210230e-01  -3.5821676e-01  -5.0654930e-01  -6.5935773e-01  -2.0632776e-01  -4.3100753e-01  -4.9649729e-01  -3.4649144e-01  -3.8630316e-01  -3.7299531e-01  -4.6460438e-01  -2.4276216e-01  -1.4378803e-01   2.6925626e-01  -4.5304977e-01  -3.1179423e-01  -2.8127190e-01  -2.6272026e-01  -2.8079479e-01  -6.9680811e-02  -1.7554214e-01  -1.7875683e-01  -2.4176940e-01  -1.2385365e-01  -1.9387905e-01   2.4182970e-01  -9.0833096e-02  -1.6639038e-01   1.4889907e-01  -8.9226531e-02   4.1261921e+00   2.8931990e+00  -1.4045015e-01  -2.4825959e-01  -1.5914769e-01   2.0916893e-01  -1.5889173e-01  -2.6860522e-01  -2.4285169e-01  -1.7416056e-01   2.2318708e-01  -3.0804167e-01  -2.7313640e-01  -1.5684462e-01   3.4387750e-01   1.6720399e+00  -1.6694081e-01  -1.6596484e-01   9.3095591e+00   8.6029232e+00  -1.3553471e-01  -1.5895256e-01  -1.3733879e-01  -3.2482424e-01  -2.0781814e-01  -7.1813765e-02  -1.3083813e-01  -1.5919534e-01  -1.0226433e-01   1.1637074e-01  -2.3576150e-01  -2.1615272e-01  -1.5707120e-01  -1.6032134e-01  -7.9936167e-02  -2.1103827e-01  -9.8016353e-02  -2.2881330e-01  -9.8689071e-02  -3.1220577e-01  -1.7722738e-01  -2.1045933e-01  -3.6949530e-01  -1.8895778e-01  -5.8518498e-02  -9.0555388e-02  -1.1273305e-01  -4.0300437e-02  -2.4740107e-01  -2.1947708e-01  -1.3536572e-01  -9.5532462e-02  -2.3408029e-01  -2.3457467e-01  -2.2836152e-01  -1.4283179e-01  -3.0155392e-01  -5.4762118e-02  -8.5488721e-02  -1.4879703e-01  -1.8273614e-01  -6.1026164e-02  -1.0014278e-01  -1.3203479e-01  -1.9754008e-01  -1.2126599e-01   1.2212974e-01  -1.0040980e-01  -8.4786235e-02  -1.4986685e-01  -7.0296990e-02  -2.3273603e-01  -1.0452728e-01  -7.2375560e-02  -1.0693567e-01  -1.2524187e-01  -1.6519811e-01  -6.7532654e-02  -7.4063041e-02  -5.4029970e-02  -5.7542018e-02  -1.3956395e-01  -1.1460078e-01  -1.0547166e-01  -1.5862253e-01  -9.2630564e-02  -6.3566093e-02  -6.1317010e-02  -7.0691424e-02  -8.1960472e-02  -7.5346684e-02   7.8905945e-02  -6.7209328e-02  -1.4602319e-01  -5.4137004e-02  -4.9335644e-02  -5.2024671e-02   5.3457575e-02  -1.1181393e-01  -5.5667363e-02  -7.4738270e-02  -1.2450814e-01   6.2359749e-02  -6.7086551e-02  -8.0568339e-02  -9.6696666e-02  -6.2554680e-02   5.0824806e-02  -6.6209661e-02  -1.0378167e-01   5.0553129e-02  -5.1023701e-02  -6.5195639e-02  -5.5300275e-02  -5.1262161e-02  -5.0667224e-02  -5.7270471e-02  -4.9182461e-02
   9.9807773e-01  -1.1580177e+00  -5.1702684e-01   3.1666923e+00   8.3676100e+00  -7.2023589e-01  -4.1792837e-01   9.9199721e-01  -2.2016858e-01   2.6602263e-01  -2.8498750e+00   9.9879085e-02  -5.5400836e+00   7.0203382e+00   1.3564629e+00  -3.5167141e-01   6.1849350e-01   7.3221961e-01   1.8194109e-01  -5.3158510e+00  -1.3576038e+00   1.8434001e+00  -3.6249740e+00   8.9688482e-01  -7.2883322e-01  -4.0804463e-01  -5.7782426e-01  -8.3286648e-01  -1.1732748e+00  -7.5968049e-01  -9.8060021e-01   1.2062134e+00  -1.3704791e+00   1.1647312e+00  -1.4384264e+00  -6.0977696e-01   2.1905789e+00  -3.0877559e-01  -5.6372719e-01  -7.3521185e-01  -4.6915834e-01  -4.1730424e-01  -6.1976166e-01  -6.1582154e-01  -4.8210230e-01  -3.5821676e-01  -5.0654930e-01  -6.5935773e-01  -2.0632776e-01  -4.3100753e-01  -4.9649729e-01  -3.4649144e-01  -3.8630316e-01  -3.7299531e-01  -4.6460438e-01  -2.4276216e-01  -1.4378803e-01   2.6925626e-01  -4.5304977e-01  -3.1179423e-01  -2.8127190e-01  -2.6272026e-01  -2.8079479e-01  -6.9680811e-02  -1.7554214e-01  -1.7875683e-01  -2.4176940e-01  -1.2385365e-01  -1.9387905e-01   2.4182970e-01  -9.0833096e-02  -1.6639038e-01   1.4889907e-01  -8.9226531e-02  -2.3678680e-01  -1.4152988e-01  -1.4045015e-01   8.4511801e-01  -1.5914769e-01  -1.3697862e+00   2.6138688e+00  -2.6860522e-01  -2.4285169e-01  -1.7416056e-01   2.2318708e-01  -3.0804167e-01  -2.7313640e-01  -1.5684462e-01  -3.8647015e-01   1.8268137e+00  -1.6694081e-01  -1.6596484e-01  -2.6463008e-01  -2.6207044e-01  -1.3553471e-01  -1.5895256e-01  -1.3733879e-01  -3.2482424e-01   4.0316231e+00  -7.1813765e-02  -1.3083813e-01  -1.5919534e-01  -1.0226433e-01   1.1637074e-01  -2.3576150e-01   4.6900098e+00  -1.5707120e-01  -1.6032134e-01  -7.9936167e-02  -2.1103827e-01  -9.8016353e-02  -2.2881330e-01  -9.8689071e-02  -3.1220577e-01  -1.7722738e-01  -2.1045933e-01   4.9131402e-02  -1.8895778e-01  -5.8518498e-02  -9.0555388e-02  -1.1273305e-01  -4.0300437e-02  -2.4740107e-01  -2.1947708e-01  -1.3536572e-01  -9.5532462e-02  -2.3408029e-01  -2.3457467e-01   3.0121289e+00  -1.4283179e-01  -3.0155392e-01  -5.4762118e-02  -8.5488721e-02  -1.4879703e-01  -1.8273614e-01  -6.1026164e-02  -1.0014278e-01  -1.3203479e-01  -1.9754008e-01  -1.2126599e-01   1.2212974e-01  -1.0040980e-01  -8.4786235e-02  -1.4986685e-01  -7.0296990e-02  -2.3273603e-01  -1.0452728e-01  -7.2375560e-02  -1.0693567e-01  -1.2524187e-01   8.7705897e+00  -6.7532654e-02  -7.4063041e-02  -5.4029970e-02  -5.7542018e-02  -1.3956395e-01  -1.1460078e-01  -1.0547166e-01  -1.5862253e-01  -9.2630564e-02  -6.3566093e-02  -6.1317010e-02  -7.0691424e-02  -8.1960472e-02  -7.5346684e-02   7.8905945e-02  -6.7209328e-02  -1.4602319e-01  -5.4137004e-02  -4.9335644e-02  -5.2024671e-02   5.3457575e-02  -1.1181393e-01  -5.5667363e-02  -7.4738270e-02  -1.2450814e-01   6.2359749e-02  -6.7086551e-02  -8.0568339e-02  -9.6696666e-02  -6.2554680e-02   5.0824806e-02  -6.6209661e-02  -1.0378167e-01   5.0553129e-02  -5.1023701e-02  -6.5195639e-02  -5.5300275e-02  -5.1262161e-02  -5.0667224e-02  -5.7270471e-02  -4.9182461e-02
  -4.6538719e-01  -1.1167493e-01  -4.3143558e-01  -2.3570099e-01  -2.2950810e-01   2.0840006e-01  -2.2042254e-01  -2.3561197e-01  -1.7830793e-01  -8.3669831e-01   2.4872493e-01   7.4526619e-02   1.9270948e-01  -4.8503336e-01  -3.1086134e-01  -3.5167141e-01   5.3478965e-01  -2.5649549e-01  -3.5670862e-01   4.2150457e-01   2.6890599e-02  -4.1222576e-01   5.3110196e-01  -1.6950468e-01   8.9502886e-02  -4.0804463e-01  -5.7782426e-01  -8.3286648e-01   1.1863342e-01  -7.5968049e-01  -7.4898800e-01  -1.2772522e-01   5.4867168e-01  -3.5080516e-01   2.0846006e-01   5.3090070e-01  -6.1169544e-01   8.8456288e-01   1.4195291e+00   2.4131530e-01  -4.6915834e-01   9.5111273e-01  -2.0989543e-01  -6.1582154e-01  -4.8210230e-01  -3.5821676e-01  -5.0654930e-01  -6.5935773e-01  -2.0632776e-01   9.9678838e-01  -4.9649729e-01  -3.4649144e-01  -3.8630316e-01  -3.7299531e-01  -4.6460438e-01  -2.4276216e-01  -1.4378803e-01   2.6925626e-01  -4.5304977e-01  -3.1179423e-01  -2.8127190e-01  -2.6272026e-01  -2.8079479e-01  -6.9680811e-02  -1.7554214e-01  -1.7875683e-01  -2.4176940e-01  -1.2385365e-01  -1.9387905e-01   2.4182970e-01  -9.0833096e-02  -1.6639038e-01   1.4889907e-01  -8.9226531e-02  -2.3678680e-01  -1.4152988e-01  -1.4045015e-01   8.7466876e-01  -1.5914769e-01  -1.4648481e+00  -1.5889173e-01  -2.6860522e-01  -2.4285169e-01  -1.7416056e-01   2.2318708e-01   8.5858244e-01  -2.7313640e-01   1.9306348e+00   1.3528319e+00  -3.2594887e-01  -1.6694081e-01  -1.6596484e-01  -2.6463008e-01  -2.6207044e-01  -1.3553471e-01  -1.5895256e-01  -1.3733879e-01  -3.2482424e-01  -2.0781814e-01  -7.1813765e-02  -1.3083813e-01  -1.5919534e-01  -1.0226433e-01   1.1637074e-01  -2.3576150e-01  -2.1615272e-01  -1.5707120e-01  -1.6032134e-01  -7.9936167e-02  -2.1103827e-01  -9.8016353e-02  -2.2881330e-01  -9.8689071e-02  -3.1220577e-01  -1.7722738e-01  -2.1045933e-01   4.9131402e-02  -1.8895778e-01  -5.8518498e-02  -9.0555388e-02  -1.1273305e-01  -4.0300437e-02  -2.4740107e-01  -2.1947708e-01  -1.3536572e-01  -9.5532462e-02   3.7175752e+00   2.8095429e+00   1.7841536e+00  -1.4283179e-01  -3.0155392e-01  -5.4762118e-02  -8.5488721e-02  -1.4879703e-01  -1.8273614e-01  -6.1026164e-02   8.8702236e+00  -1.3203479e-01  -1.9754008e-01  -1.2126599e-01   1.2212974e-01  -1.0040980e-01  -8.4786235e-02  -1.4986685e-01  -7.0296990e-02  -2.3273603e-01  -1.0452728e-01  -7.2375560e-02  -1.0693567e-01  -1.2524187e-01  -1.6519811e-01   1.0177747e+01   1.2630725e+01  -5.4029970e-02  -5.7542018e-02  -1.3956395e-01  -1.1460078e-01  -1.0547166e-01  -1.5862253e-01  -9.2630564e-02  -6.3566093e-02  -6.1317010e-02  -7.0691424e-02  -8.1960472e-02  -7.5346684e-02   7.8905945e-02  -6.7209328e-02  -1.4602319e-01  -5.4137004e-02  -4.9335644e-02  -5.2024671e-02   5.3457575e-02  -1.1181393e-01  -5.5667363e-02  -7.4738270e-02  -1.2450814e-01   6.2359749e-02  -6.7086551e-02  -8.0568339e-02  -9.6696666e-02  -6.2554680e-02   5.0824806e-02  -6.6209661e-02  -1.0378167e-01   5.0553129e-02  -5.1023701e-02  -6.5195639e-02  -5.5300275e-02  -5.1262161e-02  -5.0667224e-02  -5.7270471e-02  -4.9182461e-02
  -4.6538719e-01  -9.6777354e-01  -1.0078484e+00  -2.3570099e-01   2.5826333e+00   6.1018811e-01  -2.2530069e+00  -2.3561197e-01  -2.0222830e-01  -4.4787763e-01   2.4872493e-01   4.5552373e-02  -3.1343579e+00   3.6445963e+00  -3.1086134e-01  -3.5167141e-01  -5.9286116e-01  -2.5649549e-01  -6.9104292e-01  -2.1603054e+00   2.6890599e-02  -3.6923178e-01   5.0129404e-01  -1.6950468e-01  -5.6491349e-02  -4.0804463e-01  -5.7782426e-01  -8.3286648e-01  -1.1732748e+00  -7.5968049e-01  -1.6876270e+00   6.2976135e-01  -1.0154362e+00  -3.5080516e-01  -1.3031008e+00  -6.0977696e-01   1.9724378e+00  -3.0877559e-01  -5.6372719e-01  -7.3521185e-01   6.0322932e-01  -4.1730424e-01  -6.1976166e-01  -6.1582154e-01   9.0606794e-01  -3.5821676e-01  -5.0654930e-01  -6.5935773e-01  -2.0632776e-01  -4.3100753e-01  -4.9649729e-01  -3.4649144e-01  -3.8630316e-01  -3.7299531e-01  -4.6460438e-01  -2.4276216e-01  -1.4378803e-01   2.6925626e-01  -4.5304977e-01  -3.1179423e-01  -2.8127190e-01  -2.6272026e-01  -2.8079479e-01  -6.9680811e-02  -1.7554214e-01  -1.7875683e-01  -2.4176940e-01  -1.2385365e-01  -1.9387905e-01   2.4182970e-01  -9.0833096e-02  -1.6639038e-01   1.4889907e-01  -8.9226531e-02   3.7771538e+00  -1.4152988e-01  -1.4045015e-01  -2.4825959e-01  -1.5914769e-01   2.0916893e-01  -1.5889173e-01  -2.6860522e-01  -2.4285169e-01  -1.7416056e-01   2.2318708e-01  -3.0804167e-01  -2.7313640e-01  -1.5684462e-01  -3.8647015e-01   1.4844354e+00  -1.6694081e-01  -1.6596484e-01  -2.6463008e-01  -2.6207044e-01  -1.3553471e-01  -1.5895256e-01  -1.3733879e-01   1.4711149e-02   2.3281033e+00  -7.1813765e-02  -1.3083813e-01  -1.5919534e-01  -1.0226433e-01   1.1637074e-01  -2.3576150e-01   3.3717453e+00  -1.5707120e-01  -1.6032134e-01  -7.9936167e-02  -2.1103827e-01  -9.8016353e-02  -2.2881330e-01  -9.8689071e-02   4.2798458e-01  -1.7722738e-01  -2.1045933e-01   4.9131402e-02  -1.8895778e-01  -5.8518498e-02  -9.0555388e-02  -1.1273305e-01  -4.0300437e-02  -2.4740107e-01  -2.1947708e-01  -1.3536572e-01  -9.5532462e-02  -2.3408029e-01  -2.3457467e-01  -2.2836152e-01  -1.4283179e-01  -3.0155392e-01  -5.4762118e-02  -8.5488721e-02  -1.4879703e-01  -1.8273614e-01  -6.1026164e-02  -1.0014278e-01  -1.3203479e-01  -1.9754008e-01  -1.2126599e-01   1.2212974e-01  -1.0040980e-01  -8.4786235e-02  -1.4986685e-01  -7.0296990e-02  -2.3273603e-01  -1.0452728e-01  -7.2375560e-02  -1.0693567e-01  -1.2524187e-01  -1.6519811e-01  -6.7532654e-02  -7.4063041e-02  -5.4029970e-02  -5.7542018e-02  -1.3956395e-01  -1.1460078e-01  -1.0547166e-01  -1.5862253e-01  -9.2630564e-02  -6.3566093e-02  -6.1317010e-02  -7.0691424e-02  -8.1960472e-02  -7.5346684e-02   7.8905945e-02  -6.7209328e-02  -1.4602319e-01  -5.4137004e-02  -4.9335644e-02  -5.2024671e-02   5.3457575e-02  -1.1181393e-01  -5.5667363e-02  -7.4738270e-02  -1.2450814e-01   6.2359749e-02  -6.7086551e-02  -8.0568339e-02  -9.6696666e-02  -6.2554680e-02   5.0824806e-02  -6.6209661e-02  -1.0378167e-01   5.0553129e-02  -5.1023701e-02  -6.5195639e-02  -5.5300275e-02  -5.1262161e-02  -5.0667224e-02  -5.7270471e-02  -4.9182461e-02
   1.8746322e+00  -1.1167493e-01   4.6284542e-01  -2.3570099e-01  -2.2950810e-01  -7.3354013e-01  -2.2042254e-01  -2.3561197e-01   5.4528336e-01  -8.3669831e-01   2.9764400e-01   8.7059403e-01   1.9270948e-01  -4.8503336e-01  -3.1086134e-01  -3.5167141e-01  -7.8746685e-03  -2.5649549e-01   1.7368592e-01   4.2150457e-01   2.6890599e-02  -4.1222576e-01  -7.1515307e-01  -1.6950468e-01  -7.2883322e-01  -4.0804463e-01  -5.7782426e-01   5.4914925e-01  -5.6214602e-01  -2.7723859e-01  -7.3777309e-01   1.4382657e-01  -1.2166028e-01  -3.5080516e-01  -4.7072102e-01   4.2789636e-01  -6.1169544e-01  -2.1741062e-01  -5.6372719e-01   1.2863707e+00  -4.6915834e-01  -4.1730424e-01   1.4017505e+00  -6.1582154e-01  -4.8210230e-01  -3.5821676e-01   1.2215354e+00  -6.5935773e-01  -2.0632776e-01   2.6589986e+00  -4.9649729e-01  -3.4649144e-01  -3.8630316e-01  -3.7299531e-01  -4.6460438e-01  -2.4276216e-01  -1.4378803e-01   2.6925626e-01  -4.5304977e-01  -3.1179423e-01   7.9059242e-01   2.4568148e+00  -2.8079479e-01  -6.9680811e-02  -1.7554214e-01  -1.7875683e-01  -2.4176940e-01  -1.2385365e-01  -1.9387905e-01   2.4182970e-01  -9.0833096e-02  -1.6639038e-01   1.4889907e-01  -8.9226531e-02  -2.3678680e-01  -1.4152988e-01  -1.4045015e-01  -2.4825959e-01  -1.5914769e-01   2.0916893e-01  -1.5889173e-01  -2.6860522e-01  -2.4285169e-01  -1.7416056e-01   2.2318708e-01   7.9966203e-01  -2.7313640e-01  -1.5684462e-01   1.7030803e+00  -3.2594887e-01  -1.6694081e-01  -1.6596484e-01  -2.6463008e-01  -2.6207044e-01  -1.3553471e-01  -1.5895256e-01  -1.3733879e-01  -3.2482424e-01  -2.0781814e-01  -7.1813765e-02  -1.3083813e-01  -1.5919534e-01  -1.0226433e-01   1.1637074e-01  -2.3576150e-01  -2.1615272e-01  -1.5707120e-01  -1.6032134e-01  -7.9936167e-02  -2.1103827e-01  -9.8016353e-02  -2.2881330e-01  -9.8689071e-02  -3.1220577e-01  -1.7722738e-01  -2.1045933e-01   4.9131402e-02  -1.8895778e-01  -5.8518498e-02  -9.0555388e-02  -1.1273305e-01  -4.0300437e-02   2.3962961e+00  -2.1947708e-01   4.6231801e+00   9.6524190e+00  -2.3408029e-01  -2.3457467e-01  -2.2836152e-01  -1.4283179e-01  -3.0155392e-01  -5.4762118e-02  -8.5488721e-02  -1.4879703e-01  -1.8273614e-01  -6.1026164e-02  -1.0014278e-01  -1.3203479e-01  -1.9754008e-01  -1.2126599e-01   1.2212974e-01  -1.0040980e-01  -8.4786235e-02  -1.4986685e-01  -7.0296990e-02   3.1175720e+00  -1.0452728e-01  -7.2375560e-02  -1.0693567e-01  -1.2524187e-01  -1.6519811e-01  -6.7532654e-02  -7.4063041e-02  -5.4029970e-02  -5.7542018e-02  -1.3956395e-01  -1.1460078e-01  -1.0547166e-01  -1.5862253e-01  -9.2630564e-02  -6.3566093e-02  -6.1317010e-02  -7.0691424e-02  -8.1960472e-02  -7.5346684e-02   7.8905945e-02  -6.7209328e-02  -1.4602319e-01  -5.4137004e-02  -4.9335644e-02  -5.2024671e-02   5.3457575e-02  -1.1181393e-01  -5.5667363e-02  -7.4738270e-02  -1.2450814e-01   6.2359749e-02  -6.7086551e-02  -8.0568339e-02  -9.6696666e-02  -6.2554680e-02   5.0824806e-02  -6.6209661e-02  -1.0378167e-01   5.0553129e-02  -5.1023701e-02  -6.5195639e-02  -5.5300275e-02  -5.1262161e-02  -5.0667224e-02  -5.7270471e-02  -4.9182461e-02
  -4.6538719e-01  -1.1167493e-01  -5.8254841e-01  -2.3570099e-01  -2.2950810e-01   2.0440879e-01  -2.2042254e-01  -2.3561197e-01  -9.2581959e-01  -8.3669831e-01   2.4872493e-01  -6.2157965e-01   1.9270948e-01  -4.8503336e-01  -3.1086134e-01  -3.5167141e-01   2.4982034e-01  -2.5649549e-01  -6.9104292e-01   4.2150457e-01   2.6890599e-02  -4.1222576e-01   2.8979974e-01  -1.6950468e-01   1.0499913e+00  -4.0804463e-01   1.1620488e+00   1.6240504e+00   7.4773654e-01   1.4781524e+00   1.3257698e+00  -1.1853480e+00   1.0284594e+00   2.0642194e+00   1.2425515e+00   6.8349972e-01   1.2173339e+00   5.3487871e-02   1.3492009e+00  -7.3521185e-01   1.8720444e+00   9.5961222e-01  -6.1976166e-01   4.5939245e-01  -4.8210230e-01  -3.5821676e-01   1.3252205e+00   1.1737560e+00  -2.0632776e-01  -4.3100753e-01  -4.9649729e-01  -3.4649144e-01  -3.8630316e-01  -3.7299531e-01  -4.6460438e-01  -2.4276216e-01  -1.4378803e-01   2.6925626e-01  -4.5304977e-01  -3.1179423e-01  -2.8127190e-01  -2.6272026e-01  -2.8079479e-01  -6.9680811e-02  -1.7554214e-01  -1.7875683e-01  -2.4176940e-01  -1.2385365e-01  -1.9387905e-01   2.4182970e-01  -9.0833096e-02  -1.6639038e-01   1.4889907e-01  -8.9226531e-02  -2.3678680e-01  -1.4152988e-01  -1.4045015e-01  -2.4825959e-01  -1.5914769e-01   2.0916893e-01  -1.5889173e-01  -2.6860522e-01  -2.4285169e-01  -1.7416056e-01   2.2318708e-01  -3.0804167e-01  -2.7313640e-01  -1.5684462e-01  -3.8647015e-01  -3.2594887e-01  -1.6694081e-01  -1.6596484e-01  -2.6463008e-01  -2.6207044e-01  -1.3553471e-01  -1.5895256e-01  -1.3733879e-01  -3.2482424e-01  -2.0781814e-01  -7.1813765e-02  -1.3083813e-01  -1.5919534e-01  -1.0226433e-01   1.1637074e-01  -2.3576150e-01  -2.1615272e-01  -1.5707120e-01  -1.6032134e-01  -7.9936167e-02  -2.1103827e-01  -9.8016353e-02  -2.2881330e-01  -9.8689071e-02  -3.1220577e-01  -1.7722738e-01  -2.1045933e-01   4.9131402e-02  -1.8895778e-01  -5.8518498e-02  -9.0555388e-02  -1.1273305e-01  -4.0300437e-02  -2.4740107e-01  -2.1947708e-01  -1.3536572e-01  -9.5532462e-02  -2.3408029e-01  -2.3457467e-01  -2.2836152e-01  -1.4283179e-01  -3.0155392e-01  -5.4762118e-02  -8.5488721e-02  -1.4879703e-01  -1.8273614e-01  -6.1026164e-02  -1.0014278e-01  -1.3203479e-01  -1.9754008e-01  -1.2126599e-01   1.2212974e-01  -1.0040980e-01  -8.4786235e-02  -1.4986685e-01  -7.0296990e-02  -2.3273603e-01  -1.0452728e-01  -7.2375560e-02  -1.0693567e-01  -1.2524187e-01  -1.6519811e-01  -6.7532654e-02  -7.4063041e-02  -5.4029970e-02  -5.7542018e-02  -1.3956395e-01  -1.1460078e-01  -1.0547166e-01  -1.5862253e-01  -9.2630564e-02  -6.3566093e-02  -6.1317010e-02  -7.0691424e-02  -8.1960472e-02  -7.5346684e-02   7.8905945e-02  -6.7209328e-02  -1.4602319e-01  -5.4137004e-02  -4.9335644e-02  -5.2024671e-02   5.3457575e-02  -1.1181393e-01  -5.5667363e-02  -7.4738270e-02  -1.2450814e-01   6.2359749e-02  -6.7086551e-02  -8.0568339e-02  -9.6696666e-02  -6.2554680e-02   5.0824806e-02  -6.6209661e-02  -1.0378167e-01   5.0553129e-02  -5.1023701e-02  -6.5195639e-02  -5.5300275e-02  -5.1262161e-02  -5.0667224e-02  -5.7270471e-02  -4.9182461e-02
  -4.6538719e-01   8.0149693e-01   7.4618198e-01  -2.3570099e-01  -2.2950810e-01   7.6688085e-02  -2.2042254e-01  -2.3561197e-01  -1.7232783e-01   9.0980768e-01   2.4872493e-01   1.5348144e-01   4.1895006e-01   3.8612584e-01  -3.1086134e-01  -3.5167141e-01  -7.0887682e-02  -2.5649549e-01  -1.9366905e-01   1.7862318e-01   2.6890599e-02   1.3355727e+00  -2.7513136e-01  -1.6950468e-01   9.3473267e-01  -4.0804463e-01  -5.7782426e-01  -8.3286648e-01  -1.1732748e+00  -7.5968049e-01  -3.5646625e-01   9.4085489e-01  -7.7691319e-01  -3.5080516e-01  -1.2290548e+00   5.0419587e-01   2.6422504e-01   3.9976912e-01  -5.6372719e-01   6.1250984e-01   7.7045809e-01   1.1635998e+00   1.2274183e+00   5.2222963e-01   1.0343383e+00  -3.5821676e-01  -5.0654930e-01  -6.5935773e-01  -2.0632776e-01  -4.3100753e-01  -4.9649729e-01  -3.4649144e-01  -3.8630316e-01  -3.7299531e-01  -4.6460438e-01  -2.4276216e-01  -1.4378803e-01   2.6925626e-01  -4.5304977e-01  -3.1179423e-01  -2.8127190e-01  -2.6272026e-01  -2.8079479e-01  -6.9680811e-02  -1.7554214e-01  -1.7875683e-01  -2.4176940e-01  -1.2385365e-01  -1.9387905e-01   2.4182970e-01  -9.0833096e-02  -1.6639038e-01   1.4889907e-01  -8.9226531e-02   1.9995515e+00  -1.4152988e-01  -1.4045015e-01  -2.4825959e-01  -1.5914769e-01   2.0916893e-01  -1.5889173e-01   4.1788192e+00  -2.4285169e-01  -1.7416056e-01   2.2318708e-01   8.9786271e-01  -2.7313640e-01  -1.5684462e-01   1.4682547e+00  -3.2594887e-01  -1.6694081e-01  -1.6596484e-01   2.3060397e+00   1.8176638e+00  -1.3553471e-01  -1.5895256e-01  -1.3733879e-01  -3.2482424e-01  -2.0781814e-01  -7.1813765e-02  -1.3083813e-01  -1.5919534e-01  -1.0226433e-01   1.1637074e-01  -2.3576150e-01  -2.1615272e-01  -1.5707120e-01  -1.6032134e-01  -7.9936167e-02  -2.1103827e-01  -9.8016353e-02  -2.2881330e-01  -9.8689071e-02  -3.1220577e-01  -1.7722738e-01  -2.1045933e-01   4.9131402e-02  -1.8895778e-01  -5.8518498e-02  -9.0555388e-02  -1.1273305e-01  -4.0300437e-02  -2.4740107e-01  -2.1947708e-01  -1.3536572e-01  -9.5532462e-02  -2.3408029e-01  -2.3457467e-01  -2.2836152e-01  -1.4283179e-01  -3.0155392e-01  -5.4762118e-02  -8.5488721e-02  -1.4879703e-01  -1.8273614e-01  -6.1026164e-02  -1.0014278e-01  -1.3203479e-01  -1.9754008e-01  -1.2126599e-01   1.2212974e-01  -1.0040980e-01  -8.4786235e-02  -1.4986685e-01  -7.0296990e-02  -2.3273603e-01  -1.0452728e-01  -7.2375560e-02  -1.0693567e-01  -1.2524187e-01  -1.6519811e-01  -6.7532654e-02  -7.4063041e-02  -5.4029970e-02  -5.7542018e-02  -1.3956395e-01  -1.1460078e-01  -1.0547166e-01  -1.5862253e-01  -9.2630564e-02  -6.3566093e-02  -6.1317010e-02  -7.0691424e-02  -8.1960472e-02  -7.5346684e-02   7.8905945e-02  -6.7209328e-02  -1.4602319e-01  -5.4137004e-02  -4.9335644e-02  -5.2024671e-02   5.3457575e-02  -1.1181393e-01  -5.5667363e-02  -7.4738270e-02  -1.2450814e-01   6.2359749e-02  -6.7086551e-02  -8.0568339e-02  -9.6696666e-02  -6.2554680e-02   5.0824806e-02  -6.6209661e-02  -1.0378167e-01   5.0553129e-02  -5.1023701e-02  -6.5195639e-02  -5.5300275e-02  -5.1262161e-02  -5.0667224e-02  -5.7270471e-02  -4.9182461e-02
  -4.6538719e-01  -2.0933358e-01  -8.3578046e-01  -2.3570099e-01  -2.2950810e-01   1.6425971e+00  -2.2042254e-01  -2.3561197e-01   5.6322364e-01  -2.9489900e-01   2.4872493e-01  -6.2157965e-01   1.9270948e-01  -4.8503336e-01  -3.1086134e-01  -3.5167141e-01   2.4982034e-01  -2.5649549e-01  -6.9104292e-01   4.2150457e-01   2.6890599e-02  -4.1222576e-01   1.0165453e+00  -1.6950468e-01  -5.1944675e-01  -4.0804463e-01  -5.7782426e-01   1.8589027e+00  -6.1494574e-01   1.6234662e+00  -4.4911113e-01  -3.5163634e-01  -4.2735358e-01  -3.5080516e-01  -7.0051913e-01  -6.0977696e-01  -6.1169544e-01  -3.0877559e-01  -5.6372719e-01  -7.3521185e-01  -4.6915834e-01  -4.1730424e-01  -6.1976166e-01  -6.1582154e-01  -4.8210230e-01  -3.5821676e-01  -5.0654930e-01  -6.5935773e-01  -2.0632776e-01  -4.3100753e-01  -4.9649729e-01   5.3395359e+00  -3.8630316e-01  -3.7299531e-01  -4.6460438e-01  -2.4276216e-01  -1.4378803e-01   2.6925626e-01  -4.5304977e-01   1.3642719e+00  -2.8127190e-01  -2.6272026e-01  -2.8079479e-01  -6.9680811e-02  -1.7554214e-01  -1.7875683e-01  -2.4176940e-01  -1.2385365e-01   1.0076583e+01  -2.5598003e+00  -9.0833096e-02  -1.6639038e-01  -5.3049249e+00  -8.9226531e-02  -2.3678680e-01  -1.4152988e-01  -1.4045015e-01  -2.4825959e-01  -1.5914769e-01   2.0916893e-01  -1.5889173e-01  -2.6860522e-01  -2.4285169e-01  -1.7416056e-01   2.2318708e-01  -3.0804167e-01  -2.7313640e-01  -1.5684462e-01  -3.8647015e-01  -3.2594887e-01  -1.6694081e-01  -1.6596484e-01  -2.6463008e-01  -2.6207044e-01  -1.3553471e-01  -1.5895256e-01  -1.3733879e-01  -3.2482424e-01  -2.0781814e-01  -7.1813765e-02  -1.3083813e-01  -1.5919534e-01  -1.0226433e-01   1.1637074e-01  -2.3576150e-01  -2.1615272e-01  -1.5707120e-01  -1.6032134e-01  -7.9936167e-02  -2.1103827e-01  -9.8016353e-02  -2.2881330e-01   1.3348901e+01  -3.1220577e-01  -1.7722738e-01   6.0117776e+00   4.9131402e-02  -1.8895778e-01  -5.8518498e-02  -9.0555388e-02  -1.1273305e-01  -4.0300437e-02   1.5100990e+00   3.9706326e+00   4.5651491e+00  -9.5532462e-02  -2.3408029e-01  -2.3457467e-01  -2.2836152e-01  -1.4283179e-01  -3.0155392e-01  -5.4762118e-02  -8.5488721e-02  -1.4879703e-01  -1.8273614e-01  -6.1026164e-02  -1.0014278e-01  -1.3203479e-01  -1.9754008e-01  -1.2126599e-01   1.2212974e-01  -1.0040980e-01  -8.4786235e-02  -1.4986685e-01  -7.0296990e-02  -2.3273603e-01  -1.0452728e-01  -7.2375560e-02  -1.0693567e-01  -1.2524187e-01  -1.6519811e-01  -6.7532654e-02  -7.4063041e-02   1.7127528e+01  -5.7542018e-02  -1.3956395e-01  -1.1460078e-01  -1.0547166e-01  -1.5862253e-01  -9.2630564e-02  -6.3566093e-02  -6.1317010e-02  -7.0691424e-02  -8.1960472e-02  -7.5346684e-02   7.8905945e-02  -6.7209328e-02  -1.4602319e-01  -5.4137004e-02  -4.9335644e-02  -5.2024671e-02   5.3457575e-02  -1.1181393e-01  -5.5667363e-02  -7.4738270e-02  -1.2450814e-01   6.2359749e-02  -6.7086551e-02  -8.0568339e-02  -9.6696666e-02  -6.2554680e-02   5.0824806e-02  -6.6209661e-02  -1.0378167e-01   5.0553129e-02  -5.1023701e-02  -6.5195639e-02  -5.5300275e-02  -5.1262161e-02  -5.0667224e-02  -5.7270471e-02  -4.9182461e-02
  -4.6538719e-01   6.7788710e-02  -5.9878124e-01  -2.3570099e-01  -2.2950810e-01   8.2009781e-02  -2.2042254e-01  -2.3561197e-01  -9.2581959e-01  -2.2797085e-01   2.4872493e-01  -6.2157965e-01   1.9270948e-01  -4.8503336e-01  -3.1086134e-01  -3.5167141e-01   2.4982034e-01  -2.5649549e-01  -6.9104292e-01   4.2150457e-01   2.6890599e-02  -4.1222576e-01   3.2102708e-01  -1.6950468e-01  -2.9853442e-01  -4.0804463e-01   1.4367656e+00   2.2563451e+00  -8.5872320e-01   1.3764327e+00   1.7987464e+00  -6.6606473e-01   8.6396074e-01   2.0439737e+00   1.8292694e-01   6.2246011e-01   1.1837737e+00   2.0531888e-01  -5.6372719e-01  -7.3521185e-01   1.8508090e+00   8.9586608e-01  -6.1976166e-01   3.3371809e-01  -4.8210230e-01  -3.5821676e-01   1.2445765e+00   2.9367028e+00  -2.0632776e-01  -4.3100753e-01  -4.9649729e-01  -3.4649144e-01  -3.8630316e-01  -3.7299531e-01  -4.6460438e-01  -2.4276216e-01  -1.4378803e-01   2.6925626e-01  -4.5304977e-01   1.5619212e+00  -2.8127190e-01  -2.6272026e-01  -2.8079479e-01  -6.9680811e-02  -1.7554214e-01  -1.7875683e-01  -2.4176940e-01  -1.2385365e-01  -1.9387905e-01   2.4182970e-01  -9.0833096e-02  -1.6639038e-01   1.4889907e-01  -8.9226531e-02  -2.3678680e-01  -1.4152988e-01  -1.4045015e-01  -2.4825959e-01  -1.5914769e-01   2.0916893e-01  -1.5889173e-01  -2.6860522e-01  -2.4285169e-01  -1.7416056e-01   2.2318708e-01  -3.0804167e-01  -2.7313640e-01  -1.5684462e-01  -3.8647015e-01  -3.2594887e-01  -1.6694081e-01  -1.6596484e-01  -2.6463008e-01  -2.6207044e-01  -1.3553471e-01  -1.5895256e-01  -1.3733879e-01  -3.2482424e-01  -2.0781814e-01  -7.1813765e-02  -1.3083813e-01  -1.5919534e-01  -1.0226433e-01   1.1637074e-01  -2.3576150e-01  -2.1615272e-01  -1.5707120e-01  -1.6032134e-01  -7.9936167e-02  -2.1103827e-01  -9.8016353e-02  -2.2881330e-01  -9.8689071e-02  -3.1220577e-01  -1.7722738e-01  -2.1045933e-01   4.9131402e-02  -1.8895778e-01  -5.8518498e-02  -9.0555388e-02  -1.1273305e-01  -4.0300437e-02  -2.4740107e-01  -2.1947708e-01  -1.3536572e-01  -9.5532462e-02  -2.3408029e-01  -2.3457467e-01  -2.2836152e-01  -1.4283179e-01  -3.0155392e-01  -5.4762118e-02  -8.5488721e-02  -1.4879703e-01  -1.8273614e-01  -6.1026164e-02  -1.0014278e-01  -1.3203479e-01  -1.9754008e-01  -1.2126599e-01   1.2212974e-01  -1.0040980e-01  -8.4786235e-02  -1.4986685e-01  -7.0296990e-02  -2.3273603e-01  -1.0452728e-01  -7.2375560e-02  -1.0693567e-01  -1.2524187e-01  -1.6519811e-01  -6.7532654e-02  -7.4063041e-02  -5.4029970e-02  -5.7542018e-02  -1.3956395e-01  -1.1460078e-01  -1.0547166e-01  -1.5862253e-01  -9.2630564e-02  -6.3566093e-02  -6.1317010e-02  -7.0691424e-02  -8.1960472e-02  -7.5346684e-02   7.8905945e-02  -6.7209328e-02  -1.4602319e-01  -5.4137004e-02  -4.9335644e-02  -5.2024671e-02   5.3457575e-02  -1.1181393e-01  -5.5667363e-02  -7.4738270e-02  -1.2450814e-01   6.2359749e-02  -6.7086551e-02  -8.0568339e-02  -9.6696666e-02  -6.2554680e-02   5.0824806e-02  -6.6209661e-02  -1.0378167e-01   5.0553129e-02  -5.1023701e-02  -6.5195639e-02  -5.5300275e-02  -5.1262161e-02  -5.0667224e-02  -5.7270471e-02  -4.9182461e-02
  -4.6538719e-01   6.2081386e-02  -6.7994536e-01  -2.3570099e-01  -2.2950810e-01   1.2990505e-01  -2.2042254e-01  -2.3561197e-01  -2.0820839e-01   8.7156303e-01   2.4872493e-01   8.8289386e-02   1.9270948e-01  -4.8503336e-01  -3.1086134e-01  -3.5167141e-01   2.1680905e-01  -2.5649549e-01  -6.9104292e-01   4.2150457e-01   2.6890599e-02  -4.1222576e-01   6.5317250e-01  -1.6950468e-01  -7.2883322e-01  -4.0804463e-01   1.3146692e+00   2.3105418e+00  -2.1838610e-01   1.9431567e+00   1.2087447e+00  -7.8993045e-01   6.7204566e-01  -3.5080516e-01   3.7442536e-01   6.1864514e-01  -6.1169544e-01   2.3195590e-01  -5.6372719e-01   1.4994434e-01  -4.6915834e-01   9.1286505e-01  -6.1976166e-01   3.4768190e-01  -4.8210230e-01   2.3955213e+00   1.2733779e+00   2.1473236e+00  -2.0632776e-01   9.0444337e-01  -4.9649729e-01  -3.4649144e-01  -3.8630316e-01  -3.7299531e-01  -4.6460438e-01  -2.4276216e-01  -1.4378803e-01   2.6925626e-01  -4.5304977e-01   1.5777332e+00  -2.8127190e-01  -2.6272026e-01  -2.8079479e-01  -6.9680811e-02  -1.7554214e-01  -1.7875683e-01  -2.4176940e-01  -1.2385365e-01  -1.9387905e-01   2.4182970e-01  -9.0833096e-02  -1.6639038e-01   1.4889907e-01  -8.9226531e-02  -2.3678680e-01  -1.4152988e-01  -1.4045015e-01  -2.4825959e-01  -1.5914769e-01   2.0916893e-01  -1.5889173e-01  -2.6860522e-01  -2.4285169e-01  -1.7416056e-01   2.2318708e-01  -3.0804167e-01  -2.7313640e-01  -1.5684462e-01   1.8821847e+00  -3.2594887e-01  -1.6694081e-01  -1.6596484e-01  -2.6463008e-01  -2.6207044e-01  -1.3553471e-01  -1.5895256e-01  -1.3733879e-01  -3.2482424e-01  -2.0781814e-01  -7.1813765e-02  -1.3083813e-01  -1.5919534e-01  -1.0226433e-01   1.1637074e-01  -2.3576150e-01  -2.1615272e-01  -1.5707120e-01  -1.6032134e-01  -7.9936167e-02  -2.1103827e-01  -9.8016353e-02  -2.2881330e-01  -9.8689071e-02  -3.1220577e-01  -1.7722738e-01  -2.1045933e-01   4.9131402e-02  -1.8895778e-01  -5.8518498e-02  -9.0555388e-02  -1.1273305e-01  -4.0300437e-02  -2.4740107e-01  -2.1947708e-01  -1.3536572e-01  -9.5532462e-02  -2.3408029e-01  -2.3457467e-01  -2.2836152e-01  -1.4283179e-01  -3.0155392e-01  -5.4762118e-02  -8.5488721e-02  -1.4879703e-01  -1.8273614e-01  -6.1026164e-02  -1.0014278e-01  -1.3203479e-01  -1.9754008e-01  -1.2126599e-01   1.2212974e-01  -1.0040980e-01  -8.4786235e-02  -1.4986685e-01  -7.0296990e-02  -2.3273603e-01  -1.0452728e-01  -7.2375560e-02  -1.0693567e-01  -1.2524187e-01  -1.6519811e-01  -6.7532654e-02  -7.4063041e-02  -5.4029970e-02  -5.7542018e-02  -1.3956395e-01  -1.1460078e-01  -1.0547166e-01  -1.5862253e-01  -9.2630564e-02  -6.3566093e-02  -6.1317010e-02  -7.0691424e-02  -8.1960472e-02  -7.5346684e-02   7.8905945e-02  -6.7209328e-02  -1.4602319e-01  -5.4137004e-02  -4.9335644e-02  -5.2024671e-02   5.3457575e-02  -1.1181393e-01  -5.5667363e-02  -7.4738270e-02  -1.2450814e-01   6.2359749e-02  -6.7086551e-02  -8.0568339e-02  -9.6696666e-02  -6.2554680e-02   5.0824806e-02  -6.6209661e-02  -1.0378167e-01   5.0553129e-02  -5.1023701e-02  -6.5195639e-02  -5.5300275e-02  -5.1262161e-02  -5.0667224e-02  -5.7270471e-02  -4.9182461e-02
  -4.6538719e-01  -1.8713843e-01  -2.1007890e-01  -2.3570099e-01  -2.2950810e-01   1.8578285e-01  -2.2042254e-01  -2.3561197e-01  -2.1418849e-01  -2.8533784e-01   2.4872493e-01  -6.2157965e-01   3.5445614e-01  -4.8503336e-01  -3.1086134e-01  -3.5167141e-01   2.4982034e-01  -2.5649549e-01  -2.6590177e-01   1.7479828e-01   2.6890599e-02   5.5046537e-01   7.2556317e-01  -1.6950468e-01  -2.7932466e-01  -4.0804463e-01  -5.7782426e-01   1.3711325e+00  -1.1732748e+00   7.8064606e-01  -7.2802100e-01   7.3123597e-01  -1.1182479e+00  -3.5080516e-01  -1.0426630e+00  -6.0977696e-01  -6.1169544e-01  -3.0877559e-01   3.8570404e-01  -7.3521185e-01  -4.6915834e-01  -4.1730424e-01  -6.1976166e-01  -6.1582154e-01  -4.8210230e-01  -3.5821676e-01  -5.0654930e-01   1.8184157e+00  -2.0632776e-01  -4.3100753e-01   2.0837211e+00  -3.4649144e-01  -3.8630316e-01   2.0444254e+00   1.3782042e+00  -2.4276216e-01  -1.4378803e-01   1.4710778e-01   1.7180924e+00   1.4591436e+00  -2.8127190e-01  -2.6272026e-01  -2.8079479e-01  -6.9680811e-02  -1.7554214e-01  -1.7875683e-01  -2.4176940e-01  -1.2385365e-01  -1.9387905e-01   2.4182970e-01  -9.0833096e-02  -1.6639038e-01   1.4889907e-01  -8.9226531e-02  -2.3678680e-01  -1.4152988e-01  -1.4045015e-01  -2.4825959e-01  -1.5914769e-01   2.0916893e-01  -1.5889173e-01  -2.6860522e-01  -2.4285169e-01  -1.7416056e-01   2.2318708e-01  -3.0804167e-01  -2.7313640e-01  -1.5684462e-01  -3.8647015e-01  -3.2594887e-01  -1.6694081e-01  -1.6596484e-01  -2.6463008e-01  -2.6207044e-01  -1.3553471e-01  -1.5895256e-01  -1.3733879e-01  -3.2482424e-01  -2.0781814e-01  -7.1813765e-02  -1.3083813e-01   7.5539502e+00  -1.0226433e-01   1.1637074e-01  -2.3576150e-01  -2.1615272e-01  -1.5707120e-01  -1.6032134e-01  -7.9936167e-02  -2.1103827e-01  -9.8016353e-02  -2.2881330e-01  -9.8689071e-02  -3.1220577e-01  -1.7722738e-01  -2.1045933e-01   4.9131402e-02  -1.8895778e-01  -5.8518498e-02  -9.0555388e-02  -1.1273305e-01  -4.0300437e-02  -2.4740107e-01  -2.1947708e-01  -1.3536572e-01  -9.5532462e-02  -2.3408029e-01  -2.3457467e-01  -2.2836152e-01  -1.4283179e-01   3.4520629e+00  -5.4762118e-02  -8.5488721e-02  -1.4879703e-01  -1.8273614e-01  -6.1026164e-02  -1.0014278e-01  -1.3203479e-01  -1.9754008e-01  -1.2126599e-01   1.2212974e-01  -1.0040980e-01  -8.4786235e-02  -1.4986685e-01  -7.0296990e-02  -2.3273603e-01  -1.0452728e-01  -7.2375560e-02  -1.0693567e-01  -1.2524187e-01  -1.6519811e-01  -6.7532654e-02  -7.4063041e-02  -5.4029970e-02  -5.7542018e-02  -1.3956395e-01  -1.1460078e-01  -1.0547166e-01  -1.5862253e-01  -9.2630564e-02  -6.3566093e-02  -6.1317010e-02  -7.0691424e-02  -8.1960472e-02  -7.5346684e-02   7.8905945e-02  -6.7209328e-02  -1.4602319e-01  -5.4137004e-02  -4.9335644e-02  -5.2024671e-02   5.3457575e-02  -1.1181393e-01  -5.5667363e-02  -7.4738270e-02  -1.2450814e-01   6.2359749e-02  -6.7086551e-02  -8.0568339e-02  -9.6696666e-02  -6.2554680e-02   5.0824806e-02  -6.6209661e-02  -1.0378167e-01   5.0553129e-02  -5.1023701e-02  -6.5195639e-02  -5.5300275e-02  -5.1262161e-02  -5.0667224e-02  -5.7270471e-02  -4.9182461e-02
  -4.6538719e-01  -1.1167493e-01   4.3587231e+00  -2.3570099e-01  -2.2950810e-01  -2.7084987e-02  -2.2042254e-01  -2.3561197e-01  -3.0986998e-01  -8.3669831e-01   2.4872493e-01   7.1614969e-03   1.9270948e-01   2.2780941e-01   7.7931219e-01   1.7505997e+00  -3.7372635e-01  -2.5649549e-01   7.3164699e+00   4.2150457e-01   2.6890599e-02  -4.1222576e-01  -2.0983782e-01  -1.6950468e-01  -7.2883322e-01  -4.0804463e-01  -5.7782426e-01  -8.3286648e-01  -1.1732748e+00  -7.5968049e-01  -9.8060021e-01   1.2062134e+00  -1.3704791e+00  -3.5080516e-01  -1.4384264e+00  -6.0977696e-01  -6.1169544e-01  -3.0877559e-01  -5.6372719e-01  -7.3521185e-01  -4.6915834e-01  -4.1730424e-01  -6.1976166e-01  -6.1582154e-01  -4.8210230e-01  -3.5821676e-01  -5.0654930e-01  -6.5935773e-01  -2.0632776e-01  -4.3100753e-01  -4.9649729e-01  -3.4649144e-01  -3.8630316e-01  -3.7299531e-01  -4.6460438e-01  -2.4276216e-01  -1.4378803e-01   2.6925626e-01  -4.5304977e-01  -3.1179423e-01  -2.8127190e-01  -2.6272026e-01  -2.8079479e-01  -6.9680811e-02  -1.7554214e-01  -1.7875683e-01  -2.4176940e-01  -1.2385365e-01  -1.9387905e-01   2.4182970e-01  -9.0833096e-02  -1.6639038e-01   1.4889907e-01  -8.9226531e-02  -2.3678680e-01  -1.4152988e-01  -1.4045015e-01  -2.4825959e-01  -1.5914769e-01   2.0916893e-01  -1.5889173e-01  -2.6860522e-01  -2.4285169e-01  -1.7416056e-01   2.2318708e-01  -3.0804167e-01  -2.7313640e-01  -1.5684462e-01  -3.8647015e-01  -3.2594887e-01  -1.6694081e-01  -1.6596484e-01  -2.6463008e-01  -2.6207044e-01  -1.3553471e-01  -1.5895256e-01  -1.3733879e-01  -3.2482424e-01  -2.0781814e-01  -7.1813765e-02  -1.3083813e-01  -1.5919534e-01  -1.0226433e-01   1.1637074e-01  -2.3576150e-01  -2.1615272e-01  -1.5707120e-01  -1.6032134e-01  -7.9936167e-02  -2.1103827e-01  -9.8016353e-02  -2.2881330e-01  -9.8689071e-02  -3.1220577e-01  -1.7722738e-01  -2.1045933e-01   4.9131402e-02  -1.8895778e-01  -5.8518498e-02  -9.0555388e-02  -1.1273305e-01  -4.0300437e-02  -2.4740107e-01  -2.1947708e-01  -1.3536572e-01  -9.5532462e-02  -2.3408029e-01   3.9221138e+00  -2.2836152e-01  -1.4283179e-01  -3.0155392e-01  -5.4762118e-02  -8.5488721e-02  -1.4879703e-01  -1.8273614e-01  -6.1026164e-02  -1.0014278e-01  -1.3203479e-01  -1.9754008e-01  -1.2126599e-01   1.2212974e-01  -1.0040980e-01  -8.4786235e-02  -1.4986685e-01  -7.0296990e-02  -2.3273603e-01  -1.0452728e-01  -7.2375560e-02  -1.0693567e-01  -1.2524187e-01  -1.6519811e-01  -6.7532654e-02  -7.4063041e-02  -5.4029970e-02   1.8430212e+01   8.9953267e+00  -1.1460078e-01  -1.0547166e-01  -1.5862253e-01  -9.2630564e-02  -6.3566093e-02  -6.1317010e-02  -7.0691424e-02  -8.1960472e-02  -7.5346684e-02   7.8905945e-02  -6.7209328e-02  -1.4602319e-01  -5.4137004e-02  -4.9335644e-02  -5.2024671e-02   5.3457575e-02  -1.1181393e-01  -5.5667363e-02  -7.4738270e-02  -1.2450814e-01   6.2359749e-02  -6.7086551e-02  -8.0568339e-02  -9.6696666e-02  -6.2554680e-02   5.0824806e-02  -6.6209661e-02  -1.0378167e-01   5.0553129e-02  -5.1023701e-02  -6.5195639e-02  -5.5300275e-02  -5.1262161e-02  -5.0667224e-02  -5.7270471e-02  -4.9182461e-02
  -4.6538719e-01   2.3995477e+00   7.3732771e-01  -2.3570099e-01  -2.2950810e-01  -1.3351891e-01  -2.2042254e-01  -2.3561197e-01  -2.1418849e-01   1.1233403e+00   2.4872493e-01   1.7521212e-01   1.9270948e-01  -4.8503336e-01  -3.1086134e-01  -3.5167141e-01   4.3509741e-01  -2.5649549e-01   2.0464280e-01   4.2150457e-01   2.6890599e-02  -4.1222576e-01  -7.6411879e-02  -1.6950468e-01  -7.2883322e-01  -4.0804463e-01  -5.7782426e-01  -8.3286648e-01  -1.1732748e+00  -7.5968049e-01  -9.8060021e-01   1.2062134e+00  -1.3704791e+00  -3.5080516e-01  -1.4384264e+00  -6.0977696e-01  -6.1169544e-01  -3.0877559e-01  -5.6372719e-01   2.7425954e+00  -4.6915834e-01  -4.1730424e-01   2.6999693e+00  -6.1582154e-01  -4.8210230e-01   1.4098334e+00  -5.0654930e-01  -6.5935773e-01  -2.0632776e-01   3.3125171e+00  -4.9649729e-01  -3.4649144e-01  -3.8630316e-01  -3.7299531e-01  -4.6460438e-01  -2.4276216e-01  -1.4378803e-01   2.6925626e-01  -4.5304977e-01  -3.1179423e-01  -2.8127190e-01  -2.6272026e-01  -2.8079479e-01  -6.9680811e-02  -1.7554214e-01  -1.7875683e-01  -2.4176940e-01  -1.2385365e-01  -1.9387905e-01   2.4182970e-01  -9.0833096e-02  -1.6639038e-01   1.4889907e-01  -8.9226531e-02  -2.3678680e-01  -1.4152988e-01  -1.4045015e-01  -2.4825959e-01  -1.5914769e-01   2.0916893e-01  -1.5889173e-01   4.2974172e+00  -2.4285169e-01  -1.7416056e-01   2.2318708e-01  -3.0804167e-01  -2.7313640e-01  -1.5684462e-01  -3.8647015e-01  -3.2594887e-01  -1.6694081e-01  -1.6596484e-01  -2.6463008e-01  -2.6207044e-01  -1.3553471e-01  -1.5895256e-01  -1.3733879e-01  -3.2482424e-01  -2.0781814e-01  -7.1813765e-02  -1.3083813e-01  -1.5919534e-01  -1.0226433e-01   1.1637074e-01  -2.3576150e-01  -2.1615272e-01  -1.5707120e-01  -1.6032134e-01  -7.9936167e-02  -2.1103827e-01  -9.8016353e-02  -2.2881330e-01  -9.8689071e-02  -3.1220577e-01  -1.7722738e-01  -2.1045933e-01   4.9131402e-02  -1.8895778e-01  -5.8518498e-02  -9.0555388e-02  -1.1273305e-01  -4.0300437e-02  -2.4740107e-01  -2.1947708e-01  -1.3536572e-01  -9.5532462e-02  -2.3408029e-01  -2.3457467e-01  -2.2836152e-01  -1.4283179e-01  -3.0155392e-01  -5.4762118e-02  -8.5488721e-02  -1.4879703e-01  -1.8273614e-01  -6.1026164e-02  -1.0014278e-01  -1.3203479e-01  -1.9754008e-01  -1.2126599e-01   1.2212974e-01  -1.0040980e-01  -8.4786235e-02  -1.4986685e-01  -7.0296990e-02  -2.3273603e-01  -1.0452728e-01  -7.2375560e-02  -1.0693567e-01  -1.2524187e-01  -1.6519811e-01  -6.7532654e-02  -7.4063041e-02  -5.4029970e-02  -5.7542018e-02  -1.3956395e-01  -1.1460078e-01  -1.0547166e-01  -1.5862253e-01  -9.2630564e-02  -6.3566093e-02  -6.1317010e-02  -7.0691424e-02  -8.1960472e-02  -7.5346684e-02   7.8905945e-02  -6.7209328e-02  -1.4602319e-01  -5.4137004e-02  -4.9335644e-02  -5.2024671e-02   5.3457575e-02  -1.1181393e-01  -5.5667363e-02  -7.4738270e-02  -1.2450814e-01   6.2359749e-02  -6.7086551e-02  -8.0568339e-02  -9.6696666e-02  -6.2554680e-02   5.0824806e-02  -6.6209661e-02  -1.0378167e-01   5.0553129e-02  -5.1023701e-02  -6.5195639e-02  -5.5300275e-02  -5.1262161e-02  -5.0667224e-02  -5.7270471e-02  -4.9182461e-02
  -4.6538719e-01  -1.7699208e-01  -8.3578046e-01  -2.3570099e-01  -2.2950810e-01   6.4477914e-01  -2.2042254e-01  -2.3561197e-01  -9.2581959e-01  -2.5665435e-01   2.4872493e-01  -6.2157965e-01   1.9270948e-01  -4.8503336e-01  -3.1086134e-01  -3.5167141e-01   2.4982034e-01  -2.5649549e-01  -6.9104292e-01   4.2150457e-01   2.6890599e-02  -4.1222576e-01   1.0165453e+00  -1.6950468e-01   5.8511489e-01  -4.0804463e-01   1.1315247e+00   7.9484094e-01   3.8824905e-01   1.3619014e+00   3.5056051e-01  -3.3734414e-01   3.4304838e-01  -3.5080516e-01   4.6379129e-01   5.5760553e-01  -6.1169544e-01   3.9444172e-01   1.3140368e+00  -7.3521185e-01  -4.6915834e-01  -4.1730424e-01  -6.1976166e-01  -6.1582154e-01  -4.8210230e-01  -3.5821676e-01   1.1927340e+00  -6.5935773e-01  -2.0632776e-01  -4.3100753e-01  -4.9649729e-01  -3.4649144e-01  -3.8630316e-01  -3.7299531e-01  -4.6460438e-01  -2.4276216e-01  -1.4378803e-01   2.6925626e-01  -4.5304977e-01  -3.1179423e-01  -2.8127190e-01  -2.6272026e-01  -2.8079479e-01  -6.9680811e-02  -1.7554214e-01  -1.7875683e-01  -2.4176940e-01  -1.2385365e-01  -1.9387905e-01   2.4182970e-01  -9.0833096e-02  -1.6639038e-01   1.4889907e-01  -8.9226531e-02  -2.3678680e-01  -1.4152988e-01  -1.4045015e-01  -2.4825959e-01  -1.5914769e-01   2.0916893e-01  -1.5889173e-01  -2.6860522e-01  -2.4285169e-01  -1.7416056e-01   2.2318708e-01  -3.0804167e-01  -2.7313640e-01  -1.5684462e-01  -3.8647015e-01  -3.2594887e-01  -1.6694081e-01  -1.6596484e-01  -2.6463008e-01  -2.6207044e-01  -1.3553471e-01  -1.5895256e-01  -1.3733879e-01  -3.2482424e-01  -2.0781814e-01  -7.1813765e-02  -1.3083813e-01  -1.5919534e-01  -1.0226433e-01   1.1637074e-01  -2.3576150e-01  -2.1615272e-01  -1.5707120e-01  -1.6032134e-01  -7.9936167e-02  -2.1103827e-01  -9.8016353e-02  -2.2881330e-01  -9.8689071e-02  -3.1220577e-01  -1.7722738e-01  -2.1045933e-01   4.9131402e-02  -1.8895778e-01  -5.8518498e-02  -9.0555388e-02  -1.1273305e-01  -4.0300437e-02  -2.4740107e-01  -2.1947708e-01  -1.3536572e-01  -9.5532462e-02   3.5014690e+00   3.0567809e+00  -2.2836152e-01  -1.4283179e-01  -3.0155392e-01  -5.4762118e-02  -8.5488721e-02  -1.4879703e-01   4.8489924e+00  -6.1026164e-02  -1.0014278e-01  -1.3203479e-01  -1.9754008e-01  -1.2126599e-01   1.2212974e-01  -1.0040980e-01  -8.4786235e-02  -1.4986685e-01  -7.0296990e-02  -2.3273603e-01  -1.0452728e-01  -7.2375560e-02  -1.0693567e-01  -1.2524187e-01  -1.6519811e-01  -6.7532654e-02  -7.4063041e-02  -5.4029970e-02  -5.7542018e-02  -1.3956395e-01   7.3266919e+00  -1.0547166e-01  -1.5862253e-01  -9.2630564e-02  -6.3566093e-02  -6.1317010e-02  -7.0691424e-02  -8.1960472e-02  -7.5346684e-02   7.8905945e-02  -6.7209328e-02  -1.4602319e-01  -5.4137004e-02  -4.9335644e-02  -5.2024671e-02   5.3457575e-02  -1.1181393e-01  -5.5667363e-02  -7.4738270e-02  -1.2450814e-01   6.2359749e-02  -6.7086551e-02  -8.0568339e-02  -9.6696666e-02  -6.2554680e-02   5.0824806e-02  -6.6209661e-02  -1.0378167e-01   5.0553129e-02  -5.1023701e-02  -6.5195639e-02  -5.5300275e-02  -5.1262161e-02  -5.0667224e-02  -5.7270471e-02  -4.9182461e-02
  -4.6538719e-01  -1.1167493e-01   4.6694856e-02  -2.3570099e-01  -2.2950810e-01   2.0573921e-01  -2.2042254e-01  -2.3561197e-01  -9.2581959e-01  -8.3669831e-01   2.4872493e-01  -6.2157965e-01   1.9270948e-01  -4.8503336e-01  -3.1086134e-01  -3.5167141e-01   2.4982034e-01  -2.5649549e-01   2.3911863e-03   4.2150457e-01   2.6890599e-02  -4.1222576e-01   1.6772920e-01  -1.6950468e-01  -7.2883322e-01  -4.0804463e-01  -5.7782426e-01   3.6087203e-02  -1.1732748e+00  -7.5968049e-01  -9.8060021e-01   9.3561442e-01  -1.3704791e+00   2.5154096e+00  -1.2392680e+00  -6.0977696e-01   2.5583499e-01  -3.0877559e-01  -5.6372719e-01   4.0121449e-01  -4.6915834e-01  -4.1730424e-01   2.8899151e-01  -6.1582154e-01  -4.8210230e-01  -3.5821676e-01  -5.0654930e-01  -6.5935773e-01  -2.0632776e-01  -4.3100753e-01   4.0879078e-01  -3.4649144e-01  -3.8630316e-01  -3.7299531e-01  -4.6460438e-01  -2.4276216e-01  -1.4378803e-01   5.3107450e-01  -4.5304977e-01  -3.1179423e-01  -2.8127190e-01  -2.6272026e-01   3.1932973e+00   1.0310114e+01  -1.7554214e-01   4.0467900e+00  -2.4176940e-01  -1.2385365e-01  -1.9387905e-01   2.4182970e-01   8.1990068e+00  -1.6639038e-01   1.4889907e-01  -8.9226531e-02  -2.3678680e-01  -1.4152988e-01  -1.4045015e-01  -2.4825959e-01  -1.5914769e-01   2.0916893e-01  -1.5889173e-01  -2.6860522e-01  -2.4285169e-01  -1.7416056e-01   2.2318708e-01  -3.0804167e-01  -2.7313640e-01  -1.5684462e-01  -3.8647015e-01  -3.2594887e-01  -1.6694081e-01  -1.6596484e-01  -2.6463008e-01  -2.6207044e-01  -1.3553471e-01  -1.5895256e-01  -1.3733879e-01  -3.2482424e-01  -2.0781814e-01  -7.1813765e-02  -1.3083813e-01  -1.5919534e-01  -1.0226433e-01   1.1637074e-01   2.1941492e+00  -2.1615272e-01  -1.5707120e-01  -1.6032134e-01  -7.9936167e-02  -2.1103827e-01  -9.8016353e-02  -2.2881330e-01  -9.8689071e-02  -3.1220577e-01  -1.7722738e-01  -2.1045933e-01   4.9131402e-02  -1.8895778e-01  -5.8518498e-02  -9.0555388e-02  -1.1273305e-01  -4.0300437e-02  -2.4740107e-01  -2.1947708e-01  -1.3536572e-01  -9.5532462e-02  -2.3408029e-01  -2.3457467e-01  -2.2836152e-01  -1.4283179e-01  -3.0155392e-01  -5.4762118e-02  -8.5488721e-02  -1.4879703e-01  -1.8273614e-01  -6.1026164e-02  -1.0014278e-01  -1.3203479e-01  -1.9754008e-01  -1.2126599e-01   1.2212974e-01  -1.0040980e-01  -8.4786235e-02  -1.4986685e-01  -7.0296990e-02  -2.3273603e-01  -1.0452728e-01  -7.2375560e-02  -1.0693567e-01  -1.2524187e-01  -1.6519811e-01  -6.7532654e-02  -7.4063041e-02  -5.4029970e-02  -5.7542018e-02  -1.3956395e-01  -1.1460078e-01   9.4857532e+00   6.5454095e+00  -9.2630564e-02  -6.3566093e-02  -6.1317010e-02  -7.0691424e-02  -8.1960472e-02  -7.5346684e-02   7.8905945e-02  -6.7209328e-02  -1.4602319e-01  -5.4137004e-02  -4.9335644e-02  -5.2024671e-02   5.3457575e-02  -1.1181393e-01  -5.5667363e-02  -7.4738270e-02  -1.2450814e-01   6.2359749e-02  -6.7086551e-02  -8.0568339e-02  -9.6696666e-02  -6.2554680e-02   5.0824806e-02  -6.6209661e-02  -1.0378167e-01   5.0553129e-02  -5.1023701e-02  -6.5195639e-02  -5.5300275e-02  -5.1262161e-02  -5.0667224e-02  -5.7270471e-02  -4.9182461e-02
  -4.6538719e-01  -1.4560668e+00  -8.3578046e-01  -2.3570099e-01  -2.2950810e-01   7.5786518e-01  -2.2042254e-01  -2.3561197e-01   5.9312411e-01   1.8315920e-01   2.4872493e-01   1.1002007e-01   1.9270948e-01   3.8612584e-01  -3.1086134e-01  -3.5167141e-01  -2.5992672e-01  -2.5649549e-01  -6.9104292e-01   4.2150457e-01   2.6890599e-02  -4.1222576e-01   1.0165453e+00  -1.6950468e-01  -7.9543070e-02   1.4262739e+00  -5.7782426e-01  -8.3286648e-01   1.0622881e+00  -7.5968049e-01  -9.3720340e-01  -5.2314273e-01  -2.2035946e-01  -3.5080516e-01   5.9145691e-01  -6.0977696e-01  -6.1169544e-01  -3.0877559e-01   1.2408299e-01   3.5730639e-02  -4.6915834e-01  -4.1730424e-01  -6.1976166e-01  -6.1582154e-01  -4.8210230e-01   9.2361959e-01  -5.0654930e-01  -6.5935773e-01  -2.0632776e-01   6.2740835e-01   1.6413980e+00  -3.4649144e-01  -3.8630316e-01  -3.7299531e-01   2.6497422e+00  -2.4276216e-01  -1.4378803e-01  -2.0785976e+00   1.8002808e+00  -3.1179423e-01  -2.8127190e-01  -2.6272026e-01  -2.8079479e-01  -6.9680811e-02  -1.7554214e-01  -1.7875683e-01  -2.4176940e-01  -1.2385365e-01  -1.9387905e-01   2.4182970e-01  -9.0833096e-02  -1.6639038e-01   1.4889907e-01  -8.9226531e-02   1.8674156e+00  -1.4152988e-01  -1.4045015e-01  -2.4825959e-01  -1.5914769e-01   2.0916893e-01  -1.5889173e-01  -2.6860522e-01  -2.4285169e-01  -1.7416056e-01   2.2318708e-01  -3.0804167e-01  -2.7313640e-01  -1.5684462e-01   6.1651408e-01  -3.2594887e-01  -1.6694081e-01  -1.6596484e-01  -2.6463008e-01  -2.6207044e-01  -1.3553471e-01  -1.5895256e-01  -1.3733879e-01  -3.2482424e-01  -2.0781814e-01  -7.1813765e-02  -1.3083813e-01  -1.5919534e-01  -1.0226433e-01   1.1637074e-01  -2.3576150e-01  -2.1615272e-01  -1.5707120e-01  -1.6032134e-01  -7.9936167e-02  -2.1103827e-01  -9.8016353e-02  -2.2881330e-01  -9.8689071e-02  -3.1220577e-01  -1.7722738e-01  -2.1045933e-01   4.9131402e-02  -1.8895778e-01  -5.8518498e-02  -9.0555388e-02  -1.1273305e-01  -4.0300437e-02  -2.4740107e-01  -2.1947708e-01  -1.3536572e-01  -9.5532462e-02  -2.3408029e-01  -2.3457467e-01  -2.2836152e-01  -1.4283179e-01   4.3266921e+00  -5.4762118e-02  -8.5488721e-02  -1.4879703e-01  -1.8273614e-01  -6.1026164e-02  -1.0014278e-01  -1.3203479e-01   3.3955030e+00  -1.2126599e-01   1.2212974e-01  -1.0040980e-01  -8.4786235e-02  -1.4986685e-01  -7.0296990e-02  -2.3273603e-01  -1.0452728e-01  -7.2375560e-02  -1.0693567e-01  -1.2524187e-01  -1.6519811e-01  -6.7532654e-02  -7.4063041e-02  -5.4029970e-02  -5.7542018e-02  -1.3956395e-01  -1.1460078e-01  -1.0547166e-01  -1.5862253e-01  -9.2630564e-02  -6.3566093e-02  -6.1317010e-02  -7.0691424e-02  -8.1960472e-02  -7.5346684e-02   7.8905945e-02  -6.7209328e-02  -1.4602319e-01  -5.4137004e-02  -4.9335644e-02  -5.2024671e-02   5.3457575e-02  -1.1181393e-01  -5.5667363e-02  -7.4738270e-02  -1.2450814e-01   6.2359749e-02  -6.7086551e-02  -8.0568339e-02  -9.6696666e-02  -6.2554680e-02   5.0824806e-02  -6.6209661e-02  -1.0378167e-01   5.0553129e-02  -5.1023701e-02  -6.5195639e-02  -5.5300275e-02  -5.1262161e-02  -5.0667224e-02  -5.7270471e-02  -4.9182461e-02
  -4.6538719e-01  -1.1167493e-01  -9.7744874e-01   5.9821166e-02  -2.2950810e-01   5.1572801e-01  -2.8418049e-01  -2.3561197e-01   1.9147247e+00  -8.3669831e-01   2.4872493e-01   1.9426411e+00  -6.4161665e-01   1.0311187e+00   7.7931219e-01   3.4187061e+00  -3.6250098e+00  -2.5649549e-01  -6.9104292e-01  -4.7161045e-01   2.6890599e-02  -4.1222576e-01   1.1237163e-01  -1.6950468e-01  -7.2883322e-01  -4.0804463e-01  -5.7782426e-01  -1.2108321e-01  -1.1732748e+00   1.1510874e-01  -8.5089737e-01   8.2270604e-01  -1.1648558e+00   6.5569608e-01  -1.2494813e+00   3.3633695e-01   1.6857855e-01  -1.4328578e+00  -5.6372719e-01  -1.0703649e-01  -4.6915834e-01  -4.1730424e-01  -6.1976166e-01  -6.1582154e-01  -4.8210230e-01  -3.5821676e-01  -5.0654930e-01  -6.5935773e-01  -2.0632776e-01   1.6218931e+00  -4.9649729e-01   1.5454665e+00  -3.8630316e-01  -3.7299531e-01  -4.6460438e-01  -2.4276216e-01  -1.4378803e-01   2.6925626e-01  -4.5304977e-01  -3.1179423e-01  -2.8127190e-01  -2.6272026e-01  -2.8079479e-01  -6.9680811e-02  -1.7554214e-01  -1.7875683e-01  -2.4176940e-01  -1.2385365e-01   3.3533806e+00   2.4182970e-01  -9.0833096e-02  -1.6639038e-01   1.4889907e-01  -8.9226531e-02  -2.3678680e-01  -1.4152988e-01  -1.4045015e-01   7.7124115e-01  -1.5914769e-01  -1.3187773e+00   2.5997939e+00  -2.6860522e-01   7.5074892e-01  -1.7416056e-01   2.2318708e-01   5.7183644e-01  -2.7313640e-01   1.0688040e+00  -3.8647015e-01  -3.2594887e-01  -1.6694081e-01  -1.6596484e-01  -2.6463008e-01  -2.6207044e-01  -1.3553471e-01  -1.5895256e-01  -1.3733879e-01  -3.2482424e-01  -2.0781814e-01  -7.1813765e-02  -1.3083813e-01  -1.5919534e-01  -1.0226433e-01   1.1637074e-01  -2.3576150e-01  -2.1615272e-01  -1.5707120e-01   3.0222500e+00  -7.9936167e-02   2.7286498e+00  -9.8016353e-02   1.0709026e+00  -9.8689071e-02   8.6172669e-01   3.0656407e+00   2.5875657e+00   4.9131402e-02  -1.8895778e-01  -5.8518498e-02  -9.0555388e-02  -1.1273305e-01  -4.0300437e-02   1.6999984e+00   1.3428989e+00  -1.3536572e-01  -9.5532462e-02  -2.3408029e-01  -2.3457467e-01  -2.2836152e-01  -1.4283179e-01  -3.0155392e-01  -5.4762118e-02  -8.5488721e-02  -1.4879703e-01  -1.8273614e-01  -6.1026164e-02  -1.0014278e-01  -1.3203479e-01  -1.9754008e-01  -1.2126599e-01   1.2212974e-01  -1.0040980e-01  -8.4786235e-02   2.6969867e+00  -7.0296990e-02   2.6683687e+00   5.7714067e+00   9.5343189e+00  -1.0693567e-01  -1.2524187e-01  -1.6519811e-01  -6.7532654e-02  -7.4063041e-02  -5.4029970e-02  -5.7542018e-02  -1.3956395e-01  -1.1460078e-01  -1.0547166e-01  -1.5862253e-01   5.3790000e+00  -6.3566093e-02  -6.1317010e-02  -7.0691424e-02  -8.1960472e-02  -7.5346684e-02   7.8905945e-02  -6.7209328e-02  -1.4602319e-01  -5.4137004e-02  -4.9335644e-02  -5.2024671e-02   5.3457575e-02  -1.1181393e-01  -5.5667363e-02  -7.4738270e-02  -1.2450814e-01   6.2359749e-02  -6.7086551e-02  -8.0568339e-02  -9.6696666e-02  -6.2554680e-02   5.0824806e-02  -6.6209661e-02  -1.0378167e-01   5.0553129e-02  -5.1023701e-02  -6.5195639e-02  -5.5300275e-02  -5.1262161e-02  -5.0667224e-02  -5.7270471e-02  -4.9182461e-02
   2.3014762e+00  -1.5333839e-01   1.5401146e+00  -2.3570099e-01  -2.2950810e-01  -4.4616855e-01  -2.2042254e-01  -2.3561197e-01  -1.4242737e-01   9.0662063e-01   3.6631885e-01   2.3316062e-01   1.9270948e-01  -4.8503336e-01  -3.1086134e-01  -3.5167141e-01   3.4321127e-01  -2.5649549e-01   8.3822694e-01   4.2150457e-01   2.6890599e-02  -4.1222576e-01  -1.0983978e+00  -1.6950468e-01   1.2881924e+00  -4.0804463e-01  -5.7782426e-01  -9.5791422e-02  -5.0999737e-02  -1.8569088e-01   1.1453561e+00   9.0321876e-01  -6.1104373e-01  -3.5080516e-01  -3.8646171e-01  -6.0977696e-01   3.1288729e-01  -3.0877559e-01  -5.6372719e-01   1.8574392e+00   9.5361341e-01  -4.1730424e-01   2.4588715e+00   8.9925271e-01   1.1626086e+00  -3.5821676e-01  -5.0654930e-01  -6.5935773e-01  -2.0632776e-01   1.4443065e+00  -4.9649729e-01  -3.4649144e-01  -3.8630316e-01  -3.7299531e-01  -4.6460438e-01  -2.4276216e-01  -1.4378803e-01   2.6925626e-01  -4.5304977e-01   3.7914055e+00  -2.8127190e-01  -2.6272026e-01   2.8481888e+00  -6.9680811e-02  -1.7554214e-01  -1.7875683e-01   2.5351922e+00  -1.2385365e-01  -1.9387905e-01   2.4182970e-01  -9.0833096e-02  -1.6639038e-01   1.4889907e-01  -8.9226531e-02  -2.3678680e-01  -1.4152988e-01  -1.4045015e-01  -2.4825959e-01  -1.5914769e-01   2.0916893e-01  -1.5889173e-01  -2.6860522e-01  -2.4285169e-01  -1.7416056e-01   2.2318708e-01  -3.0804167e-01  -2.7313640e-01  -1.5684462e-01   2.5787015e+00  -3.2594887e-01  -1.6694081e-01  -1.6596484e-01  -2.6463008e-01  -2.6207044e-01  -1.3553471e-01  -1.5895256e-01  -1.3733879e-01  -3.2482424e-01  -2.0781814e-01  -7.1813765e-02  -1.3083813e-01  -1.5919534e-01  -1.0226433e-01   1.1637074e-01  -2.3576150e-01  -2.1615272e-01  -1.5707120e-01  -1.6032134e-01  -7.9936167e-02  -2.1103827e-01  -9.8016353e-02  -2.2881330e-01  -9.8689071e-02  -3.1220577e-01  -1.7722738e-01  -2.1045933e-01   4.9131402e-02  -1.8895778e-01  -5.8518498e-02  -9.0555388e-02  -1.1273305e-01  -4.0300437e-02  -2.4740107e-01  -2.1947708e-01  -1.3536572e-01  -9.5532462e-02  -2.3408029e-01  -2.3457467e-01  -2.2836152e-01  -1.4283179e-01  -3.0155392e-01  -5.4762118e-02  -8.5488721e-02  -1.4879703e-01  -1.8273614e-01  -6.1026164e-02  -1.0014278e-01  -1.3203479e-01  -1.9754008e-01  -1.2126599e-01   1.2212974e-01  -1.0040980e-01  -8.4786235e-02  -1.4986685e-01  -7.0296990e-02  -2.3273603e-01  -1.0452728e-01  -7.2375560e-02  -1.0693567e-01  -1.2524187e-01  -1.6519811e-01  -6.7532654e-02  -7.4063041e-02  -5.4029970e-02  -5.7542018e-02  -1.3956395e-01  -1.1460078e-01  -1.0547166e-01   6.3127075e+00  -9.2630564e-02  -6.3566093e-02  -6.1317010e-02  -7.0691424e-02  -8.1960472e-02  -7.5346684e-02   7.8905945e-02  -6.7209328e-02  -1.4602319e-01  -5.4137004e-02  -4.9335644e-02  -5.2024671e-02   5.3457575e-02  -1.1181393e-01  -5.5667363e-02  -7.4738270e-02  -1.2450814e-01   6.2359749e-02  -6.7086551e-02  -8.0568339e-02  -9.6696666e-02  -6.2554680e-02   5.0824806e-02  -6.6209661e-02  -1.0378167e-01   5.0553129e-02  -5.1023701e-02  -6.5195639e-02  -5.5300275e-02  -5.1262161e-02  -5.0667224e-02  -5.7270471e-02  -4.9182461e-02
   2.6177980e+00  -8.3962696e-02   2.0625164e+00  -2.3570099e-01  -2.2950810e-01  -1.9338799e-01  -2.2042254e-01  -2.3561197e-01  -1.5438755e-01   3.5844721e-01   4.6686166e-01   2.1142993e-01   1.9270948e-01  -4.8503336e-01  -3.1086134e-01  -3.5167141e-01   3.5609602e-01  -2.5649549e-01   1.4140249e+00   4.2150457e-01   2.6890599e-02  -4.1222576e-01  -1.0842035e+00  -1.6950468e-01   5.1211778e-01  -4.0804463e-01  -5.7782426e-01  -9.9404535e-02   3.6578108e-01  -1.8859715e-01   7.7965261e-01   1.1984480e+00  -5.2468194e-01  -3.5080516e-01  -5.9637735e-02  -6.0977696e-01  -6.1169544e-01  -3.0877559e-01  -5.6372719e-01   1.9031247e+00  -4.6915834e-01  -4.1730424e-01   2.5330555e+00   1.0319090e+00  -4.8210230e-01  -3.5821676e-01  -5.0654930e-01  -6.5935773e-01  -2.0632776e-01   1.4300996e+00  -4.9649729e-01  -3.4649144e-01  -3.8630316e-01  -3.7299531e-01  -4.6460438e-01  -2.4276216e-01  -1.4378803e-01   2.6925626e-01  -4.5304977e-01   3.7914055e+00  -2.8127190e-01  -2.6272026e-01   2.8328506e+00  -6.9680811e-02  -1.7554214e-01  -1.7875683e-01   2.5211317e+00  -1.2385365e-01  -1.9387905e-01   2.4182970e-01  -9.0833096e-02  -1.6639038e-01   1.4889907e-01  -8.9226531e-02  -2.3678680e-01  -1.4152988e-01  -1.4045015e-01  -2.4825959e-01  -1.5914769e-01   2.0916893e-01  -1.5889173e-01  -2.6860522e-01  -2.4285169e-01  -1.7416056e-01   2.2318708e-01  -3.0804167e-01  -2.7313640e-01  -1.5684462e-01  -3.8647015e-01  -3.2594887e-01  -1.6694081e-01  -1.6596484e-01  -2.6463008e-01  -2.6207044e-01  -1.3553471e-01  -1.5895256e-01  -1.3733879e-01  -3.2482424e-01  -2.0781814e-01  -7.1813765e-02  -1.3083813e-01  -1.5919534e-01  -1.0226433e-01   1.1637074e-01  -2.3576150e-01  -2.1615272e-01  -1.5707120e-01  -1.6032134e-01  -7.9936167e-02  -2.1103827e-01  -9.8016353e-02  -2.2881330e-01  -9.8689071e-02   3.2001624e+00  -1.7722738e-01  -2.1045933e-01   4.9131402e-02  -1.8895778e-01  -5.8518498e-02  -9.0555388e-02  -1.1273305e-01  -4.0300437e-02  -2.4740107e-01  -2.1947708e-01  -1.3536572e-01  -9.5532462e-02  -2.3408029e-01  -2.3457467e-01  -2.2836152e-01  -1.4283179e-01  -3.0155392e-01  -5.4762118e-02  -8.5488721e-02  -1.4879703e-01  -1.8273614e-01  -6.1026164e-02  -1.0014278e-01  -1.3203479e-01  -1.9754008e-01  -1.2126599e-01   1.2212974e-01  -1.0040980e-01  -8.4786235e-02  -1.4986685e-01  -7.0296990e-02  -2.3273603e-01  -1.0452728e-01  -7.2375560e-02  -1.0693567e-01  -1.2524187e-01  -1.6519811e-01  -6.7532654e-02  -7.4063041e-02  -5.4029970e-02  -5.7542018e-02  -1.3956395e-01  -1.1460078e-01  -1.0547166e-01   6.2683833e+00  -9.2630564e-02  -6.3566093e-02  -6.1317010e-02  -7.0691424e-02  -8.1960472e-02  -7.5346684e-02   7.8905945e-02  -6.7209328e-02  -1.4602319e-01  -5.4137004e-02  -4.9335644e-02  -5.2024671e-02   5.3457575e-02  -1.1181393e-01  -5.5667363e-02  -7.4738270e-02  -1.2450814e-01   6.2359749e-02  -6.7086551e-02  -8.0568339e-02  -9.6696666e-02  -6.2554680e-02   5.0824806e-02  -6.6209661e-02  -1.0378167e-01   5.0553129e-02  -5.1023701e-02  -6.5195639e-02  -5.5300275e-02  -5.1262161e-02  -5.0667224e-02  -5.7270471e-02  -4.9182461e-02
  -1.1865513e-02   1.2200340e+00  -7.2539726e-01  -2.3570099e-01  -2.2950810e-01  -1.8069312e-03  -2.2042254e-01   3.1628796e+00   5.1538290e-01   1.5344704e+00   2.0215773e-01  -6.2157965e-01   1.9270948e-01  -4.8503336e-01  -3.1086134e-01  -3.5167141e-01   3.3343015e-01  -2.5649549e-01  -6.9104292e-01   4.2150457e-01   2.6890599e-02  -4.1222576e-01   7.0994950e-01  -1.6950468e-01  -3.5385855e-01  -4.0804463e-01  -5.7782426e-01  -8.3286648e-01  -8.8343797e-01  -7.5968049e-01  -7.7190542e-01   3.9632209e-01  -3.9445386e-01   1.1734079e+00  -9.2393396e-01  -6.0977696e-01   2.8268313e-01  -3.0877559e-01  -5.6372719e-01  -7.3521185e-01  -4.6915834e-01  -4.1730424e-01  -6.1976166e-01  -6.1582154e-01  -4.8210230e-01  -3.5821676e-01  -5.0654930e-01  -6.5935773e-01   2.3322774e+00  -4.3100753e-01  -4.9649729e-01  -3.4649144e-01  -3.8630316e-01  -3.7299531e-01  -4.6460438e-01  -2.4276216e-01  -1.4378803e-01   2.6925626e-01  -4.5304977e-01  -3.1179423e-01  -2.8127190e-01  -2.6272026e-01  -2.8079479e-01  -6.9680811e-02  -1.7554214e-01  -1.7875683e-01  -2.4176940e-01  -1.2385365e-01  -1.9387905e-01  -2.6733799e+00  -9.0833096e-02  -1.6639038e-01  -2.2976040e+00  -8.9226531e-02  -2.3678680e-01  -1.4152988e-01  -1.4045015e-01  -2.4825959e-01  -1.5914769e-01   2.0916893e-01  -1.5889173e-01  -2.6860522e-01  -2.4285169e-01  -1.7416056e-01   2.2318708e-01  -3.0804167e-01  -2.7313640e-01  -1.5684462e-01  -3.8647015e-01   1.9675172e+00  -1.6694081e-01  -1.6596484e-01   4.1634324e+00   3.6479648e+00  -1.3553471e-01  -1.5895256e-01  -1.3733879e-01  -3.2482424e-01  -2.0781814e-01  -7.1813765e-02  -1.3083813e-01  -1.5919534e-01  -1.0226433e-01   1.1637074e-01  -2.3576150e-01  -2.1615272e-01  -1.5707120e-01  -1.6032134e-01  -7.9936167e-02  -2.1103827e-01  -9.8016353e-02  -2.2881330e-01  -9.8689071e-02  -3.1220577e-01   3.8650977e+00   2.6589034e+00   4.9131402e-02  -1.8895778e-01  -5.8518498e-02  -9.0555388e-02  -1.1273305e-01  -4.0300437e-02  -2.4740107e-01  -2.1947708e-01  -1.3536572e-01  -9.5532462e-02  -2.3408029e-01  -2.3457467e-01  -2.2836152e-01  -1.4283179e-01  -3.0155392e-01  -5.4762118e-02  -8.5488721e-02  -1.4879703e-01  -1.8273614e-01  -6.1026164e-02  -1.0014278e-01  -1.3203479e-01  -1.9754008e-01  -1.2126599e-01   1.2212974e-01  -1.0040980e-01  -8.4786235e-02  -1.4986685e-01  -7.0296990e-02  -2.3273603e-01  -1.0452728e-01  -7.2375560e-02  -1.0693567e-01  -1.2524187e-01  -1.6519811e-01  -6.7532654e-02  -7.4063041e-02  -5.4029970e-02  -5.7542018e-02  -1.3956395e-01  -1.1460078e-01  -1.0547166e-01  -1.5862253e-01  -9.2630564e-02  -6.3566093e-02  -6.1317010e-02  -7.0691424e-02  -8.1960472e-02  -7.5346684e-02   7.8905945e-02  -6.7209328e-02  -1.4602319e-01  -5.4137004e-02  -4.9335644e-02  -5.2024671e-02   5.3457575e-02  -1.1181393e-01  -5.5667363e-02  -7.4738270e-02  -1.2450814e-01   6.2359749e-02  -6.7086551e-02  -8.0568339e-02  -9.6696666e-02  -6.2554680e-02   5.0824806e-02  -6.6209661e-02  -1.0378167e-01   5.0553129e-02  -5.1023701e-02  -6.5195639e-02  -5.5300275e-02  -5.1262161e-02  -5.0667224e-02  -5.7270471e-02  -4.9182461e-02
  -4.6538719e-01  -4.6108999e-01  -4.6094981e-01  -2.3570099e-01  -2.2950810e-01   2.2303473e-01  -2.2042254e-01  -2.3561197e-01  -1.6634774e-01  -2.8852489e-01   2.4872493e-01  -6.2157965e-01   1.9270948e-01  -4.8503336e-01  -3.1086134e-01  -3.5167141e-01   2.4982034e-01  -2.5649549e-01  -3.5464482e-01   4.2150457e-01   2.6890599e-02  -4.1222576e-01   2.9973571e-01  -1.6950468e-01  -2.9469247e-01  -4.0804463e-01  -5.7782426e-01   1.5517881e+00   1.5341154e+00   1.9140939e+00   4.5295749e-01  -2.1347841e-01   2.1967440e-01  -3.5080516e-01   1.2936178e+00   5.9957026e-01  -6.1169544e-01  -2.8360361e-01   2.4504756e-01  -7.3521185e-01  -4.6915834e-01  -4.1730424e-01  -6.1976166e-01   7.0375926e-01  -4.8210230e-01  -3.5821676e-01   2.8401747e+00   2.6816275e-01  -2.0632776e-01  -4.3100753e-01   1.9805124e+00  -3.4649144e-01   2.7210909e+00   2.0310695e+00   1.3782042e+00  -2.4276216e-01  -1.4378803e-01  -3.4148611e-01   1.8984502e+00   1.4749555e+00  -2.8127190e-01  -2.6272026e-01  -2.8079479e-01  -6.9680811e-02  -1.7554214e-01  -1.7875683e-01  -2.4176940e-01  -1.2385365e-01  -1.9387905e-01   2.4182970e-01  -9.0833096e-02  -1.6639038e-01   1.4889907e-01  -8.9226531e-02  -2.3678680e-01  -1.4152988e-01  -1.4045015e-01  -2.4825959e-01  -1.5914769e-01   2.0916893e-01  -1.5889173e-01  -2.6860522e-01  -2.4285169e-01  -1.7416056e-01   2.2318708e-01  -3.0804167e-01  -2.7313640e-01  -1.5684462e-01  -3.8647015e-01  -3.2594887e-01  -1.6694081e-01  -1.6596484e-01  -2.6463008e-01  -2.6207044e-01  -1.3553471e-01  -1.5895256e-01  -1.3733879e-01  -3.2482424e-01  -2.0781814e-01  -7.1813765e-02  -1.3083813e-01  -1.5919534e-01  -1.0226433e-01   1.1637074e-01  -2.3576150e-01  -2.1615272e-01  -1.5707120e-01  -1.6032134e-01  -7.9936167e-02  -2.1103827e-01  -9.8016353e-02  -2.2881330e-01  -9.8689071e-02  -3.1220577e-01  -1.7722738e-01  -2.1045933e-01   4.9131402e-02  -1.8895778e-01  -5.8518498e-02  -9.0555388e-02  -1.1273305e-01  -4.0300437e-02  -2.4740107e-01  -2.1947708e-01  -1.3536572e-01  -9.5532462e-02  -2.3408029e-01  -2.3457467e-01  -2.2836152e-01  -1.4283179e-01   3.3099357e+00  -5.4762118e-02  -8.5488721e-02  -1.4879703e-01  -1.8273614e-01  -6.1026164e-02  -1.0014278e-01  -1.3203479e-01  -1.9754008e-01  -1.2126599e-01   1.2212974e-01  -1.0040980e-01  -8.4786235e-02  -1.4986685e-01  -7.0296990e-02  -2.3273603e-01  -1.0452728e-01  -7.2375560e-02  -1.0693567e-01  -1.2524187e-01  -1.6519811e-01  -6.7532654e-02  -7.4063041e-02  -5.4029970e-02  -5.7542018e-02  -1.3956395e-01  -1.1460078e-01  -1.0547166e-01  -1.5862253e-01  -9.2630564e-02  -6.3566093e-02  -6.1317010e-02  -7.0691424e-02  -8.1960472e-02  -7.5346684e-02   7.8905945e-02  -6.7209328e-02  -1.4602319e-01  -5.4137004e-02  -4.9335644e-02  -5.2024671e-02   5.3457575e-02  -1.1181393e-01  -5.5667363e-02  -7.4738270e-02  -1.2450814e-01   6.2359749e-02  -6.7086551e-02  -8.0568339e-02  -9.6696666e-02  -6.2554680e-02   5.0824806e-02  -6.6209661e-02  -1.0378167e-01   5.0553129e-02  -5.1023701e-02  -6.5195639e-02  -5.5300275e-02  -5.1262161e-02  -5.0667224e-02  -5.7270471e-02  -4.9182461e-02
  -4.6538719e-01   4.9393558e-01   3.6544848e-01  -2.3570099e-01  -2.2950810e-01   2.6826914e-01  -2.2042254e-01  -2.3561197e-01  -9.2581959e-01  -1.4829449e-01   2.4872493e-01  -6.2157965e-01   1.9270948e-01  -4.8503336e-01  -3.1086134e-01  -3.5167141e-01   2.4982034e-01  -2.5649549e-01   1.5511179e-01   4.2150457e-01   2.6890599e-02  -4.1222576e-01   5.8433483e-02  -1.6950468e-01   8.5789360e-01   2.0715116e+00   1.9556751e+00   1.5337225e+00  -1.9030114e-01   4.5368995e-01   5.7485866e-01  -4.0880514e-01   6.4462922e-01  -3.5080516e-01   5.4039066e-01  -6.0977696e-01  -6.1169544e-01  -3.0877559e-01   1.5109559e+00   1.9316781e+00  -4.6915834e-01  -4.1730424e-01   1.5872103e+00  -6.1582154e-01  -4.8210230e-01   1.3921529e+00  -5.0654930e-01   3.0682660e+00  -2.0632776e-01  -4.3100753e-01  -4.9649729e-01  -3.4649144e-01  -3.8630316e-01  -3.7299531e-01  -4.6460438e-01  -2.4276216e-01  -1.4378803e-01   2.6925626e-01  -4.5304977e-01  -3.1179423e-01  -2.8127190e-01  -2.6272026e-01  -2.8079479e-01  -6.9680811e-02  -1.7554214e-01  -1.7875683e-01  -2.4176940e-01  -1.2385365e-01  -1.9387905e-01   2.4182970e-01  -9.0833096e-02  -1.6639038e-01   1.4889907e-01  -8.9226531e-02  -2.3678680e-01  -1.4152988e-01  -1.4045015e-01  -2.4825959e-01  -1.5914769e-01   2.0916893e-01  -1.5889173e-01  -2.6860522e-01  -2.4285169e-01  -1.7416056e-01   2.2318708e-01  -3.0804167e-01  -2.7313640e-01  -1.5684462e-01  -3.8647015e-01  -3.2594887e-01  -1.6694081e-01  -1.6596484e-01  -2.6463008e-01  -2.6207044e-01  -1.3553471e-01  -1.5895256e-01  -1.3733879e-01  -3.2482424e-01  -2.0781814e-01  -7.1813765e-02  -1.3083813e-01  -1.5919534e-01  -1.0226433e-01   1.1637074e-01  -2.3576150e-01  -2.1615272e-01  -1.5707120e-01  -1.6032134e-01  -7.9936167e-02  -2.1103827e-01  -9.8016353e-02  -2.2881330e-01  -9.8689071e-02  -3.1220577e-01  -1.7722738e-01  -2.1045933e-01   4.9131402e-02  -1.8895778e-01  -5.8518498e-02  -9.0555388e-02  -1.1273305e-01  -4.0300437e-02  -2.4740107e-01  -2.1947708e-01  -1.3536572e-01  -9.5532462e-02  -2.3408029e-01  -2.3457467e-01  -2.2836152e-01  -1.4283179e-01  -3.0155392e-01  -5.4762118e-02  -8.5488721e-02  -1.4879703e-01  -1.8273614e-01  -6.1026164e-02  -1.0014278e-01  -1.3203479e-01  -1.9754008e-01  -1.2126599e-01   1.2212974e-01  -1.0040980e-01  -8.4786235e-02  -1.4986685e-01  -7.0296990e-02  -2.3273603e-01  -1.0452728e-01  -7.2375560e-02  -1.0693567e-01  -1.2524187e-01  -1.6519811e-01  -6.7532654e-02  -7.4063041e-02  -5.4029970e-02  -5.7542018e-02  -1.3956395e-01  -1.1460078e-01  -1.0547166e-01  -1.5862253e-01  -9.2630564e-02  -6.3566093e-02  -6.1317010e-02  -7.0691424e-02  -8.1960472e-02  -7.5346684e-02   7.8905945e-02  -6.7209328e-02  -1.4602319e-01  -5.4137004e-02  -4.9335644e-02  -5.2024671e-02   5.3457575e-02  -1.1181393e-01  -5.5667363e-02  -7.4738270e-02  -1.2450814e-01   6.2359749e-02  -6.7086551e-02  -8.0568339e-02  -9.6696666e-02  -6.2554680e-02   5.0824806e-02  -6.6209661e-02  -1.0378167e-01   5.0553129e-02  -5.1023701e-02  -6.5195639e-02  -5.5300275e-02  -5.1262161e-02  -5.0667224e-02  -5.7270471e-02  -4.9182461e-02
  -1.5676619e-02   4.5715504e-01   2.7100296e-01   1.3198892e+01  -2.2950810e-01  -1.1991885e+00   5.9156811e+00   4.1648254e+00  -1.1850699e-01   2.8602852e+00  -4.1568075e-01   3.0559623e-01   3.7902525e-01   1.2489085e+00   2.0343859e+00  -3.5167141e-01   2.4787882e+00  -2.5649549e-01  -1.5858459e-01  -2.2750525e+00   2.6890599e-02   2.3823825e+00  -1.6235850e+00   8.1357314e-01  -7.2883322e-01  -4.0804463e-01  -5.7782426e-01  -8.3286648e-01  -1.1732748e+00  -7.5968049e-01  -9.8060021e-01   1.2062134e+00  -1.3704791e+00   1.5551843e+00  -1.4384264e+00  -6.0977696e-01   2.3751598e+00  -3.0877559e-01  -5.6372719e-01   3.4410764e-01  -4.6915834e-01  -4.1730424e-01  -3.1853996e-02  -6.1582154e-01   1.4077475e+00  -3.5821676e-01  -5.0654930e-01  -6.5935773e-01  -2.0632776e-01   1.5082377e+00  -4.9649729e-01  -3.4649144e-01  -3.8630316e-01  -3.7299531e-01  -4.6460438e-01  -2.4276216e-01  -1.4378803e-01   2.6925626e-01  -4.5304977e-01  -3.1179423e-01  -2.8127190e-01  -2.6272026e-01  -2.8079479e-01  -6.9680811e-02  -1.7554214e-01  -1.7875683e-01  -2.4176940e-01  -1.2385365e-01  -1.9387905e-01   2.4182970e-01  -9.0833096e-02  -1.6639038e-01   1.4889907e-01  -8.9226531e-02  -2.3678680e-01   3.6623700e+00  -1.4045015e-01  -2.4825959e-01  -1.5914769e-01   2.0916893e-01  -1.5889173e-01   2.4072618e+00  -2.4285169e-01  -1.7416056e-01   2.2318708e-01  -3.0804167e-01  -2.7313640e-01  -1.5684462e-01  -3.8647015e-01   2.4271484e+00  -1.6694081e-01   7.6099003e+00  -2.6463008e-01  -2.6207044e-01  -1.3553471e-01  -1.5895256e-01  -1.3733879e-01  -3.2482424e-01   2.0958052e+00  -7.1813765e-02  -1.3083813e-01  -1.5919534e-01  -1.0226433e-01   1.1637074e-01  -2.3576150e-01   9.0842249e+00  -1.5707120e-01  -1.6032134e-01  -7.9936167e-02  -2.1103827e-01  -9.8016353e-02  -2.2881330e-01  -9.8689071e-02  -3.1220577e-01  -1.7722738e-01  -2.1045933e-01   4.9131402e-02  -1.8895778e-01  -5.8518498e-02  -9.0555388e-02  -1.1273305e-01  -4.0300437e-02  -2.4740107e-01  -2.1947708e-01  -1.3536572e-01  -9.5532462e-02  -2.3408029e-01  -2.3457467e-01  -2.2836152e-01  -1.4283179e-01  -3.0155392e-01  -5.4762118e-02  -8.5488721e-02  -1.4879703e-01  -1.8273614e-01  -6.1026164e-02  -1.0014278e-01  -1.3203479e-01  -1.9754008e-01  -1.2126599e-01   1.2212974e-01  -1.0040980e-01  -8.4786235e-02   8.9853442e+00  -7.0296990e-02  -2.3273603e-01  -1.0452728e-01  -7.2375560e-02  -1.0693567e-01  -1.2524187e-01  -1.6519811e-01  -6.7532654e-02  -7.4063041e-02  -5.4029970e-02  -5.7542018e-02  -1.3956395e-01  -1.1460078e-01  -1.0547166e-01  -1.5862253e-01  -9.2630564e-02  -6.3566093e-02  -6.1317010e-02  -7.0691424e-02  -8.1960472e-02  -7.5346684e-02   7.8905945e-02  -6.7209328e-02  -1.4602319e-01  -5.4137004e-02  -4.9335644e-02  -5.2024671e-02   5.3457575e-02  -1.1181393e-01  -5.5667363e-02  -7.4738270e-02  -1.2450814e-01   6.2359749e-02  -6.7086551e-02  -8.0568339e-02  -9.6696666e-02  -6.2554680e-02   5.0824806e-02  -6.6209661e-02  -1.0378167e-01   5.0553129e-02  -5.1023701e-02  -6.5195639e-02  -5.5300275e-02  -5.1262161e-02  -5.0667224e-02  -5.7270471e-02  -4.9182461e-02
  -4.6538719e-01   6.4296015e-01  -6.6666395e-01  -2.3570099e-01  -2.2950810e-01   5.2504097e-01  -2.2042254e-01  -2.3561197e-01  -9.2581959e-01   1.0595993e+00   2.4872493e-01  -6.2157965e-01   1.9270948e-01  -4.8503336e-01  -3.1086134e-01  -3.5167141e-01   2.4982034e-01  -2.5649549e-01  -6.9104292e-01   4.2150457e-01   2.6890599e-02  -4.1222576e-01   6.6168905e-01  -1.6950468e-01  -7.2883322e-01   1.9516817e+00   1.4367656e+00   2.3286074e+00  -1.7232677e-01   1.9722194e+00   1.6378368e+00  -4.1833327e-01   8.0912786e-01  -3.5080516e-01   5.1485754e-01   6.3390504e-01  -6.1169544e-01   3.2252177e-01  -5.6372719e-01   4.4118928e-01  -4.6915834e-01   9.2561428e-01  -6.1976166e-01   3.6164572e-01  -4.8210230e-01   2.6784093e+00   1.2906588e+00   2.1473236e+00  -2.0632776e-01  -4.3100753e-01  -4.9649729e-01  -3.4649144e-01  -3.8630316e-01  -3.7299531e-01  -4.6460438e-01  -2.4276216e-01  -1.4378803e-01   2.6925626e-01  -4.5304977e-01   1.5856392e+00  -2.8127190e-01  -2.6272026e-01  -2.8079479e-01  -6.9680811e-02  -1.7554214e-01  -1.7875683e-01  -2.4176940e-01  -1.2385365e-01  -1.9387905e-01   2.4182970e-01  -9.0833096e-02  -1.6639038e-01   1.4889907e-01  -8.9226531e-02  -2.3678680e-01  -1.4152988e-01  -1.4045015e-01  -2.4825959e-01  -1.5914769e-01   2.0916893e-01  -1.5889173e-01  -2.6860522e-01  -2.4285169e-01  -1.7416056e-01   2.2318708e-01  -3.0804167e-01  -2.7313640e-01  -1.5684462e-01  -3.8647015e-01  -3.2594887e-01  -1.6694081e-01  -1.6596484e-01  -2.6463008e-01  -2.6207044e-01  -1.3553471e-01  -1.5895256e-01  -1.3733879e-01  -3.2482424e-01  -2.0781814e-01  -7.1813765e-02  -1.3083813e-01  -1.5919534e-01  -1.0226433e-01   1.1637074e-01  -2.3576150e-01  -2.1615272e-01  -1.5707120e-01  -1.6032134e-01  -7.9936167e-02  -2.1103827e-01  -9.8016353e-02  -2.2881330e-01  -9.8689071e-02  -3.1220577e-01  -1.7722738e-01  -2.1045933e-01   4.9131402e-02  -1.8895778e-01  -5.8518498e-02  -9.0555388e-02  -1.1273305e-01  -4.0300437e-02  -2.4740107e-01  -2.1947708e-01  -1.3536572e-01  -9.5532462e-02  -2.3408029e-01  -2.3457467e-01  -2.2836152e-01  -1.4283179e-01  -3.0155392e-01  -5.4762118e-02  -8.5488721e-02  -1.4879703e-01  -1.8273614e-01  -6.1026164e-02  -1.0014278e-01  -1.3203479e-01  -1.9754008e-01  -1.2126599e-01   1.2212974e-01  -1.0040980e-01  -8.4786235e-02  -1.4986685e-01  -7.0296990e-02  -2.3273603e-01  -1.0452728e-01  -7.2375560e-02  -1.0693567e-01  -1.2524187e-01  -1.6519811e-01  -6.7532654e-02  -7.4063041e-02  -5.4029970e-02  -5.7542018e-02  -1.3956395e-01  -1.1460078e-01  -1.0547166e-01  -1.5862253e-01  -9.2630564e-02  -6.3566093e-02  -6.1317010e-02  -7.0691424e-02  -8.1960472e-02  -7.5346684e-02   7.8905945e-02  -6.7209328e-02  -1.4602319e-01  -5.4137004e-02  -4.9335644e-02  -5.2024671e-02   5.3457575e-02  -1.1181393e-01  -5.5667363e-02  -7.4738270e-02  -1.2450814e-01   6.2359749e-02  -6.7086551e-02  -8.0568339e-02  -9.6696666e-02  -6.2554680e-02   5.0824806e-02  -6.6209661e-02  -1.0378167e-01   5.0553129e-02  -5.1023701e-02  -6.5195639e-02  -5.5300275e-02  -5.1262161e-02  -5.0667224e-02  -5.7270471e-02  -4.9182461e-02
   7.1224473e-01   7.0003339e-01   7.2847345e-01  -2.3570099e-01  -2.2950810e-01  -9.7301646e-01   2.8859799e+00   2.3595177e+00   1.2927950e+00   5.0823879e-01  -6.8778671e-02   1.9643718e+00   5.7506630e-01  -4.8503336e-01   7.6043482e+00  -3.5167141e-01   2.1308058e+00  -2.5649549e-01   7.8044076e-01  -4.8499761e-01   2.6890599e-02   9.4301903e-01  -7.0095882e-01   2.5797808e+00  -7.2883322e-01  -4.0804463e-01  -5.7782426e-01  -8.3286648e-01  -1.1732748e+00  -7.5968049e-01  -9.8060021e-01   1.2062134e+00  -1.3704791e+00  -3.5080516e-01  -1.4384264e+00  -6.0977696e-01  -6.1169544e-01  -3.0877559e-01  -5.6372719e-01  -7.3521185e-01  -4.6915834e-01  -4.1730424e-01  -6.1976166e-01  -6.1582154e-01  -4.8210230e-01  -3.5821676e-01  -5.0654930e-01  -6.5935773e-01  -2.0632776e-01  -4.3100753e-01  -4.9649729e-01  -3.4649144e-01  -3.8630316e-01  -3.7299531e-01  -4.6460438e-01  -2.4276216e-01  -1.4378803e-01   2.6925626e-01  -4.5304977e-01  -3.1179423e-01  -2.8127190e-01  -2.6272026e-01  -2.8079479e-01  -6.9680811e-02  -1.7554214e-01  -1.7875683e-01  -2.4176940e-01  -1.2385365e-01  -1.9387905e-01   2.4182970e-01  -9.0833096e-02  -1.6639038e-01   1.4889907e-01  -8.9226531e-02  -2.3678680e-01  -1.4152988e-01   8.3931633e+00   1.0962994e+00  -1.5914769e-01  -2.9860077e-01   3.5568889e+00  -2.6860522e-01  -2.4285169e-01  -1.7416056e-01   2.2318708e-01  -3.0804167e-01  -2.7313640e-01  -1.5684462e-01  -3.8647015e-01  -3.2594887e-01   4.8295359e+00  -1.6596484e-01  -2.6463008e-01  -2.6207044e-01  -1.3553471e-01  -1.5895256e-01  -1.3733879e-01  -3.2482424e-01  -2.0781814e-01  -7.1813765e-02  -1.3083813e-01  -1.5919534e-01  -1.0226433e-01   1.1637074e-01  -2.3576150e-01  -2.1615272e-01  -1.5707120e-01  -1.6032134e-01  -7.9936167e-02  -2.1103827e-01  -9.8016353e-02  -2.2881330e-01  -9.8689071e-02  -3.1220577e-01  -1.7722738e-01  -2.1045933e-01   4.9131402e-02  -1.8895778e-01  -5.8518498e-02  -9.0555388e-02  -1.1273305e-01  -4.0300437e-02  -2.4740107e-01  -2.1947708e-01  -1.3536572e-01  -9.5532462e-02  -2.3408029e-01  -2.3457467e-01   3.5351555e+00  -1.4283179e-01  -3.0155392e-01  -5.4762118e-02  -8.5488721e-02  -1.4879703e-01  -1.8273614e-01  -6.1026164e-02  -1.0014278e-01  -1.3203479e-01  -1.9754008e-01  -1.2126599e-01   1.2212974e-01  -1.0040980e-01  -8.4786235e-02  -1.4986685e-01  -7.0296990e-02  -2.3273603e-01  -1.0452728e-01  -7.2375560e-02  -1.0693567e-01  -1.2524187e-01  -1.6519811e-01  -6.7532654e-02  -7.4063041e-02  -5.4029970e-02  -5.7542018e-02  -1.3956395e-01  -1.1460078e-01  -1.0547166e-01  -1.5862253e-01  -9.2630564e-02  -6.3566093e-02  -6.1317010e-02  -7.0691424e-02  -8.1960472e-02  -7.5346684e-02   7.8905945e-02  -6.7209328e-02  -1.4602319e-01  -5.4137004e-02  -4.9335644e-02  -5.2024671e-02   5.3457575e-02  -1.1181393e-01  -5.5667363e-02  -7.4738270e-02  -1.2450814e-01   6.2359749e-02  -6.7086551e-02  -8.0568339e-02  -9.6696666e-02  -6.2554680e-02   5.0824806e-02  -6.6209661e-02  -1.0378167e-01   5.0553129e-02  -5.1023701e-02  -6.5195639e-02  -5.5300275e-02  -5.1262161e-02  -5.0667224e-02  -5.7270471e-02  -4.9182461e-02
  -4.6538719e-01  -1.1167493e-01  -2.7501019e-01  -2.3570099e-01  -2.2950810e-01  -8.0301948e-02  -2.2042254e-01  -2.3561197e-01  -1.6634774e-01  -8.3669831e-01   2.4872493e-01  -6.2157965e-01   2.7358281e-01  -4.8503336e-01  -3.1086134e-01  -3.5167141e-01   2.4982034e-01  -2.5649549e-01  -2.8447590e-01   1.3463679e-01   2.6890599e-02   4.8192426e-01   6.3897825e-01  -1.6950468e-01  -3.2158614e-01  -4.0804463e-01   1.0094283e+00   1.4253292e+00  -5.8686078e-01   7.8064606e-01  -8.2505432e-01  -4.6597394e-01  -2.0802206e-01  -3.5080516e-01  -3.0475572e-01  -6.0977696e-01  -6.1169544e-01  -3.0877559e-01   1.9581779e-01  -7.3521185e-01  -4.6915834e-01  -4.1730424e-01  -6.1976166e-01  -6.1582154e-01  -4.8210230e-01  -3.5821676e-01  -5.0654930e-01   1.8403429e+00  -2.0632776e-01  -4.3100753e-01   1.9510242e+00  -3.4649144e-01  -3.8630316e-01   1.8707985e+00   1.3044919e+00  -2.4276216e-01  -1.4378803e-01  -8.7213112e-01   1.8208278e+00  -3.1179423e-01   8.0683279e-01   2.4301527e+00  -2.8079479e-01  -6.9680811e-02  -1.7554214e-01  -1.7875683e-01  -2.4176940e-01  -1.2385365e-01  -1.9387905e-01   2.4182970e-01  -9.0833096e-02  -1.6639038e-01   1.4889907e-01  -8.9226531e-02  -2.3678680e-01  -1.4152988e-01  -1.4045015e-01  -2.4825959e-01  -1.5914769e-01   2.0916893e-01  -1.5889173e-01  -2.6860522e-01  -2.4285169e-01  -1.7416056e-01   2.2318708e-01  -3.0804167e-01  -2.7313640e-01  -1.5684462e-01  -3.8647015e-01  -3.2594887e-01  -1.6694081e-01  -1.6596484e-01  -2.6463008e-01  -2.6207044e-01  -1.3553471e-01  -1.5895256e-01  -1.3733879e-01  -3.2482424e-01  -2.0781814e-01  -7.1813765e-02  -1.3083813e-01   7.1143409e+00  -1.0226433e-01   1.1637074e-01  -2.3576150e-01  -2.1615272e-01  -1.5707120e-01  -1.6032134e-01  -7.9936167e-02  -2.1103827e-01  -9.8016353e-02  -2.2881330e-01  -9.8689071e-02  -3.1220577e-01  -1.7722738e-01  -2.1045933e-01   4.9131402e-02  -1.8895778e-01  -5.8518498e-02  -9.0555388e-02  -1.1273305e-01  -4.0300437e-02  -2.4740107e-01  -2.1947708e-01  -1.3536572e-01  -9.5532462e-02  -2.3408029e-01  -2.3457467e-01  -2.2836152e-01  -1.4283179e-01   2.4681051e+00  -5.4762118e-02  -8.5488721e-02  -1.4879703e-01  -1.8273614e-01  -6.1026164e-02  -1.0014278e-01  -1.3203479e-01  -1.9754008e-01  -1.2126599e-01   1.2212974e-01  -1.0040980e-01  -8.4786235e-02  -1.4986685e-01  -7.0296990e-02  -2.3273603e-01  -1.0452728e-01  -7.2375560e-02  -1.0693567e-01  -1.2524187e-01  -1.6519811e-01  -6.7532654e-02  -7.4063041e-02  -5.4029970e-02  -5.7542018e-02  -1.3956395e-01  -1.1460078e-01  -1.0547166e-01  -1.5862253e-01  -9.2630564e-02  -6.3566093e-02  -6.1317010e-02  -7.0691424e-02  -8.1960472e-02  -7.5346684e-02   7.8905945e-02  -6.7209328e-02  -1.4602319e-01  -5.4137004e-02  -4.9335644e-02  -5.2024671e-02   5.3457575e-02  -1.1181393e-01  -5.5667363e-02  -7.4738270e-02  -1.2450814e-01   6.2359749e-02  -6.7086551e-02  -8.0568339e-02  -9.6696666e-02  -6.2554680e-02   5.0824806e-02  -6.6209661e-02  -1.0378167e-01   5.0553129e-02  -5.1023701e-02  -6.5195639e-02  -5.5300275e-02  -5.1262161e-02  -5.0667224e-02  -5.7270471e-02  -4.9182461e-02
   2.1032986e+00  -1.6735304e-01   1.1534783e+00  -2.3570099e-01  -2.2950810e-01  -5.2200272e-01  -2.2042254e-01  -2.3561197e-01  -2.2614867e-01  -3.7457537e-01   3.4985570e-01   1.0277651e-01   1.9270948e-01  -4.8503336e-01  -3.1086134e-01  -3.5167141e-01   5.2316867e-02  -2.5649549e-01   7.5361146e-01   4.2150457e-01   2.6890599e-02  -4.1222576e-01  -6.1579333e-01  -1.6950468e-01  -7.2883322e-01   2.0346408e+00  -5.7782426e-01   7.2799835e-01  -5.4417164e-01   4.1300208e-01  -5.9490492e-01   8.8082765e-01  -1.3704791e+00  -3.5080516e-01  -7.5286203e-01  -6.0977696e-01   2.0213872e-01  -3.0877559e-01  -5.6372719e-01   1.5833263e+00  -4.6915834e-01  -4.1730424e-01   1.5686644e+00  -6.1582154e-01   1.0257869e+00  -3.5821676e-01  -5.0654930e-01   1.2833920e+00  -2.0632776e-01   1.1672715e+00  -4.9649729e-01  -3.4649144e-01  -3.8630316e-01  -3.7299531e-01  -4.6460438e-01  -2.4276216e-01  -1.4378803e-01   2.6925626e-01  -4.5304977e-01  -3.1179423e-01  -2.8127190e-01  -2.6272026e-01  -2.8079479e-01  -6.9680811e-02  -1.7554214e-01  -1.7875683e-01  -2.4176940e-01  -1.2385365e-01  -1.9387905e-01   2.4182970e-01  -9.0833096e-02  -1.6639038e-01   1.4889907e-01  -8.9226531e-02  -2.3678680e-01  -1.4152988e-01  -1.4045015e-01  -2.4825959e-01  -1.5914769e-01   2.0916893e-01  -1.5889173e-01  -2.6860522e-01  -2.4285169e-01  -1.7416056e-01   2.2318708e-01  -3.0804167e-01  -2.7313640e-01  -1.5684462e-01  -3.8647015e-01   1.7752225e+00  -1.6694081e-01  -1.6596484e-01  -2.6463008e-01  -2.6207044e-01  -1.3553471e-01  -1.5895256e-01  -1.3733879e-01  -3.2482424e-01  -2.0781814e-01  -7.1813765e-02  -1.3083813e-01  -1.5919534e-01  -1.0226433e-01   1.1637074e-01  -2.3576150e-01  -2.1615272e-01  -1.5707120e-01  -1.6032134e-01  -7.9936167e-02  -2.1103827e-01  -9.8016353e-02  -2.2881330e-01  -9.8689071e-02  -3.1220577e-01  -1.7722738e-01  -2.1045933e-01   4.9131402e-02  -1.8895778e-01  -5.8518498e-02  -9.0555388e-02  -1.1273305e-01  -4.0300437e-02  -2.4740107e-01  -2.1947708e-01  -1.3536572e-01  -9.5532462e-02  -2.3408029e-01  -2.3457467e-01  -2.2836152e-01  -1.4283179e-01  -3.0155392e-01  -5.4762118e-02  -8.5488721e-02  -1.4879703e-01  -1.8273614e-01  -6.1026164e-02  -1.0014278e-01  -1.3203479e-01  -1.9754008e-01  -1.2126599e-01   1.2212974e-01  -1.0040980e-01  -8.4786235e-02  -1.4986685e-01  -7.0296990e-02  -2.3273603e-01  -1.0452728e-01  -7.2375560e-02  -1.0693567e-01  -1.2524187e-01  -1.6519811e-01  -6.7532654e-02  -7.4063041e-02  -5.4029970e-02  -5.7542018e-02  -1.3956395e-01  -1.1460078e-01  -1.0547166e-01  -1.5862253e-01  -9.2630564e-02  -6.3566093e-02  -6.1317010e-02  -7.0691424e-02  -8.1960472e-02  -7.5346684e-02   7.8905945e-02  -6.7209328e-02  -1.4602319e-01  -5.4137004e-02  -4.9335644e-02  -5.2024671e-02   5.3457575e-02  -1.1181393e-01  -5.5667363e-02  -7.4738270e-02  -1.2450814e-01   6.2359749e-02  -6.7086551e-02  -8.0568339e-02  -9.6696666e-02  -6.2554680e-02   5.0824806e-02  -6.6209661e-02  -1.0378167e-01   5.0553129e-02  -5.1023701e-02  -6.5195639e-02  -5.5300275e-02  -5.1262161e-02  -5.0667224e-02  -5.7270471e-02  -4.9182461e-02
  -4.6538719e-01   7.2227740e-02  -4.3733843e-01  -2.3570099e-01  -2.2950810e-01   1.6582649e-01  -2.2042254e-01  -2.3561197e-01  -9.2581959e-01   9.0980768e-01   2.4872493e-01  -6.2157965e-01   1.9270948e-01  -4.8503336e-01  -3.1086134e-01  -3.5167141e-01   2.4982034e-01  -2.5649549e-01  -3.5670862e-01   4.2150457e-01   2.6890599e-02  -4.1222576e-01   5.3252139e-01  -1.6950468e-01   3.1233619e-01  -4.0804463e-01   1.2841451e+00   1.4614603e+00  -8.6995719e-01   1.3473700e+00   9.8444657e-01   8.0126774e-01  -1.0839773e+00   1.0635026e+00  -9.8521345e-01   5.9957026e-01   2.2395283e-01   7.5670519e-01  -5.6372719e-01  -7.3521185e-01  -4.6915834e-01   1.0021096e+00  -6.1976166e-01  -6.1582154e-01   1.0514410e+00  -3.5821676e-01   1.3252205e+00   2.5281371e-01  -2.0632776e-01  -4.3100753e-01  -4.9649729e-01  -3.4649144e-01  -3.8630316e-01  -3.7299531e-01  -4.6460438e-01  -2.4276216e-01  -1.4378803e-01   2.6925626e-01  -4.5304977e-01   3.3882009e+00  -2.8127190e-01  -2.6272026e-01   2.8098434e+00  -6.9680811e-02  -1.7554214e-01  -1.7875683e-01   2.2539809e+00  -1.2385365e-01  -1.9387905e-01   2.4182970e-01  -9.0833096e-02  -1.6639038e-01   1.4889907e-01  -8.9226531e-02  -2.3678680e-01  -1.4152988e-01  -1.4045015e-01  -2.4825959e-01  -1.5914769e-01   2.0916893e-01  -1.5889173e-01  -2.6860522e-01  -2.4285169e-01  -1.7416056e-01   2.2318708e-01  -3.0804167e-01  -2.7313640e-01  -1.5684462e-01  -3.8647015e-01  -3.2594887e-01  -1.6694081e-01  -1.6596484e-01  -2.6463008e-01  -2.6207044e-01  -1.3553471e-01  -1.5895256e-01  -1.3733879e-01  -3.2482424e-01  -2.0781814e-01  -7.1813765e-02  -1.3083813e-01  -1.5919534e-01  -1.0226433e-01   1.1637074e-01  -2.3576150e-01  -2.1615272e-01  -1.5707120e-01  -1.6032134e-01  -7.9936167e-02  -2.1103827e-01  -9.8016353e-02  -2.2881330e-01  -9.8689071e-02  -3.1220577e-01  -1.7722738e-01  -2.1045933e-01   4.9131402e-02  -1.8895778e-01  -5.8518498e-02  -9.0555388e-02  -1.1273305e-01  -4.0300437e-02  -2.4740107e-01  -2.1947708e-01  -1.3536572e-01  -9.5532462e-02  -2.3408029e-01  -2.3457467e-01  -2.2836152e-01  -1.4283179e-01  -3.0155392e-01  -5.4762118e-02  -8.5488721e-02  -1.4879703e-01  -1.8273614e-01  -6.1026164e-02  -1.0014278e-01  -1.3203479e-01  -1.9754008e-01  -1.2126599e-01   1.2212974e-01  -1.0040980e-01  -8.4786235e-02  -1.4986685e-01  -7.0296990e-02  -2.3273603e-01  -1.0452728e-01  -7.2375560e-02  -1.0693567e-01  -1.2524187e-01  -1.6519811e-01  -6.7532654e-02  -7.4063041e-02  -5.4029970e-02  -5.7542018e-02  -1.3956395e-01  -1.1460078e-01  -1.0547166e-01   5.7143311e+00  -9.2630564e-02  -6.3566093e-02  -6.1317010e-02  -7.0691424e-02  -8.1960472e-02  -7.5346684e-02   7.8905945e-02  -6.7209328e-02  -1.4602319e-01  -5.4137004e-02  -4.9335644e-02  -5.2024671e-02   5.3457575e-02  -1.1181393e-01  -5.5667363e-02  -7.4738270e-02  -1.2450814e-01   6.2359749e-02  -6.7086551e-02  -8.0568339e-02  -9.6696666e-02  -6.2554680e-02   5.0824806e-02  -6.6209661e-02  -1.0378167e-01   5.0553129e-02  -5.1023701e-02  -6.5195639e-02  -5.5300275e-02  -5.1262161e-02  -5.0667224e-02  -5.7270471e-02  -4.9182461e-02
   2.2404985e+00  -1.1167493e-01   1.3276122e+00  -2.3570099e-01  -2.2950810e-01  -6.5667283e-02  -2.2042254e-01  -2.3561197e-01  -1.7232783e-01  -8.3669831e-01   3.9336545e-01   1.6796856e-01   1.9270948e-01  -4.8503336e-01  -3.1086134e-01  -3.5167141e-01   3.3446469e-01  -2.5649549e-01   8.0520626e-01   4.2150457e-01   2.6890599e-02  -4.1222576e-01  -6.4418182e-01  -1.6950468e-01  -7.2883322e-01   2.5416133e+00  -5.7782426e-01  -8.3286648e-01   9.7241623e-01  -7.5968049e-01  -6.3903449e-02   7.0598641e-01  -2.6833823e-01  -3.5080516e-01   5.9145691e-01  -6.0977696e-01  -6.1169544e-01  -3.0877559e-01  -5.6372719e-01   1.8231751e+00  -4.6915834e-01  -4.1730424e-01   1.7170322e+00  -6.1582154e-01  -4.8210230e-01  -3.5821676e-01  -5.0654930e-01  -6.5935773e-01  -2.0632776e-01   1.3377546e+00  -4.9649729e-01  -3.4649144e-01  -3.8630316e-01  -3.7299531e-01  -4.6460438e-01  -2.4276216e-01  -1.4378803e-01   2.6925626e-01  -4.5304977e-01  -3.1179423e-01  -2.8127190e-01  -2.6272026e-01   2.9172105e+00  -6.9680811e-02   3.9340953e+00  -1.7875683e-01   2.4789500e+00  -1.2385365e-01  -1.9387905e-01   2.4182970e-01  -9.0833096e-02  -1.6639038e-01   1.4889907e-01  -8.9226531e-02  -2.3678680e-01  -1.4152988e-01  -1.4045015e-01  -2.4825959e-01  -1.5914769e-01   2.0916893e-01  -1.5889173e-01  -2.6860522e-01  -2.4285169e-01  -1.7416056e-01   2.2318708e-01  -3.0804167e-01  -2.7313640e-01  -1.5684462e-01   2.2204928e+00  -3.2594887e-01  -1.6694081e-01  -1.6596484e-01  -2.6463008e-01  -2.6207044e-01  -1.3553471e-01  -1.5895256e-01  -1.3733879e-01  -3.2482424e-01  -2.0781814e-01  -7.1813765e-02  -1.3083813e-01  -1.5919534e-01  -1.0226433e-01   1.1637074e-01  -2.3576150e-01  -2.1615272e-01  -1.5707120e-01  -1.6032134e-01  -7.9936167e-02  -2.1103827e-01  -9.8016353e-02  -2.2881330e-01  -9.8689071e-02  -3.1220577e-01  -1.7722738e-01  -2.1045933e-01   4.9131402e-02  -1.8895778e-01  -5.8518498e-02  -9.0555388e-02  -1.1273305e-01  -4.0300437e-02  -2.4740107e-01  -2.1947708e-01  -1.3536572e-01  -9.5532462e-02  -2.3408029e-01  -2.3457467e-01  -2.2836152e-01  -1.4283179e-01  -3.0155392e-01  -5.4762118e-02  -8.5488721e-02  -1.4879703e-01  -1.8273614e-01  -6.1026164e-02  -1.0014278e-01  -1.3203479e-01  -1.9754008e-01  -1.2126599e-01   1.2212974e-01  -1.0040980e-01  -8.4786235e-02  -1.4986685e-01  -7.0296990e-02  -2.3273603e-01  -1.0452728e-01  -7.2375560e-02  -1.0693567e-01  -1.2524187e-01  -1.6519811e-01  -6.7532654e-02  -7.4063041e-02  -5.4029970e-02  -5.7542018e-02  -1.3956395e-01  -1.1460078e-01  -1.0547166e-01  -1.5862253e-01  -9.2630564e-02  -6.3566093e-02  -6.1317010e-02  -7.0691424e-02  -8.1960472e-02  -7.5346684e-02   7.8905945e-02  -6.7209328e-02  -1.4602319e-01  -5.4137004e-02  -4.9335644e-02  -5.2024671e-02   5.3457575e-02  -1.1181393e-01  -5.5667363e-02  -7.4738270e-02  -1.2450814e-01   6.2359749e-02  -6.7086551e-02  -8.0568339e-02  -9.6696666e-02  -6.2554680e-02   5.0824806e-02  -6.6209661e-02  -1.0378167e-01   5.0553129e-02  -5.1023701e-02  -6.5195639e-02  -5.5300275e-02  -5.1262161e-02  -5.0667224e-02  -5.7270471e-02  -4.9182461e-02
  -4.6538719e-01  -1.1167493e-01  -8.3578046e-01  -2.3570099e-01  -2.2950810e-01   9.8137641e-01  -2.2042254e-01  -2.3561197e-01   1.0775117e+00  -8.3669831e-01   2.4872493e-01   1.1313622e+00   1.9270948e-01   1.0143656e+00  -3.1086134e-01   3.3044522e+00  -1.8850982e+00  -2.5649549e-01  -6.9104292e-01   4.2150457e-01   2.6890599e-02  -4.1222576e-01   1.0165453e+00  -1.6950468e-01  -7.2883322e-01  -4.0804463e-01  -5.7782426e-01  -8.3286648e-01  -1.1732748e+00  -7.5968049e-01  -9.9508207e-01  -1.3248928e-01  -1.3536850e-01  -3.5080516e-01  -9.7244689e-01   4.3552632e-01  -6.1169544e-01  -6.4972944e-01  -5.6372719e-01  -7.3521185e-01  -4.6915834e-01  -4.1730424e-01  -6.1976166e-01  -6.1582154e-01  -4.8210230e-01  -3.5821676e-01   1.0314461e+00  -6.5935773e-01  -2.0632776e-01  -4.3100753e-01  -4.9649729e-01  -3.4649144e-01  -3.8630316e-01  -3.7299531e-01  -4.6460438e-01  -2.4276216e-01  -1.4378803e-01   2.6925626e-01  -4.5304977e-01  -3.1179423e-01  -2.8127190e-01  -2.6272026e-01  -2.8079479e-01  -6.9680811e-02  -1.7554214e-01  -1.7875683e-01  -2.4176940e-01  -1.2385365e-01  -1.9387905e-01   2.4182970e-01  -9.0833096e-02  -1.6639038e-01   1.4889907e-01  -8.9226531e-02  -2.3678680e-01  -1.4152988e-01  -1.4045015e-01   5.4180959e+00   4.8485246e+00  -5.5177313e+00   4.6688081e+00  -2.6860522e-01  -2.4285169e-01  -1.7416056e-01   2.2318708e-01  -3.0804167e-01  -2.7313640e-01   2.3749697e+00  -2.5313693e-01  -3.2594887e-01  -1.6694081e-01  -1.6596484e-01  -2.6463008e-01  -2.6207044e-01  -1.3553471e-01  -1.5895256e-01  -1.3733879e-01  -3.2482424e-01  -2.0781814e-01  -7.1813765e-02  -1.3083813e-01  -1.5919534e-01  -1.0226433e-01   1.1637074e-01  -2.3576150e-01  -2.1615272e-01  -1.5707120e-01  -1.6032134e-01  -7.9936167e-02  -2.1103827e-01  -9.8016353e-02  -2.2881330e-01  -9.8689071e-02  -1.5426706e-01  -1.7722738e-01  -2.1045933e-01   4.9131402e-02  -1.8895778e-01  -5.8518498e-02  -9.0555388e-02  -1.1273305e-01  -4.0300437e-02  -2.4740107e-01  -2.1947708e-01  -1.3536572e-01  -9.5532462e-02  -2.3408029e-01  -2.3457467e-01   1.8182640e+00  -1.4283179e-01  -3.0155392e-01  -5.4762118e-02  -8.5488721e-02  -1.4879703e-01  -1.8273614e-01  -6.1026164e-02  -1.0014278e-01  -1.3203479e-01  -1.9754008e-01  -1.2126599e-01   1.2212974e-01  -1.0040980e-01  -8.4786235e-02  -1.4986685e-01  -7.0296990e-02  -2.3273603e-01  -1.0452728e-01  -7.2375560e-02  -1.0693567e-01  -1.2524187e-01  -1.6519811e-01  -6.7532654e-02  -7.4063041e-02  -5.4029970e-02  -5.7542018e-02  -1.3956395e-01  -1.1460078e-01  -1.0547166e-01  -1.5862253e-01  -9.2630564e-02   4.6572261e+00   1.4662750e+01  -7.0691424e-02  -8.1960472e-02  -7.5346684e-02   7.8905945e-02  -6.7209328e-02  -1.4602319e-01  -5.4137004e-02  -4.9335644e-02  -5.2024671e-02   5.3457575e-02  -1.1181393e-01  -5.5667363e-02  -7.4738270e-02  -1.2450814e-01   6.2359749e-02  -6.7086551e-02  -8.0568339e-02  -9.6696666e-02  -6.2554680e-02   5.0824806e-02  -6.6209661e-02  -1.0378167e-01   5.0553129e-02  -5.1023701e-02  -6.5195639e-02  -5.5300275e-02  -5.1262161e-02  -5.0667224e-02  -5.7270471e-02  -4.9182461e-02
  -4.6538719e-01  -1.1167493e-01  -2.5435024e-01  -2.3570099e-01  -2.2950810e-01   6.9081181e-01  -2.2042254e-01  -2.3561197e-01  -9.2581959e-01  -8.3669831e-01   2.4872493e-01  -6.2157965e-01   1.9270948e-01  -4.8503336e-01  -3.1086134e-01  -3.5167141e-01   2.4982034e-01  -2.5649549e-01  -3.0924140e-01   4.2150457e-01   2.6890599e-02  -4.1222576e-01   5.9213723e-01  -1.6950468e-01   6.2609211e-02  -4.0804463e-01  -5.7782426e-01  -5.4635965e-03   1.1633940e+00   3.6940793e-01   1.6039469e-01   7.6315521e-01  -1.3365340e-02  -3.5080516e-01   9.2338751e-01   6.8731470e-01  -6.1169544e-01   1.3107552e+00   1.6797436e+00  -7.3521185e-01  -4.6915834e-01   1.1041034e+00  -6.1976166e-01  -6.1582154e-01  -4.8210230e-01  -3.5821676e-01   1.5210701e+00  -6.5935773e-01  -2.0632776e-01  -4.3100753e-01  -4.9649729e-01  -3.4649144e-01  -3.8630316e-01  -3.7299531e-01  -4.6460438e-01  -2.4276216e-01  -1.4378803e-01   2.6925626e-01  -4.5304977e-01  -3.1179423e-01  -2.8127190e-01  -2.6272026e-01  -2.8079479e-01  -6.9680811e-02  -1.7554214e-01  -1.7875683e-01  -2.4176940e-01  -1.2385365e-01  -1.9387905e-01   2.4182970e-01  -9.0833096e-02  -1.6639038e-01   1.4889907e-01  -8.9226531e-02  -2.3678680e-01  -1.4152988e-01  -1.4045015e-01  -2.4825959e-01  -1.5914769e-01   2.0916893e-01  -1.5889173e-01  -2.6860522e-01  -2.4285169e-01  -1.7416056e-01   2.2318708e-01  -3.0804167e-01  -2.7313640e-01  -1.5684462e-01  -3.8647015e-01  -3.2594887e-01  -1.6694081e-01  -1.6596484e-01  -2.6463008e-01  -2.6207044e-01  -1.3553471e-01  -1.5895256e-01  -1.3733879e-01  -3.2482424e-01  -2.0781814e-01  -7.1813765e-02  -1.3083813e-01  -1.5919534e-01  -1.0226433e-01   1.1637074e-01  -2.3576150e-01  -2.1615272e-01  -1.5707120e-01   3.7607473e+00  -7.9936167e-02   3.9785959e+00  -9.8016353e-02  -2.2881330e-01  -9.8689071e-02  -3.1220577e-01  -1.7722738e-01  -2.1045933e-01   4.9131402e-02  -1.8895778e-01  -5.8518498e-02  -9.0555388e-02  -1.1273305e-01  -4.0300437e-02   4.1835843e+00   7.0240635e+00  -1.3536572e-01  -9.5532462e-02  -2.3408029e-01  -2.3457467e-01  -2.2836152e-01  -1.4283179e-01  -3.0155392e-01  -5.4762118e-02  -8.5488721e-02   4.2445152e+00  -1.8273614e-01  -6.1026164e-02  -1.0014278e-01  -1.3203479e-01  -1.9754008e-01  -1.2126599e-01   1.2212974e-01  -1.0040980e-01  -8.4786235e-02  -1.4986685e-01  -7.0296990e-02  -2.3273603e-01  -1.0452728e-01  -7.2375560e-02  -1.0693567e-01  -1.2524187e-01  -1.6519811e-01  -6.7532654e-02  -7.4063041e-02  -5.4029970e-02  -5.7542018e-02  -1.3956395e-01  -1.1460078e-01  -1.0547166e-01  -1.5862253e-01  -9.2630564e-02  -6.3566093e-02  -6.1317010e-02  -7.0691424e-02  -8.1960472e-02  -7.5346684e-02   7.8905945e-02  -6.7209328e-02  -1.4602319e-01  -5.4137004e-02  -4.9335644e-02  -5.2024671e-02   5.3457575e-02  -1.1181393e-01  -5.5667363e-02  -7.4738270e-02  -1.2450814e-01   6.2359749e-02  -6.7086551e-02  -8.0568339e-02  -9.6696666e-02  -6.2554680e-02   5.0824806e-02  -6.6209661e-02  -1.0378167e-01   5.0553129e-02  -5.1023701e-02  -6.5195639e-02  -5.5300275e-02  -5.1262161e-02  -5.0667224e-02  -5.7270471e-02  -4.9182461e-02
  -2.5730078e-01  -1.2658227e+00   2.5624585e-01  -2.3570099e-01  -2.2950810e-01  -2.8888270e+00   4.8427062e-01  -2.3561197e-01   1.6336603e+00   7.7986399e-02  -6.2734981e-01   2.1382173e+00  -1.9988447e-01  -4.8503336e-01  -3.1086134e-01  -3.5167141e-01  -7.7531675e-01  -2.5649549e-01   6.4835807e-01  -5.6532059e-01   2.6890599e-02   4.5700021e-01  -2.1913549e+00  -1.6765992e-01   1.0487070e-01  -4.0804463e-01  -5.7782426e-01  -8.3286648e-01   9.9488419e-01  -7.5968049e-01  -1.0605674e+00  -2.6002757e+00   2.4815307e+00  -3.5080516e-01   1.0893528e+00  -6.0977696e-01   1.2173339e+00  -3.0877559e-01  -5.6372719e-01   1.2064211e+00   8.6070853e-01  -4.1730424e-01   9.5293771e-01   3.1683731e+00   2.8244223e+00  -3.5821676e-01  -5.0654930e-01  -6.5935773e-01  -2.0632776e-01   3.0638959e+00   3.9846990e-01  -3.4649144e-01   2.0072301e+00  -3.7299531e-01   3.3223673e+00  -2.4276216e-01  -1.4378803e-01   2.6925626e-01  -4.5304977e-01  -3.1179423e-01   3.1860468e+00   8.4291270e+00  -2.8079479e-01  -6.9680811e-02  -1.7554214e-01  -1.7875683e-01  -2.4176940e-01  -1.2385365e-01  -1.9387905e-01   2.4182970e-01  -9.0833096e-02  -1.6639038e-01   1.4889907e-01  -8.9226531e-02  -2.3678680e-01  -1.4152988e-01   7.0017446e-01  -2.4825959e-01  -1.5914769e-01   2.0916893e-01  -1.5889173e-01  -2.6860522e-01  -2.4285169e-01  -1.7416056e-01   2.2318708e-01  -3.0804167e-01  -2.7313640e-01  -1.5684462e-01   2.2403933e+00   2.2114031e+00  -1.6694081e-01   5.4517010e+00  -2.6463008e-01  -2.6207044e-01  -1.3553471e-01  -1.5895256e-01  -1.3733879e-01   2.0470497e+00  -2.0781814e-01  -7.1813765e-02  -1.3083813e-01  -1.5919534e-01  -1.0226433e-01   1.1637074e-01  -2.3576150e-01  -2.1615272e-01  -1.5707120e-01  -1.6032134e-01  -7.9936167e-02  -2.1103827e-01  -9.8016353e-02  -2.2881330e-01  -9.8689071e-02   3.2944542e+00  -1.7722738e-01  -2.1045933e-01   4.9131402e-02  -1.8895778e-01  -5.8518498e-02  -9.0555388e-02  -1.1273305e-01  -4.0300437e-02  -2.4740107e-01  -2.1947708e-01  -1.3536572e-01  -9.5532462e-02  -2.3408029e-01  -2.3457467e-01  -2.2836152e-01  -1.4283179e-01  -3.0155392e-01  -5.4762118e-02  -8.5488721e-02  -1.4879703e-01  -1.8273614e-01  -6.1026164e-02  -1.0014278e-01  -1.3203479e-01  -1.9754008e-01  -1.2126599e-01   1.2212974e-01  -1.0040980e-01  -8.4786235e-02  -1.4986685e-01  -7.0296990e-02  -2.3273603e-01  -1.0452728e-01  -7.2375560e-02  -1.0693567e-01  -1.2524187e-01  -1.6519811e-01  -6.7532654e-02  -7.4063041e-02  -5.4029970e-02  -5.7542018e-02  -1.3956395e-01  -1.1460078e-01  -1.0547166e-01  -1.5862253e-01  -9.2630564e-02  -6.3566093e-02  -6.1317010e-02  -7.0691424e-02  -8.1960472e-02  -7.5346684e-02   7.8905945e-02  -6.7209328e-02  -1.4602319e-01  -5.4137004e-02  -4.9335644e-02  -5.2024671e-02   5.3457575e-02  -1.1181393e-01  -5.5667363e-02  -7.4738270e-02  -1.2450814e-01   6.2359749e-02  -6.7086551e-02  -8.0568339e-02  -9.6696666e-02  -6.2554680e-02   5.0824806e-02  -6.6209661e-02  -1.0378167e-01   5.0553129e-02  -5.1023701e-02  -6.5195639e-02  -5.5300275e-02  -5.1262161e-02  -5.0667224e-02  -5.7270471e-02  -4.9182461e-02
   6.5470489e+00   2.0000350e+00   1.6050459e+00  -2.3570099e-01  -2.2950810e-01   1.5774064e+00  -2.2042254e-01   2.7296058e+00  -9.2581959e-01   7.3770673e-01   1.0895215e+00  -6.2157965e-01   6.8153246e-01  -4.8503336e-01  -3.1086134e-01  -3.5167141e-01   2.4982034e-01  -2.5649549e-01  -6.9104292e-01   2.4900141e-01   2.6890599e-02   1.8589776e+00   1.5069610e-01  -1.6950468e-01  -7.2883322e-01  -4.0804463e-01  -5.7782426e-01  -8.3286648e-01  -1.1732748e+00  -7.5968049e-01  -9.8060021e-01   1.2062134e+00  -1.3704791e+00  -3.5080516e-01  -1.4384264e+00  -6.0977696e-01  -6.1169544e-01  -3.0877559e-01  -5.6372719e-01  -7.3521185e-01  -4.6915834e-01  -4.1730424e-01  -6.1976166e-01  -6.1582154e-01  -4.8210230e-01  -3.5821676e-01  -5.0654930e-01  -6.5935773e-01  -2.0632776e-01  -4.3100753e-01  -4.9649729e-01   1.8500751e+00  -3.8630316e-01  -3.7299531e-01  -4.6460438e-01  -2.4276216e-01  -1.4378803e-01   2.6925626e-01  -4.5304977e-01  -3.1179423e-01  -2.8127190e-01  -2.6272026e-01  -2.8079479e-01  -6.9680811e-02  -1.7554214e-01  -1.7875683e-01  -2.4176940e-01  -1.2385365e-01  -1.9387905e-01   2.4182970e-01  -9.0833096e-02  -1.6639038e-01   1.4889907e-01  -8.9226531e-02  -2.3678680e-01  -1.4152988e-01  -1.4045015e-01  -2.4825959e-01  -1.5914769e-01   2.0916893e-01  -1.5889173e-01  -2.6860522e-01  -2.4285169e-01  -1.7416056e-01   2.2318708e-01  -3.0804167e-01  -2.7313640e-01  -1.5684462e-01  -3.8647015e-01  -3.2594887e-01  -1.6694081e-01  -1.6596484e-01  -2.6463008e-01  -2.6207044e-01  -1.3553471e-01  -1.5895256e-01  -1.3733879e-01  -3.2482424e-01  -2.0781814e-01  -7.1813765e-02  -1.3083813e-01  -1.5919534e-01  -1.0226433e-01   1.1637074e-01  -2.3576150e-01  -2.1615272e-01  -1.5707120e-01  -1.6032134e-01  -7.9936167e-02  -2.1103827e-01  -9.8016353e-02  -2.2881330e-01  -9.8689071e-02  -3.1220577e-01  -1.7722738e-01  -2.1045933e-01   4.9131402e-02  -1.8895778e-01  -5.8518498e-02  -9.0555388e-02  -1.1273305e-01  -4.0300437e-02  -2.4740107e-01  -2.1947708e-01  -1.3536572e-01  -9.5532462e-02  -2.3408029e-01  -2.3457467e-01  -2.2836152e-01  -1.4283179e-01  -3.0155392e-01  -5.4762118e-02  -8.5488721e-02  -1.4879703e-01  -1.8273614e-01  -6.1026164e-02  -1.0014278e-01  -1.3203479e-01  -1.9754008e-01  -1.2126599e-01   1.2212974e-01  -1.0040980e-01  -8.4786235e-02  -1.4986685e-01  -7.0296990e-02  -2.3273603e-01  -1.0452728e-01  -7.2375560e-02  -1.0693567e-01  -1.2524187e-01  -1.6519811e-01  -6.7532654e-02  -7.4063041e-02  -5.4029970e-02  -5.7542018e-02  -1.3956395e-01  -1.1460078e-01  -1.0547166e-01  -1.5862253e-01  -9.2630564e-02  -6.3566093e-02  -6.1317010e-02   1.8397769e+01  -8.1960472e-02  -7.5346684e-02   7.8905945e-02  -6.7209328e-02  -1.4602319e-01  -5.4137004e-02  -4.9335644e-02  -5.2024671e-02   5.3457575e-02  -1.1181393e-01  -5.5667363e-02  -7.4738270e-02  -1.2450814e-01   6.2359749e-02  -6.7086551e-02  -8.0568339e-02  -9.6696666e-02  -6.2554680e-02   5.0824806e-02  -6.6209661e-02  -1.0378167e-01   5.0553129e-02  -5.1023701e-02  -6.5195639e-02  -5.5300275e-02  -5.1262161e-02  -5.0667224e-02  -5.7270471e-02  -4.9182461e-02
  -2.7178298e-01  -9.9948090e-01   2.8871150e-01  -2.3570099e-01  -2.2950810e-01  -2.9686525e+00   4.7947679e-01  -2.3561197e-01   1.6217002e+00  -4.2875530e-01  -3.3496492e+00   2.1164866e+00  -2.1472831e-01  -4.8503336e-01  -3.1086134e-01  -3.5167141e-01  -8.2234139e-01  -2.5649549e-01   6.5042187e-01  -5.6149568e-01   2.6890599e-02   4.5388471e-01  -2.1629664e+00  -1.8557193e-01   1.5097414e-01  -4.0804463e-01  -5.7782426e-01  -1.7347335e-01   1.2307979e+00  -3.0048880e-01   6.7749809e-02  -3.1290871e+00   2.1525334e+00  -3.5080516e-01   1.0893528e+00  -6.0977696e-01   3.0953127e-01  -3.0877559e-01  -5.6372719e-01   1.1892890e+00  -4.6915834e-01  -4.1730424e-01   9.5108311e-01   3.2381922e+00   1.2310195e+00  -3.5821676e-01  -5.0654930e-01   3.1201715e-01  -2.0632776e-01   3.0496890e+00   5.3264126e-01  -3.4649144e-01   2.1192083e+00  -3.7299531e-01   3.3960797e+00  -2.4276216e-01  -1.4378803e-01   2.6925626e-01  -4.5304977e-01  -3.1179423e-01   4.0955074e+00   2.7234358e+00  -2.8079479e-01  -6.9680811e-02  -1.7554214e-01  -1.7875683e-01  -2.4176940e-01  -1.2385365e-01  -1.9387905e-01   2.4182970e-01  -9.0833096e-02  -1.6639038e-01   1.4889907e-01  -8.9226531e-02  -2.3678680e-01  -1.4152988e-01   6.3139608e-01  -2.4825959e-01  -1.5914769e-01   2.0916893e-01  -1.5889173e-01  -2.6860522e-01  -2.4285169e-01  -1.7416056e-01   2.2318708e-01  -3.0804167e-01  -2.7313640e-01  -1.5684462e-01   2.2005924e+00   2.1832624e+00  -1.6694081e-01   5.3564863e+00  -2.6463008e-01  -2.6207044e-01  -1.3553471e-01  -1.5895256e-01  -1.3733879e-01   2.0308040e+00  -2.0781814e-01  -7.1813765e-02  -1.3083813e-01  -1.5919534e-01  -1.0226433e-01   1.1637074e-01  -2.3576150e-01  -2.1615272e-01  -1.5707120e-01  -1.6032134e-01  -7.9936167e-02  -2.1103827e-01  -9.8016353e-02  -2.2881330e-01  -9.8689071e-02   3.3416001e+00  -1.7722738e-01  -2.1045933e-01  -2.5505595e+00   3.3248704e+00  -5.8518498e-02  -9.0555388e-02  -1.1273305e-01  -4.0300437e-02  -2.4740107e-01  -2.1947708e-01  -1.3536572e-01  -9.5532462e-02  -2.3408029e-01  -2.3457467e-01  -2.2836152e-01  -1.4283179e-01  -3.0155392e-01  -5.4762118e-02  -8.5488721e-02  -1.4879703e-01  -1.8273614e-01  -6.1026164e-02  -1.0014278e-01  -1.3203479e-01  -1.9754008e-01  -1.2126599e-01   1.2212974e-01  -1.0040980e-01  -8.4786235e-02  -1.4986685e-01  -7.0296990e-02  -2.3273603e-01  -1.0452728e-01  -7.2375560e-02  -1.0693567e-01  -1.2524187e-01  -1.6519811e-01  -6.7532654e-02  -7.4063041e-02  -5.4029970e-02  -5.7542018e-02  -1.3956395e-01  -1.1460078e-01  -1.0547166e-01  -1.5862253e-01  -9.2630564e-02  -6.3566093e-02  -6.1317010e-02  -7.0691424e-02  -8.1960472e-02  -7.5346684e-02   7.8905945e-02  -6.7209328e-02  -1.4602319e-01  -5.4137004e-02  -4.9335644e-02  -5.2024671e-02   5.3457575e-02  -1.1181393e-01  -5.5667363e-02  -7.4738270e-02  -1.2450814e-01   6.2359749e-02  -6.7086551e-02  -8.0568339e-02  -9.6696666e-02  -6.2554680e-02   5.0824806e-02  -6.6209661e-02  -1.0378167e-01   5.0553129e-02  -5.1023701e-02  -6.5195639e-02  -5.5300275e-02  -5.1262161e-02  -5.0667224e-02  -5.7270471e-02  -4.9182461e-02
  -4.6538719e-01   1.2771073e+00   2.5878696e+00  -2.3570099e-01  -2.2950810e-01   4.8778910e-01  -2.2042254e-01  -2.3561197e-01  -9.2581959e-01  -1.1642394e-01   2.4872493e-01  -6.2157965e-01   1.9270948e-01  -4.8503336e-01  -3.1086134e-01  -3.5167141e-01   2.4982034e-01  -2.5649549e-01   3.5810065e+00   4.2150457e-01   2.6890599e-02  -4.1222576e-01  -2.4390401e-01  -1.6950468e-01   1.1729338e+00  -4.0804463e-01  -5.7782426e-01  -8.3286648e-01  -8.0480008e-01  -3.3681726e-01   1.0675818e-01   7.0122235e-01   5.3496346e-01   1.3209124e+00  -3.6731187e-01  -6.0977696e-01   3.7832962e-01  -3.0877559e-01   1.7993016e+00  -7.3521185e-01   1.0173196e+00  -4.1730424e-01  -6.1976166e-01   7.7357835e-01  -4.8210230e-01  -3.5821676e-01  -5.0654930e-01   6.6432526e-02  -2.0632776e-01  -4.3100753e-01  -4.9649729e-01   1.5691582e+00  -3.8630316e-01  -3.7299531e-01  -4.6460438e-01  -2.4276216e-01   5.5739020e+00   2.6925626e-01  -4.5304977e-01  -3.1179423e-01  -2.8127190e-01  -2.6272026e-01  -2.8079479e-01  -6.9680811e-02  -1.7554214e-01  -1.7875683e-01  -2.4176940e-01  -1.2385365e-01  -1.9387905e-01   2.4182970e-01  -9.0833096e-02  -1.6639038e-01   1.4889907e-01  -8.9226531e-02  -2.3678680e-01  -1.4152988e-01  -1.4045015e-01  -2.4825959e-01  -1.5914769e-01   2.0916893e-01  -1.5889173e-01   2.3479628e+00  -2.4285169e-01  -1.7416056e-01  -1.1916119e+00  -3.0804167e-01   2.7143787e+00  -1.5684462e-01  -3.8647015e-01  -3.2594887e-01  -1.6694081e-01  -1.6596484e-01  -2.6463008e-01  -2.6207044e-01  -1.3553471e-01  -1.5895256e-01  -1.3733879e-01  -3.2482424e-01  -2.0781814e-01  -7.1813765e-02  -1.3083813e-01  -1.5919534e-01  -1.0226433e-01   1.1637074e-01  -2.3576150e-01  -2.1615272e-01  -1.5707120e-01  -1.6032134e-01  -7.9936167e-02  -2.1103827e-01  -9.8016353e-02  -2.2881330e-01  -9.8689071e-02  -3.1220577e-01  -1.7722738e-01  -2.1045933e-01   4.9131402e-02  -1.8895778e-01  -5.8518498e-02  -9.0555388e-02  -1.1273305e-01  -4.0300437e-02  -2.4740107e-01  -2.1947708e-01  -1.3536572e-01  -9.5532462e-02  -2.3408029e-01  -2.3457467e-01  -2.2836152e-01  -1.4283179e-01  -3.0155392e-01  -5.4762118e-02  -8.5488721e-02  -1.4879703e-01  -1.8273614e-01  -6.1026164e-02  -1.0014278e-01  -1.3203479e-01  -1.9754008e-01  -1.2126599e-01   1.2212974e-01  -1.0040980e-01  -8.4786235e-02  -1.4986685e-01  -7.0296990e-02  -2.3273603e-01  -1.0452728e-01  -7.2375560e-02  -1.0693567e-01  -1.2524187e-01  -1.6519811e-01  -6.7532654e-02  -7.4063041e-02  -5.4029970e-02  -5.7542018e-02  -1.3956395e-01  -1.1460078e-01  -1.0547166e-01  -1.5862253e-01  -9.2630564e-02  -6.3566093e-02  -6.1317010e-02  -7.0691424e-02  -8.1960472e-02  -7.5346684e-02   7.8905945e-02  -6.7209328e-02  -1.4602319e-01  -5.4137004e-02  -4.9335644e-02  -5.2024671e-02   5.3457575e-02  -1.1181393e-01  -5.5667363e-02  -7.4738270e-02  -1.2450814e-01   6.2359749e-02  -6.7086551e-02  -8.0568339e-02  -9.6696666e-02  -6.2554680e-02   5.0824806e-02  -6.6209661e-02  -1.0378167e-01   5.0553129e-02  -5.1023701e-02  -6.5195639e-02  -5.5300275e-02  -5.1262161e-02  -5.0667224e-02  -5.7270471e-02  -4.9182461e-02
  -4.6538719e-01   7.5710663e-01  -4.1667847e-01  -2.3570099e-01  -2.2950810e-01   4.0264197e-01  -2.2042254e-01  -2.3561197e-01  -9.2581959e-01   1.0914698e+00   2.4872493e-01  -6.2157965e-01   1.9270948e-01  -4.8503336e-01  -3.1086134e-01  -3.5167141e-01   2.4982034e-01  -2.5649549e-01  -6.9104292e-01   4.2150457e-01   2.6890599e-02  -4.1222576e-01   3.3096306e-01  -1.6950468e-01   5.8511489e-01  -4.0804463e-01   2.0319853e+00   2.2924763e+00  -9.0318682e-02   9.4049126e-01   1.9108954e+00  -3.2781601e-01   2.6079906e-01  -3.5080516e-01   5.1485754e-01   6.7205479e-01  -6.1169544e-01   2.6924773e-01  -5.6372719e-01   4.9258545e-01  -4.6915834e-01   9.7236144e-01  -1.0974713e-01   1.7161361e+00  -4.8210230e-01   2.9303565e+00   1.4001042e+00   4.0330627e+00  -2.0632776e-01  -4.3100753e-01  -4.9649729e-01  -3.4649144e-01  -3.8630316e-01  -3.7299531e-01  -4.6460438e-01  -2.4276216e-01  -1.4378803e-01   2.6925626e-01  -4.5304977e-01   1.6093571e+00  -2.8127190e-01  -2.6272026e-01  -2.8079479e-01  -6.9680811e-02  -1.7554214e-01  -1.7875683e-01  -2.4176940e-01  -1.2385365e-01  -1.9387905e-01   2.4182970e-01  -9.0833096e-02  -1.6639038e-01   1.4889907e-01  -8.9226531e-02  -2.3678680e-01  -1.4152988e-01  -1.4045015e-01  -2.4825959e-01  -1.5914769e-01   2.0916893e-01  -1.5889173e-01  -2.6860522e-01  -2.4285169e-01  -1.7416056e-01   2.2318708e-01  -3.0804167e-01  -2.7313640e-01  -1.5684462e-01  -3.8647015e-01  -3.2594887e-01  -1.6694081e-01  -1.6596484e-01  -2.6463008e-01  -2.6207044e-01  -1.3553471e-01  -1.5895256e-01  -1.3733879e-01  -3.2482424e-01  -2.0781814e-01  -7.1813765e-02  -1.3083813e-01  -1.5919534e-01  -1.0226433e-01   1.1637074e-01  -2.3576150e-01  -2.1615272e-01  -1.5707120e-01  -1.6032134e-01  -7.9936167e-02  -2.1103827e-01  -9.8016353e-02  -2.2881330e-01  -9.8689071e-02  -3.1220577e-01  -1.7722738e-01  -2.1045933e-01   4.9131402e-02  -1.8895778e-01  -5.8518498e-02  -9.0555388e-02  -1.1273305e-01  -4.0300437e-02  -2.4740107e-01  -2.1947708e-01  -1.3536572e-01  -9.5532462e-02  -2.3408029e-01  -2.3457467e-01  -2.2836152e-01  -1.4283179e-01  -3.0155392e-01  -5.4762118e-02  -8.5488721e-02  -1.4879703e-01  -1.8273614e-01  -6.1026164e-02  -1.0014278e-01  -1.3203479e-01  -1.9754008e-01  -1.2126599e-01   1.2212974e-01  -1.0040980e-01  -8.4786235e-02  -1.4986685e-01  -7.0296990e-02  -2.3273603e-01  -1.0452728e-01  -7.2375560e-02  -1.0693567e-01  -1.2524187e-01  -1.6519811e-01  -6.7532654e-02  -7.4063041e-02  -5.4029970e-02  -5.7542018e-02  -1.3956395e-01  -1.1460078e-01  -1.0547166e-01  -1.5862253e-01  -9.2630564e-02  -6.3566093e-02  -6.1317010e-02  -7.0691424e-02  -8.1960472e-02  -7.5346684e-02   7.8905945e-02  -6.7209328e-02  -1.4602319e-01  -5.4137004e-02  -4.9335644e-02  -5.2024671e-02   5.3457575e-02  -1.1181393e-01  -5.5667363e-02  -7.4738270e-02  -1.2450814e-01   6.2359749e-02  -6.7086551e-02  -8.0568339e-02  -9.6696666e-02  -6.2554680e-02   5.0824806e-02  -6.6209661e-02  -1.0378167e-01   5.0553129e-02  -5.1023701e-02  -6.5195639e-02  -5.5300275e-02  -5.1262161e-02  -5.0667224e-02  -5.7270471e-02  -4.9182461e-02
  -4.6538719e-01  -3.4308977e-02  -8.3578046e-01  -2.3570099e-01  -2.2950810e-01   1.3352692e+00  -2.2042254e-01  -2.3561197e-01  -9.2581959e-01   2.4052619e-01   2.4872493e-01  -6.2157965e-01   1.9270948e-01  -4.8503336e-01  -3.1086134e-01  -3.5167141e-01   2.1389352e-01  -2.5649549e-01  -6.9104292e-01   4.2150457e-01   2.6890599e-02  -4.1222576e-01   1.0165453e+00  -1.6950468e-01  -7.2883322e-01  -4.0804463e-01  -5.7782426e-01  -8.3286648e-01  -1.1732748e+00  -7.5968049e-01  -9.8060021e-01   1.2062134e+00  -1.3704791e+00  -3.5080516e-01  -1.4384264e+00  -6.0977696e-01  -6.1169544e-01  -3.0877559e-01  -5.6372719e-01   1.2139092e-01  -4.6915834e-01  -4.1730424e-01  -6.1976166e-01  -6.1582154e-01  -4.8210230e-01   2.1347339e+00  -5.0654930e-01  -6.5935773e-01  -2.0632776e-01   6.4871873e-01  -4.9649729e-01   3.0312795e+00  -3.8630316e-01  -3.7299531e-01  -4.6460438e-01  -2.4276216e-01  -1.4378803e-01   2.6925626e-01  -4.5304977e-01  -3.1179423e-01  -2.8127190e-01  -2.6272026e-01  -2.8079479e-01  -6.9680811e-02  -1.7554214e-01  -1.7875683e-01  -2.4176940e-01  -1.2385365e-01  -1.9387905e-01   2.4182970e-01   8.3772829e+00  -1.6639038e-01   1.4889907e-01  -8.9226531e-02  -2.3678680e-01  -1.4152988e-01  -1.4045015e-01  -2.4825959e-01  -1.5914769e-01   2.0916893e-01  -1.5889173e-01  -2.6860522e-01  -2.4285169e-01  -1.7416056e-01   2.2318708e-01  -3.0804167e-01  -2.7313640e-01  -1.5684462e-01  -3.8647015e-01  -3.2594887e-01  -1.6694081e-01  -1.6596484e-01  -2.6463008e-01  -2.6207044e-01  -1.3553471e-01  -1.5895256e-01  -1.3733879e-01  -3.2482424e-01  -2.0781814e-01  -7.1813765e-02  -1.3083813e-01  -1.5919534e-01  -1.0226433e-01   1.1637074e-01  -2.3576150e-01  -2.1615272e-01   5.7491295e+00  -1.6032134e-01   9.0949152e+00  -2.1103827e-01  -9.8016353e-02  -2.2881330e-01  -9.8689071e-02  -3.1220577e-01   2.6715421e+00   2.5320808e+00   4.9131402e-02  -1.8895778e-01  -5.8518498e-02  -9.0555388e-02  -1.1273305e-01  -4.0300437e-02  -2.4740107e-01  -2.1947708e-01  -1.3536572e-01  -9.5532462e-02  -2.3408029e-01  -2.3457467e-01  -2.2836152e-01  -1.4283179e-01  -3.0155392e-01  -5.4762118e-02  -8.5488721e-02  -1.4879703e-01  -1.8273614e-01  -6.1026164e-02  -1.0014278e-01  -1.3203479e-01  -1.9754008e-01  -1.2126599e-01   1.2212974e-01  -1.0040980e-01  -8.4786235e-02  -1.4986685e-01  -7.0296990e-02  -2.3273603e-01  -1.0452728e-01  -7.2375560e-02  -1.0693567e-01  -1.2524187e-01  -1.6519811e-01  -6.7532654e-02  -7.4063041e-02  -5.4029970e-02  -5.7542018e-02  -1.3956395e-01  -1.1460078e-01  -1.0547166e-01  -1.5862253e-01  -9.2630564e-02  -6.3566093e-02  -6.1317010e-02  -7.0691424e-02   7.6187869e+00  -7.5346684e-02   7.8905945e-02  -6.7209328e-02  -1.4602319e-01  -5.4137004e-02  -4.9335644e-02  -5.2024671e-02   5.3457575e-02  -1.1181393e-01  -5.5667363e-02  -7.4738270e-02  -1.2450814e-01   6.2359749e-02  -6.7086551e-02  -8.0568339e-02  -9.6696666e-02  -6.2554680e-02   5.0824806e-02  -6.6209661e-02  -1.0378167e-01   5.0553129e-02  -5.1023701e-02  -6.5195639e-02  -5.5300275e-02  -5.1262161e-02  -5.0667224e-02  -5.7270471e-02  -4.9182461e-02
  -4.6538719e-01   3.2461830e-01   1.4704322e-01  -2.3570099e-01  -2.2950810e-01   6.1756128e-03  -2.2042254e-01  -2.3561197e-01  -9.2581959e-01   3.7438249e-01   2.4872493e-01  -6.2157965e-01   1.9270948e-01  -4.8503336e-01  -3.1086134e-01  -3.5167141e-01   2.4982034e-01  -2.5649549e-01  -2.6796556e-01   4.2150457e-01   2.6890599e-02  -4.1222576e-01   2.1528437e-02  -1.6950468e-01   1.7722785e+00  -4.0804463e-01  -5.7782426e-01  -8.3286648e-01  -1.1732748e+00  -7.5968049e-01   1.4476710e+00   1.0480464e+00  -6.8506812e-01   2.1683402e+00  -1.1716053e+00  -6.0977696e-01   2.1234585e+00  -3.0877559e-01  -5.6372719e-01   5.6682436e-01   3.3266693e+00  -4.1730424e-01   4.5405076e-01   2.1699601e+00   1.0713942e+00   1.3346912e+00  -5.0654930e-01  -6.5935773e-01  -2.0632776e-01  -4.3100753e-01  -4.9649729e-01  -3.4649144e-01  -3.8630316e-01  -3.7299531e-01  -4.6460438e-01  -2.4276216e-01  -1.4378803e-01   2.6925626e-01  -4.5304977e-01  -3.1179423e-01  -2.8127190e-01  -2.6272026e-01  -2.8079479e-01  -6.9680811e-02  -1.7554214e-01  -1.7875683e-01  -2.4176940e-01  -1.2385365e-01  -1.9387905e-01   2.4182970e-01  -9.0833096e-02  -1.6639038e-01   1.4889907e-01  -8.9226531e-02  -2.3678680e-01  -1.4152988e-01  -1.4045015e-01  -2.4825959e-01  -1.5914769e-01   2.0916893e-01  -1.5889173e-01  -2.6860522e-01  -2.4285169e-01  -1.7416056e-01   2.2318708e-01  -3.0804167e-01  -2.7313640e-01  -1.5684462e-01  -3.8647015e-01  -3.2594887e-01  -1.6694081e-01  -1.6596484e-01  -2.6463008e-01  -2.6207044e-01  -1.3553471e-01  -1.5895256e-01  -1.3733879e-01  -3.2482424e-01  -2.0781814e-01  -7.1813765e-02  -1.3083813e-01  -1.5919534e-01  -1.0226433e-01   1.1637074e-01  -2.3576150e-01  -2.1615272e-01  -1.5707120e-01  -1.6032134e-01  -7.9936167e-02  -2.1103827e-01  -9.8016353e-02  -2.2881330e-01  -9.8689071e-02  -3.1220577e-01  -1.7722738e-01  -2.1045933e-01   4.9131402e-02  -1.8895778e-01  -5.8518498e-02  -9.0555388e-02  -1.1273305e-01  -4.0300437e-02  -2.4740107e-01  -2.1947708e-01  -1.3536572e-01  -9.5532462e-02  -2.3408029e-01  -2.3457467e-01  -2.2836152e-01  -1.4283179e-01  -3.0155392e-01  -5.4762118e-02  -8.5488721e-02  -1.4879703e-01  -1.8273614e-01  -6.1026164e-02  -1.0014278e-01  -1.3203479e-01  -1.9754008e-01  -1.2126599e-01   1.2212974e-01  -1.0040980e-01  -8.4786235e-02  -1.4986685e-01  -7.0296990e-02  -2.3273603e-01  -1.0452728e-01  -7.2375560e-02  -1.0693567e-01  -1.2524187e-01  -1.6519811e-01  -6.7532654e-02  -7.4063041e-02  -5.4029970e-02  -5.7542018e-02  -1.3956395e-01  -1.1460078e-01  -1.0547166e-01  -1.5862253e-01  -9.2630564e-02  -6.3566093e-02  -6.1317010e-02  -7.0691424e-02  -8.1960472e-02  -7.5346684e-02   7.8905945e-02  -6.7209328e-02  -1.4602319e-01  -5.4137004e-02  -4.9335644e-02  -5.2024671e-02   5.3457575e-02  -1.1181393e-01  -5.5667363e-02  -7.4738270e-02  -1.2450814e-01   6.2359749e-02  -6.7086551e-02  -8.0568339e-02  -9.6696666e-02  -6.2554680e-02   5.0824806e-02  -6.6209661e-02  -1.0378167e-01   5.0553129e-02  -5.1023701e-02  -6.5195639e-02  -5.5300275e-02  -5.1262161e-02  -5.0667224e-02  -5.7270471e-02  -4.9182461e-02
  -4.6538719e-01   2.9925241e-01  -4.9046403e-01   2.0390419e+00  -2.2950810e-01  -1.6012739e-01   1.5437073e+00  -2.3561197e-01   7.3664635e-01   4.3812358e-01   2.4872493e-01   2.3316062e-01   2.8403534e-02  -4.8503336e-01  -3.1086134e-01  -3.5167141e-01   2.7182787e-01  -2.5649549e-01  -6.9104292e-01  -7.5465332e-01   2.6890599e-02   5.4734987e-01   3.1392996e-01  -1.6950468e-01  -7.2883322e-01  -4.0804463e-01  -5.7782426e-01  -1.6302936e-02   3.2529150e+00  -1.1594024e-01   1.2428770e+00  -1.3759106e+00   1.6316211e+00  -3.5080516e-01   2.5447408e+00   1.9233668e+00  -6.1169544e-01   1.0523761e+00  -5.6372719e-01  -7.3521185e-01  -4.6915834e-01   1.0828547e+00  -6.1976166e-01   5.4317536e-01  -4.8210230e-01  -3.5821676e-01  -5.0654930e-01  -6.5935773e-01  -2.0632776e-01  -4.3100753e-01   9.7054119e-01  -3.4649144e-01  -3.8630316e-01  -3.7299531e-01   1.2952778e+00  -2.4276216e-01  -1.4378803e-01   2.6925626e-01  -4.5304977e-01   1.9572199e+00  -2.8127190e-01  -2.6272026e-01  -2.8079479e-01  -6.9680811e-02  -1.7554214e-01  -1.7875683e-01  -2.4176940e-01  -1.2385365e-01  -1.9387905e-01   2.4182970e-01  -9.0833096e-02  -1.6639038e-01   1.4889907e-01  -8.9226531e-02  -2.3678680e-01  -1.4152988e-01  -1.4045015e-01  -2.4825959e-01  -1.5914769e-01   2.0916893e-01  -1.5889173e-01  -2.6860522e-01   1.4176250e+00  -1.7416056e-01   2.2318708e-01   1.0628399e+00  -2.7313640e-01  -1.5684462e-01  -3.8647015e-01  -3.2594887e-01  -1.6694081e-01  -1.6596484e-01  -2.6463008e-01  -2.6207044e-01  -1.3553471e-01  -1.5895256e-01  -1.3733879e-01   2.1120326e+00  -2.0781814e-01  -7.1813765e-02   7.4850876e+00  -1.5919534e-01  -1.0226433e-01  -3.7013700e+00  -2.3576150e-01  -2.1615272e-01  -1.5707120e-01  -1.6032134e-01  -7.9936167e-02  -2.1103827e-01  -9.8016353e-02  -2.2881330e-01  -9.8689071e-02  -3.1220577e-01  -1.7722738e-01  -2.1045933e-01   4.9131402e-02  -1.8895778e-01  -5.8518498e-02  -9.0555388e-02  -1.1273305e-01  -4.0300437e-02  -2.4740107e-01  -2.1947708e-01  -1.3536572e-01  -9.5532462e-02  -2.3408029e-01  -2.3457467e-01  -2.2836152e-01  -1.4283179e-01  -3.0155392e-01  -5.4762118e-02  -8.5488721e-02  -1.4879703e-01  -1.8273614e-01  -6.1026164e-02  -1.0014278e-01  -1.3203479e-01   3.2447459e+00  -1.2126599e-01   1.2212974e-01  -1.0040980e-01  -8.4786235e-02  -1.4986685e-01  -7.0296990e-02  -2.3273603e-01  -1.0452728e-01  -7.2375560e-02  -1.0693567e-01  -1.2524187e-01  -1.6519811e-01  -6.7532654e-02  -7.4063041e-02  -5.4029970e-02  -5.7542018e-02  -1.3956395e-01  -1.1460078e-01   1.0247339e+01  -1.5862253e-01  -9.2630564e-02  -6.3566093e-02  -6.1317010e-02  -7.0691424e-02  -8.1960472e-02   1.1101401e+01  -1.0380699e+01  -6.7209328e-02  -1.4602319e-01  -5.4137004e-02  -4.9335644e-02  -5.2024671e-02   5.3457575e-02  -1.1181393e-01  -5.5667363e-02  -7.4738270e-02  -1.2450814e-01   6.2359749e-02  -6.7086551e-02  -8.0568339e-02  -9.6696666e-02  -6.2554680e-02   5.0824806e-02  -6.6209661e-02  -1.0378167e-01   5.0553129e-02  -5.1023701e-02  -6.5195639e-02  -5.5300275e-02  -5.1262161e-02  -5.0667224e-02  -5.7270471e-02  -4.9182461e-02
  -4.6538719e-01  -2.6767512e-01  -8.3578046e-01  -2.3570099e-01  -2.2950810e-01   3.0685144e-01  -2.2042254e-01  -2.3561197e-01  -1.4242737e-01  -3.2676955e-01   2.4872493e-01  -6.2157965e-01   1.9270948e-01  -4.8503336e-01  -3.1086134e-01  -3.5167141e-01   2.4982034e-01  -2.5649549e-01  -6.9104292e-01   4.2150457e-01   2.6890599e-02  -4.1222576e-01   1.0165453e+00  -1.6950468e-01  -3.8805194e-01  -4.0804463e-01   1.0857386e+00   1.4795259e+00   7.2526857e-01   7.5158329e-01   2.4816353e-01  -1.5807655e+00   5.4867168e-01  -3.5080516e-01   1.0638197e+00  -6.0977696e-01   2.5919101e-01  -3.0877559e-01   1.5362085e-01  -7.3521185e-01   7.2002401e-01  -4.1730424e-01  -6.1976166e-01  -6.1582154e-01   9.7162834e-01  -3.5821676e-01  -5.0654930e-01   1.8184157e+00  -2.0632776e-01  -4.3100753e-01   1.7888390e+00  -3.4649144e-01  -3.8630316e-01   1.4434092e+00   9.9121443e-01   2.9920684e+00  -1.4378803e-01  -9.0216763e-01   1.8299599e+00  -3.1179423e-01  -2.8127190e-01  -2.6272026e-01  -2.8079479e-01  -6.9680811e-02  -1.7554214e-01  -1.7875683e-01  -2.4176940e-01  -1.2385365e-01  -1.9387905e-01   2.4182970e-01  -9.0833096e-02   6.1224390e+00   1.4889907e-01  -8.9226531e-02  -2.3678680e-01  -1.4152988e-01  -1.4045015e-01  -2.4825959e-01  -1.5914769e-01   2.0916893e-01  -1.5889173e-01  -2.6860522e-01  -2.4285169e-01  -1.7416056e-01   2.2318708e-01  -3.0804167e-01  -2.7313640e-01  -1.5684462e-01  -3.8647015e-01  -3.2594887e-01  -1.6694081e-01  -1.6596484e-01  -2.6463008e-01  -2.6207044e-01  -1.3553471e-01  -1.5895256e-01  -1.3733879e-01  -3.2482424e-01  -2.0781814e-01  -7.1813765e-02  -1.3083813e-01  -1.5919534e-01  -1.0226433e-01   1.1637074e-01  -2.3576150e-01  -2.1615272e-01  -1.5707120e-01  -1.6032134e-01  -7.9936167e-02  -2.1103827e-01  -9.8016353e-02  -2.2881330e-01  -9.8689071e-02  -3.1220577e-01  -1.7722738e-01  -2.1045933e-01   4.9131402e-02  -1.8895778e-01  -5.8518498e-02  -9.0555388e-02  -1.1273305e-01  -4.0300437e-02  -2.4740107e-01  -2.1947708e-01  -1.3536572e-01  -9.5532462e-02  -2.3408029e-01  -2.3457467e-01  -2.2836152e-01  -1.4283179e-01  -3.0155392e-01  -5.4762118e-02  -8.5488721e-02  -1.4879703e-01  -1.8273614e-01  -6.1026164e-02  -1.0014278e-01  -1.3203479e-01  -1.9754008e-01  -1.2126599e-01   1.2212974e-01  -1.0040980e-01  -8.4786235e-02  -1.4986685e-01  -7.0296990e-02  -2.3273603e-01  -1.0452728e-01  -7.2375560e-02  -1.0693567e-01  -1.2524187e-01  -1.6519811e-01  -6.7532654e-02  -7.4063041e-02  -5.4029970e-02  -5.7542018e-02  -1.3956395e-01  -1.1460078e-01  -1.0547166e-01  -1.5862253e-01  -9.2630564e-02  -6.3566093e-02  -6.1317010e-02  -7.0691424e-02  -8.1960472e-02  -7.5346684e-02   7.8905945e-02  -6.7209328e-02  -1.4602319e-01  -5.4137004e-02  -4.9335644e-02  -5.2024671e-02   5.3457575e-02  -1.1181393e-01  -5.5667363e-02  -7.4738270e-02  -1.2450814e-01   6.2359749e-02  -6.7086551e-02  -8.0568339e-02  -9.6696666e-02  -6.2554680e-02   5.0824806e-02  -6.6209661e-02  -1.0378167e-01   5.0553129e-02  -5.1023701e-02  -6.5195639e-02  -5.5300275e-02  -5.1262161e-02  -5.0667224e-02  -5.7270471e-02  -4.9182461e-02
   1.1505220e+00   1.4419855e+00  -2.9271873e-01  -2.3570099e-01  -2.2950810e-01   4.0766637e-02  -2.2042254e-01   9.3783798e-01   3.7784075e-01   4.3174947e-01   1.9122150e-01   7.3296636e-01   1.9270948e-01  -4.8503336e-01   2.3825086e+00  -3.5167141e-01  -1.2912193e-03  -2.5649549e-01  -6.9104292e-01   4.2150457e-01   2.6890599e-02  -4.1222576e-01   3.8490120e-01  -1.6950468e-01  -7.2883322e-01  -4.0804463e-01  -5.7782426e-01  -8.3286648e-01  -1.1732748e+00  -7.5968049e-01  -9.8060021e-01   1.2062134e+00  -1.3704791e+00  -3.5080516e-01  -1.4384264e+00   2.6385242e-01  -6.1169544e-01   2.5859292e-01  -5.6372719e-01  -7.3521185e-01  -4.6915834e-01  -4.1730424e-01  -6.1976166e-01  -6.1582154e-01  -4.8210230e-01  -3.5821676e-01  -5.0654930e-01  -6.5935773e-01  -2.0632776e-01  -4.3100753e-01  -4.9649729e-01  -3.4649144e-01  -3.8630316e-01  -3.7299531e-01  -4.6460438e-01  -2.4276216e-01  -1.4378803e-01   2.6925626e-01  -4.5304977e-01  -3.1179423e-01  -2.8127190e-01  -2.6272026e-01  -2.8079479e-01  -6.9680811e-02  -1.7554214e-01  -1.7875683e-01  -2.4176940e-01  -1.2385365e-01  -1.9387905e-01   2.4182970e-01  -9.0833096e-02  -1.6639038e-01   1.4889907e-01  -8.9226531e-02  -2.3678680e-01  -1.4152988e-01  -1.4045015e-01  -2.4825959e-01  -1.5914769e-01   2.0916893e-01  -1.5889173e-01   2.1033545e+00  -2.4285169e-01  -1.7416056e-01   2.2318708e-01   1.7895249e+00  -2.7313640e-01  -1.5684462e-01  -3.8647015e-01  -3.2594887e-01  -1.6694081e-01  -1.6596484e-01  -2.6463008e-01  -2.6207044e-01  -1.3553471e-01  -1.5895256e-01  -1.3733879e-01  -3.2482424e-01  -2.0781814e-01  -7.1813765e-02  -1.3083813e-01  -1.5919534e-01  -1.0226433e-01   1.1637074e-01  -2.3576150e-01  -2.1615272e-01  -1.5707120e-01  -1.6032134e-01  -7.9936167e-02  -2.1103827e-01  -9.8016353e-02  -2.2881330e-01  -9.8689071e-02  -3.1220577e-01  -1.7722738e-01  -2.1045933e-01   4.9131402e-02  -1.8895778e-01  -5.8518498e-02  -9.0555388e-02  -1.1273305e-01  -4.0300437e-02  -2.4740107e-01  -2.1947708e-01  -1.3536572e-01  -9.5532462e-02  -2.3408029e-01  -2.3457467e-01  -2.2836152e-01  -1.4283179e-01  -3.0155392e-01  -5.4762118e-02  -8.5488721e-02  -1.4879703e-01  -1.8273614e-01  -6.1026164e-02  -1.0014278e-01  -1.3203479e-01  -1.9754008e-01  -1.2126599e-01   1.2212974e-01  -1.0040980e-01  -8.4786235e-02  -1.4986685e-01  -7.0296990e-02  -2.3273603e-01  -1.0452728e-01  -7.2375560e-02  -1.0693567e-01  -1.2524187e-01  -1.6519811e-01  -6.7532654e-02  -7.4063041e-02  -5.4029970e-02  -5.7542018e-02  -1.3956395e-01  -1.1460078e-01  -1.0547166e-01  -1.5862253e-01  -9.2630564e-02  -6.3566093e-02  -6.1317010e-02  -7.0691424e-02  -8.1960472e-02  -7.5346684e-02   7.8905945e-02  -6.7209328e-02  -1.4602319e-01  -5.4137004e-02  -4.9335644e-02  -5.2024671e-02   5.3457575e-02  -1.1181393e-01  -5.5667363e-02  -7.4738270e-02  -1.2450814e-01   6.2359749e-02  -6.7086551e-02  -8.0568339e-02  -9.6696666e-02  -6.2554680e-02   5.0824806e-02  -6.6209661e-02  -1.0378167e-01   5.0553129e-02  -5.1023701e-02  -6.5195639e-02  -5.5300275e-02  -5.1262161e-02  -5.0667224e-02  -5.7270471e-02  -4.9182461e-02
  -4.6538719e-01  -8.0289529e-01  -6.7935507e-01  -2.3570099e-01  -2.2950810e-01   1.1660081e-01  -2.2042254e-01  -2.3561197e-01  -9.2581959e-01   7.3451967e-01   2.4872493e-01  -6.2157965e-01   1.9270948e-01  -4.8503336e-01  -3.1086134e-01  -3.5167141e-01   2.4982034e-01  -2.5649549e-01  -6.9104292e-01   4.2150457e-01   2.6890599e-02  -4.1222576e-01   5.8362068e-01  -1.6950468e-01   1.2612987e+00  -4.0804463e-01   1.2688831e+00   8.7613598e-01   8.1514045e-01   1.5362779e+00   1.6670931e+00  -1.4187872e+00   1.7138704e+00  -3.5080516e-01   1.2680847e+00   6.9494465e-01   2.0898984e+00  -6.9308789e-02   1.3281024e+00  -7.3521185e-01   3.3266693e+00   9.9785990e-01  -6.1976166e-01   4.4542863e-01   4.0786213e+00  -3.5821676e-01   1.3770630e+00  -6.5935773e-01  -2.0632776e-01  -4.3100753e-01  -4.9649729e-01  -3.4649144e-01  -3.8630316e-01  -3.7299531e-01  -4.6460438e-01  -2.4276216e-01  -1.4378803e-01   2.6925626e-01  -4.5304977e-01  -3.1179423e-01  -2.8127190e-01  -2.6272026e-01  -2.8079479e-01  -6.9680811e-02  -1.7554214e-01  -1.7875683e-01  -2.4176940e-01  -1.2385365e-01  -1.9387905e-01   2.4182970e-01  -9.0833096e-02  -1.6639038e-01   1.4889907e-01  -8.9226531e-02  -2.3678680e-01  -1.4152988e-01  -1.4045015e-01  -2.4825959e-01  -1.5914769e-01   2.0916893e-01  -1.5889173e-01  -2.6860522e-01  -2.4285169e-01  -1.7416056e-01   2.2318708e-01  -3.0804167e-01  -2.7313640e-01  -1.5684462e-01  -3.8647015e-01  -3.2594887e-01  -1.6694081e-01  -1.6596484e-01  -2.6463008e-01  -2.6207044e-01  -1.3553471e-01  -1.5895256e-01  -1.3733879e-01  -3.2482424e-01  -2.0781814e-01  -7.1813765e-02  -1.3083813e-01  -1.5919534e-01  -1.0226433e-01   1.1637074e-01  -2.3576150e-01  -2.1615272e-01  -1.5707120e-01  -1.6032134e-01  -7.9936167e-02  -2.1103827e-01  -9.8016353e-02  -2.2881330e-01  -9.8689071e-02  -3.1220577e-01  -1.7722738e-01  -2.1045933e-01   4.9131402e-02  -1.8895778e-01  -5.8518498e-02  -9.0555388e-02  -1.1273305e-01  -4.0300437e-02  -2.4740107e-01  -2.1947708e-01  -1.3536572e-01  -9.5532462e-02  -2.3408029e-01  -2.3457467e-01  -2.2836152e-01  -1.4283179e-01  -3.0155392e-01  -5.4762118e-02  -8.5488721e-02  -1.4879703e-01  -1.8273614e-01  -6.1026164e-02  -1.0014278e-01  -1.3203479e-01  -1.9754008e-01  -1.2126599e-01   1.2212974e-01  -1.0040980e-01  -8.4786235e-02  -1.4986685e-01  -7.0296990e-02  -2.3273603e-01  -1.0452728e-01  -7.2375560e-02  -1.0693567e-01  -1.2524187e-01  -1.6519811e-01  -6.7532654e-02  -7.4063041e-02  -5.4029970e-02  -5.7542018e-02  -1.3956395e-01  -1.1460078e-01  -1.0547166e-01  -1.5862253e-01  -9.2630564e-02  -6.3566093e-02  -6.1317010e-02  -7.0691424e-02  -8.1960472e-02  -7.5346684e-02   7.8905945e-02  -6.7209328e-02  -1.4602319e-01  -5.4137004e-02  -4.9335644e-02  -5.2024671e-02   5.3457575e-02  -1.1181393e-01  -5.5667363e-02  -7.4738270e-02  -1.2450814e-01   6.2359749e-02  -6.7086551e-02  -8.0568339e-02  -9.6696666e-02  -6.2554680e-02   5.0824806e-02  -6.6209661e-02  -1.0378167e-01   5.0553129e-02  -5.1023701e-02  -6.5195639e-02  -5.5300275e-02  -5.1262161e-02  -5.0667224e-02  -5.7270471e-02  -4.9182461e-02
   2.5873092e+00  -1.1167493e-01   1.6286573e+00  -2.3570099e-01  -2.2950810e-01  -2.6123961e-01  -2.2042254e-01  -2.3561197e-01  -1.6634774e-01  -8.3669831e-01   4.5745414e-01   1.7521212e-01   3.4575458e-01  -4.8503336e-01  -3.1086134e-01  -3.5167141e-01   2.6167055e-01  -2.5649549e-01   1.3603663e+00   5.6226263e-02   2.6890599e-02  -4.1222576e-01  -1.1693690e+00  -1.6950468e-01  -7.2883322e-01  -4.0804463e-01  -5.7782426e-01   6.5392953e-01   2.2418564e+00  -2.0603481e-01   5.6510656e-01  -5.1500154e-02   6.0350456e-01  -3.5080516e-01   1.9447124e+00  -6.0977696e-01  -6.1169544e-01  -3.0877559e-01  -5.6372719e-01   1.8917033e+00  -4.6915834e-01  -4.1730424e-01   1.8468541e+00  -6.1582154e-01  -4.8210230e-01  -3.5821676e-01  -5.0654930e-01   2.1034692e+00  -2.0632776e-01   1.3093407e+00  -4.9649729e-01  -3.4649144e-01  -3.8630316e-01  -3.7299531e-01  -4.6460438e-01  -2.4276216e-01  -1.4378803e-01   2.6925626e-01  -4.5304977e-01  -3.1179423e-01  -2.8127190e-01  -2.6272026e-01  -2.8079479e-01  -6.9680811e-02  -1.7554214e-01  -1.7875683e-01  -2.4176940e-01  -1.2385365e-01  -1.9387905e-01   2.4182970e-01  -9.0833096e-02  -1.6639038e-01   1.4889907e-01  -8.9226531e-02  -2.3678680e-01  -1.4152988e-01  -1.4045015e-01  -2.4825959e-01  -1.5914769e-01   2.0916893e-01  -1.5889173e-01  -2.6860522e-01  -2.4285169e-01  -1.7416056e-01   2.2318708e-01  -3.0804167e-01  -2.7313640e-01  -1.5684462e-01   2.0413885e+00  -3.2594887e-01  -1.6694081e-01  -1.6596484e-01  -2.6463008e-01  -2.6207044e-01  -1.3553471e-01  -1.5895256e-01  -1.3733879e-01   5.4261579e+00  -2.0781814e-01  -7.1813765e-02  -1.3083813e-01  -1.5919534e-01  -1.0226433e-01   1.1637074e-01  -2.3576150e-01  -2.1615272e-01  -1.5707120e-01  -1.6032134e-01  -7.9936167e-02  -2.1103827e-01  -9.8016353e-02   2.7832266e+00  -9.8689071e-02  -3.1220577e-01  -1.7722738e-01  -2.1045933e-01   4.9131402e-02  -1.8895778e-01  -5.8518498e-02  -9.0555388e-02  -1.1273305e-01  -4.0300437e-02  -2.4740107e-01  -2.1947708e-01  -1.3536572e-01  -9.5532462e-02  -2.3408029e-01  -2.3457467e-01  -2.2836152e-01  -1.4283179e-01  -3.0155392e-01  -5.4762118e-02  -8.5488721e-02  -1.4879703e-01  -1.8273614e-01  -6.1026164e-02  -1.0014278e-01  -1.3203479e-01  -1.9754008e-01  -1.2126599e-01   1.2212974e-01  -1.0040980e-01  -8.4786235e-02  -1.4986685e-01  -7.0296990e-02  -2.3273603e-01  -1.0452728e-01  -7.2375560e-02  -1.0693567e-01  -1.2524187e-01  -1.6519811e-01  -6.7532654e-02  -7.4063041e-02  -5.4029970e-02  -5.7542018e-02  -1.3956395e-01  -1.1460078e-01  -1.0547166e-01  -1.5862253e-01  -9.2630564e-02  -6.3566093e-02  -6.1317010e-02  -7.0691424e-02  -8.1960472e-02  -7.5346684e-02   7.8905945e-02  -6.7209328e-02  -1.4602319e-01  -5.4137004e-02  -4.9335644e-02  -5.2024671e-02   5.3457575e-02  -1.1181393e-01  -5.5667363e-02  -7.4738270e-02  -1.2450814e-01   6.2359749e-02  -6.7086551e-02  -8.0568339e-02  -9.6696666e-02  -6.2554680e-02   5.0824806e-02  -6.6209661e-02  -1.0378167e-01   5.0553129e-02  -5.1023701e-02  -6.5195639e-02  -5.5300275e-02  -5.1262161e-02  -5.0667224e-02  -5.7270471e-02  -4.9182461e-02
  -4.6538719e-01  -1.1167493e-01  -8.3578046e-01  -2.3570099e-01  -2.2950810e-01   1.2195223e+00  -2.2042254e-01  -2.3561197e-01  -2.0222830e-01  -8.3669831e-01   2.4872493e-01   3.5411387e-02   1.9270948e-01   3.3084074e-01  -3.1086134e-01  -3.5167141e-01   7.2006672e-01  -2.5649549e-01  -6.9104292e-01   4.2150457e-01   2.6890599e-02  -4.1222576e-01   1.0165453e+00  -1.6950468e-01   3.5843963e-01  -4.0804463e-01  -5.7782426e-01  -8.3286648e-01  -8.6321680e-01  -7.5968049e-01   1.4086626e+00   1.1524217e-01   8.2283608e-01  -3.5080516e-01  -2.4219957e-01   4.7749105e-01  -6.1169544e-01  -3.1167903e-01  -5.6372719e-01  -7.3521185e-01  -4.6915834e-01  -4.1730424e-01  -6.1976166e-01  -6.1582154e-01  -4.8210230e-01  -3.5821676e-01   1.1005695e+00  -6.5935773e-01  -2.0632776e-01  -4.3100753e-01  -4.9649729e-01  -3.4649144e-01  -3.8630316e-01  -3.7299531e-01  -4.6460438e-01  -2.4276216e-01  -1.4378803e-01   2.6925626e-01  -4.5304977e-01  -3.1179423e-01  -2.8127190e-01  -2.6272026e-01  -2.8079479e-01  -6.9680811e-02  -1.7554214e-01  -1.7875683e-01  -2.4176940e-01  -1.2385365e-01  -1.9387905e-01   2.4182970e-01  -9.0833096e-02  -1.6639038e-01   1.4889907e-01  -8.9226531e-02   1.5507880e+00  -1.4152988e-01  -1.4045015e-01   1.0889117e+00  -1.5914769e-01  -1.4115207e+00  -1.5889173e-01  -2.6860522e-01  -2.4285169e-01  -1.7416056e-01   2.2318708e-01   6.2290080e-01  -2.7313640e-01   2.3660233e+00   2.1010900e+00  -3.2594887e-01  -1.6694081e-01  -1.6596484e-01  -2.6463008e-01  -2.6207044e-01  -1.3553471e-01  -1.5895256e-01  -1.3733879e-01  -3.2482424e-01  -2.0781814e-01  -7.1813765e-02  -1.3083813e-01  -1.5919534e-01  -1.0226433e-01   1.1637074e-01  -2.3576150e-01  -2.1615272e-01  -1.5707120e-01  -1.6032134e-01  -7.9936167e-02  -2.1103827e-01  -9.8016353e-02  -2.2881330e-01  -9.8689071e-02  -3.1220577e-01  -1.7722738e-01  -2.1045933e-01   4.9131402e-02  -1.8895778e-01  -5.8518498e-02  -9.0555388e-02  -1.1273305e-01  -4.0300437e-02  -2.4740107e-01  -2.1947708e-01  -1.3536572e-01  -9.5532462e-02  -2.3408029e-01  -2.3457467e-01   2.0001863e+00  -1.4283179e-01  -3.0155392e-01  -5.4762118e-02  -8.5488721e-02  -1.4879703e-01  -1.8273614e-01  -6.1026164e-02  -1.0014278e-01  -1.3203479e-01  -1.9754008e-01  -1.2126599e-01   1.2212974e-01   1.1152439e+01   1.1632030e+01  -1.4986685e-01  -7.0296990e-02  -2.3273603e-01  -1.0452728e-01  -7.2375560e-02  -1.0693567e-01  -1.2524187e-01  -1.6519811e-01  -6.7532654e-02  -7.4063041e-02  -5.4029970e-02  -5.7542018e-02  -1.3956395e-01  -1.1460078e-01  -1.0547166e-01  -1.5862253e-01  -9.2630564e-02  -6.3566093e-02  -6.1317010e-02  -7.0691424e-02  -8.1960472e-02  -7.5346684e-02   7.8905945e-02   6.0629765e+00   4.9493548e+00  -5.4137004e-02  -4.9335644e-02  -5.2024671e-02   5.3457575e-02  -1.1181393e-01  -5.5667363e-02  -7.4738270e-02  -1.2450814e-01   6.2359749e-02  -6.7086551e-02  -8.0568339e-02  -9.6696666e-02  -6.2554680e-02   5.0824806e-02  -6.6209661e-02  -1.0378167e-01   5.0553129e-02  -5.1023701e-02  -6.5195639e-02  -5.5300275e-02  -5.1262161e-02  -5.0667224e-02  -5.7270471e-02  -4.9182461e-02
  -4.6538719e-01   3.3032562e-01  -8.1163783e-01  -2.3570099e-01  -2.2950810e-01   8.0975171e-01  -2.2042254e-01  -2.3561197e-01  -2.7996951e-01   1.0755345e+00   2.4872493e-01  -1.1671763e-02   1.9270948e-01   2.6215318e-01   2.8003104e-01   1.6706220e+00  -4.8752597e-01  -2.5649549e-01  -6.9104292e-01   4.2150457e-01   2.6890599e-02  -4.1222576e-01   6.2052573e-01  -1.6950468e-01   3.4204766e+00  -4.0804463e-01  -5.7782426e-01  -8.3286648e-01  -8.1154047e-01   3.0826721e-02   1.0624633e+00   1.0137451e+00  -6.6176414e-01  -3.5080516e-01  -9.1627402e-01  -6.0977696e-01  -6.1169544e-01  -3.0877559e-01   1.6375467e+00  -7.3521185e-01  -4.6915834e-01  -4.1730424e-01  -6.1976166e-01   3.5466381e-01  -4.8210230e-01  -3.5821676e-01  -5.0654930e-01  -6.5935773e-01  -2.0632776e-01  -4.3100753e-01  -4.9649729e-01  -3.4649144e-01  -3.8630316e-01  -3.7299531e-01  -4.6460438e-01  -2.4276216e-01  -1.4378803e-01   2.6925626e-01  -4.5304977e-01   6.2343509e+00  -2.8127190e-01  -2.6272026e-01  -2.8079479e-01  -6.9680811e-02  -1.7554214e-01  -1.7875683e-01  -2.4176940e-01  -1.2385365e-01  -1.9387905e-01   2.4182970e-01  -9.0833096e-02  -1.6639038e-01   1.4889907e-01  -8.9226531e-02  -2.3678680e-01  -1.4152988e-01  -1.4045015e-01  -2.4825959e-01  -1.5914769e-01   2.0916893e-01  -1.5889173e-01  -2.6860522e-01  -2.4285169e-01  -1.7416056e-01  -2.2352013e+00  -3.0804167e-01   2.6011080e+00  -1.5684462e-01  -3.8647015e-01  -3.2594887e-01  -1.6694081e-01  -1.6596484e-01  -2.6463008e-01  -2.6207044e-01  -1.3553471e-01  -1.5895256e-01  -1.3733879e-01  -3.2482424e-01  -2.0781814e-01  -7.1813765e-02  -1.3083813e-01  -1.5919534e-01  -1.0226433e-01   1.1637074e-01  -2.3576150e-01  -2.1615272e-01  -1.5707120e-01  -1.6032134e-01  -7.9936167e-02  -2.1103827e-01  -9.8016353e-02  -2.2881330e-01  -9.8689071e-02  -3.1220577e-01  -1.7722738e-01  -2.1045933e-01   4.9131402e-02  -1.8895778e-01  -5.8518498e-02  -9.0555388e-02  -1.1273305e-01  -4.0300437e-02  -2.4740107e-01  -2.1947708e-01  -1.3536572e-01  -9.5532462e-02  -2.3408029e-01  -2.3457467e-01  -2.2836152e-01  -1.4283179e-01  -3.0155392e-01  -5.4762118e-02  -8.5488721e-02  -1.4879703e-01  -1.8273614e-01  -6.1026164e-02  -1.0014278e-01  -1.3203479e-01  -1.9754008e-01  -1.2126599e-01   1.2212974e-01  -1.0040980e-01  -8.4786235e-02  -1.4986685e-01  -7.0296990e-02  -2.3273603e-01  -1.0452728e-01  -7.2375560e-02  -1.0693567e-01  -1.2524187e-01  -1.6519811e-01  -6.7532654e-02  -7.4063041e-02  -5.4029970e-02  -5.7542018e-02  -1.3956395e-01  -1.1460078e-01  -1.0547166e-01  -1.5862253e-01  -9.2630564e-02  -6.3566093e-02  -6.1317010e-02  -7.0691424e-02  -8.1960472e-02  -7.5346684e-02   7.8905945e-02  -6.7209328e-02  -1.4602319e-01  -5.4137004e-02  -4.9335644e-02  -5.2024671e-02   5.3457575e-02  -1.1181393e-01  -5.5667363e-02  -7.4738270e-02  -1.2450814e-01   6.2359749e-02  -6.7086551e-02  -8.0568339e-02  -9.6696666e-02  -6.2554680e-02   5.0824806e-02  -6.6209661e-02  -1.0378167e-01   5.0553129e-02  -5.1023701e-02  -6.5195639e-02  -5.5300275e-02  -5.1262161e-02  -5.0667224e-02  -5.7270471e-02  -4.9182461e-02
  -4.6538719e-01  -2.6704097e-01  -6.5928540e-01  -2.3570099e-01  -2.2950810e-01   4.1727663e-01  -2.2042254e-01  -2.3561197e-01  -9.2581959e-01  -3.0127311e-01   2.4872493e-01  -6.2157965e-01   1.9270948e-01  -4.8503336e-01  -3.1086134e-01  -3.5167141e-01   2.4982034e-01  -2.5649549e-01  -6.9104292e-01   4.2150457e-01   2.6890599e-02  -4.1222576e-01   6.2052573e-01  -1.6950468e-01   1.2497729e+00  -4.0804463e-01   1.1467867e+00   8.4181140e-01   1.1072240e+00   1.4345583e+00   1.0575873e+00  -8.3757112e-01   4.8013058e-01  -3.5080516e-01   1.2553181e+00   6.8731470e-01   2.9778521e-01   6.6806380e-02   1.3562337e+00  -7.3521185e-01   8.2089216e-01   9.7661119e-01  -6.1976166e-01   4.6637436e-01   1.0485906e+00  -3.5821676e-01   1.3367410e+00  -6.5935773e-01  -2.0632776e-01  -4.3100753e-01  -4.9649729e-01  -3.4649144e-01  -3.8630316e-01  -3.7299531e-01  -4.6460438e-01  -2.4276216e-01  -1.4378803e-01   2.6925626e-01  -4.5304977e-01  -3.1179423e-01  -2.8127190e-01  -2.6272026e-01   2.8635270e+00  -6.9680811e-02   7.4444105e+00  -1.7875683e-01  -2.4176940e-01  -1.2385365e-01  -1.9387905e-01   2.4182970e-01  -9.0833096e-02  -1.6639038e-01   1.4889907e-01  -8.9226531e-02  -2.3678680e-01  -1.4152988e-01  -1.4045015e-01  -2.4825959e-01  -1.5914769e-01   2.0916893e-01  -1.5889173e-01  -2.6860522e-01  -2.4285169e-01  -1.7416056e-01   2.2318708e-01  -3.0804167e-01  -2.7313640e-01  -1.5684462e-01  -3.8647015e-01  -3.2594887e-01  -1.6694081e-01  -1.6596484e-01  -2.6463008e-01  -2.6207044e-01  -1.3553471e-01  -1.5895256e-01  -1.3733879e-01  -3.2482424e-01  -2.0781814e-01  -7.1813765e-02  -1.3083813e-01  -1.5919534e-01  -1.0226433e-01   1.1637074e-01  -2.3576150e-01  -2.1615272e-01  -1.5707120e-01  -1.6032134e-01  -7.9936167e-02  -2.1103827e-01  -9.8016353e-02  -2.2881330e-01  -9.8689071e-02  -3.1220577e-01  -1.7722738e-01  -2.1045933e-01   4.9131402e-02  -1.8895778e-01  -5.8518498e-02  -9.0555388e-02  -1.1273305e-01  -4.0300437e-02  -2.4740107e-01  -2.1947708e-01  -1.3536572e-01  -9.5532462e-02  -2.3408029e-01  -2.3457467e-01  -2.2836152e-01  -1.4283179e-01  -3.0155392e-01  -5.4762118e-02  -8.5488721e-02  -1.4879703e-01  -1.8273614e-01  -6.1026164e-02  -1.0014278e-01  -1.3203479e-01  -1.9754008e-01  -1.2126599e-01   1.2212974e-01  -1.0040980e-01  -8.4786235e-02  -1.4986685e-01  -7.0296990e-02  -2.3273603e-01  -1.0452728e-01  -7.2375560e-02  -1.0693567e-01  -1.2524187e-01  -1.6519811e-01  -6.7532654e-02  -7.4063041e-02  -5.4029970e-02  -5.7542018e-02  -1.3956395e-01  -1.1460078e-01  -1.0547166e-01  -1.5862253e-01  -9.2630564e-02  -6.3566093e-02  -6.1317010e-02  -7.0691424e-02  -8.1960472e-02  -7.5346684e-02   7.8905945e-02  -6.7209328e-02  -1.4602319e-01  -5.4137004e-02  -4.9335644e-02  -5.2024671e-02   5.3457575e-02  -1.1181393e-01  -5.5667363e-02  -7.4738270e-02  -1.2450814e-01   6.2359749e-02  -6.7086551e-02  -8.0568339e-02  -9.6696666e-02  -6.2554680e-02   5.0824806e-02  -6.6209661e-02  -1.0378167e-01   5.0553129e-02  -5.1023701e-02  -6.5195639e-02  -5.5300275e-02  -5.1262161e-02  -5.0667224e-02  -5.7270471e-02  -4.9182461e-02
  -4.6538719e-01  -5.0104126e-01  -4.8160977e-01  -2.3570099e-01  -2.2950810e-01  -2.0432867e-02  -2.2042254e-01  -2.3561197e-01  -1.3644727e-01  -3.5864010e-01   2.4872493e-01  -6.2157965e-01   1.9270948e-01  -4.8503336e-01  -3.1086134e-01  -3.5167141e-01   2.4982034e-01  -2.5649549e-01  -3.6496378e-01   4.2150457e-01   2.6890599e-02  -4.1222576e-01   2.6566951e-01  -1.6950468e-01  -3.2927005e-01  -4.0804463e-01   1.2688831e+00   1.5156570e+00   1.5341154e+00   1.7833114e+00   2.5303958e-01  -4.7550207e-01   2.0596618e-01  -3.5080516e-01   1.2553181e+00  -6.0977696e-01   2.4912296e-01  -3.0877559e-01   1.6065367e-01  -7.3521185e-01   6.0588374e-01  -4.1730424e-01  -6.1976166e-01   6.8281353e-01   9.2887156e-01  -3.5821676e-01  -5.0654930e-01   2.2650107e-01  -2.0632776e-01  -4.3100753e-01   1.9362801e+00  -3.4649144e-01   2.6371073e+00   1.9242222e+00   1.3044919e+00  -2.4276216e-01  -1.4378803e-01  -6.1181470e-01   1.9441104e+00  -3.1179423e-01  -2.8127190e-01  -2.6272026e-01  -2.8079479e-01  -6.9680811e-02  -1.7554214e-01  -1.7875683e-01  -2.4176940e-01  -1.2385365e-01  -1.9387905e-01   2.4182970e-01  -9.0833096e-02  -1.6639038e-01   1.4889907e-01  -8.9226531e-02  -2.3678680e-01  -1.4152988e-01  -1.4045015e-01  -2.4825959e-01  -1.5914769e-01   2.0916893e-01  -1.5889173e-01  -2.6860522e-01  -2.4285169e-01  -1.7416056e-01   2.2318708e-01  -3.0804167e-01  -2.7313640e-01  -1.5684462e-01  -3.8647015e-01  -3.2594887e-01  -1.6694081e-01  -1.6596484e-01  -2.6463008e-01  -2.6207044e-01  -1.3553471e-01  -1.5895256e-01  -1.3733879e-01  -3.2482424e-01  -2.0781814e-01  -7.1813765e-02  -1.3083813e-01  -1.5919534e-01  -1.0226433e-01   1.1637074e-01  -2.3576150e-01  -2.1615272e-01  -1.5707120e-01  -1.6032134e-01  -7.9936167e-02  -2.1103827e-01  -9.8016353e-02  -2.2881330e-01  -9.8689071e-02  -3.1220577e-01  -1.7722738e-01  -2.1045933e-01   4.9131402e-02  -1.8895778e-01  -5.8518498e-02  -9.0555388e-02  -1.1273305e-01  -4.0300437e-02  -2.4740107e-01  -2.1947708e-01  -1.3536572e-01  -9.5532462e-02  -2.3408029e-01  -2.3457467e-01  -2.2836152e-01  -1.4283179e-01   2.7632925e+00  -5.4762118e-02  -8.5488721e-02  -1.4879703e-01  -1.8273614e-01  -6.1026164e-02  -1.0014278e-01  -1.3203479e-01  -1.9754008e-01  -1.2126599e-01   1.2212974e-01  -1.0040980e-01  -8.4786235e-02  -1.4986685e-01  -7.0296990e-02  -2.3273603e-01  -1.0452728e-01  -7.2375560e-02  -1.0693567e-01  -1.2524187e-01  -1.6519811e-01  -6.7532654e-02  -7.4063041e-02  -5.4029970e-02  -5.7542018e-02  -1.3956395e-01  -1.1460078e-01  -1.0547166e-01  -1.5862253e-01  -9.2630564e-02  -6.3566093e-02  -6.1317010e-02  -7.0691424e-02  -8.1960472e-02  -7.5346684e-02   7.8905945e-02  -6.7209328e-02  -1.4602319e-01  -5.4137004e-02  -4.9335644e-02  -5.2024671e-02   5.3457575e-02  -1.1181393e-01  -5.5667363e-02  -7.4738270e-02  -1.2450814e-01   6.2359749e-02  -6.7086551e-02  -8.0568339e-02  -9.6696666e-02  -6.2554680e-02   5.0824806e-02  -6.6209661e-02  -1.0378167e-01   5.0553129e-02  -5.1023701e-02  -6.5195639e-02  -5.5300275e-02  -5.1262161e-02  -5.0667224e-02  -5.7270471e-02  -4.9182461e-02
  -4.6538719e-01  -1.1167493e-01  -8.3578046e-01  -2.5493284e+00  -2.2950810e-01   1.0399151e+00  -9.9702316e-01  -2.3561197e-01   2.7019907e-01  -8.3669831e-01   2.4872493e-01   4.3598034e-01  -1.3889272e+00   8.8034116e-01  -3.1086134e-01   3.1045080e+00  -2.4211791e+00  -2.5649549e-01  -6.9104292e-01  -5.0029722e-01   2.6890599e-02  -4.1222576e-01   1.0165453e+00  -1.6950468e-01  -7.2883322e-01  -4.0804463e-01  -5.7782426e-01  -8.3286648e-01  -1.1732748e+00  -7.5968049e-01  -9.8060021e-01   1.2062134e+00  -1.3704791e+00  -3.5080516e-01  -1.4384264e+00  -6.0977696e-01  -6.1169544e-01  -3.0877559e-01  -5.6372719e-01  -7.3521185e-01  -4.6915834e-01  -4.1730424e-01  -6.1976166e-01  -6.1582154e-01  -4.8210230e-01  -3.5821676e-01  -5.0654930e-01  -6.5935773e-01  -2.0632776e-01  -4.3100753e-01  -4.9649729e-01   2.9398970e+00  -3.8630316e-01  -3.7299531e-01  -4.6460438e-01  -2.4276216e-01  -1.4378803e-01   2.6925626e-01  -4.5304977e-01  -3.1179423e-01  -2.8127190e-01  -2.6272026e-01  -2.8079479e-01  -6.9680811e-02  -1.7554214e-01  -1.7875683e-01  -2.4176940e-01  -1.2385365e-01  -1.9387905e-01   2.4182970e-01  -9.0833096e-02  -1.6639038e-01   1.4889907e-01  -8.9226531e-02  -2.3678680e-01  -1.4152988e-01  -1.4045015e-01  -2.4825959e-01  -1.5914769e-01   2.0916893e-01  -1.5889173e-01  -2.6860522e-01  -2.4285169e-01   5.9028570e+00   2.2318708e-01  -3.0804167e-01  -2.7313640e-01  -1.5684462e-01  -3.8647015e-01  -3.2594887e-01  -1.6694081e-01  -1.6596484e-01  -2.6463008e-01  -2.6207044e-01  -1.3553471e-01  -1.5895256e-01  -1.3733879e-01  -3.2482424e-01  -2.0781814e-01  -7.1813765e-02  -1.3083813e-01  -1.5919534e-01  -1.0226433e-01   1.1637074e-01  -2.3576150e-01  -2.1615272e-01  -1.5707120e-01  -1.6032134e-01  -7.9936167e-02  -2.1103827e-01  -9.8016353e-02  -2.2881330e-01  -9.8689071e-02  -3.1220577e-01  -1.7722738e-01  -2.1045933e-01   4.9131402e-02  -1.8895778e-01  -5.8518498e-02  -9.0555388e-02  -1.1273305e-01  -4.0300437e-02  -2.4740107e-01  -2.1947708e-01  -1.3536572e-01  -9.5532462e-02  -2.3408029e-01  -2.3457467e-01  -2.2836152e-01  -1.4283179e-01  -3.0155392e-01  -5.4762118e-02  -8.5488721e-02  -1.4879703e-01  -1.8273614e-01  -6.1026164e-02  -1.0014278e-01  -1.3203479e-01  -1.9754008e-01  -1.2126599e-01   1.2212974e-01  -1.0040980e-01  -8.4786235e-02  -1.4986685e-01  -7.0296990e-02  -2.3273603e-01  -1.0452728e-01  -7.2375560e-02  -1.0693567e-01  -1.2524187e-01  -1.6519811e-01  -6.7532654e-02  -7.4063041e-02  -5.4029970e-02  -5.7542018e-02  -1.3956395e-01  -1.1460078e-01  -1.0547166e-01  -1.5862253e-01  -9.2630564e-02  -6.3566093e-02  -6.1317010e-02  -7.0691424e-02  -8.1960472e-02  -7.5346684e-02   7.8905945e-02  -6.7209328e-02  -1.4602319e-01  -5.4137004e-02  -4.9335644e-02  -5.2024671e-02   5.3457575e-02  -1.1181393e-01  -5.5667363e-02  -7.4738270e-02  -1.2450814e-01   6.2359749e-02  -6.7086551e-02  -8.0568339e-02  -9.6696666e-02  -6.2554680e-02   5.0824806e-02  -6.6209661e-02  -1.0378167e-01   5.0553129e-02  -5.1023701e-02  -6.5195639e-02  -5.5300275e-02  -5.1262161e-02  -5.0667224e-02  -5.7270471e-02  -4.9182461e-02
  -4.6538719e-01  -1.5352864e-01  -8.3578046e-01  -2.3570099e-01  -2.2950810e-01   1.3365996e+00  -2.2042254e-01  -2.3561197e-01   4.4362178e-01   3.4569900e-01   2.4872493e-01  -6.4549762e-02   1.9270948e-01   1.1065075e+00  -3.1086134e-01   1.4678214e+00  -9.8222515e-01  -2.5649549e-01  -6.9104292e-01   4.2150457e-01   2.6890599e-02  -4.1222576e-01   1.0165453e+00  -1.6950468e-01  -1.0643675e-01   1.7028043e+00  -5.7782426e-01  -7.2306187e-02  -8.6434019e-01   1.7323427e-01  -1.0356995e+00  -3.1828788e-01  -1.4496425e-01  -3.5080516e-01  -6.6987938e-01  -6.0977696e-01  -6.1169544e-01  -3.0877559e-01  -2.2333851e-01   3.2126490e-01  -4.6915834e-01  -4.1730424e-01  -6.1976166e-01  -6.1582154e-01  -4.8210230e-01   2.4927641e+00  -5.0654930e-01  -6.5935773e-01  -2.0632776e-01  -4.3100753e-01  -4.9649729e-01  -3.4649144e-01  -3.8630316e-01  -3.7299531e-01  -4.6460438e-01  -6.4860440e-01  -1.4378803e-01  -3.8407395e+00   1.4555463e+00  -3.1179423e-01  -2.8127190e-01  -2.6272026e-01   3.9678741e+00  -6.9680811e-02  -1.7554214e-01   2.4882368e+00   5.4457292e+00  -1.2385365e-01  -1.9387905e-01   2.4182970e-01  -9.0833096e-02  -1.6639038e-01   1.4889907e-01  -8.9226531e-02   1.5782124e+00  -1.4152988e-01  -1.4045015e-01  -2.4825959e-01  -1.5914769e-01   2.0916893e-01  -1.5889173e-01  -2.6860522e-01  -2.4285169e-01  -1.7416056e-01   2.2318708e-01  -3.0804167e-01  -2.7313640e-01  -1.5684462e-01  -3.8647015e-01  -3.2594887e-01  -1.6694081e-01  -1.6596484e-01  -2.6463008e-01  -2.6207044e-01  -1.3553471e-01  -1.5895256e-01  -1.3733879e-01  -3.2482424e-01  -2.0781814e-01  -7.1813765e-02  -1.3083813e-01  -1.5919534e-01  -1.0226433e-01   1.1637074e-01  -2.3576150e-01  -2.1615272e-01  -1.5707120e-01  -1.6032134e-01  -7.9936167e-02  -2.1103827e-01  -9.8016353e-02  -2.2881330e-01  -9.8689071e-02  -6.1393941e-01  -1.7722738e-01  -2.1045933e-01   4.9131402e-02  -1.8895778e-01  -5.8518498e-02  -9.0555388e-02  -1.1273305e-01  -4.0300437e-02  -2.4740107e-01  -2.1947708e-01  -1.3536572e-01  -9.5532462e-02  -2.3408029e-01  -2.3457467e-01  -2.2836152e-01  -1.4283179e-01  -3.0155392e-01  -5.4762118e-02  -8.5488721e-02  -1.4879703e-01  -1.8273614e-01  -6.1026164e-02  -1.0014278e-01  -1.3203479e-01  -1.9754008e-01  -1.2126599e-01   1.2212974e-01  -1.0040980e-01  -8.4786235e-02  -1.4986685e-01  -7.0296990e-02  -2.3273603e-01  -1.0452728e-01  -7.2375560e-02  -1.0693567e-01  -1.2524187e-01  -1.6519811e-01  -6.7532654e-02  -7.4063041e-02  -5.4029970e-02  -5.7542018e-02  -1.3956395e-01  -1.1460078e-01  -1.0547166e-01  -1.5862253e-01  -9.2630564e-02  -6.3566093e-02  -6.1317010e-02  -7.0691424e-02  -8.1960472e-02  -7.5346684e-02   7.8905945e-02  -6.7209328e-02  -1.4602319e-01  -5.4137004e-02  -4.9335644e-02  -5.2024671e-02   5.3457575e-02  -1.1181393e-01  -5.5667363e-02  -7.4738270e-02  -1.2450814e-01   6.2359749e-02  -6.7086551e-02  -8.0568339e-02  -9.6696666e-02  -6.2554680e-02   5.0824806e-02  -6.6209661e-02  -1.0378167e-01   5.0553129e-02  -5.1023701e-02  -6.5195639e-02  -5.5300275e-02  -5.1262161e-02  -5.0667224e-02  -5.7270471e-02  -4.9182461e-02
  -4.6538719e-01  -1.1167493e-01  -4.4914412e-01  -2.3570099e-01  -2.2950810e-01   7.4309747e-01  -2.2042254e-01  -2.3561197e-01  -9.2581959e-01  -8.3669831e-01   2.4872493e-01  -6.2157965e-01   1.9270948e-01  -4.8503336e-01  -3.1086134e-01  -3.5167141e-01   7.2476918e-01  -2.5649549e-01  -3.7528274e-01   4.2150457e-01   2.6890599e-02  -4.1222576e-01   6.6736675e-01  -1.6950468e-01  -7.2883322e-01  -4.0804463e-01  -5.7782426e-01  -8.3286648e-01  -1.1732748e+00  -7.5968049e-01  -9.8060021e-01   1.2062134e+00  -1.3704791e+00  -3.5080516e-01  -1.4384264e+00   4.4697124e-01  -6.1169544e-01   1.1136412e+00  -5.6372719e-01  -7.3521185e-01  -4.6915834e-01   8.6186815e-01  -6.1976166e-01  -6.1582154e-01  -4.8210230e-01  -3.5821676e-01  -5.0654930e-01  -6.5935773e-01  -2.0632776e-01  -4.3100753e-01  -4.9649729e-01   1.3863931e+00  -3.8630316e-01  -3.7299531e-01  -4.6460438e-01  -2.4276216e-01   4.8470770e+00   2.6925626e-01  -4.5304977e-01  -3.1179423e-01  -2.8127190e-01  -2.6272026e-01  -2.8079479e-01  -6.9680811e-02  -1.7554214e-01  -1.7875683e-01  -2.4176940e-01  -1.2385365e-01  -1.9387905e-01   2.4182970e-01  -9.0833096e-02  -1.6639038e-01   1.4889907e-01  -8.9226531e-02  -2.3678680e-01  -1.4152988e-01  -1.4045015e-01  -2.4825959e-01  -1.5914769e-01   2.0916893e-01  -1.5889173e-01  -2.6860522e-01  -2.4285169e-01  -1.7416056e-01   2.2318708e-01   7.2110148e-01  -2.7313640e-01  -1.5684462e-01  -3.8647015e-01  -3.2594887e-01  -1.6694081e-01  -1.6596484e-01  -2.6463008e-01  -2.6207044e-01  -1.3553471e-01  -1.5895256e-01  -1.3733879e-01  -3.2482424e-01  -2.0781814e-01  -7.1813765e-02  -1.3083813e-01  -1.5919534e-01  -1.0226433e-01   1.1637074e-01  -2.3576150e-01  -2.1615272e-01  -1.5707120e-01  -1.6032134e-01  -7.9936167e-02  -2.1103827e-01  -9.8016353e-02  -2.2881330e-01  -9.8689071e-02  -3.1220577e-01  -1.7722738e-01  -2.1045933e-01   4.9131402e-02  -1.8895778e-01  -5.8518498e-02  -9.0555388e-02  -1.1273305e-01  -4.0300437e-02  -2.4740107e-01  -2.1947708e-01  -1.3536572e-01  -9.5532462e-02  -2.3408029e-01  -2.3457467e-01  -2.2836152e-01  -1.4283179e-01  -3.0155392e-01  -5.4762118e-02  -8.5488721e-02  -1.4879703e-01  -1.8273614e-01  -6.1026164e-02   7.8890897e+00  -1.3203479e-01  -1.9754008e-01  -1.2126599e-01   1.2212974e-01  -1.0040980e-01  -8.4786235e-02  -1.4986685e-01  -7.0296990e-02  -2.3273603e-01  -1.0452728e-01  -7.2375560e-02  -1.0693567e-01  -1.2524187e-01  -1.6519811e-01  -6.7532654e-02   1.0667257e+01  -5.4029970e-02  -5.7542018e-02  -1.3956395e-01  -1.1460078e-01  -1.0547166e-01  -1.5862253e-01  -9.2630564e-02  -6.3566093e-02  -6.1317010e-02  -7.0691424e-02  -8.1960472e-02  -7.5346684e-02   7.8905945e-02  -6.7209328e-02  -1.4602319e-01   1.5284232e+01  -4.9335644e-02  -5.2024671e-02   5.3457575e-02  -1.1181393e-01  -5.5667363e-02  -7.4738270e-02  -1.2450814e-01   6.2359749e-02  -6.7086551e-02  -8.0568339e-02  -9.6696666e-02  -6.2554680e-02   5.0824806e-02  -6.6209661e-02  -1.0378167e-01   5.0553129e-02  -5.1023701e-02  -6.5195639e-02  -5.5300275e-02  -5.1262161e-02  -5.0667224e-02  -5.7270471e-02  -4.9182461e-02
  -4.6538719e-01  -1.1167493e-01  -8.3578046e-01  -2.3570099e-01  -2.2950810e-01   1.0359238e+00  -2.2042254e-01  -2.3561197e-01  -1.9026811e-01  -8.3669831e-01   2.4872493e-01   3.1789606e-02   1.9270948e-01   3.0906176e-01  -3.1086134e-01  -3.5167141e-01   4.5390727e-01  -2.5649549e-01  -6.9104292e-01   4.2150457e-01   2.6890599e-02  -4.1222576e-01   1.0165453e+00  -1.6950468e-01   9.3473267e-01  -4.0804463e-01  -5.7782426e-01  -8.3286648e-01   7.0280060e-01  -1.3192476e-01  -4.3448299e-01  -3.8498481e-01  -7.2208031e-01  -3.5080516e-01   4.6379129e-01   2.2951764e-01  -6.1169544e-01  -1.5740340e+00   1.3070040e+00  -7.3521185e-01  -4.6915834e-01  -4.1730424e-01  -6.1976166e-01  -6.1582154e-01  -4.8210230e-01  -3.5821676e-01   8.2983620e-01  -6.5935773e-01  -2.0632776e-01  -4.3100753e-01  -4.9649729e-01  -3.4649144e-01  -3.8630316e-01  -3.7299531e-01  -4.6460438e-01  -2.4276216e-01  -1.4378803e-01   7.5280795e+00  -4.5304977e-01  -3.1179423e-01  -2.8127190e-01  -2.6272026e-01  -2.8079479e-01  -6.9680811e-02  -1.7554214e-01   1.1916105e+01  -2.4176940e-01  -1.2385365e-01  -1.9387905e-01   2.4182970e-01  -9.0833096e-02  -1.6639038e-01   1.4889907e-01  -8.9226531e-02  -2.3678680e-01  -1.4152988e-01  -1.4045015e-01  -2.4825959e-01  -1.5914769e-01   2.0916893e-01  -1.5889173e-01  -2.6860522e-01  -2.4285169e-01  -1.7416056e-01  -5.1698587e+00  -3.0804167e-01   2.3320900e+00   1.7696007e+00  -3.8647015e-01  -3.2594887e-01  -1.6694081e-01  -1.6596484e-01  -2.6463008e-01  -2.6207044e-01  -1.3553471e-01  -1.5895256e-01  -1.3733879e-01  -3.2482424e-01  -2.0781814e-01  -7.1813765e-02  -1.3083813e-01  -1.5919534e-01  -1.0226433e-01   1.1637074e-01  -2.3576150e-01  -2.1615272e-01  -1.5707120e-01  -1.6032134e-01  -7.9936167e-02  -2.1103827e-01  -9.8016353e-02  -2.2881330e-01  -9.8689071e-02   2.1629530e+00  -1.7722738e-01   3.0076658e+00   4.9131402e-02  -1.8895778e-01  -5.8518498e-02  -9.0555388e-02  -1.1273305e-01  -4.0300437e-02  -2.4740107e-01  -2.1947708e-01  -1.3536572e-01  -9.5532462e-02  -2.3408029e-01  -2.3457467e-01  -2.2836152e-01  -1.4283179e-01  -3.0155392e-01  -5.4762118e-02  -8.5488721e-02  -1.4879703e-01  -1.8273614e-01  -6.1026164e-02  -1.0014278e-01  -1.3203479e-01  -1.9754008e-01  -1.2126599e-01   1.2212974e-01  -1.0040980e-01  -8.4786235e-02  -1.4986685e-01  -7.0296990e-02  -2.3273603e-01  -1.0452728e-01  -7.2375560e-02  -1.0693567e-01  -1.2524187e-01  -1.6519811e-01  -6.7532654e-02  -7.4063041e-02  -5.4029970e-02  -5.7542018e-02  -1.3956395e-01  -1.1460078e-01  -1.0547166e-01  -1.5862253e-01  -9.2630564e-02  -6.3566093e-02  -6.1317010e-02  -7.0691424e-02   8.1808852e+00  -7.5346684e-02   7.8905945e-02  -6.7209328e-02  -1.4602319e-01  -5.4137004e-02   1.7006653e+01  -5.2024671e-02   5.3457575e-02  -1.1181393e-01  -5.5667363e-02  -7.4738270e-02  -1.2450814e-01   6.2359749e-02  -6.7086551e-02  -8.0568339e-02  -9.6696666e-02  -6.2554680e-02   5.0824806e-02  -6.6209661e-02  -1.0378167e-01   5.0553129e-02  -5.1023701e-02  -6.5195639e-02  -5.5300275e-02  -5.1262161e-02  -5.0667224e-02  -5.7270471e-02  -4.9182461e-02
  -4.6538719e-01  -1.1167493e-01  -5.9671524e-01  -2.3570099e-01  -2.2950810e-01   6.1684023e-01  -2.2042254e-01  -2.3561197e-01  -9.2581959e-01  -8.3669831e-01   2.4872493e-01  -6.2157965e-01   1.9270948e-01  -4.8503336e-01  -3.1086134e-01  -3.5167141e-01   2.4982034e-01  -2.5649549e-01  -6.9104292e-01   4.2150457e-01   2.6890599e-02  -4.1222576e-01   7.3975742e-01  -1.6950468e-01  -7.2883322e-01  -4.0804463e-01   1.4367656e+00   6.9548033e-01  -2.1276911e-01   2.7204767e-01   1.0088268e+00   1.8670317e-01   8.2592199e-02  -3.5080516e-01   5.1485754e-01   6.4916494e-01  -6.1169544e-01   6.2085639e-01  -5.6372719e-01  -7.3521185e-01  -4.6915834e-01   9.4261325e-01  -6.1976166e-01   5.7110299e-01  -4.8210230e-01  -3.5821676e-01   1.2618574e+00   1.0356147e+00  -2.0632776e-01  -4.3100753e-01  -4.9649729e-01  -3.4649144e-01  -3.8630316e-01  -3.7299531e-01  -4.6460438e-01  -2.4276216e-01  -1.4378803e-01   2.6925626e-01  -4.5304977e-01  -3.1179423e-01  -2.8127190e-01  -2.6272026e-01   2.8175125e+00  -6.9680811e-02   7.2922017e+00  -1.7875683e-01  -2.4176940e-01  -1.2385365e-01  -1.9387905e-01   2.4182970e-01  -9.0833096e-02  -1.6639038e-01   1.4889907e-01  -8.9226531e-02  -2.3678680e-01  -1.4152988e-01  -1.4045015e-01  -2.4825959e-01  -1.5914769e-01   2.0916893e-01  -1.5889173e-01  -2.6860522e-01  -2.4285169e-01  -1.7416056e-01   2.2318708e-01  -3.0804167e-01  -2.7313640e-01  -1.5684462e-01  -3.8647015e-01  -3.2594887e-01  -1.6694081e-01  -1.6596484e-01  -2.6463008e-01  -2.6207044e-01  -1.3553471e-01  -1.5895256e-01  -1.3733879e-01  -3.2482424e-01  -2.0781814e-01  -7.1813765e-02  -1.3083813e-01  -1.5919534e-01  -1.0226433e-01   1.1637074e-01  -2.3576150e-01  -2.1615272e-01  -1.5707120e-01  -1.6032134e-01  -7.9936167e-02  -2.1103827e-01  -9.8016353e-02  -2.2881330e-01  -9.8689071e-02  -3.1220577e-01  -1.7722738e-01  -2.1045933e-01   4.9131402e-02  -1.8895778e-01  -5.8518498e-02  -9.0555388e-02  -1.1273305e-01  -4.0300437e-02   4.4442305e+00   3.6586031e+00  -1.3536572e-01  -9.5532462e-02  -2.3408029e-01  -2.3457467e-01  -2.2836152e-01  -1.4283179e-01  -3.0155392e-01  -5.4762118e-02  -8.5488721e-02  -1.4879703e-01  -1.8273614e-01  -6.1026164e-02  -1.0014278e-01  -1.3203479e-01  -1.9754008e-01  -1.2126599e-01   1.2212974e-01  -1.0040980e-01  -8.4786235e-02  -1.4986685e-01  -7.0296990e-02   4.0159787e+00  -1.0452728e-01  -7.2375560e-02  -1.0693567e-01  -1.2524187e-01  -1.6519811e-01  -6.7532654e-02  -7.4063041e-02  -5.4029970e-02  -5.7542018e-02  -1.3956395e-01  -1.1460078e-01  -1.0547166e-01  -1.5862253e-01  -9.2630564e-02  -6.3566093e-02  -6.1317010e-02  -7.0691424e-02  -8.1960472e-02  -7.5346684e-02   7.8905945e-02  -6.7209328e-02  -1.4602319e-01  -5.4137004e-02  -4.9335644e-02  -5.2024671e-02   5.3457575e-02  -1.1181393e-01  -5.5667363e-02  -7.4738270e-02  -1.2450814e-01   6.2359749e-02  -6.7086551e-02  -8.0568339e-02  -9.6696666e-02  -6.2554680e-02   5.0824806e-02  -6.6209661e-02  -1.0378167e-01   5.0553129e-02  -5.1023701e-02  -6.5195639e-02  -5.5300275e-02  -5.1262161e-02  -5.0667224e-02  -5.7270471e-02  -4.9182461e-02
  -4.6538719e-01  -1.1167493e-01  -4.6390123e-01  -2.3570099e-01  -2.2950810e-01   1.2900348e+00  -2.2042254e-01  -2.3561197e-01  -9.2581959e-01  -8.3669831e-01   2.4872493e-01  -6.2157965e-01   1.9270948e-01   1.0227422e+00  -3.1086134e-01  -3.5167141e-01   2.4982034e-01  -2.5649549e-01  -3.7941033e-01   4.2150457e-01   2.6890599e-02  -4.1222576e-01   5.3394081e-01  -1.6950468e-01  -5.6862376e-01  -4.0804463e-01  -5.7782426e-01  -8.3286648e-01  -8.8119117e-01  -7.5968049e-01  -6.1294630e-01   5.2018782e-01  -3.7526235e-01  -3.5080516e-01  -8.3712134e-01  -6.0977696e-01  -6.1169544e-01  -3.0877559e-01  -5.6372719e-01  -7.3521185e-01  -4.6915834e-01  -4.1730424e-01  -6.1976166e-01   5.2921154e-01  -4.8210230e-01  -3.5821676e-01  -5.0654930e-01  -6.5935773e-01  -2.0632776e-01  -4.3100753e-01  -4.9649729e-01   1.4473148e+00  -3.8630316e-01  -3.7299531e-01  -4.6460438e-01  -2.4276216e-01   5.0699700e+00   2.6925626e-01  -4.5304977e-01  -3.1179423e-01  -2.8127190e-01  -2.6272026e-01  -2.8079479e-01  -6.9680811e-02  -1.7554214e-01  -1.7875683e-01  -2.4176940e-01  -1.2385365e-01  -1.9387905e-01   2.4182970e-01  -9.0833096e-02  -1.6639038e-01   1.4889907e-01  -8.9226531e-02   3.3034589e+00  -1.4152988e-01  -1.4045015e-01  -2.4825959e-01  -1.5914769e-01   2.0916893e-01  -1.5889173e-01  -2.6860522e-01  -2.4285169e-01  -1.7416056e-01   2.2318708e-01  -3.0804167e-01  -2.7313640e-01  -1.5684462e-01  -3.8647015e-01  -3.2594887e-01  -1.6694081e-01  -1.6596484e-01  -2.6463008e-01  -2.6207044e-01  -1.3553471e-01  -1.5895256e-01  -1.3733879e-01  -3.2482424e-01  -2.0781814e-01  -7.1813765e-02  -1.3083813e-01  -1.5919534e-01  -1.0226433e-01   1.1637074e-01  -2.3576150e-01  -2.1615272e-01  -1.5707120e-01  -1.6032134e-01  -7.9936167e-02  -2.1103827e-01  -9.8016353e-02  -2.2881330e-01  -9.8689071e-02  -3.1220577e-01  -1.7722738e-01  -2.1045933e-01   4.9131402e-02  -1.8895778e-01  -5.8518498e-02  -9.0555388e-02  -1.1273305e-01  -4.0300437e-02  -2.4740107e-01  -2.1947708e-01  -1.3536572e-01  -9.5532462e-02  -2.3408029e-01  -2.3457467e-01  -2.2836152e-01  -1.4283179e-01  -3.0155392e-01  -5.4762118e-02  -8.5488721e-02  -1.4879703e-01  -1.8273614e-01  -6.1026164e-02  -1.0014278e-01  -1.3203479e-01  -1.9754008e-01  -1.2126599e-01   1.2212974e-01  -1.0040980e-01  -8.4786235e-02  -1.4986685e-01  -7.0296990e-02  -2.3273603e-01  -1.0452728e-01  -7.2375560e-02  -1.0693567e-01  -1.2524187e-01  -1.6519811e-01  -6.7532654e-02  -7.4063041e-02  -5.4029970e-02  -5.7542018e-02  -1.3956395e-01  -1.1460078e-01  -1.0547166e-01  -1.5862253e-01  -9.2630564e-02  -6.3566093e-02  -6.1317010e-02  -7.0691424e-02  -8.1960472e-02  -7.5346684e-02   7.8905945e-02  -6.7209328e-02  -1.4602319e-01  -5.4137004e-02  -4.9335644e-02  -5.2024671e-02   5.3457575e-02  -1.1181393e-01  -5.5667363e-02  -7.4738270e-02  -1.2450814e-01   6.2359749e-02  -6.7086551e-02  -8.0568339e-02  -9.6696666e-02  -6.2554680e-02   5.0824806e-02  -6.6209661e-02  -1.0378167e-01   5.0553129e-02  -5.1023701e-02  -6.5195639e-02  -5.5300275e-02  -5.1262161e-02  -5.0667224e-02  -5.7270471e-02  -4.9182461e-02
  -4.6538719e-01   1.2422780e-01  -6.4069144e-01  -2.3570099e-01  -2.2950810e-01   3.3345992e-01  -2.2042254e-01  -2.3561197e-01   4.6156206e-01  -2.3753202e-01   2.4872493e-01  -5.2235708e-02   1.9270948e-01   2.7471798e-01  -3.1086134e-01   1.5163793e+00  -9.0698573e-01  -2.5649549e-01  -6.9104292e-01   4.2150457e-01   2.6890599e-02  -4.1222576e-01   3.6502925e-01  -1.6950468e-01   1.0871265e-01  -4.0804463e-01  -5.7782426e-01  -8.3286648e-01  -1.1732748e+00  -7.5968049e-01  -5.9441732e-01   7.7129641e-02  -1.2988521e-01   2.0063745e+00  -8.5116455e-01  -6.0977696e-01   1.1502136e+00  -3.0877559e-01   1.1564360e-01  -7.3521185e-01   1.8163015e+00  -4.1730424e-01  -6.1976166e-01  -6.1582154e-01  -4.8210230e-01  -3.5821676e-01  -5.0654930e-01  -6.5935773e-01  -2.0632776e-01  -4.3100753e-01   2.0247447e+00  -3.4649144e-01   2.6790991e+00  -3.7299531e-01   1.4887728e+00   3.0565666e+00  -1.4378803e-01  -2.2788410e+00   1.6496021e+00  -3.1179423e-01  -2.8127190e-01  -2.6272026e-01  -2.8079479e-01  -6.9680811e-02  -1.7554214e-01  -1.7875683e-01  -2.4176940e-01  -1.2385365e-01  -1.9387905e-01   2.4182970e-01  -9.0833096e-02  -1.6639038e-01   1.4889907e-01  -8.9226531e-02  -2.3678680e-01  -1.4152988e-01  -1.4045015e-01  -2.4825959e-01  -1.5914769e-01   2.0916893e-01  -1.5889173e-01   1.6660244e+00  -2.4285169e-01  -1.7416056e-01   2.2318708e-01  -3.0804167e-01  -2.7313640e-01  -1.5684462e-01  -3.8647015e-01  -3.2594887e-01  -1.6694081e-01  -1.6596484e-01  -2.6463008e-01  -2.6207044e-01  -1.3553471e-01  -1.5895256e-01  -1.3733879e-01  -3.2482424e-01  -2.0781814e-01  -7.1813765e-02  -1.3083813e-01  -1.5919534e-01  -1.0226433e-01   1.1637074e-01   3.4910116e+00  -2.1615272e-01  -1.5707120e-01  -1.6032134e-01  -7.9936167e-02  -2.1103827e-01  -9.8016353e-02  -2.2881330e-01  -9.8689071e-02  -1.0334951e-01  -1.7722738e-01  -2.1045933e-01   4.9131402e-02  -1.8895778e-01  -5.8518498e-02  -9.0555388e-02  -1.1273305e-01  -4.0300437e-02  -2.4740107e-01  -2.1947708e-01  -1.3536572e-01  -9.5532462e-02  -2.3408029e-01  -2.3457467e-01  -2.2836152e-01  -1.4283179e-01   1.2873557e+00  -5.4762118e-02  -8.5488721e-02  -1.4879703e-01  -1.8273614e-01  -6.1026164e-02  -1.0014278e-01  -1.3203479e-01  -1.9754008e-01  -1.2126599e-01   1.2212974e-01  -1.0040980e-01  -8.4786235e-02  -1.4986685e-01  -7.0296990e-02  -2.3273603e-01  -1.0452728e-01  -7.2375560e-02  -1.0693567e-01  -1.2524187e-01  -1.6519811e-01  -6.7532654e-02  -7.4063041e-02  -5.4029970e-02  -5.7542018e-02  -1.3956395e-01  -1.1460078e-01  -1.0547166e-01  -1.5862253e-01  -9.2630564e-02  -6.3566093e-02  -6.1317010e-02  -7.0691424e-02  -8.1960472e-02  -7.5346684e-02   7.8905945e-02  -6.7209328e-02  -1.4602319e-01  -5.4137004e-02  -4.9335644e-02  -5.2024671e-02   5.3457575e-02  -1.1181393e-01  -5.5667363e-02  -7.4738270e-02  -1.2450814e-01   6.2359749e-02  -6.7086551e-02  -8.0568339e-02  -9.6696666e-02  -6.2554680e-02   5.0824806e-02  -6.6209661e-02  -1.0378167e-01   5.0553129e-02  -5.1023701e-02  -6.5195639e-02  -5.5300275e-02  -5.1262161e-02  -5.0667224e-02  -5.7270471e-02  -4.9182461e-02
   1.9127433e+00  -1.3006519e-01   7.6979336e-01  -2.3570099e-01  -2.2950810e-01  -8.6658253e-01  -2.2042254e-01  -2.3561197e-01   5.8714401e-01  -3.2358250e-01   2.1091848e-01   9.6476033e-01   1.9270948e-01  -4.8503336e-01  -3.1086134e-01  -3.5167141e-01  -1.5271055e-01  -2.5649549e-01   7.0201667e-01   4.2150457e-01   2.6890599e-02  -4.1222576e-01  -1.0558150e+00  -1.6950468e-01  -7.2883322e-01  -4.0804463e-01  -5.7782426e-01  -8.3286648e-01   8.4884240e-01  -7.5968049e-01   9.2372500e-03  -2.2300655e-01   4.8013058e-01  -3.5080516e-01   6.5528972e-01   5.1564080e-01   1.1837737e+00  -5.1135722e-03  -5.6372719e-01   1.3320562e+00   2.0498909e+00  -4.1730424e-01   1.5130264e+00  -6.1582154e-01   1.0172356e+00  -3.5821676e-01   1.4001042e+00  -6.5935773e-01  -2.0632776e-01   2.8365851e+00  -4.9649729e-01  -3.4649144e-01  -3.8630316e-01  -3.7299531e-01  -4.6460438e-01  -2.4276216e-01  -1.4378803e-01   2.6925626e-01  -4.5304977e-01  -3.1179423e-01  -2.8127190e-01  -2.6272026e-01  -2.8079479e-01  -6.9680811e-02  -1.7554214e-01  -1.7875683e-01  -2.4176940e-01  -1.2385365e-01  -1.9387905e-01   2.4182970e-01  -9.0833096e-02  -1.6639038e-01   1.4889907e-01  -8.9226531e-02  -2.3678680e-01  -1.4152988e-01  -1.4045015e-01  -2.4825959e-01  -1.5914769e-01   2.0916893e-01  -1.5889173e-01  -2.6860522e-01  -2.4285169e-01  -1.7416056e-01   2.2318708e-01   9.0964679e-01  -2.7313640e-01  -1.5684462e-01  -3.8647015e-01   1.8737149e+00  -1.6694081e-01  -1.6596484e-01  -2.6463008e-01  -2.6207044e-01  -1.3553471e-01  -1.5895256e-01  -1.3733879e-01  -3.2482424e-01  -2.0781814e-01  -7.1813765e-02  -1.3083813e-01  -1.5919534e-01  -1.0226433e-01   1.1637074e-01  -2.3576150e-01  -2.1615272e-01  -1.5707120e-01  -1.6032134e-01  -7.9936167e-02  -2.1103827e-01  -9.8016353e-02  -2.2881330e-01  -9.8689071e-02  -3.1220577e-01  -1.7722738e-01  -2.1045933e-01   4.9131402e-02  -1.8895778e-01  -5.8518498e-02  -9.0555388e-02  -1.1273305e-01  -4.0300437e-02  -2.4740107e-01  -2.1947708e-01  -1.3536572e-01  -9.5532462e-02  -2.3408029e-01  -2.3457467e-01  -2.2836152e-01  -1.4283179e-01  -3.0155392e-01  -5.4762118e-02  -8.5488721e-02  -1.4879703e-01  -1.8273614e-01  -6.1026164e-02  -1.0014278e-01  -1.3203479e-01  -1.9754008e-01  -1.2126599e-01   1.2212974e-01  -1.0040980e-01  -8.4786235e-02  -1.4986685e-01  -7.0296990e-02  -2.3273603e-01  -1.0452728e-01  -7.2375560e-02  -1.0693567e-01  -1.2524187e-01  -1.6519811e-01  -6.7532654e-02  -7.4063041e-02  -5.4029970e-02  -5.7542018e-02  -1.3956395e-01  -1.1460078e-01  -1.0547166e-01  -1.5862253e-01  -9.2630564e-02  -6.3566093e-02  -6.1317010e-02  -7.0691424e-02  -8.1960472e-02  -7.5346684e-02   7.8905945e-02  -6.7209328e-02  -1.4602319e-01  -5.4137004e-02  -4.9335644e-02  -5.2024671e-02   5.3457575e-02  -1.1181393e-01  -5.5667363e-02  -7.4738270e-02  -1.2450814e-01   6.2359749e-02  -6.7086551e-02  -8.0568339e-02  -9.6696666e-02  -6.2554680e-02   5.0824806e-02  -6.6209661e-02  -1.0378167e-01   5.0553129e-02  -5.1023701e-02  -6.5195639e-02  -5.5300275e-02  -5.1262161e-02  -5.0667224e-02  -5.7270471e-02  -4.9182461e-02
  -4.6538719e-01   9.7271665e-01   4.4808831e-01  -2.3570099e-01  -2.2950810e-01  -5.0869848e-01   2.2531943e+00  -2.3561197e-01  -1.7232783e-01  -1.5466860e-01  -2.3148226e+00   1.6072500e-01   4.6808829e-01  -4.8503336e-01  -3.1086134e-01  -3.5167141e-01   6.8305244e-02  -2.5649549e-01   3.8006512e-01  -4.9455987e-01   2.6890599e-02   1.5069255e+00   4.0761200e-01  -1.6950468e-01  -7.2883322e-01  -4.0804463e-01  -5.7782426e-01  -8.3286648e-01   8.4884240e-01  -7.5968049e-01  -6.7828532e-01  -7.6134606e-01   4.6642236e-01  -3.5080516e-01   3.6165880e-01   5.5760553e-01  -6.1169544e-01   2.4261071e-01  -5.6372719e-01  -7.3521185e-01  -4.6915834e-01  -4.1730424e-01  -6.1976166e-01  -6.1582154e-01  -4.8210230e-01  -3.5821676e-01  -5.0654930e-01  -6.5935773e-01  -2.0632776e-01  -4.3100753e-01  -4.9649729e-01  -3.4649144e-01  -3.8630316e-01  -3.7299531e-01  -4.6460438e-01  -2.4276216e-01  -1.4378803e-01   2.6925626e-01  -4.5304977e-01  -3.1179423e-01   2.8531192e+00  -2.6272026e-01  -2.8079479e-01  -6.9680811e-02  -1.7554214e-01  -1.7875683e-01  -2.4176940e-01  -1.2385365e-01  -1.9387905e-01   2.4182970e-01  -9.0833096e-02  -1.6639038e-01   1.4889907e-01  -8.9226531e-02  -2.3678680e-01  -1.4152988e-01  -1.4045015e-01  -2.4825959e-01  -1.5914769e-01   2.0916893e-01  -1.5889173e-01   2.2738391e+00   1.2744033e+00  -1.7416056e-01   2.2318708e-01   9.6463917e-01  -2.7313640e-01  -1.5684462e-01   2.1209904e+00  -3.2594887e-01  -1.6694081e-01  -1.6596484e-01  -2.6463008e-01  -2.6207044e-01  -1.3553471e-01  -1.5895256e-01  -1.3733879e-01   1.9983126e+00  -2.0781814e-01  -7.1813765e-02  -1.3083813e-01  -1.5919534e-01  -1.0226433e-01   1.1637074e-01  -2.3576150e-01  -2.1615272e-01  -1.5707120e-01  -1.6032134e-01  -7.9936167e-02  -2.1103827e-01  -9.8016353e-02  -2.2881330e-01  -9.8689071e-02  -3.1220577e-01  -1.7722738e-01  -2.1045933e-01  -1.9770983e+00   3.2983509e+00  -5.8518498e-02  -9.0555388e-02  -1.1273305e-01  -4.0300437e-02  -2.4740107e-01  -2.1947708e-01  -1.3536572e-01  -9.5532462e-02  -2.3408029e-01  -2.3457467e-01  -2.2836152e-01  -1.4283179e-01  -3.0155392e-01  -5.4762118e-02  -8.5488721e-02  -1.4879703e-01  -1.8273614e-01  -6.1026164e-02  -1.0014278e-01  -1.3203479e-01  -1.9754008e-01  -1.2126599e-01   1.2212974e-01  -1.0040980e-01  -8.4786235e-02  -1.4986685e-01  -7.0296990e-02  -2.3273603e-01  -1.0452728e-01  -7.2375560e-02  -1.0693567e-01  -1.2524187e-01  -1.6519811e-01  -6.7532654e-02  -7.4063041e-02  -5.4029970e-02  -5.7542018e-02  -1.3956395e-01  -1.1460078e-01  -1.0547166e-01  -1.5862253e-01  -9.2630564e-02  -6.3566093e-02  -6.1317010e-02  -7.0691424e-02  -8.1960472e-02  -7.5346684e-02   7.8905945e-02  -6.7209328e-02  -1.4602319e-01  -5.4137004e-02  -4.9335644e-02  -5.2024671e-02   5.3457575e-02  -1.1181393e-01  -5.5667363e-02  -7.4738270e-02  -1.2450814e-01   6.2359749e-02  -6.7086551e-02  -8.0568339e-02  -9.6696666e-02  -6.2554680e-02   5.0824806e-02  -6.6209661e-02  -1.0378167e-01   5.0553129e-02  -5.1023701e-02  -6.5195639e-02  -5.5300275e-02  -5.1262161e-02  -5.0667224e-02  -5.7270471e-02  -4.9182461e-02
   2.3929427e+00   1.5086198e-01   1.4515720e+00  -2.3570099e-01  -2.2950810e-01   1.4158157e-02  -2.2042254e-01  -2.3561197e-01  -2.3212877e-01  -2.9489900e-01   4.4451881e-01   1.4623788e-01   1.9270948e-01  -4.8503336e-01  -3.1086134e-01  -3.5167141e-01   4.6989565e-01  -2.5649549e-01   8.5886486e-01   4.2150457e-01   2.6890599e-02  -4.1222576e-01  -3.6881340e-01  -1.6950468e-01  -7.2883322e-01   2.5692663e+00  -5.7782426e-01  -8.3286648e-01   3.3207913e-01  -7.5968049e-01  -3.3696206e-01   1.1650995e+00  -5.6580660e-01  -3.5080516e-01  -8.5170858e-02  -6.0977696e-01  -6.1169544e-01  -3.0877559e-01  -5.6372719e-01   1.8460178e+00  -4.6915834e-01  -4.1730424e-01   1.7912161e+00  -6.1582154e-01  -4.8210230e-01  -3.5821676e-01  -5.0654930e-01  -6.5935773e-01   2.7271715e+00   1.5011342e+00  -4.9649729e-01  -3.4649144e-01  -3.8630316e-01  -3.7299531e-01  -4.6460438e-01  -2.4276216e-01  -1.4378803e-01   2.6925626e-01  -4.5304977e-01  -3.1179423e-01  -2.8127190e-01  -2.6272026e-01  -2.8079479e-01  -6.9680811e-02  -1.7554214e-01  -1.7875683e-01  -2.4176940e-01  -1.2385365e-01  -1.9387905e-01   2.4182970e-01  -9.0833096e-02  -1.6639038e-01   1.4889907e-01  -8.9226531e-02  -2.3678680e-01  -1.4152988e-01  -1.4045015e-01  -2.4825959e-01  -1.5914769e-01   2.0916893e-01  -1.5889173e-01  -2.6860522e-01  -2.4285169e-01  -1.7416056e-01   2.2318708e-01  -3.0804167e-01  -2.7313640e-01  -1.5684462e-01  -3.8647015e-01  -3.2594887e-01  -1.6694081e-01  -1.6596484e-01  -2.6463008e-01  -2.6207044e-01  -1.3553471e-01  -1.5895256e-01  -1.3733879e-01  -3.2482424e-01  -2.0781814e-01  -7.1813765e-02  -1.3083813e-01  -1.5919534e-01  -1.0226433e-01   1.1637074e-01  -2.3576150e-01  -2.1615272e-01  -1.5707120e-01  -1.6032134e-01  -7.9936167e-02  -2.1103827e-01  -9.8016353e-02  -2.2881330e-01  -9.8689071e-02  -3.1220577e-01  -1.7722738e-01  -2.1045933e-01   4.9131402e-02  -1.8895778e-01  -5.8518498e-02  -9.0555388e-02  -1.1273305e-01  -4.0300437e-02  -2.4740107e-01  -2.1947708e-01  -1.3536572e-01  -9.5532462e-02  -2.3408029e-01  -2.3457467e-01  -2.2836152e-01  -1.4283179e-01  -3.0155392e-01  -5.4762118e-02  -8.5488721e-02  -1.4879703e-01  -1.8273614e-01  -6.1026164e-02  -1.0014278e-01  -1.3203479e-01  -1.9754008e-01  -1.2126599e-01   1.2212974e-01  -1.0040980e-01  -8.4786235e-02  -1.4986685e-01  -7.0296990e-02  -2.3273603e-01  -1.0452728e-01  -7.2375560e-02  -1.0693567e-01  -1.2524187e-01  -1.6519811e-01  -6.7532654e-02  -7.4063041e-02  -5.4029970e-02  -5.7542018e-02  -1.3956395e-01  -1.1460078e-01  -1.0547166e-01  -1.5862253e-01  -9.2630564e-02  -6.3566093e-02  -6.1317010e-02  -7.0691424e-02  -8.1960472e-02  -7.5346684e-02   7.8905945e-02  -6.7209328e-02  -1.4602319e-01  -5.4137004e-02  -4.9335644e-02  -5.2024671e-02   5.3457575e-02  -1.1181393e-01  -5.5667363e-02  -7.4738270e-02  -1.2450814e-01   6.2359749e-02  -6.7086551e-02  -8.0568339e-02  -9.6696666e-02  -6.2554680e-02   5.0824806e-02  -6.6209661e-02  -1.0378167e-01   5.0553129e-02  -5.1023701e-02  -6.5195639e-02  -5.5300275e-02  -5.1262161e-02  -5.0667224e-02  -5.7270471e-02  -4.9182461e-02
  -4.6538719e-01  -2.5277755e+00  -7.0827901e-01  -2.3570099e-01  -2.2950810e-01   6.4743998e-01  -2.2042254e-01  -2.3561197e-01   4.4960187e-01   1.6810749e+00   2.4872493e-01   7.1123568e-01   1.9270948e-01   1.0981310e+00   9.8085688e-01   4.0756658e+00  -1.4430666e+00  -2.5649549e-01  -1.6477596e-01   4.2150457e-01   2.6890599e-02  -4.1222576e-01  -8.2870706e-01  -1.6950468e-01   8.2613381e+00  -4.0804463e-01  -5.7782426e-01   9.2310645e-01  -1.1732748e+00   3.7595795e+00   2.4862689e+00  -6.8988506e-01   1.7138704e+00  -3.5080516e-01  -4.5923111e-01  -6.0977696e-01  -6.1169544e-01  -3.0877559e-01   6.8910661e+00  -7.3521185e-01  -4.6915834e-01  -4.1730424e-01  -6.1976166e-01   1.5904617e+00  -4.8210230e-01  -3.5821676e-01  -5.0654930e-01  -6.5935773e-01  -2.0632776e-01  -4.3100753e-01  -4.9649729e-01  -3.4649144e-01  -3.8630316e-01  -3.7299531e-01  -4.6460438e-01  -2.4276216e-01  -1.4378803e-01   2.6925626e-01  -4.5304977e-01   8.5428949e+00  -2.8127190e-01  -2.6272026e-01  -2.8079479e-01  -6.9680811e-02  -1.7554214e-01  -1.7875683e-01  -2.4176940e-01  -1.2385365e-01  -1.9387905e-01   2.4182970e-01  -9.0833096e-02  -1.6639038e-01   1.4889907e-01  -8.9226531e-02  -2.3678680e-01  -1.4152988e-01  -1.4045015e-01   2.4408583e+00  -1.5914769e-01  -2.8977324e+00  -1.5889173e-01  -2.6860522e-01  -2.4285169e-01  -1.7416056e-01  -1.1893656e+01  -3.0804167e-01   5.4611935e+00  -1.5684462e-01  -3.8647015e-01  -3.2594887e-01  -1.6694081e-01  -1.6596484e-01  -2.6463008e-01  -2.6207044e-01  -1.3553471e-01  -1.5895256e-01  -1.3733879e-01  -3.2482424e-01  -2.0781814e-01  -7.1813765e-02  -1.3083813e-01  -1.5919534e-01  -1.0226433e-01   1.1637074e-01  -2.3576150e-01  -2.1615272e-01  -1.5707120e-01  -1.6032134e-01  -7.9936167e-02  -2.1103827e-01  -9.8016353e-02  -2.2881330e-01  -9.8689071e-02  -3.1220577e-01  -1.7722738e-01  -2.1045933e-01   4.9131402e-02  -1.8895778e-01  -5.8518498e-02  -9.0555388e-02  -1.1273305e-01  -4.0300437e-02  -2.4740107e-01  -2.1947708e-01  -1.3536572e-01  -9.5532462e-02  -2.3408029e-01  -2.3457467e-01  -2.2836152e-01  -1.4283179e-01  -3.0155392e-01  -5.4762118e-02  -8.5488721e-02  -1.4879703e-01  -1.8273614e-01  -6.1026164e-02  -1.0014278e-01  -1.3203479e-01  -1.9754008e-01  -1.2126599e-01   1.2212974e-01  -1.0040980e-01  -8.4786235e-02  -1.4986685e-01  -7.0296990e-02  -2.3273603e-01   1.3697797e+01   2.2191480e+01  -1.0693567e-01  -1.2524187e-01  -1.6519811e-01  -6.7532654e-02  -7.4063041e-02  -5.4029970e-02  -5.7542018e-02  -1.3956395e-01  -1.1460078e-01  -1.0547166e-01  -1.5862253e-01  -9.2630564e-02  -6.3566093e-02  -6.1317010e-02  -7.0691424e-02  -8.1960472e-02  -7.5346684e-02   7.8905945e-02  -6.7209328e-02   1.1943011e+01  -5.4137004e-02  -4.9335644e-02  -5.2024671e-02   5.3457575e-02  -1.1181393e-01  -5.5667363e-02  -7.4738270e-02  -1.2450814e-01   6.2359749e-02  -6.7086551e-02  -8.0568339e-02  -9.6696666e-02  -6.2554680e-02   5.0824806e-02  -6.6209661e-02  -1.0378167e-01   5.0553129e-02  -5.1023701e-02  -6.5195639e-02  -5.5300275e-02  -5.1262161e-02  -5.0667224e-02  -5.7270471e-02  -4.9182461e-02
   2.6978313e+00  -6.1387059e-02   2.0713707e+00  -2.3570099e-01  -2.2950810e-01  -1.8806629e-01  -2.2042254e-01  -2.3561197e-01  -1.5438755e-01   3.5844721e-01   4.9978795e-01   2.1142993e-01   1.9270948e-01  -4.8503336e-01  -3.1086134e-01  -3.5167141e-01   3.5985800e-01  -2.5649549e-01   1.4140249e+00   4.2150457e-01   2.6890599e-02  -4.1222576e-01  -1.0700093e+00  -1.6950468e-01   5.1211778e-01  -4.0804463e-01  -5.7782426e-01  -9.9404535e-02   3.5454709e-01  -1.8859715e-01   7.8452866e-01   1.2363699e+00  -5.3290688e-01  -3.5080516e-01  -7.2404296e-02  -6.0977696e-01  -6.1169544e-01  -3.0877559e-01  -5.6372719e-01   1.8859926e+00  -4.6915834e-01  -4.1730424e-01   2.5145095e+00   1.0179452e+00  -4.8210230e-01  -3.5821676e-01  -5.0654930e-01  -6.5935773e-01  -2.0632776e-01   1.4300996e+00  -4.9649729e-01  -3.4649144e-01  -3.8630316e-01  -3.7299531e-01  -4.6460438e-01  -2.4276216e-01  -1.4378803e-01   2.6925626e-01  -4.5304977e-01   3.7914055e+00  -2.8127190e-01  -2.6272026e-01   2.8328506e+00  -6.9680811e-02  -1.7554214e-01  -1.7875683e-01   2.5211317e+00  -1.2385365e-01  -1.9387905e-01   2.4182970e-01  -9.0833096e-02  -1.6639038e-01   1.4889907e-01  -8.9226531e-02  -2.3678680e-01  -1.4152988e-01  -1.4045015e-01  -2.4825959e-01  -1.5914769e-01   2.0916893e-01  -1.5889173e-01  -2.6860522e-01  -2.4285169e-01  -1.7416056e-01   2.2318708e-01  -3.0804167e-01  -2.7313640e-01  -1.5684462e-01  -3.8647015e-01  -3.2594887e-01  -1.6694081e-01  -1.6596484e-01  -2.6463008e-01  -2.6207044e-01  -1.3553471e-01  -1.5895256e-01  -1.3733879e-01  -3.2482424e-01  -2.0781814e-01  -7.1813765e-02  -1.3083813e-01  -1.5919534e-01  -1.0226433e-01   1.1637074e-01  -2.3576150e-01  -2.1615272e-01  -1.5707120e-01  -1.6032134e-01  -7.9936167e-02  -2.1103827e-01  -9.8016353e-02  -2.2881330e-01  -9.8689071e-02   3.2237354e+00  -1.7722738e-01  -2.1045933e-01   4.9131402e-02  -1.8895778e-01  -5.8518498e-02  -9.0555388e-02  -1.1273305e-01  -4.0300437e-02  -2.4740107e-01  -2.1947708e-01  -1.3536572e-01  -9.5532462e-02  -2.3408029e-01  -2.3457467e-01  -2.2836152e-01  -1.4283179e-01  -3.0155392e-01  -5.4762118e-02  -8.5488721e-02  -1.4879703e-01  -1.8273614e-01  -6.1026164e-02  -1.0014278e-01  -1.3203479e-01  -1.9754008e-01  -1.2126599e-01   1.2212974e-01  -1.0040980e-01  -8.4786235e-02  -1.4986685e-01  -7.0296990e-02  -2.3273603e-01  -1.0452728e-01  -7.2375560e-02  -1.0693567e-01  -1.2524187e-01  -1.6519811e-01  -6.7532654e-02  -7.4063041e-02  -5.4029970e-02  -5.7542018e-02  -1.3956395e-01  -1.1460078e-01  -1.0547166e-01   6.2462213e+00  -9.2630564e-02  -6.3566093e-02  -6.1317010e-02  -7.0691424e-02  -8.1960472e-02  -7.5346684e-02   7.8905945e-02  -6.7209328e-02  -1.4602319e-01  -5.4137004e-02  -4.9335644e-02  -5.2024671e-02   5.3457575e-02  -1.1181393e-01  -5.5667363e-02  -7.4738270e-02  -1.2450814e-01   6.2359749e-02  -6.7086551e-02  -8.0568339e-02  -9.6696666e-02  -6.2554680e-02   5.0824806e-02  -6.6209661e-02  -1.0378167e-01   5.0553129e-02  -5.1023701e-02  -6.5195639e-02  -5.5300275e-02  -5.1262161e-02  -5.0667224e-02  -5.7270471e-02  -4.9182461e-02
  -4.6538719e-01  -1.1167493e-01  -7.4281065e-01  -2.3570099e-01  -2.2950810e-01  -4.7041347e-02  -2.2042254e-01  -2.3561197e-01  -2.1418849e-01  -8.3669831e-01   2.4872493e-01  -6.2157965e-01   1.9270948e-01  -4.8503336e-01  -3.1086134e-01  -3.5167141e-01   2.4982034e-01  -2.5649549e-01  -6.9104292e-01   4.2150457e-01   2.6890599e-02  -4.1222576e-01   6.1484803e-01  -1.6950468e-01  -3.6423183e-01  -4.0804463e-01  -5.7782426e-01   1.3169358e+00  -5.8573739e-01   1.9357821e-01  -7.3338465e-01  -6.7559286e-01  -1.2577274e-01  -3.5080516e-01  -1.4900367e-01  -6.0977696e-01  -6.1169544e-01  -3.0877559e-01   1.4658803e-01  -7.3521185e-01  -4.6915834e-01  -4.1730424e-01  -6.1976166e-01   3.4768190e-01  -4.8210230e-01  -3.5821676e-01  -5.0654930e-01   2.5420132e+00  -2.0632776e-01  -4.3100753e-01   1.6856303e+00  -3.4649144e-01   2.1612001e+00   1.5636125e+00   1.0925689e+00  -2.4276216e-01  -1.4378803e-01  -1.0022893e+00   1.5925269e+00  -3.1179423e-01   7.6623187e-01   2.3155056e+00  -2.8079479e-01  -6.9680811e-02  -1.7554214e-01   3.9243103e+00  -2.4176940e-01  -1.2385365e-01  -1.9387905e-01   2.4182970e-01  -9.0833096e-02  -1.6639038e-01   1.4889907e-01  -8.9226531e-02  -2.3678680e-01  -1.4152988e-01  -1.4045015e-01  -2.4825959e-01  -1.5914769e-01   2.0916893e-01  -1.5889173e-01  -2.6860522e-01  -2.4285169e-01  -1.7416056e-01   2.2318708e-01  -3.0804167e-01  -2.7313640e-01  -1.5684462e-01  -3.8647015e-01  -3.2594887e-01  -1.6694081e-01  -1.6596484e-01  -2.6463008e-01  -2.6207044e-01  -1.3553471e-01  -1.5895256e-01  -1.3733879e-01  -3.2482424e-01  -2.0781814e-01  -7.1813765e-02  -1.3083813e-01  -1.5919534e-01  -1.0226433e-01   1.1637074e-01  -2.3576150e-01  -2.1615272e-01  -1.5707120e-01  -1.6032134e-01  -7.9936167e-02  -2.1103827e-01  -9.8016353e-02  -2.2881330e-01  -9.8689071e-02  -3.1220577e-01  -1.7722738e-01  -2.1045933e-01   4.9131402e-02  -1.8895778e-01  -5.8518498e-02  -9.0555388e-02  -1.1273305e-01  -4.0300437e-02  -2.4740107e-01  -2.1947708e-01  -1.3536572e-01  -9.5532462e-02  -2.3408029e-01  -2.3457467e-01  -2.2836152e-01  -1.4283179e-01  -3.0155392e-01  -5.4762118e-02  -8.5488721e-02  -1.4879703e-01  -1.8273614e-01  -6.1026164e-02  -1.0014278e-01  -1.3203479e-01  -1.9754008e-01  -1.2126599e-01   1.2212974e-01  -1.0040980e-01  -8.4786235e-02  -1.4986685e-01  -7.0296990e-02  -2.3273603e-01  -1.0452728e-01  -7.2375560e-02  -1.0693567e-01  -1.2524187e-01  -1.6519811e-01  -6.7532654e-02  -7.4063041e-02  -5.4029970e-02  -5.7542018e-02  -1.3956395e-01  -1.1460078e-01  -1.0547166e-01  -1.5862253e-01  -9.2630564e-02  -6.3566093e-02  -6.1317010e-02  -7.0691424e-02  -8.1960472e-02  -7.5346684e-02   7.8905945e-02  -6.7209328e-02  -1.4602319e-01  -5.4137004e-02  -4.9335644e-02  -5.2024671e-02   5.3457575e-02  -1.1181393e-01  -5.5667363e-02  -7.4738270e-02  -1.2450814e-01   6.2359749e-02  -6.7086551e-02  -8.0568339e-02  -9.6696666e-02  -6.2554680e-02   5.0824806e-02  -6.6209661e-02  -1.0378167e-01   5.0553129e-02  -5.1023701e-02  -6.5195639e-02  -5.5300275e-02  -5.1262161e-02  -5.0667224e-02  -5.7270471e-02  -4.9182461e-02
  -4.6538719e-01  -1.1167493e-01  -5.1112399e-01   1.9418307e+00  -2.2950810e-01  -2.2664859e-01   1.4670060e+00  -2.3561197e-01   7.4860653e-01  -8.3669831e-01   2.4872493e-01   2.3316062e-01  -2.6043137e-04  -4.8503336e-01  -3.1086134e-01  -3.5167141e-01   2.5333779e-01  -2.5649549e-01  -6.9104292e-01  -7.7760274e-01   2.6890599e-02   5.2242582e-01   2.7276664e-01  -1.6950468e-01   9.3344840e-02  -4.0804463e-01  -5.7782426e-01  -9.0767095e-03   4.2415056e+00   1.2165875e+00   6.5287540e-01  -1.9047220e+00   1.5904964e+00  -3.5080516e-01   3.2852014e+00   1.9271817e+00  -6.1169544e-01   7.9399701e-01   1.4054635e+00  -7.3521185e-01  -4.6915834e-01   1.0403573e+00  -6.1976166e-01   4.3844672e-01  -4.8210230e-01  -3.5821676e-01  -5.0654930e-01  -6.5935773e-01  -2.0632776e-01  -4.3100753e-01  -4.9649729e-01  -3.4649144e-01  -3.8630316e-01  -3.7299531e-01  -4.6460438e-01  -2.4276216e-01  -1.4378803e-01   2.6925626e-01  -4.5304977e-01  -3.1179423e-01  -2.8127190e-01  -2.6272026e-01  -2.8079479e-01  -6.9680811e-02  -1.7554214e-01  -1.7875683e-01  -2.4176940e-01  -1.2385365e-01  -1.9387905e-01   2.4182970e-01  -9.0833096e-02  -1.6639038e-01   1.4889907e-01  -8.9226531e-02  -2.3678680e-01  -1.4152988e-01  -1.4045015e-01  -2.4825959e-01  -1.5914769e-01   2.0916893e-01  -1.5889173e-01  -2.6860522e-01   1.4086736e+00  -1.7416056e-01  -3.4468856e+00   1.0353437e+00   2.5019961e+00  -1.5684462e-01  -3.8647015e-01  -3.2594887e-01  -1.6694081e-01  -1.6596484e-01  -2.6463008e-01  -2.6207044e-01  -1.3553471e-01  -1.5895256e-01  -1.3733879e-01   2.0795412e+00  -2.0781814e-01  -7.1813765e-02   7.4850876e+00  -1.5919534e-01  -1.0226433e-01  -3.7254567e+00  -2.3576150e-01  -2.1615272e-01  -1.5707120e-01  -1.6032134e-01  -7.9936167e-02  -2.1103827e-01  -9.8016353e-02  -2.2881330e-01  -9.8689071e-02  -3.1220577e-01  -1.7722738e-01  -2.1045933e-01   4.9131402e-02  -1.8895778e-01  -5.8518498e-02  -9.0555388e-02  -1.1273305e-01  -4.0300437e-02  -2.4740107e-01  -2.1947708e-01  -1.3536572e-01  -9.5532462e-02  -2.3408029e-01  -2.3457467e-01  -2.2836152e-01  -1.4283179e-01  -3.0155392e-01  -5.4762118e-02  -8.5488721e-02  -1.4879703e-01  -1.8273614e-01  -6.1026164e-02  -1.0014278e-01  -1.3203479e-01  -1.9754008e-01  -1.2126599e-01   1.2212974e-01  -1.0040980e-01  -8.4786235e-02  -1.4986685e-01  -7.0296990e-02  -2.3273603e-01  -1.0452728e-01  -7.2375560e-02  -1.0693567e-01  -1.2524187e-01  -1.6519811e-01  -6.7532654e-02  -7.4063041e-02  -5.4029970e-02  -5.7542018e-02  -1.3956395e-01  -1.1460078e-01  -1.0547166e-01  -1.5862253e-01  -9.2630564e-02  -6.3566093e-02  -6.1317010e-02  -7.0691424e-02  -8.1960472e-02   1.0976521e+01  -1.0819717e+01  -6.7209328e-02  -1.4602319e-01  -5.4137004e-02  -4.9335644e-02  -5.2024671e-02   5.3457575e-02  -1.1181393e-01  -5.5667363e-02  -7.4738270e-02  -1.2450814e-01   6.2359749e-02  -6.7086551e-02  -8.0568339e-02  -9.6696666e-02  -6.2554680e-02   5.0824806e-02  -6.6209661e-02  -1.0378167e-01   5.0553129e-02  -5.1023701e-02  -6.5195639e-02  -5.5300275e-02  -5.1262161e-02  -5.0667224e-02  -5.7270471e-02  -4.9182461e-02
  -4.6538719e-01   4.6227708e-02  -3.6060144e-01  -2.3570099e-01  -2.2950810e-01   1.1237318e+00  -2.2042254e-01  -2.3561197e-01  -9.2581959e-01  -1.8972620e-01   2.4872493e-01  -6.2157965e-01   1.9270948e-01  -4.8503336e-01  -3.1086134e-01  -3.5167141e-01   3.9277524e-01  -2.5649549e-01  -6.9104292e-01   4.2150457e-01   2.6890599e-02  -4.1222576e-01   4.1187027e-01  -1.6950468e-01  -7.2883322e-01  -4.0804463e-01  -5.7782426e-01  -4.3401283e-02   2.1973928e-01  -1.6098753e-01   7.4064424e-01   8.0793744e-01  -3.0397960e-01  -3.5080516e-01   1.1909413e-01  -6.0977696e-01  -6.1169544e-01  -3.0877559e-01  -5.6372719e-01  -7.3521185e-01  -4.6915834e-01  -4.1730424e-01  -6.1976166e-01   1.8627562e+00  -4.8210230e-01  -3.5821676e-01  -5.0654930e-01   3.4271522e-01  -2.0632776e-01  -4.3100753e-01   1.3612600e+00   1.4743911e+00   2.2171892e+00  -3.7299531e-01   3.0643741e+00  -2.4276216e-01  -1.4378803e-01   2.6925626e-01  -4.5304977e-01   1.7991004e+00  -2.8127190e-01  -2.6272026e-01  -2.8079479e-01  -6.9680811e-02  -1.7554214e-01  -1.7875683e-01  -2.4176940e-01  -1.2385365e-01  -1.9387905e-01   2.4182970e-01   8.7635479e+00  -1.6639038e-01   1.4889907e-01  -8.9226531e-02  -2.3678680e-01  -1.4152988e-01  -1.4045015e-01  -2.4825959e-01  -1.5914769e-01   2.0916893e-01  -1.5889173e-01  -2.6860522e-01  -2.4285169e-01  -1.7416056e-01   2.2318708e-01  -3.0804167e-01  -2.7313640e-01  -1.5684462e-01  -3.8647015e-01  -3.2594887e-01  -1.6694081e-01  -1.6596484e-01  -2.6463008e-01  -2.6207044e-01  -1.3553471e-01  -1.5895256e-01  -1.3733879e-01  -3.2482424e-01  -2.0781814e-01  -7.1813765e-02  -1.3083813e-01  -1.5919534e-01  -1.0226433e-01   1.1637074e-01  -2.3576150e-01  -2.1615272e-01   3.1436680e+00   3.0222500e+00   9.2553147e+00   2.8906798e+00   6.2968724e+00  -2.2881330e-01  -9.8689071e-02  -3.1220577e-01  -1.7722738e-01  -2.1045933e-01   4.9131402e-02  -1.8895778e-01  -5.8518498e-02  -9.0555388e-02  -1.1273305e-01  -4.0300437e-02  -2.4740107e-01  -2.1947708e-01  -1.3536572e-01  -9.5532462e-02  -2.3408029e-01  -2.3457467e-01  -2.2836152e-01  -1.4283179e-01  -3.0155392e-01  -5.4762118e-02  -8.5488721e-02  -1.4879703e-01  -1.8273614e-01  -6.1026164e-02  -1.0014278e-01  -1.3203479e-01  -1.9754008e-01  -1.2126599e-01   1.2212974e-01  -1.0040980e-01  -8.4786235e-02  -1.4986685e-01  -7.0296990e-02  -2.3273603e-01  -1.0452728e-01  -7.2375560e-02  -1.0693567e-01  -1.2524187e-01  -1.6519811e-01  -6.7532654e-02  -7.4063041e-02  -5.4029970e-02  -5.7542018e-02  -1.3956395e-01  -1.1460078e-01  -1.0547166e-01  -1.5862253e-01  -9.2630564e-02  -6.3566093e-02  -6.1317010e-02  -7.0691424e-02  -8.1960472e-02  -7.5346684e-02   7.8905945e-02  -6.7209328e-02  -1.4602319e-01  -5.4137004e-02  -4.9335644e-02  -5.2024671e-02   5.3457575e-02  -1.1181393e-01  -5.5667363e-02  -7.4738270e-02  -1.2450814e-01   6.2359749e-02  -6.7086551e-02  -8.0568339e-02  -9.6696666e-02  -6.2554680e-02   5.0824806e-02  -6.6209661e-02  -1.0378167e-01   5.0553129e-02  -5.1023701e-02  -6.5195639e-02  -5.5300275e-02  -5.1262161e-02  -5.0667224e-02  -5.7270471e-02  -4.9182461e-02
  -4.6538719e-01  -2.0991887e-02  -8.3578046e-01  -2.3570099e-01  -2.2950810e-01   1.0678540e+00  -2.2042254e-01  -2.3561197e-01  -1.9624821e-01  -2.3434496e-01   2.4872493e-01  -6.2157965e-01   1.9270948e-01   3.5261972e-01  -3.1086134e-01  -3.5167141e-01   2.4982034e-01  -2.5649549e-01  -6.9104292e-01   4.2150457e-01   2.6890599e-02  -4.1222576e-01   1.0165453e+00  -1.6950468e-01  -1.7174996e-01  -4.0804463e-01   8.8122717e-01  -8.3286648e-01   3.8824905e-01  -7.5968049e-01  -2.4919322e-01  -3.3734414e-01   3.1563194e-01  -3.5080516e-01   3.9995848e-01  -6.0977696e-01  -6.1169544e-01  -3.0877559e-01   5.4458032e-02  -7.3521185e-01  -4.6915834e-01  -4.1730424e-01  -6.1976166e-01  -6.1582154e-01  -4.8210230e-01  -3.5821676e-01  -5.0654930e-01  -6.5935773e-01  -2.0632776e-01  -4.3100753e-01  -4.9649729e-01  -3.4649144e-01  -3.8630316e-01  -3.7299531e-01  -4.6460438e-01  -2.4276216e-01  -1.4378803e-01  -1.7281716e+00   1.6427531e+00   1.6805108e+00  -2.8127190e-01  -2.6272026e-01   4.0599030e+00  -6.9680811e-02  -1.7554214e-01  -1.7875683e-01   5.8323948e+00  -1.2385365e-01  -1.9387905e-01   2.4182970e-01  -9.0833096e-02  -1.6639038e-01   1.4889907e-01  -8.9226531e-02   1.6854170e+00  -1.4152988e-01  -1.4045015e-01  -2.4825959e-01  -1.5914769e-01   2.0916893e-01  -1.5889173e-01  -2.6860522e-01  -2.4285169e-01  -1.7416056e-01   2.2318708e-01  -3.0804167e-01  -2.7313640e-01  -1.5684462e-01  -3.8647015e-01  -3.2594887e-01  -1.6694081e-01  -1.6596484e-01  -2.6463008e-01  -2.6207044e-01  -1.3553471e-01  -1.5895256e-01  -1.3733879e-01  -3.2482424e-01  -2.0781814e-01  -7.1813765e-02  -1.3083813e-01  -1.5919534e-01  -1.0226433e-01   1.1637074e-01  -2.3576150e-01  -2.1615272e-01  -1.5707120e-01  -1.6032134e-01  -7.9936167e-02  -2.1103827e-01  -9.8016353e-02  -2.2881330e-01  -9.8689071e-02  -3.1220577e-01  -1.7722738e-01  -2.1045933e-01   4.9131402e-02  -1.8895778e-01  -5.8518498e-02  -9.0555388e-02  -1.1273305e-01  -4.0300437e-02  -2.4740107e-01  -2.1947708e-01  -1.3536572e-01  -9.5532462e-02  -2.3408029e-01  -2.3457467e-01  -2.2836152e-01  -1.4283179e-01   2.8981311e+00  -5.4762118e-02  -8.5488721e-02  -1.4879703e-01  -1.8273614e-01  -6.1026164e-02  -1.0014278e-01  -1.3203479e-01  -1.9754008e-01  -1.2126599e-01   1.2212974e-01  -1.0040980e-01  -8.4786235e-02  -1.4986685e-01  -7.0296990e-02  -2.3273603e-01  -1.0452728e-01  -7.2375560e-02  -1.0693567e-01  -1.2524187e-01  -1.6519811e-01  -6.7532654e-02  -7.4063041e-02  -5.4029970e-02  -5.7542018e-02  -1.3956395e-01  -1.1460078e-01  -1.0547166e-01  -1.5862253e-01  -9.2630564e-02  -6.3566093e-02  -6.1317010e-02  -7.0691424e-02  -8.1960472e-02  -7.5346684e-02   7.8905945e-02  -6.7209328e-02  -1.4602319e-01  -5.4137004e-02  -4.9335644e-02  -5.2024671e-02   5.3457575e-02  -1.1181393e-01  -5.5667363e-02  -7.4738270e-02  -1.2450814e-01   6.2359749e-02  -6.7086551e-02  -8.0568339e-02  -9.6696666e-02  -6.2554680e-02   5.0824806e-02  -6.6209661e-02  -1.0378167e-01   5.0553129e-02  -5.1023701e-02  -6.5195639e-02  -5.5300275e-02  -5.1262161e-02  -5.0667224e-02  -5.7270471e-02  -4.9182461e-02
   2.3966752e-01   3.3286221e-01   1.1210126e+00  -2.3570099e-01   1.5059849e+00   7.7086342e-01   3.1256715e+00   1.1499616e+00  -9.2581959e-01   4.1262714e-01   3.2222113e-01  -6.2157965e-01   1.1038141e+00   1.2321554e+00  -3.1086134e-01  -3.5167141e-01   2.4982034e-01  -2.5649549e-01   8.7950277e-01  -7.3744125e-01   2.6890599e-02   2.1674126e+00  -3.4184433e-01   2.6868958e+00   7.1189936e-01  -4.0804463e-01  -5.7782426e-01  -8.3286648e-01  -1.1732748e+00  -7.5968049e-01   7.4064424e-01   7.8983398e-01   1.1000864e-01  -3.5080516e-01  -9.3159389e-01  -6.0977696e-01   2.8100512e-01  -3.0877559e-01  -5.6372719e-01  -7.3521185e-01   8.6601738e-01  -4.1730424e-01  -6.1976166e-01   1.0319090e+00   1.1113005e+00  -3.5821676e-01  -5.0654930e-01  -6.5935773e-01  -2.0632776e-01  -4.3100753e-01  -4.9649729e-01  -3.4649144e-01  -3.8630316e-01  -3.7299531e-01  -4.6460438e-01  -2.4276216e-01  -1.4378803e-01   2.6925626e-01  -4.5304977e-01  -3.1179423e-01  -2.8127190e-01  -2.6272026e-01  -2.8079479e-01  -6.9680811e-02  -1.7554214e-01  -1.7875683e-01  -2.4176940e-01  -1.2385365e-01  -1.9387905e-01   2.4182970e-01  -9.0833096e-02  -1.6639038e-01   1.4889907e-01  -8.9226531e-02   1.9546752e+00  -1.4152988e-01  -1.4045015e-01  -2.4825959e-01  -1.5914769e-01   2.0916893e-01  -1.5889173e-01  -2.6860522e-01  -2.4285169e-01  -1.7416056e-01   2.2318708e-01  -3.0804167e-01  -2.7313640e-01  -1.5684462e-01  -3.8647015e-01  -3.2594887e-01  -1.6694081e-01  -1.6596484e-01  -2.6463008e-01  -2.6207044e-01  -1.3553471e-01  -1.5895256e-01  -1.3733879e-01   3.1517582e+00  -2.0781814e-01  -7.1813765e-02  -1.3083813e-01  -1.5919534e-01  -1.0226433e-01   1.1637074e-01  -2.3576150e-01  -2.1615272e-01  -1.5707120e-01  -1.6032134e-01  -7.9936167e-02  -2.1103827e-01  -9.8016353e-02  -2.2881330e-01  -9.8689071e-02  -3.1220577e-01  -1.7722738e-01  -2.1045933e-01   4.9131402e-02  -1.8895778e-01  -5.8518498e-02  -9.0555388e-02  -1.1273305e-01  -4.0300437e-02  -2.4740107e-01  -2.1947708e-01  -1.3536572e-01  -9.5532462e-02  -2.3408029e-01  -2.3457467e-01  -2.2836152e-01  -1.4283179e-01  -3.0155392e-01  -5.4762118e-02  -8.5488721e-02  -1.4879703e-01  -1.8273614e-01  -6.1026164e-02  -1.0014278e-01  -1.3203479e-01  -1.9754008e-01  -1.2126599e-01   1.2212974e-01  -1.0040980e-01  -8.4786235e-02  -1.4986685e-01  -7.0296990e-02  -2.3273603e-01  -1.0452728e-01  -7.2375560e-02  -1.0693567e-01  -1.2524187e-01  -1.6519811e-01  -6.7532654e-02  -7.4063041e-02  -5.4029970e-02  -5.7542018e-02  -1.3956395e-01  -1.1460078e-01  -1.0547166e-01  -1.5862253e-01  -9.2630564e-02  -6.3566093e-02  -6.1317010e-02  -7.0691424e-02  -8.1960472e-02  -7.5346684e-02   7.8905945e-02  -6.7209328e-02  -1.4602319e-01  -5.4137004e-02  -4.9335644e-02  -5.2024671e-02   5.3457575e-02  -1.1181393e-01  -5.5667363e-02  -7.4738270e-02  -1.2450814e-01   6.2359749e-02  -6.7086551e-02  -8.0568339e-02  -9.6696666e-02  -6.2554680e-02   5.0824806e-02  -6.6209661e-02  -1.0378167e-01   5.0553129e-02  -5.1023701e-02  -6.5195639e-02  -5.5300275e-02  -5.1262161e-02  -5.0667224e-02  -5.7270471e-02  -4.9182461e-02
  -4.6538719e-01  -4.0655334e-01  -8.3578046e-01   1.1116467e+00  -2.2950810e-01   3.6006840e-01   4.9949532e-02   1.6554478e+00   1.2329941e+00   3.0426728e-01  -1.1464030e-01   1.5587324e+00  -1.2763187e+00   3.0068522e-01  -3.1086134e-01   1.8534282e+00  -1.4994962e+00  -2.5649549e-01  -6.9104292e-01  -1.2614531e+00   2.6890599e-02  -4.1222576e-01   1.0165453e+00  -9.0239566e-02  -7.2883322e-01  -4.0804463e-01  -5.7782426e-01  -8.3286648e-01   1.5233538e-01  -7.5968049e-01  -6.6170676e-01   4.4872682e-01  -7.4127182e-01  -3.5080516e-01  -3.0475572e-01   4.0500651e-01  -6.1169544e-01  -5.2053990e-01  -5.6372719e-01   3.0019954e-02  -4.6915834e-01  -4.1730424e-01  -6.1976166e-01  -6.1582154e-01  -4.8210230e-01  -3.5821676e-01  -5.0654930e-01  -6.5935773e-01  -2.0632776e-01   8.9733991e-01  -4.9649729e-01   1.6639254e+00  -3.8630316e-01  -3.7299531e-01  -4.6460438e-01  -2.4276216e-01  -1.4378803e-01   2.6925626e-01  -4.5304977e-01  -3.1179423e-01  -2.8127190e-01  -2.6272026e-01  -2.8079479e-01  -6.9680811e-02  -1.7554214e-01  -1.7875683e-01  -2.4176940e-01  -1.2385365e-01  -1.9387905e-01   2.4182970e-01  -9.0833096e-02  -1.6639038e-01   1.4889907e-01  -8.9226531e-02  -2.3678680e-01  -1.4152988e-01  -1.4045015e-01  -2.4825959e-01  -1.5914769e-01   2.0916893e-01  -1.5889173e-01  -2.6860522e-01   9.4320309e-01   3.8244718e+00   2.2318708e-01   7.9180597e-01  -2.7313640e-01  -1.5684462e-01  -3.8647015e-01  -3.2594887e-01   6.4082292e-01  -1.6596484e-01  -2.6463008e-01  -2.6207044e-01  -1.3553471e-01  -1.5895256e-01  -1.3733879e-01   8.1887390e-01  -2.0781814e-01  -7.1813765e-02  -1.3083813e-01  -1.5919534e-01  -1.0226433e-01   1.1637074e-01  -2.3576150e-01  -2.1615272e-01  -1.5707120e-01  -1.6032134e-01  -7.9936167e-02   2.9832684e+00  -9.8016353e-02   3.1545740e+00  -9.8689071e-02  -3.1220577e-01  -1.7722738e-01  -2.1045933e-01   4.9131402e-02  -1.8895778e-01  -5.8518498e-02  -9.0555388e-02  -1.1273305e-01  -4.0300437e-02  -2.4740107e-01  -2.1947708e-01  -1.3536572e-01  -9.5532462e-02  -2.3408029e-01  -2.3457467e-01  -2.2836152e-01  -1.4283179e-01  -3.0155392e-01  -5.4762118e-02  -8.5488721e-02  -1.4879703e-01  -1.8273614e-01  -6.1026164e-02  -1.0014278e-01  -1.3203479e-01  -1.9754008e-01  -1.2126599e-01   1.2212974e-01  -1.0040980e-01  -8.4786235e-02  -1.4986685e-01  -7.0296990e-02  -2.3273603e-01  -1.0452728e-01  -7.2375560e-02  -1.0693567e-01  -1.2524187e-01  -1.6519811e-01  -6.7532654e-02  -7.4063041e-02  -5.4029970e-02  -5.7542018e-02  -1.3956395e-01  -1.1460078e-01  -1.0547166e-01  -1.5862253e-01   6.7679524e+00  -6.3566093e-02  -6.1317010e-02  -7.0691424e-02  -8.1960472e-02  -7.5346684e-02   7.8905945e-02  -6.7209328e-02  -1.4602319e-01  -5.4137004e-02  -4.9335644e-02   7.7590299e+00   5.3457575e-02  -1.1181393e-01  -5.5667363e-02  -7.4738270e-02  -1.2450814e-01   6.2359749e-02  -6.7086551e-02  -8.0568339e-02  -9.6696666e-02  -6.2554680e-02   5.0824806e-02  -6.6209661e-02  -1.0378167e-01   5.0553129e-02  -5.1023701e-02  -6.5195639e-02  -5.5300275e-02  -5.1262161e-02  -5.0667224e-02  -5.7270471e-02  -4.9182461e-02
[truncated: 22,601,916 more chars]
