# Supplementary material for: Efficiency of different measures for defining the applicability domain of classification models
Source: J Cheminform. 2017 Aug 3;9:44. doi: 10.1186/s13321-017-0230-2 (PMC5543028; doi:10.1186/s13321-017-0230-2)
Supplement: Supplementary file 5 — Additional file 5. Data sets used in this study. The data are provided in the way they were used for the respective computations. In addition to the data, the indices for the fivefold CV are also provided. [file 13321_2017_230_MOESM5_ESM.zip › Additional_file_5/Data/CYP1A2/CYP1A2_MOE_autoscaled_X.dat]

   1.2998651e+00   3.0882716e-01   0.0000000e+00   0.0000000e+00   3.0882716e-01   0.0000000e+00   4.7975409e-01  -1.6029841e-02  -1.6995677e+00  -1.4781537e-01   1.5427733e+00   6.1685419e-01   8.0028221e-01   9.9292031e-01   8.2961231e-01  -1.6063513e+00  -1.4621149e-02  -1.0066879e-01   1.1465797e+00  -2.6609913e-01  -2.7929721e-01   2.0601618e+00  -6.5667703e-02  -1.5627132e+00   1.0064718e+00  -1.3065747e-01  -4.4323929e-01   5.5521514e-02   1.4029385e+00  -1.5879047e-01  -5.7717889e-01  -1.6819000e+00   1.5073342e+00   9.6730295e-01   7.8705763e-01  -2.6362508e-01  -6.8767595e-01   2.1719870e+00  -2.4917318e-01   0.0000000e+00   0.0000000e+00   9.6946838e-01   1.1820839e+00   1.5541752e+00   1.2384233e+00   6.4364475e-01   1.1948239e+00   2.2009589e+00   1.4978753e+00   0.0000000e+00   0.0000000e+00   4.1005748e-01  -3.8142079e-01   4.8545921e-01   0.0000000e+00  -5.7678217e-02  -5.7637434e-02   5.7738601e-02  -5.7768690e-02  -5.7737490e-02  -5.7739545e-02  -5.7740351e-02  -5.7747783e-02  -5.7733880e-02  -5.7769807e-02   0.0000000e+00   0.0000000e+00   0.0000000e+00   0.0000000e+00   0.0000000e+00   0.0000000e+00  -1.5246502e-01  -2.0590888e-02   7.8977369e-01  -1.3871721e-01  -5.0118765e-01   1.2568214e+00   2.3441953e-01  -2.3326406e-01   2.0858995e-01   6.9324357e-01   8.1209861e-01   0.0000000e+00   0.0000000e+00  -2.9903870e-01   2.6092858e-01   1.8602525e-01  -1.5169760e-01   2.2642494e+00   2.9317014e-01  -1.1534986e+00  -8.4241474e-02  -4.9365844e-01  -7.2298738e-01   3.6861909e-01  -6.7564423e-01  -4.2525142e-01   4.8831027e-01  -5.3037310e-01  -1.0459250e-01   1.6152123e+00  -4.2895865e-01   1.4061468e-01  -6.5167597e-01   4.3304144e-01  -1.4061468e-01   6.5167597e-01  -5.4033353e-01   9.0813779e-01  -2.5129445e-01   9.0299046e-01   2.4684207e-01   1.1405493e+00  -4.0742104e-01   7.6330847e-01   8.5979905e-01   1.8951142e-01   0.0000000e+00   0.0000000e+00   0.0000000e+00   0.0000000e+00   0.0000000e+00   0.0000000e+00   0.0000000e+00   0.0000000e+00   0.0000000e+00   0.0000000e+00   8.8514813e-01   0.0000000e+00   0.0000000e+00   0.0000000e+00   8.8514813e-01   0.0000000e+00   3.2946181e-01   2.2850049e+00   3.9202236e-01   0.0000000e+00   0.0000000e+00   9.6492761e-01  -4.9039842e-02  -5.2417232e-01   1.5158757e+00  -3.7044922e-01   5.6578034e-01  -8.3014677e-01  -3.6585560e-01  -1.5965240e+00   2.5769254e+00   2.7355833e+00   7.9540909e-01   1.1407480e+00  -4.4752282e-01   1.2085750e+00  -4.8183740e-01  -7.6215534e-01  -1.7441075e-03  -5.2491716e-01   2.3896007e+00   4.5990385e-01  -4.0361602e-01  -3.9216342e-02   3.8776482e-01  -9.2691585e-01   8.3844502e-01   2.9497577e-01   8.9252076e-01   8.8514813e-01   8.1350600e-01   4.5679395e-01   2.7646339e-01   2.1357236e-01  -1.3358644e-02  -4.5458606e-02  -5.4708796e-01   7.5562479e-01  -1.2187653e-01   7.8203814e-01   7.7435168e-01   1.6952917e-01   1.7730966e+00   1.1147201e+00
  -7.0751271e-02  -2.6233222e-02   0.0000000e+00   0.0000000e+00  -2.6233222e-02   0.0000000e+00   4.7975409e-01  -1.6029841e-02   7.2688107e-01  -1.4781537e-01  -1.2764537e-01  -3.0879810e-01   3.6974428e-02  -9.4783546e-02  -9.0915375e-02   2.7191563e-02  -1.4621149e-02  -1.0066879e-01   8.0705940e-02  -2.6609913e-01  -2.7929721e-01  -2.6201392e-01  -6.5667703e-02   5.4597769e-01  -2.6100195e-01  -1.3065747e-01  -4.4323929e-01  -7.2896901e-01  -1.0835252e-01  -7.7509673e-01  -1.0390894e+00   8.1813929e-01  -3.0866771e-02  -9.8970108e-01   2.0447958e-01  -7.9852172e-01  -1.1134546e+00  -2.5243953e-01  -2.4917318e-01   0.0000000e+00   0.0000000e+00  -1.3821800e-01  -1.1924735e-01  -3.6292629e-02   3.7115140e-03   1.1767185e-01  -3.4784763e-02  -1.5141578e-01  -3.8900601e-02   0.0000000e+00   0.0000000e+00  -3.2316096e-01  -2.7053416e-01  -3.0481095e-01   0.0000000e+00  -5.8020077e-02  -5.7759404e-02   5.7737704e-02  -5.7986630e-02  -5.7737504e-02  -5.7735319e-02  -5.7733883e-02  -5.7752472e-02  -5.7737682e-02  -5.7986836e-02   0.0000000e+00   0.0000000e+00   0.0000000e+00   0.0000000e+00   0.0000000e+00   0.0000000e+00  -1.5246502e-01  -2.0590888e-02  -2.7216506e-01  -2.6318789e-01  -4.9937245e-01  -3.6714675e-01  -3.4339031e-01  -5.1419361e-01  -2.7738797e-01  -5.5192836e-02  -1.5067765e-02   0.0000000e+00   0.0000000e+00   6.4988503e-02  -1.0799129e-01  -2.0957060e-01  -4.8519065e-01   1.4718635e-01   1.7101020e-01   8.0690343e-01  -5.4614838e-01  -4.9365844e-01  -7.2298738e-01   1.1927981e+00  -6.7564423e-01  -4.2525142e-01  -4.7306710e-01  -5.3037310e-01   9.2049002e-02  -5.2987495e-01  -4.2895865e-01   7.8368600e-02  -1.2067793e+00  -3.3733912e-01  -7.8368670e-02   1.2067792e+00   1.3664576e-01  -2.2349298e-01  -1.1070480e+00  -3.6549599e-01  -1.5074254e-01   3.0389399e-01   7.9681032e-02  -5.5431781e-01  -6.7961110e-01  -2.1948302e-01   0.0000000e+00   0.0000000e+00   0.0000000e+00   0.0000000e+00   0.0000000e+00   0.0000000e+00   0.0000000e+00   0.0000000e+00   0.0000000e+00   0.0000000e+00  -2.5500085e-01   0.0000000e+00   0.0000000e+00   0.0000000e+00  -2.5500085e-01   0.0000000e+00  -1.8515039e-01  -4.3757735e-01  -7.9889722e-02   0.0000000e+00   0.0000000e+00  -2.0535526e-01   4.0026961e-01   2.1486812e-02  -7.2968044e-01   1.4966779e+00  -7.5106000e-01  -8.3014677e-01  -3.6585560e-01   2.8124964e-01  -6.5972476e-01  -7.5779347e-01   4.9343317e-02  -1.0083735e+00   4.2640818e-01   1.7301135e-01  -1.7052719e-01  -6.5626048e-02  -3.4892963e-01   1.6270203e+00  -1.0526652e+00  -1.5177555e-01   3.7655828e-01  -3.9216342e-02  -3.0385874e-01  -1.0047272e-01   3.7092908e-01  -1.1478333e-01   2.3264072e-01  -2.5500085e-01  -2.6924054e-03   3.7796421e-02   6.7429852e-03  -4.2092133e-01  -1.3358644e-02  -4.5458606e-02  -5.4708796e-01  -2.3924921e-01   6.6133985e-01  -6.2283767e-01  -9.5152383e-02  -1.8324455e-01   8.4366026e-02   1.9048998e-01
   6.6568613e-01   8.3038996e-01   0.0000000e+00   0.0000000e+00   8.3038996e-01   0.0000000e+00   3.6589909e-02  -1.6029841e-02   1.6367994e+00  -1.4781537e-01   5.7285277e-01  -3.0879810e-01   5.8219427e-01   8.5695733e-01   3.1906460e-01  -8.1646246e-01  -1.4621149e-02  -1.0066879e-01   8.8011127e-01  -2.6609913e-01  -2.7929721e-01   5.1204467e-01  -6.5667703e-02   5.4597769e-01  -6.8349322e-01  -1.3065747e-01  -4.4323929e-01  -6.1515203e-01   4.0775399e-01   7.6566893e-01   4.1997591e-01   1.7005061e+00   5.8441360e-01  -9.8970108e-01   5.9286494e-01   5.3871988e-01   2.3147877e-01   7.8164088e-02  -2.4917318e-01   0.0000000e+00   0.0000000e+00   5.1970218e-01   5.9730775e-01   8.6297283e-01   9.7792541e-01   6.3326834e-01   4.0486356e-01   4.0456462e-01   7.1486986e-01   0.0000000e+00   0.0000000e+00  -8.4556053e-01  -7.8218091e-01   4.8545921e-01   0.0000000e+00  -5.8018926e-02  -5.7761244e-02   5.7734066e-02  -5.7987203e-02  -5.7737504e-02  -5.7735547e-02  -5.7734706e-02  -5.7747875e-02  -5.7737891e-02  -5.7983771e-02   0.0000000e+00   0.0000000e+00   0.0000000e+00   0.0000000e+00   0.0000000e+00   0.0000000e+00  -1.5246502e-01  -2.0590888e-02   5.3222830e-01   7.2629773e-01   4.2687858e-01   2.4405823e-01   4.2492037e-01   1.8391209e-01   3.3122555e-02   1.0854938e+00   7.6769381e-01   0.0000000e+00   0.0000000e+00  -3.1667764e-01   2.7880460e-01  -5.7750260e-01   8.5242936e-02  -3.0802412e-01   1.6753718e+00  -2.5499417e-01   1.0578554e+00  -4.9365844e-01  -7.2298738e-01  -5.2273939e-01   1.5593439e+00  -4.2525142e-01  -4.7306710e-01  -1.0907425e-01  -2.2897721e-01  -8.3081560e-01   8.3923573e-02   1.0721431e+00   2.7119546e-01  -9.2551803e-01  -1.0721430e+00  -2.7119565e-01  -9.2180438e-01   1.2447725e+00   7.4305099e-01  -6.8786372e-01  -9.3031401e-01   3.8483141e-01  -9.3422718e-01   7.6330847e-01   8.5979905e-01   1.5955155e-01   0.0000000e+00   0.0000000e+00   0.0000000e+00   0.0000000e+00   0.0000000e+00   0.0000000e+00   0.0000000e+00   0.0000000e+00   0.0000000e+00   0.0000000e+00   6.8933459e-01   0.0000000e+00   0.0000000e+00   0.0000000e+00   6.8933459e-01   0.0000000e+00   3.2946181e-01  -4.3757735e-01   5.0806082e-01   0.0000000e+00   0.0000000e+00   1.2606190e+00  -4.1318685e-01   8.1956582e-01  -7.2968044e-01  -1.0346772e+00  -3.7063945e-01   1.8636737e+00  -3.6585560e-01   1.5199095e+00  -6.5972476e-01  -1.6724766e-01   8.3257141e-01  -1.0083735e+00   1.9839522e-01  -6.5905176e-01  -8.3157029e-02   9.8086668e-01   1.2227045e+00  -1.0550073e+00   6.8912938e-01   4.5529704e-01   6.9316890e-01  -3.9216342e-02  -5.0235641e-01  -7.4936854e-01   6.9216158e-01   7.2600288e-01   7.0796969e-01   6.8933459e-01   7.4693074e-01   8.5852510e-01   8.1704337e-01  -5.6854611e-01  -1.3358644e-02  -4.5458606e-02   6.5534746e-02   9.6648593e-01   5.7064080e-02  -6.9967287e-01   4.0161955e-01   1.7451097e-01   4.5377585e-01   4.9856670e-01
  -3.2325919e-01  -5.5992164e-01   0.0000000e+00   0.0000000e+00  -5.5992164e-01   0.0000000e+00  -4.0657427e-01  -1.6029841e-02  -7.8964943e-01  -1.4781537e-01  -1.8152984e-01  -7.7162424e-01  -5.0824542e-01  -5.0267249e-01  -3.0030276e-01  -4.9583660e-01  -1.4621149e-02  -1.0066879e-01  -4.5223095e-01  -2.6609913e-01  -2.7929721e-01   1.2501537e-01  -6.5667703e-02   5.4597769e-01  -6.8349322e-01  -1.3065747e-01  -4.4323929e-01  -3.7153049e-01   1.0466205e-01  -7.7509673e-01  -8.1543702e-01  -7.9953316e-01  -1.8468686e-01  -3.3736640e-01  -4.7519481e-01  -7.9852172e-01  -9.0729689e-01   1.3326469e-01  -2.4917318e-01   0.0000000e+00   0.0000000e+00  -5.4328248e-01  -4.2560637e-01  -2.8677109e-01  -4.0495109e-01  -4.9491275e-01  -3.4574993e-01  -3.2696617e-01  -5.8635387e-01   0.0000000e+00   0.0000000e+00  -4.7492761e-01  -4.7300507e-01  -4.1387562e-02   0.0000000e+00  -5.7992743e-02  -5.7716986e-02   5.7731388e-02  -5.7995455e-02  -5.7737504e-02  -5.7739765e-02  -5.7736998e-02  -5.7756200e-02  -5.7737094e-02  -5.7989346e-02   0.0000000e+00   0.0000000e+00   0.0000000e+00   0.0000000e+00   0.0000000e+00   0.0000000e+00  -1.5246502e-01  -2.0590888e-02  -5.6556691e-01  -5.7196609e-01  -5.0339195e-01  -5.1668018e-01  -5.1852272e-01  -4.5163745e-01  -2.5519721e-01  -8.2945270e-01  -4.8364156e-01   0.0000000e+00   0.0000000e+00  -2.7462679e-01   2.3618857e-01  -3.5607298e-01  -2.3051670e-02  -3.7161964e-01   7.8151152e-01   1.1633201e+00  -9.1054732e-01   1.4793121e+00  -7.2298738e-01  -5.2273939e-01  -6.7564423e-01  -4.2525142e-01  -4.7306710e-01  -5.3037310e-01  -2.2897721e-01  -1.5472987e-02  -4.2895865e-01  -4.1869620e-02  -1.1256819e+00  -1.5684165e-01   4.1869406e-02   1.1256819e+00   1.8199626e-01  -3.4648764e-01  -1.0532714e+00  -2.5220985e-01  -8.2397757e-02   1.8659547e-01   9.1237208e-02   7.6330847e-01   8.5979905e-01  -4.0124676e-01   0.0000000e+00   0.0000000e+00   0.0000000e+00   0.0000000e+00   0.0000000e+00   0.0000000e+00   0.0000000e+00   0.0000000e+00   0.0000000e+00   0.0000000e+00  -3.3285092e-01   0.0000000e+00   0.0000000e+00   0.0000000e+00  -3.3285092e-01   0.0000000e+00  -1.8515039e-01  -4.3757735e-01  -2.5527252e-01   0.0000000e+00   0.0000000e+00  -5.5298105e-01  -6.1254720e-01   3.3804003e-01  -4.3193427e-02   8.9527746e-01  -7.5106000e-01  -8.3014677e-01  -3.6585560e-01  -8.6537069e-01   9.5860030e-01  -3.3945860e-01  -4.9712706e-01  -2.9199965e-01  -1.2007246e-01  -5.3605114e-01  -9.8299544e-01  -6.5682652e-01  -2.9778177e-01   1.1356142e+00  -4.7895423e-01  -1.0229197e-02  -1.1888619e+00  -3.9216342e-02  -5.2278677e-01   4.2021939e-01  -3.1586433e-01   3.2263604e-02  -4.2809831e-01  -3.3285092e-01  -4.8504565e-01  -4.9055486e-01  -5.5272070e-01   8.3753138e-02  -1.3358644e-02  -4.5458606e-02  -5.4708796e-01  -1.3875334e-01  -2.4489813e-01  -5.3455350e-01  -5.6001025e-01  -3.5387121e-01  -4.4336229e-01  -4.6417303e-01
  -3.4638646e-01  -2.0615432e-01   0.0000000e+00   0.0000000e+00  -2.0615432e-01   0.0000000e+00   4.7975409e-01  -1.6029841e-02   1.2026887e-01  -1.4781537e-01  -3.4318325e-01  -3.0879810e-01  -2.9015748e-01  -6.3863548e-01  -3.2676876e-01  -4.9928646e-03  -1.4621149e-02  -1.0066879e-01  -3.1899672e-01  -2.6609913e-01  -2.7929721e-01  -3.5877124e-01  -6.5667703e-02   1.0731504e+00  -6.8349322e-01  -1.3065747e-01  -4.4323929e-01  -1.7821695e-01  -4.0814824e-01   1.4936267e-01   3.8136914e-01   8.2833631e-02  -3.3850696e-01   3.1496827e-01  -2.8100213e-01   3.8232425e-03   1.9589193e-01  -4.1774133e-01  -2.4917318e-01   0.0000000e+00   0.0000000e+00  -3.3416352e-01  -4.1477142e-01  -3.9619560e-01  -3.5966122e-01  -2.4349071e-01  -4.1491003e-01  -3.9016190e-01  -3.6742126e-01   0.0000000e+00   0.0000000e+00  -4.2656469e-01  -3.3384240e-01  -3.0481095e-01   0.0000000e+00  -5.8021085e-02  -5.7763371e-02   5.7738066e-02  -5.7987884e-02  -5.7737504e-02  -5.7737208e-02  -5.7736275e-02  -5.7745638e-02  -5.7737912e-02  -5.7988453e-02   0.0000000e+00   0.0000000e+00   0.0000000e+00   0.0000000e+00   0.0000000e+00   0.0000000e+00  -1.5246502e-01  -2.0590888e-02  -3.0925055e-01  -8.8048483e-02  -2.4851500e-01  -5.0918186e-01  -3.0856662e-01  -3.9181552e-01  -2.3570819e-01  -1.2145791e+00  -3.0065214e-01   0.0000000e+00   0.0000000e+00  -1.0211935e-01   6.1362556e-02  -2.3242694e-01  -4.7364822e-01  -1.2820405e+00  -6.7556236e-01   9.6643144e-01  -5.4614838e-01   1.2146571e+00   1.8649903e-01  -5.2273939e-01   1.1138824e+00  -4.2525142e-01   7.8419881e-01  -5.3037310e-01   9.2049002e-02  -1.5472987e-02  -4.2895865e-01  -4.1487687e-01   1.2643160e+00   1.2922023e-01   4.1487666e-01  -1.2643160e+00   5.2988368e-01  -4.9121814e-01   9.0343842e-01  -2.8437026e-02   2.3356646e-01  -8.5624675e-01   4.1748713e-01  -5.5431781e-01  -6.7961110e-01  -3.3569397e-01   0.0000000e+00   0.0000000e+00   0.0000000e+00   0.0000000e+00   0.0000000e+00   0.0000000e+00   0.0000000e+00   0.0000000e+00   0.0000000e+00   0.0000000e+00  -3.2718528e-01   0.0000000e+00   0.0000000e+00   0.0000000e+00  -3.2718528e-01   0.0000000e+00  -1.8515039e-01  -4.3757735e-01  -2.0088091e-01   0.0000000e+00   0.0000000e+00  -6.5700671e-01   2.2020419e-01   3.2416044e-01  -4.3193427e-02  -6.9699872e-02  -5.6084972e-01   1.1912145e-01  -3.6585560e-01   1.1953585e-01  -2.5514350e-01  -9.0209181e-01  -2.6732061e-01  -2.9199965e-01   2.7544583e-01  -5.3605114e-01  -7.3619330e-01   1.3444209e+00   1.1217605e-01   1.8962546e-01  -1.0526652e+00  -1.9765045e-01   2.6266817e-01  -3.9216342e-02   2.3292379e-01   9.7763844e-02  -9.9545642e-02  -9.5532184e-02  -1.2834899e-01  -3.2718528e-01  -3.0657187e-01  -2.6724299e-01  -2.2394711e-01   4.1880546e-01  -1.3358644e-02  -4.5458606e-02  -5.4708796e-01  -6.2180558e-01   8.6431596e-01   1.8431431e-01  -3.9751006e-01  -2.9035326e-01  -2.8504380e-01  -3.4864426e-01
  -1.3102372e-01  -1.3468110e-02   0.0000000e+00   0.0000000e+00  -1.3468110e-02   0.0000000e+00  -4.0657427e-01  -1.6029841e-02   1.0301872e+00  -1.4781537e-01  -1.8152984e-01  -3.0879810e-01  -1.8111351e-01   4.1179436e-02  -3.5325930e-01  -6.7733702e-01  -1.4621149e-02  -1.0066879e-01   8.0705940e-02  -2.6609913e-01  -2.7929721e-01  -1.6525660e-01  -6.5667703e-02   1.8804959e-02  -6.8349322e-01  -1.3065747e-01  -4.4323929e-01  -3.0472695e-01  -3.2015527e-01   1.4936267e-01   2.9643454e-01   9.6520042e-01  -1.8468686e-01  -9.8970108e-01  -1.8390579e-01   3.8232425e-03   1.1760113e-01  -4.7284194e-01  -2.4917318e-01   0.0000000e+00   0.0000000e+00  -2.2558032e-01  -2.0318624e-01   4.8802156e-02   1.4336552e-01  -1.3757436e-01  -3.3436843e-01  -7.1855571e-02   1.2726052e-01   0.0000000e+00   0.0000000e+00  -8.8107672e-01  -7.4935968e-01  -4.1387562e-02   0.0000000e+00  -5.8030642e-02  -5.7763897e-02   5.7734604e-02  -5.7989597e-02  -5.7737504e-02  -5.7733764e-02  -5.7735776e-02  -5.7753335e-02  -5.7738031e-02  -5.7986705e-02   0.0000000e+00   0.0000000e+00   0.0000000e+00   0.0000000e+00   0.0000000e+00   0.0000000e+00  -1.5246502e-01  -2.0590888e-02  -1.8052661e-01   1.0203094e-01   8.6699961e-02  -4.2290822e-01  -1.7359828e-01  -1.5071016e-01  -1.9044942e-01   5.7570215e-01  -5.2265506e-02   0.0000000e+00   0.0000000e+00  -6.4862909e-01   6.1521761e-01  -1.9524340e-01   6.3081109e-01  -1.1221661e-01  -8.7315761e-01   3.2421051e-01   1.0578554e+00  -4.9365844e-01  -7.2298738e-01  -5.2273939e-01   8.1434774e-01  -4.2525142e-01  -4.7306710e-01  -1.0907425e-01  -2.2897721e-01  -8.3081560e-01   8.3923573e-02   9.9418975e-01   1.6162420e-01  -7.6963294e-01  -9.9418975e-01  -1.6162420e-01  -9.2180438e-01   2.7585673e-01   1.1075049e-01  -6.8786372e-01  -9.3031401e-01  -2.2561930e-01  -9.3422718e-01   7.6330847e-01   8.5979905e-01  -3.1492633e-01   0.0000000e+00   0.0000000e+00   0.0000000e+00   0.0000000e+00   0.0000000e+00   0.0000000e+00   0.0000000e+00   0.0000000e+00   0.0000000e+00   0.0000000e+00  -1.4629052e-01   0.0000000e+00   0.0000000e+00   0.0000000e+00  -1.4629052e-01   0.0000000e+00  -1.8515039e-01  -4.3757735e-01  -1.8442438e-01   0.0000000e+00   0.0000000e+00   7.0183538e-01  -4.1318685e-01   7.0158895e-01  -7.2968044e-01  -1.0346772e+00  -3.7063945e-01   1.1193110e-01  -3.6585560e-01   9.5219041e-01  -6.5972476e-01   1.1063825e-01  -5.1019135e-02  -1.0083735e+00   1.0794039e-01  -6.5905176e-01  -8.3157029e-02   7.1924346e-01   5.3763333e-01  -1.0550073e+00   1.3018295e-01  -3.0935840e-01   6.1514881e-01  -3.9216342e-02  -5.7203486e-01  -4.6396928e-02   1.9416920e-03   1.6666798e-01  -1.3253259e-02  -1.4629052e-01  -6.9190490e-02   1.8227855e-02   3.3138518e-02  -5.6854611e-01  -1.3358644e-02  -4.5458606e-02   6.5534746e-02   4.7343436e-02   5.7064080e-02  -6.9967287e-01  -3.1977709e-01  -2.3150574e-01  -3.3781663e-01  -2.7162508e-01
  -2.4538833e-01  -1.7884832e-01   0.0000000e+00   0.0000000e+00  -1.7884832e-01   0.0000000e+00   3.6589909e-02  -1.6029841e-02   1.0301872e+00  -1.4781537e-01  -3.9706773e-01  -7.7162424e-01   3.6974428e-02  -9.4783546e-02  -2.7000105e-01   4.2430538e-01  -1.4621149e-02  -1.0066879e-01   8.0705940e-02  -2.6609913e-01   7.9167594e-01  -7.4580054e-01  -6.5667703e-02   5.4597769e-01  -6.8349322e-01  -1.3065747e-01  -4.4323929e-01  -4.0028835e-01  -5.9781208e-01  -4.6694360e-01  -6.4997994e-01   9.6520042e-01  -3.3850696e-01   3.1496827e-01   1.0738324e-01  -5.3107340e-01  -7.5478230e-01  -7.4834495e-01  -2.4917318e-01   0.0000000e+00   0.0000000e+00  -4.8264668e-02  -2.3109991e-01  -1.4571677e-01   3.7115140e-03   8.0922996e-02  -2.6695697e-01  -1.3007611e-01   1.0876609e-01   0.0000000e+00   0.0000000e+00  -1.6597099e-01  -2.0500041e-01  -4.1387562e-02   0.0000000e+00  -5.7974255e-02  -5.7764508e-02   5.7737702e-02  -5.7947878e-02  -5.7737504e-02  -5.7735950e-02  -5.7735957e-02  -5.7737976e-02  -5.7737929e-02  -5.7948082e-02   0.0000000e+00   0.0000000e+00   0.0000000e+00   0.0000000e+00   0.0000000e+00   0.0000000e+00  -1.5246502e-01  -2.0590888e-02  -1.0652821e-01  -4.9272755e-02  -2.3899300e-01  -4.7884507e-01  -4.0243327e-01  -4.6887323e-01  -3.2557080e-01  -2.0909818e-02  -4.8598738e-02   0.0000000e+00   0.0000000e+00  -5.1714309e-02   1.0280054e-02  -2.5257495e-01  -5.3410096e-01   1.4718635e-01  -1.1005547e+00   6.4461794e-01  -5.4614838e-01   1.2146571e+00   1.8649903e-01  -5.2273939e-01   2.0709442e-02  -4.2525142e-01  -4.7306710e-01  -5.3037310e-01   7.6480451e-01  -1.5472987e-02  -4.2895865e-01  -6.0441424e-01  -9.6818470e-02   6.1473115e-01   6.0441425e-01   9.6818341e-02   4.4932332e-01  -4.4207498e-01  -1.3342253e-01   4.4051042e-01   4.8794896e-01  -1.3270062e-01   4.1748713e-01   7.6330847e-01   8.5979905e-01  -3.2844852e-01   0.0000000e+00   0.0000000e+00   0.0000000e+00   0.0000000e+00   0.0000000e+00   0.0000000e+00   0.0000000e+00   0.0000000e+00   0.0000000e+00   0.0000000e+00  -1.7974850e-01   0.0000000e+00   0.0000000e+00   0.0000000e+00  -1.7974850e-01   0.0000000e+00  -1.8515039e-01  -4.3757735e-01  -4.2057031e-01   0.0000000e+00   0.0000000e+00   3.2570781e-01  -6.1254720e-01   3.2416044e-01   2.1920716e-01  -1.0346772e+00  -3.7063945e-01  -3.8324040e-01  -3.6585560e-01   1.1104635e+00  -6.5972476e-01  -2.7861799e-01  -5.8721665e-02  -2.9199965e-01   7.0856970e-01  -1.7696718e-01  -4.8939115e-01  -4.8014593e-01   7.6082379e-01  -8.3278965e-01  -1.0526652e+00  -9.1197802e-01   1.3448033e+00  -3.9216342e-02  -3.2665473e-01  -2.0250107e-01   2.8368822e-01  -7.2699620e-02   2.3628858e-01  -1.7974850e-01  -3.7618662e-03  -5.9450793e-03  -1.2986847e-01   4.1880546e-01  -1.3358644e-02  -4.5458606e-02  -5.4708796e-01  -2.8747099e-01   8.6431596e-01  -3.6016679e-01  -1.1096255e-01  -1.7919684e-01   8.4366026e-02   7.4961217e-02
  -1.3237941e+00  -1.3566853e+00   0.0000000e+00   0.0000000e+00  -1.3566853e+00   0.0000000e+00  -1.2929026e+00  -1.6029841e-02  -3.3469028e-01  -1.4781537e-01  -1.3669882e+00  -7.7162424e-01  -1.1625092e+00  -1.1824874e+00  -1.5163121e+00  -8.3203391e-01  -1.4621149e-02  -1.0066879e-01  -9.8516783e-01  -2.6609913e-01  -2.7929721e-01  -1.4231018e+00  -6.5667703e-02  -1.5627132e+00   1.6148931e-01  -1.3065747e-01  -4.4323929e-01   9.3990858e-02  -1.4263030e+00  -1.3914030e+00  -1.7419967e+00  -2.1128863e-01  -1.3127009e+00   3.1496827e-01  -1.0577729e+00  -1.3334184e+00  -1.7613786e+00  -1.3544516e+00  -2.4917318e-01   0.0000000e+00   0.0000000e+00  -1.2278802e+00  -1.3353602e+00  -1.1142231e+00  -1.0496987e+00  -1.1441781e+00  -1.3016844e+00  -8.3186896e-01  -7.2912934e-01   0.0000000e+00   0.0000000e+00  -1.1327388e-01  -2.7438215e-02  -1.3585045e+00   0.0000000e+00  -5.8031839e-02  -5.7764041e-02   5.7738658e-02  -5.7989044e-02  -5.7737504e-02  -5.7735115e-02  -5.7738815e-02  -5.7751922e-02  -5.7738012e-02  -5.7990205e-02   0.0000000e+00   0.0000000e+00   0.0000000e+00   0.0000000e+00   0.0000000e+00   0.0000000e+00  -1.5246502e-01  -2.0590888e-02  -1.3206765e+00  -1.3439182e+00  -1.1881539e+00  -1.3662264e+00  -1.3549810e+00  -1.1327824e+00  -6.1924125e-01   6.9917682e-02  -1.2830628e+00   0.0000000e+00   0.0000000e+00  -6.3718179e-01   6.0361645e-01   7.4968302e-01   1.6345817e+00  -7.6323450e-01  -2.5057006e-01  -6.7080564e-01  -1.9225591e-01  -4.9365844e-01  -7.2298738e-01   3.6861909e-01  -6.7564423e-01  -4.2525142e-01  -4.7306710e-01  -5.3037310e-01  -8.7102964e-01   1.3499733e-01   8.3923573e-02  -2.2275633e-01  -9.2140925e-01   2.9780527e-01   2.2275634e-01   9.2140945e-01   1.1169807e-01  -1.4492867e+00  -1.1721148e+00  -5.0256597e-01  -5.1560766e-01  -1.0336892e+00  -4.0742104e-01  -1.3072478e+00  -1.4493158e+00  -7.0855279e-01   0.0000000e+00   0.0000000e+00   0.0000000e+00   0.0000000e+00   0.0000000e+00   0.0000000e+00   0.0000000e+00   0.0000000e+00   0.0000000e+00   0.0000000e+00  -1.4628472e+00   0.0000000e+00   0.0000000e+00   0.0000000e+00  -1.4628472e+00   0.0000000e+00  -1.2143748e+00  -4.3757735e-01  -1.3019993e+00   0.0000000e+00   0.0000000e+00  -2.3875520e-01  -4.1318685e-01  -9.5371093e-01  -4.3193427e-02  -1.0346772e+00  -5.6084972e-01  -5.7701842e-01  -3.6585560e-01  -2.2205161e-01  -2.8141501e-01  -8.9912822e-01  -1.2687447e+00  -6.5770857e-03  -8.6400588e-01  -6.5905176e-01  -3.2995919e-01  -3.5122248e-01  -7.6668033e-01  -3.5114800e-01  -1.0526652e+00  -1.1352236e+00  -1.1719093e+00  -3.9216342e-02  -7.3547828e-01   1.7866127e+00  -1.1075715e+00  -1.6272260e+00  -1.3443527e+00  -1.4628472e+00  -1.2277519e+00  -1.2594844e+00  -1.3399795e+00  -5.8635167e-01  -1.3358644e-02  -4.5458606e-02  -5.4708796e-01  -1.4810196e+00   6.4258226e-01  -8.8332701e-01  -1.2432412e+00  -5.3975462e-01  -1.0238634e+00  -1.0033073e+00
  -8.5477421e-01  -8.9183782e-01   0.0000000e+00   0.0000000e+00  -8.9183782e-01   0.0000000e+00   4.7975409e-01  -1.6029841e-02  -7.8964943e-01  -1.4781537e-01  -8.2814350e-01   1.0796803e+00  -6.1728939e-01  -1.4544134e+00  -4.0129193e-01   2.0799388e+00  -1.4621149e-02  -1.0066879e-01  -1.2516363e+00  -2.6609913e-01  -2.7929721e-01  -9.3931518e-01  -6.5667703e-02   2.1274959e+00  -2.6100195e-01  -1.3065747e-01   1.4811494e+00   5.5687607e-01  -6.8633403e-01  -7.7509673e-01  -7.2278108e-01  -7.9953316e-01  -8.5124060e-01   9.6730295e-01  -6.6938750e-01  -7.9852172e-01  -8.2188875e-01  -6.9324435e-01  -2.4917318e-01   0.0000000e+00   0.0000000e+00  -5.1180994e-01  -7.3429812e-01  -1.3576645e+00  -1.3257137e+00  -6.9895614e-01  -6.2094192e-01  -1.3268214e+00  -1.3071916e+00   0.0000000e+00   0.0000000e+00   1.3018379e+00   1.1606380e+00  -5.6823434e-01   0.0000000e+00  -5.7983931e-02  -5.7724273e-02   5.7731936e-02  -5.7987626e-02  -5.7737504e-02  -5.7736488e-02  -5.7743737e-02  -5.7739902e-02  -5.7738382e-02  -5.7982065e-02   0.0000000e+00   0.0000000e+00   0.0000000e+00   0.0000000e+00   0.0000000e+00   0.0000000e+00  -1.5246502e-01  -2.0590888e-02  -5.0267926e-01  -7.4046825e-01  -4.6024438e-01  -5.4713786e-01  -7.4458748e-01  -4.7765918e-01  -3.1962209e-01  -1.1255325e+00  -8.2101279e-01   0.0000000e+00   0.0000000e+00   4.3379903e-02  -8.6092263e-02  -2.2223361e-01  -7.7928929e-01  -9.0893824e-01  -9.2044534e-01  -2.5137274e-01  -9.1054732e-01  -4.9365844e-01   2.8750097e+00  -5.2273939e-01  -6.7564423e-01   7.9111243e-01   3.2987309e+00   3.1222457e-01   9.3768220e-01  -8.3081560e-01  -4.2895865e-01  -1.1044933e+00   1.3623060e+00   4.3968403e-01   1.1044934e+00  -1.3623061e+00   1.3382902e+00  -1.0162821e+00   6.6297373e-01   2.6766970e-02   5.5165896e-01  -1.0925817e+00   9.0062507e-01   7.6330847e-01   8.5979905e-01  -4.6584991e-01   0.0000000e+00   0.0000000e+00   0.0000000e+00   0.0000000e+00   0.0000000e+00   0.0000000e+00   0.0000000e+00   0.0000000e+00   0.0000000e+00   0.0000000e+00  -6.4865286e-01   0.0000000e+00   0.0000000e+00   0.0000000e+00  -6.4865286e-01   0.0000000e+00  -6.9976258e-01  -4.3757735e-01  -6.1942763e-01   0.0000000e+00   0.0000000e+00  -1.9763264e+00   1.8450593e+00   7.8795398e-01  -5.3863433e-01  -1.0346772e+00  -7.5106000e-01   1.0495343e-01  -3.6585560e-01  -1.6088288e-01  -6.5972476e-01  -9.4554722e-01  -6.7562884e-01   4.3780137e-01  -2.1052732e-01   7.7188826e-01  -9.8299544e-01   4.7753828e+00  -1.0185015e+00  -8.9705947e-01  -9.3834410e-01  -5.1923094e-01  -8.5577172e-01  -3.9216342e-02   1.9434876e+00   4.4346555e-01  -5.5281493e-01  -4.8492212e-01  -5.3616189e-01  -6.4865286e-01  -8.1072252e-01  -8.8998382e-01  -8.6393041e-01   1.1715667e+00  -1.3358644e-02  -4.5458606e-02   5.4491598e+00  -1.6537389e+00   9.2676973e-01   2.2829764e+00  -5.0631345e-01  -4.0524602e-01  -4.9613512e-01  -5.7970180e-01
  -6.3658304e-01  -9.1692611e-01   0.0000000e+00   0.0000000e+00  -9.1692611e-01   0.0000000e+00   3.6589909e-02  -1.6029841e-02  -7.8964943e-01  -1.4781537e-01  -5.0483667e-01   6.1685419e-01  -7.2633335e-01  -5.0267249e-01  -7.3438407e-01  -9.5639948e-01  -1.4621149e-02  -1.0066879e-01  -5.8546517e-01  -2.6609913e-01  -2.7929721e-01  -2.6201392e-01  -6.5667703e-02  -1.5627132e+00   5.8398058e-01  -1.3065747e-01  -4.4323929e-01   1.1000668e+00  -5.7974865e-01  -1.0832499e+00  -1.2055674e+00  -7.9953316e-01  -5.4360041e-01  -3.3736640e-01  -7.6648384e-01  -1.0659700e+00  -1.2669103e+00  -2.5243953e-01  -2.4917318e-01   0.0000000e+00   0.0000000e+00  -5.9534186e-01  -6.0410897e-01  -3.8684874e-01  -4.9808904e-01  -8.1486757e-01  -7.7429741e-01  -1.9064793e-01  -3.4461578e-01   0.0000000e+00   0.0000000e+00  -2.1626808e-02  -1.3947887e-01  -1.0950811e+00   0.0000000e+00  -5.7979771e-02  -5.7743072e-02   5.7738576e-02  -5.7955005e-02  -5.7737501e-02  -5.7734556e-02  -5.7736141e-02  -5.7757923e-02  -5.7737611e-02  -5.7956086e-02   0.0000000e+00   0.0000000e+00   0.0000000e+00   0.0000000e+00   0.0000000e+00   0.0000000e+00  -1.5246502e-01  -2.0590888e-02  -6.3307689e-01  -9.9475739e-01  -9.4539761e-01  -4.8949514e-01  -8.4333651e-01  -7.9408043e-01  -3.1471994e-01   2.0348749e-01  -7.9891830e-01   0.0000000e+00   0.0000000e+00  -7.1322746e-01   6.8068420e-01   1.1795101e+00   7.5787974e-01   7.0281079e-01  -8.7315761e-01  -9.1215209e-01  -9.1054732e-01  -4.9365844e-01  -7.2298738e-01   3.6861909e-01  -5.7835952e-01  -4.2525142e-01   4.8831027e-01   4.7546087e-01  -8.7102964e-01  -1.5472987e-02   8.3923573e-02   3.6735008e-01  -3.6791170e-01  -4.2946090e-01  -3.6735008e-01   3.6791170e-01  -2.3084444e-01  -6.3404167e-01  -6.2913613e-01  -6.0116077e-01  -5.6909080e-01  -5.5103197e-01  -4.0742104e-01   7.6330847e-01   8.5979905e-01  -6.0976978e-01   0.0000000e+00   0.0000000e+00   0.0000000e+00   0.0000000e+00   0.0000000e+00   0.0000000e+00   0.0000000e+00   0.0000000e+00   0.0000000e+00   0.0000000e+00  -7.8184008e-01   0.0000000e+00   0.0000000e+00   0.0000000e+00  -7.8184008e-01   0.0000000e+00  -1.2143748e+00  -4.3757735e-01  -1.0335816e+00   0.0000000e+00   0.0000000e+00  -1.8123215e-01   2.2940860e-01  -9.5371093e-01  -4.3193427e-02  -3.7044922e-01   9.7811122e-03  -3.2778487e-01  -3.6585560e-01  -1.5965240e+00  -2.5514350e-01   1.6871450e+00  -7.9080556e-01  -2.9199965e-01  -1.2905511e-01   3.4033532e-01   8.1668138e-01  -7.6215534e-01  -1.4338841e+00  -8.4027683e-01   1.2421787e+00  -1.0154413e+00  -4.9840387e-01  -3.9216342e-02  -1.4794228e-01   6.2772283e-01  -6.8033461e-01  -1.2254426e+00  -6.3875413e-01  -7.8184008e-01  -7.6431356e-01  -8.2782485e-01  -8.7040318e-01  -1.2386509e+00  -1.3358644e-02  -4.5458606e-02  -5.4708796e-01  -6.7482558e-01  -8.1688668e-01   2.6190749e-02  -7.4649239e-01  -4.5848901e-01  -2.3227096e-01  -6.1821139e-01
  -1.7061163e+00  -1.8079969e+00   0.0000000e+00   0.0000000e+00  -1.8079969e+00   0.0000000e+00  -8.4973846e-01  -1.6029841e-02  -1.6995677e+00  -1.4781537e-01  -1.5825261e+00  -7.7162424e-01  -1.7077291e+00  -1.7263393e+00  -1.5626235e+00   5.7998241e-01  -1.4621149e-02  -1.0066879e-01  -1.6513389e+00  -2.6609913e-01  -2.7929721e-01  -1.3263445e+00  -6.5667703e-02  -1.0355405e+00  -2.6100195e-01  -1.3065747e-01  -4.4323929e-01   1.6575071e+00  -1.4112493e+00  -1.0832499e+00  -6.0953491e-01  -1.6819000e+00  -1.6203411e+00   9.6730295e-01  -1.7374473e+00  -1.0659700e+00  -7.1750099e-01  -1.1891498e+00  -2.4917318e-01   0.0000000e+00   0.0000000e+00  -1.6409921e+00  -1.7186683e+00  -1.5574422e+00  -1.6065970e+00  -1.7286459e+00  -1.7320314e+00  -1.4005835e+00  -1.4934362e+00   0.0000000e+00   0.0000000e+00  -3.7954189e-01   4.3952810e-02  -2.1487747e+00   0.0000000e+00  -5.8037836e-02  -5.7765609e-02   5.7735559e-02  -5.7993704e-02  -5.7737504e-02  -5.7737539e-02  -5.7737044e-02  -5.7753347e-02  -5.7738127e-02  -5.7991765e-02   0.0000000e+00   0.0000000e+00   0.0000000e+00   0.0000000e+00   0.0000000e+00   0.0000000e+00  -1.5246502e-01  -2.0590888e-02  -1.6042269e+00  -1.5637666e+00  -1.3287089e+00  -1.6040624e+00  -1.5478631e+00  -1.2590469e+00  -6.4512369e-01  -1.0079911e+00  -1.7855467e+00   0.0000000e+00   0.0000000e+00  -8.9256928e-01   8.6243645e-01   9.8145971e-01   6.1625383e-01  -1.0862331e+00  -2.5057006e-01  -5.7429389e-01  -9.1054732e-01  -4.9365844e-01   1.0959854e+00  -5.2273939e-01  -6.7564423e-01  -4.2525142e-01  -4.7306710e-01  -5.3037310e-01  -8.7102964e-01   7.9986962e-01  -4.2895865e-01  -1.5316624e+00  -3.8420336e-01   1.4934576e+00   1.5316622e+00   3.8420336e-01   1.1873237e+00  -1.8697950e+00  -1.0121137e+00  -1.6550693e-01  -9.3725096e-02  -1.3336048e+00  -6.6148949e-03   7.6330847e-01   8.5979905e-01  -8.2401392e-01   0.0000000e+00   0.0000000e+00   0.0000000e+00   0.0000000e+00   0.0000000e+00   0.0000000e+00   0.0000000e+00   0.0000000e+00   0.0000000e+00   0.0000000e+00  -1.6512796e+00   0.0000000e+00   0.0000000e+00   0.0000000e+00  -1.6512796e+00   0.0000000e+00  -2.2435992e+00   2.2850049e+00  -2.0473577e+00   0.0000000e+00   0.0000000e+00  -1.3983177e+00  -6.9163532e-01  -7.3105693e-01   6.4329358e-01  -5.5218854e-01  -7.5106000e-01  -8.3014677e-01  -3.6585560e-01  -1.1010601e+00  -6.5972476e-01  -3.7490909e-01  -1.8317810e+00   4.2437424e-01  -1.0920188e+00  -6.5905176e-01  -9.8299544e-01  -7.6215534e-01  -1.4648828e+00  -2.5221718e-01  -4.7895423e-01  -2.0782474e+00  -8.1020578e-01  -3.9216342e-02  -7.7978000e-01   2.9606793e+00  -2.5379830e+00  -3.0225663e+00  -2.5352952e+00  -1.6512796e+00  -1.7524214e+00  -1.7636627e+00  -1.7526587e+00   2.1357236e-01  -1.3358644e-02  -4.5458606e-02  -5.4708796e-01  -1.5838086e+00  -3.5713990e-01  -4.6698570e-01  -1.7160620e+00  -6.0047031e-01  -1.5515918e+00  -1.6964799e+00
   2.6189386e-01   1.3674819e-01   0.0000000e+00   0.0000000e+00   1.3674819e-01   0.0000000e+00  -8.4973846e-01  -1.6029841e-02   2.7192192e-01  -1.4781537e-01   3.0343041e-01  -3.0879810e-01  -7.2069541e-02   5.8503137e-01  -2.2253836e-01  -1.6264993e+00  -1.4621149e-02  -1.0066879e-01   3.4717438e-01  -2.6609913e-01  -2.7929721e-01   6.0880199e-01  -6.5667703e-02   1.8804959e-02  -1.1059845e+00  -1.3065747e-01  -4.4323929e-01  -6.8275542e-01   2.9570168e-01  -1.5879047e-01  -2.3204761e-01   5.2401703e-01   3.2804678e-01  -9.8970108e-01   1.0286894e-02  -2.6362508e-01  -3.6954175e-01   2.4346589e-01  -2.4917318e-01   0.0000000e+00   0.0000000e+00  -1.5684803e-01   6.0642774e-02   4.3428253e-01   4.1938041e-01  -3.2641710e-02   1.6013064e-01   5.0458837e-01   5.1775427e-01   0.0000000e+00   0.0000000e+00  -1.0462592e+00  -9.4174895e-01  -3.0481095e-01   0.0000000e+00  -5.8029221e-02  -5.7758867e-02   5.7741435e-02  -5.7985163e-02  -5.7737503e-02  -5.7734841e-02  -5.7737387e-02  -5.7759966e-02  -5.7737827e-02  -5.7989102e-02   0.0000000e+00   0.0000000e+00   0.0000000e+00   0.0000000e+00   0.0000000e+00   0.0000000e+00  -1.5246502e-01  -2.0590888e-02  -2.3315799e-01  -2.2105225e-01  -3.8264734e-01  -1.8464494e-01  -1.7004031e-01  -3.2629157e-01  -1.4061206e-01   9.9511153e-01   1.3277253e-01   0.0000000e+00   0.0000000e+00  -8.6707153e-01   8.3659601e-01  -8.8670337e-01   1.1612762e+00   1.4492223e+00   1.2570660e+00  -5.7429389e-01  -9.1054732e-01  -4.9365844e-01  -7.2298738e-01  -5.2273939e-01  -6.7564423e-01  -4.2525142e-01  -4.7306710e-01  -5.3037310e-01  -5.5000341e-01  -8.3081560e-01  -4.2895865e-01   1.1943480e+00  -1.5808458e+00  -1.1698941e+00  -1.1943478e+00   1.5808459e+00  -9.2180438e-01   5.0515086e-01  -1.4131022e+00  -1.0102314e+00  -1.1051837e+00   7.3418606e-01  -9.3422718e-01  -5.5431781e-01  -6.7961110e-01  -2.3315070e-01   0.0000000e+00   0.0000000e+00   0.0000000e+00   0.0000000e+00   0.0000000e+00   0.0000000e+00   0.0000000e+00   0.0000000e+00   0.0000000e+00   0.0000000e+00  -2.0756638e-02   0.0000000e+00   0.0000000e+00   0.0000000e+00  -2.0756638e-02   0.0000000e+00  -1.8515039e-01  -4.3757735e-01   1.7662835e-02   0.0000000e+00   0.0000000e+00   6.0372274e-01  -2.3571556e-01  -1.0564983e+00  -5.0056763e-01   4.1278869e-01  -7.5106000e-01  -8.3014677e-01  -3.6585560e-01   5.1779938e-01  -2.5514350e-01   5.9140194e-01   2.4098908e-01  -1.0083735e+00  -1.0370364e+00   5.0010673e-02  -3.6599010e-01  -2.3890894e-01   3.4621624e-01   4.7861528e-01   9.4756765e-02   8.4768052e-02   6.0689546e-02  -3.9216342e-02  -1.1492481e+00  -7.0510235e-02   1.9327489e-01   1.1020131e-01   9.3588490e-02  -2.0756638e-02   9.3158193e-02   1.8628730e-01   2.1677103e-01  -1.3862757e+00  -1.3358644e-02  -4.5458606e-02  -5.4708796e-01   6.6913661e-01  -1.4211624e+00  -1.1252816e+00  -1.9516376e-01  -1.9165134e-01  -7.3952469e-02  -2.0579607e-03
   1.7650524e-01   5.0429819e-01   0.0000000e+00   0.0000000e+00   5.0429819e-01   0.0000000e+00   4.7975409e-01  -1.6029841e-02   1.0301872e+00  -1.4781537e-01   8.7892521e-02  -7.7162424e-01   5.8219427e-01   3.1310540e-01   4.9349742e-01   1.1214465e+00  -1.4621149e-02  -1.0066879e-01   3.4717438e-01  -2.6609913e-01   1.8626491e+00  -3.5877124e-01  -6.5667703e-02   1.0731504e+00  -2.6100195e-01  -1.3065747e-01  -4.4323929e-01  -2.2878043e-01   1.1795938e-01  -1.5879047e-01  -5.0658384e-01   9.6520042e-01   1.2295332e-01   3.1496827e-01   5.9286494e-01  -2.6362508e-01  -6.2260303e-01  -2.5243953e-01  -2.4917318e-01   0.0000000e+00   0.0000000e+00   5.9485604e-01   3.8088191e-01   2.8876302e-01   3.7524576e-01   5.6858506e-01   9.6701874e-02  -3.2290343e-01  -1.2817113e-01   0.0000000e+00   0.0000000e+00  -5.8771631e-02   1.0261649e-01  -4.1387562e-02   0.0000000e+00  -5.8004982e-02  -5.7761962e-02   5.7734327e-02  -5.7987773e-02  -5.7737504e-02  -5.7737721e-02  -5.7733875e-02  -5.7733294e-02  -5.7738070e-02  -5.7984603e-02   0.0000000e+00   0.0000000e+00   0.0000000e+00   0.0000000e+00   0.0000000e+00   0.0000000e+00  -1.5246502e-01  -2.0590888e-02   5.3222830e-01   3.6022948e-01   9.4911302e-02   1.3625209e-01   2.3953414e-02  -1.4522252e-01  -1.3325596e-01   1.4293587e-01   3.6764490e-01   0.0000000e+00   0.0000000e+00   9.4068276e-01  -9.9545524e-01  -8.6998783e-01  -8.6744950e-01  -1.1221661e-01   1.5546364e+00   3.2280455e-01   6.1499918e-01   5.8695944e-01   1.8649903e-01  -5.2273939e-01  -6.7564423e-01  -4.2525142e-01  -4.7306710e-01  -1.0907425e-01   1.1165338e+00  -1.5472987e-02   8.3923573e-02  -1.9739612e-01  -7.2285132e-01   5.2344004e-01   1.9739598e-01   7.2285118e-01  -9.7366214e-02   3.6798447e-01  -4.5502804e-01   7.8427985e-01   4.7985036e-01   8.2980293e-01   9.1237208e-02   7.6330847e-01   8.5979905e-01   5.5395329e-02   0.0000000e+00   0.0000000e+00   0.0000000e+00   0.0000000e+00   0.0000000e+00   0.0000000e+00   0.0000000e+00   0.0000000e+00   0.0000000e+00   0.0000000e+00   5.1552937e-01   0.0000000e+00   0.0000000e+00   0.0000000e+00   5.1552937e-01   0.0000000e+00  -1.8515039e-01  -4.3757735e-01   1.7781464e-01   0.0000000e+00   0.0000000e+00   3.6325292e-01  -2.5501057e-01   3.2416044e-01   4.8160777e-01  -1.0346772e+00  -5.6084972e-01   2.3105801e+00  -3.6585560e-01   3.7931020e-01  -6.5972476e-01  -1.5877919e-01   4.2397221e-01  -2.9199965e-01   1.4601613e+00   3.0511741e-01  -3.2995919e-01  -2.2192044e-01  -1.3116385e-01  -8.3278965e-01   6.8912938e-01  -2.3720982e-01   1.4536376e+00  -3.9216342e-02  -5.8478618e-02  -7.4936854e-01   6.9216158e-01   1.9501366e-01   7.3808599e-01   5.1552937e-01   4.7131858e-01   5.8801845e-01   6.2392550e-01   5.6643024e-01  -1.3358644e-02  -4.5458606e-02  -5.4708796e-01   5.4138959e-01   4.9008921e-01  -2.8333162e-01   4.8594493e-01   8.8574917e-02   7.1764001e-01   6.1409546e-01
  -3.6785660e-01  -3.5654246e-01   0.0000000e+00   0.0000000e+00  -3.5654246e-01   0.0000000e+00  -4.0657427e-01  -1.6029841e-02   7.2688107e-01  -1.4781537e-01  -3.9706773e-01  -7.7162424e-01  -3.9920145e-01  -2.3074653e-01  -5.1981744e-01  -5.2203197e-01  -1.4621149e-02  -1.0066879e-01  -1.8576250e-01  -2.6609913e-01  -2.7929721e-01  -3.5877124e-01  -6.5667703e-02   1.8804959e-02  -6.8349322e-01  -1.3065747e-01  -4.4323929e-01  -5.6034111e-02  -3.8562876e-01  -4.6694360e-01  -4.1258505e-01   8.1813929e-01  -3.8978032e-01  -9.8970108e-01  -3.7809847e-01  -5.3107340e-01  -5.3595707e-01  -6.3814374e-01  -2.4917318e-01   0.0000000e+00   0.0000000e+00  -4.1769544e-01  -3.7309188e-01  -1.3288968e-01  -7.5485019e-02  -3.8116589e-01  -5.5566049e-01  -5.1591390e-01  -3.4967112e-01   0.0000000e+00   0.0000000e+00  -8.2615058e-01  -7.0909219e-01  -5.6823434e-01   0.0000000e+00  -5.8030543e-02  -5.7763625e-02   5.7734301e-02  -5.7989830e-02  -5.7737504e-02  -5.7734207e-02  -5.7734914e-02  -5.7754174e-02  -5.7737994e-02  -5.7986634e-02   0.0000000e+00   0.0000000e+00   0.0000000e+00   0.0000000e+00   0.0000000e+00   0.0000000e+00  -1.5246502e-01  -2.0590888e-02  -4.3761310e-01  -3.9831389e-01  -4.7969262e-01  -6.2444015e-01  -5.7027132e-01  -5.7705845e-01  -3.3090330e-01   4.0517801e-01  -3.1003535e-01   0.0000000e+00   0.0000000e+00  -6.1419324e-01   5.8031892e-01  -2.4417934e-01   5.6178619e-01   1.7898414e-01   1.1296441e+00  -8.3419886e-01   1.0578554e+00  -4.9365844e-01  -7.2298738e-01  -5.2273939e-01  -6.7564423e-01  -4.2525142e-01  -4.7306710e-01  -5.3037310e-01  -2.2897721e-01  -8.3081560e-01   8.3923573e-02   9.7207911e-01  -1.3811429e+00  -7.2541800e-01  -9.7207925e-01   1.3811428e+00  -9.2180438e-01   7.9375440e-02  -1.2600751e+00  -6.8786372e-01  -9.3031401e-01   3.1693370e-01  -9.3422718e-01   7.6330847e-01   8.5979905e-01  -4.3469608e-01   0.0000000e+00   0.0000000e+00   0.0000000e+00   0.0000000e+00   0.0000000e+00   0.0000000e+00   0.0000000e+00   0.0000000e+00   0.0000000e+00   0.0000000e+00  -3.1574251e-01   0.0000000e+00   0.0000000e+00   0.0000000e+00  -3.1574251e-01   0.0000000e+00  -6.9976258e-01  -4.3757735e-01  -4.4967431e-01   0.0000000e+00   0.0000000e+00   2.4075491e-01  -3.3409870e-01   2.1486812e-02  -7.2968044e-01  -1.0346772e+00  -7.5106000e-01   1.8636737e+00  -3.6585560e-01   5.2898167e-01  -6.5972476e-01  -8.5567282e-01  -2.5115318e-01  -1.0083735e+00   1.0794039e-01  -5.3605114e-01  -5.7676130e-01  -1.8058240e-02  -1.3658840e-01  -1.0550073e+00   6.8912938e-01  -3.8604662e-01  -3.1817579e-01  -3.9216342e-02  -7.6107005e-01   2.5286656e-01  -2.0535277e-01  -3.5946500e-01  -2.4906728e-01  -3.1574251e-01  -3.0759366e-01  -2.4767442e-01  -2.8695315e-01  -5.6854611e-01  -1.3358644e-02  -4.5458606e-02  -5.4708796e-01  -8.3904650e-02   5.7064080e-02  -8.7405964e-01  -5.2147278e-01  -3.4172807e-01  -2.8504380e-01  -3.8715385e-01
   4.6422452e+00   4.4714801e+00   0.0000000e+00   0.0000000e+00   4.4714801e+00   0.0000000e+00   3.1387392e+00  -1.6029841e-02   1.0301872e+00  -1.4781537e-01   4.7758416e+00   5.2451156e+00   4.6168211e+00   3.4402540e+00   4.9936953e+00  -6.1623598e-02  -1.4621149e-02  -1.0066879e-01   4.0777326e+00  -2.6609913e-01  -2.7929721e-01   4.4790949e+00  -6.5667703e-02   3.1818414e+00   2.6964369e+00  -1.3065747e-01  -4.4323929e-01  -1.2244778e+00   4.1069425e+00   5.6961190e+00   1.5138310e+00   1.2593227e+00   4.6862828e+00   3.5766417e+00   4.3796223e+00   6.1551346e+00   1.8921932e+00   4.2658099e+00  -2.4917318e-01   0.0000000e+00   0.0000000e+00   4.6830390e+00   4.4638600e+00   3.9692547e+00   3.8783928e+00   4.6018874e+00   4.4489002e+00   4.1473884e+00   3.8333158e+00   0.0000000e+00   0.0000000e+00   1.4592345e-02  -9.3538166e-02   3.6465399e+00   0.0000000e+00  -5.7855826e-02  -5.7744414e-02   5.7731592e-02  -5.7898613e-02  -5.7737498e-02  -5.7745459e-02  -5.7744475e-02  -5.7682609e-02  -5.7735673e-02  -5.7892715e-02   0.0000000e+00   0.0000000e+00   0.0000000e+00   0.0000000e+00   0.0000000e+00   0.0000000e+00  -1.5246502e-01  -2.0590888e-02   4.9404162e+00   5.3636848e+00   5.0023703e+00   4.5069398e+00   4.9069247e+00   4.3518203e+00   1.9926346e+00  -1.1708016e-01   4.5878214e+00   0.0000000e+00   0.0000000e+00   3.8240935e+00  -3.9176202e+00  -1.4477215e+00  -1.6079363e+00   2.6826417e+00   2.3519334e+00   2.3117797e+00  -9.1054732e-01  -4.9365844e-01   3.8244449e+00   1.2599776e+00  -6.7564423e-01  -4.2525142e-01   2.7069535e+00  -5.3037310e-01   1.6971801e+00   4.8765825e+00  -4.2895865e-01  -7.4472839e-01  -2.2897973e-01   1.0479161e+00   7.4472818e-01   2.2897980e-01   3.3388127e-01   3.2916788e+00   1.9445869e+00   4.2959195e+00   3.7846268e+00   3.9590036e+00   2.4384158e+00   7.6330847e-01   8.5979905e-01   5.5747596e+00   0.0000000e+00   0.0000000e+00   0.0000000e+00   0.0000000e+00   0.0000000e+00   0.0000000e+00   0.0000000e+00   0.0000000e+00   0.0000000e+00   0.0000000e+00   4.4018175e+00   0.0000000e+00   0.0000000e+00   0.0000000e+00   4.4018175e+00   0.0000000e+00   3.4171350e+00  -4.3757735e-01   3.2974558e+00   0.0000000e+00   0.0000000e+00   1.3580963e-01   2.8766347e+00   3.3164681e-01   5.7288654e+00   1.2587561e+00   4.1946482e-01   1.7457706e-01  -3.6585560e-01   1.0012207e+00   3.7906690e+00   2.4718942e-01   4.5946306e+00   4.0062434e+00  -1.1824736e+00   7.4366947e+00   1.3616249e+00   1.5856579e+00   3.4127626e+00   1.1258252e+00   9.4756765e-02   3.0535185e+00   2.4897855e+00  -3.9216342e-02   4.6471856e+00  -2.4174305e+00   2.6317129e+00   2.7621609e+00   2.8737443e+00   4.4018175e+00   4.4685157e+00   4.5949701e+00   4.6399643e+00   2.6133443e+00  -1.3358644e-02  -4.5458606e-02   3.7412710e+00   2.8770693e+00   2.4474453e+00   4.3869786e+00   4.4886662e+00   7.0300907e+00   3.2507359e+00   4.0799585e+00
   1.1364340e+00   7.5931614e-01   0.0000000e+00   0.0000000e+00   7.5931614e-01   0.0000000e+00   4.7975409e-01  -1.6029841e-02   1.2026887e-01  -1.4781537e-01   1.1116975e+00  -7.7162424e-01   1.3455021e+00   9.9292031e-01   1.2959110e+00   2.0343907e-01  -1.4621149e-02  -1.0066879e-01   1.2798139e+00  -2.6609913e-01   7.9167594e-01   8.0231664e-01  -6.5667703e-02  -5.0836777e-01   1.4289631e+00  -1.3065747e-01  -4.4323929e-01   7.3053684e-02   1.0087213e+00   1.3819752e+00   5.5123835e-01   8.2833631e-02   1.0971472e+00   2.2719723e+00   1.2725393e+00   1.3410648e+00   5.8734607e-01   9.5977373e-01  -2.4917318e-01   0.0000000e+00   0.0000000e+00   1.4381393e+00   1.2263689e+00   1.2665394e+00   1.2755521e+00   1.3015053e+00   1.0216795e+00   1.0441448e+00   1.0961065e+00   0.0000000e+00   0.0000000e+00   5.7126972e-01  -4.4966040e-02   2.2203583e-01   0.0000000e+00  -4.3913880e-02  -5.7731956e-02   5.7744535e-02  -4.3946105e-02  -5.7737499e-02  -5.7742914e-02  -5.7738480e-02  -5.7712902e-02  -5.7734337e-02  -4.3953144e-02   0.0000000e+00   0.0000000e+00   0.0000000e+00   0.0000000e+00   0.0000000e+00   0.0000000e+00  -1.5246502e-01  -2.0590888e-02   1.4372626e+00   1.1143154e+00   4.8829929e-01   1.1307453e+00   8.6417598e-01   3.1108432e-01   2.7072664e-01  -2.4486198e-01   1.1923843e+00   0.0000000e+00   0.0000000e+00   1.4928637e+00  -1.5550577e+00  -1.0370656e+00  -1.1231605e+00   1.4718635e-01   2.9317014e-01   1.6176002e+00   5.2603547e-01   8.9218435e-02   2.1290099e+00  -5.2273939e-01   6.9351757e-02  -4.2525142e-01  -4.7306710e-01  -5.3037310e-01  -1.9827413e-01   3.3963680e+00  -4.2895865e-01  -6.8351475e-01  -1.0288171e-01   1.0859425e+00   6.8351475e-01   1.0288152e-01   2.1250721e-01   7.9640865e-01   6.5041708e-01   2.0047813e+00   1.5784315e+00   1.1723857e+00   8.2314543e-01  -3.5160650e-01  -4.5969506e-01   3.0799294e-01   0.0000000e+00   0.0000000e+00   0.0000000e+00   0.0000000e+00   0.0000000e+00   0.0000000e+00   0.0000000e+00   0.0000000e+00   0.0000000e+00   0.0000000e+00   1.3387054e+00   0.0000000e+00   0.0000000e+00   0.0000000e+00   1.3387054e+00   0.0000000e+00   3.2946181e-01   2.2850049e+00   2.5613493e-01   0.0000000e+00   0.0000000e+00  -2.6745243e-01  -6.9163532e-01   1.0893437e-01   2.5951215e+00  -5.5218854e-01   1.8442747e+00   2.3660354e+00  -3.6585560e-01   6.3306366e-01   1.4943778e-01  -7.1774633e-01   1.0550564e+00   2.9037264e+00  -5.6844009e-01   2.2097607e-01  -4.8939115e-01  -7.6215534e-01   8.1352168e-01   2.7787296e-01   6.8912938e-01   2.7570013e-01   1.9744111e-01  -3.9216342e-02   5.8970346e-01  -1.2976002e+00   1.1704170e+00   3.6243065e-01   1.3257349e+00   1.3387054e+00   1.2638835e+00   9.8284304e-01   8.8218501e-01   2.6133443e+00  -1.3358644e-02  -4.5458606e-02  -5.4708796e-01   9.7891012e-01   1.0450089e+00   7.8203814e-01   1.2539814e+00   5.6527092e-01   1.4564596e+00   1.3072681e+00
   5.7947477e-01   5.7829270e-01   0.0000000e+00   0.0000000e+00   5.7829270e-01   0.0000000e+00  -8.4973846e-01  -1.6029841e-02   1.0301872e+00  -1.4781537e-01   4.6508382e-01  -7.7162424e-01   4.7315030e-01   9.9292031e-01   1.3518657e-01  -1.0351391e+00  -1.4621149e-02  -1.0066879e-01   8.8011127e-01  -2.6609913e-01  -2.7929721e-01   4.1528734e-01  -6.5667703e-02   1.8804959e-02  -6.8349322e-01  -1.3065747e-01  -4.4323929e-01  -1.1909294e+00   2.5274759e-01  -1.5879047e-01  -5.0658384e-01   9.6520042e-01   5.3314024e-01  -3.3736640e-01   5.9286494e-01  -2.6362508e-01  -6.2260303e-01   2.4346589e-01  -2.4917318e-01   0.0000000e+00   0.0000000e+00   3.2921341e-01   3.9403212e-01   7.3769496e-01   8.4198454e-01   5.3598382e-01   5.0365587e-01   8.7213022e-01   1.0503596e+00   0.0000000e+00   0.0000000e+00  -7.3628382e-01  -7.4981669e-01   1.2757294e+00   0.0000000e+00  -5.8002698e-02  -5.7746239e-02   5.7736570e-02  -5.7986852e-02  -5.7737504e-02  -5.7736325e-02  -5.7737309e-02  -5.7744936e-02  -5.7737354e-02  -5.7985925e-02   0.0000000e+00   0.0000000e+00   0.0000000e+00   0.0000000e+00   0.0000000e+00   0.0000000e+00  -1.5246502e-01  -2.0590888e-02   2.2750918e-01   1.9122969e-01  -5.3582315e-02  -1.7276523e-02  -2.6559384e-02  -2.0015400e-01  -1.6950486e-01   7.5201440e-01   6.0508797e-01   0.0000000e+00   0.0000000e+00  -5.0380885e-01   4.6845093e-01   1.1649455e-01   2.7550945e-01   1.6092755e+00   1.1417302e+00   4.9107673e-03  -9.1054732e-01  -4.9365844e-01   1.8649903e-01  -5.2273939e-01  -3.2746738e-01  -4.2525142e-01  -4.7306710e-01  -5.3037310e-01  -5.5000341e-01  -1.5472987e-02  -4.2895865e-01   6.9848501e-01  -1.3610276e+00  -6.8064766e-01  -6.9848486e-01   1.3610274e+00  -5.4176974e-01   7.8261774e-01  -1.1594958e+00  -4.7598278e-01  -5.3876112e-01   1.1359055e+00  -4.7042102e-01  -8.9273395e-02  -1.6647414e-01   3.8562890e-01   0.0000000e+00   0.0000000e+00   0.0000000e+00   0.0000000e+00   0.0000000e+00   0.0000000e+00   0.0000000e+00   0.0000000e+00   0.0000000e+00   0.0000000e+00   4.5245958e-01   0.0000000e+00   0.0000000e+00   0.0000000e+00   4.5245958e-01   0.0000000e+00   1.3586862e+00  -4.3757735e-01   1.0511029e+00   0.0000000e+00   0.0000000e+00   7.7429558e-01  -6.1254720e-01  -2.9579662e-01  -7.2968044e-01   8.9527746e-01   8.6396016e-01  -8.3014677e-01  -3.6585560e-01   1.7014075e+00   1.4943778e-01  -9.4554722e-01   6.2314020e-01  -2.9199965e-01  -6.0604564e-01  -5.3605114e-01  -7.3619330e-01  -2.5589749e-01   1.4567445e+00   1.1356142e+00  -1.0526652e+00   1.2648599e+00  -4.1566783e-01  -3.9216342e-02  -7.9999540e-01  -5.7103984e-01   6.9216158e-01   1.1647756e+00   5.6845378e-01   4.5245958e-01   5.9887749e-01   6.5247961e-01   5.3960816e-01  -2.5129936e-01  -1.3358644e-02  -4.5458606e-02  -5.4708796e-01   9.3235005e-01  -8.8915113e-01  -7.0894030e-01   2.8531039e-01   1.8198367e-01   2.9545735e-01   5.7558587e-01
   1.7938557e-02   2.9706179e-01   0.0000000e+00   0.0000000e+00   2.9706179e-01   0.0000000e+00   3.6589909e-02  -1.6029841e-02   1.2026887e-01  -1.4781537e-01  -1.9876423e-02   6.1685419e-01   3.6974428e-02   1.7714242e-01   6.8975524e-02   1.7537603e-01  -1.4621149e-02  -1.0066879e-01   8.0705940e-02   1.7936237e+00  -2.7929721e-01  -6.8499273e-02  -6.5667703e-02  -1.0355405e+00   5.8398058e-01  -1.3065747e-01  -4.4323929e-01  -1.5022554e-01  -2.6051611e-01   7.6566893e-01   1.0020455e+00   8.2833631e-02  -8.2140135e-02   3.1496827e-01  -8.6809448e-02   8.0616821e-01   1.1293596e+00  -1.4223832e-01  -2.4917318e-01   0.0000000e+00   0.0000000e+00   1.3968914e-01   8.5796814e-02   5.9850511e-02   1.0294422e-01  -2.0070552e-02  -1.2431622e-01   1.8587895e-01   2.7082572e-01   0.0000000e+00   0.0000000e+00   5.2501799e-02   2.1531489e-02   1.0123060e+00   0.0000000e+00  -5.7973228e-02  -5.7742558e-02   5.7738926e-02  -5.7966830e-02  -5.7737504e-02  -5.7737734e-02  -5.7737129e-02  -5.7738819e-02  -5.7737882e-02  -5.7968258e-02   0.0000000e+00   0.0000000e+00   0.0000000e+00   0.0000000e+00   0.0000000e+00   0.0000000e+00  -1.5246502e-01  -2.0590888e-02   2.8391200e-01   3.4090851e-01   8.2004330e-01   2.7491047e-01   3.2904372e-01   7.1015524e-01   1.7737388e-01   7.3064309e-01   9.3385739e-02   0.0000000e+00   0.0000000e+00  -1.4532133e-01   1.0514520e-01   1.6446600e-01  -1.3482883e-01   7.0281079e-01  -2.6728342e-01  -5.7429389e-01  -9.1054732e-01  -4.9365844e-01   1.8649903e-01   3.6861909e-01   6.9351757e-02   1.3617958e+00   4.8831027e-01  -5.3037310e-01  -5.5000341e-01   7.9986962e-01   8.3923573e-02   2.5227969e-03   4.1910460e-01   5.3668520e-02  -2.5227944e-03  -4.1910460e-01  -4.4418264e-02   1.8223118e-01   5.7979568e-01   1.5686080e-01   1.1871822e-01  -7.6620074e-02   5.6385121e-02   7.6330847e-01   8.5979905e-01   5.5788094e-01   0.0000000e+00   0.0000000e+00   0.0000000e+00   0.0000000e+00   0.0000000e+00   0.0000000e+00   0.0000000e+00   0.0000000e+00   0.0000000e+00   0.0000000e+00   2.0619019e-01   0.0000000e+00   0.0000000e+00   0.0000000e+00   2.0619019e-01   0.0000000e+00   8.4407401e-01  -4.3757735e-01   1.4991557e+00   0.0000000e+00   0.0000000e+00   3.2798058e-01   4.2732958e-02  -7.5513453e-01  -4.3193427e-02   1.1203944e-01   1.0541704e+00  -3.2778487e-01   8.9023933e-01   3.8533164e-01  -6.5972476e-01   1.0758587e+00   5.2087322e-02   4.2437424e-01  -8.6400588e-01   1.0493978e+00   1.8805219e-01  -7.6215534e-01   1.1295113e-01  -1.8327796e-01   7.6870485e-01   1.4861510e+00  -1.1287993e+00  -3.9216342e-02   4.2813245e-02  -4.1183943e-01   9.9448877e-02   1.0854536e+00   1.5667184e-01   2.0619019e-01   9.2049074e-02   9.4199934e-02   1.4346679e-01  -4.3872683e-01  -1.3358644e-02  -4.5458606e-02   6.5534746e-02   2.3116041e-01  -2.8487540e-01   2.0057758e-01   1.1744990e-01  -4.0329161e-02  -2.3227096e-01  -1.1758673e-01
   1.3582830e-01   4.6357665e-01   0.0000000e+00   0.0000000e+00   4.6357665e-01   0.0000000e+00   3.6589909e-02  -1.6029841e-02   1.0301872e+00  -1.4781537e-01   3.4008049e-02   1.5402805e-01   1.4601840e-01   4.1179436e-02   2.4788956e-01   5.5434162e-01  -1.4621149e-02  -1.0066879e-01   8.0705940e-02  -2.6609913e-01  -2.7929721e-01  -6.8499273e-02  -6.5667703e-02   5.4597769e-01  -2.6100195e-01  -1.3065747e-01   1.4811494e+00  -4.6215618e-01   1.5692406e-01   4.5751580e-01   4.4203683e-01   9.6520042e-01   2.0406594e-02  -9.8970108e-01   1.0738324e-01   2.7127156e-01   2.5181403e-01  -2.5243953e-01  -2.4917318e-01   0.0000000e+00   0.0000000e+00   1.5831917e-01   1.9306341e-01   4.8802156e-02   1.4336552e-01   1.1899329e-01   4.0425623e-01  -4.1661497e-02   1.7819793e-01   0.0000000e+00   0.0000000e+00  -9.5515726e-02  -1.2773841e-01   4.8545921e-01   0.0000000e+00  -5.7974131e-02  -5.7723335e-02   5.7733472e-02  -5.7978508e-02  -5.7737504e-02  -5.7736385e-02  -5.7740634e-02  -5.7744582e-02  -5.7737060e-02  -5.7974483e-02   0.0000000e+00   0.0000000e+00   0.0000000e+00   0.0000000e+00   0.0000000e+00   0.0000000e+00  -1.5246502e-01  -2.0590888e-02   2.0744076e-01   2.5236918e-01   7.9439745e-01   1.0388756e-01   1.5283704e-01   5.9447240e-01   1.0676836e-02   2.0883033e-01   2.5213512e-01   0.0000000e+00   0.0000000e+00  -2.6582149e-01   2.2726492e-01   2.0079983e+00  -5.4410614e-01  -5.8487522e-01  -6.7556236e-01   3.2421051e-01  -5.4614838e-01  -4.9365844e-01  -7.2298738e-01   1.3792121e+00   1.8588783e+00  -4.2525142e-01   9.9157140e-02  -1.0907425e-01   1.5797348e+00  -8.3081560e-01  -4.2895865e-01  -2.3694912e-01   1.5320741e+00   3.8275911e-01   2.3694912e-01  -1.5320741e+00   6.8899781e-02   7.9089237e-02   1.6999069e+00   4.7431280e-01   3.7052347e-01  -6.6019025e-01   1.8985446e-01   7.6330847e-01   8.5979905e-01   3.7261942e-01   0.0000000e+00   0.0000000e+00   0.0000000e+00   0.0000000e+00   0.0000000e+00   0.0000000e+00   0.0000000e+00   0.0000000e+00   0.0000000e+00   0.0000000e+00   2.2122674e-01   0.0000000e+00   0.0000000e+00   0.0000000e+00   2.2122674e-01   0.0000000e+00   3.2946181e-01  -4.3757735e-01   1.0952742e+00   0.0000000e+00   0.0000000e+00   3.9828226e-01  -6.9163532e-01   3.1400625e+00  -5.3863433e-01  -1.0346772e+00  -3.7063945e-01   1.3614938e-02  -3.6585560e-01   9.5219041e-01  -6.5972476e-01   6.4219277e-02   2.9568061e-01   4.3780137e-01  -2.1052732e-01  -6.5905176e-01  -4.8939115e-01   1.7344379e+00   5.4848281e-01  -1.0550073e+00   1.8093383e-01   1.2671940e+00  -7.8431607e-01  -3.9216342e-02   2.2238604e-01  -4.2382318e-01   2.8368822e-01   7.6694911e-01   2.9498884e-01   2.2122674e-01   2.0989039e-01   2.1966897e-01   3.0414839e-01   1.1715667e+00  -1.3358644e-02  -4.5458606e-02   9.3610029e-01   1.2076943e-01  -8.6495714e-02   4.5382585e-01   1.6885389e-01  -3.6281449e-02  -2.3227096e-01   7.4961217e-02
  -8.6266058e-01  -1.2133542e+00   0.0000000e+00   0.0000000e+00  -1.2133542e+00   0.0000000e+00  -8.4973846e-01  -1.6029841e-02  -1.8303723e-01  -1.4781537e-01  -8.2814350e-01   1.5402805e-01  -9.4442129e-01  -5.0267249e-01  -9.4969903e-01  -5.5148147e-01  -1.4621149e-02  -1.0066879e-01  -7.1869939e-01  -2.6609913e-01  -2.7929721e-01  -6.4904321e-01  -6.5667703e-02  -5.0836777e-01  -6.8349322e-01  -1.3065747e-01  -4.4323929e-01   2.8178590e-01  -1.0775050e+00  -1.3914030e+00  -1.7419967e+00  -6.4227500e-02  -7.9996724e-01  -9.8970108e-01  -8.6358018e-01  -1.3334184e+00  -1.7613786e+00  -7.4834495e-01  -2.4917318e-01   0.0000000e+00   0.0000000e+00  -9.8566276e-01  -1.0026427e+00  -7.8871355e-01  -7.9900860e-01  -9.2968685e-01  -8.9145486e-01  -3.0995584e-01  -3.3937972e-01   0.0000000e+00   0.0000000e+00  -4.7266255e-01  -4.0433114e-01  -1.3585045e+00   0.0000000e+00  -5.8039604e-02  -5.7764068e-02   5.7738036e-02  -5.7987840e-02  -5.7737504e-02  -5.7734836e-02  -5.7736750e-02  -5.7763106e-02  -5.7737834e-02  -5.7988379e-02   0.0000000e+00   0.0000000e+00   0.0000000e+00   0.0000000e+00   0.0000000e+00   0.0000000e+00  -1.5246502e-01  -2.0590888e-02  -1.0720069e+00  -1.1257309e+00  -1.1068894e+00  -1.0767666e+00  -1.1059031e+00  -1.0243904e+00  -5.1408307e-01  -2.5821901e-01  -9.2148257e-01   0.0000000e+00   0.0000000e+00  -1.2083932e+00   1.1825052e+00   7.9101659e-01   1.4753354e+00   1.4718635e-01  -5.6022661e-01  -1.1534986e+00  -6.3511206e-01  -4.9365844e-01  -7.2298738e-01  -5.2273939e-01  -6.7564423e-01  -4.2525142e-01   7.8419881e-01  -5.3037310e-01   2.1643366e-01  -8.3081560e-01  -4.2895865e-01   5.5233213e-01  -3.6570230e-01   1.1396115e-01  -5.5233213e-01   3.6570237e-01  -9.2180438e-01  -1.0509647e+00  -8.2783546e-01  -4.7598278e-01  -8.1537833e-01  -9.6863157e-01  -9.3422718e-01  -1.3072478e+00  -1.4493158e+00  -6.9524642e-01   0.0000000e+00   0.0000000e+00   0.0000000e+00   0.0000000e+00   0.0000000e+00   0.0000000e+00   0.0000000e+00   0.0000000e+00   0.0000000e+00   0.0000000e+00  -1.2431195e+00   0.0000000e+00   0.0000000e+00   0.0000000e+00  -1.2431195e+00   0.0000000e+00  -1.2143748e+00  -4.3757735e-01  -1.3409429e+00   0.0000000e+00   0.0000000e+00  -2.7822040e-01   7.8371155e-01  -6.1234991e-01  -7.2968044e-01  -1.0346772e+00  -3.9624467e-01  -3.2778487e-01  -3.6585560e-01  -5.3936230e-01   2.8814019e-01  -9.4554722e-01  -8.8227533e-01  -1.0083735e+00   3.8450332e-02  -6.5905176e-01  -2.1456474e-02  -3.4763549e-01   1.1372583e-01  -1.0550073e+00  -1.0526652e+00  -1.2691359e+00  -6.0698101e-01  -3.9216342e-02  -3.1181584e-01   1.2464800e+00  -8.1475101e-01  -1.5778410e+00  -9.5697061e-01  -1.2431195e+00  -9.6528609e-01  -9.7861791e-01  -1.1252766e+00  -1.0512233e+00  -1.3358644e-02  -4.5458606e-02   1.3656803e+00  -9.7920353e-01  -1.4211624e+00  -1.6445927e-01  -1.0255573e+00  -5.0643884e-01  -6.0168079e-01  -8.1075933e-01
   1.1618160e+00   1.1177789e+00   0.0000000e+00   0.0000000e+00   1.1177789e+00   0.0000000e+00  -1.2929026e+00  -1.6029841e-02   1.0301872e+00  -1.4781537e-01   1.0578130e+00  -3.0879810e-01   8.0028221e-01   1.6727352e+00   2.7851968e-01  -1.9212107e+00  -1.4621149e-02  -1.0066879e-01   1.5462824e+00  -2.6609913e-01  -2.7929721e-01   1.1893459e+00  -6.5667703e-02  -1.0355405e+00  -6.8349322e-01  -1.3065747e-01  -4.4323929e-01  -8.5917732e-01   5.6451706e-01   4.5751580e-01  -4.3303965e-02   9.6520042e-01   1.0971472e+00  -3.3736640e-01   8.8415397e-01   5.3871988e-01   6.5407304e-02   8.4957252e-01  -2.4917318e-01   0.0000000e+00   0.0000000e+00   6.8001400e-01   8.5247199e-01   1.4354041e+00   1.5132125e+00   8.5962915e-01   1.0497876e+00   2.1511961e+00   2.2447725e+00   0.0000000e+00   0.0000000e+00  -8.8593228e-01  -9.7354689e-01   4.8545921e-01   0.0000000e+00  -5.7941045e-02  -5.7732933e-02   5.7737242e-02  -5.7934872e-02  -5.7737500e-02  -5.7734309e-02  -5.7738354e-02  -5.7747869e-02  -5.7736992e-02  -5.7934620e-02   0.0000000e+00   0.0000000e+00   0.0000000e+00   0.0000000e+00   0.0000000e+00   0.0000000e+00  -1.5246502e-01  -2.0590888e-02   6.0678593e-01   5.9140215e-01   1.5878663e-01   4.5562475e-01   4.5422086e-01   6.7381704e-02   5.5095916e-02   2.6357943e+00   1.0842724e+00   0.0000000e+00   0.0000000e+00  -1.2997807e+00   1.2751210e+00   3.0220116e+00   2.2073618e+00   2.1638355e+00  -1.0411808e+00  -9.6234063e-01  -9.1054732e-01  -4.9365844e-01   1.8649903e-01  -5.2273939e-01   2.9520513e+00  -4.2525142e-01  -4.7306710e-01  -5.3037310e-01  -5.5000341e-01  -1.5472987e-02  -4.2895865e-01   7.3758453e-01   2.7593364e-01  -7.2739077e-01  -7.3758435e-01  -2.7593384e-01  -5.6555868e-01   1.0372798e+00   7.3740589e-01  -4.7598278e-01  -5.3876112e-01   3.6826183e-01  -4.7042102e-01   7.6330847e-01   8.5979905e-01   2.2701233e-01   0.0000000e+00   0.0000000e+00   0.0000000e+00   0.0000000e+00   0.0000000e+00   0.0000000e+00   0.0000000e+00   0.0000000e+00   0.0000000e+00   0.0000000e+00   6.7208830e-01   0.0000000e+00   0.0000000e+00   0.0000000e+00   6.7208830e-01   0.0000000e+00   3.2946181e-01  -4.3757735e-01   5.4205802e-01   0.0000000e+00   0.0000000e+00   2.2205921e+00  -2.3571556e-01  -1.0476102e+00  -7.2968044e-01  -1.0346772e+00   1.5809066e+00  -8.3014677e-01  -3.6585560e-01   1.9611820e+00   1.8531451e+00  -3.7490909e-01   1.0750096e+00  -2.9199965e-01  -1.1824736e+00   3.9730657e-01  -1.8088845e-01  -4.0879414e-01   2.6455450e+00  -9.0921603e-01  -4.7895423e-01   2.0796008e-02   2.2719346e+00  -3.9216342e-02  -9.5784728e-01  -8.5657522e-01   9.0848095e-01   6.9107360e-01   8.9754352e-01   6.7208830e-01   1.0323082e+00   1.0657217e+00   1.0135901e+00  -5.8635167e-01  -1.3358644e-02  -4.5458606e-02   6.5534746e-02   1.1739301e+00  -8.8915113e-01  -7.0894030e-01   5.9597192e-01   3.0528322e-01   5.5932151e-01   8.4515300e-01
  -8.0564727e-01  -6.7923797e-01   0.0000000e+00   0.0000000e+00  -6.7923797e-01   0.0000000e+00   1.8092466e+00  -1.6029841e-02  -1.6995677e+00  -1.4781537e-01  -7.2037456e-01   1.5425065e+00  -5.0824542e-01  -1.4544134e+00  -2.1796368e-01   2.2654576e+00  -1.4621149e-02  -1.0066879e-01  -1.2516363e+00  -2.6609913e-01  -2.7929721e-01  -8.4255786e-01  -6.5667703e-02   1.8804959e-02   1.8514544e+00   5.3328684e+00  -4.4323929e-01   1.7128340e-01   2.8786025e-02  -4.6694360e-01  -3.5215718e-01  -1.6819000e+00  -6.9742051e-01   9.6730295e-01  -4.7519481e-01  -5.3107340e-01  -4.8025603e-01  -1.9733892e-01  -2.4917318e-01   0.0000000e+00   0.0000000e+00  -4.6812878e-01  -6.4929365e-01  -1.2813859e+00  -1.3510385e+00  -5.6257681e-01  -4.1538946e-01  -1.2511344e+00  -1.4039208e+00   0.0000000e+00   0.0000000e+00   1.9217368e+00   1.9355871e+00  -8.3165773e-01   0.0000000e+00  -5.7965497e-02  -5.7703687e-02   5.7734251e-02  -5.7983632e-02  -5.7737501e-02  -5.7738050e-02  -5.7738612e-02  -5.7752892e-02  -5.7736650e-02  -5.7980388e-02   0.0000000e+00   0.0000000e+00   0.0000000e+00   0.0000000e+00   0.0000000e+00   0.0000000e+00  -1.5246502e-01  -2.0590888e-02  -5.6556691e-01  -8.6290590e-01  -7.3141177e-01  -1.8473522e-01  -5.3285502e-01  -4.6064498e-01  -1.5838009e-01  -1.9759273e+00  -8.7080376e-01   0.0000000e+00   0.0000000e+00   8.1833033e-01  -8.7145833e-01  -1.4916237e-02  -7.9546937e-01  -1.5096457e+00  -1.2983459e-01  -1.1534986e+00   2.8015743e-01   1.9187447e+00   5.0191691e-01   6.1130235e-01  -6.7564423e-01  -4.2525142e-01   4.1279870e+00  -1.0907425e-01   1.5900262e-01  -6.8034528e-01   8.3923573e-02  -1.5494031e+00   8.6933431e-01  -1.3234283e-02   1.5494029e+00  -8.6933450e-01   2.3540106e+00  -1.2360002e+00   2.3506523e-01  -3.1882573e-01   7.8996792e-01  -9.6660641e-01   1.6145288e+00  -8.4712403e-01  -9.8749278e-01  -4.8393820e-01   0.0000000e+00   0.0000000e+00   0.0000000e+00   0.0000000e+00   0.0000000e+00   0.0000000e+00   0.0000000e+00   0.0000000e+00   0.0000000e+00   0.0000000e+00  -7.3972892e-01   0.0000000e+00   0.0000000e+00   0.0000000e+00  -7.3972892e-01   0.0000000e+00  -6.9976258e-01   2.2850049e+00  -8.1625153e-01   0.0000000e+00   0.0000000e+00  -2.4744662e+00   1.5975619e+00  -8.7469464e-01   8.3439720e-01  -4.8712228e-01  -7.5106000e-01  -3.8324040e-01  -3.6585560e-01  -6.6236810e-01  -6.5972476e-01  -6.8536409e-01  -9.1641137e-01   5.3337355e-01   1.3626599e+00   5.8783702e-01   9.8841336e-01  -7.6215534e-01  -1.4703076e+00  -2.8873426e-01  -7.6526170e-01  -8.9925771e-01   1.3202373e-01  -3.9216342e-02   1.5325135e+00   4.2021939e-01  -3.1586433e-01  -7.0631849e-01  -3.6985014e-01  -7.3972892e-01  -8.3067962e-01  -8.7847290e-01  -7.7355744e-01  -6.2848646e-01  -1.3358644e-02  -4.5458606e-02  -5.4708796e-01  -1.5622954e+00   1.1587733e+00   1.5036511e+00  -3.2131084e-01  -3.9030062e-01  -4.4336229e-01  -3.4864426e-01
  -3.4158612e-01  -4.7107333e-01   0.0000000e+00   0.0000000e+00  -4.7107333e-01   0.0000000e+00  -4.0657427e-01  -1.6029841e-02   1.2026887e-01  -1.4781537e-01  -2.8929878e-01  -3.0879810e-01  -5.0824542e-01  -3.6670951e-01  -5.6514044e-01  -1.0663699e+00  -1.4621149e-02  -1.0066879e-01  -3.1899672e-01  -2.6609913e-01  -2.7929721e-01  -6.8499273e-02  -6.5667703e-02   5.4597769e-01  -1.1059845e+00  -1.3065747e-01  -4.4323929e-01  -2.5004236e-02  -2.3270692e-01   1.4936267e-01   5.7440247e-01   8.2833631e-02  -2.8723359e-01  -9.8970108e-01  -4.7519481e-01   3.8232425e-03   3.7382567e-01  -2.5243953e-01  -2.4917318e-01   0.0000000e+00   0.0000000e+00  -5.5132993e-01  -4.4076441e-01  -2.2903282e-01  -2.4533215e-01  -4.8307622e-01  -4.7250902e-01  -4.3378282e-01  -4.4640039e-01   0.0000000e+00   0.0000000e+00  -9.1354738e-01  -7.4397625e-01  -8.3165773e-01   0.0000000e+00  -5.8029679e-02  -5.7758354e-02   5.7735651e-02  -5.7986950e-02  -5.7737504e-02  -5.7735064e-02  -5.7736160e-02  -5.7760338e-02  -5.7737872e-02  -5.7985104e-02   0.0000000e+00   0.0000000e+00   0.0000000e+00   0.0000000e+00   0.0000000e+00   0.0000000e+00  -1.5246502e-01  -2.0590888e-02  -5.6556691e-01  -4.5506613e-01  -4.3515234e-01  -6.1093304e-01  -5.0301839e-01  -4.6013632e-01  -2.7911209e-01  -5.4747514e-02  -4.1427739e-01   0.0000000e+00   0.0000000e+00  -7.6916287e-01   7.3737141e-01  -5.3746451e-03   3.3565082e-01  -9.9083972e-01   1.4479747e+00  -2.5499417e-01  -1.0329220e-01  -4.9365844e-01  -7.2298738e-01  -5.2273939e-01   7.6570551e-01  -4.2525142e-01  -4.7306710e-01  -1.0907425e-01  -2.2897721e-01  -8.3081560e-01  -4.2895865e-01   1.0182218e+00   2.9172604e-01  -8.1769031e-01  -1.0182217e+00  -2.9172623e-01  -9.2180438e-01  -6.0185205e-02   2.2663561e-02  -7.8645856e-01  -9.8379718e-01  -5.3279589e-01  -9.3422718e-01  -8.4712403e-01  -9.8749278e-01  -5.4128828e-01   0.0000000e+00   0.0000000e+00   0.0000000e+00   0.0000000e+00   0.0000000e+00   0.0000000e+00   0.0000000e+00   0.0000000e+00   0.0000000e+00   0.0000000e+00  -4.5819160e-01   0.0000000e+00   0.0000000e+00   0.0000000e+00  -4.5819160e-01   0.0000000e+00  -6.9976258e-01  -4.3757735e-01  -8.0119119e-01   0.0000000e+00   0.0000000e+00   8.5666949e-02  -6.9163532e-01   8.1956582e-01  -6.1512403e-01  -1.0346772e+00  -5.6084972e-01   9.2159561e-01  -3.6585560e-01  -3.8737413e-02   1.4943778e-01  -6.0933959e-01  -3.7174827e-01  -1.0083735e+00  -1.2007246e-01  -6.5905176e-01  -4.2769064e-01   7.1924346e-01   1.2225058e-01  -1.0550073e+00   7.9992089e-02  -8.3293189e-01   3.9983052e-02  -3.9216342e-02  -7.0085409e-01   4.2021939e-01  -3.1586433e-01  -6.6789316e-01  -3.5847125e-01  -4.5819160e-01  -4.2357063e-01  -3.4897053e-01  -4.0493919e-01  -7.1617096e-01  -1.3358644e-02  -4.5458606e-02   6.5534746e-02  -2.7143617e-01   5.7064080e-02  -7.7650810e-01  -6.0651848e-01  -3.8002566e-01  -6.0168079e-01  -5.0268262e-01
  -4.5340493e-01  -1.6742080e-01   0.0000000e+00   0.0000000e+00  -1.6742080e-01   0.0000000e+00  -4.0657427e-01  -1.6029841e-02   1.2026887e-01  -1.4781537e-01  -3.9706773e-01   1.5402805e-01  -5.0824542e-01  -6.3863548e-01  -4.4512817e-01  -2.3909785e-01  -1.4621149e-02  -1.0066879e-01  -4.5223095e-01  -2.6609913e-01  -2.7929721e-01  -2.6201392e-01  -6.5667703e-02   5.4597769e-01  -6.8349322e-01  -1.3065747e-01  -4.4323929e-01   8.8285475e-02  -4.2528664e-01   1.4936267e-01   6.8470718e-01   8.2833631e-02  -4.4105369e-01  -3.3736640e-01  -5.7229115e-01   2.7127156e-01   9.2287831e-01  -4.7284194e-01  -2.4917318e-01   0.0000000e+00   0.0000000e+00  -4.8642789e-01  -5.0084724e-01  -3.9441702e-01  -3.8333949e-01  -4.9953861e-01  -6.2209976e-01  -4.8138389e-01  -4.4491172e-01   0.0000000e+00   0.0000000e+00  -7.0243920e-01  -5.3001571e-01  -4.1387562e-02   0.0000000e+00  -5.8031886e-02  -5.7764221e-02   5.7734690e-02  -5.7991463e-02  -5.7737504e-02  -5.7737722e-02  -5.7737651e-02  -5.7750379e-02  -5.7738168e-02  -5.7988655e-02   0.0000000e+00   0.0000000e+00   0.0000000e+00   0.0000000e+00   0.0000000e+00   0.0000000e+00  -1.5246502e-01  -2.0590888e-02  -3.7203508e-01  -2.3073809e-02   2.3563641e-01  -5.9091095e-01  -2.9242108e-01  -5.7082306e-02  -1.9989122e-01  -5.6676533e-01  -4.4473108e-01   0.0000000e+00   0.0000000e+00  -4.1817807e-01   3.8166923e-01  -4.7319341e-02  -1.8566686e-01  -5.9922487e-01   2.9515771e-01   3.2421051e-01  -1.0329220e-01  -4.9365844e-01   1.8649903e-01  -5.2273939e-01   6.9351757e-02  -4.2525142e-01  -4.7306710e-01  -1.0907425e-01   9.2049002e-02  -1.5472987e-02  -4.2895865e-01   1.7654788e-01  -3.8349706e-02   1.8388501e-01  -1.7654795e-01   3.8349707e-02  -4.0620220e-01  -3.3635374e-01  -2.0852197e-01  -2.8437026e-02  -2.9598816e-01  -3.5669850e-01  -4.7042102e-01   7.6330847e-01   8.5979905e-01  -2.6845311e-01   0.0000000e+00   0.0000000e+00   0.0000000e+00   0.0000000e+00   0.0000000e+00   0.0000000e+00   0.0000000e+00   0.0000000e+00   0.0000000e+00   0.0000000e+00  -4.1231897e-01   0.0000000e+00   0.0000000e+00   0.0000000e+00  -4.1231897e-01   0.0000000e+00  -1.8515039e-01  -4.3757735e-01   2.1198992e-01   0.0000000e+00   0.0000000e+00  -4.1265383e-01  -2.3571556e-01   9.0016541e-01  -4.3193427e-02  -6.9699872e-02  -5.6084972e-01  -8.3014677e-01  -3.6585560e-01  -3.8737413e-02  -6.5972476e-01   2.9064481e-01  -4.3955758e-01  -2.9199965e-01  -2.1052732e-01   5.0010673e-02  -7.3619330e-01   6.9545955e-01  -5.8296983e-01   1.1319904e-01   9.4756765e-02   4.3017808e-01  -7.5157054e-01  -3.9216342e-02  -1.4471638e-01   2.7345450e-01  -4.3151784e-01   1.8485197e-01  -4.1938695e-01  -4.1231897e-01  -4.6503819e-01  -3.9961858e-01  -2.9484340e-01   8.3753138e-02  -1.3358644e-02  -4.5458606e-02   6.7815741e-01  -5.3341806e-01   5.8907540e-01  -1.8578001e-01  -5.9124280e-01  -3.3674627e-01  -7.0722645e-01  -6.5672097e-01
  -8.7966163e-01  -7.1243667e-01   0.0000000e+00   0.0000000e+00  -7.1243667e-01   0.0000000e+00   4.7975409e-01  -1.6029841e-02  -3.3469028e-01  -1.4781537e-01  -7.2037456e-01   6.1685419e-01  -9.4442129e-01  -1.4544134e+00  -8.2418477e-01  -4.6157015e-01  -1.4621149e-02  -1.0066879e-01  -1.1184021e+00  -2.6609913e-01  -2.7929721e-01  -4.5552857e-01  -6.5667703e-02   1.6003232e+00  -1.1059845e+00  -1.3065747e-01  -4.4323929e-01   3.2004335e-02  -4.1352924e-01   1.4936267e-01   1.2556964e+00  -2.1128863e-01  -7.4869387e-01  -9.8970108e-01  -9.6067652e-01   3.8232425e-03   1.0018270e+00  -6.3814374e-01  -2.4917318e-01   0.0000000e+00   0.0000000e+00  -9.4581184e-01  -8.9396132e-01  -9.4304917e-01  -1.0227273e+00  -9.2968685e-01  -9.8749325e-01  -1.4432625e+00  -1.6025249e+00   0.0000000e+00   0.0000000e+00  -6.3639408e-01  -2.7565694e-01  -8.3165773e-01   0.0000000e+00  -5.8041728e-02  -5.7761551e-02   5.7731901e-02  -5.7996642e-02  -5.7737504e-02  -5.7735054e-02  -5.7735878e-02  -5.7759548e-02  -5.7738104e-02  -5.7991046e-02   0.0000000e+00   0.0000000e+00   0.0000000e+00   0.0000000e+00   0.0000000e+00   0.0000000e+00  -1.5246502e-01  -2.0590888e-02  -8.9296326e-01  -6.6120718e-01  -4.8327944e-01  -9.1890020e-01  -7.0942232e-01  -5.2605991e-01  -3.3591169e-01  -1.1767076e+00  -9.6403187e-01   0.0000000e+00   0.0000000e+00  -2.2690170e-01   1.8782204e-01  -6.4503453e-01  -3.9851557e-01  -1.2820405e+00   1.8135930e+00  -9.6234063e-01  -1.8174944e-01   2.9229727e+00  -7.2298738e-01  -5.2273939e-01  -6.7564423e-01  -4.2525142e-01  -4.7306710e-01  -1.0907425e-01   4.1307527e-01  -8.3081560e-01  -4.2895865e-01  -9.3817624e-01  -8.9822668e-01  -5.9543579e-03   9.3817624e-01   8.9822687e-01   1.4238150e+00  -1.0755806e+00  -9.8820466e-01  -3.3891280e-01   3.1808499e-01  -3.7486181e-01   8.4158925e-01  -8.4712403e-01  -9.8749278e-01  -5.3781954e-01   0.0000000e+00   0.0000000e+00   0.0000000e+00   0.0000000e+00   0.0000000e+00   0.0000000e+00   0.0000000e+00   0.0000000e+00   0.0000000e+00   0.0000000e+00  -7.9625461e-01   0.0000000e+00   0.0000000e+00   0.0000000e+00  -7.9625461e-01   0.0000000e+00  -6.9976258e-01  -4.3757735e-01  -4.7160899e-01   0.0000000e+00   0.0000000e+00  -1.0242007e+00  -6.9163532e-01   1.4534025e+00  -2.4678112e-01  -6.9699872e-02  -7.5106000e-01   9.2159561e-01  -3.6585560e-01  -1.0709538e+00  -2.5514350e-01  -9.5355216e-01  -9.0613062e-01  -1.0083735e+00   3.6590069e-01   1.7751757e-03  -9.8299544e-01   5.7993768e-01  -1.2478919e+00  -3.2592179e-02   7.9992089e-02  -2.4549165e-01  -8.7245071e-01  -3.9216342e-02  -8.4070303e-02   1.0468104e+00  -9.5685268e-01  -5.2471052e-01  -1.0280602e+00  -7.9625461e-01  -9.6500254e-01  -8.8883273e-01  -7.7108175e-01  -7.1617096e-01  -1.3358644e-02  -4.5458606e-02   6.5534746e-02  -1.1027054e+00   1.5352906e+00  -4.2773461e-01  -9.7898701e-01  -4.7281168e-01  -1.0766363e+00  -1.0033073e+00
  -1.8011109e+00  -1.9033762e+00   0.0000000e+00   0.0000000e+00  -1.9033762e+00   0.0000000e+00  -4.0657427e-01  -1.6029841e-02  -1.6995677e+00  -1.4781537e-01  -1.6902951e+00   1.0796803e+00  -1.8167730e+00  -1.9982653e+00  -1.4831292e+00   2.6440190e+00  -1.4621149e-02  -1.0066879e-01  -2.0510416e+00  -2.6609913e-01  -2.7929721e-01  -1.4231018e+00  -6.5667703e-02  -5.0836777e-01  -2.6100195e-01  -1.3065747e-01   1.4811494e+00   2.6266323e+00  -1.5934604e+00  -7.7509673e-01   1.1700481e+00  -1.6819000e+00  -1.7741612e+00   3.1496827e-01  -1.9316399e+00  -5.3107340e-01   2.2650066e+00  -1.2993510e+00  -2.4917318e-01   0.0000000e+00   0.0000000e+00  -1.6846733e+00  -1.7671275e+00  -2.0117098e+00  -2.0777841e+00  -1.8711290e+00  -1.7293969e+00  -1.8586549e+00  -1.9871288e+00   0.0000000e+00   0.0000000e+00   1.5791011e+00   1.9211053e+00  -1.8853513e+00   0.0000000e+00  -5.8031803e-02  -5.7762958e-02   5.7738697e-02  -5.7990165e-02  -5.7737504e-02  -5.7736156e-02  -5.7741977e-02  -5.7748687e-02  -5.7738011e-02  -5.7991364e-02   0.0000000e+00   0.0000000e+00   0.0000000e+00   0.0000000e+00   0.0000000e+00   0.0000000e+00  -1.5246502e-01  -2.0590888e-02  -1.4859558e+00  -1.2365564e+00   9.3065573e-01  -1.2327319e+00  -9.9779625e-01   1.0899018e+00  -2.1946331e-01  -1.0258004e+00  -1.8450357e+00   0.0000000e+00   0.0000000e+00  -1.0172293e+00   9.8877191e-01   2.0342565e+00   8.9435817e-01  -1.5096457e+00  -1.1005547e+00  -1.1534986e+00  -3.3142779e-01   4.1365414e-01  -7.2298738e-01   3.6861909e-01  -6.7564423e-01   7.6848874e-01   3.0028421e+00  -5.3037310e-01  -8.7102964e-01  -1.5472987e-02  -4.2895865e-01  -1.0178156e+00   2.4843813e+00   1.0510948e-01   1.0178156e+00  -2.4843813e+00   1.4602742e+00  -1.8158673e+00   2.0592190e-02  -6.9975560e-01  -3.4131946e-01  -1.9507298e+00   6.4160656e-02  -2.1354700e+00  -2.2190206e+00  -8.0804183e-01   0.0000000e+00   0.0000000e+00   0.0000000e+00   0.0000000e+00   0.0000000e+00   0.0000000e+00   0.0000000e+00   0.0000000e+00   0.0000000e+00   0.0000000e+00  -1.7070214e+00   0.0000000e+00   0.0000000e+00   0.0000000e+00  -1.7070214e+00   0.0000000e+00  -1.7289870e+00  -4.3757735e-01  -1.8895064e+00   0.0000000e+00   0.0000000e+00  -1.5096332e+00   1.4111607e-01  -9.2753965e-01  -4.3193427e-02   8.0482916e-02  -7.5106000e-01  -8.3014677e-01  -3.6585560e-01  -1.1518108e+00  -6.5972476e-01  -3.9556371e-01  -1.8179618e+00  -2.9199965e-01  -1.1824736e+00   1.5872241e+00  -9.8299544e-01   1.0624115e+00  -1.9112641e+00  -3.4328956e-01  -4.9800232e-01  -1.5554283e+00  -1.4677142e+00  -3.9216342e-02   2.9098914e-01   2.8998708e+00  -3.1627757e+00  -2.3035260e+00  -2.9241067e+00  -1.7070214e+00  -1.8937144e+00  -1.9535929e+00  -1.8790705e+00  -1.3862757e+00  -1.3358644e-02  -4.5458606e-02   1.3656803e+00  -2.0086199e+00  -2.7595643e-01   6.2197636e-01  -1.6460982e+00  -6.0327258e-01  -1.8154559e+00  -1.9275374e+00
   1.2943613e+00   1.4181964e+00   0.0000000e+00   0.0000000e+00   1.4181964e+00   0.0000000e+00   5.3545601e+00  -1.6029841e-02  -1.6995677e+00  -1.4781537e-01   1.8121956e+00   4.7822895e+00   1.4545460e+00   1.7714242e-01   2.2188903e+00   5.1115922e-01  -1.4621149e-02  -1.0066879e-01   3.4717438e-01  -2.6609913e-01  -2.7929721e-01   1.9634045e+00  -6.5667703e-02   1.0731504e+00   3.9639107e+00  -1.3065747e-01  -4.4323929e-01   3.2196419e-01   1.6050686e+00   1.6901283e+00   8.0604235e-01  -1.6819000e+00   1.7124276e+00  -3.3736640e-01   1.2725393e+00   1.6085132e+00   8.2221864e-01   2.5025906e+00  -2.4917318e-01   0.0000000e+00   0.0000000e+00   1.6536795e+00   1.1703427e+00   3.0499370e-01   5.1802889e-02   1.3802963e+00   1.1419027e+00   3.6715126e-01  -1.1273390e-01   0.0000000e+00   0.0000000e+00   1.0972127e+00   1.1940393e+00   7.4888260e-01   0.0000000e+00  -5.7942383e-02  -5.7737154e-02   5.7744813e-02  -5.7928372e-02  -5.7737492e-02  -5.7742523e-02  -5.7731668e-02  -5.7759356e-02  -5.7735778e-02  -5.7935699e-02   0.0000000e+00   0.0000000e+00   0.0000000e+00   0.0000000e+00   0.0000000e+00   0.0000000e+00  -1.5246502e-01  -2.0590888e-02   1.7757211e+00   1.5412568e+00   9.5663312e-01   2.5598840e+00   2.2678761e+00   1.4230335e+00   1.3925122e+00  -4.5619555e+00   8.8121372e-01   0.0000000e+00   0.0000000e+00   3.3182557e+00  -3.4049837e+00  -1.4357554e+00  -1.4351272e+00  -1.2820405e+00  -6.7556236e-01   3.8722672e-01   4.0935170e-01   4.5236535e+00   2.2525478e+00  -5.2273939e-01  -6.7564423e-01  -4.2525142e-01   4.5559965e+00  -5.3037310e-01   4.8150564e+00  -1.5472987e-02   1.6225702e+00  -2.6434845e+00   1.2092921e+00   2.6887037e+00   2.6434843e+00  -1.2092919e+00   1.9651009e+00  -6.8536101e-01   2.1296016e+00   3.6581370e+00   3.8874892e+00   1.0631004e-02   3.1909720e+00  -2.0295103e-01  -2.9475840e-01   7.6231868e-01   0.0000000e+00   0.0000000e+00   0.0000000e+00   0.0000000e+00   0.0000000e+00   0.0000000e+00   0.0000000e+00   0.0000000e+00   0.0000000e+00   0.0000000e+00   1.0143660e+00   0.0000000e+00   0.0000000e+00   0.0000000e+00   1.0143660e+00   0.0000000e+00   8.4407401e-01   2.2850049e+00   8.1024874e-01   0.0000000e+00   0.0000000e+00  -5.0748791e+00   7.5934583e+00  -1.0476102e+00   3.9178352e+00   4.7785505e-01  -7.5106000e-01  -8.3014677e-01  -3.6585560e-01  -1.5965240e+00   1.4943778e-01  -9.9700757e-01   9.0017416e-01   1.0289225e+00   3.9621817e+00   5.0010673e-02   6.2752728e+00   6.5361123e+00  -1.4338841e+00   6.9334580e-01  -1.0526652e+00   2.7176812e-01   2.2611134e+00  -3.9216342e-02   5.1198806e+00  -1.4157764e+00   1.1704170e+00   8.2601918e-01   1.3792032e+00   1.0143660e+00   9.0010026e-01   9.8169195e-01   1.2643992e+00   4.1477040e-03  -1.3358644e-02  -4.5458606e-02   6.5534746e-02  -4.4236823e-01   3.1940041e-01   4.6907140e+00   1.6183319e+00   7.8633830e-01   1.5092325e+00   1.2687585e+00
   3.0036485e-01   1.9304226e-01   0.0000000e+00   0.0000000e+00   1.9304226e-01   0.0000000e+00  -8.4973846e-01  -1.6029841e-02   7.2688107e-01  -1.4781537e-01   2.4954594e-01  -7.7162424e-01   3.6974428e-02   7.2099435e-01  -2.8989395e-01  -1.6900108e+00  -1.4621149e-02  -1.0066879e-01   6.1364283e-01  -2.6609913e-01  -2.7929721e-01   4.1528734e-01  -6.5667703e-02  -1.0355405e+00  -6.8349322e-01  -1.3065747e-01  -4.4323929e-01  -4.7215916e-01   3.3715959e-03   7.6566893e-01   9.0041408e-01   8.1813929e-01   2.2550005e-01  -3.3736640e-01   1.0286894e-02   5.3871988e-01   6.7433579e-01  -3.2037117e-02  -2.4917318e-01   0.0000000e+00   0.0000000e+00   1.6637226e-02   1.1244929e-01   6.0670433e-01   6.9539568e-01   6.0636705e-02   9.1066929e-02   8.5314183e-01   1.0677753e+00   0.0000000e+00   0.0000000e+00  -1.0366709e+00  -1.0541817e+00   4.8545921e-01   0.0000000e+00  -5.8022287e-02  -5.7762027e-02   5.7738016e-02  -5.7985059e-02  -5.7737504e-02  -5.7735522e-02  -5.7737289e-02  -5.7750104e-02  -5.7737802e-02  -5.7985578e-02   0.0000000e+00   0.0000000e+00   0.0000000e+00   0.0000000e+00   0.0000000e+00   0.0000000e+00  -1.5246502e-01  -2.0590888e-02   7.7851172e-02   3.4090851e-01   3.7203406e-01  -7.7410000e-02   1.6138969e-01   1.8336203e-01  -1.6929832e-02   1.3740046e+00   2.9416658e-01   0.0000000e+00   0.0000000e+00  -1.2013719e+00   1.1753895e+00   7.3340445e-01   2.0372672e+00   1.0258093e+00   5.9600251e-01  -1.1534986e+00  -6.3511206e-01  -4.9365844e-01  -7.2298738e-01  -5.2273939e-01   1.4620592e+00  -4.2525142e-01  -4.7306710e-01  -5.3037310e-01  -8.7102964e-01  -1.5472987e-02  -4.2895865e-01   1.0366070e+00   1.0251666e-01  -8.5445583e-01  -1.0366070e+00  -1.0251685e-01  -9.2180438e-01   6.6279678e-01   2.5310491e-01  -6.9975560e-01  -9.3676481e-01   7.4210650e-02  -9.3422718e-01   7.6330847e-01   8.5979905e-01  -1.3424678e-01   0.0000000e+00   0.0000000e+00   0.0000000e+00   0.0000000e+00   0.0000000e+00   0.0000000e+00   0.0000000e+00   0.0000000e+00   0.0000000e+00   0.0000000e+00   1.8475546e-01   0.0000000e+00   0.0000000e+00   0.0000000e+00   1.8475546e-01   0.0000000e+00   3.2946181e-01   2.2850049e+00   2.2027581e-01   0.0000000e+00   0.0000000e+00   1.2976401e+00  -6.9163532e-01  -9.1344042e-01  -6.1512403e-01  -5.5218854e-01   1.0541704e+00  -8.3014677e-01  -3.6585560e-01   1.4485145e+00  -2.5514350e-01   5.9140194e-01   3.0858019e-01  -2.9199965e-01  -1.0920188e+00  -6.5905176e-01  -1.8088845e-01  -4.7674822e-01   1.2389788e+00  -3.8611992e-01   9.4756765e-02   3.4553607e-01   2.4160372e-03  -3.9216342e-02  -1.1468825e+00  -3.0627034e-01   1.9327489e-01   5.8962943e-01   1.9757067e-01   1.8475546e-01   2.6433167e-01   3.0484979e-01   2.5232920e-01  -5.8635167e-01  -1.3358644e-02  -4.5458606e-02  -5.4708796e-01   7.3660803e-01  -1.0736574e+00  -8.8332701e-01  -1.1777147e-01  -1.0446984e-01  -1.7949813e-01  -7.9077139e-02
  -9.0250898e-02   3.8316027e-02   0.0000000e+00   0.0000000e+00   3.8316027e-02   0.0000000e+00  -4.0657427e-01  -1.6029841e-02  -1.8303723e-01  -1.4781537e-01  -1.2764537e-01   1.5402805e-01  -2.9015748e-01   4.1179436e-02   1.0896597e-01   6.9632425e-01  -1.4621149e-02  -1.0066879e-01  -3.1899672e-01   1.7936237e+00  -2.7929721e-01   2.8258051e-02  -6.5667703e-02  -5.0836777e-01  -2.6100195e-01  -1.3065747e-01   1.4811494e+00   1.2522150e-01  -2.7976242e-02   1.0738221e+00   1.8031011e+00  -6.4227500e-02  -1.8468686e-01  -9.8970108e-01  -3.7809847e-01   8.0616821e-01   1.5064123e+00  -8.7137720e-02  -2.4917318e-01   0.0000000e+00   0.0000000e+00  -2.3616289e-01  -7.7615182e-02  -3.2517590e-01  -3.3433627e-01  -3.0008750e-01   1.9579374e-01   9.0137903e-02   6.2974385e-02   0.0000000e+00   0.0000000e+00   2.5746840e-01   2.6236305e-01   4.8545921e-01   0.0000000e+00  -5.7989149e-02  -5.7723911e-02   5.7735559e-02  -5.7983839e-02  -5.7737504e-02  -5.7734833e-02  -5.7741613e-02  -5.7751992e-02  -5.7737785e-02  -5.7981900e-02   0.0000000e+00   0.0000000e+00   0.0000000e+00   0.0000000e+00   0.0000000e+00   0.0000000e+00  -1.5246502e-01  -2.0590888e-02  -1.1013173e-01   5.6744709e-02   1.9146106e-01   3.8779278e-01   5.4712171e-01   5.6357764e-01   4.6975828e-01   5.9662805e-01  -5.6891141e-02   0.0000000e+00   0.0000000e+00  -8.6825149e-01   8.3779183e-01   1.3248038e+00   2.5462143e-01   3.5734342e-01  -9.7904676e-01   3.2783197e-01  -9.1054732e-01  -4.9365844e-01  -4.2908963e-01  -5.2273939e-01   2.0709442e-02   1.3617958e+00   1.3564231e+00  -5.3037310e-01   9.3768220e-01  -8.3081560e-01  -4.2895865e-01   4.7667567e-01   8.0407067e-01   6.9596660e-02  -4.7667545e-01  -8.0407067e-01  -7.7378521e-01   9.2104700e-02   7.0576014e-01   2.6766970e-02  -4.5327160e-01  -5.0090563e-01  -7.8434964e-01   7.6330847e-01   8.5979905e-01   4.9478945e-02   0.0000000e+00   0.0000000e+00   0.0000000e+00   0.0000000e+00   0.0000000e+00   0.0000000e+00   0.0000000e+00   0.0000000e+00   0.0000000e+00   0.0000000e+00  -1.0775682e-01   0.0000000e+00   0.0000000e+00   0.0000000e+00  -1.0775682e-01   0.0000000e+00   3.2946181e-01  -4.3757735e-01   5.9692931e-01   0.0000000e+00   0.0000000e+00   2.0225689e-01   5.5638823e-01   5.7281967e-01  -5.3863433e-01  -6.9699872e-02  -7.5106000e-01  -7.8885926e-01   8.9023933e-01  -3.7877107e-02   9.5860030e-01  -2.6621778e-01  -8.1916493e-02   4.3780137e-01  -1.1824736e+00   4.7844678e-02  -7.1178626e-01   1.3478188e+00   3.8263972e-01  -3.2592179e-02  -2.6439592e-01   9.7015819e-01  -1.0424561e+00  -3.9216342e-02  -3.1166283e-02  -3.0018662e-02  -2.0535277e-01   5.2823441e-01  -1.7438211e-01  -1.0775682e-01  -1.7726883e-01  -1.7745780e-01  -1.2415729e-01   5.0146173e-01  -1.3358644e-02  -4.5458606e-02   3.2347758e-01  -3.0663903e-02  -1.0059893e+00   4.7514672e-01  -4.4833013e-02  -2.4613978e-01  -3.9058946e-01  -4.2566344e-01
  -8.1591456e-01  -8.6732449e-01   0.0000000e+00   0.0000000e+00  -8.6732449e-01   0.0000000e+00  -1.2929026e+00  -1.6029841e-02   1.2026887e-01  -1.4781537e-01  -8.2814350e-01  -3.0879810e-01  -9.4442129e-01  -5.0267249e-01  -1.1375325e+00  -1.4527635e+00  -1.4621149e-02  -1.0066879e-01  -5.8546517e-01  -2.6609913e-01  -2.7929721e-01  -6.4904321e-01  -6.5667703e-02  -5.0836777e-01  -1.1059845e+00  -1.3065747e-01  -4.4323929e-01   1.2289034e-01  -1.0775050e+00  -7.7509673e-01  -5.4291949e-01   8.2833631e-02  -8.5124060e-01  -3.3736640e-01  -9.6067652e-01  -7.9852172e-01  -6.5609640e-01  -9.1364676e-01  -2.4917318e-01   0.0000000e+00   0.0000000e+00  -9.4581184e-01  -9.5789633e-01  -6.4364799e-01  -5.5318686e-01  -9.3351096e-01  -1.0113419e+00  -3.6277502e-01  -1.6807289e-01   0.0000000e+00   0.0000000e+00  -1.0208452e+00  -9.8632153e-01  -5.6823434e-01   0.0000000e+00  -5.8037367e-02  -5.7766295e-02   5.7738589e-02  -5.7986691e-02  -5.7737504e-02  -5.7734577e-02  -5.7737999e-02  -5.7758308e-02  -5.7738070e-02  -5.7987782e-02   0.0000000e+00   0.0000000e+00   0.0000000e+00   0.0000000e+00   0.0000000e+00   0.0000000e+00  -1.5246502e-01  -2.0590888e-02  -8.9296326e-01  -6.6120718e-01  -3.7869536e-01  -1.0778511e+00  -8.7456980e-01  -5.8631184e-01  -4.4183477e-01   3.8291628e-01  -8.0944616e-01   0.0000000e+00   0.0000000e+00  -1.4660242e+00   1.4435989e+00   2.3914169e+00   2.7039054e+00   5.3880136e-01  -9.2044534e-01  -1.1534986e+00  -5.4614838e-01  -4.9365844e-01  -7.2298738e-01  -5.2273939e-01   6.9351757e-02  -4.2525142e-01   7.8419881e-01  -5.3037310e-01  -5.5000341e-01  -8.3081560e-01  -4.2895865e-01   1.1340749e+00   1.4589256e-02  -1.0493652e+00  -1.1340751e+00  -1.4589060e-02  -9.2180438e-01  -5.3585765e-01  -4.4914128e-01  -1.0102314e+00  -1.1051837e+00  -8.0290519e-01  -9.3422718e-01   7.6330847e-01   8.5979905e-01  -5.9967457e-01   0.0000000e+00   0.0000000e+00   0.0000000e+00   0.0000000e+00   0.0000000e+00   0.0000000e+00   0.0000000e+00   0.0000000e+00   0.0000000e+00   0.0000000e+00  -9.1855711e-01   0.0000000e+00   0.0000000e+00   0.0000000e+00  -9.1855711e-01   0.0000000e+00  -6.9976258e-01  -4.3757735e-01  -7.2995818e-01   0.0000000e+00   0.0000000e+00   7.9053675e-02   1.4111607e-01  -1.1582823e+00  -7.2968044e-01  -1.0346772e+00  -3.7063945e-01  -3.8324040e-01  -3.6585560e-01   6.3306366e-01  -6.5972476e-01  -3.2344871e-01  -7.7050031e-01  -1.0083735e+00  -6.9650047e-01  -6.5905176e-01  -4.8939115e-01   1.2153082e+00   9.7451792e-02  -9.9046950e-01  -4.7895423e-01  -4.3835252e-01  -1.2224573e+00  -3.9216342e-02  -7.5827429e-01   1.0468104e+00  -9.5685268e-01  -5.6161928e-01  -1.0152878e+00  -9.1855711e-01  -8.3096386e-01  -8.3588249e-01  -8.7275343e-01  -1.0512233e+00  -1.3358644e-02  -4.5458606e-02   1.3656803e+00  -5.9914365e-01  -9.6141563e-01  -5.8080052e-01  -1.0564491e+00  -4.7779348e-01  -1.0238634e+00  -1.0033073e+00
   7.8881533e-01   1.3606752e+00   0.0000000e+00   0.0000000e+00   1.3606752e+00   0.0000000e+00   4.7975409e-01  -1.6029841e-02   1.2026887e-01  -1.4781537e-01   8.4227513e-01   1.5402805e-01   8.0028221e-01   9.9292031e-01   1.2295515e+00   7.3128106e-01  -1.4621149e-02  -1.0066879e-01   6.1364283e-01   1.7936237e+00   7.9167594e-01   8.0231664e-01  -6.5667703e-02   1.8804959e-02   5.8398058e-01  -1.3065747e-01  -4.4323929e-01  -5.6509409e-01   8.9083474e-01   1.3819752e+00   9.5592718e-01   8.2833631e-02   7.8950706e-01  -3.3736640e-01   6.8996128e-01   1.3410648e+00   1.0018270e+00   8.4957252e-01  -2.4917318e-01   0.0000000e+00   0.0000000e+00   8.5187321e-01   8.6454975e-01   6.5615766e-01   6.1942105e-01   8.0434630e-01   6.6337057e-01   3.2342320e-01   3.0737022e-01   0.0000000e+00   0.0000000e+00  -5.9184220e-02   1.4507168e-01   1.8025762e+00   0.0000000e+00  -5.8007430e-02  -5.7755401e-02   5.7739213e-02  -5.7985265e-02  -5.7737503e-02  -5.7736935e-02  -5.7734630e-02  -5.7743961e-02  -5.7738160e-02  -5.7986981e-02   0.0000000e+00   0.0000000e+00   0.0000000e+00   0.0000000e+00   0.0000000e+00   0.0000000e+00  -1.5246502e-01  -2.0590888e-02   9.8914358e-01   1.2533765e+00   1.1438531e+00   1.1416785e+00   1.3961267e+00   1.1830444e+00   6.7422691e-01   4.8220321e-01   8.2064888e-01   0.0000000e+00   0.0000000e+00   9.9524927e-01  -1.0507551e+00  -9.2188532e-01  -8.0511425e-01   3.1119606e-01   8.0668615e-01  -1.2574470e-01   2.4054744e+00  -4.9365844e-01   1.8649903e-01  -5.2273939e-01  -6.7564423e-01   2.4336207e+00  -4.7306710e-01  -5.3037310e-01   1.2275203e-01  -1.5472987e-02   1.1096880e+00   4.6330580e-01  -4.0957844e-01  -1.3934552e-01  -4.6330580e-01   4.0957857e-01  -5.9548925e-01   1.2117926e+00   8.8156072e-02   2.8874913e-01  -1.2392918e-01   1.0821061e+00  -4.7042102e-01   4.7221647e-04  -6.3847096e-02   1.3185804e+00   0.0000000e+00   0.0000000e+00   0.0000000e+00   0.0000000e+00   0.0000000e+00   0.0000000e+00   0.0000000e+00   0.0000000e+00   0.0000000e+00   0.0000000e+00   9.9391016e-01   0.0000000e+00   0.0000000e+00   0.0000000e+00   9.9391016e-01   0.0000000e+00   1.8732984e+00  -4.3757735e-01   1.9999106e+00   0.0000000e+00   0.0000000e+00   2.3441789e-01   1.1539329e+00  -9.2963333e-01   1.4982519e-01   9.6034372e-01   8.6396016e-01   1.0540090e+00   8.9023933e-01  -1.1013228e-01   1.4943778e-01   2.6026257e-01   8.0175267e-01   3.8230820e-02  -2.1959420e-02   4.0909466e-01   1.1571448e+00  -6.0925867e-01   3.2141720e-01   1.2045534e+00   8.3955724e-01   2.0081322e+00   1.2925117e-01  -3.9216342e-02   2.6690285e-01  -9.9808699e-01   7.6637928e-01   1.5402015e+00   8.3663312e-01   9.9391016e-01   8.1181120e-01   9.7823868e-01   1.1482793e+00  -1.4347708e-01  -1.3358644e-02  -4.5458606e-02   1.9783031e+00   1.2828704e+00  -8.8915113e-01   6.6046356e-02   9.2404724e-01   4.8213713e-01   5.0654868e-01   5.7558587e-01
  -1.3623468e-01   5.2965175e-01   0.0000000e+00   0.0000000e+00   5.2965175e-01   0.0000000e+00   3.6589909e-02  -1.6029841e-02   1.2026887e-01  -1.4781537e-01   3.4008049e-02   1.5402805e-01   3.6410633e-01   4.4906838e-01   5.0344174e-01   1.3540469e+00  -1.4621149e-02  -1.0066879e-01  -3.1899672e-01  -2.6609913e-01   6.1465417e+00  -2.6201392e-01  -6.5667703e-02   1.6003232e+00  -1.1059845e+00  -1.3065747e-01  -4.4323929e-01   6.6291220e-01   1.4752244e-01   1.4936267e-01   1.5271682e-02   8.2833631e-02  -3.0866771e-02  -9.8970108e-01   2.0447958e-01   5.3871988e-01   5.0635556e-01   2.3063485e-02  -2.4917318e-01   0.0000000e+00   0.0000000e+00   5.7369104e-01   1.8373099e-01  -1.9811935e-01  -2.8782052e-01   2.0551438e-01  -1.2214717e-01  -3.4125224e-01  -5.2680361e-01   0.0000000e+00   0.0000000e+00   9.1989951e-01   1.1765794e+00  -3.0481095e-01   0.0000000e+00  -5.7927167e-02  -5.7681489e-02   5.7742250e-02  -5.7980775e-02  -5.7737504e-02  -5.7735335e-02  -5.7728099e-02  -5.7748956e-02  -5.7737831e-02  -5.7985526e-02   0.0000000e+00   0.0000000e+00   0.0000000e+00   0.0000000e+00   0.0000000e+00   0.0000000e+00  -1.5246502e-01  -2.0590888e-02   6.7899648e-01   2.4166116e-01   8.6910873e-01   5.3314764e-01   1.5267382e-01   6.6804671e-01   8.6416782e-02   3.0612257e-01  -1.5502732e-01   0.0000000e+00   0.0000000e+00   7.2146516e-01  -7.7329125e-01  -4.3448485e-02  -1.2206092e+00   7.0281079e-01  -7.4033599e-01  -1.1534986e+00  -4.7423156e-01   1.6675773e+00  -7.2298738e-01   5.7360422e-01  -6.7564423e-01   7.1299974e-01  -4.7306710e-01   4.7669719e+00   4.1307527e-01  -8.3081560e-01  -4.2895865e-01  -1.9922139e-01   4.4508812e-01  -4.6877403e-01   1.9922117e-01  -4.4508792e-01   6.5602840e-01   6.7902688e-02   5.9343466e-01  -3.3891280e-01   3.1537459e-01  -1.0368976e-01   8.3704468e-01  -5.5431781e-01  -6.7961110e-01   2.2703460e-01   0.0000000e+00   0.0000000e+00   0.0000000e+00   0.0000000e+00   0.0000000e+00   0.0000000e+00   0.0000000e+00   0.0000000e+00   0.0000000e+00   0.0000000e+00   1.8880399e-01   0.0000000e+00   0.0000000e+00   0.0000000e+00   1.8880399e-01   0.0000000e+00  -1.8515039e-01  -4.3757735e-01   5.4283312e-01   0.0000000e+00   0.0000000e+00   1.3087892e+00  -6.9163532e-01   2.6401116e+00  -7.2968044e-01  -1.0346772e+00  -9.2639830e-02  -8.3014677e-01   8.3680979e+00  -1.1010601e+00  -6.5972476e-01   3.2378548e+00  -1.3847043e-01  -1.0083735e+00   3.3601621e+00  -4.8085388e-02   5.5477178e-01   1.4327613e+00  -1.4648828e+00  -1.0550073e+00   1.2421787e+00   3.8393391e-01   6.8638958e-01  -3.9216342e-02   4.2598317e-02  -7.2667788e-01   3.7092908e-01   2.7879735e-01   5.3119566e-01   1.8880399e-01   3.2410627e-02   1.2527942e-01   4.0429576e-01  -4.6066144e-02  -1.3358644e-02  -4.5458606e-02   1.4842241e+00   2.4706161e-01  -1.3265641e-01  -2.3896105e-02   4.7784224e-01   3.2529666e-02   1.8991169e-01   3.0601875e-01
  -9.3220240e-01  -6.1524666e-01   0.0000000e+00   0.0000000e+00  -6.1524666e-01   0.0000000e+00   3.6589909e-02  -1.6029841e-02   1.2026887e-01  -1.4781537e-01  -9.3591245e-01   1.5402805e-01  -7.2633335e-01  -9.1056144e-01  -7.8456839e-01   8.3997686e-01  -1.4621149e-02  -1.0066879e-01  -8.5193361e-01  -2.6609913e-01  -2.7929721e-01  -1.0360725e+00  -6.5667703e-02   5.4597769e-01  -2.6100195e-01  -1.3065747e-01  -4.4323929e-01  -8.1654996e-03  -1.1135382e+00  -4.6694360e-01  -1.3270895e-01   8.2833631e-02  -9.5378733e-01   3.1496827e-01  -7.6648384e-01   3.8232425e-03   7.1096321e-01  -1.0789486e+00  -2.4917318e-01   0.0000000e+00   0.0000000e+00  -7.2864543e-01  -9.3764541e-01  -9.7619505e-01  -8.8636639e-01  -7.0255744e-01  -1.0228749e+00  -9.0410274e-01  -7.9781693e-01   0.0000000e+00   0.0000000e+00  -2.7363598e-01   7.0556924e-03  -3.0481095e-01   0.0000000e+00  -5.8020634e-02  -5.7764942e-02   5.7737534e-02  -5.7989309e-02  -5.7737504e-02  -5.7739533e-02  -5.7737464e-02  -5.7740842e-02  -5.7738070e-02  -5.7989346e-02   0.0000000e+00   0.0000000e+00   0.0000000e+00   0.0000000e+00   0.0000000e+00   0.0000000e+00  -1.5246502e-01  -2.0590888e-02  -6.3307689e-01  -2.6240487e-01  -7.4611581e-02  -9.6005073e-01  -6.6151531e-01  -4.4203531e-01  -3.8814533e-01  -1.0275813e+00  -8.1653789e-01   0.0000000e+00   0.0000000e+00  -3.1199218e-01   2.7405617e-01   1.6816195e-01  -3.5546623e-01  -5.9922487e-01   1.2011042e+00  -1.1534986e+00  -9.1054732e-01  -4.9365844e-01   1.0959854e+00  -5.2273939e-01  -6.7564423e-01  -4.2525142e-01   8.6211782e-01  -5.3037310e-01  -2.2897721e-01   7.9986962e-01  -4.2895865e-01  -6.8370315e-01  -9.1050249e-02   9.7174842e-01   6.8370316e-01   9.1050314e-02   2.9918252e-01  -9.8637014e-01  -4.4745000e-01   2.8203875e-01   1.4904794e-01  -6.5673846e-01  -6.6148949e-03  -5.5431781e-01  -6.7961110e-01  -4.4369520e-01   0.0000000e+00   0.0000000e+00   0.0000000e+00   0.0000000e+00   0.0000000e+00   0.0000000e+00   0.0000000e+00   0.0000000e+00   0.0000000e+00   0.0000000e+00  -7.8912493e-01   0.0000000e+00   0.0000000e+00   0.0000000e+00  -7.8912493e-01   0.0000000e+00  -1.8515039e-01  -4.3757735e-01  -2.7320686e-01   0.0000000e+00   0.0000000e+00  -1.1028644e+00   2.1400128e-01   4.1863961e-01  -7.2968044e-01  -1.0346772e+00   2.4789803e+00  -8.3014677e-01  -3.6585560e-01   3.6124644e-01  -6.5972476e-01  -9.9700757e-01  -9.0432651e-01   4.2437424e-01  -2.1052732e-01   7.4942613e-01  -4.8939115e-01  -7.6215534e-01  -1.4743814e-01  -7.6342472e-01  -1.0526652e+00   1.2755209e-02  -1.0321482e+00  -3.9216342e-02   2.2238604e-01   6.2772283e-01  -6.8033461e-01  -1.5295962e-01  -6.9976446e-01  -7.8912493e-01  -8.0575342e-01  -7.4724840e-01  -6.4441293e-01   8.8367705e-01  -1.3358644e-02  -4.5458606e-02   1.4842241e+00  -9.2859686e-01  -3.5713990e-01   4.6001297e-01  -8.0889584e-01  -4.1178463e-01  -8.6554494e-01  -8.4926892e-01
  -8.6135500e-01  -1.0128425e+00   0.0000000e+00   0.0000000e+00  -1.0128425e+00   0.0000000e+00  -4.0657427e-01  -1.6029841e-02  -1.6995677e+00   4.3680951e+00  -5.5872114e-01   1.5402805e-01  -1.0534653e+00  -1.1824874e+00  -6.5807677e-01  -4.3712333e-01  -1.4621149e-02  -1.0066879e-01  -1.1184021e+00  -2.6609913e-01  -2.7929721e-01  -6.8499273e-02  -6.5667703e-02  -1.0355405e+00   5.8398058e-01  -1.3065747e-01  -4.4323929e-01   5.0781312e+00  -1.4262931e-01   4.5751580e-01   2.6260703e+00  -1.6819000e+00  -6.9742051e-01   3.1496827e-01  -1.2519655e+00   5.3871988e-01   2.9360708e+00  -1.4223832e-01  -2.4917318e-01   0.0000000e+00   0.0000000e+00  -8.4138980e-01  -8.4696724e-01  -7.4853036e-01  -9.0839821e-01  -1.1633249e+00  -1.0878129e+00  -1.1785041e+00  -1.3967070e+00   0.0000000e+00   0.0000000e+00  -2.2953458e-01  -1.6499811e-01  -1.3585045e+00   0.0000000e+00  -5.7992566e-02  -5.7735273e-02   5.7738603e-02  -5.7975697e-02  -5.7737504e-02  -5.7748299e-02  -5.7738056e-02  -5.7755512e-02  -5.7738017e-02  -5.7976803e-02   0.0000000e+00   0.0000000e+00   0.0000000e+00   0.0000000e+00   0.0000000e+00   0.0000000e+00   4.8748509e+00  -2.0590888e-02  -5.5457071e-01  -5.3206644e-01   1.6023588e+00  -2.8331738e-01  -2.7979741e-01   1.7487933e+00   1.6072749e-01  -1.0827902e+00  -1.0928816e+00   0.0000000e+00   0.0000000e+00   1.0683814e+00   2.7663185e-01  -8.1039912e-01  -1.2825763e-01  -1.0862331e+00  -6.7556236e-01  -7.0243563e-01  -6.3511206e-01  -4.9365844e-01   1.7357354e+00   6.5317031e+00  -6.7564423e-01  -4.2525142e-01   4.8831027e-01  -5.3037310e-01  -8.7102964e-01   9.5033994e-01  -4.2895865e-01  -3.6350394e+00  -6.3349255e-01   1.9565546e-01   3.6350392e+00   6.3349261e-01   5.3512143e+00  -1.8521407e+00  -7.1170460e-01  -6.6912094e-02   2.6409237e+00  -1.9412068e-01   4.4889159e+00  -1.3072478e+00  -1.4493158e+00  -6.8369446e-01   0.0000000e+00   0.0000000e+00   0.0000000e+00   0.0000000e+00   0.0000000e+00   0.0000000e+00   0.0000000e+00   0.0000000e+00   0.0000000e+00   0.0000000e+00  -5.0670651e-01   0.0000000e+00   0.0000000e+00   0.0000000e+00  -5.0670651e-01   0.0000000e+00  -1.2143748e+00  -4.3757735e-01  -1.2506578e+00   0.0000000e+00   0.0000000e+00  -1.1325479e+00  -6.9163532e-01  -6.6123521e-01   1.1458422e+00   1.1203944e-01  -7.5106000e-01   1.7974668e+00  -3.6585560e-01  -1.5965240e+00   1.4943778e-01  -3.7490909e-01  -1.1395394e+00   7.5460468e-01  -1.1824736e+00   3.4033532e-01  -4.8183740e-01  -7.6215534e-01  -1.4338841e+00  -1.1433874e-01   1.2200318e+00  -1.4504055e+00   2.1233335e-01  -3.9216342e-02  -2.1590040e-01   8.2477639e-01  -1.4395437e+00  -1.2691034e+00  -1.1430430e+00  -5.0670651e-01  -1.0449602e+00  -1.0684031e+00  -1.0006454e+00  -5.8635167e-01  -1.3358644e-02  -4.5458606e-02  -5.4708796e-01  -5.1491538e-01  -1.0974800e-01  -5.0644356e-02  -9.9453373e-01  -5.0425930e-01  -1.2877276e+00  -1.2343648e+00
  -1.1591029e+00  -1.1643061e+00   0.0000000e+00   0.0000000e+00  -1.1643061e+00   0.0000000e+00  -8.4973846e-01  -1.6029841e-02  -7.8964943e-01  -1.4781537e-01  -9.8979692e-01  -3.0879810e-01  -1.3805972e+00  -1.1824874e+00  -1.2136593e+00  -1.1148562e+00  -1.4621149e-02  -1.0066879e-01  -1.2516363e+00  -2.6609913e-01  -2.7929721e-01  -5.5228589e-01  -6.5667703e-02   1.8804959e-02  -1.1059845e+00  -1.3065747e-01  -4.4323929e-01   6.4830745e-01  -7.4551713e-01  -1.5879047e-01   1.6553888e+00  -7.9953316e-01  -1.0563341e+00  -9.8970108e-01  -1.4461582e+00  -2.6362508e-01   1.3702544e+00  -7.4834495e-01  -2.4917318e-01   0.0000000e+00   0.0000000e+00  -1.3402938e+00  -1.2556278e+00  -1.0595110e+00  -1.1100851e+00  -1.3801216e+00  -1.3476545e+00  -1.3386667e+00  -1.3758792e+00   0.0000000e+00   0.0000000e+00  -1.2383191e+00  -9.0304338e-01  -1.0950811e+00   0.0000000e+00  -5.8045070e-02  -5.7763007e-02   5.7738533e-02  -5.7989738e-02  -5.7737504e-02  -5.7735450e-02  -5.7736371e-02  -5.7767847e-02  -5.7738104e-02  -5.7990773e-02   0.0000000e+00   0.0000000e+00   0.0000000e+00   0.0000000e+00   0.0000000e+00   0.0000000e+00  -1.5246502e-01  -2.0590888e-02  -1.2087579e+00  -7.8563586e-01  -6.4748194e-02  -1.1517249e+00  -7.7700121e-01  -1.5830228e-01  -3.0523868e-01  -7.8314849e-01  -1.2887731e+00   0.0000000e+00   0.0000000e+00  -1.0621720e+00   1.0343187e+00  -2.6909424e-01   1.1433431e+00  -8.2683008e-01   1.2678653e+00   3.2421051e-01  -9.1054732e-01  -4.9365844e-01  -7.2298738e-01  -5.2273939e-01  -6.7564423e-01  -4.2525142e-01  -4.7306710e-01  -1.0907425e-01  -5.5000341e-01  -8.3081560e-01  -4.2895865e-01   1.1162463e+00  -1.3248119e+00  -1.0137123e+00  -1.1162462e+00   1.3248118e+00  -9.2180438e-01  -7.2753077e-01  -1.3068778e+00  -1.0102314e+00  -1.1051837e+00  -5.3078256e-01  -9.3422718e-01   7.6330847e-01   8.5979905e-01  -7.1039902e-01   0.0000000e+00   0.0000000e+00   0.0000000e+00   0.0000000e+00   0.0000000e+00   0.0000000e+00   0.0000000e+00   0.0000000e+00   0.0000000e+00   0.0000000e+00  -1.0838624e+00   0.0000000e+00   0.0000000e+00   0.0000000e+00  -1.0838624e+00   0.0000000e+00  -1.2143748e+00  -4.3757735e-01  -1.0744263e+00   0.0000000e+00   0.0000000e+00  -8.6287110e-01  -6.9163532e-01   1.8572909e-01  -7.2968044e-01  -6.9699872e-02  -7.5106000e-01   9.2159561e-01  -3.6585560e-01  -6.1161744e-01  -6.5972476e-01  -9.5355216e-01  -1.2571721e+00  -1.0083735e+00  -6.0604564e-01  -6.5905176e-01  -9.8299544e-01   3.6588232e-01  -1.0239263e+00  -3.2592179e-02   7.9992089e-02  -7.7888270e-01  -1.3713423e+00  -3.9216342e-02  -9.7806264e-01   1.8631103e+00  -1.8227776e+00  -1.0191148e+00  -1.8197139e+00  -1.0838624e+00  -1.2948528e+00  -1.2468224e+00  -1.1616247e+00  -1.0512233e+00  -1.3358644e-02  -4.5458606e-02   6.5534746e-02  -6.6394868e-01  -9.6141563e-01  -9.5089484e-01  -1.4053384e+00  -5.5376594e-01  -1.4988189e+00  -1.5039319e+00
   3.7194940e-01   9.0054956e-01   0.0000000e+00   0.0000000e+00   9.0054956e-01   0.0000000e+00   9.2291828e-01  -1.6029841e-02   1.0301872e+00  -1.4781537e-01   3.0343041e-01  -3.0879810e-01   6.9123824e-01   3.1310540e-01   6.6164710e-01   8.6913866e-01  -1.4621149e-02  -1.0066879e-01   4.8040860e-01  -2.6609913e-01   7.9167594e-01  -6.8499273e-02  -6.5667703e-02   1.0731504e+00   1.6148931e-01  -1.3065747e-01  -4.4323929e-01  -5.5342622e-01   3.1992538e-01   7.6566893e-01   3.5638847e-01   9.6520042e-01   3.2804678e-01   3.1496827e-01   6.8996128e-01   5.3871988e-01   1.7286531e-01  -3.2037117e-02  -2.4917318e-01   0.0000000e+00   0.0000000e+00   6.5333652e-01   4.8763262e-01   3.9239766e-01   4.8141351e-01   7.3135440e-01   2.6640727e-01  -1.0937622e-01   8.0724401e-02   0.0000000e+00   0.0000000e+00  -1.9585587e-01  -4.1496791e-02   1.0123060e+00   0.0000000e+00  -5.8003455e-02  -5.7761619e-02   5.7738074e-02  -5.7984425e-02  -5.7737504e-02  -5.7738374e-02  -5.7734899e-02  -5.7734323e-02  -5.7738181e-02  -5.7985002e-02   0.0000000e+00   0.0000000e+00   0.0000000e+00   0.0000000e+00   0.0000000e+00   0.0000000e+00  -1.5246502e-01  -2.0590888e-02   6.6087998e-01   7.7847866e-01   4.4440606e-01   2.9222624e-01   4.1022825e-01   1.5610708e-01   1.5905579e-02  -7.7899667e-02   5.5676899e-01   0.0000000e+00   0.0000000e+00   1.0448318e+00  -1.1010040e+00  -9.2915697e-01  -8.3108611e-01   3.4299386e-01  -6.9304823e-01   6.4461794e-01   2.4944383e+00   5.8695944e-01   1.8649903e-01  -5.2273939e-01  -6.7564423e-01  -4.2525142e-01  -7.0389134e-02  -1.0907425e-01   4.4377830e-01  -1.5472987e-02   5.9680581e-01   2.6925210e-02  -8.1724504e-01   1.1166688e-01  -2.6925280e-02   8.1724498e-01  -1.2521233e-01   6.0005317e-01  -5.2460911e-01   4.1392723e-01   2.7895097e-01   1.0002638e+00   9.1237208e-02   7.6330847e-01   8.5979905e-01   4.7798345e-01   0.0000000e+00   0.0000000e+00   0.0000000e+00   0.0000000e+00   0.0000000e+00   0.0000000e+00   0.0000000e+00   0.0000000e+00   0.0000000e+00   0.0000000e+00   6.3270630e-01   0.0000000e+00   0.0000000e+00   0.0000000e+00   6.3270630e-01   0.0000000e+00   8.4407401e-01  -4.3757735e-01   9.4726422e-01   0.0000000e+00   0.0000000e+00   2.9330844e-01  -3.3409870e-01   1.0042626e+00   5.3566064e-01  -4.6336127e-03  -5.6084972e-01   1.5009153e+00  -3.6585560e-01   6.2704222e-01  -6.5972476e-01  -4.3804041e-01   6.0091440e-01   3.8230820e-02   1.0270374e+00  -1.7696718e-01  -3.2995919e-01   7.7700448e-01   9.2026860e-02   2.5856462e-01   1.6560911e-01   8.8301263e-01   7.2398746e-01  -3.9216342e-02   3.2905432e-01  -8.4058683e-01   7.6637928e-01   8.4315483e-01   7.9277388e-01   6.3270630e-01   6.1327641e-01   7.4226479e-01   8.1720923e-01   7.1405520e-01  -1.3358644e-02  -4.5458606e-02   6.5534746e-02   5.9084311e-01   4.9008921e-01  -3.2109649e-02   5.7917814e-01   2.4238800e-01   6.1209434e-01   6.1409546e-01
  -9.4479157e-01  -6.9775980e-01   0.0000000e+00   0.0000000e+00  -6.9775980e-01   0.0000000e+00   4.7975409e-01  -1.6029841e-02  -3.1384178e-02  -1.4781537e-01  -9.8979692e-01   1.5402805e-01  -8.3537732e-01  -9.1056144e-01  -7.1275857e-01   1.5556673e+00  -1.4621149e-02  -1.0066879e-01  -9.8516783e-01  -2.6609913e-01  -2.7929721e-01  -1.0360725e+00  -6.5667703e-02  -5.0836777e-01   1.6148931e-01  -1.3065747e-01   1.4811494e+00  -5.4454323e-02  -9.6859779e-01   1.4936267e-01   1.0891579e+00  -6.4227500e-02  -1.0050607e+00  -3.3736640e-01  -8.6358018e-01   3.8232425e-03   8.4831560e-01  -1.0238480e+00  -2.4917318e-01   0.0000000e+00   0.0000000e+00  -8.3722863e-01  -8.7185973e-01  -1.0432035e+00  -1.0243739e+00  -8.1612214e-01  -8.6633088e-01  -8.5708795e-01  -7.9781693e-01   0.0000000e+00   0.0000000e+00   3.3721407e-01   5.3407161e-01  -5.6823434e-01   0.0000000e+00  -5.8028255e-02  -5.7762239e-02   5.7738854e-02  -5.7989094e-02  -5.7737504e-02  -5.7736591e-02  -5.7740294e-02  -5.7748583e-02  -5.7738041e-02  -5.7990450e-02   0.0000000e+00   0.0000000e+00   0.0000000e+00   0.0000000e+00   0.0000000e+00   0.0000000e+00  -1.5246502e-01  -2.0590888e-02  -7.6318792e-01  -4.6441092e-01  -2.9062242e-01  -6.7083069e-01  -3.9339824e-01  -2.4923270e-01  -1.6218200e-01  -2.5599285e-01  -8.2155156e-01   0.0000000e+00   0.0000000e+00  -4.6482310e-01   4.2894119e-01   7.8318762e-01   4.2804014e-01  -1.4778480e+00  -1.1005547e+00  -1.1534986e+00   7.4419348e-01  -4.9365844e-01   9.1719755e-01   3.6861909e-01   1.1574044e+00  -4.2525142e-01   4.8831027e-01   1.6809059e-01  -2.0363905e-01  -1.5472987e-02   8.3923573e-02  -7.9494529e-01   2.1731894e+00   3.6354497e-01   7.9494551e-01  -2.1731894e+00   9.2759469e-01  -1.0728148e+00   9.8739297e-01  -1.3595292e-01   1.8211970e-01  -1.4953636e+00   4.2901576e-01   7.6330847e-01   8.5979905e-01  -4.8402240e-01   0.0000000e+00   0.0000000e+00   0.0000000e+00   0.0000000e+00   0.0000000e+00   0.0000000e+00   0.0000000e+00   0.0000000e+00   0.0000000e+00   0.0000000e+00  -8.5001991e-01   0.0000000e+00   0.0000000e+00   0.0000000e+00  -8.5001991e-01   0.0000000e+00  -6.9976258e-01  -4.3757735e-01  -4.9965086e-01   0.0000000e+00   0.0000000e+00  -1.8115115e-01  -6.9163532e-01   2.3638074e-01  -4.1322704e-01  -3.7044922e-01   1.1096752e+00  -8.3014677e-01  -3.6585560e-01  -3.5786432e-01  -6.5972476e-01   3.6390421e-01  -9.3904448e-01   3.8230820e-02  -2.7001052e-01   3.4033532e-01  -4.1737252e-01  -7.6215534e-01  -2.6586621e-01  -8.4027683e-01  -5.1810230e-01  -2.1440246e-01  -7.7937212e-01  -3.9216342e-02  -2.8585684e-02   8.2810460e-01  -8.1475101e-01  -3.1334204e-01  -8.5989840e-01  -8.5001991e-01  -8.7986901e-01  -8.6581089e-01  -7.4237724e-01   1.3376394e-02  -1.3358644e-02  -4.5458606e-02  -5.4708796e-01  -1.0508298e+00   1.4255251e-01   2.6149969e-01  -7.4661625e-01  -4.4136407e-01  -1.0238634e+00  -9.2628810e-01
  -2.8992006e-01  -2.4295088e-01   0.0000000e+00   0.0000000e+00  -2.4295088e-01   0.0000000e+00   3.6589909e-02  -1.6029841e-02   1.2026887e-01  -1.4781537e-01  -3.4318325e-01   1.5402805e-01  -1.8111351e-01  -9.4783546e-02  -3.5268274e-01  -1.0064248e-01  -1.4621149e-02  -1.0066879e-01  -5.2528282e-02  -2.6609913e-01  -2.7929721e-01  -4.5552857e-01  -6.5667703e-02  -5.0836777e-01   1.6148931e-01  -1.3065747e-01  -4.4323929e-01  -1.9210492e-01  -6.9026094e-01  -1.5879047e-01  -1.1125171e-01   8.2833631e-02  -3.3850696e-01  -3.3736640e-01  -1.8390579e-01   3.8232425e-03   1.1760113e-01  -4.1774133e-01   3.4884245e+00   0.0000000e+00   0.0000000e+00  -1.7547805e-01  -3.6036021e-01  -2.1272519e-01  -1.3429583e-01  -1.7432277e-01  -3.6482183e-01   9.9572478e-02   2.0549524e-01   0.0000000e+00   0.0000000e+00  -2.8436328e-01  -2.6914045e-01  -4.1387562e-02   0.0000000e+00  -5.8008919e-02  -5.7761678e-02   5.7736824e-02  -5.7987256e-02  -5.7737504e-02  -5.7736743e-02  -5.7737508e-02  -5.7735354e-02  -5.7737112e-02  -5.7986583e-02   0.0000000e+00   0.0000000e+00   0.0000000e+00   0.0000000e+00   0.0000000e+00   0.0000000e+00  -1.5246502e-01  -2.0590888e-02  -1.8052661e-01  -1.6427909e-01  -2.9684212e-01  -3.9931831e-01  -3.6515196e-01  -4.2510089e-01  -2.4666738e-01  -2.0479103e-01  -2.3207116e-01   0.0000000e+00   0.0000000e+00  -3.7997601e-01   3.4295372e-01  -9.9738528e-02  -3.7894249e-02  -5.9922487e-01   4.7526706e-01  -5.7429389e-01  -2.8775998e-01  -4.9365844e-01   1.8649903e-01  -5.2273939e-01   4.6617100e-01  -4.2525142e-01  -4.7306710e-01   2.7967000e+00  -8.7102964e-01  -1.5472987e-02  -4.2895865e-01   6.4903750e-01   8.2239887e-01  -7.3771000e-01  -6.4903747e-01  -8.2239887e-01  -4.2379474e-01  -6.2678072e-02   5.4224593e-01  -6.9975560e-01  -6.6014764e-01  -6.6198606e-01  -4.7042102e-01   7.6330847e-01   8.5979905e-01  -2.3838950e-01   0.0000000e+00   0.0000000e+00   0.0000000e+00   0.0000000e+00   0.0000000e+00   0.0000000e+00   0.0000000e+00   0.0000000e+00   0.0000000e+00   0.0000000e+00  -3.2668156e-01   0.0000000e+00   0.0000000e+00   0.0000000e+00  -3.2668156e-01   0.0000000e+00  -1.8515039e-01  -4.3757735e-01   1.5420362e-02   0.0000000e+00   0.0000000e+00  -2.3669499e-01   6.7264376e-01  -1.0476102e+00  -4.3193427e-02   6.9490824e-01  -1.0727138e-01   1.7457706e-01  -3.6585560e-01   1.3759961e-01  -6.5972476e-01  -7.4978852e-01  -2.7371665e-01  -2.9199965e-01   1.1866557e+00  -3.6240318e-01   1.6092958e+00  -6.0925867e-01   1.2845046e-01  -3.9800848e-01  -1.0526652e+00   1.9211772e-01  -7.3193298e-01  -3.9216342e-02   2.3485924e-01  -4.6396928e-02   1.9416920e-03   4.3184132e-02  -1.0620247e-02  -3.2668156e-01  -2.0979103e-01  -1.9817746e-01  -2.1666957e-01   4.5976951e-01  -1.3358644e-02  -4.5458606e-02  -5.4708796e-01  -5.0194857e-01  -5.5177520e-02   4.9383667e-01  -2.9687906e-01  -2.4613978e-01  -1.7949813e-01  -1.9460591e-01
   4.6318674e-01   6.0523913e-01   0.0000000e+00   0.0000000e+00   6.0523913e-01   0.0000000e+00   9.2291828e-01  -1.6029841e-02   1.0301872e+00  -1.4781537e-01   3.5731488e-01  -7.7162424e-01   6.9123824e-01   3.1310540e-01   4.9520504e-01   2.3500441e-01  -1.4621149e-02  -1.0066879e-01   6.1364283e-01  -2.6609913e-01  -2.7929721e-01   2.8258051e-02  -6.5667703e-02   1.0731504e+00   1.6148931e-01  -1.3065747e-01  -4.4323929e-01  -6.5973896e-01   4.1137871e-01  -1.5879047e-01  -5.7717889e-01   9.6520042e-01   4.3059351e-01   3.1496827e-01   7.8705763e-01  -2.6362508e-01  -6.8767595e-01   7.8164088e-02  -2.4917318e-01   0.0000000e+00   0.0000000e+00   5.6338350e-01   4.9892976e-01   4.9603231e-01   5.8758126e-01   7.6711934e-01   4.2790906e-01   1.0415096e-01   2.8962006e-01   0.0000000e+00   0.0000000e+00  -3.4569790e-01  -2.5720421e-01   2.2203583e-01   0.0000000e+00  -5.7999654e-02  -5.7758930e-02   5.7738035e-02  -5.7983676e-02  -5.7737504e-02  -5.7739150e-02  -5.7733335e-02  -5.7735883e-02  -5.7737822e-02  -5.7984213e-02   0.0000000e+00   0.0000000e+00   0.0000000e+00   0.0000000e+00   0.0000000e+00   0.0000000e+00  -1.5246502e-01  -2.0590888e-02   4.7999995e-01   5.3256543e-01   6.8181033e-02   1.5955892e-01   2.2546908e-01  -1.2399355e-01  -8.5108346e-02  -2.3595733e-01   6.0855861e-01   0.0000000e+00   0.0000000e+00   8.5816921e-01  -9.1183266e-01  -8.3367400e-01  -7.3868306e-01   5.7059901e-01  -6.9304823e-01   9.6643144e-01   2.0515821e+00   5.8695944e-01   1.8649903e-01  -5.2273939e-01  -6.7564423e-01  -4.2525142e-01  -4.7306710e-01  -1.0907425e-01  -2.2897721e-01  -1.5472987e-02   5.9680581e-01   2.3457705e-01  -1.1017122e+00  -3.1468428e-01  -2.3457712e-01   1.1017122e+00  -1.1681162e-01   6.7988526e-01  -8.5344156e-01  -5.5020217e-02   2.4568560e-02   1.1354602e+00   9.1237208e-02  -3.5160650e-01  -4.5969506e-01   7.2266349e-02   0.0000000e+00   0.0000000e+00   0.0000000e+00   0.0000000e+00   0.0000000e+00   0.0000000e+00   0.0000000e+00   0.0000000e+00   0.0000000e+00   0.0000000e+00   5.9650179e-01   0.0000000e+00   0.0000000e+00   0.0000000e+00   5.9650179e-01   0.0000000e+00   3.2946181e-01  -4.3757735e-01   2.0348850e-01   0.0000000e+00   0.0000000e+00   1.2140141e-01  -2.5501057e-01   3.2416044e-01   2.7325994e-01   1.0254100e+00  -5.6084972e-01   5.5883747e-01  -3.6585560e-01   8.7477425e-01  -6.5972476e-01  -7.1730165e-01   6.7972318e-01   3.8230820e-02   5.9391354e-01  -4.1305050e-01  -3.2995919e-01  -2.2192044e-01   3.1521757e-01   1.3499190e+00  -4.4352805e-01  -1.5098742e-01   1.5369770e+00  -3.9216342e-02   1.4001915e-01  -7.6671969e-01   8.3844502e-01   3.7929868e-01   8.2013146e-01   5.9650179e-01   6.6156610e-01   7.6413554e-01   7.5099285e-01   7.1405520e-01  -1.3358644e-02  -4.5458606e-02  -5.4708796e-01   6.0616037e-01   4.9008921e-01  -2.0649636e-01   5.3286371e-01   1.6952917e-01   7.7041284e-01   7.2962423e-01
  -1.6607737e-01   1.5029444e-02   0.0000000e+00   0.0000000e+00   1.5029444e-02   0.0000000e+00   3.6589909e-02  -1.6029841e-02   1.0301872e+00  -1.4781537e-01  -2.8929878e-01   1.5402805e-01  -7.2069541e-02  -2.3074653e-01  -2.4772164e-02   8.7826532e-01  -1.4621149e-02  -1.0066879e-01  -1.8576250e-01  -2.6609913e-01  -2.7929721e-01  -4.5552857e-01  -6.5667703e-02   5.4597769e-01  -2.6100195e-01  -1.3065747e-01   1.4811494e+00  -1.8963375e-01  -1.7352374e-01   1.4936267e-01   2.1803342e-01   9.6520042e-01  -2.8723359e-01  -9.8970108e-01  -8.6809448e-02   3.8232425e-03   4.5332754e-02  -5.8304314e-01  -2.4917318e-01   0.0000000e+00   0.0000000e+00  -8.3898525e-02  -1.0969906e-01  -2.9479356e-01  -1.6448914e-01  -8.0201474e-02   1.4252454e-01  -3.4876197e-01  -1.1787973e-01   0.0000000e+00   0.0000000e+00   9.3155186e-02   8.5871538e-03  -4.1387562e-02   0.0000000e+00  -5.7972421e-02  -5.7724404e-02   5.7734224e-02  -5.7975096e-02  -5.7737504e-02  -5.7735683e-02  -5.7741671e-02  -5.7744063e-02  -5.7737176e-02  -5.7971822e-02   0.0000000e+00   0.0000000e+00   0.0000000e+00   0.0000000e+00   0.0000000e+00   0.0000000e+00  -1.5246502e-01  -2.0590888e-02  -5.1481088e-02   1.5983579e-02   3.8180753e-01  -1.8263196e-01  -1.1152647e-01   1.9620921e-01  -1.1917575e-01   1.9606281e-02  -1.4635141e-02   0.0000000e+00   0.0000000e+00  -3.5676143e-01   3.1942713e-01   2.2375062e+00  -4.5570064e-01   1.6153592e-01  -9.2044534e-01  -2.5499417e-01  -1.0329220e-01  -4.9365844e-01  -7.2298738e-01   1.3792121e+00   3.6888629e-01  -4.2525142e-01   5.0183510e-01  -5.3037310e-01   1.5797348e+00  -8.3081560e-01  -4.2895865e-01  -3.9353308e-01   4.6054871e-01   5.6444390e-01   3.9353302e-01  -4.6054871e-01   1.6833724e-01  -2.4431539e-01   4.3530572e-01   4.7431280e-01   3.7052347e-01  -2.9898244e-01   1.8985446e-01   7.6330847e-01   8.5979905e-01  -1.6583786e-01   0.0000000e+00   0.0000000e+00   0.0000000e+00   0.0000000e+00   0.0000000e+00   0.0000000e+00   0.0000000e+00   0.0000000e+00   0.0000000e+00   0.0000000e+00  -5.7687973e-02   0.0000000e+00   0.0000000e+00   0.0000000e+00  -5.7687973e-02   0.0000000e+00  -1.8515039e-01  -4.3757735e-01   2.1118513e-02   0.0000000e+00   0.0000000e+00   1.8705769e-01  -6.9163532e-01   3.1400625e+00  -5.3863433e-01  -1.0346772e+00  -7.5106000e-01   1.3614938e-02  -3.6585560e-01   1.1999224e+00  -6.5972476e-01  -8.5063146e-01   3.4197121e-02   4.3780137e-01  -2.1052732e-01  -6.5905176e-01  -9.8299544e-01   1.9349024e+00   5.2755855e-01  -1.0550073e+00  -3.9277708e-01  -6.6072150e-03  -2.3821801e-02  -3.9216342e-02   2.2238604e-01  -1.8074743e-01   9.9448877e-02   1.6520316e-01   1.0887621e-01  -5.7687973e-02  -4.6126094e-02  -7.2708422e-02  -4.1470936e-02   1.1715667e+00  -1.3358644e-02  -4.5458606e-02   9.3610029e-01  -3.1798722e-01   4.7223730e-01   4.5382585e-01  -4.8458394e-02  -1.9414224e-01  -3.3781663e-01  -1.1758673e-01
   1.5753806e+00   6.2125346e-01   0.0000000e+00   0.0000000e+00   6.2125346e-01   0.0000000e+00  -1.2929026e+00  -1.6029841e-02  -1.6995677e+00  -1.4781537e-01   1.8660801e+00  -3.0879810e-01   5.8219427e-01   1.6727352e+00   4.5553116e-01  -2.7699860e+00  -1.4621149e-02  -1.0066879e-01   1.4130482e+00  -2.6609913e-01  -2.7929721e-01   2.8342204e+00  -6.5667703e-02  -1.5627132e+00  -6.8349322e-01  -1.3065747e-01  -4.4323929e-01  -4.4658904e-01   1.8466508e+00   4.5751580e-01   1.1112269e-01  -1.6819000e+00   1.8149743e+00  -3.3736640e-01   5.9286494e-01   2.7127156e-01  -5.3215131e-02   2.6127918e+00  -2.4917318e-01   0.0000000e+00   0.0000000e+00   6.3600238e-01   1.2157853e+00   1.9449147e+00   1.5952816e+00   5.3110121e-01   1.4698161e+00   2.8396031e+00   2.0522475e+00   0.0000000e+00   0.0000000e+00  -7.6801774e-01  -1.1248639e+00   7.4888260e-01   0.0000000e+00  -5.7897638e-02  -5.7690119e-02   5.7739106e-02  -5.7911496e-02  -5.7737492e-02  -5.7733100e-02  -5.7737761e-02  -5.7773242e-02  -5.7734960e-02  -5.7913116e-02   0.0000000e+00   0.0000000e+00   0.0000000e+00   0.0000000e+00   0.0000000e+00   0.0000000e+00  -1.5246502e-01  -2.0590888e-02   5.3222830e-01   5.6840992e-02  -3.0122185e-01   1.1870656e+00   6.1029782e-01   7.6144108e-02   4.3051578e-01   2.5427408e+00   9.3258868e-01   0.0000000e+00   0.0000000e+00  -1.5744726e+00   1.5535048e+00   2.7012811e+00   3.8899430e+00   3.5294669e+00  -6.7556236e-01  -1.1534986e+00  -6.3511206e-01  -4.9365844e-01  -7.2298738e-01  -5.2273939e-01   3.4538353e+00  -4.2525142e-01  -4.7306710e-01  -5.3037310e-01  -1.0459250e-01  -8.3081560e-01  -4.2895865e-01   1.0813357e+00  -1.1908265e+00  -9.4390123e-01  -1.0813358e+00   1.1908264e+00  -9.2180438e-01   1.3109043e+00  -9.2892774e-01  -6.9975560e-01  -9.3676481e-01   1.3432059e+00  -9.3422718e-01  -2.0295103e-01  -2.9475840e-01   2.6724957e-01   0.0000000e+00   0.0000000e+00   0.0000000e+00   0.0000000e+00   0.0000000e+00   0.0000000e+00   0.0000000e+00   0.0000000e+00   0.0000000e+00   0.0000000e+00   7.4370497e-01   0.0000000e+00   0.0000000e+00   0.0000000e+00   7.4370497e-01   0.0000000e+00   8.4407401e-01  -4.3757735e-01   7.7782192e-01   0.0000000e+00   0.0000000e+00   2.4579173e+00  -4.9039842e-02  -1.2461866e+00  -5.4358525e-01  -1.0346772e+00   1.0925165e+00  -7.4533243e-01  -3.6585560e-01  -1.3487921e+00   3.7906690e+00   2.7355833e+00   9.8159021e-01  -1.0083735e+00  -4.4752282e-01   5.5648386e-01  -2.3503525e-01  -7.6215534e-01   9.3751649e-01  -1.0550073e+00   2.3896007e+00   9.7591646e-01  -6.9057193e-01  -3.9216342e-02  -1.1486029e+00  -7.4936854e-01   6.9216158e-01   7.0396543e-01   6.8774585e-01   7.4370497e-01   8.7384192e-01   7.3075387e-01   5.6120821e-01  -1.3862757e+00  -1.3358644e-02  -4.5458606e-02  -5.4708796e-01   1.4334986e+00  -1.4211624e+00  -8.8332701e-01   5.2717017e-01   1.4057246e-01   1.0342770e+00   7.2962423e-01
  -4.3144528e-01  -4.2239376e-02   0.0000000e+00   0.0000000e+00  -4.2239376e-02   0.0000000e+00   4.7975409e-01  -1.6029841e-02   1.2026887e-01  -1.4781537e-01  -5.0483667e-01  -7.7162424e-01  -1.8111351e-01  -6.3863548e-01  -1.2368710e-01   1.4855222e+00  -1.4621149e-02  -1.0066879e-01  -4.5223095e-01   1.7936237e+00  -2.7929721e-01  -7.4580054e-01  -6.5667703e-02   5.4597769e-01   1.6148931e-01  -1.3065747e-01  -4.4323929e-01  -2.0255249e-01  -3.6740384e-01   1.4936267e-01   2.9643454e-01   8.2833631e-02  -4.9232705e-01   3.1496827e-01  -1.8390579e-01   3.8232425e-03   1.1760113e-01  -5.8304314e-01  -2.4917318e-01   0.0000000e+00   0.0000000e+00  -2.0052903e-01  -2.5101835e-01  -4.9983020e-01  -4.6582916e-01  -1.5786065e-01  -4.2335902e-01  -8.4588220e-01  -8.0296261e-01   0.0000000e+00   0.0000000e+00   1.8878833e-01   3.9704012e-01  -4.1387562e-02   0.0000000e+00  -5.8011154e-02  -5.7762433e-02   5.7738434e-02  -5.7986545e-02  -5.7737504e-02  -5.7738084e-02  -5.7734662e-02  -5.7739326e-02  -5.7738181e-02  -5.7987482e-02   0.0000000e+00   0.0000000e+00   0.0000000e+00   0.0000000e+00   0.0000000e+00   0.0000000e+00  -1.5246502e-01  -2.0590888e-02  -1.8052661e-01  -3.6996882e-02  -8.2450012e-02  -2.3008057e-01  -9.4207539e-02  -1.3488721e-01  -9.8292244e-02  -4.6836891e-01  -2.6559278e-01   0.0000000e+00   0.0000000e+00   5.8866328e-01  -6.3870447e-01  -7.0946846e-01  -6.0059175e-01  -5.9922487e-01  -9.7904676e-01   4.3741526e-01   1.9943046e+00  -4.9365844e-01   1.4114034e+00  -5.2273939e-01  -6.7564423e-01   1.3617958e+00  -4.7306710e-01  -1.0907425e-01  -2.2897721e-01   1.3499733e-01   8.3923573e-02  -9.2128832e-02  -3.2224010e-01  -2.2904167e-02   9.2128762e-02   3.2224030e-01   1.5670347e-01  -1.6508619e-01  -3.0046625e-01  -5.5020217e-02   6.2142205e-02   2.8503814e-02   1.5423722e-01   7.6330847e-01   8.5979905e-01  -9.1659027e-02   0.0000000e+00   0.0000000e+00   0.0000000e+00   0.0000000e+00   0.0000000e+00   0.0000000e+00   0.0000000e+00   0.0000000e+00   0.0000000e+00   0.0000000e+00  -1.1671258e-01   0.0000000e+00   0.0000000e+00   0.0000000e+00  -1.1671258e-01   0.0000000e+00  -1.8515039e-01  -4.3757735e-01   2.4626354e-01   0.0000000e+00   0.0000000e+00  -1.1840122e-01  -3.3409870e-01   2.2006316e-01   7.6849614e-01  -4.6336127e-03  -7.5106000e-01   5.5883747e-01   8.9023933e-01  -3.6388554e-01  -6.5972476e-01   8.4468269e-03  -2.4865087e-01   3.8230820e-02   5.9391354e-01  -5.3605114e-01   3.4235204e-02  -4.8014593e-01  -8.0073568e-01   1.8213823e-01   5.2676719e-01   1.2523930e-01  -4.6816996e-02  -3.9216342e-02   7.0340702e-02  -4.6396928e-02   1.9416920e-03   1.0271092e-01  -1.2942745e-02  -1.1671258e-01  -2.2470842e-01  -1.5098269e-01  -9.6671274e-02   5.6643024e-01  -1.3358644e-02  -4.5458606e-02  -5.4708796e-01  -3.2737038e-01   1.2239495e+00  -2.8333162e-01  -1.0779435e-01  -2.4084662e-01  -2.3227096e-01  -2.3311549e-01
  -2.8098220e-01  -2.6627881e-01   0.0000000e+00   0.0000000e+00  -2.6627881e-01   0.0000000e+00   4.7975409e-01  -1.6029841e-02  -7.8964943e-01  -1.4781537e-01  -1.8152984e-01  -7.7162424e-01  -2.9015748e-01  -7.7459846e-01  -1.4998685e-01   1.9349392e-02  -1.4621149e-02  -1.0066879e-01  -4.5223095e-01  -2.6609913e-01  -2.7929721e-01  -6.8499273e-02  -6.5667703e-02   1.6003232e+00  -6.8349322e-01  -1.3065747e-01  -4.4323929e-01  -4.3085312e-01   1.8881403e-01  -7.7509673e-01  -9.2662423e-01  -7.9953316e-01  -1.3341350e-01   3.1496827e-01  -1.8390579e-01  -7.9852172e-01  -1.0097867e+00   1.3326469e-01  -2.4917318e-01   0.0000000e+00   0.0000000e+00  -3.4896315e-01  -2.5788001e-01  -2.8499271e-01  -4.0866444e-01  -2.8005741e-01  -2.3715296e-01  -6.8049496e-01  -8.9894750e-01   0.0000000e+00   0.0000000e+00  -4.9387179e-01  -1.6191059e-01  -3.0481095e-01   0.0000000e+00  -5.8014702e-02  -5.7754324e-02   5.7738989e-02  -5.7988426e-02  -5.7737504e-02  -5.7739696e-02  -5.7734241e-02  -5.7749997e-02  -5.7737708e-02  -5.7989917e-02   0.0000000e+00   0.0000000e+00   0.0000000e+00   0.0000000e+00   0.0000000e+00   0.0000000e+00  -1.5246502e-01  -2.0590888e-02  -4.8495633e-01  -6.4465243e-01  -7.4453688e-01  -4.8392737e-01  -6.1791563e-01  -6.8038315e-01  -3.3096993e-01  -1.4202767e+00  -3.9765704e-01   0.0000000e+00   0.0000000e+00   3.3532211e-01  -3.8195829e-01  -5.8844180e-01  -7.6922772e-01  -1.0544353e+00   2.9644226e+00  -1.9197802e-01  -5.4614838e-01   5.8695944e-01   1.8649903e-01  -5.2273939e-01  -6.7564423e-01  -4.2525142e-01  -4.7306710e-01  -1.0907425e-01  -2.2897721e-01  -1.5472987e-02  -4.2895865e-01  -2.6903462e-02  -1.0032573e+00  -1.7077218e-01   2.6903536e-02   1.0032574e+00   1.6989390e-01  -3.1430500e-01  -9.4704699e-01  -2.5220985e-01  -8.2397757e-02   1.6117123e-01   9.1237208e-02  -5.5431781e-01  -6.7961110e-01  -4.0390240e-01   0.0000000e+00   0.0000000e+00   0.0000000e+00   0.0000000e+00   0.0000000e+00   0.0000000e+00   0.0000000e+00   0.0000000e+00   0.0000000e+00   0.0000000e+00  -3.0509554e-01   0.0000000e+00   0.0000000e+00   0.0000000e+00  -3.0509554e-01   0.0000000e+00  -1.8515039e-01  -4.3757735e-01  -4.4893692e-01   0.0000000e+00   0.0000000e+00  -9.7021769e-01  -5.3345907e-01   4.4213731e-01   7.1362958e-02   8.9527746e-01  -7.5106000e-01   4.9263078e-01  -3.6585560e-01  -1.3548133e+00   1.4943778e-01  -2.4454285e-01  -2.7542194e-01  -2.9199965e-01   3.6590069e-01  -4.1305050e-01  -6.7449277e-01  -3.7481711e-01  -1.2161183e+00   1.2120405e+00   8.7374496e-02  -3.7739776e-01  -1.5101552e-01  -3.9216342e-02  -1.8729776e-01   2.2289485e-01   1.9416920e-03  -2.8089231e-01  -1.2440555e-01  -3.0509554e-01  -3.5128229e-01  -2.2004821e-01  -1.3725115e-01   4.1880546e-01  -1.3358644e-02  -4.5458606e-02  -5.4708796e-01  -3.3695857e-01   4.9008921e-01  -3.6016679e-01  -3.5862417e-01  -3.1028046e-01  -7.3952469e-02  -1.1758673e-01
  -3.8577457e-01  -2.8613086e-01   0.0000000e+00   0.0000000e+00  -2.8613086e-01   0.0000000e+00   3.6589909e-02  -1.6029841e-02  -3.3469028e-01   4.3680951e+00  -3.9706773e-01   6.1685419e-01  -5.0824542e-01  -3.6670951e-01  -1.3801532e-01   9.2428410e-01  -1.4621149e-02  -1.0066879e-01  -7.1869939e-01  -2.6609913e-01  -2.7929721e-01  -2.6201392e-01  -6.5667703e-02  -1.0355405e+00   5.8398058e-01  -1.3065747e-01   3.4055380e+00   3.1293286e-01   1.5915991e-01   1.4936267e-01   6.8470718e-01  -2.1128863e-01  -4.4105369e-01  -9.8970108e-01  -5.7229115e-01   3.8232425e-03   4.7550206e-01  -3.0754013e-01  -2.4917318e-01   0.0000000e+00   0.0000000e+00  -4.0322673e-01  -1.9178023e-01  -5.2139647e-01  -6.0219002e-01  -5.8767122e-01  -4.3478587e-02  -4.8138389e-01  -5.7408402e-01   0.0000000e+00   0.0000000e+00   5.6265342e-01   6.5516634e-01  -3.0481095e-01   0.0000000e+00  -5.7985019e-02  -5.7712892e-02   5.7736487e-02  -5.7989514e-02  -5.7737504e-02  -5.7746769e-02  -5.7740114e-02  -5.7754437e-02  -5.7738050e-02  -5.7988504e-02   0.0000000e+00   0.0000000e+00   0.0000000e+00   0.0000000e+00   0.0000000e+00   0.0000000e+00   4.8748509e+00  -2.0590888e-02  -3.7203508e-01  -5.7196609e-01  -1.9521006e-01   1.8412289e-01  -8.4015834e-02   2.1898681e-01   1.7875666e-01   5.2850747e-01  -3.8270166e-01   0.0000000e+00   0.0000000e+00   2.7364313e-01   1.0820515e+00  -2.8383622e-01   2.2262559e-01  -6.0257202e-01   5.4004069e-01  -5.2410533e-01  -6.2804284e-01   1.3297128e+00   4.3675641e-01   7.0744296e-01  -2.3018268e-01   2.4759288e+00  -4.7306710e-01  -1.6375001e-01  -8.7102964e-01  -8.3081560e-01  -4.2895865e-01  -2.4822692e-01  -6.3313969e-02  -1.4273818e+00   2.4822670e-01   6.3313970e-02   1.4553754e+00  -3.6992679e-01  -1.5108399e-01  -1.2340043e+00   1.2500351e-01  -2.2284354e-01   1.3319667e+00  -5.5431781e-01  -6.7961110e-01  -2.2724439e-01   0.0000000e+00   0.0000000e+00   0.0000000e+00   0.0000000e+00   0.0000000e+00   0.0000000e+00   0.0000000e+00   0.0000000e+00   0.0000000e+00   0.0000000e+00  -2.6741365e-01   0.0000000e+00   0.0000000e+00   0.0000000e+00  -2.6741365e-01   0.0000000e+00  -1.8515039e-01  -4.3757735e-01   8.9725636e-03   0.0000000e+00   0.0000000e+00  -4.0110443e-01  -6.3098647e-02   5.7281967e-01  -1.8789392e-01  -4.8712228e-01  -3.1513472e-01  -8.3014677e-01  -3.6585560e-01  -1.0604820e+00  -2.5514350e-01   1.7973627e+00  -4.7548897e-01   7.5135870e-01  -5.1858456e-01  -6.5905176e-01  -4.1737252e-01  -6.0187214e-01  -9.9292761e-01  -4.7486059e-01   1.3840088e+00   1.0295971e-01  -5.7626450e-01  -3.9216342e-02  -1.3245815e-01   2.7345450e-01  -4.3151784e-01  -6.2697393e-02  -4.1148253e-01  -2.6741365e-01  -4.7117596e-01  -4.6292865e-01  -3.6898049e-01  -1.0947061e+00  -1.3358644e-02  -4.5458606e-02  -5.4708796e-01  -2.2124830e-01  -7.4276110e-01   3.2587004e-01  -2.3425105e-01  -3.5231439e-01  -6.0168079e-01  -5.0268262e-01
   8.2739245e-01   3.0201754e-01   0.0000000e+00   0.0000000e+00   3.0201754e-01   0.0000000e+00  -1.2929026e+00  -1.6029841e-02   1.2026887e-01  -1.4781537e-01   7.8839066e-01  -3.0879810e-01   4.7315030e-01   1.1288833e+00   4.5758949e-01  -9.7280436e-01  -1.4621149e-02  -1.0066879e-01   8.8011127e-01   1.7936237e+00  -2.7929721e-01   9.9583128e-01  -6.5667703e-02  -5.0836777e-01  -6.8349322e-01  -1.3065747e-01  -4.4323929e-01  -1.2778141e-01   5.8065735e-01  -4.6694360e-01  -7.8648206e-01   8.2833631e-02   7.8950706e-01  -3.3736640e-01   4.9576860e-01  -2.6362508e-01  -5.8701628e-01   8.4957252e-01  -2.4917318e-01   0.0000000e+00   0.0000000e+00   5.2741902e-01   8.4240261e-01   1.0906375e+00   1.0114119e+00   3.9787800e-01   7.0130733e-01   1.2241435e+00   1.0955719e+00   0.0000000e+00   0.0000000e+00  -2.7215978e-01  -5.3972198e-01  -3.0481095e-01   0.0000000e+00  -5.7940041e-02  -5.7715286e-02   5.7736476e-02  -5.7952361e-02  -5.7737504e-02  -5.7735367e-02  -5.7737276e-02  -5.7748914e-02  -5.7736191e-02  -5.7951339e-02   0.0000000e+00   0.0000000e+00   0.0000000e+00   0.0000000e+00   0.0000000e+00   0.0000000e+00  -1.5246502e-01  -2.0590888e-02   4.0384112e-01  -9.8367466e-02  -2.5496651e-01   5.2634674e-01   3.5949247e-02  -1.4832879e-01   7.3633536e-03   1.7466644e+00   7.1568415e-01   0.0000000e+00   0.0000000e+00  -8.3057696e-01   7.9961093e-01   1.0011905e+00   4.5285197e-01   2.5565149e+00   3.5189198e-01  -1.1534986e+00  -9.1054732e-01  -4.9365844e-01   1.8649903e-01  -5.2273939e-01  -5.7835952e-01   1.3617958e+00  -4.7306710e-01  -5.3037310e-01  -5.5000341e-01  -1.5472987e-02  -4.2895865e-01   7.4473198e-01  -8.3716024e-01  -7.3593554e-01  -7.4473184e-01   8.3716044e-01  -5.6990732e-01   1.0875548e+00  -5.2395199e-01  -4.7598278e-01  -5.3876112e-01   1.0939301e+00  -4.7042102e-01  -5.5431781e-01  -6.7961110e-01  -1.3532321e-01   0.0000000e+00   0.0000000e+00   0.0000000e+00   0.0000000e+00   0.0000000e+00   0.0000000e+00   0.0000000e+00   0.0000000e+00   0.0000000e+00   0.0000000e+00   7.1544720e-01   0.0000000e+00   0.0000000e+00   0.0000000e+00   7.1544720e-01   0.0000000e+00  -1.8515039e-01  -4.3757735e-01  -1.9689369e-01   0.0000000e+00   0.0000000e+00   1.7122656e+00  -6.1254720e-01  -3.6750805e-01  -7.2968044e-01  -6.9699872e-02   1.4345909e+00  -8.3014677e-01   8.9023933e-01  -3.5786432e-01   5.5401900e-01   2.9471955e+00   8.2106276e-01  -2.9199965e-01  -1.1824736e+00  -5.3605114e-01   2.7542235e-01   5.4256291e-01  -7.9240912e-02   1.1319904e-01   2.4898379e+00  -5.1849197e-01   1.1748864e+00  -3.9216342e-02  -8.8816879e-01  -6.5282246e-01   6.1566042e-01  -1.2897475e-01   6.5700491e-01   7.1544720e-01   6.8143510e-01   5.9032063e-01   4.1551022e-01  -5.8635167e-01  -1.3358644e-02  -4.5458606e-02   6.5534746e-02   1.2216226e+00  -8.8915113e-01  -7.0894030e-01   4.9828448e-01  -2.6542978e-03   6.6486717e-01   6.5260505e-01
  -1.7618642e-01  -3.9488637e-03   0.0000000e+00   0.0000000e+00  -3.9488637e-03   0.0000000e+00   3.6589909e-02  -1.6029841e-02   1.3334933e+00  -1.4781537e-01  -5.0483667e-01   1.5402805e-01  -7.2069541e-02   4.4906838e-01  -2.9044984e-01   8.1870717e-01  -1.4621149e-02  -1.0066879e-01  -5.2528282e-02  -2.6609913e-01  -2.7929721e-01  -8.4255786e-01  -6.5667703e-02  -5.0836777e-01  -2.6100195e-01  -1.3065747e-01   3.4055380e+00  -8.3611861e-01  -9.2080724e-01  -4.6694360e-01  -6.0953491e-01   1.5534449e+00  -4.4105369e-01  -9.8970108e-01   1.0286894e-02  -5.3107340e-01  -7.1750099e-01  -9.6874736e-01  -2.4917318e-01   0.0000000e+00   0.0000000e+00  -1.5684803e-01  -6.7840063e-02  -3.1110113e-01  -1.5962077e-01  -3.6465661e-02   2.2257482e-01  -6.3000978e-02   2.1064095e-01   0.0000000e+00   0.0000000e+00   3.3326296e-01   2.4379667e-01   2.2203583e-01   0.0000000e+00  -5.7981101e-02  -5.7762292e-02   5.7739073e-02  -5.7984926e-02  -5.7737504e-02  -5.7732895e-02  -5.7738743e-02  -5.7707060e-02  -5.7738070e-02  -5.7986500e-02   0.0000000e+00   0.0000000e+00   0.0000000e+00   0.0000000e+00   0.0000000e+00   0.0000000e+00  -1.5246502e-01  -2.0590888e-02  -2.3315799e-01  -2.2105225e-01  -3.2583809e-01  -1.6953621e-01  -1.5596870e-01  -2.6637955e-01  -1.3081384e-01   1.4853128e+00   1.1442330e-01   0.0000000e+00   0.0000000e+00  -7.3720655e-01   7.0498559e-01  -5.9146946e-01  -5.4534831e-04   8.3000210e-01  -1.1005547e+00   2.0659178e-01  -9.1054732e-01  -4.9365844e-01  -7.2298738e-01  -5.2273939e-01   2.8184203e-01  -4.2525142e-01  -4.7306710e-01   1.4812948e+00  -2.2897721e-01  -8.3081560e-01  -4.2895865e-01   1.0417439e+00   1.2681121e-01  -8.6472829e-01  -1.0417439e+00  -1.2681101e-01  -9.2180438e-01   1.7036073e-01   1.2982476e-02  -7.8645856e-01  -9.8379718e-01  -3.0167350e-01  -9.3422718e-01  -3.5160650e-01  -4.5969506e-01  -3.9932481e-02   0.0000000e+00   0.0000000e+00   0.0000000e+00   0.0000000e+00   0.0000000e+00   0.0000000e+00   0.0000000e+00   0.0000000e+00   0.0000000e+00   0.0000000e+00  -2.5936087e-01   0.0000000e+00   0.0000000e+00   0.0000000e+00  -2.5936087e-01   0.0000000e+00   3.2946181e-01   2.2850049e+00   2.4786671e-01   0.0000000e+00   0.0000000e+00   1.0136694e+00   5.9355564e-01   2.1486812e-02  -7.2968044e-01  -1.0346772e+00  -7.5106000e-01  -7.7040637e-01  -3.6585560e-01   1.0132631e+00  -6.5972476e-01   3.2555979e-01   1.1778104e-01  -1.0083735e+00   1.2593743e+00  -5.7071544e-01  -1.7052719e-01  -2.3890894e-01   3.2064225e-01  -1.0550073e+00  -1.3500998e-02   7.3464651e-01  -7.2650335e-01  -3.9216342e-02  -1.5912533e-01  -7.0510235e-02   1.9327489e-01   3.9968952e-01   7.2492302e-02  -2.5936087e-01  -6.0111951e-03  -3.5873474e-02  -9.8209546e-02  -7.1617096e-01  -1.3358644e-02  -4.5458606e-02  -5.4708796e-01   8.8254982e-02  -1.4211624e+00  -1.1821225e-01   4.4736316e-02  -1.7047869e-01  -2.1179637e-02  -2.0579607e-03
   1.0332884e-01   6.1842743e-02   0.0000000e+00   0.0000000e+00   6.1842743e-02   0.0000000e+00  -4.0657427e-01  -1.6029841e-02  -7.8964943e-01  -1.4781537e-01   1.9566146e-01  -7.7162424e-01  -7.2069541e-02   4.1179436e-02   5.3603378e-02  -5.4913725e-01  -1.4621149e-02  -1.0066879e-01   8.0705940e-02  -2.6609913e-01  -2.7929721e-01   4.1528734e-01  -6.5667703e-02   1.8804959e-02  -2.6100195e-01  -1.3065747e-01  -4.4323929e-01  -4.0760993e-01   3.4766165e-01  -4.6694360e-01  -5.6597863e-01  -7.9953316e-01   1.7422669e-01  -3.3736640e-01  -8.6809448e-02   3.8232425e-03   4.5332754e-02   4.6386830e-01   3.4884245e+00   0.0000000e+00   0.0000000e+00  -8.3898525e-02  -8.4577810e-03   1.9485253e-01   1.2175412e-01  -5.1324467e-02   1.7269412e-02   1.2893743e-01  -1.4181605e-02   0.0000000e+00   0.0000000e+00  -5.2167170e-01  -5.6439208e-01   7.4888260e-01   0.0000000e+00  -5.7973145e-02  -5.7716093e-02   5.7734851e-02  -5.7990244e-02  -5.7737504e-02  -5.7738952e-02  -5.7737921e-02  -5.7741187e-02  -5.7737688e-02  -5.7987597e-02   0.0000000e+00   0.0000000e+00   0.0000000e+00   0.0000000e+00   0.0000000e+00   0.0000000e+00  -1.5246502e-01  -2.0590888e-02  -5.1481088e-02   1.5983579e-02   1.5995661e-02  -1.4517449e-02   5.0034642e-02   2.4602358e-02  -2.6579292e-03   1.0063875e-01  -1.6489576e-02   0.0000000e+00   0.0000000e+00  -2.1496908e-01   1.7572904e-01   5.4294912e-01  -2.4296742e-01  -1.4401443e-01   5.9600251e-01   5.8411551e-01   2.5060021e-01  -4.9365844e-01  -7.2298738e-01   6.4078157e-01   6.9351757e-02  -4.2525142e-01  -4.7306710e-01   7.8503208e-01  -1.0459250e-01  -6.8034528e-01  -4.2895865e-01   5.7581326e-01  -4.0891828e-01  -7.4647191e-01  -5.7581305e-01   4.0891815e-01  -3.0638926e-01   4.2921544e-01  -2.5495654e-01  -6.0116077e-01  -4.7315755e-01   3.3530671e-01  -2.4656896e-01  -2.0295103e-01  -2.9475840e-01  -3.3138351e-02   0.0000000e+00   0.0000000e+00   0.0000000e+00   0.0000000e+00   0.0000000e+00   0.0000000e+00   0.0000000e+00   0.0000000e+00   0.0000000e+00   0.0000000e+00   1.7476649e-01   0.0000000e+00   0.0000000e+00   0.0000000e+00   1.7476649e-01   0.0000000e+00   8.4407401e-01  -4.3757735e-01   5.1585633e-01   0.0000000e+00   0.0000000e+00   1.9200531e-01  -6.9163532e-01  -7.3395002e-01  -4.1322704e-01   2.1423741e+00  -3.7063945e-01   1.1193110e-01  -3.6585560e-01  -6.0559620e-01   9.5860030e-01  -2.0735771e-01  -8.6307501e-02   3.8230820e-02  -1.0233626e-01  -6.5905176e-01   7.9682774e-01  -7.6215534e-01   1.6952354e-01   1.1926649e+00  -4.4352805e-01   7.2717850e-01  -1.0409827e+00  -3.9216342e-02  -3.6708548e-01  -1.8074743e-01   9.9448877e-02   5.9966195e-01   6.9732747e-02   1.7476649e-01  -2.6570308e-03  -1.8961878e-04   2.7856207e-04   4.5976951e-01  -1.3358644e-02  -4.5458606e-02  -5.4708796e-01   2.2796645e-01   3.0445598e-01  -3.3884598e-01  -1.4899643e-01  -1.6144918e-01  -1.2672530e-01  -1.1758673e-01
  -4.9452766e-01  -1.1404091e-01   0.0000000e+00   0.0000000e+00  -1.1404091e-01   0.0000000e+00   9.2291828e-01  -1.6029841e-02   1.6367994e+00  -1.4781537e-01  -6.1260561e-01   1.0796803e+00  -2.9015748e-01  -9.4783546e-02  -7.0949266e-01  -4.2805546e-01  -1.4621149e-02  -1.0066879e-01  -3.1899672e-01  -2.6609913e-01  -2.7929721e-01  -8.4255786e-01  -6.5667703e-02   1.6003232e+00  -1.1059845e+00  -1.3065747e-01  -4.4323929e-01  -8.0378495e-01  -9.9335304e-01  -4.6694360e-01  -5.1893796e-01   1.5534449e+00  -5.4360041e-01  -9.8970108e-01  -1.8390579e-01  -5.3107340e-01  -6.3399077e-01  -1.0789486e+00  -2.4917318e-01   0.0000000e+00   0.0000000e+00  -4.2411685e-01  -5.2288589e-01  -5.2192748e-01  -3.8498596e-01  -2.1919831e-01  -5.2993948e-01  -3.6277502e-01  -1.4077559e-01   0.0000000e+00   0.0000000e+00  -3.9052205e-01  -2.9971694e-01   2.2203583e-01   0.0000000e+00  -5.8025296e-02  -5.7764366e-02   5.7737962e-02  -5.7989288e-02  -5.7737504e-02  -5.7737800e-02  -5.7735788e-02  -5.7747778e-02  -5.7738070e-02  -5.7989753e-02   0.0000000e+00   0.0000000e+00   0.0000000e+00   0.0000000e+00   0.0000000e+00   0.0000000e+00  -1.5246502e-01  -2.0590888e-02  -4.8495633e-01  -3.4024942e-01  -4.4645660e-01  -8.3330546e-01  -6.8894927e-01  -6.6351070e-01  -4.4254683e-01   1.1069651e-01  -3.2838129e-01   0.0000000e+00   0.0000000e+00  -5.1522800e-01   4.8002355e-01  -1.0377010e+00  -2.7506520e-01   3.1119606e-01  -9.0992553e-03  -6.5509737e-03  -9.1054732e-01  -4.9365844e-01  -7.2298738e-01  -5.2273939e-01  -6.7564423e-01  -4.2525142e-01   2.1973027e+00  -5.3037310e-01  -2.2897721e-01  -8.3081560e-01  -4.2895865e-01   1.0024141e+00  -4.5300399e-01  -7.8607912e-01  -1.0024140e+00   4.5300386e-01  -9.2180438e-01  -1.9611901e-01  -6.0244791e-01  -7.8645856e-01  -9.8379718e-01  -3.3079451e-01  -9.3422718e-01  -3.5160650e-01  -4.5969506e-01  -1.7588921e-01   0.0000000e+00   0.0000000e+00   0.0000000e+00   0.0000000e+00   0.0000000e+00   0.0000000e+00   0.0000000e+00   0.0000000e+00   0.0000000e+00   0.0000000e+00  -5.7542526e-01   0.0000000e+00   0.0000000e+00   0.0000000e+00  -5.7542526e-01   0.0000000e+00   3.2946181e-01  -4.3757735e-01   3.1447182e-01   0.0000000e+00   0.0000000e+00   2.7491048e-02  -6.9163532e-01   1.2799070e+00   2.2906855e-01  -1.0346772e+00  -7.5106000e-01  -8.3014677e-01  -3.6585560e-01   1.1010016e+00  -6.5972476e-01  -9.9700757e-01  -3.4489867e-01  -1.0083735e+00   7.5432437e-01   6.5295498e-01  -9.8299544e-01   1.5522466e-01   3.0979277e-01  -1.0550073e+00  -1.0526652e+00   6.4093765e-01  -1.1123153e+00  -3.9216342e-02   2.0432115e-01   2.2289485e-01   1.9416920e-03   2.8971943e-01  -1.6443565e-01  -5.7542526e-01  -3.3625505e-01  -3.0062466e-01  -1.5811931e-01  -7.1617096e-01  -1.3358644e-02  -4.5458606e-02  -5.4708796e-01  -3.6177251e-01  -1.4211624e+00   2.0555557e-01  -4.5198147e-01  -2.6731243e-01  -4.9613512e-01  -2.3311549e-01
  -7.3290349e-01  -5.7870733e-01   0.0000000e+00   0.0000000e+00  -5.7870733e-01   0.0000000e+00   1.3660825e+00  -1.6029841e-02  -9.4130248e-01  -1.4781537e-01  -6.6649009e-01   1.5425065e+00  -5.0824542e-01  -1.5903764e+00  -1.6427232e-01   2.1841439e+00  -1.4621149e-02  -1.0066879e-01  -1.1184021e+00  -2.6609913e-01  -2.7929721e-01  -7.4580054e-01  -6.5667703e-02   1.0731504e+00   5.8398058e-01  -1.3065747e-01   1.4811494e+00   1.6359730e-01  -6.2992867e-01  -7.7509673e-01  -8.1543702e-01  -9.4659429e-01  -6.4614714e-01   3.1496827e-01  -4.7519481e-01  -7.9852172e-01  -9.0729689e-01  -3.6264073e-01  -2.4917318e-01   0.0000000e+00   0.0000000e+00  -4.7617623e-01  -6.2968118e-01  -1.1922802e+00  -1.2636808e+00  -5.3147934e-01  -6.9545887e-01  -1.2953418e+00  -1.4777541e+00   0.0000000e+00   0.0000000e+00   1.1849498e+00   1.4247294e+00  -8.3165773e-01   0.0000000e+00  -5.8018723e-02  -5.7752822e-02   5.7740459e-02  -5.7988284e-02  -5.7737501e-02  -5.7737567e-02  -5.7735934e-02  -5.7754185e-02  -5.7737478e-02  -5.7991248e-02   0.0000000e+00   0.0000000e+00   0.0000000e+00   0.0000000e+00   0.0000000e+00   0.0000000e+00  -1.5246502e-01  -2.0590888e-02  -5.6556691e-01  -7.7469163e-01  -8.6560177e-01  -4.0625360e-01  -6.1529191e-01  -7.1048527e-01  -2.5798847e-01  -2.2172435e+00  -7.3629778e-01   0.0000000e+00   0.0000000e+00   7.5366924e-01  -8.0592817e-01  -8.4353145e-01  -7.6939114e-01  -1.3847373e+00  -1.1005547e+00  -6.6848134e-02   5.3654197e-01   3.0844985e+00   3.7837903e-01  -5.2273939e-01  -6.7564423e-01  -4.2525142e-01   7.8419881e-01  -1.0907425e-01   2.0703341e+00  -8.3081560e-01   8.3923573e-02  -2.4084733e+00   4.4378048e-01   1.9055615e+00   2.4084733e+00  -4.4378028e-01   2.2020323e+00  -1.5291813e+00  -6.1371077e-02   9.1488234e-01   1.3832589e+00  -8.1654463e-01   1.4872016e+00  -8.4712403e-01  -9.8749278e-01  -4.4265148e-01   0.0000000e+00   0.0000000e+00   0.0000000e+00   0.0000000e+00   0.0000000e+00   0.0000000e+00   0.0000000e+00   0.0000000e+00   0.0000000e+00   0.0000000e+00  -7.4756239e-01   0.0000000e+00   0.0000000e+00   0.0000000e+00  -7.4756239e-01   0.0000000e+00  -6.9976258e-01  -4.3757735e-01  -6.2433188e-01   0.0000000e+00   0.0000000e+00  -2.3157428e+00   2.0689023e+00   2.3811188e-01   1.4505855e-01  -4.8712228e-01  -5.8645496e-01  -3.8324040e-01  -3.6585560e-01  -1.3608346e+00  -5.3021734e-01  -1.0995013e-01  -6.4572093e-01  -6.7814304e-01   2.0493073e+00  -6.5905176e-01   1.2019921e+00   2.1904493e+00  -1.6989230e+00  -4.0243485e-01  -2.7467952e-01  -7.8804717e-01  -4.7844179e-03  -3.9216342e-02   2.0774685e+00   4.2021939e-01  -3.1586433e-01  -7.3848402e-01  -3.6793380e-01  -7.4756239e-01  -7.6179367e-01  -7.4264403e-01  -5.9549938e-01   1.2819271e+00  -1.3358644e-02  -4.5458606e-02   1.9783031e+00  -1.8476565e+00   1.5897523e+00   2.0569592e+00  -3.6679642e-01  -3.9185743e-01  -2.8504380e-01  -3.8715385e-01
  -9.8491995e-01  -8.4005978e-01   0.0000000e+00   0.0000000e+00  -8.4005978e-01   0.0000000e+00   4.7975409e-01  -1.6029841e-02   4.2357497e-01  -1.4781537e-01  -1.0436814e+00   1.5402805e-01  -6.1728939e-01  -1.4544134e+00  -6.3956983e-01   2.3340446e+00  -1.4621149e-02  -1.0066879e-01  -1.2516363e+00  -2.6609913e-01  -2.7929721e-01  -1.3263445e+00  -6.5667703e-02   2.1274959e+00  -2.6100195e-01  -1.3065747e-01   1.4811494e+00  -1.0497865e-02  -8.3995163e-01  -4.6694360e-01  -2.8597431e-01   5.2401703e-01  -1.0050607e+00  -3.3736640e-01  -5.7229115e-01  -5.3107340e-01  -4.1925016e-01  -1.2442504e+00  -2.4917318e-01   0.0000000e+00   0.0000000e+00  -6.3486185e-01  -7.2830921e-01  -1.2685587e+00  -1.2685491e+00  -6.1310331e-01  -7.9159163e-01  -1.7150103e+00  -1.8062748e+00   0.0000000e+00   0.0000000e+00   1.0112176e+00   1.1494588e+00  -1.0950811e+00   0.0000000e+00  -5.8001016e-02  -5.7760903e-02   5.7734977e-02  -5.7983736e-02  -5.7737504e-02  -5.7736187e-02  -5.7738556e-02  -5.7729743e-02  -5.7738070e-02  -5.7981215e-02   0.0000000e+00   0.0000000e+00   0.0000000e+00   0.0000000e+00   0.0000000e+00   0.0000000e+00  -1.5246502e-01  -2.0590888e-02  -6.9305649e-01  -7.4046825e-01  -7.7103301e-01  -7.7650028e-01  -7.9837964e-01  -7.6787183e-01  -4.0131326e-01  -6.6513508e-01  -8.0965436e-01   0.0000000e+00   0.0000000e+00   7.7347230e-01  -8.2599740e-01  -4.9791915e-01  -5.2663072e-01  -1.5096457e+00  -1.1005547e+00  -7.1479984e-01  -5.4614838e-01   5.8568229e+00  -7.2298738e-01   1.6577713e+00  -2.4042319e-01   1.6136716e-01  -4.7306710e-01  -5.3037310e-01   4.1307527e-01  -8.3081560e-01   6.5216514e+00  -4.2265590e+00   6.2749794e-01   1.9753354e+00   4.2265592e+00  -6.2749814e-01   4.8997191e+00  -2.1284614e+00   9.0749707e-02   9.9725020e-01   2.7209437e+00  -8.5767318e-01   3.6551914e+00   7.6330847e-01   8.5979905e-01  -5.5652992e-01   0.0000000e+00   0.0000000e+00   0.0000000e+00   0.0000000e+00   0.0000000e+00   0.0000000e+00   0.0000000e+00   0.0000000e+00   0.0000000e+00   0.0000000e+00  -7.1196815e-01   0.0000000e+00   0.0000000e+00   0.0000000e+00  -7.1196815e-01   0.0000000e+00  -1.2143748e+00   2.2850049e+00  -9.9416444e-01   0.0000000e+00   0.0000000e+00  -6.4851142e-01  -6.9163532e-01   1.6284307e+00  -2.4678112e-01   2.9808449e-01  -7.5106000e-01  -7.7040637e-01  -3.6585560e-01  -8.3526440e-01  -6.5972476e-01   2.6198526e-01  -8.3027838e-01  -7.9565440e-01   8.1640138e-01   2.0953639e+00  -9.8299544e-01  -4.1898724e-01  -1.2742408e+00  -1.0550073e+00   6.8326391e-02  -9.1298441e-01  -2.0093932e-01  -3.9216342e-02   9.5616072e-01   6.0133925e-01  -4.3151784e-01  -8.7387503e-01  -5.0675428e-01  -7.1196815e-01  -8.0806963e-01  -8.1516283e-01  -7.6560608e-01  -3.8111858e-01  -1.3358644e-02  -4.5458606e-02  -5.4708796e-01  -1.5797919e+00   3.9477747e+00  -4.2773461e-01  -5.3754601e-01  -4.1583235e-01  -6.0168079e-01  -5.4119221e-01
   5.2884342e-01   4.2386349e-01   0.0000000e+00   0.0000000e+00   4.2386349e-01   0.0000000e+00  -8.4973846e-01  -1.6029841e-02  -7.8964943e-01  -1.4781537e-01   7.3450618e-01  -7.7162424e-01   6.9123824e-01   1.4008093e+00   9.6774702e-01   3.9347723e-01  -1.4621149e-02  -1.0066879e-01   4.8040860e-01  -2.6609913e-01   6.1465417e+00   7.0555931e-01  -6.5667703e-02  -5.0836777e-01  -6.8349322e-01  -1.3065747e-01  -4.4323929e-01  -1.9002945e-01   9.4628620e-01  -1.5879047e-01  -5.0658384e-01  -7.9953316e-01   6.8696033e-01  -3.3736640e-01   5.9286494e-01   2.7127156e-01  -5.3215131e-02   1.0699749e+00  -2.4917318e-01   0.0000000e+00   0.0000000e+00   8.4258607e-01   6.2545550e-01   6.1650523e-01   4.6144858e-01   5.5083444e-01   5.8646873e-01   7.1594124e-01   4.3619698e-01   0.0000000e+00   0.0000000e+00   6.9389027e-01   5.8907266e-01   7.4888260e-01   0.0000000e+00  -5.7883679e-02  -5.7633844e-02   5.7737900e-02  -5.7980729e-02  -5.7737504e-02  -5.7738874e-02  -5.7729701e-02  -5.7751668e-02  -5.7737715e-02  -5.7981132e-02   0.0000000e+00   0.0000000e+00   0.0000000e+00   0.0000000e+00   0.0000000e+00   0.0000000e+00  -1.5246502e-01  -2.0590888e-02   8.5845149e-01   3.1501206e-01   6.7622283e-01   1.0631773e+00   5.1225490e-01   7.8132385e-01   3.0504785e-01   1.5349651e+00   3.3595721e-01   0.0000000e+00   0.0000000e+00   5.6570896e-01  -6.1544164e-01  -8.4810134e-06  -7.3195971e-01   9.6221402e-01   7.1475038e-01   4.9107673e-03  -9.1054732e-01  -4.9365844e-01   1.8649903e-01   5.7360422e-01  -6.7564423e-01  -4.2525142e-01  -4.7306710e-01   4.7669719e+00  -8.7102964e-01  -1.5472987e-02  -4.2895865e-01   5.0812978e-01  -3.0093701e-01  -9.3171358e-01  -5.0812964e-01   3.0093701e-01  -6.3855344e-02   8.9132180e-01   6.9928585e-02  -6.9975560e-01  -2.7370252e-01   7.0754129e-01   1.7753442e-01  -2.0295103e-01  -2.9475840e-01   3.8114321e-01   0.0000000e+00   0.0000000e+00   0.0000000e+00   0.0000000e+00   0.0000000e+00   0.0000000e+00   0.0000000e+00   0.0000000e+00   0.0000000e+00   0.0000000e+00   6.5567257e-01   0.0000000e+00   0.0000000e+00   0.0000000e+00   6.5567257e-01   0.0000000e+00   8.4407401e-01  -4.3757735e-01   6.5707463e-01   0.0000000e+00   0.0000000e+00   1.6463141e+00  -6.9163532e-01  -8.1165644e-01  -7.2968044e-01   1.3777660e+00   1.5077489e+00  -8.3014677e-01   5.2027159e+00  -8.5332816e-01   9.5860030e-01   1.9227566e+00   2.9909393e-01  -2.9199965e-01   1.5971792e+00   1.2556260e-01  -2.4258905e-01  -7.6215534e-01  -2.8693229e-01   1.6468217e+00   9.4756765e-02   7.3066966e-01  -2.1561973e-02  -3.9216342e-02  -1.0772040e+00  -9.1536784e-01   6.9216158e-01   9.8503344e-01   7.7048675e-01   6.5567257e-01   4.9221559e-01   4.6945596e-01   4.4266525e-01  -5.8635167e-01  -1.3358644e-02  -4.5458606e-02  -5.4708796e-01   1.2110137e+00  -8.8915113e-01  -8.8332701e-01   8.0408930e-01   2.7663787e-01   6.1209434e-01   7.2962423e-01
  -3.6338591e-01  -4.4603320e-02   0.0000000e+00   0.0000000e+00  -4.4603320e-02   0.0000000e+00   3.6589909e-02  -1.6029841e-02   7.2688107e-01  -1.4781537e-01  -5.0483667e-01  -3.0879810e-01  -2.9015748e-01  -2.3074653e-01  -2.8971462e-01   8.2164707e-01  -1.4621149e-02   5.6077093e+00  -3.1899672e-01  -2.6609913e-01  -2.7929721e-01  -6.4904321e-01  -6.5667703e-02   1.8804959e-02  -2.6100195e-01  -1.3065747e-01  -4.4323929e-01  -8.7220295e-02  -4.9094263e-01  -1.5879047e-01  -4.3303965e-02   8.1813929e-01  -4.9232705e-01  -9.8970108e-01  -2.8100213e-01  -2.6362508e-01  -1.9556213e-01  -7.4834495e-01  -2.4917318e-01   0.0000000e+00   0.0000000e+00  -3.0911239e-01  -1.2273763e-01  -3.6002355e-01  -2.9598184e-01  -2.6279331e-01  -3.6484290e-01  -6.3669063e-01  -5.0248352e-01   0.0000000e+00   0.0000000e+00   5.8605674e-01   7.9824056e-01  -3.0481095e-01   0.0000000e+00  -5.8013878e-02  -5.7763576e-02   5.7736021e-02  -5.7988650e-02  -5.7737504e-02  -5.7734880e-02  -5.7735104e-02  -5.7738471e-02  -5.7738070e-02  -5.7987173e-02   0.0000000e+00   0.0000000e+00   0.0000000e+00   0.0000000e+00   0.0000000e+00   0.0000000e+00  -1.5246502e-01  -2.0590888e-02  -3.0925055e-01  -2.1987906e-01  -3.1900958e-01  -2.4599852e-01  -1.6143085e-01  -2.6599483e-01  -9.6259424e-02   4.2643343e-01  -1.6653516e-01   0.0000000e+00   0.0000000e+00  -2.1886752e-01   1.7967987e-01  -6.6270393e-01  -5.1476923e-02  -7.9790144e-02  -7.4033599e-01  -3.5150592e-01   2.2190029e+00  -4.9365844e-01  -7.2298738e-01  -5.2273939e-01   2.8517852e-01  -4.2525142e-01  -7.0389134e-02  -5.3037310e-01  -2.2897721e-01  -8.3081560e-01   5.9680581e-01   9.3179020e-01  -2.8610440e-01  -6.4485105e-01  -9.3179026e-01   2.8610440e-01  -9.2180438e-01   2.2617574e-01  -2.9156870e-01  -5.8926893e-01  -8.7683087e-01  -3.3465466e-02  -9.3422718e-01  -5.5431781e-01  -6.7961110e-01  -9.7012114e-02   0.0000000e+00   0.0000000e+00   0.0000000e+00   0.0000000e+00   0.0000000e+00   0.0000000e+00   0.0000000e+00   0.0000000e+00   0.0000000e+00   0.0000000e+00  -1.6704952e-01   0.0000000e+00   0.0000000e+00   0.0000000e+00  -1.6704952e-01   0.0000000e+00  -1.8515039e-01  -4.3757735e-01   7.3385670e-02   0.0000000e+00   0.0000000e+00   6.1320421e-01  -1.3473835e-01   7.0158895e-01  -7.2968044e-01  -1.0346772e+00  -7.5106000e-01   1.1353495e+00  -3.6585560e-01   1.9179102e-01  -6.5972476e-01   1.5149436e-01  -1.2853891e-01  -1.0083735e+00   4.2640818e-01  -5.3877583e-01  -1.7052719e-01   7.8040212e-01  -3.5977911e-01  -1.0550073e+00   9.5671381e-01  -2.5292758e-01  -1.3280829e-01  -3.9216342e-02  -3.7353720e-01   9.7763844e-02  -9.9545642e-02  -1.6686529e-01  -1.2440119e-01  -1.6704952e-01  -1.5888867e-01  -8.8823711e-02  -7.7186056e-02  -4.2092133e-01  -1.3358644e-02  -4.5458606e-02   6.5534746e-02   2.1445478e-04   5.7064080e-02  -6.2283767e-01   1.0494767e-01  -2.9813732e-01  -2.3227096e-01  -3.1013467e-01
   2.4729465e-02  -1.7507064e-01   0.0000000e+00   0.0000000e+00  -1.7507064e-01   0.0000000e+00  -8.4973846e-01  -1.6029841e-02   1.2026887e-01  -1.4781537e-01   3.4008049e-02  -7.7162424e-01  -2.9015748e-01   4.4906838e-01  -5.2294121e-01  -1.8578392e+00  -1.4621149e-02  -1.0066879e-01   2.1394016e-01  -2.6609913e-01  -2.7929721e-01   3.1853002e-01  -6.5667703e-02  -5.0836777e-01  -1.1059845e+00  -1.3065747e-01  -4.4323929e-01   6.0919108e-02  -5.1884591e-02   1.4936267e-01   3.8136914e-01   8.2833631e-02   2.0406594e-02  -3.3736640e-01  -2.8100213e-01   3.8232425e-03   1.9589193e-01   2.3063485e-02  -2.4917318e-01   0.0000000e+00   0.0000000e+00  -3.0911239e-01  -1.2356172e-01   3.3064789e-01   3.3853760e-01  -2.7240928e-01  -1.7863800e-01   3.0729523e-01   3.9223915e-01   0.0000000e+00   0.0000000e+00  -1.1225162e+00  -1.1062295e+00  -5.6823434e-01   0.0000000e+00  -5.8023627e-02  -5.7759394e-02   5.7740376e-02  -5.7979492e-02  -5.7737504e-02  -5.7736696e-02  -5.7736680e-02  -5.7759766e-02  -5.7738287e-02  -5.7982371e-02   0.0000000e+00   0.0000000e+00   0.0000000e+00   0.0000000e+00   0.0000000e+00   0.0000000e+00  -1.5246502e-01  -2.0590888e-02  -3.0925055e-01  -2.1987906e-01  -3.1900958e-01  -3.4345039e-01  -2.5558556e-01  -3.3267928e-01  -1.6375342e-01   5.2182893e-01  -6.6620516e-02   0.0000000e+00   0.0000000e+00  -1.1431397e+00   1.1163747e+00  -6.2240387e-01   1.4678682e+00   5.1792973e-02   2.0530762e+00  -1.1534986e+00  -9.1054732e-01  -4.9365844e-01  -7.2298738e-01  -5.2273939e-01   9.1163255e-01  -4.2525142e-01  -4.7306710e-01  -5.3037310e-01  -5.5000341e-01  -8.3081560e-01  -4.2895865e-01   1.1876950e+00  -3.1857581e-02  -1.1565903e+00  -1.1876950e+00   3.1857777e-02  -9.2180438e-01   3.4474673e-01  -6.5932655e-02  -1.0102314e+00  -1.1051837e+00  -1.4542286e-01  -9.3422718e-01   7.6330847e-01   8.5979905e-01  -4.5519446e-01   0.0000000e+00   0.0000000e+00   0.0000000e+00   0.0000000e+00   0.0000000e+00   0.0000000e+00   0.0000000e+00   0.0000000e+00   0.0000000e+00   0.0000000e+00  -1.5909448e-01   0.0000000e+00   0.0000000e+00   0.0000000e+00  -1.5909448e-01   0.0000000e+00  -6.9976258e-01  -4.3757735e-01  -5.6618841e-01   0.0000000e+00   0.0000000e+00   6.1014052e-01  -6.9163532e-01  -4.9437304e-01  -7.2968044e-01  -5.5218854e-01  -2.0603441e-01   1.5087720e+00   1.2168355e+00   4.2403965e-01  -2.5514350e-01  -3.7490909e-01  -4.6412737e-02  -1.0083735e+00  -6.0604564e-01  -6.5905176e-01   3.1271575e-01  -5.8547474e-01   3.4621624e-01  -5.4379975e-01   6.5370313e-01  -7.1353715e-01   4.8167972e-01  -3.9216342e-02  -1.2367763e+00   9.7763844e-02  -9.9545642e-02  -4.3811575e-01  -1.0335455e-01  -1.5909448e-01  -8.2921374e-02  -4.3931119e-02  -1.0030720e-01  -1.0512233e+00  -1.3358644e-02  -4.5458606e-02  -5.4708796e-01   5.1697242e-01  -1.4211624e+00  -1.1252816e+00  -4.2012914e-01  -3.0903501e-01  -3.3781663e-01  -3.1013467e-01
  -8.8083097e-01  -9.1761863e-01   0.0000000e+00   0.0000000e+00  -9.1761863e-01   0.0000000e+00  -1.2929026e+00  -1.6029841e-02  -7.8964943e-01  -1.4781537e-01  -1.0436814e+00  -7.7162424e-01  -1.0534653e+00  -6.3863548e-01  -9.3864338e-01   6.7822545e-01  -1.4621149e-02   5.6077093e+00  -9.8516783e-01  -2.6609913e-01  -2.7929721e-01  -9.3931518e-01  -6.5667703e-02  -5.0836777e-01  -1.1059845e+00  -1.3065747e-01   1.4811494e+00  -2.0725363e-01  -8.5606079e-01  -1.0832499e+00  -1.1424581e+00  -7.9953316e-01  -1.0050607e+00  -3.3736640e-01  -9.6067652e-01  -1.0659700e+00  -1.2087375e+00  -7.4834495e-01  -2.4917318e-01   0.0000000e+00   0.0000000e+00  -1.1192971e+00  -7.0329840e-01  -9.9953990e-01  -1.0243739e+00  -1.0306134e+00  -5.3692908e-01  -8.9313982e-01  -9.2773339e-01   0.0000000e+00   0.0000000e+00   1.3479429e+00   1.4306613e+00  -8.3165773e-01   0.0000000e+00  -5.8013503e-02  -5.7755992e-02   5.7737312e-02  -5.7991012e-02  -5.7737504e-02  -5.7735661e-02  -5.7741001e-02  -5.7738320e-02  -5.7737167e-02  -5.7990827e-02   0.0000000e+00   0.0000000e+00   0.0000000e+00   0.0000000e+00   0.0000000e+00   0.0000000e+00  -1.5246502e-01  -2.0590888e-02  -1.1968258e+00  -1.1907470e+00  -1.0658479e+00  -7.4748078e-01  -7.8052579e-01  -7.3404442e-01  -2.7092759e-01   3.3750253e-01  -8.1034337e-01   0.0000000e+00   0.0000000e+00  -1.0284871e+00   1.0001811e+00   7.2510572e-02   1.6943576e+00  -9.9021102e-01  -6.2243837e-01   1.9606880e-01  -4.8180176e-01  -4.9365844e-01  -7.2298738e-01  -5.2273939e-01   9.8153221e-01   7.6848874e-01  -4.7306710e-01  -5.3037310e-01  -5.5000341e-01  -8.3081560e-01  -4.2895865e-01   1.1319609e+00   1.3464268e+00  -1.0451376e+00  -1.1319610e+00  -1.3464270e+00  -9.2180438e-01  -5.6045439e-01   3.6277875e-01  -1.0102314e+00  -1.1051837e+00  -1.2623992e+00  -9.3422718e-01  -8.4712403e-01  -9.8749278e-01  -4.1238390e-01   0.0000000e+00   0.0000000e+00   0.0000000e+00   0.0000000e+00   0.0000000e+00   0.0000000e+00   0.0000000e+00   0.0000000e+00   0.0000000e+00   0.0000000e+00  -9.3977016e-01   0.0000000e+00   0.0000000e+00   0.0000000e+00  -9.3977016e-01   0.0000000e+00  -6.9976258e-01  -4.3757735e-01  -4.2956643e-01   0.0000000e+00   0.0000000e+00   6.5750891e-02  -6.9163532e-01  -1.1020384e+00  -7.2968044e-01   3.8123224e-01  -5.6084972e-01  -3.0189981e-01  -3.6585560e-01  -6.0559620e-01  -5.7434236e-01   4.6226385e-01  -7.5724285e-01  -1.0083735e+00  -6.0604564e-01  -5.3877583e-01  -4.2769064e-01  -7.6215534e-01  -1.0185015e+00   4.6439507e-01   2.9310247e-01  -6.5893465e-01  -1.4024255e+00  -3.9216342e-02  -1.2481743e+00   1.5035227e+00  -9.5685268e-01  -9.8478089e-01  -1.1902595e+00  -9.3977016e-01  -8.5968446e-01  -8.8768164e-01  -9.4243930e-01  -1.0512233e+00  -1.3358644e-02  -4.5458606e-02  -5.4708796e-01  -4.6948934e-01  -8.8023221e-01  -1.1252816e+00  -4.9164988e-01  -5.1142064e-01  -1.0766363e+00  -9.2628810e-01
   1.4537892e+00   1.1116847e+00   0.0000000e+00   0.0000000e+00   1.1116847e+00   0.0000000e+00  -4.0657427e-01  -1.6029841e-02   1.0301872e+00  -1.4781537e-01   1.2194664e+00  -7.7162424e-01   1.4545460e+00   1.8086982e+00   8.4733011e-01  -9.9175272e-01  -1.4621149e-02  -1.0066879e-01   1.9459850e+00  -2.6609913e-01  -2.7929721e-01   8.9907396e-01  -6.5667703e-02  -5.0836777e-01   1.6148931e-01  -1.3065747e-01  -4.4323929e-01  -6.8783275e-01   7.1084624e-01   4.5751580e-01  -3.1983531e-01   9.6520042e-01   1.3022407e+00   2.2719723e+00   1.5638284e+00   2.7127156e-01  -4.5046246e-01   8.4957252e-01  -2.4917318e-01   0.0000000e+00   0.0000000e+00   1.3668160e+00   1.3576522e+00   1.7534219e+00   1.9084247e+00   1.4914078e+00   1.3430996e+00   2.0033287e+00   2.3481358e+00   0.0000000e+00   0.0000000e+00  -2.4715542e-01  -6.4074833e-01   7.4888260e-01   0.0000000e+00  -5.3349574e-02  -5.7728631e-02   5.7743962e-02  -5.3375196e-02  -5.7737500e-02  -5.7738234e-02  -5.7736364e-02  -5.7721660e-02  -5.7737673e-02  -5.3381663e-02   0.0000000e+00   0.0000000e+00   0.0000000e+00   0.0000000e+00   0.0000000e+00   0.0000000e+00  -1.5246502e-01  -2.0590888e-02   1.1931345e+00   8.5536869e-01   6.1210664e-02   7.6124616e-01   5.0551243e-01  -1.1763805e-01   1.3251360e-02   1.2079327e+00   1.5556194e+00   0.0000000e+00   0.0000000e+00   2.7064964e-02  -6.9558044e-02  -1.8581042e-03  -4.9010072e-01   5.7059901e-01  -1.9119618e-01   4.9107673e-03  -6.3511206e-01  -4.9365844e-01   1.8649903e-01   5.3418525e-01   3.0006934e+00  -4.2525142e-01  -4.7306710e-01  -5.3037310e-01  -1.0459250e-01   7.9986962e-01  -4.2895865e-01   2.1827621e-01   1.2025329e+00  -1.6248203e-01  -2.1827599e-01  -1.2025331e+00  -2.0729517e-01   1.3314406e+00   2.3617114e+00   3.6874179e-01   2.9201359e-01   1.7535909e-01   1.5423722e-01  -2.0295103e-01  -2.9475840e-01   4.0968956e-01   0.0000000e+00   0.0000000e+00   0.0000000e+00   0.0000000e+00   0.0000000e+00   0.0000000e+00   0.0000000e+00   0.0000000e+00   0.0000000e+00   0.0000000e+00   1.2688734e+00   0.0000000e+00   0.0000000e+00   0.0000000e+00   1.2688734e+00   0.0000000e+00   8.4407401e-01  -4.3757735e-01   4.5934200e-01   0.0000000e+00   0.0000000e+00   1.2442001e+00  -6.9163532e-01  -4.1450360e-01   6.4329358e-01  -6.9699872e-02   8.2938902e-02   4.2902008e-01  -3.6585560e-01   2.1641846e+00  -6.5972476e-01   6.9262661e-01   1.5302283e+00   1.1407480e+00  -1.0015639e+00  -4.8540381e-01   4.9781734e-01  -5.8547474e-01   1.9139755e+00   4.0478161e-01   9.4756765e-02   4.0813211e-01   8.4852278e-01  -3.9216342e-02  -3.4299911e-01  -1.2545860e+00   1.3502135e+00   5.9831325e-01   1.3805206e+00   1.2688734e+00   1.5798579e+00   1.4133515e+00   1.2531515e+00   1.0134965e+00  -1.3358644e-02  -4.5458606e-02  -5.4708796e-01   1.3709037e+00   1.7487150e-01  -5.0644356e-02   1.2080308e+00   6.6552964e-01   1.7203238e+00   1.6153448e+00
  -9.8192743e-02   8.1796265e-02   0.0000000e+00   0.0000000e+00   8.1796265e-02   0.0000000e+00   3.6589909e-02  -1.6029841e-02   8.7853412e-01  -1.4781537e-01  -2.8929878e-01  -3.0879810e-01   3.6974428e-02  -2.3074653e-01  -8.9275878e-02   6.4613467e-01  -1.4621149e-02  -1.0066879e-01  -5.2528282e-02  -2.6609913e-01  -2.7929721e-01  -5.5228589e-01  -6.5667703e-02   1.0731504e+00  -6.8349322e-01  -1.3065747e-01   1.4811494e+00  -2.4450911e-01  -3.0132572e-01  -1.5879047e-01  -2.8597431e-01   8.1813929e-01  -2.3596023e-01   3.1496827e-01   1.0738324e-01  -2.6362508e-01  -4.1925016e-01  -5.8304314e-01  -2.4917318e-01   0.0000000e+00   0.0000000e+00  -4.8264668e-02  -9.6452334e-03  -1.7833182e-01  -7.7131491e-02   9.3379227e-02   4.7550033e-02  -3.1576034e-01  -1.7420782e-01   0.0000000e+00   0.0000000e+00  -1.1909694e-01  -6.5617286e-02  -3.0481095e-01   0.0000000e+00  -5.8006616e-02  -5.7760567e-02   5.7737543e-02  -5.7985558e-02  -5.7737504e-02  -5.7737815e-02  -5.7738684e-02  -5.7733728e-02  -5.7738070e-02  -5.7985604e-02   0.0000000e+00   0.0000000e+00   0.0000000e+00   0.0000000e+00   0.0000000e+00   0.0000000e+00  -1.5246502e-01  -2.0590888e-02  -1.0652821e-01  -4.9272755e-02  -3.5168637e-01  -3.0021002e-01  -2.3273191e-01  -4.4081650e-01  -2.2322152e-01  -1.9989347e-01   1.1186056e-01   0.0000000e+00   0.0000000e+00   1.8471115e-02  -6.0848691e-02  -3.0071575e-01  -6.4032014e-01   5.1792973e-02  -3.7471757e-01  -1.9197802e-01   9.7317840e-02   5.8695944e-01   1.8649903e-01  -5.2273939e-01   1.1287389e-01   6.4911465e-01  -4.7306710e-01   3.1222457e-01  -2.2897721e-01  -1.5472987e-02  -4.2895865e-01   1.0723101e-01   1.3666357e-01  -2.9562631e-01  -1.0723087e-01  -1.3666338e-01   6.1425073e-02   9.5071495e-03   1.6086313e-01  -2.5220985e-01  -8.2397757e-02  -1.1561189e-01   9.1237208e-02  -5.5431781e-01  -6.7961110e-01  -2.6786330e-01   0.0000000e+00   0.0000000e+00   0.0000000e+00   0.0000000e+00   0.0000000e+00   0.0000000e+00   0.0000000e+00   0.0000000e+00   0.0000000e+00   0.0000000e+00  -2.5828926e-02   0.0000000e+00   0.0000000e+00   0.0000000e+00  -2.5828926e-02   0.0000000e+00  -1.8515039e-01  -4.3757735e-01  -3.1967579e-01   0.0000000e+00   0.0000000e+00   4.3019569e-01  -6.1254720e-01   1.0042626e+00  -4.3193427e-02  -5.5218854e-01  -6.6995003e-01  -3.8324040e-01  -3.6585560e-01   6.0138638e-01  -6.5972476e-01   3.9077969e-01   1.6923098e-01  -2.9199965e-01   2.7544583e-01  -5.3605114e-01  -8.7775342e-01   7.7700448e-01   6.8912582e-02  -3.2158212e-01   5.9494627e-02  -5.4654577e-01   8.7976230e-01  -3.9216342e-02  -6.7941022e-02  -2.0250107e-01   2.8368822e-01  -2.7514253e-01   2.4899292e-01  -2.5828926e-02   6.6469693e-02   1.0686195e-01   7.9813788e-02   4.1880546e-01  -1.3358644e-02  -4.5458606e-02   6.5534746e-02  -8.4920495e-02   4.9008921e-01  -1.8578001e-01   2.1342845e-02  -1.9694450e-01   8.4366026e-02   7.4961217e-02
  -1.1677094e+00  -1.3065872e+00   0.0000000e+00   0.0000000e+00  -1.3065872e+00   0.0000000e+00  -8.4973846e-01  -1.6029841e-02  -7.8964943e-01  -1.4781537e-01  -1.0975659e+00   1.5402805e-01  -1.2715532e+00  -9.1056144e-01  -1.3391148e+00  -1.2746749e+00  -1.4621149e-02  -1.0066879e-01  -9.8516783e-01  -2.6609913e-01  -2.7929721e-01  -8.4255786e-01  -6.5667703e-02  -1.5627132e+00  -2.6100195e-01  -1.3065747e-01  -4.4323929e-01   1.5463719e+00  -1.2202096e+00  -1.5879047e-01   1.3940515e+00  -7.9953316e-01  -1.1588808e+00   3.1496827e-01  -1.3490619e+00  -2.6362508e-01   1.1293596e+00  -9.6874736e-01  -2.4917318e-01   0.0000000e+00   0.0000000e+00  -1.2066594e+00  -1.3126439e+00  -1.0105885e+00  -9.4188439e-01  -1.2743871e+00  -1.3310888e+00  -6.4150564e-01  -5.5366589e-01   0.0000000e+00   0.0000000e+00  -7.8731908e-01  -6.8836667e-01  -1.3585045e+00   0.0000000e+00  -5.8035626e-02  -5.7764826e-02   5.7738800e-02  -5.7987089e-02  -5.7737504e-02  -5.7735245e-02  -5.7738320e-02  -5.7757510e-02  -5.7737873e-02  -5.7988392e-02   0.0000000e+00   0.0000000e+00   0.0000000e+00   0.0000000e+00   0.0000000e+00   0.0000000e+00  -1.5246502e-01  -2.0590888e-02  -1.0765557e+00  -7.6958067e-01  -5.4857936e-01  -1.1236127e+00  -8.5987545e-01  -6.3400138e-01  -3.6483694e-01  -3.7383433e-02  -1.2175195e+00   0.0000000e+00   0.0000000e+00  -1.3569040e+00   1.3330120e+00   4.0989953e+00   2.5194472e+00  -1.2820405e+00  -1.1005547e+00  -1.0904824e+00  -9.1054732e-01  -4.9365844e-01  -7.2298738e-01   3.6861909e-01   2.1097705e+00  -4.2525142e-01   4.8831027e-01  -5.3037310e-01  -8.7102964e-01  -1.5472987e-02  -4.2895865e-01   2.2556636e-01   3.6603837e+00  -3.7429505e-01  -2.2556650e-01  -3.6603836e+00  -5.8082804e-02  -1.0849683e+00   1.3519515e+00  -6.9975560e-01  -6.2257402e-01  -2.0803825e+00  -4.0742104e-01  -1.3072478e+00  -1.4493158e+00  -7.3884168e-01   0.0000000e+00   0.0000000e+00   0.0000000e+00   0.0000000e+00   0.0000000e+00   0.0000000e+00   0.0000000e+00   0.0000000e+00   0.0000000e+00   0.0000000e+00  -1.1928216e+00   0.0000000e+00   0.0000000e+00   0.0000000e+00  -1.1928216e+00   0.0000000e+00  -1.2143748e+00  -4.3757735e-01  -1.4272981e+00   0.0000000e+00   0.0000000e+00  -2.0735639e-01  -6.9163532e-01  -9.5371093e-01  -4.3193427e-02  -3.7044922e-01  -5.6084972e-01  -8.3014677e-01   1.2168355e+00  -1.1013228e-01  -2.5514350e-01  -3.9778039e-01  -1.2469263e+00  -2.9199965e-01  -1.1824736e+00   3.4033532e-01  -3.9446725e-01  -7.6215534e-01  -3.3343029e-01  -8.4027683e-01  -5.0004658e-01  -1.3560410e+00  -6.5634380e-01  -3.9216342e-02  -7.8150050e-01   1.5685825e+00  -1.6237831e+00  -1.6098847e+00  -1.5367436e+00  -1.1928216e+00  -1.2156852e+00  -1.2330093e+00  -1.2779830e+00  -1.3862757e+00  -1.3358644e-02  -4.5458606e-02  -5.4708796e-01  -9.7094325e-01  -8.1688668e-01  -4.6698570e-01  -1.3203237e+00  -5.4847277e-01  -1.2349548e+00  -1.3884032e+00
  -9.3021369e-01  -1.0265473e+00   0.0000000e+00   0.0000000e+00  -1.0265473e+00   0.0000000e+00  -8.4973846e-01  -1.6029841e-02  -9.4130248e-01  -1.4781537e-01  -7.7425903e-01  -7.7162424e-01  -1.0534653e+00  -1.0465244e+00  -8.1495460e-01  -1.7080218e-01  -1.4621149e-02  -1.0066879e-01  -9.8516783e-01  -2.6609913e-01  -2.7929721e-01  -4.5552857e-01  -6.5667703e-02  -5.0836777e-01  -2.6100195e-01  -1.3065747e-01  -4.4323929e-01   4.3867017e-01  -4.9559659e-01  -4.6694360e-01   1.6903259e-01  -9.4659429e-01  -7.9996724e-01  -3.3736640e-01  -1.0577729e+00  -5.3107340e-01   1.6489883e-04  -4.7284194e-01  -2.4917318e-01   0.0000000e+00   0.0000000e+00  -1.0293438e+00  -9.7258550e-01  -8.0502109e-01  -9.1004472e-01  -1.0549059e+00  -9.7558445e-01  -8.2871818e-01  -1.0681863e+00   0.0000000e+00   0.0000000e+00  -5.9682042e-01  -3.2040417e-01  -1.3585045e+00   0.0000000e+00  -5.8036266e-02  -5.7762194e-02   5.7737649e-02  -5.7991066e-02  -5.7737503e-02  -5.7738133e-02  -5.7737722e-02  -5.7758051e-02  -5.7737222e-02  -5.7991219e-02   0.0000000e+00   0.0000000e+00   0.0000000e+00   0.0000000e+00   0.0000000e+00   0.0000000e+00  -1.5246502e-01  -2.0590888e-02  -1.0223422e+00  -9.8052121e-01  -9.0235068e-01  -9.1327383e-01  -8.7456980e-01  -7.8866579e-01  -3.6359149e-01  -6.7050458e-01  -1.0589071e+00   0.0000000e+00   0.0000000e+00  -4.7527627e-01   4.3953486e-01   1.9721608e-01   1.8617449e-01  -5.9922487e-01  -8.6107142e-01   3.9295759e-01   6.1499918e-01  -4.9365844e-01   3.1003691e-01  -5.2273939e-01  -6.7564423e-01  -4.2525142e-01  -4.7306710e-01  -5.3037310e-01  -5.5000341e-01  -1.5472987e-02   8.3923573e-02   6.5261703e-02  -1.0222848e+00   7.3287771e-02  -6.5261917e-02   1.0222847e+00  -1.5417471e-01  -9.3012317e-01  -1.1126930e+00  -3.7738787e-01  -4.4770428e-01  -5.2491808e-01  -4.0742104e-01  -1.3072478e+00  -1.4493158e+00  -6.6189511e-01   0.0000000e+00   0.0000000e+00   0.0000000e+00   0.0000000e+00   0.0000000e+00   0.0000000e+00   0.0000000e+00   0.0000000e+00   0.0000000e+00   0.0000000e+00  -9.8706079e-01   0.0000000e+00   0.0000000e+00   0.0000000e+00  -9.8706079e-01   0.0000000e+00  -1.2143748e+00   2.2850049e+00  -1.0683130e+00   0.0000000e+00   0.0000000e+00  -6.4090234e-01  -6.9163532e-01  -2.4816280e-01   2.7325994e-01  -4.8712228e-01  -5.9718792e-02  -3.2778487e-01  -3.6585560e-01  -1.1191239e+00  -2.5514350e-01   2.3918452e-01  -1.1366353e+00   3.8230820e-02  -6.4151813e-01  -3.1175586e-01  -7.6941667e-01  -7.6215534e-01  -1.0037772e+00  -2.6013010e-01   8.7374496e-02  -9.5642379e-01  -7.6116921e-01  -3.9216342e-02  -6.3483157e-01   1.2864281e+00  -1.1075715e+00  -1.2690201e+00  -1.1604051e+00  -9.8706079e-01  -1.0571814e+00  -1.0166040e+00  -9.7988314e-01  -2.5129936e-01  -1.3358644e-02  -4.5458606e-02  -5.4708796e-01  -9.3295921e-01   3.0445598e-01  -7.0894030e-01  -1.0720887e+00  -5.1204336e-01  -1.0766363e+00  -1.0418169e+00
  -9.4274572e-01  -1.1635967e+00   0.0000000e+00   0.0000000e+00  -1.1635967e+00   0.0000000e+00  -8.4973846e-01  -1.6029841e-02  -1.6995677e+00  -1.4781537e-01  -6.6649009e-01   6.1685419e-01  -1.2715532e+00  -1.1824874e+00  -9.6057424e-01  -1.2893968e+00  -1.4621149e-02  -1.0066879e-01  -1.2516363e+00  -2.6609913e-01  -2.7929721e-01  -6.8499273e-02  -6.5667703e-02   5.4597769e-01  -1.1059845e+00  -1.3065747e-01  -4.4323929e-01   9.4598801e-01  -5.8183328e-01  -7.7509673e-01  -1.7397261e-01  -1.6819000e+00  -7.4869387e-01  -3.3736640e-01  -1.3490619e+00  -7.9852172e-01  -3.1600952e-01  -1.4223832e-01  -2.4917318e-01   0.0000000e+00   0.0000000e+00  -1.2317106e+00  -1.1607041e+00  -1.1009419e+00  -1.2497392e+00  -1.2665569e+00  -1.0534917e+00  -7.8509070e-01  -1.0982960e+00   0.0000000e+00   0.0000000e+00  -7.4533898e-01  -4.9085371e-01  -1.0950811e+00   0.0000000e+00  -5.8033120e-02  -5.7748395e-02   5.7739428e-02  -5.7989724e-02  -5.7737504e-02  -5.7735233e-02  -5.7737498e-02  -5.7769497e-02  -5.7737999e-02  -5.7991655e-02   0.0000000e+00   0.0000000e+00   0.0000000e+00   0.0000000e+00   0.0000000e+00   0.0000000e+00  -1.5246502e-01  -2.0590888e-02  -1.0765557e+00  -5.5917512e-01   2.1824357e-01  -8.7271639e-01  -3.7165723e-01   3.1853188e-01  -5.2420110e-02  -6.7139506e-01  -1.2115597e+00   0.0000000e+00   0.0000000e+00  -1.0854244e+00   1.0578836e+00   1.9400501e+00   7.6688082e-01  -3.7161964e-01  -3.7471757e-01  -5.7429389e-01  -9.1054732e-01  -4.9365844e-01   3.7837903e-01  -5.2273939e-01  -6.7564423e-01  -4.2525142e-01   2.0414647e+00  -5.3037310e-01  -2.2897721e-01  -8.3081560e-01  -4.2895865e-01   2.8740814e-01  -8.4639482e-02  -5.5708900e-01  -2.8740821e-01   8.4639677e-02  -1.3351644e-02  -1.0463636e+00  -6.4355713e-01  -7.8645856e-01  -6.4882034e-01  -9.8478135e-01  -3.7256895e-01   7.6330847e-01   8.5979905e-01  -6.9586188e-01   0.0000000e+00   0.0000000e+00   0.0000000e+00   0.0000000e+00   0.0000000e+00   0.0000000e+00   0.0000000e+00   0.0000000e+00   0.0000000e+00   0.0000000e+00  -1.1703668e+00   0.0000000e+00   0.0000000e+00   0.0000000e+00  -1.1703668e+00   0.0000000e+00  -1.2143748e+00  -4.3757735e-01  -1.0842450e+00   0.0000000e+00   0.0000000e+00  -1.2788213e+00   1.4297872e+00  -1.1744752e+00  -6.1512403e-01  -6.9699872e-02  -7.5106000e-01  -3.8324040e-01  -3.6585560e-01  -1.5965240e+00   1.3631815e+00  -9.9700757e-01  -1.1328670e+00  -1.0083735e+00  -6.9650047e-01   5.0010673e-02  -6.7449277e-01   2.8869784e+00  -7.1781417e-01   2.0057027e-02  -1.0526652e+00  -9.0938709e-01  -9.7194306e-01  -3.9216342e-02   6.0017876e-02   1.5685825e+00  -1.6237831e+00  -1.0650157e+00  -1.5746816e+00  -1.1703668e+00  -1.2620007e+00  -1.2445202e+00  -1.1442823e+00  -1.0512233e+00  -1.3358644e-02  -4.5458606e-02   3.2784486e+00  -1.1470008e+00  -7.7690941e-01   1.3806729e-01  -1.2577963e+00  -5.4100007e-01  -1.2877276e+00  -1.4269128e+00
   5.8074350e-01   6.6450791e-01   0.0000000e+00   0.0000000e+00   6.6450791e-01   0.0000000e+00   3.6589909e-02  -1.6029841e-02   1.2026887e-01  -1.4781537e-01   5.1896830e-01  -3.0879810e-01   5.8219427e-01   5.8503137e-01   7.5680215e-01   4.6248511e-01  -1.4621149e-02  -1.0066879e-01   4.8040860e-01  -2.6609913e-01  -2.7929721e-01   4.1528734e-01  -6.5667703e-02   1.8804959e-02   5.8398058e-01  -1.3065747e-01   1.4811494e+00  -5.0012944e-01   7.3714142e-01   4.5751580e-01   1.1112269e-01   8.2833631e-02   5.3314024e-01   3.1496827e-01   5.9286494e-01   8.0616821e-01   5.1617267e-01   5.1896891e-01  -2.4917318e-01   0.0000000e+00   0.0000000e+00   5.1970218e-01   6.2537004e-01   4.7268729e-01   4.7489866e-01   6.3326834e-01   6.8936241e-01   2.3289367e-01   2.5104214e-01   0.0000000e+00   0.0000000e+00  -1.2291822e-01  -3.9333184e-02   7.4888260e-01   0.0000000e+00  -5.7992122e-02  -5.7756394e-02   5.7739960e-02  -5.7981952e-02  -5.7737504e-02  -5.7737913e-02  -5.7738785e-02  -5.7727139e-02  -5.7737843e-02  -5.7984414e-02   0.0000000e+00   0.0000000e+00   0.0000000e+00   0.0000000e+00   0.0000000e+00   0.0000000e+00  -1.5246502e-01  -2.0590888e-02   5.3222830e-01   7.2629773e-01   4.2687858e-01   5.8832568e-01   7.7288034e-01   4.3545889e-01   2.8090095e-01   4.4984643e-02   6.5326170e-01   0.0000000e+00   0.0000000e+00   7.1088309e-01  -7.6256696e-01  -2.6166481e-01  -6.6248870e-01   6.2750041e-01  -1.4498892e-02   4.5597369e-01   1.2443269e+00   3.9869425e-01  -7.2298738e-01   6.4078157e-01  -6.7564423e-01   7.6848874e-01  -4.7306710e-01  -1.0907425e-01  -1.0459250e-01   1.3499733e-01   8.3923573e-02   1.6399493e-01  -7.6372624e-01  -2.6856483e-01  -1.6399478e-01   7.6372637e-01  -4.4922224e-02   7.4404239e-01  -4.4289868e-01   3.1682740e-02   1.4674824e-01   1.0355156e+00   2.1723713e-01  -2.0295103e-01  -2.9475840e-01   2.7008831e-01   0.0000000e+00   0.0000000e+00   0.0000000e+00   0.0000000e+00   0.0000000e+00   0.0000000e+00   0.0000000e+00   0.0000000e+00   0.0000000e+00   0.0000000e+00   7.0229055e-01   0.0000000e+00   0.0000000e+00   0.0000000e+00   7.0229055e-01   0.0000000e+00   8.4407401e-01  -4.3757735e-01   5.5945090e-01   0.0000000e+00   0.0000000e+00   5.9104869e-01  -6.1254720e-01   2.6751588e-02   5.8971339e-01   2.0554535e+00  -7.5106000e-01  -7.4757174e-01  -3.6585560e-01   1.3759961e-01  -2.5514350e-01   8.2635314e-01   6.4572683e-01   1.0848352e+00  -1.0920188e+00  -4.1394992e-01  -9.8299544e-01   6.9545955e-01  -1.1023958e-01   2.5676888e+00   7.5708660e-02   4.7602840e-01   9.8108273e-01  -3.9216342e-02  -5.4392469e-02  -7.4936854e-01   6.9216158e-01   6.1521446e-01   7.1766928e-01   7.0229055e-01   6.2097385e-01   7.1118531e-01   7.2274003e-01   3.6119721e-01  -1.3358644e-02  -4.5458606e-02   6.5534746e-02   8.4061632e-01   2.4937279e-03  -2.1576373e-01   6.2637586e-01   1.5209287e-01   4.5377585e-01   4.9856670e-01
  -1.5108977e+00  -1.5712842e+00   0.0000000e+00   0.0000000e+00  -1.5712842e+00   0.0000000e+00  -8.4973846e-01  -1.6029841e-02  -1.6995677e+00  -1.4781537e-01  -1.2592193e+00  -3.0879810e-01  -1.7077291e+00  -1.5903764e+00  -1.3583093e+00  -4.6317095e-01  -1.4621149e-02  -1.0066879e-01  -1.6513389e+00  -2.6609913e-01  -2.7929721e-01  -7.4580054e-01  -6.5667703e-02  -1.0355405e+00  -2.6100195e-01  -1.3065747e-01  -4.4323929e-01   2.6326736e+00  -1.0426835e+00  -1.5879047e-01   3.3540814e+00  -1.6819000e+00  -1.3639742e+00  -3.3736640e-01  -1.8345436e+00   3.8232425e-03   4.1104331e+00  -8.0344555e-01  -2.4917318e-01   0.0000000e+00   0.0000000e+00  -1.6011413e+00  -1.6078078e+00  -1.4590664e+00  -1.5812722e+00  -1.7161897e+00  -1.6203421e+00  -1.2401184e+00  -1.4653946e+00   0.0000000e+00   0.0000000e+00  -7.6288616e-01  -2.6263783e-01  -1.3585045e+00   0.0000000e+00  -5.8047269e-02  -5.7764102e-02   5.7737679e-02  -5.7991618e-02  -5.7737504e-02  -5.7735669e-02  -5.7737915e-02  -5.7765739e-02  -5.7737892e-02  -5.7991799e-02   0.0000000e+00   0.0000000e+00   0.0000000e+00   0.0000000e+00   0.0000000e+00   0.0000000e+00  -1.5246502e-01  -2.0590888e-02  -1.3529007e+00  -6.4757799e-01   4.2594392e-01  -1.0891419e+00  -3.7742838e-01   6.1275828e-01   1.2479221e-01  -1.0453906e+00  -1.6906982e+00   0.0000000e+00   0.0000000e+00  -1.0308956e+00   1.0026219e+00   1.5425861e+00   1.4177967e+00  -8.5862784e-01  -6.7556236e-01  -5.7429389e-01  -1.9225591e-01  -4.9365844e-01   3.1003691e-01  -5.2273939e-01  -6.7564423e-01  -4.2525142e-01   7.8419881e-01  -5.3037310e-01  -8.7102964e-01  -1.5472987e-02   8.3923573e-02  -1.4234964e-01  -2.5006683e-01   1.0272337e-01   1.4234964e-01   2.5006696e-01   1.3763960e-01  -1.4626779e+00  -8.8725708e-01  -6.0116077e-01  -5.6909080e-01  -1.2246642e+00  -4.0742104e-01  -1.3072478e+00  -1.4493158e+00  -7.7312131e-01   0.0000000e+00   0.0000000e+00   0.0000000e+00   0.0000000e+00   0.0000000e+00   0.0000000e+00   0.0000000e+00   0.0000000e+00   0.0000000e+00   0.0000000e+00  -1.4964835e+00   0.0000000e+00   0.0000000e+00   0.0000000e+00  -1.4964835e+00   0.0000000e+00  -1.2143748e+00  -4.3757735e-01  -1.3638967e+00   0.0000000e+00   0.0000000e+00  -1.2281735e+00   1.4111607e-01  -9.5371093e-01   2.7325994e-01  -4.6336127e-03  -7.5106000e-01  -8.3014677e-01  -3.6585560e-01  -1.5965240e+00   1.4943778e-01  -3.7490909e-01  -1.7332110e+00   3.8230820e-02  -1.1824736e+00  -6.5905176e-01  -9.8299544e-01   1.0624115e+00  -1.4338841e+00   2.5107748e-01  -4.7895423e-01  -1.0146158e+00  -1.8533807e+00  -3.9216342e-02  -4.5848474e-01   2.5065659e+00  -2.8308035e+00  -1.5962274e+00  -2.6059260e+00  -1.4964835e+00  -1.7076734e+00  -1.6922950e+00  -1.5882403e+00  -5.8635167e-01  -1.3358644e-02  -4.5458606e-02  -5.4708796e-01  -1.3697670e+00  -7.1402377e-01  -3.3884598e-01  -1.6692129e+00  -5.9268625e-01  -1.7099103e+00  -1.8890278e+00
   5.5138700e-01   6.9477996e-01   0.0000000e+00   0.0000000e+00   6.9477996e-01   0.0000000e+00  -4.0657427e-01  -1.6029841e-02  -3.1384178e-02  -1.4781537e-01   6.2673724e-01  -3.0879810e-01   4.7315030e-01   4.4906838e-01   6.1189184e-01  -2.0555142e-01  -1.4621149e-02  -1.0066879e-01   4.8040860e-01  -2.6609913e-01  -2.7929721e-01   7.0555931e-01  -6.5667703e-02   5.4597769e-01   1.6148931e-01  -1.3065747e-01  -4.4323929e-01  -7.7356458e-01   8.1751769e-01   1.4936267e-01  -1.4947229e-01  -6.4227500e-02   6.3568697e-01   3.1496827e-01   4.9576860e-01   2.7127156e-01   1.6489883e-04   6.8427071e-01  -2.4917318e-01   0.0000000e+00   0.0000000e+00   4.4421772e-01   4.9797174e-01   5.7810047e-01   5.4229139e-01   4.8375677e-01   4.3829565e-01   1.6581849e-01   1.1573491e-01   0.0000000e+00   0.0000000e+00  -4.2233082e-01  -3.7629017e-01   1.0123060e+00   0.0000000e+00  -5.7983807e-02  -5.7726229e-02   5.7733270e-02  -5.7992000e-02  -5.7737501e-02  -5.7736775e-02  -5.7738481e-02  -5.7740270e-02  -5.7736803e-02  -5.7987777e-02   0.0000000e+00   0.0000000e+00   0.0000000e+00   0.0000000e+00   0.0000000e+00   0.0000000e+00  -1.5246502e-01  -2.0590888e-02   4.0384112e-01   3.0057699e-01   1.2415588e-01   2.6301691e-01   1.8398507e-01   2.6893171e-02  -1.6236003e-02  -7.7899667e-02   4.7602280e-01   0.0000000e+00   0.0000000e+00   7.2537770e-01  -7.7725638e-01  -4.7055451e-01  -7.6700548e-01   5.3880136e-01  -1.4732048e-01   2.3217297e+00   2.5060021e-01  -4.9365844e-01   1.8649903e-01   5.3418525e-01  -6.7564423e-01  -4.2525142e-01  -4.7306710e-01  -1.0907425e-01  -1.0459250e-01  -1.5472987e-02   8.3923573e-02   2.4016872e-01  -1.1240258e+00  -3.5816281e-01  -2.4016850e-01   1.1240257e+00  -9.2377838e-02   7.8506693e-01  -8.5908660e-01  -6.6912094e-02   5.5691408e-02   1.2561684e+00   1.5423722e-01   7.6330847e-01   8.5979905e-01   3.5047428e-01   0.0000000e+00   0.0000000e+00   0.0000000e+00   0.0000000e+00   0.0000000e+00   0.0000000e+00   0.0000000e+00   0.0000000e+00   0.0000000e+00   0.0000000e+00   7.0006713e-01   0.0000000e+00   0.0000000e+00   0.0000000e+00   7.0006713e-01   0.0000000e+00   8.4407401e-01  -4.3757735e-01   9.1680914e-01   0.0000000e+00   0.0000000e+00   3.2732783e-01  -4.1318685e-01   1.2254068e-01  -7.2968044e-01   8.9527746e-01   8.3835490e-01   1.1193110e-01  -3.6585560e-01   1.3157831e-01   5.5401900e-01   2.1186299e-01   4.9419388e-01   4.2437424e-01  -6.2811380e-01  -6.5905176e-01  -3.6318255e-01   3.8966622e-01   3.6171558e-01   1.2695170e+00   1.2280066e-01   1.0803123e+00  -5.6058415e-02  -3.9216342e-02  -1.4686708e-01  -6.5282246e-01   6.1566042e-01   9.8816080e-01   5.8478734e-01   7.0006713e-01   4.9597255e-01   5.6729879e-01   6.5412443e-01   3.6119721e-01  -1.3358644e-02  -4.5458606e-02   6.5534746e-02   8.7953315e-01  -1.7263364e-01  -2.1576373e-01   3.8598011e-01   1.4555426e-01   2.9545735e-01   4.9856670e-01
   4.4704858e+00   4.8072390e+00   0.0000000e+00   0.0000000e+00   4.8072390e+00   0.0000000e+00   3.5819034e+00  -1.6029841e-02   5.7522802e-01  -1.4781537e-01   4.6680726e+00   5.2451156e+00   4.3987332e+00   3.1683280e+00   4.8874110e+00  -5.5027413e-02  -1.4621149e-02  -1.0066879e-01   3.8112641e+00  -2.6609913e-01  -2.7929721e-01   4.4790949e+00  -6.5667703e-02   3.1818414e+00   2.6964369e+00  -1.3065747e-01  -4.4323929e-01  -9.4827231e-01   4.0071923e+00   6.3124253e+00   1.9508135e+00   6.7107816e-01   4.5324627e+00   3.5766417e+00   4.0883332e+00   6.6900313e+00   2.3233598e+00   4.3209105e+00  -2.4917318e-01   0.0000000e+00   0.0000000e+00   4.4806722e+00   4.2077402e+00   3.6622852e+00   3.5640231e+00   4.4075007e+00   4.2513849e+00   3.9534953e+00   3.6332227e+00   0.0000000e+00   0.0000000e+00  -1.1254483e-01  -7.6711405e-02   3.6465399e+00   0.0000000e+00  -5.7940373e-02  -5.7744730e-02   5.7729037e-02  -5.7978804e-02  -5.7737498e-02  -5.7743130e-02  -5.7743667e-02  -5.7687236e-02  -5.7735897e-02  -5.7970350e-02   0.0000000e+00   0.0000000e+00   0.0000000e+00   0.0000000e+00   0.0000000e+00   0.0000000e+00  -1.5246502e-01  -2.0590888e-02   4.8901764e+00   5.7837550e+00   5.8032548e+00   4.5540518e+00   5.3927485e+00   5.1413958e+00   2.3021156e+00  -8.0541015e-01   4.3779506e+00   0.0000000e+00   0.0000000e+00   3.7086810e+00  -3.8006565e+00  -1.4339993e+00  -1.5972786e+00   1.2852126e+00   1.5667225e+00   2.9540003e+00  -9.1054732e-01  -4.9365844e-01   3.8244449e+00   1.2599776e+00   1.1138824e+00  -4.2525142e-01   3.9642195e+00  -5.3037310e-01   1.3761540e+00   4.8765825e+00  -4.2895865e-01  -7.2066359e-01   5.3847039e-01   9.7838507e-01   7.2066338e-01  -5.3847039e-01   3.5007684e-01   3.2429328e+00   3.6888476e+00   4.0721465e+00   3.6632405e+00   2.9189156e+00   2.4384158e+00   7.6330847e-01   8.5979905e-01   6.0690046e+00   0.0000000e+00   0.0000000e+00   0.0000000e+00   0.0000000e+00   0.0000000e+00   0.0000000e+00   0.0000000e+00   0.0000000e+00   0.0000000e+00   0.0000000e+00   4.3096476e+00   0.0000000e+00   0.0000000e+00   0.0000000e+00   4.3096476e+00   0.0000000e+00   3.4171350e+00  -4.3757735e-01   3.6717927e+00   0.0000000e+00   0.0000000e+00  -5.3047304e-01   3.7093859e+00   3.3164681e-01   5.2459663e+00   1.7412447e+00   1.5609669e-01   1.7457706e-01  -3.6585560e-01   9.4100812e-01   4.5998317e+00  -9.9700757e-01   4.3500158e+00   4.0062434e+00  -1.1824736e+00   6.6022200e+00   1.3616249e+00   3.1486016e+00   3.8955671e+00   1.6370327e+00  -1.0526652e+00   3.5090473e+00   2.3619500e+00  -3.9216342e-02   4.8671885e+00  -2.3898993e+00   2.5259049e+00   2.7058787e+00   2.7964675e+00   4.3096476e+00   4.2501202e+00   4.5282067e+00   4.7541615e+00   2.6133443e+00  -1.3358644e-02  -4.5458606e-02   3.1286480e+00   2.6586652e+00   2.4474453e+00   4.7570728e+00   4.3025869e+00   6.4481541e+00   2.8813261e+00   3.6948626e+00
  -5.4656549e-01  -3.7334541e-01   0.0000000e+00   0.0000000e+00  -3.7334541e-01   0.0000000e+00   4.7975409e-01  -1.6029841e-02  -9.4130248e-01  -1.4781537e-01  -3.4318325e-01  -3.0879810e-01  -5.0824542e-01  -1.1824874e+00  -1.4599863e-01   6.6222844e-01  -1.4621149e-02  -1.0066879e-01  -8.5193361e-01  -2.6609913e-01  -2.7929721e-01  -1.6525660e-01  -6.5667703e-02   1.0731504e+00   1.6148931e-01  -1.3065747e-01  -4.4323929e-01   1.0466642e+00   1.2872138e-01  -1.5879047e-01   1.9936638e-01  -9.4659429e-01  -3.8978032e-01   3.1496827e-01  -5.7229115e-01  -2.6362508e-01   2.8125903e-02  -8.7137720e-02  -2.4917318e-01   0.0000000e+00   0.0000000e+00  -3.8622290e-01  -4.1908746e-01  -5.5401137e-01  -6.8303287e-01  -5.6440388e-01  -6.9372452e-01  -1.4963246e+00  -1.6305665e+00   0.0000000e+00   0.0000000e+00  -2.3536824e-01   1.2711087e-01  -8.3165773e-01   0.0000000e+00  -5.8029869e-02  -5.7760470e-02   5.7730745e-02  -5.7997610e-02  -5.7737504e-02  -5.7737208e-02  -5.7738797e-02  -5.7744578e-02  -5.7738408e-02  -5.7990858e-02   0.0000000e+00   0.0000000e+00   0.0000000e+00   0.0000000e+00   0.0000000e+00   0.0000000e+00  -1.5246502e-01  -2.0590888e-02  -3.7203508e-01  -5.7196609e-01  -6.8032177e-01  -3.9465145e-01  -5.6590633e-01  -6.3555743e-01  -2.3560045e-01  -1.5925818e+00  -6.5930269e-01   0.0000000e+00   0.0000000e+00   7.9483281e-01  -8.4764500e-01  -5.6411996e-01  -8.8784677e-01  -1.5096457e+00   1.2678653e+00   1.3602090e+00   3.6408506e-02   1.0263919e+00   1.8649903e-01   5.3418525e-01  -6.7564423e-01  -4.2525142e-01  -4.7306710e-01  -5.3037310e-01   9.8287085e-01  -1.5472987e-02  -4.2895865e-01  -1.0273685e+00  -7.0541207e-01   7.7854744e-01   1.0273688e+00   7.0541227e-01   9.6525490e-01  -6.0190578e-01  -6.5228289e-01   5.9251460e-01   8.8459500e-01   1.7503782e-01   9.4429330e-01  -8.4712403e-01  -9.8749278e-01  -5.0872167e-01   0.0000000e+00   0.0000000e+00   0.0000000e+00   0.0000000e+00   0.0000000e+00   0.0000000e+00   0.0000000e+00   0.0000000e+00   0.0000000e+00   0.0000000e+00  -1.5378604e-01   0.0000000e+00   0.0000000e+00   0.0000000e+00  -1.5378604e-01   0.0000000e+00  -6.9976258e-01  -4.3757735e-01  -7.4432529e-01   0.0000000e+00   0.0000000e+00  -1.3124118e+00   3.0048285e-02   7.6275311e-02  -7.2968044e-01  -5.5218854e-01   9.7735476e-01   2.6733381e+00  -3.6585560e-01  -1.5965240e+00  -6.5972476e-01   2.2672932e-01  -6.2497918e-01   4.2437424e-01   2.7434242e-01  -5.3605114e-01  -5.8906126e-01  -6.3304259e-01  -1.4132765e+00  -2.6410574e-01   1.2126495e+00  -8.0014054e-01   7.5502299e-02  -3.9216342e-02   1.7786924e-01   2.7345450e-01  -4.3151784e-01  -8.1567881e-01  -3.5562412e-01  -1.5378604e-01  -5.9507774e-01  -4.8940377e-01  -3.1751637e-01   5.4862474e-01  -1.3358644e-02  -4.5458606e-02  -5.4708796e-01  -3.8418148e-01   7.4685992e-01   1.2374235e-01  -5.0618936e-01  -3.9279152e-01  -2.3227096e-01  -5.0268262e-01
   2.4450415e-01   9.6801000e-02   0.0000000e+00   0.0000000e+00   9.6801000e-02   0.0000000e+00  -8.4973846e-01  -1.6029841e-02   1.2026887e-01  -1.4781537e-01   1.9566146e-01  -7.7162424e-01   3.6974428e-02   4.4906838e-01   1.6507111e-01  -2.2167485e-01  -1.4621149e-02  -1.0066879e-01   2.1394016e-01  -2.6609913e-01  -2.7929721e-01   3.1853002e-01  -6.5667703e-02  -5.0836777e-01  -2.6100195e-01  -1.3065747e-01   1.4811494e+00  -9.3623410e-01   4.8737209e-01  -4.6694360e-01  -6.4997994e-01   8.2833631e-02   2.2550005e-01  -9.8970108e-01   1.0738324e-01  -5.3107340e-01  -7.5478230e-01   2.9856650e-01  -2.4917318e-01   0.0000000e+00   0.0000000e+00  -7.1186277e-03   1.8529519e-01   2.5081238e-01   2.5976166e-01   1.9982358e-02   6.0287200e-01   3.3080268e-01   3.9331815e-01   0.0000000e+00   0.0000000e+00  -2.9071066e-01  -2.9618768e-01   7.4888260e-01   0.0000000e+00  -5.7974941e-02  -5.7704637e-02   5.7732537e-02  -5.7989309e-02  -5.7737504e-02  -5.7735253e-02  -5.7741827e-02  -5.7753036e-02  -5.7736121e-02  -5.7984349e-02   0.0000000e+00   0.0000000e+00   0.0000000e+00   0.0000000e+00   0.0000000e+00   0.0000000e+00  -1.5246502e-01  -2.0590888e-02  -1.0652821e-01  -3.5886979e-01  -2.9690471e-01   1.1349353e-01  -1.4918996e-01  -1.3631815e-01  -6.9624988e-02   2.1372785e-01   1.7924415e-01   0.0000000e+00   0.0000000e+00  -7.4839131e-01   7.1632067e-01   3.6126120e+00   1.6332103e-01   1.4288821e+00  -9.0992553e-03  -1.1534986e+00  -9.1054732e-01  -4.9365844e-01  -7.2298738e-01   1.3792121e+00   1.0652400e+00  -4.2525142e-01  -4.7306710e-01  -5.3037310e-01   9.3768220e-01  -8.3081560e-01  -4.2895865e-01  -2.6695238e-02  -4.7932125e-01  -6.4308552e-02   2.6695457e-02   4.7932105e-01   8.9036808e-02   1.2471061e-01  -3.2982544e-01   2.6766970e-02   1.2775040e-01   3.5903127e-01   1.8985446e-01  -2.0295103e-01  -2.9475840e-01   2.0559235e-01   0.0000000e+00   0.0000000e+00   0.0000000e+00   0.0000000e+00   0.0000000e+00   0.0000000e+00   0.0000000e+00   0.0000000e+00   0.0000000e+00   0.0000000e+00   1.6031279e-01   0.0000000e+00   0.0000000e+00   0.0000000e+00   1.6031279e-01   0.0000000e+00   8.4407401e-01  -4.3757735e-01   8.6360693e-01   0.0000000e+00   0.0000000e+00   1.6642699e-01  -6.1254720e-01   6.3016194e-01  -5.3863433e-01   8.9527746e-01  -7.5106000e-01   1.3614938e-02  -3.6585560e-01   7.2252228e-01   1.4943778e-01  -9.4554722e-01   2.2379449e-01   4.3780137e-01  -1.1385084e+00  -5.3605114e-01  -9.8299544e-01  -2.5589749e-01   5.7483163e-01   9.8982297e-01  -3.9277708e-01   1.0733464e+00  -1.2678221e+00  -3.9216342e-02  -7.1010155e-01  -2.0250107e-01   2.8368822e-01   8.4792216e-01   1.5683021e-01   1.6031279e-01   1.4650721e-01   1.6902092e-01   2.3930333e-02   5.0146173e-01  -1.3358644e-02  -4.5458606e-02  -5.4708796e-01   5.1471687e-01  -1.0059893e+00  -3.1714617e-01   7.6123953e-02  -8.3919912e-02  -7.3952469e-02   1.9048998e-01
   1.3347521e+00   9.5692868e-01   0.0000000e+00   0.0000000e+00   9.5692868e-01   0.0000000e+00  -4.0657427e-01  -1.6029841e-02   2.8500238e+00  -1.4781537e-01   6.8062171e-01   1.5402805e-01   1.6726340e+00   2.4885131e+00   6.7325329e-01  -1.9017662e-01  -1.4621149e-02  -1.0066879e-01   1.8127508e+00   7.9727922e+00  -2.7929721e-01  -2.6201392e-01  -6.5667703e-02  -1.5627132e+00   5.8398058e-01  -1.3065747e-01  -4.4323929e-01  -5.8833043e-01  -4.5279356e-01  -1.5879047e-01  -8.3602724e-01   2.7299340e+00   7.8950706e-01  -3.3736640e-01   1.7580210e+00  -2.6362508e-01  -9.2627649e-01  -1.4223832e-01  -2.4917318e-01   0.0000000e+00   0.0000000e+00   1.6340847e+00   1.6918365e+00   1.2625282e+00   1.5547889e+00   1.6741400e+00   1.4835487e+00   1.7443151e+00   2.2987770e+00   0.0000000e+00   0.0000000e+00   1.0764347e+00   4.7228608e-01   4.8545921e-01   0.0000000e+00  -5.7384189e-02  -5.7732113e-02   5.7736880e-02  -5.7408995e-02  -5.7737504e-02  -5.7734702e-02  -5.7736586e-02  -5.7718708e-02  -5.7737771e-02  -5.7408377e-02   0.0000000e+00   0.0000000e+00   0.0000000e+00   0.0000000e+00   0.0000000e+00   0.0000000e+00  -1.5246502e-01  -2.0590888e-02   1.4471680e+00   9.8246283e-01   1.8167865e-01   1.5580906e+00   1.1033500e+00   2.6849050e-01   4.0472547e-01   3.9171746e+00   1.8329121e+00   0.0000000e+00   0.0000000e+00  -2.6207891e-01   2.2347204e-01   1.0426936e-01  -2.3224734e-01   2.3546223e+00  -5.5514904e-01  -6.7080564e-01  -9.1054732e-01  -4.9365844e-01   3.1003691e-01  -5.2273939e-01  -6.7564423e-01   6.7229377e+00  -4.7306710e-01   1.4812948e+00  -8.7102964e-01   1.3499733e-01  -4.2895865e-01   8.6110891e-01   4.8193160e-01  -9.4500127e-01  -8.6110909e-01  -4.8193180e-01  -5.8780435e-01   1.9121792e+00   1.5001965e+00  -6.0116077e-01  -5.6909080e-01   8.0237076e-01  -4.0742104e-01   7.6330847e-01   8.5979905e-01   5.5493472e-01   0.0000000e+00   0.0000000e+00   0.0000000e+00   0.0000000e+00   0.0000000e+00   0.0000000e+00   0.0000000e+00   0.0000000e+00   0.0000000e+00   0.0000000e+00   1.4141053e+00   0.0000000e+00   0.0000000e+00   0.0000000e+00   1.4141053e+00   0.0000000e+00   3.2946181e-01   2.2850049e+00   2.1689537e-01   0.0000000e+00   0.0000000e+00   3.3128781e+00   5.9355564e-01  -9.5371093e-01  -4.1322704e-01  -1.0346772e+00   1.4345909e+00  -8.3014677e-01   4.6585241e+00   2.5461048e+00  -6.5972476e-01   2.1219105e+00   1.8768292e+00   3.8230820e-02   2.8742798e-01  -6.5905176e-01   1.9015182e+00  -5.5432947e-02   1.6597861e+00  -8.4027683e-01   1.6431274e+00   2.7207692e-02   1.0729211e+00  -3.9216342e-02  -1.4794228e-01  -1.3825051e+00   1.4632376e+00   4.1437039e-01   1.5357190e+00   1.4141053e+00   1.8414160e+00   1.5595402e+00   1.2394928e+00  -5.8635167e-01  -1.3358644e-02  -4.5458606e-02  -5.4708796e-01   1.7405963e+00  -7.1402377e-01  -5.0644356e-02   2.0267274e+00   7.9412236e-01   2.1952793e+00   1.8464023e+00
   1.8106352e+00   1.0072864e+00   0.0000000e+00   0.0000000e+00   1.0072864e+00   0.0000000e+00   3.1387392e+00  -1.6029841e-02  -1.6995677e+00  -1.4781537e-01   2.1355025e+00   2.9309849e+00   1.7816779e+00   1.4008093e+00   1.8289676e+00  -7.6032544e-01  -1.4621149e-02  -1.0066879e-01   1.4130482e+00  -2.6609913e-01  -2.7929721e-01   2.2536765e+00  -6.5667703e-02  -1.5627132e+00   3.9639107e+00  -1.3065747e-01  -4.4323929e-01  -8.0913909e-01   1.8577411e+00  -1.5879047e-01  -8.5572224e-01  -1.6819000e+00   2.1738879e+00   3.1496827e-01   1.8551174e+00  -2.6362508e-01  -9.4443089e-01   2.9433954e+00  -2.4917318e-01   0.0000000e+00   0.0000000e+00   1.8670154e+00   1.6953225e+00   1.4848572e+00   1.1844809e+00   1.6707128e+00   1.8510210e+00   2.0600682e+00   1.4050427e+00   0.0000000e+00   0.0000000e+00   1.0031138e+00   6.1672595e-01   1.5391528e+00   0.0000000e+00  -5.1203214e-02  -5.7606943e-02   5.7727566e-02  -5.1750946e-02  -5.7737483e-02  -5.7734853e-02  -5.7740435e-02  -5.7320595e-02  -5.7734104e-02  -5.1741036e-02   0.0000000e+00   0.0000000e+00   0.0000000e+00   0.0000000e+00   0.0000000e+00   0.0000000e+00  -1.5246502e-01  -2.0590888e-02   1.5745609e+00   5.3932892e-01  -1.7898648e-01   2.3129547e+00   1.1156084e+00   1.8280679e-01   6.1168764e-01  -1.4857259e+00   1.2919977e+00   0.0000000e+00   0.0000000e+00   2.1380892e+00  -2.2089553e+00  -1.1955647e+00  -1.2262515e+00   5.7059901e-01   1.7442227e-01  -9.1215209e-01   1.3523414e+00   1.2549723e+00   1.3430612e+00  -5.2273939e-01  -6.2700187e-01  -4.2525142e-01  -4.7306710e-01  -5.3037310e-01   5.2604676e+00   1.3499733e-01   5.9680581e-01  -1.5986617e+00   1.8003798e-01   2.6793068e+00   1.5986619e+00  -1.8003798e-01   3.9156061e-01   8.1303061e-02   9.4482378e-01   3.8700184e+00   2.7125609e+00   8.4592834e-01   1.0282474e+00   7.6330847e-01   8.5979905e-01   1.0543839e+00   0.0000000e+00   0.0000000e+00   0.0000000e+00   0.0000000e+00   0.0000000e+00   0.0000000e+00   0.0000000e+00   0.0000000e+00   0.0000000e+00   0.0000000e+00   1.1903444e+00   0.0000000e+00   0.0000000e+00   0.0000000e+00   1.1903444e+00   0.0000000e+00   1.3586862e+00   2.2850049e+00   1.0839292e+00   0.0000000e+00   0.0000000e+00  -2.0874228e+00   4.4491286e+00  -9.5371093e-01   2.4541303e+00   6.0432647e-02   3.9044204e-02  -7.4533243e-01  -3.6585560e-01  -1.3487921e+00   2.1723440e+00   2.4718942e-01   1.2836842e+00   6.9869194e-01   4.6971329e+00  -1.3810792e-01   3.4325029e+00  -7.6215534e-01  -1.7243570e-02   3.2001664e-01   9.4756765e-02   1.0941045e+00   3.2840281e-01  -3.9216342e-02   2.8594161e+00  -1.4422804e+00   1.5178792e+00   1.1443102e+00   1.5402834e+00   1.1903444e+00   1.3757171e+00   1.2257235e+00   1.0726883e+00  -2.9110204e-01  -1.3358644e-02  -4.5458606e-02  -5.4708796e-01   5.1329018e-01  -1.0974800e-01   2.6010738e+00   1.8435686e+00   1.0276442e+00   2.8813261e+00   2.1929886e+00
  -3.5649556e-01  -3.0073187e-01   0.0000000e+00   0.0000000e+00  -3.0073187e-01   0.0000000e+00  -4.0657427e-01  -1.6029841e-02  -1.8303723e-01  -1.4781537e-01  -5.5872114e-01  -3.0879810e-01  -2.9015748e-01  -3.6670951e-01  -4.6615503e-01   3.5221766e-01  -1.4621149e-02  -1.0066879e-01  -1.8576250e-01  -2.6609913e-01  -2.7929721e-01  -7.4580054e-01  -6.5667703e-02   1.8804959e-02  -6.8349322e-01  -1.3065747e-01   1.4811494e+00  -2.2650822e-01  -8.0207355e-01  -4.6694360e-01  -4.6797718e-01  -6.4227500e-02  -5.4360041e-01   9.6730295e-01  -2.8100213e-01  -2.6362508e-01  -1.9556213e-01  -6.9324435e-01   3.4884245e+00   0.0000000e+00   0.0000000e+00  -3.0911239e-01  -3.3747109e-01  -3.6180212e-01  -2.4697862e-01  -2.6760118e-01  -3.9471398e-01  -2.2798513e-01  -4.4046314e-02   0.0000000e+00   0.0000000e+00  -2.4794751e-01  -2.2539389e-01  -3.0481095e-01   0.0000000e+00  -5.8008415e-02  -5.7764660e-02   5.7736720e-02  -5.7986638e-02  -5.7737504e-02  -5.7738659e-02  -5.7739009e-02  -5.7730441e-02  -5.7737659e-02  -5.7985860e-02   0.0000000e+00   0.0000000e+00   0.0000000e+00   0.0000000e+00   0.0000000e+00   0.0000000e+00  -1.5246502e-01  -2.0590888e-02  -3.0925055e-01  -2.1987906e-01  -3.1900958e-01  -5.2378001e-01  -4.2937087e-01  -4.5553364e-01  -2.7986118e-01  -1.5982251e-01  -1.6561591e-01   0.0000000e+00   0.0000000e+00  -7.5201245e-01   7.1999049e-01   3.0762027e-02   4.7803445e-01   3.6855271e-01  -5.5482697e-01   1.5426242e+00  -9.1054732e-01   8.9218435e-02  -7.2298738e-01  -5.2273939e-01  -3.2746738e-01  -4.2525142e-01  -4.7306710e-01   1.2063310e+00  -8.7102964e-01  -1.5472987e-02  -4.2895865e-01   7.7511185e-01  -8.6960638e-01  -7.5237877e-01  -7.7511180e-01   8.6960625e-01  -6.0342768e-01   4.6502658e-02  -8.2783546e-01  -6.9975560e-01  -7.5608091e-01   1.3469316e-01  -6.3127310e-01  -5.5431781e-01  -6.7961110e-01  -2.6056204e-01   0.0000000e+00   0.0000000e+00   0.0000000e+00   0.0000000e+00   0.0000000e+00   0.0000000e+00   0.0000000e+00   0.0000000e+00   0.0000000e+00   0.0000000e+00  -2.7213863e-01   0.0000000e+00   0.0000000e+00   0.0000000e+00  -2.7213863e-01   0.0000000e+00  -1.8515039e-01   2.2850049e+00  -6.5182340e-02   0.0000000e+00   0.0000000e+00  -1.1721770e-01  -2.3571556e-01  -9.0269665e-01  -7.2968044e-01   1.1773970e+00   8.6396016e-01  -7.4533243e-01  -3.6585560e-01   4.5156551e-01  -6.5972476e-01  -1.5340559e-01  -1.5136712e-01  -2.9199965e-01  -1.9279109e-01   5.0010673e-02   7.9682774e-01  -4.7674822e-01  -1.3116385e-01   1.3297549e-01  -2.7467952e-01   4.1807814e-02  -7.3838923e-01  -3.9216342e-02   3.1357019e-01   9.7763844e-02  -9.9545642e-02  -5.7791383e-02  -1.3153317e-01  -2.7213863e-01  -2.0862042e-01  -1.9472419e-01  -2.3473551e-01   2.3102427e+00  -1.3358644e-02  -4.5458606e-02   6.5534746e-02  -6.2252285e-01   3.0124634e-01   7.9866774e-01  -3.0431566e-01  -2.8817372e-01  -3.3781663e-01  -3.1013467e-01
  -5.0598624e-01  -5.3005941e-01   0.0000000e+00   0.0000000e+00  -5.3005941e-01   0.0000000e+00   1.8092466e+00  -1.6029841e-02  -7.8964943e-01  -1.4781537e-01  -3.4318325e-01   1.5425065e+00  -1.8111351e-01  -5.0267249e-01  -3.5336064e-01  -1.0314382e-01  -1.4621149e-02  -1.0066879e-01  -5.8546517e-01  -2.6609913e-01  -2.7929721e-01  -4.5552857e-01  -6.5667703e-02  -1.5627132e+00   2.6964369e+00  -1.3065747e-01  -4.4323929e-01   4.9072111e-01  -4.5539425e-01  -7.7509673e-01  -9.2662423e-01  -7.9953316e-01  -3.3850696e-01  -3.3736640e-01  -1.8390579e-01  -7.9852172e-01  -1.0097867e+00  -3.2037117e-02  -2.4917318e-01   0.0000000e+00   0.0000000e+00  -1.0032420e-01  -4.3410319e-01  -6.4890690e-01  -7.3046081e-01  -2.1890168e-01  -5.2249520e-01  -5.8902995e-01  -7.1883779e-01   0.0000000e+00   0.0000000e+00   1.0512393e+00   1.2020793e+00  -8.3165773e-01   0.0000000e+00  -5.8015204e-02  -5.7755043e-02   5.7740556e-02  -5.7985585e-02  -5.7737500e-02  -5.7734471e-02  -5.7733074e-02  -5.7754352e-02  -5.7737128e-02  -5.7988647e-02   0.0000000e+00   0.0000000e+00   0.0000000e+00   0.0000000e+00   0.0000000e+00   0.0000000e+00  -1.5246502e-01  -2.0590888e-02  -1.8052661e-01  -4.8768905e-01  -7.4626511e-01   5.5341008e-02  -2.6664290e-01  -5.5921646e-01  -7.1624952e-02  -1.4412026e+00  -6.4121770e-01   0.0000000e+00   0.0000000e+00   1.1204263e+00  -1.1776146e+00  -8.9136626e-01  -8.7283872e-01  -1.2502427e+00  -1.0411808e+00  -9.1215209e-01   1.6277766e+00   2.1921457e+00   3.1003691e-01  -5.2273939e-01  -6.7564423e-01  -4.2525142e-01  -4.7306710e-01   1.4812948e+00   1.4282818e+00   1.3499733e-01   5.9680581e-01  -2.0275327e+00   6.2169177e-01   2.1576771e+00   2.0275325e+00  -6.2169177e-01   1.4349985e+00  -1.3333543e+00   1.4272021e-01   1.1987750e+00   1.2398545e+00  -8.0137571e-01   9.8854330e-01  -8.4712403e-01  -9.8749278e-01  -4.1271121e-01   0.0000000e+00   0.0000000e+00   0.0000000e+00   0.0000000e+00   0.0000000e+00   0.0000000e+00   0.0000000e+00   0.0000000e+00   0.0000000e+00   0.0000000e+00  -6.3789747e-01   0.0000000e+00   0.0000000e+00   0.0000000e+00  -6.3789747e-01   0.0000000e+00  -6.9976258e-01   2.2850049e+00  -6.5730525e-01   0.0000000e+00   0.0000000e+00  -1.8921215e+00   2.7997907e+00  -9.5371093e-01   6.4760717e-01  -4.8712228e-01   1.0541704e+00   1.1193110e-01  -3.6585560e-01  -1.3487921e+00  -5.2102230e-01  -7.0336951e-01  -6.4403325e-01   3.6846138e-01   2.8107484e+00  -6.5905176e-01   3.2351013e+00  -7.6215534e-01  -1.6880735e+00  -2.6013010e-01  -4.4352805e-01  -8.1974598e-01   2.9647915e-01  -3.9216342e-02   1.5542345e+00  -4.6396928e-02   1.9416920e-03  -7.5342587e-01   3.3388547e-02  -6.3789747e-01  -5.2546586e-01  -5.1127452e-01  -4.6859191e-01  -2.9110204e-01  -1.3358644e-02  -4.5458606e-02  -5.4708796e-01  -9.6002074e-01  -7.1402377e-01   1.3520499e+00  -1.4245089e-01  -3.0561002e-01   4.0100302e-01  -7.9077139e-02
  -2.0150466e-02   1.5388779e-01   0.0000000e+00   0.0000000e+00   1.5388779e-01   0.0000000e+00   3.6589909e-02  -1.6029841e-02  -3.1384178e-02  -1.4781537e-01  -7.3760895e-02  -3.0879810e-01   1.4601840e-01  -9.4783546e-02   4.3311789e-01   1.5558312e+00  -1.4621149e-02  -1.0066879e-01  -1.8576250e-01  -2.6609913e-01   7.9167594e-01  -2.6201392e-01  -6.5667703e-02   1.0731504e+00  -2.6100195e-01  -1.3065747e-01   1.4811494e+00  -9.5474375e-01   5.9938442e-02  -1.5879047e-01  -3.3618210e-01  -6.4227500e-02  -3.0866771e-02   3.1496827e-01   2.0447958e-01   3.8232425e-03  -1.4156842e-01  -3.2037117e-02  -2.4917318e-01   0.0000000e+00   0.0000000e+00   9.3417123e-02   8.5533947e-02  -2.3607020e-01  -2.6207518e-01   1.5471689e-01   1.8882040e-01  -2.5690032e-01  -3.4270229e-01   0.0000000e+00   0.0000000e+00   4.5656513e-01   4.7869816e-01   7.4888260e-01   0.0000000e+00  -5.7998433e-02  -5.7744999e-02   5.7736506e-02  -5.7989302e-02  -5.7737504e-02  -5.7738807e-02  -5.7741138e-02  -5.7735275e-02  -5.7737710e-02  -5.7988311e-02   0.0000000e+00   0.0000000e+00   0.0000000e+00   0.0000000e+00   0.0000000e+00   0.0000000e+00  -1.5246502e-01  -2.0590888e-02   2.0524290e-02  -9.8780626e-02  -1.4578485e-01   7.9319387e-04  -1.0087273e-01  -1.4980199e-01  -1.1465545e-01  -5.4361322e-01   7.2311853e-02   0.0000000e+00   0.0000000e+00   6.3060571e-01  -6.8121062e-01  -4.1079306e-01  -7.7213791e-01  -1.4401443e-01  -9.2044534e-01   1.6118694e+00  -9.1054732e-01  -4.9365844e-01   1.8266840e+00   5.3418525e-01  -2.8394532e-01  -4.2525142e-01  -4.7306710e-01   5.8938945e-01   1.2355536e+00  -1.5472987e-02  -4.2895865e-01  -9.2872197e-01  -7.6712937e-02   7.6199001e-01   9.2872198e-01   7.6713132e-02   8.2854407e-01  -3.3514224e-01   4.6105815e-02   7.6864832e-01   1.0078012e+00   1.1976893e-01   9.9067391e-01  -2.0295103e-01  -2.9475840e-01   3.8226504e-01   0.0000000e+00   0.0000000e+00   0.0000000e+00   0.0000000e+00   0.0000000e+00   0.0000000e+00   0.0000000e+00   0.0000000e+00   0.0000000e+00   0.0000000e+00   1.2716102e-01   0.0000000e+00   0.0000000e+00   0.0000000e+00   1.2716102e-01   0.0000000e+00   8.4407401e-01  -4.3757735e-01   1.0515068e+00   0.0000000e+00   0.0000000e+00  -1.9954248e-01  -6.9163532e-01   1.2409209e+00  -4.6727981e-01   8.9527746e-01   8.3835490e-01  -8.3014677e-01  -3.6585560e-01  -3.8352004e-01   1.4943778e-01   3.5879980e-01  -3.7252889e-04   4.2437424e-01   3.4402295e-01  -2.9996780e-01  -7.6941667e-01   3.8966622e-01  -3.4104511e-01   1.2695170e+00  -5.1810230e-01   1.1408060e+00  -8.7609374e-01  -3.9216342e-02   1.0302929e-01  -3.2596451e-01   3.7092908e-01   9.3570440e-01   2.7120565e-01   1.2716102e-01   3.8452503e-02   5.2760618e-02   1.2865057e-01   1.4655997e+00  -1.3358644e-02  -4.5458606e-02   6.5534746e-02  -1.5899302e-01   7.8680543e-01   3.5905126e-01   2.2282180e-01  -1.8533786e-02  -1.2672530e-01   2.2899957e-01
   3.5935675e-02   3.1910192e-01   0.0000000e+00   0.0000000e+00   3.1910192e-01   0.0000000e+00   4.7975409e-01  -1.6029841e-02   1.6367994e+00  -1.4781537e-01  -1.2764537e-01  -3.0879810e-01   2.5506237e-01   1.7714242e-01  -1.0787960e-01  -2.9598885e-02  -1.4621149e-02  -1.0066879e-01   3.4717438e-01  -2.6609913e-01  -2.7929721e-01  -4.5552857e-01  -6.5667703e-02   5.4597769e-01  -2.6100195e-01  -1.3065747e-01  -4.4323929e-01  -9.0083803e-01  -3.2345164e-01  -1.5879047e-01  -4.2687985e-01   1.7005061e+00  -3.0866771e-02  -9.8970108e-01   3.9867226e-01  -2.6362508e-01  -5.4913370e-01  -5.8304314e-01  -2.4917318e-01   0.0000000e+00   0.0000000e+00   7.8948259e-02   8.5782232e-03   1.0877298e-01   2.5440184e-01   3.4097709e-01   1.1022026e-02   6.5102109e-02   3.3541194e-01   0.0000000e+00   0.0000000e+00  -4.1323321e-01  -3.4200392e-01   2.2203583e-01   0.0000000e+00  -5.8021085e-02  -5.7762034e-02   5.7733821e-02  -5.7991275e-02  -5.7737504e-02  -5.7733834e-02  -5.7734287e-02  -5.7745612e-02  -5.7737871e-02  -5.7987599e-02   0.0000000e+00   0.0000000e+00   0.0000000e+00   0.0000000e+00   0.0000000e+00   0.0000000e+00  -1.5246502e-01  -2.0590888e-02  -2.3319863e-02   6.9571354e-02  -1.7528330e-01  -3.2008516e-01  -2.1847946e-01  -3.5840665e-01  -2.6897525e-01   4.0339699e-01   2.2418865e-01   0.0000000e+00   0.0000000e+00   1.3184231e-02  -5.5490749e-02  -1.6013122e-01  -4.4258857e-01   6.3419459e-01   1.7101020e-01   2.2769880e-01  -5.4614838e-01  -4.9365844e-01  -7.2298738e-01   1.1927981e+00  -6.7564423e-01  -4.2525142e-01  -4.7306710e-01  -1.0907425e-01   9.2049002e-02  -5.2987495e-01  -4.2895865e-01   1.5504072e-01  -1.1185328e+00  -4.0448215e-01  -1.5504057e-01   1.1185326e+00   7.1448710e-02  -2.7011696e-02  -1.0008236e+00  -3.6549599e-01  -1.5074254e-01   4.3947951e-01   7.9681032e-02  -3.5160650e-01  -4.5969506e-01  -9.6017691e-03   0.0000000e+00   0.0000000e+00   0.0000000e+00   0.0000000e+00   0.0000000e+00   0.0000000e+00   0.0000000e+00   0.0000000e+00   0.0000000e+00   0.0000000e+00  -8.5548948e-02   0.0000000e+00   0.0000000e+00   0.0000000e+00  -8.5548948e-02   0.0000000e+00   3.2946181e-01  -4.3757735e-01   3.2160862e-01   0.0000000e+00   0.0000000e+00   6.8271973e-01  -1.3473835e-01   1.3354257e+00  -7.2968044e-01  -4.3327662e-01  -5.6084972e-01  -8.3014677e-01  -3.6585560e-01   1.2601350e+00  -6.5972476e-01  -4.1358089e-01   2.4389897e-01  -1.0083735e+00   9.1238122e-01  -6.5905176e-01   7.6274951e-02   9.3329882e-01   7.6624859e-01  -4.1780991e-01  -1.0526652e+00   8.4376188e-02   1.1694352e+00  -3.9216342e-02  -9.6328535e-02  -3.5064986e-01   5.3673036e-01   3.6427411e-01   4.2687810e-01  -8.5548948e-02   2.3571076e-01   3.0254761e-01   2.9524338e-01  -8.5868831e-02  -1.3358644e-02  -4.5458606e-02   6.5534746e-02  -1.0800122e-01   6.6133985e-01  -4.4845096e-01   7.5310523e-02  -4.0640524e-02   1.3713886e-01   3.4452834e-01
   2.3401937e-02   8.9459582e-02   0.0000000e+00   0.0000000e+00   8.9459582e-02   0.0000000e+00   3.6589909e-02  -1.6029841e-02  -7.8964943e-01  -1.4781537e-01   1.4177699e-01   1.5402805e-01  -1.8111351e-01   4.1179436e-02   2.0471467e-01   6.2319016e-02  -1.4621149e-02  -1.0066879e-01  -1.8576250e-01   1.7936237e+00  -2.7929721e-01   4.1528734e-01  -6.5667703e-02  -5.0836777e-01   1.6148931e-01  -1.3065747e-01  -4.4323929e-01   5.2886254e-01   2.2977470e-01   4.5751580e-01   8.0604235e-01  -7.9953316e-01   7.1679958e-02  -3.3736640e-01  -2.8100213e-01   5.3871988e-01   9.7880013e-01   4.0876770e-01  -2.4917318e-01   0.0000000e+00   0.0000000e+00  -8.5524723e-02   6.7831209e-02   3.1246857e-02  -1.0080977e-01  -1.9380752e-01  -4.3518769e-02  -5.9210677e-02  -2.6886899e-01   0.0000000e+00   0.0000000e+00  -2.4604187e-01  -1.1866336e-02  -4.1387562e-02   0.0000000e+00  -5.8022466e-02  -5.7758959e-02   5.7738078e-02  -5.7986180e-02  -5.7737504e-02  -5.7735496e-02  -5.7736226e-02  -5.7753643e-02  -5.7737450e-02  -5.7986761e-02   0.0000000e+00   0.0000000e+00   0.0000000e+00   0.0000000e+00   0.0000000e+00   0.0000000e+00  -1.5246502e-01  -2.0590888e-02   2.1077000e-02   1.0203094e-01  -8.2450012e-02   3.6735022e-01   4.3438830e-01   1.5338114e-01   3.5182120e-01   2.1372785e-01  -7.5501995e-02   0.0000000e+00   0.0000000e+00  -1.0181580e-01   6.1054927e-02  -2.1040260e-01  -1.7499824e-01   8.3590765e-02   6.5813652e-01  -2.8584827e-02   2.5060021e-01  -4.9365844e-01   1.8649903e-01  -5.2273939e-01  -6.7564423e-01   1.3617958e+00  -4.7306710e-01   4.7546087e-01  -5.5000341e-01  -1.5472987e-02   8.3923573e-02   5.6025729e-01  -4.1467286e-01  -4.7113340e-01  -5.6025708e-01   4.1467267e-01  -4.9115574e-01   3.0879293e-01  -3.0611130e-01  -3.7738787e-01  -4.8527793e-01   2.3903858e-01  -4.7042102e-01   7.6330847e-01   8.5979905e-01  -1.7558145e-01   0.0000000e+00   0.0000000e+00   0.0000000e+00   0.0000000e+00   0.0000000e+00   0.0000000e+00   0.0000000e+00   0.0000000e+00   0.0000000e+00   0.0000000e+00   6.5904347e-02   0.0000000e+00   0.0000000e+00   0.0000000e+00   6.5904347e-02   0.0000000e+00  -1.8515039e-01  -4.3757735e-01   4.6792804e-02   0.0000000e+00   0.0000000e+00  -8.4777391e-02   6.8532844e-01  -9.2963333e-01  -7.2968044e-01   8.9527746e-01   1.3175385e+00   6.1429298e-01   8.9023933e-01  -1.3487921e+00  -2.5514350e-01   1.1737379e+00  -8.3892343e-02  -2.9199965e-01  -3.8600167e-02   2.2365866e-01   5.9428624e-01  -7.6215534e-01  -1.2106935e+00   1.1356142e+00   1.3778420e+00   8.7690992e-02  -1.3090312e-02  -3.9216342e-02  -2.5461065e-01  -1.6604480e-01  -9.9545642e-02   8.2060867e-02  -1.0859140e-02   6.5904347e-02  -1.0958244e-01  -2.4918030e-03   1.1052381e-01  -4.3872683e-01  -1.3358644e-02  -4.5458606e-02   6.5534746e-02   3.5122060e-01  -8.8915113e-01  -2.1576373e-01  -4.5019077e-02  -2.3991253e-01  -1.7949813e-01  -3.1013467e-01
  -1.9732484e-01   2.1465293e-01   0.0000000e+00   0.0000000e+00   2.1465293e-01   0.0000000e+00   1.8092466e+00  -1.6029841e-02   8.7853412e-01  -1.4781537e-01  -3.4318325e-01   6.1685419e-01   1.4601840e-01  -7.7459846e-01   2.6434341e-01   2.1768001e+00  -1.4621149e-02  -1.0066879e-01  -7.1869939e-01  -2.6609913e-01  -2.7929721e-01  -7.4580054e-01  -6.5667703e-02   3.1818414e+00  -2.6100195e-01  -1.3065747e-01   3.4055380e+00  -4.5999079e-01  -2.9893882e-01  -1.5879047e-01  -2.8597431e-01   8.1813929e-01  -3.3850696e-01  -3.3736640e-01   1.0738324e-01  -2.6362508e-01  -4.1925016e-01  -6.3814374e-01  -2.4917318e-01   0.0000000e+00   0.0000000e+00   2.0842143e-01   1.1400680e-01  -8.3059861e-01  -7.9249366e-01   9.1949675e-02   2.0772163e-01  -9.6449107e-01  -9.2698913e-01   0.0000000e+00   0.0000000e+00   1.1085935e+00   1.1306037e+00   7.4888260e-01   0.0000000e+00  -5.7962260e-02  -5.7726094e-02   5.7740158e-02  -5.7976109e-02  -5.7737504e-02  -5.7738050e-02  -5.7743774e-02  -5.7727890e-02  -5.7738382e-02  -5.7978768e-02   0.0000000e+00   0.0000000e+00   0.0000000e+00   0.0000000e+00   0.0000000e+00   0.0000000e+00  -1.5246502e-01  -2.0590888e-02   2.0744076e-01   9.7434766e-03   5.2636260e-02   1.5865173e-01  -1.3900337e-02   1.1866004e-02  -3.4018506e-02  -6.2642654e-01   2.9917593e-02   0.0000000e+00   0.0000000e+00   9.3846678e-01  -9.9320947e-01  -5.9903467e-01  -3.3125455e-01  -5.0611421e-01  -1.1005547e+00  -6.0214824e-02   3.6408506e-02   5.8695944e-01   9.5876090e-01   1.2276903e-01  -6.7564423e-01   3.7527875e+00   8.6211782e-01   1.0106883e+00  -8.7102964e-01  -8.3081560e-01   6.1294697e+00  -4.9051177e-01   1.0915174e+00  -1.6411956e-02   4.9051156e-01  -1.0915172e+00   7.5448161e-01  -1.8650996e-01   1.1127619e+00   2.6766970e-02   5.3134750e-01  -5.3014853e-01   8.6656882e-01  -2.0295103e-01  -2.9475840e-01   3.1615471e-01   0.0000000e+00   0.0000000e+00   0.0000000e+00   0.0000000e+00   0.0000000e+00   0.0000000e+00   0.0000000e+00   0.0000000e+00   0.0000000e+00   0.0000000e+00   5.8581913e-02   0.0000000e+00   0.0000000e+00   0.0000000e+00   5.8581913e-02   0.0000000e+00   8.4407401e-01   2.2850049e+00   7.8702976e-01   0.0000000e+00   0.0000000e+00  -5.8832490e-01   1.8066189e+00   3.0989133e+00  -5.3177227e-01  -1.0346772e+00  -6.9555527e-01   9.8429231e-02  -3.6585560e-01  -6.0559620e-01  -6.5972476e-01   4.3423521e-01   4.3677687e-02   4.3780137e-01   1.7191762e+00  -5.9800116e-01  -9.1097679e-01  -9.2807709e-02   2.2997110e-01  -1.0550073e+00   1.7792192e-01   1.0840075e+00  -9.6884312e-01  -3.9216342e-02   2.4697324e+00  -4.2382318e-01   2.8368822e-01   7.6135968e-01   2.8096804e-01   5.8581913e-02  -3.6084812e-02  -3.5873474e-02   1.6144439e-01   3.3934756e+00  -1.3358644e-02  -4.5458606e-02   5.1912172e+00  -9.2408518e-01   4.1015246e-01   2.8215209e+00   3.4685401e-01  -3.9706436e-02   8.4366026e-02   1.5198040e-01
  -2.8644558e-01   1.0041548e-01   0.0000000e+00   0.0000000e+00   1.0041548e-01   0.0000000e+00   9.2291828e-01  -1.6029841e-02   1.0301872e+00  -1.4781537e-01  -3.4318325e-01  -3.0879810e-01  -7.2069541e-02  -3.6670951e-01  -2.0401100e-01   4.4810555e-01  -1.4621149e-02  -1.0066879e-01  -1.8576250e-01  -2.6609913e-01  -2.7929721e-01  -5.5228589e-01  -6.5667703e-02   1.0731504e+00  -2.6100195e-01  -1.3065747e-01  -4.4323929e-01  -8.9676574e-01  -3.0631324e-01  -1.5879047e-01  -2.3204761e-01   9.6520042e-01  -2.8723359e-01  -9.8970108e-01   1.0286894e-02  -2.6362508e-01  -3.6954175e-01  -5.8304314e-01  -2.4917318e-01   0.0000000e+00   0.0000000e+00  -1.8189931e-01  -2.4447752e-01  -2.7269630e-01  -2.1513883e-01  -2.0003321e-02  -3.3034119e-01  -5.3878173e-01  -4.5594753e-01   0.0000000e+00   0.0000000e+00  -2.9072189e-01  -1.5103296e-01   4.8545921e-01   0.0000000e+00  -5.8021592e-02  -5.7761821e-02   5.7737752e-02  -5.7988477e-02  -5.7737504e-02  -5.7736647e-02  -5.7734206e-02  -5.7749211e-02  -5.7737871e-02  -5.7988731e-02   0.0000000e+00   0.0000000e+00   0.0000000e+00   0.0000000e+00   0.0000000e+00   0.0000000e+00  -1.5246502e-01  -2.0590888e-02  -2.3315799e-01  -1.0733787e-01  -1.3358951e-01  -4.5587550e-01  -3.3031642e-01  -3.0706974e-01  -2.7597504e-01  -6.1416927e-01  -1.6428139e-01   0.0000000e+00   0.0000000e+00   3.4440993e-01  -3.9116826e-01  -4.3847610e-01  -6.8243863e-01  -7.9503232e-01   6.5537642e-01   1.3861081e+00  -1.0329220e-01  -4.9365844e-01  -7.2298738e-01   1.1927981e+00  -6.7564423e-01  -4.2525142e-01  -4.7306710e-01  -1.0907425e-01   4.1307527e-01  -5.2987495e-01  -4.2895865e-01  -7.2380972e-02  -9.4888554e-01  -4.6289260e-02   7.2380902e-02   9.4888547e-01   1.4451959e-01  -3.0372226e-01  -8.9459926e-01  -1.4172317e-01  -2.9355973e-02   1.6830817e-01   7.9681032e-02   7.6330847e-01   8.5979905e-01   5.3987374e-02   0.0000000e+00   0.0000000e+00   0.0000000e+00   0.0000000e+00   0.0000000e+00   0.0000000e+00   0.0000000e+00   0.0000000e+00   0.0000000e+00   0.0000000e+00  -2.7406352e-01   0.0000000e+00   0.0000000e+00   0.0000000e+00  -2.7406352e-01   0.0000000e+00   3.2946181e-01  -4.3757735e-01   7.0470448e-01   0.0000000e+00   0.0000000e+00  -8.0433925e-03  -1.3473835e-01   1.9692624e+00  -7.2968044e-01  -4.3327662e-01  -4.2184992e-01  -8.3014677e-01  -3.6585560e-01   1.9695202e-01  -6.5972476e-01   2.0851757e-01  -1.9182911e-01  -1.0083735e+00   1.3983544e+00  -6.5905176e-01   2.5663035e-01   6.9545955e-01  -1.3736348e-01  -4.1780991e-01  -4.7895423e-01   9.0247621e-01  -5.9936357e-01  -3.9216342e-02   1.8088002e-01  -7.0510235e-02   1.9327489e-01   5.9605952e-01   6.9159405e-02  -2.7406352e-01  -1.3539625e-01  -6.8104053e-02  -1.2573374e-03   2.4918349e-01  -1.3358644e-02  -4.5458606e-02   6.5534746e-02  -5.0246266e-01   1.2200729e+00  -2.7406425e-01  -1.9615519e-01  -1.5615601e-01  -2.8504380e-01  -4.0567550e-02
   6.2537622e-02   4.3618641e-01   0.0000000e+00   0.0000000e+00   4.3618641e-01   0.0000000e+00   4.7975409e-01  -1.6029841e-02   1.0301872e+00  -1.4781537e-01   3.4008049e-02  -3.0879810e-01   1.4601840e-01  -9.4783546e-02   4.8761252e-02  -6.8795173e-02  -1.4621149e-02  -1.0066879e-01   8.0705940e-02  -2.6609913e-01  -2.7929721e-01  -6.8499273e-02  -6.5667703e-02   1.6003232e+00  -6.8349322e-01  -1.3065747e-01  -4.4323929e-01  -5.6688370e-01   3.9188401e-02   4.5751580e-01   4.4203683e-01   9.6520042e-01   2.0406594e-02  -3.3736640e-01   1.0738324e-01   2.7127156e-01   2.5181403e-01  -3.0754013e-01  -2.4917318e-01   0.0000000e+00   0.0000000e+00   1.5027156e-01   1.1019941e-01   1.2160028e-01   1.7520531e-01   1.5009117e-01  -1.2855107e-01  -4.0182387e-01  -2.7509356e-01   0.0000000e+00   0.0000000e+00  -5.7915158e-01  -4.5368992e-01   1.0123060e+00   0.0000000e+00  -5.8016103e-02  -5.7763873e-02   5.7737376e-02  -5.7987055e-02  -5.7737504e-02  -5.7742094e-02  -5.7735810e-02  -5.7741307e-02  -5.7738052e-02  -5.7986934e-02   0.0000000e+00   0.0000000e+00   0.0000000e+00   0.0000000e+00   0.0000000e+00   0.0000000e+00  -1.5246502e-01  -2.0590888e-02   2.0744076e-01   3.8829697e-01   4.7163987e-01  -1.6692143e-01   3.9279852e-04   9.8079208e-02  -1.3176997e-01  -6.9119454e-01   1.6658652e-01   0.0000000e+00   0.0000000e+00   3.2394901e-01  -3.7043233e-01  -6.8390953e-01  -6.0502357e-01  -5.6742705e-01   5.3464095e-01   3.4171231e+00  -5.4614838e-01  -4.9365844e-01   1.8649903e-01  -5.2273939e-01  -6.7564423e-01  -4.2525142e-01  -4.7306710e-01  -1.0907425e-01   4.1307527e-01  -1.5472987e-02  -4.2895865e-01   3.1288994e-01  -9.2281313e-01   6.1574448e-02  -3.1288994e-01   9.2281307e-01  -5.1993486e-01   4.0103278e-01  -7.3459822e-01   1.9533587e-01  -1.7460158e-01   7.0499648e-01  -4.7042102e-01   7.6330847e-01   8.5979905e-01   2.6399133e-01   0.0000000e+00   0.0000000e+00   0.0000000e+00   0.0000000e+00   0.0000000e+00   0.0000000e+00   0.0000000e+00   0.0000000e+00   0.0000000e+00   0.0000000e+00   2.7375727e-01   0.0000000e+00   0.0000000e+00   0.0000000e+00   2.7375727e-01   0.0000000e+00   8.4407401e-01  -4.3757735e-01   1.0183037e+00   0.0000000e+00   0.0000000e+00  -2.0860186e-02  -6.9163532e-01   2.2858156e+00  -7.2968044e-01  -1.0346772e+00   1.1931703e+00   9.2159561e-01  -3.6585560e-01   4.4468390e-01  -6.5972476e-01   1.2758897e-02   1.5428854e-01  -2.9199965e-01   8.5187384e-01  -6.5905176e-01  -3.0903576e-01   6.7167559e-01   9.1251906e-02  -9.0921603e-01   6.5370313e-01   1.2159732e+00  -3.5894031e-01  -3.9216342e-02   2.2066556e-01  -4.2382318e-01   2.8368822e-01   9.8199124e-01   2.7790947e-01   2.7375727e-01   1.8075821e-01   2.7492140e-01   3.9148287e-01   7.5385789e-01  -1.3358644e-02  -4.5458606e-02   6.5534746e-02   2.9805438e-01   3.0342548e-02  -1.1393303e-02   1.3534666e-02  -1.2929261e-02  -7.3952469e-02   3.6451628e-02
  -1.1430962e+00  -1.1498756e+00   0.0000000e+00   0.0000000e+00  -1.1498756e+00   0.0000000e+00   3.6589909e-02  -1.6029841e-02  -7.8964943e-01  -1.4781537e-01  -1.0975659e+00  -7.7162424e-01  -1.0534653e+00  -1.4544134e+00  -1.0270473e+00   5.2219622e-01  -1.4621149e-02  -1.0066879e-01  -1.1184021e+00  -2.6609913e-01  -2.7929721e-01  -1.0360725e+00  -6.5667703e-02   5.4597769e-01  -6.8349322e-01  -1.3065747e-01  -4.4323929e-01   2.9065348e-01  -9.3655684e-01  -1.0832499e+00  -1.1424581e+00  -7.9953316e-01  -1.0563341e+00   3.1496827e-01  -9.6067652e-01  -1.0659700e+00  -1.2087375e+00  -8.5854615e-01  -2.4917318e-01   0.0000000e+00   0.0000000e+00  -1.0942458e+00  -1.1208831e+00  -1.0758184e+00  -1.1305416e+00  -1.0432516e+00  -1.0878529e+00  -1.0428253e+00  -1.2045723e+00   0.0000000e+00   0.0000000e+00  -3.0818293e-01   3.6278335e-02  -1.6219279e+00   0.0000000e+00  -5.8024278e-02  -5.7759918e-02   5.7738867e-02  -5.7989066e-02  -5.7737504e-02  -5.7737187e-02  -5.7735802e-02  -5.7751626e-02  -5.7737861e-02  -5.7990436e-02   0.0000000e+00   0.0000000e+00   0.0000000e+00   0.0000000e+00   0.0000000e+00   0.0000000e+00  -1.5246502e-01  -2.0590888e-02  -1.1968258e+00  -1.2774551e+00  -1.2235433e+00  -1.2431208e+00  -1.2824471e+00  -1.1463890e+00  -5.8792264e-01  -1.3343467e+00  -1.1755692e+00   0.0000000e+00   0.0000000e+00  -3.1895392e-01   2.8111147e-01   1.1797701e-02  -2.3526208e-01  -1.0544353e+00  -1.2983459e-01  -1.9197802e-01  -5.4614838e-01   1.2146571e+00   1.8649903e-01  -5.2273939e-01  -6.7564423e-01  -4.2525142e-01  -4.7306710e-01  -5.3037310e-01   9.2049002e-02  -1.5472987e-02  -4.2895865e-01  -1.4087195e+00  -5.9722344e-01   1.0193415e+00   1.4087197e+00   5.9722350e-01   1.3600112e+00  -1.5497431e+00  -9.4704699e-01  -2.8437026e-02   2.3356646e-01  -9.0126494e-01   4.1748713e-01  -4.0679893e+00  -3.7584307e+00  -7.1880130e-01   0.0000000e+00   0.0000000e+00   0.0000000e+00   0.0000000e+00   0.0000000e+00   0.0000000e+00   0.0000000e+00   0.0000000e+00   0.0000000e+00   0.0000000e+00  -1.2400923e+00   0.0000000e+00   0.0000000e+00   0.0000000e+00  -1.2400923e+00   0.0000000e+00  -1.2143748e+00  -4.3757735e-01  -1.4574703e+00   0.0000000e+00   0.0000000e+00  -8.5196019e-01  -6.1254720e-01   3.2416044e-01   7.1362958e-02  -1.0346772e+00  -7.5106000e-01  -3.8324040e-01  -3.6585560e-01  -1.1191239e+00   1.4943778e-01  -2.7999332e-01  -1.1399526e+00  -2.9199965e-01   2.7544583e-01  -5.3605114e-01  -6.7449277e-01  -4.8014593e-01  -1.0037772e+00  -8.3278965e-01  -4.7895423e-01  -1.6517678e+00   5.1788619e-02  -3.9216342e-02  -3.2665473e-01   1.5035227e+00  -9.5685268e-01  -1.9022355e+00  -1.1214655e+00  -1.2400923e+00  -1.1427004e+00  -1.1006337e+00  -1.0619610e+00   4.1880546e-01  -1.3358644e-02  -4.5458606e-02  -5.4708796e-01  -1.4537922e+00   8.6431596e-01  -3.6016679e-01  -1.1189068e+00  -5.2574331e-01  -7.5999928e-01  -8.8777851e-01
   8.4179173e-02   4.1429392e-01   0.0000000e+00   0.0000000e+00   4.1429392e-01   0.0000000e+00  -8.4973846e-01  -1.6029841e-02  -1.6995677e+00  -1.4781537e-01   3.5731488e-01   1.5402805e-01  -5.0824542e-01   4.1179436e-02  -3.8712266e-01  -2.2074983e+00  -1.4621149e-02  -1.0066879e-01  -5.2528282e-02  -2.6609913e-01  -2.7929721e-01   1.0925886e+00  -6.5667703e-02  -1.5627132e+00  -2.6100195e-01  -1.3065747e-01  -4.4323929e-01   2.5249588e+00   4.3202983e-01   3.2308940e+00   6.3044427e+00  -1.6819000e+00   1.7422669e-01  -3.3736640e-01  -7.6648384e-01   2.9457548e+00   6.1501152e+00   7.9447192e-01   3.4884245e+00   0.0000000e+00   0.0000000e+00  -4.0672636e-01  -2.4849074e-01   1.9708518e-01   7.4817775e-02  -4.7560998e-01  -6.0029881e-02   9.1035632e-01   5.2116676e-01   0.0000000e+00   0.0000000e+00  -1.4522413e+00  -1.1431449e+00   1.5391528e+00   0.0000000e+00  -5.8032143e-02  -5.7760767e-02   5.7738628e-02  -5.7990767e-02  -5.7737504e-02  -5.7734868e-02  -5.7738483e-02  -5.7754154e-02  -5.7737967e-02  -5.7991897e-02   0.0000000e+00   0.0000000e+00   0.0000000e+00   0.0000000e+00   0.0000000e+00   0.0000000e+00  -1.5246502e-01  -2.0590888e-02   1.1070432e-01   2.2946570e+00   5.4565690e+00   4.3840994e-01   2.7010482e+00   5.6392639e+00   1.8071184e+00   1.6300134e+00  -2.2120502e-01   0.0000000e+00   0.0000000e+00  -1.2991607e+00   1.2744926e+00   3.5100410e+00   2.1387649e+00   1.4492223e+00  -2.5057006e-01  -1.1534986e+00  -9.1054732e-01  -4.9365844e-01  -7.2298738e-01   3.6861909e-01   1.0165976e+00   5.2974075e-01   4.8831027e-01  -5.3037310e-01  -8.7102964e-01  -1.5472987e-02  -4.2895865e-01   6.9229318e-01  -2.4628323e-01  -8.2211691e-01  -6.9229305e-01   2.4628317e-01  -4.2537768e-01   3.2517101e-01  -1.6687347e-01  -6.9975560e-01  -6.2257402e-01   1.1599457e-01  -4.0742104e-01   7.6330847e-01   8.5979905e-01   4.4296066e-01   0.0000000e+00   0.0000000e+00   0.0000000e+00   0.0000000e+00   0.0000000e+00   0.0000000e+00   0.0000000e+00   0.0000000e+00   0.0000000e+00   0.0000000e+00   2.3329431e-02   0.0000000e+00   0.0000000e+00   0.0000000e+00   2.3329431e-02   0.0000000e+00   1.3586862e+00  -4.3757735e-01   2.1695734e+00   0.0000000e+00   0.0000000e+00   1.2814918e+00  -6.9163532e-01  -9.5371093e-01  -4.3193427e-02   7.5171547e-02   1.1290955e+00  -8.3014677e-01  -3.6585560e-01  -1.5965240e+00   5.4089941e+00  -9.9700757e-01  -2.5491286e-01  -2.9199965e-01  -1.1824736e+00   3.4033532e-01   3.3644671e-01  -7.6215534e-01   1.6690858e+00   3.2682202e-02  -1.0526652e+00   2.3413885e+00  -6.5163415e-01  -3.9216342e-02  -7.8150050e-01  -3.1310094e-02  -6.8033461e-01   1.4815780e+00  -4.7440928e-01   2.3329431e-02  -2.6439302e-01  -8.7672619e-02   1.5913551e-01  -1.3862757e+00  -1.3358644e-02  -4.5458606e-02  -5.4708796e-01   3.6675735e-01  -8.1688668e-01  -4.6698570e-01  -5.1288216e-01  -2.1749443e-01  -1.1821819e+00  -1.0418169e+00
  -8.3887022e-01  -1.1381896e+00   0.0000000e+00   0.0000000e+00  -1.1381896e+00   0.0000000e+00  -8.4973846e-01  -1.6029841e-02  -1.6995677e+00  -1.4781537e-01  -5.5872114e-01  -7.7162424e-01  -1.1625092e+00  -1.0465244e+00  -7.5041644e-01  -8.1690051e-01  -1.4621149e-02  -1.0066879e-01  -1.1184021e+00  -2.6609913e-01  -2.7929721e-01   2.8258051e-02  -6.5667703e-02   1.8804959e-02  -6.8349322e-01  -1.3065747e-01  -4.4323929e-01   1.4702182e+00  -2.7825180e-02  -1.5879047e-01   1.1700481e+00  -1.6819000e+00  -6.4614714e-01  -3.3736640e-01  -1.2519655e+00  -2.6362508e-01   9.2287831e-01  -3.2037117e-02  -2.4917318e-01   0.0000000e+00   0.0000000e+00  -1.0730249e+00  -9.0740110e-01  -7.3926031e-01  -9.1491306e-01  -1.1763009e+00  -9.5430543e-01  -1.1120152e+00  -1.3740560e+00   0.0000000e+00   0.0000000e+00  -9.5362183e-01  -7.0514423e-01  -1.0950811e+00   0.0000000e+00  -5.8040610e-02  -5.7761704e-02   5.7737356e-02  -5.7989178e-02  -5.7737504e-02  -5.7737029e-02  -5.7737790e-02  -5.7763960e-02  -5.7737974e-02  -5.7989036e-02   0.0000000e+00   0.0000000e+00   0.0000000e+00   0.0000000e+00   0.0000000e+00   0.0000000e+00  -1.5246502e-01  -2.0590888e-02  -9.4423188e-01  -7.4106665e-01  -5.6818564e-01  -7.1962077e-01  -5.2957946e-01  -3.9778281e-01  -1.0593262e-01  -1.1460133e+00  -1.0961314e+00   0.0000000e+00   0.0000000e+00  -4.4968045e-01   4.1359502e-01   5.9956244e-01   8.8912747e-02  -6.6282045e-01   9.0224697e-01   1.1633201e+00  -9.1054732e-01  -4.9365844e-01  -7.2298738e-01   5.3418525e-01  -6.7564423e-01  -4.2525142e-01  -4.7306710e-01  -5.3037310e-01  -1.0459250e-01  -8.3081560e-01  -4.2895865e-01   4.0969700e-01  -1.3374573e+00  -6.2818761e-01  -4.0969700e-01   1.3374571e+00  -1.4456724e-01  -5.0743369e-01  -1.2657202e+00  -6.9975560e-01  -5.6421435e-01  -8.3303821e-02  -3.0956897e-01   7.6330847e-01   8.5979905e-01  -7.0757909e-01   0.0000000e+00   0.0000000e+00   0.0000000e+00   0.0000000e+00   0.0000000e+00   0.0000000e+00   0.0000000e+00   0.0000000e+00   0.0000000e+00   0.0000000e+00  -6.7063533e-01   0.0000000e+00   0.0000000e+00   0.0000000e+00  -6.7063533e-01   0.0000000e+00  -1.2143748e+00  -4.3757735e-01  -1.2806023e+00   0.0000000e+00   0.0000000e+00  -1.0341587e+00  -6.9163532e-01  -7.0987242e-01  -7.2968044e-01   1.8602547e+00  -7.5106000e-01   4.5724406e-02  -3.6585560e-01  -1.5965240e+00  -6.5972476e-01   6.9262661e-01  -1.0794850e+00  -2.9199965e-01  -9.1110905e-01  -6.5905176e-01  -9.8299544e-01  -7.6215534e-01  -1.9112641e+00   2.1461406e+00   6.6108540e-01  -1.1061368e+00  -8.5648373e-01  -3.9216342e-02  -1.0075254e+00   1.3022271e+00  -1.4395437e+00  -1.1707108e+00  -1.3534060e+00  -6.7063533e-01  -1.0826979e+00  -1.0430791e+00  -1.0027420e+00  -5.8635167e-01  -1.3358644e-02  -4.5458606e-02  -5.4708796e-01  -2.9143161e-01  -7.0464495e-01  -8.8332701e-01  -1.1415180e+00  -5.2854557e-01  -1.0766363e+00  -1.2728744e+00
  -6.0187764e-01  -4.3491614e-01   0.0000000e+00   0.0000000e+00  -4.3491614e-01   0.0000000e+00  -4.0657427e-01  -1.6029841e-02   7.2688107e-01  -1.4781537e-01  -7.2037456e-01  -3.0879810e-01  -5.0824542e-01  -5.0267249e-01  -9.0696531e-01  -8.3395049e-01  -1.4621149e-02  -1.0066879e-01  -3.1899672e-01  -2.6609913e-01  -2.7929721e-01  -8.4255786e-01  -6.5667703e-02   5.4597769e-01  -1.1059845e+00  -1.3065747e-01  -4.4323929e-01  -2.9672186e-02  -9.9335304e-01  -7.7509673e-01  -8.1543702e-01   8.1813929e-01  -6.9742051e-01  -9.8970108e-01  -4.7519481e-01  -5.3107340e-01  -4.8025603e-01  -1.0238480e+00   3.4884245e+00   0.0000000e+00   0.0000000e+00  -5.5132993e-01  -6.3470445e-01  -4.4912918e-01  -3.2782143e-01  -4.6581218e-01  -7.0008795e-01  -3.9296928e-01  -1.6881715e-01   0.0000000e+00   0.0000000e+00  -7.7397200e-01  -6.4809423e-01  -5.6823434e-01   0.0000000e+00  -5.8019949e-02  -5.7765621e-02   5.7735158e-02  -5.7990945e-02  -5.7737504e-02  -5.7737510e-02  -5.7736132e-02  -5.7739174e-02  -5.7738070e-02  -5.7988606e-02   0.0000000e+00   0.0000000e+00   0.0000000e+00   0.0000000e+00   0.0000000e+00   0.0000000e+00  -1.5246502e-01  -2.0590888e-02  -5.6556691e-01  -4.5506613e-01  -5.6669958e-01  -8.9292780e-01  -7.7550379e-01  -7.4906594e-01  -4.4563438e-01   1.5273090e-01  -4.7011146e-01   0.0000000e+00   0.0000000e+00  -8.8127917e-01   8.5099460e-01  -2.1838015e-01   1.7573201e-01   3.7479165e-01  -8.6107142e-01   7.1225720e-01  -5.4614838e-01  -4.9365844e-01  -7.2298738e-01  -5.2273939e-01  -6.7564423e-01  -4.2525142e-01  -4.7306710e-01   1.2063310e+00  -2.2897721e-01  -8.3081560e-01  -4.2895865e-01   9.9583826e-01  -7.9642392e-01  -7.7292914e-01  -9.9583808e-01   7.9642392e-01  -9.2180438e-01  -2.4879910e-01  -8.6899309e-01  -7.8645856e-01  -9.8379718e-01  -2.3948599e-01  -9.3422718e-01   7.6330847e-01   8.5979905e-01  -4.8490173e-01   0.0000000e+00   0.0000000e+00   0.0000000e+00   0.0000000e+00   0.0000000e+00   0.0000000e+00   0.0000000e+00   0.0000000e+00   0.0000000e+00   0.0000000e+00  -6.2085831e-01   0.0000000e+00   0.0000000e+00   0.0000000e+00  -6.2085831e-01   0.0000000e+00  -6.9976258e-01  -4.3757735e-01  -5.5771366e-01   0.0000000e+00   0.0000000e+00   1.6394182e-01  -6.9163532e-01   7.0158895e-01  -7.2968044e-01   2.1241968e-01  -5.6084972e-01   4.5724406e-02  -3.6585560e-01   5.2898167e-01  -6.5972476e-01  -9.5355216e-01  -4.4370994e-01  -1.0083735e+00   6.8870038e-01  -6.5905176e-01   5.5002552e-01   9.3329882e-01  -1.2573892e-01  -1.0550073e+00  -4.8633657e-01  -5.6230553e-01   4.0119946e-02  -3.9216342e-02  -2.5891182e-01   4.2021939e-01  -3.1586433e-01  -5.3050188e-01  -3.7580899e-01  -6.2085831e-01  -4.5879726e-01  -4.0882732e-01  -4.2517841e-01   3.2995022e-01  -1.3358644e-02  -4.5458606e-02   6.5534746e-02  -6.8753117e-01   3.3230468e-01  -2.3202703e-01  -6.6898383e-01  -3.8033702e-01  -3.9058946e-01  -5.0268262e-01
  -1.4474821e+00  -1.5101336e+00   0.0000000e+00   0.0000000e+00  -1.5101336e+00   0.0000000e+00  -4.0657427e-01  -1.6029841e-02  -1.6995677e+00  -1.4781537e-01  -1.2592193e+00  -3.0879810e-01  -1.3805972e+00  -1.7263393e+00  -1.1094271e+00   1.1652979e+00  -1.4621149e-02  -1.0066879e-01  -1.6513389e+00  -2.6609913e-01  -2.7929721e-01  -1.0360725e+00  -6.5667703e-02   5.4597769e-01  -2.6100195e-01  -1.3065747e-01  -4.4323929e-01   3.3592116e-01  -1.0684994e+00  -1.0832499e+00  -9.5798466e-01  -1.6819000e+00  -1.2614275e+00   3.1496827e-01  -1.3490619e+00  -1.0659700e+00  -1.0386941e+00  -7.4834495e-01  -2.4917318e-01   0.0000000e+00   0.0000000e+00  -1.4051957e+00  -1.4514548e+00  -1.5481721e+00  -1.6384368e+00  -1.3636593e+00  -1.4341064e+00  -1.5198319e+00  -1.6815040e+00   0.0000000e+00   0.0000000e+00   1.9160217e-01   6.9523210e-01  -1.3585045e+00   0.0000000e+00  -5.8025492e-02  -5.7760286e-02   5.7740110e-02  -5.7988768e-02  -5.7737504e-02  -5.7739324e-02  -5.7735501e-02  -5.7753242e-02  -5.7737689e-02  -5.7991380e-02   0.0000000e+00   0.0000000e+00   0.0000000e+00   0.0000000e+00   0.0000000e+00   0.0000000e+00  -1.5246502e-01  -2.0590888e-02  -1.4072250e+00  -1.2719009e+00  -1.0383438e+00  -1.2627251e+00  -1.1369262e+00  -9.0339203e-01  -4.8185313e-01  -1.5191184e+00  -1.5688230e+00   0.0000000e+00   0.0000000e+00  -4.8420313e-01   4.4858170e-01   1.3595706e+00   5.3213334e-01  -9.2511528e-01  -1.1005547e+00   6.1153345e-01  -9.1054732e-01   9.0518125e-01  -7.2298738e-01   2.6202282e-01  -3.5356155e-01  -4.2525142e-01  -4.7306710e-01  -9.2779804e-02  -8.7102964e-01  -7.6473264e-01   8.3923573e-02  -3.4443527e-01  -7.1554327e-01  -1.1013288e+00   3.4443527e-01   7.1554314e-01   1.3542568e+00  -1.4436663e+00  -1.0682752e+00  -1.0921090e+00  -4.3935999e-01  -1.0480845e+00   2.5663519e-01  -1.3072478e+00  -1.4493158e+00  -7.4144268e-01   0.0000000e+00   0.0000000e+00   0.0000000e+00   0.0000000e+00   0.0000000e+00   0.0000000e+00   0.0000000e+00   0.0000000e+00   0.0000000e+00   0.0000000e+00  -1.4265115e+00   0.0000000e+00   0.0000000e+00   0.0000000e+00  -1.4265115e+00   0.0000000e+00  -1.2143748e+00  -4.3757735e-01  -1.4196889e+00   0.0000000e+00   0.0000000e+00  -1.5904409e+00  -6.9163532e-01  -8.8857427e-01   4.0475938e-01   1.0254100e+00  -7.5106000e-01  -8.3014677e-01  -3.6585560e-01  -8.6392968e-01  -6.5972476e-01  -9.9700757e-01  -1.5596153e+00  -2.9168494e-01  -1.0955660e+00   1.3949991e+00  -9.8299544e-01  -7.6215534e-01  -1.9112641e+00   1.2611783e+00  -7.5631818e-01  -1.2062898e+00  -1.2942598e+00  -3.9216342e-02  -3.5289172e-01   2.1636763e+00  -1.6237831e+00  -1.6768870e+00  -1.7816108e+00  -1.4265115e+00  -1.5201275e+00  -1.5000626e+00  -1.4313297e+00  -3.7641623e-01  -1.3358644e-02  -4.5458606e-02  -5.4708796e-01  -1.5509043e+00   2.3248663e-01  -2.2957955e-01  -1.3671340e+00  -5.6497499e-01  -1.3932733e+00  -1.3498936e+00
  -2.8992006e-01  -3.8203629e-01   0.0000000e+00   0.0000000e+00  -3.8203629e-01   0.0000000e+00  -4.0657427e-01  -1.6029841e-02   1.2026887e-01  -1.4781537e-01  -3.4318325e-01   1.5402805e-01  -1.8111351e-01  -2.3074653e-01  -3.5268274e-01  -1.0064248e-01  -1.4621149e-02  -1.0066879e-01  -5.2528282e-02  -2.6609913e-01  -2.7929721e-01  -4.5552857e-01  -6.5667703e-02  -5.0836777e-01   1.6148931e-01  -1.3065747e-01  -4.4323929e-01   1.4595992e-01  -5.1811607e-01  -4.6694360e-01  -5.1893796e-01   8.2833631e-02  -3.3850696e-01   9.6730295e-01  -1.8390579e-01  -5.3107340e-01  -6.3399077e-01  -4.7284194e-01  -2.4917318e-01   0.0000000e+00   0.0000000e+00  -1.5042662e-01  -2.8288135e-01  -1.1658205e-01  -1.9966762e-02  -1.9176880e-01  -4.3537309e-01  -2.7002465e-01  -3.3754918e-02   0.0000000e+00   0.0000000e+00  -3.3066994e-01  -3.6088955e-01  -3.0481095e-01   0.0000000e+00  -5.7983310e-02  -5.7764915e-02   5.7736532e-02  -5.7953689e-02  -5.7737504e-02  -5.7738482e-02  -5.7738204e-02  -5.7738577e-02  -5.7737919e-02  -5.7952723e-02   0.0000000e+00   0.0000000e+00   0.0000000e+00   0.0000000e+00   0.0000000e+00   0.0000000e+00  -1.5246502e-01  -2.0590888e-02  -1.8052661e-01  -2.8110250e-01  -5.2598025e-01  -4.7240530e-01  -5.2444694e-01  -6.4089577e-01  -3.1949483e-01   2.4622984e-01  -2.1727443e-01   0.0000000e+00   0.0000000e+00  -2.9192540e-01   2.5371967e-01  -8.6781386e-02  -1.7810908e-01   6.6705681e-01  -9.2044534e-01   8.4402051e-01  -4.8887097e-01   8.9218435e-02   1.8649903e-01  -5.2273939e-01  -6.7564423e-01  -4.2525142e-01  -4.7306710e-01   4.7546087e-01  -8.7102964e-01   7.9986962e-01  -4.2895865e-01   1.6423888e-01  -8.2350908e-01  -1.3199373e-01  -1.6423888e-01   8.2350921e-01  -1.4861078e-01  -9.9358839e-02  -7.5850726e-01  -1.6550693e-01  -1.8965832e-01   2.2037748e-01  -1.6746691e-01  -5.5431781e-01  -6.7961110e-01  -3.9953422e-01   0.0000000e+00   0.0000000e+00   0.0000000e+00   0.0000000e+00   0.0000000e+00   0.0000000e+00   0.0000000e+00   0.0000000e+00   0.0000000e+00   0.0000000e+00  -1.6401495e-01   0.0000000e+00   0.0000000e+00   0.0000000e+00  -1.6401495e-01   0.0000000e+00  -1.8515039e-01  -4.3757735e-01  -5.0421871e-01   0.0000000e+00   0.0000000e+00  -5.4507889e-02  -5.3345907e-01  -8.3284091e-01  -4.3193427e-02  -3.7044922e-01   8.6396016e-01   1.1345963e+00  -3.6585560e-01   6.3306366e-01  -6.5972476e-01  -8.9408687e-01  -1.6882358e-01   4.2437424e-01  -1.1824736e+00   5.8633655e-01  -1.1638036e-01  -4.5636201e-01   9.7451792e-02  -7.5153619e-01   7.9992089e-02  -3.0386825e-01  -5.0025435e-01  -3.9216342e-02  -2.7504110e-01  -4.6396928e-02   1.9416920e-03  -3.3487235e-01   1.0289281e-02  -1.6401495e-01  -1.7456446e-01  -1.7860890e-01  -2.9117929e-01  -5.8635167e-01  -1.3358644e-02  -4.5458606e-02  -5.4708796e-01  -1.6161836e-01  -9.6347608e-03  -5.0644356e-02  -2.9687906e-01  -2.7945557e-01   1.3713886e-01  -1.5609632e-01
   1.0635752e-01   7.0918868e-01   0.0000000e+00   0.0000000e+00   7.0918868e-01   0.0000000e+00   1.8092466e+00  -1.6029841e-02  -9.4130248e-01  -1.4781537e-01  -1.9876423e-02   2.0053326e+00   5.8219427e-01  -6.3863548e-01   7.6594244e-01   2.4048801e+00  -1.4621149e-02  -1.0066879e-01  -3.1899672e-01  -2.6609913e-01  -2.7929721e-01  -5.5228589e-01  -6.5667703e-02   1.0731504e+00   1.8514544e+00  -1.3065747e-01   3.4055380e+00  -7.6571762e-02  -1.6432630e-02   1.0738221e+00   8.0604235e-01  -9.4659429e-01  -3.0866771e-02   3.5766417e+00   4.9576860e-01   1.0736165e+00   8.8093666e-01   2.3063485e-02  -2.4917318e-01   0.0000000e+00   0.0000000e+00   6.8480921e-01   4.3802062e-01  -4.8878157e-01  -4.5444575e-01   5.3948456e-01   4.5111040e-01  -7.8573670e-01  -7.8545743e-01   0.0000000e+00   0.0000000e+00   1.1224187e+00   1.3334804e+00   4.8545921e-01   0.0000000e+00  -5.7948893e-02  -5.7741684e-02   5.7743706e-02  -5.7981643e-02  -5.7737503e-02  -5.7749318e-02  -5.7743983e-02  -5.7693651e-02  -5.7737912e-02  -5.7987852e-02   0.0000000e+00   0.0000000e+00   0.0000000e+00   0.0000000e+00   0.0000000e+00   0.0000000e+00  -1.5246502e-01  -2.0590888e-02   7.2790285e-01   5.9629114e-01   2.8443319e-01   7.4430799e-01   6.2137701e-01   2.8707145e-01   2.7804483e-01  -1.2176957e+00   3.2800122e-01   0.0000000e+00   0.0000000e+00   1.7190198e+00  -1.7842534e+00  -9.3669924e-01  -1.2701286e+00  -1.4778480e+00  -8.8360209e-02  -9.6234063e-01   2.3358119e-01  -3.1992112e-02   2.6452216e+00   1.2599776e+00   7.1194284e-01   6.4657344e-01   3.6213118e+00  -5.3037310e-01   1.0446522e-01   2.4305549e+00  -4.2895865e-01  -1.6714700e+00   1.9354811e+00   1.3255189e+00   1.6714700e+00  -1.9354809e+00   1.5258801e+00  -4.4907906e-01   2.4073042e+00   1.5829637e+00   2.0974268e+00  -7.4674906e-01   2.0770078e+00   7.6330847e-01   8.5979905e-01   2.9570905e-01   0.0000000e+00   0.0000000e+00   0.0000000e+00   0.0000000e+00   0.0000000e+00   0.0000000e+00   0.0000000e+00   0.0000000e+00   0.0000000e+00   0.0000000e+00   4.7888880e-01   0.0000000e+00   0.0000000e+00   0.0000000e+00   4.7888880e-01   0.0000000e+00   3.2946181e-01   2.2850049e+00   4.2135887e-01   0.0000000e+00   0.0000000e+00  -1.6251606e+00   5.9703592e-01   5.9182847e-01   2.5210983e+00   1.2922658e+00  -5.8645496e-01  -1.5542376e-01  -3.6585560e-01  -1.1267159e+00  -6.5972476e-01   7.9687325e-01   3.5063404e-01   2.1939234e+00  -4.4382616e-02   2.0487848e+00   1.8131048e-01  -7.3438259e-01  -1.0718395e+00   8.0038208e-01   5.9306515e-01   1.7346633e-01   1.3837087e+00  -3.9216342e-02   2.3843546e+00  -8.2804816e-01   6.1566042e-01   6.6791570e-01   7.1585462e-01   4.7888880e-01   3.1317298e-01   4.0499480e-01   6.8386923e-01   1.1904345e+00  -1.3358644e-02  -4.5458606e-02   1.9783031e+00  -6.9086923e-01   1.9100717e+00   2.4256807e+00   8.2724279e-01   1.7077462e-01   3.4823018e-01   4.9856670e-01
   5.3024843e-01   3.6360402e-01   0.0000000e+00   0.0000000e+00   3.6360402e-01   0.0000000e+00   3.6589909e-02  -1.6029841e-02  -3.1384178e-02  -1.4781537e-01   6.2673724e-01  -7.7162424e-01   3.6410633e-01   4.4906838e-01   5.0237052e-01  -4.8213855e-01  -1.4621149e-02  -1.0066879e-01   4.8040860e-01  -2.6609913e-01  -2.7929721e-01   8.0231664e-01  -6.5667703e-02   1.8804959e-02   1.6148931e-01  -1.3065747e-01  -4.4323929e-01  -6.4470773e-01   7.7302336e-01   1.4936267e-01  -9.8100564e-02  -6.4227500e-02   6.3568697e-01  -3.3736640e-01   3.9867226e-01   3.8232425e-03  -2.4607239e-01   7.3937132e-01  -2.4917318e-01   0.0000000e+00   0.0000000e+00   3.3563482e-01   4.9333766e-01   6.7825479e-01   5.7413117e-01   3.7401601e-01   4.3057315e-01   4.9343556e-01   3.7191082e-01   0.0000000e+00   0.0000000e+00  -3.2555285e-01  -4.5134581e-01   2.2203583e-01   0.0000000e+00  -5.7979082e-02  -5.7723407e-02   5.7735654e-02  -5.7980315e-02  -5.7737501e-02  -5.7736806e-02  -5.7736551e-02  -5.7751881e-02  -5.7736904e-02  -5.7978474e-02   0.0000000e+00   0.0000000e+00   0.0000000e+00   0.0000000e+00   0.0000000e+00   0.0000000e+00  -1.5246502e-01  -2.0590888e-02   2.7574255e-01   1.3009790e-01  -8.3848566e-02   3.6052876e-01   2.2064355e-01  -1.6337437e-02   5.7821680e-02   9.5741098e-02   4.0855451e-01   0.0000000e+00   0.0000000e+00   2.4667366e-01  -2.9211837e-01  -6.1170727e-01  -3.2121198e-01  -3.3982182e-01   1.7995193e+00   8.3828961e-01   5.2603547e-01  -4.9365844e-01   1.8649903e-01  -5.2273939e-01   2.0709442e-02   2.3232793e-01  -4.7306710e-01  -5.3037310e-01  -8.7102964e-01  -1.5472987e-02   1.2929932e+00   6.5925870e-01  -5.9534090e-01  -5.9211595e-01  -6.5925864e-01   5.9534071e-01  -5.4940308e-01   8.3292933e-01  -3.1409010e-01  -3.6873312e-01  -4.8058317e-01   7.5916493e-01  -4.7042102e-01  -3.5160650e-01  -4.5969506e-01   9.3672250e-02   0.0000000e+00   0.0000000e+00   0.0000000e+00   0.0000000e+00   0.0000000e+00   0.0000000e+00   0.0000000e+00   0.0000000e+00   0.0000000e+00   0.0000000e+00   5.1987617e-01   0.0000000e+00   0.0000000e+00   0.0000000e+00   5.1987617e-01   0.0000000e+00   3.2946181e-01  -4.3757735e-01   4.7384974e-01   0.0000000e+00   0.0000000e+00   3.9481372e-01  -4.1318685e-01  -7.1671293e-02  -7.2968044e-01   8.9527746e-01   1.5441239e+00   3.7109719e-01  -3.6585560e-01  -6.0559620e-01   5.5401900e-01   6.8928134e-01   3.5374182e-01   2.3089613e-04  -1.1573726e-01  -6.5905176e-01   5.5256871e-01  -7.6215534e-01  -6.9166255e-02   1.1356142e+00   7.0389392e-01   5.8619407e-01  -1.0159332e-01  -3.9216342e-02  -3.1891268e-01  -5.5045527e-01   5.3673036e-01   5.9310535e-01   5.0728593e-01   5.1987617e-01   4.0959980e-01   3.8657733e-01   3.5802966e-01   2.0308290e-01  -1.3358644e-02  -4.5458606e-02  -5.4708796e-01   7.9237728e-01  -2.9915683e-01  -4.7244521e-01   2.8528715e-01   3.8445553e-02   2.9545735e-01   4.2154752e-01
   4.9111460e-01   1.8718247e-01   0.0000000e+00   0.0000000e+00   1.8718247e-01   0.0000000e+00  -4.0657427e-01  -1.6029841e-02  -3.1384178e-02  -1.4781537e-01   5.7285277e-01  -7.7162424e-01   2.5506237e-01   4.4906838e-01   3.3944819e-01  -7.6406548e-01  -1.4621149e-02  -1.0066879e-01   4.8040860e-01  -2.6609913e-01  -2.7929721e-01   8.0231664e-01  -6.5667703e-02   1.8804959e-02  -2.6100195e-01  -1.3065747e-01  -4.4323929e-01  -7.5647519e-01   6.2823419e-01  -1.5879047e-01  -3.8304247e-01  -6.4227500e-02   5.8441360e-01  -3.3736640e-01   3.0157592e-01  -2.6362508e-01  -5.0872539e-01   6.8427071e-01  -2.4917318e-01   0.0000000e+00   0.0000000e+00   2.0200018e-01   3.7745516e-01   6.3281265e-01   5.4229139e-01   2.7210554e-01   4.2195530e-01   7.0479498e-01   5.7566079e-01   0.0000000e+00   0.0000000e+00  -4.2703120e-01  -5.9430589e-01   4.8545921e-01   0.0000000e+00  -5.7972457e-02  -5.7715713e-02   5.7736407e-02  -5.7978389e-02  -5.7737504e-02  -5.7736724e-02  -5.7737491e-02  -5.7753216e-02  -5.7737638e-02  -5.7977299e-02   0.0000000e+00   0.0000000e+00   0.0000000e+00   0.0000000e+00   0.0000000e+00   0.0000000e+00  -1.5246502e-01  -2.0590888e-02   1.4795985e-01   6.9571354e-02  -5.8038225e-02   2.1685905e-01   1.4311874e-01  -8.0303060e-03   1.3069503e-02   3.1301481e-01   3.5535082e-01   0.0000000e+00   0.0000000e+00  -1.9083196e-01   1.5126750e-01  -2.4448729e-01   1.1903719e-01  -5.9922487e-01   2.1178500e+00   2.5908489e-01  -6.3511206e-01  -4.9365844e-01   1.8649903e-01  -5.2273939e-01   1.1138824e+00   2.3232793e-01  -4.7306710e-01  -5.3037310e-01  -8.7102964e-01  -1.5472987e-02   7.8011094e-01   6.8155385e-01   2.8786537e-01  -6.5690874e-01  -6.8155381e-01  -2.8786537e-01  -5.3411479e-01   7.0506965e-01   5.6691583e-01  -4.6732796e-01  -5.3406627e-01   1.3632969e-01  -4.7042102e-01   7.6330847e-01   8.5979905e-01   5.0650415e-02   0.0000000e+00   0.0000000e+00   0.0000000e+00   0.0000000e+00   0.0000000e+00   0.0000000e+00   0.0000000e+00   0.0000000e+00   0.0000000e+00   0.0000000e+00   3.8751810e-01   0.0000000e+00   0.0000000e+00   0.0000000e+00   3.8751810e-01   0.0000000e+00   3.2946181e-01  -4.3757735e-01   4.7608695e-01   0.0000000e+00   0.0000000e+00   5.7658349e-01  -6.9163532e-01  -7.1671293e-02  -7.2968044e-01   8.9527746e-01   1.5441239e+00  -5.7098065e-01  -3.6585560e-01  -3.5786432e-01   9.5860030e-01   5.9140194e-01   2.9743528e-01   2.3089613e-04  -4.3420503e-01  -6.5905176e-01   1.4633451e-01  -7.6215534e-01   3.9271425e-01   1.1356142e+00   9.4756765e-02   7.0883877e-01  -7.7468338e-01  -3.9216342e-02  -5.1741034e-01  -4.4171175e-01   4.5521098e-01   7.1057202e-01   3.9423493e-01   3.8751810e-01   3.3593925e-01   2.9103669e-01   1.8409905e-01   5.5458115e-02  -1.3358644e-02  -4.5458606e-02  -5.4708796e-01   6.7108572e-01  -2.9915683e-01  -5.4928038e-01   1.6135541e-01  -2.6542978e-03   1.8991169e-01   3.0601875e-01
  -3.8620363e-01  -4.0719147e-01   0.0000000e+00   0.0000000e+00  -4.0719147e-01   0.0000000e+00  -4.0657427e-01  -1.6029841e-02  -7.8964943e-01  -1.4781537e-01  -4.5095220e-01  -7.7162424e-01  -5.0824542e-01  -3.6670951e-01  -6.0477702e-02   1.4711077e+00  -1.4621149e-02  -1.0066879e-01  -7.1869939e-01   3.8533465e+00  -2.7929721e-01  -3.5877124e-01  -6.5667703e-02  -1.0355405e+00   1.6148931e-01  -1.3065747e-01   1.4811494e+00   1.6384310e+00  -8.2145981e-02  -4.6694360e-01  -2.1317317e-01  -7.9953316e-01  -5.4360041e-01  -3.3736640e-01  -6.6938750e-01   3.8232425e-03   5.8734607e-01  -2.5243953e-01  -2.4917318e-01   0.0000000e+00   0.0000000e+00  -3.0522595e-01  -5.0786039e-02  -4.8700300e-01  -5.6012208e-01  -6.4809214e-01  -1.5544987e-01  -5.0425190e-01  -6.1518459e-01   0.0000000e+00   0.0000000e+00   9.9119992e-01   8.8335903e-01  -3.0481095e-01   0.0000000e+00  -5.7952308e-02  -5.7700050e-02   5.7736165e-02  -5.7974656e-02  -5.7737504e-02  -5.7736346e-02  -5.7739751e-02  -5.7749239e-02  -5.7738600e-02  -5.7973323e-02   0.0000000e+00   0.0000000e+00   0.0000000e+00   0.0000000e+00   0.0000000e+00   0.0000000e+00  -1.5246502e-01  -2.0590888e-02  -1.4875308e-01  -4.5506613e-01   5.1847437e-01   6.2789444e-01   2.0131221e-01   1.2018433e+00   5.2137079e-01   1.1188862e+00  -3.3110733e-01   0.0000000e+00   0.0000000e+00  -6.4863353e-01   6.1522211e-01   1.0058209e+00   1.9796955e+00   9.1564323e-01  -8.5753883e-01  -2.5137274e-01  -5.8147780e-01  -4.9365844e-01  -7.2298738e-01  -2.6914589e-01  -6.7564423e-01   3.1488432e+00   2.3679076e+00  -5.3037310e-01  -8.7102964e-01  -8.3081560e-01   8.3923573e-02   1.1743389e+00   3.3712107e-01  -1.3160141e+00  -1.1743390e+00  -3.3712107e-01  -7.8099106e-01   5.5589984e-01   3.8286139e-01  -1.1354094e+00  -1.0836990e+00  -1.6907916e-01  -7.8434964e-01  -5.5431781e-01  -6.7961110e-01  -3.6403335e-01   0.0000000e+00   0.0000000e+00   0.0000000e+00   0.0000000e+00   0.0000000e+00   0.0000000e+00   0.0000000e+00   0.0000000e+00   0.0000000e+00   0.0000000e+00   3.1883459e-02   0.0000000e+00   0.0000000e+00   0.0000000e+00   3.1883459e-02   0.0000000e+00  -1.8515039e-01  -4.3757735e-01  -5.4258611e-01   0.0000000e+00   0.0000000e+00   6.1801641e-01  -6.9163532e-01   7.5462338e-01  -2.2218090e-01  -4.8712228e-01  -7.5106000e-01  -3.8470526e-01   2.1463343e+00  -8.5332816e-01  -6.5972476e-01   2.9529660e+00  -3.5850524e-01   7.6803193e-01  -7.4299012e-01  -5.9800116e-01  -4.4057707e-01  -7.6215534e-01  -1.2416922e+00  -3.4138352e-01   2.7043963e+00  -5.9227372e-01  -1.7404755e-01  -3.9216342e-02  -3.8515028e-01   1.2299902e-01  -5.5281493e-01  -7.0589208e-02  -4.0150778e-01   3.1883459e-02  -3.6984859e-01  -4.2494261e-01  -3.8055078e-01   9.7758687e-01  -1.3358644e-02  -4.5458606e-02  -5.4708796e-01   1.4514575e-01  -3.7111509e-01  -6.9334437e-02  -6.5128079e-02  -3.5231439e-01  -6.5445362e-01  -5.7970180e-01
   1.4808615e-01   4.0807583e-01   0.0000000e+00   0.0000000e+00   4.0807583e-01   0.0000000e+00   3.6589909e-02  -1.6029841e-02   1.0301872e+00  -1.4781537e-01   3.4008049e-02  -3.0879810e-01   2.5506237e-01   4.1179436e-02  -1.9905463e-02  -2.8367607e-01  -1.4621149e-02  -1.0066879e-01   3.4717438e-01  -2.6609913e-01  -2.7929721e-01  -1.6525660e-01  -6.5667703e-02   1.0731504e+00  -6.8349322e-01  -1.3065747e-01  -4.4323929e-01  -6.3377595e-01  -1.4317386e-01   1.4936267e-01  -4.3303965e-02   9.6520042e-01   7.1679958e-02   3.1496827e-01   3.0157592e-01   3.8232425e-03  -1.9556213e-01  -3.0754013e-01  -2.4917318e-01   0.0000000e+00   0.0000000e+00   1.6890159e-01   1.0870302e-01   2.1418615e-01   3.3689113e-01   3.0422846e-01   5.3893927e-02   1.7403368e-01   3.9223915e-01   0.0000000e+00   0.0000000e+00  -5.9870297e-01  -5.1041135e-01   4.8545921e-01   0.0000000e+00  -5.8013177e-02  -5.7764108e-02   5.7737692e-02  -5.7985920e-02  -5.7737504e-02  -5.7736613e-02  -5.7736871e-02  -5.7738301e-02  -5.7737972e-02  -5.7986114e-02   0.0000000e+00   0.0000000e+00   0.0000000e+00   0.0000000e+00   0.0000000e+00   0.0000000e+00  -1.5246502e-01  -2.0590888e-02   1.4795985e-01   3.0605962e-01   1.4285590e-01  -2.4071651e-01  -8.8879603e-02  -1.6263680e-01  -2.0742348e-01  -1.1114785e-02   2.8426606e-01   0.0000000e+00   0.0000000e+00  -1.2270293e-01   8.2222791e-02  -2.1183435e-01  -4.4820804e-01  -3.7161964e-01   2.9515771e-01   3.8722672e-01  -5.4614838e-01   5.8695944e-01   1.8649903e-01  -5.2273939e-01   1.1138824e+00  -4.2525142e-01  -7.0389134e-02  -1.0907425e-01  -2.2897721e-01  -1.5472987e-02  -4.2895865e-01   1.9145416e-01   5.3482852e-01  -3.7402221e-01  -1.9145394e-01  -5.3482833e-01  -6.6825359e-03   2.5206080e-01   6.7800253e-01  -2.5220985e-01  -8.2397757e-02  -1.5522830e-01   9.1237208e-02   7.6330847e-01   8.5979905e-01  -3.6952229e-02   0.0000000e+00   0.0000000e+00   0.0000000e+00   0.0000000e+00   0.0000000e+00   0.0000000e+00   0.0000000e+00   0.0000000e+00   0.0000000e+00   0.0000000e+00   1.8335722e-01   0.0000000e+00   0.0000000e+00   0.0000000e+00   1.8335722e-01   0.0000000e+00   3.2946181e-01  -4.3757735e-01   2.6769015e-01   0.0000000e+00   0.0000000e+00   4.9350298e-01  -6.1254720e-01   1.0042626e+00  -4.3193427e-02  -5.5218854e-01  -5.6084972e-01   1.1912145e-01  -3.6585560e-01   1.1225060e+00  -6.5972476e-01  -1.9308247e-01   3.6492165e-01  -2.9199965e-01   2.7544583e-01  -5.3605114e-01  -7.3619330e-01   7.7700448e-01   7.7709808e-01  -3.2158212e-01  -4.7895423e-01   1.6493570e-01   9.8072830e-01  -3.9216342e-02  -6.7941022e-02  -4.4171175e-01   4.5521098e-01   4.8937205e-01   4.2281443e-01   1.8335722e-01   2.9584902e-01   3.8082187e-01   3.8503676e-01   4.1880546e-01  -1.3358644e-02  -4.5458606e-02   6.5534746e-02   1.4517292e-01   4.9008921e-01  -1.8578001e-01   8.3304688e-02  -2.6629211e-02   1.3713886e-01   2.2899957e-01
  -1.4868761e-01  -2.9192116e-01   0.0000000e+00   0.0000000e+00  -2.9192116e-01   0.0000000e+00   3.6589909e-02  -1.6029841e-02   7.2688107e-01  -1.4781537e-01  -1.8152984e-01  -7.7162424e-01  -1.8111351e-01  -9.4783546e-02  -3.9672881e-01  -8.2632318e-01  -1.4621149e-02  -1.0066879e-01  -5.2528282e-02  -2.6609913e-01  -2.7929721e-01  -1.6525660e-01  -6.5667703e-02   1.0731504e+00  -1.1059845e+00  -1.3065747e-01  -4.4323929e-01  -5.0741019e-01  -1.1581815e-01  -7.7509673e-01  -9.5798466e-01   8.1813929e-01  -1.3341350e-01  -9.8970108e-01  -8.6809448e-02  -7.9852172e-01  -1.0386941e+00  -3.6264073e-01  -2.4917318e-01   0.0000000e+00   0.0000000e+00  -2.9048252e-01  -2.2176117e-01  -6.3648613e-02  -2.6481606e-02  -1.2591990e-01  -2.1604717e-01  -3.6277502e-01  -2.9358799e-01   0.0000000e+00   0.0000000e+00  -7.1306445e-01  -6.3033662e-01  -4.1387562e-02   0.0000000e+00  -5.8021612e-02  -5.7760435e-02   5.7739006e-02  -5.7985123e-02  -5.7737504e-02  -5.7738312e-02  -5.7734488e-02  -5.7753718e-02  -5.7737842e-02  -5.7986631e-02   0.0000000e+00   0.0000000e+00   0.0000000e+00   0.0000000e+00   0.0000000e+00   0.0000000e+00  -1.5246502e-01  -2.0590888e-02  -3.5931848e-01  -2.8110250e-01  -4.1842178e-01  -5.0823653e-01  -4.2321513e-01  -4.9314870e-01  -2.9719707e-01  -3.5216310e-01  -1.2703436e-01   0.0000000e+00   0.0000000e+00  -3.6007752e-01   3.2278779e-01  -5.3669024e-01  -2.6509561e-01  -2.7622629e-01   3.2652671e+00  -8.3419886e-01  -1.0329220e-01  -4.9365844e-01  -7.2298738e-01  -5.2273939e-01  -6.7564423e-01  -4.2525142e-01  -4.7306710e-01  -5.3037310e-01   9.2049002e-02  -8.3081560e-01  -4.2895865e-01   9.1360847e-01  -1.3286082e+00  -6.0849220e-01  -9.1360834e-01   1.3286083e+00  -9.2180438e-01   2.0379517e-01  -1.2006534e+00  -5.6268570e-01  -8.6241068e-01   4.3886283e-01  -9.3422718e-01   7.6330847e-01   8.5979905e-01  -4.2112584e-01   0.0000000e+00   0.0000000e+00   0.0000000e+00   0.0000000e+00   0.0000000e+00   0.0000000e+00   0.0000000e+00   0.0000000e+00   0.0000000e+00   0.0000000e+00  -1.8039618e-01   0.0000000e+00   0.0000000e+00   0.0000000e+00  -1.8039618e-01   0.0000000e+00  -1.8515039e-01  -4.3757735e-01  -5.4620580e-01   0.0000000e+00   0.0000000e+00  -2.0130544e-01  -6.1254720e-01   7.7330045e-01  -7.2968044e-01   8.9527746e-01  -7.5106000e-01   4.5724406e-02  -3.6585560e-01   5.1693921e-01  -6.5972476e-01  -9.5355216e-01  -5.8343436e-02  -1.0083735e+00   3.6590069e-01  -5.3605114e-01  -9.8299544e-01  -1.8058240e-02  -1.4743814e-01   9.8982297e-01  -4.8633657e-01  -8.6135556e-01   9.1973981e-01  -3.9216342e-02  -6.1268062e-01   7.0934251e-02   9.9448877e-02  -7.7385122e-02  -5.9407407e-03  -1.8039618e-01  -1.1948285e-01  -6.3499685e-02  -1.6607683e-01  -3.8111858e-01  -1.3358644e-02  -4.5458606e-02  -5.4708796e-01   3.4123758e-02   5.7064080e-02  -7.7650810e-01  -3.1974610e-01  -2.6015109e-01  -1.2672530e-01  -1.1758673e-01
   1.1883774e+00   4.4240128e-01   0.0000000e+00   0.0000000e+00   4.4240128e-01   0.0000000e+00   4.7975409e-01  -1.6029841e-02  -1.6995677e+00  -1.4781537e-01   1.4888888e+00   1.5402805e-01   8.0028221e-01   8.5695733e-01   1.1028653e+00  -9.7792825e-01  -1.4621149e-02  -1.0066879e-01   8.8011127e-01  -2.6609913e-01  -2.7929721e-01   1.9634045e+00  -6.5667703e-02  -1.0355405e+00   1.4289631e+00  -1.3065747e-01  -4.4323929e-01   2.4022096e-01   1.7595307e+00   1.4936267e-01  -2.8597431e-01  -1.6819000e+00   1.4560608e+00   3.1496827e-01   7.8705763e-01   5.3871988e-01   1.1760113e-01   2.1719870e+00  -2.4917318e-01   0.0000000e+00   0.0000000e+00   9.0327106e-01   1.1311278e+00   1.3159927e+00   1.0179263e+00   7.3635125e-01   1.0617263e+00   1.2839335e+00   7.3005208e-01   0.0000000e+00   0.0000000e+00   7.8800102e-02  -2.2906783e-01  -3.0481095e-01   0.0000000e+00  -5.7876794e-02  -5.7687562e-02   5.7733977e-02  -5.7905782e-02  -5.7737499e-02  -5.7735172e-02  -5.7736910e-02  -5.7758873e-02  -5.7737632e-02  -5.7902267e-02   0.0000000e+00   0.0000000e+00   0.0000000e+00   0.0000000e+00   0.0000000e+00   0.0000000e+00  -1.5246502e-01  -2.0590888e-02   7.8977369e-01   1.8658797e-01  -2.6080606e-01   1.3176942e+00   6.3266546e-01   4.2978201e-02   4.0554124e-01  -9.5708936e-02   7.5576762e-01   0.0000000e+00   0.0000000e+00   7.6745192e-01  -8.1989610e-01  -4.0628579e-01  -7.8432044e-01   1.4492223e+00  -1.0411808e+00  -5.7429389e-01   2.4054744e+00   5.1990480e-01  -7.2298738e-01   6.4078157e-01  -5.7835952e-01  -4.2525142e-01  -4.7306710e-01  -5.3037310e-01   1.4282818e+00  -6.8034528e-01   5.9680581e-01  -1.0328114e-01  -8.7519739e-01   2.4723382e-01   1.0328115e-01   8.7519733e-01  -3.0790389e-02   7.1752948e-01  -5.3553073e-01   6.6452629e-01   5.2761036e-01   1.2379325e+00   2.8023715e-01  -5.5431781e-01  -6.7961110e-01  -4.4331238e-02   0.0000000e+00   0.0000000e+00   0.0000000e+00   0.0000000e+00   0.0000000e+00   0.0000000e+00   0.0000000e+00   0.0000000e+00   0.0000000e+00   0.0000000e+00   8.3671210e-01   0.0000000e+00   0.0000000e+00   0.0000000e+00   8.3671210e-01   0.0000000e+00  -1.8515039e-01   2.2850049e+00  -1.2708725e-01   0.0000000e+00   0.0000000e+00   1.5637362e-01   5.9355564e-01  -8.5192697e-01   4.6497691e-01   1.0904762e+00   8.2914847e-01   2.8155972e-01  -3.6585560e-01  -1.5965240e+00   5.5401900e-01   2.5589221e+00   7.3540699e-01   6.9869194e-01   3.7788284e-01   3.8283596e-01   1.7119892e-01  -7.6215534e-01  -1.1951941e+00   1.3994824e+00   2.4250269e+00  -5.8159741e-01   1.4697219e+00  -3.9216342e-02   3.1873152e-01  -9.2691585e-01   8.3844502e-01  -1.9273585e-01   9.3693831e-01   8.3671210e-01   7.8393647e-01   6.7204817e-01   5.3827609e-01  -2.9110204e-01  -1.3358644e-02  -4.5458606e-02  -5.4708796e-01   8.7060537e-01   7.4758184e-02   1.0302601e-01   8.1289689e-01   1.2718387e-01   1.5092325e+00   9.6068176e-01
  -6.2476250e-02   3.0788424e-01   0.0000000e+00   0.0000000e+00   3.0788424e-01   0.0000000e+00   3.6589909e-02  -1.6029841e-02   1.0301872e+00  -1.4781537e-01  -7.3760895e-02  -3.0879810e-01  -7.2069541e-02  -9.4783546e-02  -2.4820460e-01  -6.7316102e-01  -1.4621149e-02  -1.0066879e-01  -5.2528282e-02  -2.6609913e-01  -2.7929721e-01  -6.8499273e-02  -6.5667703e-02   1.6003232e+00  -1.1059845e+00  -1.3065747e-01  -4.4323929e-01  -5.6719712e-01  -3.3206184e-02   1.4936267e-01   2.1803342e-01   9.6520042e-01  -8.2140135e-02  -9.8970108e-01  -8.6809448e-02   3.8232425e-03   4.5332754e-02  -3.6264073e-01  -2.4917318e-01   0.0000000e+00   0.0000000e+00  -9.1945980e-02  -5.8527330e-02   1.6187109e-02   6.2522715e-02  -5.6751952e-02  -2.6332059e-01  -4.9240645e-01  -3.7696839e-01   0.0000000e+00   0.0000000e+00  -7.9867506e-01  -6.2107406e-01   7.4888260e-01   0.0000000e+00  -5.8023658e-02  -5.7763305e-02   5.7738736e-02  -5.7987138e-02  -5.7737504e-02  -5.7737481e-02  -5.7734558e-02  -5.7750850e-02  -5.7737802e-02  -5.7988376e-02   0.0000000e+00   0.0000000e+00   0.0000000e+00   0.0000000e+00   0.0000000e+00   0.0000000e+00  -1.5246502e-01  -2.0590888e-02  -5.1481088e-02   1.5002589e-01   2.8071653e-01  -3.5716067e-01  -1.7342016e-01  -3.4135359e-02  -1.9613328e-01  -5.0464199e-01  -9.3463621e-03   0.0000000e+00   0.0000000e+00  -1.3285283e-01   9.2509114e-02  -9.8485752e-01  -6.1392930e-01  -4.7096929e-01   2.2979594e+00   1.4826199e+00  -5.4614838e-01  -4.9365844e-01  -7.2298738e-01  -5.2273939e-01  -6.7564423e-01  -4.2525142e-01  -4.7306710e-01  -1.0907425e-01   4.1307527e-01  -8.3081560e-01  -4.2895865e-01   8.2576379e-01  -1.1379687e+00  -4.3282693e-01  -8.2576365e-01   1.1379686e+00  -9.2180438e-01   4.4697043e-01  -9.8820466e-01  -3.3891280e-01  -7.4102416e-01   6.2020792e-01  -9.3422718e-01  -2.0295103e-01  -2.9475840e-01   3.9077372e-02   0.0000000e+00   0.0000000e+00   0.0000000e+00   0.0000000e+00   0.0000000e+00   0.0000000e+00   0.0000000e+00   0.0000000e+00   0.0000000e+00   0.0000000e+00   7.9456119e-02   0.0000000e+00   0.0000000e+00   0.0000000e+00   7.9456119e-02   0.0000000e+00   8.4407401e-01  -4.3757735e-01   7.1298011e-01   0.0000000e+00   0.0000000e+00   1.5266686e-01  -6.1254720e-01   1.9692624e+00  -7.2968044e-01  -1.0346772e+00  -4.2184992e-01   9.2159561e-01  -3.6585560e-01   4.4468390e-01  -6.5972476e-01   6.4219277e-02   4.6898711e-02  -1.0083735e+00   7.6141898e-01  -5.3605114e-01  -5.5583790e-01   8.2457229e-01   9.1251906e-02  -1.0550073e+00   6.5370313e-01   9.0975880e-01  -3.0475703e-01  -3.9216342e-02  -1.4643688e-01  -1.8074743e-01   9.9448877e-02   7.4853554e-01   6.4071973e-02   7.9456119e-02   3.8297918e-03   1.1607068e-01   2.1726854e-01  -4.6066144e-02  -1.3358644e-02  -4.5458606e-02   6.5534746e-02   3.4163251e-01  -5.0166885e-01  -4.2773461e-01  -2.0343671e-01  -1.3934244e-01  -2.8504380e-01  -1.5609632e-01
  -5.1098475e-02  -7.7724167e-01   0.0000000e+00   0.0000000e+00  -7.7724167e-01   0.0000000e+00  -4.0657427e-01  -1.6029841e-02  -1.6995677e+00  -1.4781537e-01   3.4008049e-02  -7.7162424e-01  -2.9015748e-01  -9.4783546e-02  -4.1549246e-01  -1.5215966e+00  -1.4621149e-02  -1.0066879e-01   8.0705940e-02  -2.6609913e-01  -2.7929721e-01   3.1853002e-01  -6.5667703e-02  -1.5627132e+00   1.6148931e-01  -1.3065747e-01  -4.4323929e-01   1.7821847e-02  -8.4076755e-02  -1.3914030e+00  -1.7419967e+00  -1.6819000e+00   7.1679958e-02   1.6196376e+00  -1.8390579e-01  -1.3334184e+00  -1.7613786e+00   5.7406951e-01  -2.4917318e-01   0.0000000e+00   0.0000000e+00  -2.8276568e-01  -1.6591895e-01   2.1293869e-01   3.7197772e-02  -3.4165173e-01   1.0220812e-02   9.2922551e-01   5.2496806e-01   0.0000000e+00   0.0000000e+00   1.8899244e-01  -3.7621935e-01  -5.6823434e-01   0.0000000e+00  -5.7874961e-02  -5.7698185e-02   5.7738832e-02  -5.7905381e-02  -5.7737496e-02  -5.7739973e-02  -5.7739222e-02  -5.7746750e-02  -5.7735374e-02  -5.7906724e-02   0.0000000e+00   0.0000000e+00   0.0000000e+00   0.0000000e+00   0.0000000e+00   0.0000000e+00  -1.5246502e-01  -2.0590888e-02  -4.8495633e-01  -9.5128206e-01  -1.0377159e+00  -2.9385425e-01  -7.6322587e-01  -8.5514622e-01  -3.3423290e-01  -6.4735248e-01  -3.1767538e-01   0.0000000e+00   0.0000000e+00  -7.1545400e-01   6.8294068e-01  -3.7226617e-01   4.9444955e-01   5.3880136e-01   2.3379615e-01  -1.1534986e+00  -8.4241474e-02  -4.9365844e-01  -7.2298738e-01  -5.2273939e-01  -6.2700187e-01  -4.2525142e-01  -4.7306710e-01  -5.3037310e-01  -8.7102964e-01   1.6152123e+00  -4.2895865e-01   1.9177224e-01  -6.2489896e-01   8.3498220e-01  -1.9177217e-01   6.2489903e-01  -9.2180438e-01  -4.5648217e-01  -7.1722306e-01   3.6874179e-01  -3.5715405e-01  -2.3033583e-01  -9.3422718e-01   7.6330847e-01   8.5979905e-01  -5.0102462e-01   0.0000000e+00   0.0000000e+00   0.0000000e+00   0.0000000e+00   0.0000000e+00   0.0000000e+00   0.0000000e+00   0.0000000e+00   0.0000000e+00   0.0000000e+00  -5.4118180e-01   0.0000000e+00   0.0000000e+00   0.0000000e+00  -5.4118180e-01   0.0000000e+00  -6.9976258e-01   2.2850049e+00  -7.9305464e-01   0.0000000e+00   0.0000000e+00   1.9072654e-01  -6.9163532e-01  -6.0187867e-01   1.3297805e+00  -1.0346772e+00   3.9044204e-02  -7.4533243e-01  -3.6585560e-01  -1.3487921e+00   2.1723440e+00   2.4718942e-01  -3.6015809e-01   1.1407480e+00  -1.1824736e+00  -1.3810792e-01  -7.3619330e-01  -7.6215534e-01  -1.7243570e-02  -5.8196779e-01   9.4756765e-02  -7.3265224e-01  -5.9957281e-01  -3.9216342e-02  -4.8235610e-01   2.2289485e-01   1.9416920e-03  -8.3187979e-01  -9.8694521e-02  -5.4118180e-01  -3.0840057e-01  -5.1818107e-01  -6.8625997e-01   1.0134965e+00  -1.3358644e-02  -4.5458606e-02  -5.4708796e-01  -4.8932585e-01  -3.7864716e-01  -5.0644356e-02  -3.5837644e-01  -3.5013486e-01   4.0100302e-01   3.6451628e-02
  -6.5398095e-01  -5.3402856e-01   0.0000000e+00   0.0000000e+00  -5.3402856e-01   0.0000000e+00   3.6589909e-02  -1.6029841e-02   1.2026887e-01  -1.4781537e-01  -7.2037456e-01  -7.7162424e-01  -3.9920145e-01  -6.3863548e-01  -5.3245704e-01   8.5073916e-01  -1.4621149e-02  -1.0066879e-01  -4.5223095e-01  -2.6609913e-01   7.9167594e-01  -9.3931518e-01  -6.5667703e-02   5.4597769e-01  -6.8349322e-01  -1.3065747e-01  -4.4323929e-01  -2.6155445e-01  -7.6303594e-01  -7.7509673e-01  -8.9265032e-01   8.2833631e-02  -6.4614714e-01   3.1496827e-01  -2.8100213e-01  -7.9852172e-01  -9.7847037e-01  -7.4834495e-01  -2.4917318e-01   0.0000000e+00   0.0000000e+00  -4.8259764e-01  -6.2164674e-01  -5.8893583e-01  -5.4831843e-01  -3.6951142e-01  -5.6543728e-01  -4.7347129e-01  -4.7444196e-01   0.0000000e+00   0.0000000e+00  -1.4189042e-01   1.0777022e-01  -8.3165773e-01   0.0000000e+00  -5.8014099e-02  -5.7759716e-02   5.7738611e-02  -5.7987125e-02  -5.7737504e-02  -5.7736350e-02  -5.7735416e-02  -5.7743765e-02  -5.7738070e-02  -5.7988239e-02   0.0000000e+00   0.0000000e+00   0.0000000e+00   0.0000000e+00   0.0000000e+00   0.0000000e+00  -1.5246502e-01  -2.0590888e-02  -6.1001034e-01  -7.0980710e-01  -8.2798484e-01  -8.0211322e-01  -8.5184095e-01  -8.5955560e-01  -4.6341873e-01  -5.0977552e-01  -5.6562555e-01   0.0000000e+00   0.0000000e+00  -4.3472827e-02   1.9278033e-03  -2.6259085e-01  -5.0524810e-01  -1.1221661e-01  -9.2044534e-01   6.5413336e-02  -5.4614838e-01   1.2146571e+00   1.8649903e-01  -5.2273939e-01  -6.7564423e-01  -4.2525142e-01  -4.7306710e-01  -5.3037310e-01   7.6480451e-01  -1.5472987e-02  -4.2895865e-01  -1.1166816e+00  -5.3517051e-01   1.1574519e+00   1.1166814e+00   5.3517058e-01   8.1372035e-01  -1.0888842e+00  -7.2443887e-01   4.4051042e-01   4.8794896e-01  -4.4963142e-01   4.1748713e-01  -8.4712403e-01  -9.8749278e-01  -4.7090954e-01   0.0000000e+00   0.0000000e+00   0.0000000e+00   0.0000000e+00   0.0000000e+00   0.0000000e+00   0.0000000e+00   0.0000000e+00   0.0000000e+00   0.0000000e+00  -7.3757828e-01   0.0000000e+00   0.0000000e+00   0.0000000e+00  -7.3757828e-01   0.0000000e+00  -6.9976258e-01  -4.3757735e-01  -6.4497001e-01   0.0000000e+00   0.0000000e+00  -2.9569221e-01  -6.1254720e-01   3.2416044e-01   3.3376354e-01  -1.0346772e+00  -5.6084972e-01  -3.8324040e-01  -3.6585560e-01  -1.2819617e-01   1.4943778e-01  -6.2283059e-01  -5.6297800e-01  -2.9199965e-01   7.0856970e-01  -1.7696718e-01  -4.2769064e-01  -4.8014593e-01  -1.1101466e-01  -8.3278965e-01  -1.0526652e+00  -7.2901094e-01   1.2287540e-01  -3.9216342e-02  -3.2665473e-01   3.8659370e-01  -9.9545642e-02  -7.6180072e-01  -2.2339512e-01  -7.3757828e-01  -5.1579505e-01  -4.4336008e-01  -4.5423059e-01   4.1880546e-01  -1.3358644e-02  -4.5458606e-02  -5.4708796e-01  -9.0105375e-01   8.6431596e-01  -3.6016679e-01  -4.9873774e-01  -3.6321208e-01  -1.7949813e-01  -2.3311549e-01
  -4.3507819e-01  -4.4843637e-01   0.0000000e+00   0.0000000e+00  -4.4843637e-01   0.0000000e+00  -4.0657427e-01  -1.6029841e-02  -7.8964943e-01  -1.4781537e-01  -2.8929878e-01  -7.7162424e-01  -5.0824542e-01  -6.3863548e-01  -2.5082160e-01   6.4776652e-02  -1.4621149e-02  -1.0066879e-01  -5.8546517e-01  -2.6609913e-01  -2.7929721e-01  -6.8499273e-02  -6.5667703e-02   5.4597769e-01  -2.6100195e-01  -1.3065747e-01  -4.4323929e-01  -1.5318033e-01   8.4227203e-02  -7.7509673e-01  -8.1543702e-01  -7.9953316e-01  -2.8723359e-01  -3.3736640e-01  -4.7519481e-01  -5.3107340e-01  -4.8025603e-01   2.3063485e-02  -2.4917318e-01   0.0000000e+00   0.0000000e+00  -5.4328248e-01  -4.8112590e-01  -4.3584799e-01  -5.4295861e-01  -4.8628072e-01  -4.6078546e-01  -6.8929650e-01  -9.1561879e-01   0.0000000e+00   0.0000000e+00  -2.7284576e-01  -2.0865264e-01  -3.0481095e-01   0.0000000e+00  -5.8002854e-02  -5.7725321e-02   5.7728126e-02  -5.7999677e-02  -5.7737501e-02  -5.7734863e-02  -5.7736762e-02  -5.7754434e-02  -5.7736637e-02  -5.7990310e-02   0.0000000e+00   0.0000000e+00   0.0000000e+00   0.0000000e+00   0.0000000e+00   0.0000000e+00  -1.5246502e-01  -2.0590888e-02  -5.6556691e-01  -5.7196609e-01  -5.6669958e-01  -5.1668018e-01  -5.1852272e-01  -5.0644344e-01  -2.5519721e-01  -8.9890903e-01  -5.5893671e-01   0.0000000e+00   0.0000000e+00   3.5745244e-02  -7.8354991e-02   2.1342525e-01  -4.7701216e-01  -5.9922487e-01  -9.0992553e-03   1.1633201e+00   2.5060021e-01   5.8695944e-01  -7.2298738e-01   6.4078157e-01  -6.7564423e-01  -4.2525142e-01  -4.7306710e-01  -5.3037310e-01   5.3745998e-01  -6.8034528e-01  -4.2895865e-01  -2.6946163e-01  -1.0665687e+00  -2.5274297e-02   2.6946142e-01   1.0665687e+00   4.2677252e-01  -4.4426006e-01  -1.0064687e+00  -1.5361505e-01   1.0459231e-01   1.5343055e-01   3.1508924e-01  -5.5431781e-01  -6.7961110e-01  -4.7194207e-01   0.0000000e+00   0.0000000e+00   0.0000000e+00   0.0000000e+00   0.0000000e+00   0.0000000e+00   0.0000000e+00   0.0000000e+00   0.0000000e+00   0.0000000e+00  -3.3995043e-01   0.0000000e+00   0.0000000e+00   0.0000000e+00  -3.3995043e-01   0.0000000e+00  -1.8515039e-01  -4.3757735e-01  -5.5668974e-01   0.0000000e+00   0.0000000e+00  -6.3407466e-01  -6.1254720e-01   4.1574645e-01  -4.1322704e-01   8.9527746e-01  -7.5106000e-01   1.1193110e-01  -3.6585560e-01  -8.6537069e-01   5.5401900e-01  -5.1611985e-01  -5.8131042e-01   3.8230820e-02  -1.2007246e-01  -5.3605114e-01  -9.8299544e-01  -6.5682652e-01  -5.3647169e-01   1.1926649e+00  -4.4352805e-01  -5.1587189e-01  -1.2745516e-01  -3.9216342e-02  -3.2428910e-01   4.2021939e-01  -3.1586433e-01  -2.8713994e-01  -3.9558696e-01  -3.3995043e-01  -5.3939331e-01  -5.2969199e-01  -4.3523216e-01   8.3753138e-02  -1.3358644e-02  -4.5458606e-02  -5.4708796e-01  -2.3150321e-01   1.1473549e-01  -5.3455350e-01  -5.4473457e-01  -3.7068478e-01  -4.9613512e-01  -4.6417303e-01
  -7.3698387e-01  -4.9214428e-01   0.0000000e+00   0.0000000e+00  -4.9214428e-01   0.0000000e+00   3.6589909e-02  -1.6029841e-02  -3.1384178e-02  -1.4781537e-01  -6.1260561e-01  -3.0879810e-01  -7.2633335e-01  -1.0465244e+00  -5.1036435e-01   4.1501329e-01  -1.4621149e-02  -1.0066879e-01  -8.5193361e-01  -2.6609913e-01  -2.7929721e-01  -4.5552857e-01  -6.5667703e-02   5.4597769e-01  -2.6100195e-01  -1.3065747e-01  -4.4323929e-01   3.2353191e-01  -4.2320201e-01   1.4936267e-01   9.4014973e-01  -6.4227500e-02  -6.4614714e-01  -9.8970108e-01  -7.6648384e-01   3.8232425e-03   7.1096321e-01  -5.8304314e-01  -2.4917318e-01   0.0000000e+00   0.0000000e+00  -7.0359430e-01  -6.7806188e-01  -6.7047317e-01  -7.4019748e-01  -7.1421179e-01  -8.6477698e-01  -9.4614219e-01  -1.0229740e+00   0.0000000e+00   0.0000000e+00  -4.6193650e-01  -1.5937945e-01  -5.6823434e-01   0.0000000e+00  -5.8038610e-02  -5.7762632e-02   5.7735403e-02  -5.7992689e-02  -5.7737504e-02  -5.7737067e-02  -5.7735448e-02  -5.7759843e-02  -5.7737994e-02  -5.7990595e-02   0.0000000e+00   0.0000000e+00   0.0000000e+00   0.0000000e+00   0.0000000e+00   0.0000000e+00  -1.5246502e-01  -2.0590888e-02  -6.3307689e-01  -4.2189489e-01  -3.8603478e-01  -6.5974996e-01  -4.6692368e-01  -4.1632817e-01  -2.2208357e-01  -9.3808952e-01  -7.5559104e-01   0.0000000e+00   0.0000000e+00  -5.7871323e-02   1.6519821e-02  -9.5651578e-01  -3.5460422e-02  -1.5096457e+00   9.6503291e-01   5.1536841e-01   1.6087260e+00  -4.9365844e-01  -7.2298738e-01  -5.2273939e-01  -6.7564423e-01   2.3232793e-01  -4.7306710e-01  -1.0907425e-01  -2.2897721e-01  -8.3081560e-01   1.2929932e+00   7.4889379e-01  -7.4828865e-01  -2.7910788e-01  -7.4889359e-01   7.4828878e-01  -9.2180438e-01  -3.5662522e-01  -8.4003976e-01  -4.5543608e-01  -8.0423269e-01  -2.7641636e-01  -9.3422718e-01   7.6330847e-01   8.5979905e-01  -4.6491270e-01   0.0000000e+00   0.0000000e+00   0.0000000e+00   0.0000000e+00   0.0000000e+00   0.0000000e+00   0.0000000e+00   0.0000000e+00   0.0000000e+00   0.0000000e+00  -6.3969515e-01   0.0000000e+00   0.0000000e+00   0.0000000e+00  -6.3969515e-01   0.0000000e+00  -6.9976258e-01  -4.3757735e-01  -3.6109941e-01   0.0000000e+00   0.0000000e+00  -5.0474416e-01  -6.9163532e-01   1.4415741e+00  -4.1322704e-01  -4.6336127e-03  -2.6110656e-01   3.7109719e-01  -3.6585560e-01  -1.0296651e+00  -6.5972476e-01   2.9064481e-01  -7.8902769e-01  -3.8591241e-01   3.5683156e-01  -6.5905176e-01  -3.4726976e-01   6.7167559e-01  -1.4703076e+00   3.6346984e-02   7.0389392e-01  -2.0765341e-01  -6.9651213e-01  -3.9216342e-02  -1.2241303e-02   6.2772283e-01  -6.8033461e-01  -3.6860178e-01  -6.8746544e-01  -6.3969515e-01  -7.5846984e-01  -6.8278724e-01  -5.4963030e-01   7.3263618e-02  -1.3358644e-02  -4.5458606e-02   6.5534746e-02  -6.0838252e-01   8.8325497e-02  -3.6562624e-01  -7.6204670e-01  -4.2455050e-01  -8.1277211e-01  -8.1075933e-01
  -4.7955464e-02  -1.7222482e-01   0.0000000e+00   0.0000000e+00  -1.7222482e-01   0.0000000e+00  -1.2929026e+00  -1.6029841e-02  -3.1384178e-02  -1.4781537e-01  -1.9876423e-02  -7.7162424e-01  -1.8111351e-01  -9.4783546e-02  -2.0818701e-01  -7.1122941e-01  -1.4621149e-02  -1.0066879e-01   8.0705940e-02  -2.6609913e-01  -2.7929721e-01   1.2501537e-01  -6.5667703e-02  -5.0836777e-01  -2.6100195e-01  -1.3065747e-01  -4.4323929e-01  -6.1164363e-01   4.9950408e-02  -4.6694360e-01  -5.6597863e-01  -6.4227500e-02   2.0406594e-02  -3.3736640e-01  -8.6809448e-02  -5.3107340e-01  -6.7735180e-01   7.8164088e-02  -2.4917318e-01   0.0000000e+00   0.0000000e+00  -2.8243506e-01  -2.0389440e-01   6.7342014e-02   6.4589587e-02  -1.3775629e-01  -7.1069093e-02   1.9818053e-01   1.7181817e-01   0.0000000e+00   0.0000000e+00  -5.2899468e-01  -5.7098475e-01  -4.1387562e-02   0.0000000e+00  -5.7992886e-02  -5.7726265e-02   5.7737535e-02  -5.7988973e-02  -5.7737501e-02  -5.7737068e-02  -5.7737951e-02  -5.7753239e-02  -5.7736436e-02  -5.7989014e-02   0.0000000e+00   0.0000000e+00   0.0000000e+00   0.0000000e+00   0.0000000e+00   0.0000000e+00  -1.5246502e-01  -2.0590888e-02  -3.5931848e-01  -3.8858241e-01  -4.7381415e-01  -3.8627328e-01  -4.0214526e-01  -4.6038545e-01  -2.5524450e-01   3.6079986e-02  -1.2598294e-01   0.0000000e+00   0.0000000e+00  -2.3079820e-01   1.9177091e-01   2.4734531e-02   7.3522619e-01   8.6286431e-01  -9.0992553e-03   4.9107673e-03  -1.9225591e-01   8.9218435e-02   1.8649903e-01  -5.2273939e-01  -6.7564423e-01  -4.2525142e-01  -4.7306710e-01  -5.3037310e-01  -8.7102964e-01  -1.5472987e-02   8.3923573e-02   4.3588280e-01  -1.3547205e+00  -6.6661014e-01  -4.3588266e-01   1.3547206e+00  -1.5511432e-01   4.0090618e-02  -1.2189174e+00  -6.0116077e-01  -4.2598050e-01   4.9303098e-01  -1.6746691e-01   7.6330847e-01   8.5979905e-01  -3.0889348e-01   0.0000000e+00   0.0000000e+00   0.0000000e+00   0.0000000e+00   0.0000000e+00   0.0000000e+00   0.0000000e+00   0.0000000e+00   0.0000000e+00   0.0000000e+00  -1.4134482e-01   0.0000000e+00   0.0000000e+00   0.0000000e+00  -1.4134482e-01   0.0000000e+00  -1.8515039e-01  -4.3757735e-01  -1.7768290e-01   0.0000000e+00   0.0000000e+00   2.6024216e-01  -6.1254720e-01  -9.2963333e-01  -7.2968044e-01   8.9527746e-01   9.9909829e-01  -5.7701842e-01  -3.6585560e-01   4.1711030e-01   5.5401900e-01  -9.4554722e-01  -1.4355966e-01  -6.5770857e-03  -1.0920188e+00  -5.3605114e-01  -5.6084850e-01  -6.0925867e-01   6.1896151e-01   1.1356142e+00  -1.0526652e+00  -4.9016481e-02  -2.4450893e-01  -3.9216342e-02  -7.9461898e-01   7.0934251e-02   9.9448877e-02   9.2833210e-02  -2.1217048e-02  -1.4134482e-01  -1.2596960e-01  -1.2911194e-01  -1.5578272e-01  -5.8635167e-01  -1.3358644e-02  -4.5458606e-02  -5.4708796e-01   1.3925027e-02   4.6745482e-01  -8.8332701e-01  -2.8092195e-01  -2.4769659e-01  -2.8504380e-01  -7.9077139e-02
  -6.8564928e-01  -3.4628873e-01   0.0000000e+00   0.0000000e+00  -3.4628873e-01   0.0000000e+00   4.7975409e-01  -1.6029841e-02  -7.8964943e-01  -1.4781537e-01  -7.2037456e-01   1.5425065e+00  -3.9920145e-01  -6.3863548e-01  -6.6291275e-01   2.6389673e-01  -1.4621149e-02  -1.0066879e-01  -4.5223095e-01  -2.6609913e-01  -2.7929721e-01  -9.3931518e-01  -6.5667703e-02  -1.0355405e+00   1.0064718e+00  -1.3065747e-01  -4.4323929e-01   3.8519636e-01  -1.1081572e+00  -1.5879047e-01   1.1112269e-01  -7.9953316e-01  -7.4869387e-01   2.9243070e+00  -4.7519481e-01  -2.6362508e-01  -5.3215131e-02  -7.4834495e-01  -2.4917318e-01   0.0000000e+00   0.0000000e+00  -3.2774227e-01  -6.7603288e-01  -6.5995553e-01  -5.4831843e-01  -4.3037064e-01  -7.9517665e-01  -4.1131808e-01  -2.2490040e-01   0.0000000e+00   0.0000000e+00   5.9830395e-02   2.1908183e-01  -5.6823434e-01   0.0000000e+00   1.4561418e+01   1.4563418e+01  -1.4563486e+01   1.4561504e+01   1.4563483e+01   1.4563482e+01   1.4563484e+01   1.4563459e+01   1.4563483e+01   1.4561508e+01   0.0000000e+00   0.0000000e+00   0.0000000e+00   0.0000000e+00   0.0000000e+00   0.0000000e+00  -1.5246502e-01  -2.0590888e-02  -2.4117681e-01  -1.3675599e-01   9.1027027e-02  -5.5660833e-01  -4.5030745e-01  -2.2358727e-01  -2.7118221e-01  -2.8048061e-01  -5.8776203e-01   0.0000000e+00   0.0000000e+00  -2.5962562e-01   2.2098578e-01   3.0448896e-01  -2.5917586e-01   8.3590765e-02  -1.9659582e-01  -1.1534986e+00  -6.3511206e-01  -4.9365844e-01  -7.2298738e-01   1.2599776e+00  -6.7564423e-01  -4.2525142e-01   1.4496876e+00  -1.0907425e-01  -8.7102964e-01   1.6152123e+00  -4.2895865e-01  -6.6036081e-01   1.7196360e-01   8.7496410e-01   6.6036060e-01  -1.7196379e-01   3.3708891e-01  -8.0360233e-01  -1.4507001e-01   3.6874179e-01   2.7122754e-01  -5.8244499e-01   1.1938510e-01   7.6330847e-01   8.5979905e-01  -3.3980699e-01   0.0000000e+00   0.0000000e+00   0.0000000e+00   0.0000000e+00   0.0000000e+00   0.0000000e+00   0.0000000e+00   0.0000000e+00   0.0000000e+00   0.0000000e+00  -5.8104264e-01   0.0000000e+00   0.0000000e+00   0.0000000e+00  -5.8104264e-01   0.0000000e+00  -6.9976258e-01   2.2850049e+00  -1.8799610e-01   0.0000000e+00   0.0000000e+00  -3.7745292e-01  -6.9163532e-01   2.3363620e-01  -4.3193427e-02   2.9377875e-01   2.4789803e+00  -7.4533243e-01  -3.6585560e-01   3.7931020e-01  -6.5972476e-01  -9.4554722e-01  -5.5668395e-01   1.1407480e+00  -1.1824736e+00   1.3397224e+00  -2.4258905e-01   3.8966622e-01  -1.3116385e-01  -4.6786651e-01  -1.0526652e+00  -2.3338535e-01   1.7256309e-01  -3.9216342e-02   6.4647853e-01   1.1608556e-01  -3.1586433e-01  -2.0017515e-01  -2.5326631e-01  -5.8104264e-01  -5.2643369e-01  -4.9055486e-01  -4.1260123e-01  -5.8635167e-01  -1.3358644e-02  -4.5458606e-02   6.5534746e-02  -9.7289227e-01   1.3489419e-01   9.5642498e-01  -4.7567712e-01  -3.2055542e-01  -4.9613512e-01  -5.0268262e-01
  -4.4702107e-01  -3.2865331e-01   0.0000000e+00   0.0000000e+00  -3.2865331e-01   0.0000000e+00  -1.2929026e+00  -1.6029841e-02   5.7522802e-01  -1.4781537e-01  -6.6649009e-01  -3.0879810e-01  -6.1728939e-01   4.1179436e-02  -7.0536298e-01  -1.7614250e-01  -1.4621149e-02  -1.0066879e-01  -4.5223095e-01  -2.6609913e-01  -2.7929721e-01  -6.4904321e-01  -6.5667703e-02  -5.0836777e-01  -1.1059845e+00  -1.3065747e-01   3.4055380e+00  -7.7592350e-01  -6.3316247e-01   1.4936267e-01   6.8470718e-01   6.7107816e-01  -6.4614714e-01  -9.8970108e-01  -5.7229115e-01   3.8232425e-03   4.7550206e-01  -8.5854615e-01  -2.4917318e-01   0.0000000e+00   0.0000000e+00  -7.1001555e-01  -4.4027081e-01  -5.5632093e-01  -4.7234381e-01  -5.5606819e-01  -1.8810585e-01  -4.5118982e-01  -2.8844215e-01   0.0000000e+00   0.0000000e+00  -9.3343551e-02  -1.2301023e-01  -4.1387562e-02   0.0000000e+00  -5.8019093e-02  -5.7759766e-02   5.7738406e-02  -5.7988451e-02  -5.7737504e-02  -5.7734505e-02  -5.7742496e-02  -5.7740381e-02  -5.7737994e-02  -5.7989359e-02   0.0000000e+00   0.0000000e+00   0.0000000e+00   0.0000000e+00   0.0000000e+00   0.0000000e+00  -1.5246502e-01  -2.0590888e-02  -6.9305649e-01  -3.7542222e-01  -2.9590479e-01  -5.1214347e-01  -2.0671108e-01  -1.7030391e-01  -1.0494788e-01   9.0205782e-01  -2.8129747e-01   0.0000000e+00   0.0000000e+00  -1.1660619e+00   1.1396049e+00   8.8513693e-01   1.3232808e+00   8.3590765e-02   2.4137852e-02  -5.7429389e-01  -2.6708113e-01  -4.9365844e-01  -7.2298738e-01  -5.2273939e-01   1.1287389e-01  -4.2525142e-01   9.2720721e-01  -1.0907425e-01  -8.7102964e-01  -4.8930506e-01  -4.2895865e-01   1.1647199e+00  -2.0468128e-02  -1.1106462e+00  -1.1647197e+00   2.0468129e-02  -9.2180438e-01  -1.0558103e-01  -2.6825351e-01  -1.0102314e+00  -1.1051837e+00  -4.7824211e-01  -9.3422718e-01   7.6330847e-01   8.5979905e-01  -2.5647762e-01   0.0000000e+00   0.0000000e+00   0.0000000e+00   0.0000000e+00   0.0000000e+00   0.0000000e+00   0.0000000e+00   0.0000000e+00   0.0000000e+00   0.0000000e+00  -5.4747227e-01   0.0000000e+00   0.0000000e+00   0.0000000e+00  -5.4747227e-01   0.0000000e+00  -1.8515039e-01  -4.3757735e-01   9.7245674e-02   0.0000000e+00   0.0000000e+00   7.7872676e-01  -6.9163532e-01   6.7752223e-02  -7.2968044e-01  -1.0125642e-01  -7.5106000e-01  -8.3014677e-01  -3.6585560e-01   6.7364168e-01  -6.5972476e-01   2.3975889e-01  -2.6792307e-01  -1.0083735e+00  -6.9650047e-01  -6.5905176e-01  -9.8299544e-01   5.4994949e-01   9.7451792e-02  -6.6027054e-02   4.0446539e-02   6.9974156e-01  -1.3279883e+00  -3.9216342e-02  -1.0477411e+00   6.0133925e-01  -4.3151784e-01   2.3254988e-01  -5.8439105e-01  -5.4747227e-01  -4.3128457e-01  -4.5141773e-01  -4.7574021e-01  -1.0512233e+00  -1.3358644e-02  -4.5458606e-02   6.5534746e-02   3.4637842e-02  -1.4211624e+00  -9.5089484e-01  -4.6662955e-01  -3.6072118e-01  -8.6554494e-01  -6.5672097e-01
   2.2918876e+00   2.1196734e+00   0.0000000e+00   0.0000000e+00   2.1196734e+00   0.0000000e+00   3.6589909e-02  -1.6029841e-02   1.7884524e+00  -1.4781537e-01   2.1355025e+00  -7.7162424e-01   2.6540297e+00   2.8964021e+00   2.4599170e+00   3.0819766e-01  -1.4621149e-02  -1.0066879e-01   2.6121561e+00  -2.6609913e-01   2.9336222e+00   1.4796179e+00  -6.5667703e-02   1.8804959e-02   1.0064718e+00  -1.3065747e-01  -4.4323929e-01  -9.0016290e-01   1.9184484e+00   1.6901283e+00   1.1112269e-01   1.7005061e+00   2.2251613e+00   9.6730295e-01   2.7289845e+00   1.6085132e+00   1.1760113e-01   1.6760816e+00  -2.4917318e-01   0.0000000e+00   0.0000000e+00   2.5965339e+00   2.3926476e+00   2.4225272e+00   2.4971628e+00   2.6779039e+00   2.3049131e+00   2.2182649e+00   2.3821475e+00   0.0000000e+00   0.0000000e+00   1.7957718e-01  -1.8400983e-02   1.2757294e+00   0.0000000e+00  -5.6733065e-02  -5.7720502e-02   5.7737891e-02  -5.6785824e-02  -5.7737500e-02  -5.7737210e-02  -5.7737590e-02  -5.7705399e-02  -5.7733709e-02  -5.6786222e-02   0.0000000e+00   0.0000000e+00   0.0000000e+00   0.0000000e+00   0.0000000e+00   0.0000000e+00  -1.5246502e-01  -2.0590888e-02   2.4153490e+00   1.9490926e+00   8.7468054e-01   2.0319563e+00   1.6376641e+00   6.6317498e-01   4.8832646e-01   1.7947497e+00   2.4470685e+00   0.0000000e+00   0.0000000e+00   2.1580816e+00  -2.2292164e+00  -1.2151602e+00  -1.2394492e+00   1.6092755e+00  -3.2941743e-01   1.3544781e+00   2.2929868e+00  -4.9365844e-01   2.1290099e+00  -5.2273939e-01   1.1799416e-01  -4.2525142e-01  -4.7306710e-01   3.5251777e-01   4.7448138e-01   1.7656824e+00   8.3923573e-02  -2.7725509e-02  -4.0200754e-01   2.7791223e-01   2.7725728e-02   4.0200754e-01  -1.6830263e-01   2.2033829e+00   6.7650728e-01   1.5038262e+00   1.1260024e+00   2.3248954e+00   5.2019135e-01  -8.9273395e-02  -1.6647414e-01   1.3894483e+00   0.0000000e+00   0.0000000e+00   0.0000000e+00   0.0000000e+00   0.0000000e+00   0.0000000e+00   0.0000000e+00   0.0000000e+00   0.0000000e+00   0.0000000e+00   2.3652839e+00   0.0000000e+00   0.0000000e+00   0.0000000e+00   2.3652839e+00   0.0000000e+00   1.3586862e+00  -4.3757735e-01   1.0779315e+00   0.0000000e+00   0.0000000e+00   1.5079689e+00  -4.1318685e-01  -2.4889290e-01   1.0604618e+00   4.1278869e-01   3.4519790e+00   2.0587328e+00   1.2168355e+00   1.3762595e+00   1.4943778e-01   2.8286805e-01   2.3153188e+00   1.4709787e+00   6.7125770e-01   5.9184799e-01   1.1793308e+00  -7.6215534e-01   1.9550487e+00   9.8492835e-01   1.6560911e-01   4.1477732e-01   2.6811232e+00  -3.9216342e-02   1.6001946e-01  -1.8057660e+00   1.9621244e+00   1.0843057e+00   2.0752334e+00   2.3652839e+00   2.5415859e+00   2.5253065e+00   2.3936439e+00   1.1611211e+00  -1.3358644e-02  -4.5458606e-02  -5.4708796e-01   2.5112387e+00   3.4999878e-01   2.6190749e-02   2.5179303e+00   1.9446068e+00   2.7230076e+00   2.7706324e+00
  -8.1359434e-01  -1.6181392e+00   0.0000000e+00   0.0000000e+00  -1.6181392e+00   0.0000000e+00  -1.2929026e+00  -1.6029841e-02  -1.6995677e+00  -1.4781537e-01  -6.1260561e-01  -3.0879810e-01  -1.2715532e+00  -6.3863548e-01  -1.1695267e+00  -2.3757435e+00  -1.4621149e-02  -1.0066879e-01  -8.5193361e-01  -2.6609913e-01  -2.7929721e-01   2.8258051e-02  -6.5667703e-02  -1.0355405e+00  -1.1059845e+00  -1.3065747e-01  -4.4323929e-01   7.2771772e-01  -5.9897167e-01  -1.3914030e+00  -1.7419967e+00  -1.6819000e+00  -5.9487378e-01  -9.8970108e-01  -1.1548692e+00  -1.3334184e+00  -1.7613786e+00   7.8164088e-02  -2.4917318e-01   0.0000000e+00   0.0000000e+00  -1.2622184e+00  -1.0179704e+00  -6.1753959e-01  -8.1732702e-01  -1.3530859e+00  -8.6964661e-01  -2.7737395e-02  -4.5947019e-01   0.0000000e+00   0.0000000e+00   5.1889471e-02  -8.6581719e-01  -2.1487747e+00   0.0000000e+00  -5.5853742e-02  -5.7622680e-02   5.7738622e-02  -5.5934343e-02  -5.7737498e-02  -5.7733868e-02  -5.7739399e-02  -5.7770586e-02  -5.7736680e-02  -5.5935473e-02   0.0000000e+00   0.0000000e+00   0.0000000e+00   0.0000000e+00   0.0000000e+00   0.0000000e+00  -1.5246502e-01  -2.0590888e-02  -1.4433782e+00  -1.7604390e+00  -1.3966698e+00  -1.0482785e+00  -1.4629550e+00  -1.1138229e+00  -5.7472164e-01   2.0215179e-01  -1.2041349e+00   0.0000000e+00   0.0000000e+00  -1.8089678e+00   1.7911517e+00   3.2637365e+00   6.0837251e+00   7.3460858e-01  -1.1005547e+00  -1.1534986e+00  -9.1054732e-01  -4.9365844e-01  -7.2298738e-01  -5.2273939e-01  -6.7564423e-01  -4.2525142e-01   7.8419881e-01  -5.3037310e-01  -8.7102964e-01  -8.3081560e-01  -4.2895865e-01   1.3231093e+00  -1.0324663e+00  -1.4273818e+00  -1.3231093e+00   1.0324663e+00  -9.2180438e-01  -9.2573633e-01  -1.1876663e+00  -1.2340043e+00  -1.2265702e+00  -8.4591004e-01  -9.3422718e-01  -6.4836385e+00  -5.2978406e+00  -8.0833138e-01   0.0000000e+00   0.0000000e+00   0.0000000e+00   0.0000000e+00   0.0000000e+00   0.0000000e+00   0.0000000e+00   0.0000000e+00   0.0000000e+00   0.0000000e+00  -1.3049312e+00   0.0000000e+00   0.0000000e+00   0.0000000e+00  -1.3049312e+00   0.0000000e+00  -1.7289870e+00  -4.3757735e-01  -2.0885410e+00   0.0000000e+00   0.0000000e+00  -8.1952027e-02   1.4111607e-01  -1.2461866e+00  -7.2968044e-01  -1.0346772e+00  -4.8769192e-01  -8.3014677e-01  -3.6585560e-01  -1.5965240e+00   1.7677627e+00   2.4718942e-01  -1.1686036e+00  -1.0083735e+00  -1.1824736e+00  -4.8540381e-01  -9.8299544e-01   1.0624115e+00  -4.7912420e-01  -1.0550073e+00   9.4756765e-02  -2.1008510e+00  -8.2920633e-01  -3.9216342e-02  -1.0240849e+00   2.0994570e+00  -1.2680210e+00  -2.9848036e+00  -1.4892068e+00  -1.3049312e+00  -1.2279064e+00  -1.4885517e+00  -1.5471181e+00  -1.3862757e+00  -1.3358644e-02  -4.5458606e-02  -5.4708796e-01  -8.6040817e-01  -1.4211624e+00  -7.5518729e-01  -1.2963725e+00  -5.6653180e-01  -9.7109061e-01  -8.8777851e-01
   2.1826549e+00   2.1894152e+00   0.0000000e+00   0.0000000e+00   2.1894152e+00   0.0000000e+00   3.6589909e-02  -1.6029841e-02   1.7884524e+00  -1.4781537e-01   2.0277335e+00  -7.7162424e-01   2.6540297e+00   2.8964021e+00   2.5056165e+00   5.9118901e-01  -1.4621149e-02  -1.0066879e-01   2.4789219e+00  -2.6609913e-01   4.0045954e+00   1.2861033e+00  -6.5667703e-02   5.4597769e-01   5.8398058e-01  -1.3065747e-01  -4.4323929e-01  -9.4528594e-01   1.7990944e+00   1.3819752e+00  -7.4189358e-02   1.7005061e+00   2.1226145e+00   9.6730295e-01   2.7289845e+00   1.6085132e+00   1.1760113e-01   1.5658804e+00  -2.4917318e-01   0.0000000e+00   0.0000000e+00   2.6045814e+00   2.2986990e+00   2.2280083e+00   2.3122189e+00   2.6442778e+00   2.2613104e+00   2.1438633e+00   2.2946655e+00   0.0000000e+00   0.0000000e+00   4.3819214e-01   1.3450398e-01   1.2757294e+00   0.0000000e+00  -5.7423111e-02  -5.7680578e-02   5.7738772e-02  -5.7510583e-02  -5.7737500e-02  -5.7736478e-02  -5.7734727e-02  -5.7713552e-02  -5.7733629e-02  -5.7511862e-02   0.0000000e+00   0.0000000e+00   0.0000000e+00   0.0000000e+00   0.0000000e+00   0.0000000e+00  -1.5246502e-01  -2.0590888e-02   2.4153490e+00   1.8474003e+00   9.6670470e-01   2.0023874e+00   1.5230652e+00   7.2384246e-01   4.3944476e-01   1.4967821e+00   2.3516552e+00   0.0000000e+00   0.0000000e+00   2.1667980e+00  -2.2380500e+00  -7.6707355e-01  -1.2540401e+00   1.6092755e+00  -1.1086720e-02   1.6118694e+00   4.6875809e-01  -4.9365844e-01   2.1290099e+00   2.5432425e-02   1.1799416e-01  -4.2525142e-01  -4.7306710e-01   2.1182994e+00   1.2275203e-01   1.7656824e+00  -4.2895865e-01  -5.7413512e-02  -2.0790304e-01   9.2206867e-02   5.7413297e-02   2.0790317e-01   1.7100461e-02   2.0873644e+00   9.5853715e-01   1.1600569e+00   1.1327457e+00   2.0631262e+00   8.4416908e-01  -8.9273395e-02  -1.6647414e-01   1.4185649e+00   0.0000000e+00   0.0000000e+00   0.0000000e+00   0.0000000e+00   0.0000000e+00   0.0000000e+00   0.0000000e+00   0.0000000e+00   0.0000000e+00   0.0000000e+00   2.2680108e+00   0.0000000e+00   0.0000000e+00   0.0000000e+00   2.2680108e+00   0.0000000e+00   1.3586862e+00  -4.3757735e-01   1.0900499e+00   0.0000000e+00   0.0000000e+00   1.7168969e+00  -6.9163532e-01   3.8494382e-01   5.3566064e-01   4.1278869e-01   3.6165843e+00   1.1166549e+00   4.0011212e+00   1.6179700e+00   1.4943778e-01   4.6424987e-01   2.2119010e+00   1.4709787e+00   1.2718870e+00   1.7916332e-01   9.8667544e-01  -7.6215534e-01   2.1728145e+00   9.8492835e-01  -4.4352805e-01   2.6715596e-01   2.9521271e+00  -3.9216342e-02   2.3873027e-01  -1.8057660e+00   1.9621244e+00   1.2141573e+00   2.0672113e+00   2.2680108e+00   2.4677064e+00   2.3687579e+00   2.2136697e+00   1.3485488e+00  -1.3358644e-02  -4.5458606e-02  -5.4708796e-01   2.3733980e+00   3.4999878e-01   1.2374235e-01   2.5410063e+00   1.9953589e+00   2.6174619e+00   2.8091420e+00
   1.7320218e-01   3.5053698e-01   0.0000000e+00   0.0000000e+00   3.5053698e-01   0.0000000e+00  -8.4973846e-01  -1.6029841e-02  -3.3469028e-01  -1.4781537e-01   3.5731488e-01   1.5402805e-01  -2.9015748e-01   3.1310540e-01  -1.2902916e-01  -1.4930315e+00  -1.4621149e-02  -1.0066879e-01   8.0705940e-02  -2.6609913e-01  -2.7929721e-01   8.9907396e-01  -6.5667703e-02  -5.0836777e-01  -6.8349322e-01  -1.3065747e-01  -4.4323929e-01  -2.6683416e-01   3.3920063e-01   1.9982815e+00   3.1325128e+00  -2.1128863e-01   2.7677342e-01  -9.8970108e-01  -3.7809847e-01   1.6085132e+00   2.7318338e+00   4.6386830e-01  -2.4917318e-01   0.0000000e+00   0.0000000e+00  -2.9431276e-01  -9.4921670e-02   2.3851614e-01   1.3685068e-01  -2.3103448e-01   4.4901258e-02   6.7179335e-01   4.3189610e-01   0.0000000e+00   0.0000000e+00  -1.1263334e+00  -9.4247262e-01   1.0123060e+00   0.0000000e+00  -5.8040686e-02  -5.7761475e-02   5.7738910e-02  -5.7989330e-02  -5.7737504e-02  -5.7734493e-02  -5.7737326e-02  -5.7764480e-02  -5.7738070e-02  -5.7990742e-02   0.0000000e+00   0.0000000e+00   0.0000000e+00   0.0000000e+00   0.0000000e+00   0.0000000e+00  -1.5246502e-01  -2.0590888e-02  -1.1013173e-01   5.8807479e-01   5.5056406e-01   6.2045341e-02   7.4066642e-01   6.2215281e-01   3.9946939e-01   1.1972472e+00  -2.2173267e-02   0.0000000e+00   0.0000000e+00  -1.0189220e+00   9.9048741e-01  -1.4474549e-01   1.7123222e+00   1.4492223e+00  -1.4732048e-01   5.5099333e-02  -9.1054732e-01  -4.9365844e-01  -7.2298738e-01  -5.2273939e-01   7.1706311e-01  -4.2525142e-01   7.8419881e-01  -5.3037310e-01  -5.5000341e-01  -8.3081560e-01   8.3923573e-02   1.1330141e+00  -1.1094894e+00  -1.0472433e+00  -1.1330140e+00   1.1094894e+00  -9.2180438e-01   4.0051367e-01  -9.9335492e-01  -9.1163659e-01  -1.0517005e+00   4.3165312e-01  -9.3422718e-01   7.6330847e-01   8.5979905e-01   2.0539036e-01   0.0000000e+00   0.0000000e+00   0.0000000e+00   0.0000000e+00   0.0000000e+00   0.0000000e+00   0.0000000e+00   0.0000000e+00   0.0000000e+00   0.0000000e+00  -8.8911948e-02   0.0000000e+00   0.0000000e+00   0.0000000e+00  -8.8911948e-02   0.0000000e+00   8.4407401e-01  -4.3757735e-01   1.3568909e+00   0.0000000e+00   0.0000000e+00   9.2069766e-01   4.1956461e-01  -1.2461866e+00  -2.4678112e-01  -4.6336127e-03  -5.6084972e-01  -3.2778487e-01  -3.6585560e-01  -5.4538365e-01   2.1723440e+00  -2.7702974e-01   1.7778860e-03  -1.0083735e+00  -8.6400588e-01   1.7751757e-03  -3.2995919e-01   1.3240347e+00   8.8559368e-01   3.6346984e-02  -4.7895423e-01   1.6539959e+00  -8.1324317e-01  -3.9216342e-02  -4.8601203e-01  -3.0018662e-02  -2.0535277e-01   9.3763699e-01  -1.9494745e-01  -8.8911948e-02  -1.1726157e-01  -1.8961878e-04   1.6952698e-01  -1.2386509e+00  -1.3358644e-02  -4.5458606e-02   6.5534746e-02   3.9771265e-01  -1.4211624e+00  -5.0396532e-01  -3.4238804e-01  -2.0099222e-01  -6.5445362e-01  -5.4119221e-01
   8.8476586e-02   1.2690577e-01   0.0000000e+00   0.0000000e+00   1.2690577e-01   0.0000000e+00   4.7975409e-01  -1.6029841e-02   1.0301872e+00  -1.4781537e-01   8.7892521e-02  -3.0879810e-01   3.6974428e-02   4.1179436e-02  -1.2063504e-01  -7.5948368e-01  -1.4621149e-02  -1.0066879e-01   8.0705940e-02  -2.6609913e-01  -2.7929721e-01   1.2501537e-01  -6.5667703e-02   1.6003232e+00  -1.1059845e+00  -1.3065747e-01  -4.4323929e-01  -2.2367091e-01   1.3201775e-01   4.5751580e-01   5.2292688e-01   9.6520042e-01   7.1679958e-02  -9.8970108e-01   1.0286894e-02   2.7127156e-01   3.2637664e-01  -1.9733892e-01  -2.4917318e-01   0.0000000e+00   0.0000000e+00   1.6637226e-02   7.2833111e-02   1.6526369e-01   2.0053025e-01   6.0636705e-02  -1.3333355e-01  -3.9232965e-01  -2.9798941e-01   0.0000000e+00   0.0000000e+00  -7.5021913e-01  -6.6285436e-01   2.2203583e-01   0.0000000e+00  -5.8020197e-02  -5.7762046e-02   5.7738069e-02  -5.7983802e-02  -5.7737504e-02  -5.7736127e-02  -5.7734945e-02  -5.7751507e-02  -5.7737891e-02  -5.7984373e-02   0.0000000e+00   0.0000000e+00   0.0000000e+00   0.0000000e+00   0.0000000e+00   0.0000000e+00  -1.5246502e-01  -2.0590888e-02   7.7851172e-02   3.4090851e-01   3.7203406e-01  -1.6650614e-01   6.8858126e-02   1.0827781e-01  -8.0362193e-02  -4.6234487e-01   1.2899644e-01   0.0000000e+00   0.0000000e+00  -1.0370334e-01   6.2967836e-02  -7.5156587e-01  -5.3427909e-01  -1.4460502e+00   2.4186948e+00   1.4826199e+00  -1.0329220e-01  -4.9365844e-01  -7.2298738e-01  -5.2273939e-01   7.6570551e-01  -4.2525142e-01  -4.7306710e-01  -1.0907425e-01   4.1307527e-01  -8.3081560e-01  -4.2895865e-01   8.4846374e-01   6.4345579e-02  -4.7822053e-01  -8.4846357e-01  -6.4345578e-02  -9.2180438e-01   6.0867280e-01   2.3511230e-01  -3.3891280e-01  -7.4102416e-01   1.2267310e-01  -9.3422718e-01  -3.5160650e-01  -4.5969506e-01  -2.2443442e-01   0.0000000e+00   0.0000000e+00   0.0000000e+00   0.0000000e+00   0.0000000e+00   0.0000000e+00   0.0000000e+00   0.0000000e+00   0.0000000e+00   0.0000000e+00   2.1891361e-01   0.0000000e+00   0.0000000e+00   0.0000000e+00   2.1891361e-01   0.0000000e+00   3.2946181e-01  -4.3757735e-01  -7.0166820e-02   0.0000000e+00   0.0000000e+00   2.7749947e-01  -6.9163532e-01   2.0872393e+00  -7.2968044e-01  -1.0346772e+00  -2.3163964e-01   9.2159561e-01  -3.6585560e-01   4.4468390e-01  -6.5972476e-01   3.5697144e-01   1.4202343e-01  -1.0083735e+00   8.5187384e-01  -6.5905176e-01  -3.0903576e-01   7.1924346e-01   3.1366754e-01  -1.0550073e+00   6.5370313e-01  -6.2735513e-02   2.4278237e-01  -3.9216342e-02  -1.4643688e-01  -3.0627034e-01   1.9327489e-01   3.3754628e-01   2.1660979e-01   2.1891361e-01   1.3183821e-01   2.0930915e-01   2.5474986e-01  -4.6066144e-02  -1.3358644e-02  -4.5458606e-02   6.5534746e-02   3.6306260e-01   5.7064080e-02  -4.2773461e-01  -9.4780565e-02  -1.3560609e-01  -1.7949813e-01  -7.9077139e-02
  -1.6112984e+00  -1.7047526e+00   0.0000000e+00   0.0000000e+00  -1.7047526e+00   0.0000000e+00  -8.4973846e-01  -1.6029841e-02  -1.6995677e+00  -1.4781537e-01  -1.3669882e+00   6.1685419e-01  -1.7077291e+00  -1.9982653e+00  -1.4926391e+00  -6.6164748e-01  -1.4621149e-02  -1.0066879e-01  -1.9178074e+00  -2.6609913e-01  -2.7929721e-01  -9.3931518e-01  -6.5667703e-02   1.0731504e+00  -1.1059845e+00  -1.3065747e-01  -4.4323929e-01   3.5574324e+00  -1.2255906e+00  -7.7509673e-01   8.0604235e-01  -1.6819000e+00  -1.4665210e+00   3.1496827e-01  -1.8345436e+00  -7.9852172e-01   5.8734607e-01  -9.6874736e-01  -2.4917318e-01   0.0000000e+00   0.0000000e+00  -1.5510388e+00  -1.6399735e+00  -1.7391339e+00  -1.8254475e+00  -1.7778507e+00  -1.8498133e+00  -1.9867580e+00  -2.1118996e+00   0.0000000e+00   0.0000000e+00  -5.5829807e-01   1.0731412e-01  -1.8853513e+00   0.0000000e+00  -5.8050290e-02  -5.7765663e-02   5.7733717e-02  -5.7994417e-02  -5.7737504e-02  -5.7736003e-02  -5.7739305e-02  -5.7762831e-02  -5.7738070e-02  -5.7990637e-02   0.0000000e+00   0.0000000e+00   0.0000000e+00   0.0000000e+00   0.0000000e+00   0.0000000e+00  -1.5246502e-01  -2.0590888e-02  -1.3529007e+00  -1.2412682e+00  -9.9797696e-02  -1.4357045e+00  -1.3360578e+00  -4.7886454e-01  -5.1981165e-01  -1.2466359e+00  -1.7831097e+00   0.0000000e+00   0.0000000e+00  -8.9029929e-01   8.6013596e-01   1.3013180e+00   1.0867927e+00  -1.5096457e+00  -1.1005547e+00   7.8100430e-01  -9.1054732e-01  -4.9365844e-01   1.4797455e+00  -5.2273939e-01  -6.7564423e-01  -4.2525142e-01   3.2987309e+00  -1.0907425e-01  -8.7102964e-01  -8.3081560e-01  -4.2895865e-01  -1.1189564e-01   7.2521558e-01  -1.4273818e+00   1.1189557e-01  -7.2521558e-01   1.2491282e+00  -1.4055698e+00  -4.1812117e-01  -1.2340043e+00  -5.5661650e-01  -1.4144182e+00   1.8908927e-01  -2.1354700e+00  -2.2190206e+00  -8.1075621e-01   0.0000000e+00   0.0000000e+00   0.0000000e+00   0.0000000e+00   0.0000000e+00   0.0000000e+00   0.0000000e+00   0.0000000e+00   0.0000000e+00   0.0000000e+00  -1.4420800e+00   0.0000000e+00   0.0000000e+00   0.0000000e+00  -1.4420800e+00   0.0000000e+00  -1.7289870e+00  -4.3757735e-01  -1.8467467e+00   0.0000000e+00   0.0000000e+00  -1.9582209e+00   9.7386748e-01  -9.8478684e-01  -7.2968044e-01  -1.0346772e+00  -7.5106000e-01   1.3685020e+00  -3.6585560e-01  -1.1518108e+00  -6.5972476e-01  -9.9700757e-01  -1.6662223e+00  -1.0083735e+00  -6.0604564e-01   5.8783702e-01  -9.8299544e-01   2.8869784e+00  -1.9112641e+00  -9.4970876e-01   7.9992089e-02  -1.6616096e+00  -1.2286205e+00  -3.9216342e-02   3.8389379e-01   2.5065659e+00  -2.8308035e+00  -2.3069103e+00  -2.5672310e+00  -1.4420800e+00  -1.7611162e+00  -1.7314322e+00  -1.6365483e+00  -1.0512233e+00  -1.3358644e-02  -4.5458606e-02   3.2784486e+00  -1.7150566e+00  -1.3265641e-01   5.0816161e-01  -1.6847674e+00  -5.9642260e-01  -1.6571374e+00  -1.8120086e+00
  -8.9141118e-01  -1.0366515e+00   0.0000000e+00   0.0000000e+00  -1.0366515e+00   0.0000000e+00   3.6589909e-02  -1.6029841e-02  -7.8964943e-01  -1.4781537e-01  -7.7425903e-01  -7.7162424e-01  -9.4442129e-01  -7.7459846e-01  -8.2666595e-01  -2.2518390e-01  -1.4621149e-02  -1.0066879e-01  -8.5193361e-01  -2.6609913e-01  -2.7929721e-01  -5.5228589e-01  -6.5667703e-02  -1.0355405e+00   1.6148931e-01  -1.3065747e-01  -4.4323929e-01   2.7740000e-01  -4.6077525e-01  -1.0832499e+00  -1.1757658e+00  -7.9953316e-01  -7.4869387e-01  -9.8970108e-01  -8.6358018e-01  -1.0659700e+00  -1.2394398e+00  -4.1774133e-01  -2.4917318e-01   0.0000000e+00   0.0000000e+00  -9.8566276e-01  -8.9157224e-01  -7.0486673e-01  -7.9736209e-01  -9.2487893e-01  -9.3888367e-01  -9.7786479e-01  -1.0525042e+00   0.0000000e+00   0.0000000e+00  -3.1631049e-01  -1.8564688e-01  -1.3585045e+00   0.0000000e+00  -5.8036650e-02  -5.7759648e-02   5.7738940e-02  -5.7988477e-02  -5.7737504e-02  -5.7734015e-02  -5.7734826e-02  -5.7765950e-02  -5.7737745e-02  -5.7989919e-02   0.0000000e+00   0.0000000e+00   0.0000000e+00   0.0000000e+00   0.0000000e+00   0.0000000e+00  -1.5246502e-01  -2.0590888e-02  -1.0720069e+00  -1.1257309e+00  -1.1068894e+00  -8.6319891e-01  -9.2654668e-01  -9.1626893e-01  -3.9643435e-01  -3.7576044e-01  -1.0139031e+00   0.0000000e+00   0.0000000e+00  -3.2264132e-01   2.8484843e-01   2.3512950e-01   7.9399220e-02  -1.0226375e+00   3.5651919e-01   1.4974554e-01   2.5060021e-01  -4.9365844e-01  -7.2298738e-01   1.1927981e+00  -6.2700187e-01  -4.2525142e-01  -4.7306710e-01  -5.3037310e-01  -8.7102964e-01  -5.2987495e-01   8.3923573e-02   7.3911494e-02  -1.3919747e+00  -9.0354893e-01  -7.3911419e-02   1.3919747e+00   5.7174012e-01  -9.4672967e-01  -1.3376342e+00  -9.3821977e-01  -4.6141886e-01  -4.2700390e-01   7.9681032e-02  -1.3072478e+00  -1.4493158e+00  -6.8054078e-01   0.0000000e+00   0.0000000e+00   0.0000000e+00   0.0000000e+00   0.0000000e+00   0.0000000e+00   0.0000000e+00   0.0000000e+00   0.0000000e+00   0.0000000e+00  -1.0070466e+00   0.0000000e+00   0.0000000e+00   0.0000000e+00  -1.0070466e+00   0.0000000e+00  -1.2143748e+00  -4.3757735e-01  -1.2813359e+00   0.0000000e+00   0.0000000e+00  -5.6600272e-01   1.4371017e-01  -1.1282097e+00  -7.2968044e-01   4.9212043e-02  -3.7063945e-01   1.4901642e+00  -3.6585560e-01  -1.3487921e+00  -6.5972476e-01  -3.5915697e-01  -1.0220727e+00  -1.0083735e+00  -1.3661547e-01  -6.5905176e-01   7.2931129e-01  -7.6215534e-01  -1.2161183e+00   9.3397666e-02   1.2280066e-01  -1.2492248e+00  -4.9077498e-01  -3.9216342e-02  -9.1849183e-01   1.2464800e+00  -8.1475101e-01  -1.5969075e+00  -9.5472206e-01  -1.0070466e+00  -9.7169774e-01  -9.7056027e-01  -9.9492235e-01  -9.4340117e-01  -1.3358644e-02  -4.5458606e-02  -5.4708796e-01  -7.0816102e-01  -2.5815371e-01  -1.0691627e+00  -9.7142671e-01  -5.0581611e-01  -7.0722645e-01  -8.1075933e-01
   1.3881493e+00   1.4526961e+00   0.0000000e+00   0.0000000e+00   1.4526961e+00   0.0000000e+00  -4.0657427e-01  -1.6029841e-02   1.7884524e+00  -1.4781537e-01   1.1655820e+00   1.5402805e-01   1.2364581e+00   1.5367722e+00   1.1525612e+00  -2.2917574e-01  -1.4621149e-02  -1.0066879e-01   1.4130482e+00  -2.6609913e-01  -2.7929721e-01   9.9583128e-01  -6.5667703e-02   5.4597769e-01  -2.6100195e-01   5.3328684e+00  -4.4323929e-01  -8.1089048e-01   1.2364406e+00   1.3819752e+00   5.5123835e-01   1.7005061e+00   1.1996940e+00  -3.3736640e-01   1.2725393e+00   1.3410648e+00   5.8734607e-01   6.8427071e-01  -2.4917318e-01   0.0000000e+00   0.0000000e+00   1.1644494e+00   1.3114378e+00   1.2933647e+00   1.4474659e+00   1.2694912e+00   1.5873063e+00   1.3551842e+00   1.6782804e+00   0.0000000e+00   0.0000000e+00  -3.2544486e-01  -4.4807572e-01   7.4888260e-01   0.0000000e+00  -5.7812475e-02  -5.7718463e-02   5.7734866e-02  -5.7838142e-02  -5.7737502e-02  -5.7738476e-02  -5.7740611e-02  -5.7727534e-02  -5.7737702e-02  -5.7835513e-02   0.0000000e+00   0.0000000e+00   0.0000000e+00   0.0000000e+00   0.0000000e+00   0.0000000e+00  -1.5246502e-01  -2.0590888e-02   1.1169328e+00   1.0562355e+00   5.7580460e-01   9.6267148e-01   9.1791148e-01   4.5534977e-01   2.6630532e-01   6.1978015e-01   1.5301358e+00   0.0000000e+00   0.0000000e+00   1.8450237e-01  -2.2911147e-01  -6.2622714e-01  -2.7679258e-01   1.3498726e+00  -7.0460710e-02  -7.4953890e-01   1.0888164e+00  -4.9365844e-01   1.8649903e-01  -5.2273939e-01   1.1138824e+00  -4.2525142e-01  -4.7306710e-01   1.6809059e-01  -5.5000341e-01   4.5015640e-01   2.7930782e+00   4.4549568e-01   1.9272909e-01  -8.0582489e-02  -4.4549553e-01  -1.9272909e-01  -6.1300087e-01   1.4221587e+00   9.7429217e-01   4.4851239e-01  -3.7264948e-02   8.5374160e-01  -4.7042102e-01  -2.0295103e-01  -2.9475840e-01   6.2250764e-01   0.0000000e+00   0.0000000e+00   0.0000000e+00   0.0000000e+00   0.0000000e+00   0.0000000e+00   0.0000000e+00   0.0000000e+00   0.0000000e+00   0.0000000e+00   1.2111270e+00   0.0000000e+00   0.0000000e+00   0.0000000e+00   1.2111270e+00   0.0000000e+00   8.4407401e-01  -4.3757735e-01   8.2598375e-01   0.0000000e+00   0.0000000e+00   4.8866695e-01   7.0689551e-01  -3.5131515e-01  -4.3193427e-02  -1.0346772e+00   2.9509650e-01  -8.3014677e-01  -3.6585560e-01   2.3671871e+00  -1.6976111e-01   7.7657224e-01   1.4227192e+00   3.8149031e-01  -6.4861259e-01   9.5203411e-01  -5.3305708e-04  -7.2262039e-01   2.1317414e+00  -9.0921603e-01   2.6552417e-01   7.2787591e-01   1.4000193e+00  -3.9216342e-02   5.1200471e-02  -1.1720619e+00   1.1704170e+00   9.4366367e-01   1.2160476e+00   1.2111270e+00   1.4068080e+00   1.4202580e+00   1.4313963e+00   8.9653682e-01  -1.3358644e-02  -4.5458606e-02   9.0080949e-01   1.3777501e+00  -5.9331820e-01   3.0063369e-01   1.1766820e+00   6.4280018e-01   9.2873133e-01   1.2302489e+00
  -2.0089706e-01  -2.5548073e-02   0.0000000e+00   0.0000000e+00  -2.5548073e-02   0.0000000e+00   4.7975409e-01  -1.6029841e-02   1.0301872e+00  -1.4781537e-01  -3.4318325e-01  -7.7162424e-01   3.6974428e-02  -2.3074653e-01  -2.8763102e-01   1.3946352e-01  -1.4621149e-02  -1.0066879e-01   8.0705940e-02  -2.6609913e-01  -2.7929721e-01  -6.4904321e-01  -6.5667703e-02   5.4597769e-01  -2.6100195e-01  -1.3065747e-01  -4.4323929e-01  -3.1317629e-01  -4.6131980e-01  -4.6694360e-01  -6.4997994e-01   9.6520042e-01  -2.8723359e-01   3.1496827e-01   1.0738324e-01  -5.3107340e-01  -7.5478230e-01  -6.9324435e-01  -2.4917318e-01   0.0000000e+00   0.0000000e+00  -4.8264668e-02  -1.7106297e-01  -8.3967213e-02   6.0876243e-02   9.3379227e-02  -2.7371848e-01  -2.5817938e-01  -1.6004749e-02   0.0000000e+00   0.0000000e+00  -4.1691348e-01  -3.4409473e-01  -4.1387562e-02   0.0000000e+00  -5.8007511e-02  -5.7763398e-02   5.7738821e-02  -5.7983290e-02  -5.7737504e-02  -5.7736429e-02  -5.7734888e-02  -5.7737858e-02  -5.7738070e-02  -5.7984613e-02   0.0000000e+00   0.0000000e+00   0.0000000e+00   0.0000000e+00   0.0000000e+00   0.0000000e+00  -1.5246502e-01  -2.0590888e-02  -1.0652821e-01  -4.9272755e-02  -3.5168637e-01  -4.6309434e-01  -3.8749090e-01  -5.3935465e-01  -3.1693543e-01  -1.6828193e-01  -1.4025707e-02   0.0000000e+00   0.0000000e+00   9.4085587e-02  -1.3747945e-01  -3.6100923e-01  -3.5313154e-01   5.7059901e-01  -6.9304823e-01  -1.9197802e-01   6.1499918e-01   1.2146571e+00   1.8649903e-01  -5.2273939e-01  -6.7564423e-01  -4.2525142e-01  -4.7306710e-01  -5.3037310e-01   9.2049002e-02  -1.5472987e-02   8.3923573e-02  -3.2449040e-01  -1.0046469e+00   1.1254435e-01   3.2449033e-01   1.0046471e+00   4.0575956e-01  -2.4478551e-01  -9.0024430e-01   7.0157768e-02   2.8704959e-01   3.7757068e-01   4.1748713e-01   7.6330847e-01   8.5979905e-01  -2.9282390e-01   0.0000000e+00   0.0000000e+00   0.0000000e+00   0.0000000e+00   0.0000000e+00   0.0000000e+00   0.0000000e+00   0.0000000e+00   0.0000000e+00   0.0000000e+00  -9.2566328e-02   0.0000000e+00   0.0000000e+00   0.0000000e+00  -9.2566328e-02   0.0000000e+00  -1.8515039e-01  -4.3757735e-01  -2.9502058e-01   0.0000000e+00   0.0000000e+00   1.9925518e-01  -3.3409870e-01   3.2416044e-01  -4.3193427e-02  -1.0346772e+00  -5.6084972e-01   5.5883747e-01  -3.6585560e-01   1.1104635e+00  -6.5972476e-01  -7.5275210e-01   9.5154220e-03  -2.9199965e-01   5.9391354e-01  -5.3605114e-01  -3.2995919e-01  -3.2724925e-01   5.2755855e-01  -8.3278965e-01  -4.4352805e-01  -4.3449631e-01   6.5526272e-01  -3.9216342e-02  -1.2815707e-01  -2.0250107e-01   2.8368822e-01  -1.3572599e-01   2.3873057e-01  -9.2566328e-02   2.7801009e-02   8.1537921e-02   6.0241888e-03   5.6643024e-01  -1.3358644e-02  -4.5458606e-02  -5.4708796e-01  -2.1587001e-01   8.6431596e-01  -2.8333162e-01  -1.2638525e-01  -1.8916044e-01   1.8991169e-01   7.4961217e-02
  -1.3391378e+00  -1.7012131e+00   0.0000000e+00   0.0000000e+00  -1.7012131e+00   0.0000000e+00  -8.4973846e-01  -1.6029841e-02  -1.6995677e+00  -1.4781537e-01  -1.1514503e+00  -3.0879810e-01  -1.4896411e+00  -1.4544134e+00  -1.2339347e+00  -3.5748320e-01  -1.4621149e-02  -1.0066879e-01  -1.3848705e+00  -2.6609913e-01  -2.7929721e-01  -7.4580054e-01  -6.5667703e-02  -1.0355405e+00  -2.6100195e-01  -1.3065747e-01  -4.4323929e-01   1.8083219e+00  -1.0153278e+00  -1.0832499e+00  -8.1543702e-01  -1.6819000e+00  -1.2101542e+00   3.1496827e-01  -1.5432546e+00  -1.0659700e+00  -9.0729689e-01  -6.9324435e-01  -2.4917318e-01   0.0000000e+00   0.0000000e+00  -1.3907270e+00  -1.3819943e+00  -1.1864905e+00  -1.3138389e+00  -1.5464332e+00  -1.4074732e+00  -9.0887101e-01  -1.1692721e+00   0.0000000e+00   0.0000000e+00  -9.6435780e-02  -1.9315760e-01  -1.8853513e+00   0.0000000e+00  -5.8012846e-02  -5.7740083e-02   5.7737564e-02  -5.7988431e-02  -5.7737504e-02  -5.7738056e-02  -5.7740057e-02  -5.7756455e-02  -5.7737812e-02  -5.7988497e-02   0.0000000e+00   0.0000000e+00   0.0000000e+00   0.0000000e+00   0.0000000e+00   0.0000000e+00  -1.5246502e-01  -2.0590888e-02  -1.3408049e+00  -1.4448024e+00  -9.7204495e-01  -1.2237061e+00  -1.3195625e+00  -8.6906606e-01  -5.1102849e-01  -7.2526823e-01  -1.5147944e+00   0.0000000e+00   0.0000000e+00  -1.0032730e+00   9.7462809e-01   1.2592278e+00   9.6054341e-01  -4.3521517e-01  -2.5057006e-01  -1.1534986e+00  -9.1054732e-01  -4.9365844e-01   1.0959854e+00  -5.2273939e-01  -6.7564423e-01  -4.2525142e-01  -4.7306710e-01  -1.0907425e-01  -8.7102964e-01   7.9986962e-01  -4.2895865e-01  -1.0020963e+00  -4.0378806e-01   9.5163612e-01   1.0020963e+00   4.0378806e-01   7.9607610e-01  -1.5567928e+00  -9.0588933e-01  -1.6550693e-01  -9.3725096e-02  -1.0838308e+00  -6.6148949e-03  -2.1354700e+00  -2.2190206e+00  -7.9380138e-01   0.0000000e+00   0.0000000e+00   0.0000000e+00   0.0000000e+00   0.0000000e+00   0.0000000e+00   0.0000000e+00   0.0000000e+00   0.0000000e+00   0.0000000e+00  -1.3813361e+00   0.0000000e+00   0.0000000e+00   0.0000000e+00  -1.3813361e+00   0.0000000e+00  -1.7289870e+00  -4.3757735e-01  -1.8133894e+00   0.0000000e+00   0.0000000e+00  -9.6569133e-01  -2.3571556e-01  -8.4903380e-01   6.4329358e-01  -1.0346772e+00  -7.5106000e-01  -8.3014677e-01  -3.6585560e-01  -1.5965240e+00   5.5401900e-01   2.4718942e-01  -1.5626824e+00   4.2437424e-01  -1.1824736e+00   5.0010673e-02  -9.8299544e-01  -7.6215534e-01  -1.1951941e+00  -7.6342472e-01   9.4756765e-02  -1.9014574e+00  -5.9235460e-01  -3.9216342e-02  -5.9074489e-01   2.1900874e+00  -2.0390963e+00  -2.4892243e+00  -1.9773851e+00  -1.3813361e+00  -1.5140181e+00  -1.5990566e+00  -1.6455370e+00   2.1357236e-01  -1.3358644e-02  -4.5458606e-02   6.5534746e-02  -1.3420254e+00  -3.5713990e-01  -2.9259896e-01  -1.4831336e+00  -5.8147720e-01  -1.3405004e+00  -1.4654223e+00
   5.0678959e-01   9.8896378e-01   0.0000000e+00   0.0000000e+00   9.8896378e-01   0.0000000e+00   4.7975409e-01  -1.6029841e-02   1.6367994e+00  -1.4781537e-01   4.1119935e-01  -3.0879810e-01   5.8219427e-01   7.2099435e-01   3.5827556e-01  -2.9504446e-01  -1.4621149e-02  -1.0066879e-01   7.4687705e-01  -2.6609913e-01  -2.7929721e-01   2.2177270e-01  -6.5667703e-02   1.8804959e-02   1.6148931e-01  -1.3065747e-01  -4.4323929e-01  -5.9115426e-01   2.9987095e-01   7.6566893e-01   4.1997591e-01   1.7005061e+00   4.3059351e-01  -9.8970108e-01   5.9286494e-01   5.3871988e-01   2.3147877e-01  -8.7137720e-02  -2.4917318e-01   0.0000000e+00   0.0000000e+00   5.1970218e-01   5.2018018e-01   6.9758862e-01   8.1459331e-01   6.4670804e-01   2.8181434e-01   2.7429375e-01   5.8495334e-01   0.0000000e+00   0.0000000e+00  -6.8677682e-01  -5.2952817e-01   7.4888260e-01   0.0000000e+00  -5.8017607e-02  -5.7761143e-02   5.7734336e-02  -5.7989848e-02  -5.7737504e-02  -5.7734861e-02  -5.7732999e-02  -5.7745580e-02  -5.7738031e-02  -5.7986687e-02   0.0000000e+00   0.0000000e+00   0.0000000e+00   0.0000000e+00   0.0000000e+00   0.0000000e+00  -1.5246502e-01  -2.0590888e-02   5.3222830e-01   7.2629773e-01   3.5390457e-01   2.4405823e-01   4.2492037e-01   1.2625923e-01   3.3122555e-02   1.0569989e+00   6.6118969e-01   0.0000000e+00   0.0000000e+00   2.0982672e-01  -2.5477619e-01  -1.0573198e+00  -4.4568708e-01   1.0894050e+00  -2.3825400e-01  -2.5499417e-01   2.9372943e+00  -4.9365844e-01  -7.2298738e-01  -5.2273939e-01  -6.7564423e-01  -4.2525142e-01  -4.7306710e-01  -1.0907425e-01  -2.2897721e-01  -8.3081560e-01   1.1096880e+00   9.7016032e-01  -1.2839538e+00  -7.2158062e-01  -9.7016030e-01   1.2839537e+00  -9.2180438e-01   1.0618651e+00  -1.0602453e+00  -4.9067402e-01  -8.2334765e-01   1.2227935e+00  -9.3422718e-01  -2.0295103e-01  -2.9475840e-01   2.2499547e-01   0.0000000e+00   0.0000000e+00   0.0000000e+00   0.0000000e+00   0.0000000e+00   0.0000000e+00   0.0000000e+00   0.0000000e+00   0.0000000e+00   0.0000000e+00   5.7576379e-01   0.0000000e+00   0.0000000e+00   0.0000000e+00   5.7576379e-01   0.0000000e+00   8.4407401e-01  -4.3757735e-01   6.0735855e-01   0.0000000e+00   0.0000000e+00   1.1125350e+00   1.4371017e-01   7.0158895e-01  -7.2968044e-01  -1.0346772e+00  -5.6084972e-01   1.9960867e+00  -3.6585560e-01   1.2721775e+00  -6.5972476e-01  -3.1570151e-01   7.0185877e-01  -1.0083735e+00   7.4487598e-01  -6.5905176e-01   4.8250907e-01   9.3329882e-01   7.7709808e-01  -1.0550073e+00   7.7474615e-01   3.9928042e-01   1.2431024e+00  -3.9216342e-02  -1.7503951e-01  -7.4936854e-01   6.9216158e-01   6.8421333e-01   7.1334547e-01   5.7576379e-01   6.6293852e-01   8.1708578e-01   9.1205127e-01  -2.7329636e-01  -1.3358644e-02  -4.5458606e-02   6.5534746e-02   9.2493988e-01  -5.0166885e-01  -5.4600250e-01   4.2451750e-01   1.6797236e-01   5.0654868e-01   4.9856670e-01
   9.6759180e-01   6.1338352e-01   0.0000000e+00   0.0000000e+00   6.1338352e-01   0.0000000e+00   3.6589909e-02  -1.6029841e-02   1.0301872e+00  -1.4781537e-01   8.9615960e-01  -7.7162424e-01   8.0028221e-01   1.2648463e+00   5.6003243e-01  -9.6637206e-01  -1.4621149e-02  -1.0066879e-01   1.1465797e+00  -2.6609913e-01  -2.7929721e-01   8.9907396e-01  -6.5667703e-02   5.4597769e-01  -6.8349322e-01  -1.3065747e-01  -4.4323929e-01  -1.0348410e+00   7.6555773e-01   1.4936267e-01  -3.2641934e-01   9.6520042e-01   9.4332715e-01  -3.3736640e-01   8.8415397e-01   3.8232425e-03  -4.5653147e-01   6.8427071e-01  -2.4917318e-01   0.0000000e+00   0.0000000e+00   6.5496303e-01   7.5420213e-01   1.0521560e+00   1.1179998e+00   8.8050188e-01   8.9273585e-01   1.1600590e+00   1.2363592e+00   0.0000000e+00   0.0000000e+00  -5.4872128e-01  -7.3179686e-01   1.0123060e+00   0.0000000e+00  -5.7959444e-02  -5.7715206e-02   5.7742153e-02  -5.7975881e-02  -5.7737504e-02  -5.7736689e-02  -5.7736183e-02  -5.7744744e-02  -5.7737418e-02  -5.7980536e-02   0.0000000e+00   0.0000000e+00   0.0000000e+00   0.0000000e+00   0.0000000e+00   0.0000000e+00  -1.5246502e-01  -2.0590888e-02   6.0678593e-01   7.0808208e-01   3.3698616e-01   4.3203908e-01   5.3421136e-01   2.0066556e-01   7.5071708e-02   6.8680110e-01   9.6413285e-01   0.0000000e+00   0.0000000e+00  -1.3984416e-01   9.9594407e-02  -1.8890165e-01  -2.0556320e-01  -5.9922487e-01  -9.0992553e-03   1.9336828e+00  -6.9238944e-01  -4.9365844e-01   1.8649903e-01  -5.2273939e-01   2.9034089e+00  -4.2525142e-01  -4.7306710e-01  -5.3037310e-01  -2.2897721e-01  -1.5472987e-02  -4.2895865e-01   6.6939795e-01   1.2095783e+00  -5.6700952e-01  -6.6939807e-01  -1.2095782e+00  -5.8373598e-01   1.1978981e+00   1.9843788e+00  -2.5220985e-01  -4.1737464e-01  -8.6058234e-02  -4.7042102e-01   7.6330847e-01   8.5979905e-01   3.4839886e-01   0.0000000e+00   0.0000000e+00   0.0000000e+00   0.0000000e+00   0.0000000e+00   0.0000000e+00   0.0000000e+00   0.0000000e+00   0.0000000e+00   0.0000000e+00   8.6074076e-01   0.0000000e+00   0.0000000e+00   0.0000000e+00   8.6074076e-01   0.0000000e+00   8.4407401e-01  -4.3757735e-01   7.4126303e-01   0.0000000e+00   0.0000000e+00   8.6420381e-01  -6.9163532e-01   4.5601705e-01  -7.2968044e-01   8.9527746e-01   1.2187754e+00  -8.3014677e-01  -3.6585560e-01   1.6059276e+00   1.0439826e+00  -9.9700757e-01   8.9518660e-01  -2.9199965e-01  -2.9617634e-02  -6.5905176e-01   3.2690277e-02  -7.6215534e-01   1.9286996e+00   1.1356142e+00  -1.0526652e+00   7.7178234e-01   4.0469422e-01  -3.9216342e-02  -5.2278677e-01  -8.5657522e-01   9.0848095e-01   1.0847060e+00   8.5510251e-01   8.6074076e-01   9.4058584e-01   9.0456878e-01   6.6377851e-01   8.3753138e-02  -1.3358644e-02  -4.5458606e-02  -5.4708796e-01   1.3262975e+00  -8.8915113e-01  -5.3455350e-01   6.1893183e-01   3.6444210e-01   7.1764001e-01   8.0664341e-01
  -3.4195281e-01  -2.0639934e-01   0.0000000e+00   0.0000000e+00  -2.0639934e-01   0.0000000e+00  -8.4973846e-01  -1.6029841e-02   1.2026887e-01  -1.4781537e-01  -8.8202797e-01   1.5402805e-01  -3.9920145e-01   4.1179436e-02  -5.7093994e-01   1.5904904e+00  -1.4621149e-02   1.1316087e+01  -4.5223095e-01  -2.6609913e-01  -2.7929721e-01  -1.2295872e+00   5.3956963e+00  -1.0355405e+00  -2.6100195e-01  -1.3065747e-01  -4.4323929e-01  -5.3858658e-02  -1.0345249e+00  -1.0832499e+00  -1.2988595e+00   8.2833631e-02  -8.5124060e-01   3.1496827e-01  -3.7809847e-01  -1.0659700e+00  -1.3529048e+00  -9.6874736e-01  -2.4917318e-01   0.0000000e+00   0.0000000e+00  -3.6759303e-01   2.6118031e-01  -6.9257043e-01  -5.9896810e-01  -4.3419486e-01   1.1030252e-03  -3.6711074e-01  -2.0200440e-01   0.0000000e+00   0.0000000e+00   4.0414335e+00   4.0104445e+00  -5.6823434e-01   0.0000000e+00  -5.7964483e-02  -5.7762876e-02   5.7738416e-02  -5.7978932e-02  -5.7737504e-02  -5.7734884e-02  -5.7738297e-02  -5.7696541e-02  -5.7737825e-02  -5.7979851e-02   0.0000000e+00   0.0000000e+00   0.0000000e+00   0.0000000e+00   0.0000000e+00   0.0000000e+00  -1.5246502e-01  -2.0590888e-02  -4.3761310e-01  -6.1508668e-01  -5.9594198e-01   2.6107427e-01  -5.5121222e-03  -1.3488906e-01   1.9834411e-01   1.5414121e+00   6.5667072e-02   0.0000000e+00   0.0000000e+00  -8.9094280e-01   8.6078812e-01   1.1632865e+00   5.9474832e-01  -3.6648642e-02  -7.3997564e-01  -9.1215209e-01  -9.1054732e-01  -4.9365844e-01   1.8649903e-01  -5.2273939e-01   2.2809410e+00  -4.2525142e-01  -4.7306710e-01   4.7546087e-01  -5.5000341e-01  -1.5472987e-02  -4.2895865e-01   5.5752290e-01   1.8722484e+00  -5.1212864e-01  -5.5752290e-01  -1.8722484e+00  -4.5600551e-01   8.0441488e-02   1.6034537e+00  -4.7598278e-01  -5.3876112e-01  -1.0338383e+00  -4.7042102e-01   7.6330847e-01   8.5979905e-01   4.2060507e-01   0.0000000e+00   0.0000000e+00   0.0000000e+00   0.0000000e+00   0.0000000e+00   0.0000000e+00   0.0000000e+00   0.0000000e+00   0.0000000e+00   0.0000000e+00  -1.5312088e-01   0.0000000e+00   0.0000000e+00   0.0000000e+00  -1.5312088e-01   0.0000000e+00  -6.9976258e-01  -4.3757735e-01   3.0327654e-01   0.0000000e+00   0.0000000e+00   1.0236275e+00  -4.9039842e-02  -3.6750805e-01   4.5524873e-03  -1.0346772e+00  -3.7063945e-01  -6.6746550e-01  -3.6585560e-01  -3.1313489e-01  -2.8141501e-01   1.9279399e+00   1.3625596e-01  -2.9199965e-01  -4.4752282e-01  -3.5316167e-01  -8.3157029e-02   5.6634687e-01  -7.9531094e-01  -4.2008722e-01   1.5070528e+00  -3.2998550e-01  -5.2592851e-01  -3.9216342e-02  -5.2278677e-01   2.5286656e-01  -2.0535277e-01  -3.9748646e-01  -2.4956714e-01  -1.5312088e-01  -4.1709862e-02  -8.5370435e-02  -1.6433094e-01  -5.8635167e-01  -1.3358644e-02  -4.5458606e-02   6.5534746e-02   1.3459954e-01  -8.8915113e-01  -2.9259896e-01   1.3500343e+00  -3.4266216e-01  -2.8504380e-01  -3.1013467e-01
  -8.4466512e-01  -1.0266103e+00   0.0000000e+00   0.0000000e+00  -1.0266103e+00   0.0000000e+00  -8.4973846e-01  -1.6029841e-02  -3.3469028e-01  -1.4781537e-01  -7.7425903e-01   6.1685419e-01  -9.4442129e-01  -6.3863548e-01  -9.1092058e-01  -6.1642155e-01  -1.4621149e-02  -1.0066879e-01  -7.1869939e-01  -2.6609913e-01  -2.7929721e-01  -5.5228589e-01  -6.5667703e-02  -1.0355405e+00  -2.6100195e-01  -1.3065747e-01  -4.4323929e-01   9.6136726e-01  -9.2249839e-01  -7.7509673e-01  -5.4291949e-01  -2.1128863e-01  -7.9996724e-01  -3.3736640e-01  -9.6067652e-01  -7.9852172e-01  -6.5609640e-01  -7.4834495e-01  -2.4917318e-01   0.0000000e+00   0.0000000e+00  -8.7065814e-01  -8.6565096e-01  -6.0872372e-01  -6.5283969e-01  -9.9054597e-01  -9.8831809e-01  -4.0417514e-01  -4.2127161e-01   0.0000000e+00   0.0000000e+00  -5.0533782e-01  -4.7175448e-01  -1.3585045e+00   0.0000000e+00  -5.8029430e-02  -5.7765328e-02   5.7739430e-02  -5.7981299e-02  -5.7737504e-02  -5.7735908e-02  -5.7739142e-02  -5.7755646e-02  -5.7738011e-02  -5.7983231e-02   0.0000000e+00   0.0000000e+00   0.0000000e+00   0.0000000e+00   0.0000000e+00   0.0000000e+00  -1.5246502e-01  -2.0590888e-02  -8.9296326e-01  -1.0301784e+00  -9.2425160e-01  -9.2201510e-01  -1.0250146e+00  -8.7921153e-01  -4.4797107e-01   1.6029986e-01  -9.0460791e-01   0.0000000e+00   0.0000000e+00  -1.0364283e+00   1.0082289e+00   2.0246910e+00   9.6227787e-01  -5.9922487e-01   5.0274734e-02  -7.0243563e-01  -9.1054732e-01  -4.9365844e-01  -7.2298738e-01   3.6861909e-01   1.1799416e-01  -4.2525142e-01   4.8831027e-01  -5.3037310e-01  -8.7102964e-01   3.2603748e-01  -4.2895865e-01   1.2743879e-01   4.8159038e-01  -7.2007327e-02  -1.2743871e-01  -4.8159019e-01  -1.3831911e-01  -9.4791120e-01  -2.3230451e-01  -4.7598278e-01  -5.0118750e-01  -1.0395537e+00  -4.0742104e-01  -1.3072478e+00  -1.4493158e+00  -6.7824596e-01   0.0000000e+00   0.0000000e+00   0.0000000e+00   0.0000000e+00   0.0000000e+00   0.0000000e+00   0.0000000e+00   0.0000000e+00   0.0000000e+00   0.0000000e+00  -1.0244891e+00   0.0000000e+00   0.0000000e+00   0.0000000e+00  -1.0244891e+00   0.0000000e+00  -1.2143748e+00  -4.3757735e-01  -1.2413296e+00   0.0000000e+00   0.0000000e+00  -6.9502013e-02  -6.9163532e-01  -9.5371093e-01   4.3970589e-01  -3.7044922e-01  -1.5824094e-02  -3.2778487e-01  -3.6585560e-01  -1.0348262e+00  -6.5972476e-01   8.6928785e-01  -8.9143272e-01  -2.9199965e-01  -1.1824736e+00   1.0011623e+00  -2.9010201e-02  -5.0053214e-01  -1.2261928e+00  -8.4027683e-01   6.6846769e-01  -1.2436290e+00  -4.7173826e-01  -3.9216342e-02  -4.4192535e-01   1.0468104e+00  -9.5685268e-01  -1.4820823e+00  -9.5679240e-01  -1.0244891e+00  -9.2921074e-01  -9.4984061e-01  -9.9258510e-01  -1.3862757e+00  -1.3358644e-02  -4.5458606e-02   6.5534746e-02  -8.4092681e-01  -8.1688668e-01  -2.9259896e-01  -1.0023187e+00  -5.0176840e-01  -7.5999928e-01  -8.8777851e-01
  -7.1082787e-02   2.2878386e-01   0.0000000e+00   0.0000000e+00   2.2878386e-01   0.0000000e+00  -4.0657427e-01  -1.6029841e-02   1.4851463e+00  -1.4781537e-01  -1.8152984e-01  -3.0879810e-01   3.6974428e-02  -9.4783546e-02  -2.2691730e-01  -2.4431798e-01  -1.4621149e-02  -1.0066879e-01   2.1394016e-01  -2.6609913e-01  -2.7929721e-01  -3.5877124e-01  -6.5667703e-02   1.8804959e-02  -2.6100195e-01  -1.3065747e-01  -4.4323929e-01  -5.7594862e-01  -3.4059011e-01   1.4936267e-01   7.8031209e-02   1.5534449e+00  -1.3341350e-01  -9.8970108e-01   1.0738324e-01   3.8232425e-03  -8.3718113e-02  -6.3814374e-01  -2.4917318e-01   0.0000000e+00   0.0000000e+00  -7.3316105e-02  -1.1297570e-01   6.5109574e-02   1.9888359e-01   1.0984157e-01  -1.8550860e-01  -2.3312509e-02   2.3868264e-01   0.0000000e+00   0.0000000e+00  -5.7444451e-01  -5.0063080e-01  -3.0481095e-01   0.0000000e+00  -5.8027833e-02  -5.7763656e-02   5.7733892e-02  -5.7991935e-02  -5.7737504e-02  -5.7734791e-02  -5.7735216e-02  -5.7748991e-02  -5.7738031e-02  -5.7988329e-02   0.0000000e+00   0.0000000e+00   0.0000000e+00   0.0000000e+00   0.0000000e+00   0.0000000e+00  -1.5246502e-01  -2.0590888e-02  -1.0652821e-01   7.0570207e-02  -1.7770842e-01  -3.7032440e-01  -2.0353452e-01  -3.5202316e-01  -2.3465888e-01   5.4453585e-01   8.7042254e-02   0.0000000e+00   0.0000000e+00  -7.6663755e-02   3.5564830e-02  -8.8704179e-01   5.1407585e-01   1.4718635e-01  -6.3367432e-01  -2.5499417e-01   2.0515821e+00  -4.9365844e-01  -7.2298738e-01  -5.2273939e-01   2.0709442e-02  -4.2525142e-01  -4.7306710e-01  -1.0907425e-01  -2.2897721e-01  -8.3081560e-01   5.9680581e-01   9.3935540e-01  -5.6624643e-01  -6.5997946e-01  -9.3935550e-01   5.6624643e-01  -9.2180438e-01   2.8719589e-01  -5.1603166e-01  -5.8926893e-01  -8.7683087e-01   1.4670059e-01  -9.3422718e-01  -5.5431781e-01  -6.7961110e-01  -2.2450270e-01   0.0000000e+00   0.0000000e+00   0.0000000e+00   0.0000000e+00   0.0000000e+00   0.0000000e+00   0.0000000e+00   0.0000000e+00   0.0000000e+00   0.0000000e+00  -1.1442397e-01   0.0000000e+00   0.0000000e+00   0.0000000e+00  -1.1442397e-01   0.0000000e+00  -1.8515039e-01  -4.3757735e-01  -8.2324762e-02   0.0000000e+00   0.0000000e+00   9.1042031e-01  -4.1318685e-01   7.0158895e-01  -7.2968044e-01  -1.0346772e+00  -5.6084972e-01   3.6505937e-01  -3.6585560e-01   1.3357351e+00  -6.5972476e-01  -5.1146022e-01   9.5494246e-02  -7.2295100e-01   1.0794039e-01  -6.5905176e-01  -3.2995919e-01   9.3329882e-01   8.3435929e-01  -1.0550073e+00  -4.4352805e-01  -3.6377566e-01   1.1764780e+00  -3.9216342e-02  -2.8944988e-01  -2.0250107e-01   2.8368822e-01   4.9094921e-02   2.2816569e-01  -1.1442397e-01   7.7244515e-02   1.3909253e-01   2.0432498e-01  -5.6854611e-01  -1.3358644e-02  -4.5458606e-02   6.5534746e-02  -2.3801766e-01   1.4136702e+00  -6.9967287e-01  -1.1842199e-01  -1.5584465e-01  -7.3952469e-02   3.6451628e-02
   1.0100862e-01   3.6272780e-01   0.0000000e+00   0.0000000e+00   3.6272780e-01   0.0000000e+00   3.6589909e-02  -1.6029841e-02   1.0301872e+00  -1.4781537e-01  -1.9876423e-02  -7.7162424e-01   2.5506237e-01   4.1179436e-02  -8.6599601e-03  -7.2969098e-02  -1.4621149e-02  -1.0066879e-01   3.4717438e-01  -2.6609913e-01  -2.7929721e-01  -2.6201392e-01  -6.5667703e-02   5.4597769e-01  -2.6100195e-01  -1.3065747e-01  -4.4323929e-01  -4.3312654e-01  -1.3087192e-01   1.4936267e-01  -4.3303965e-02   9.6520042e-01   2.0406594e-02   3.1496827e-01   3.0157592e-01   3.8232425e-03  -1.9556213e-01  -3.6264073e-01  -2.4917318e-01   0.0000000e+00   0.0000000e+00   1.6890159e-01   9.1658096e-02   2.1418615e-01   3.3689113e-01   3.1668446e-01   1.3050437e-02   8.3451097e-02   3.1766162e-01   0.0000000e+00   0.0000000e+00  -5.5250573e-01  -4.4702445e-01  -4.1387562e-02   0.0000000e+00  -5.8011555e-02  -5.7762717e-02   5.7736678e-02  -5.7987086e-02  -5.7737504e-02  -5.7736721e-02  -5.7735246e-02  -5.7738318e-02  -5.7738181e-02  -5.7986266e-02   0.0000000e+00   0.0000000e+00   0.0000000e+00   0.0000000e+00   0.0000000e+00   0.0000000e+00  -1.5246502e-01  -2.0590888e-02   1.4795985e-01   3.0605962e-01   5.3506569e-03  -1.9342176e-01  -4.1884086e-02  -2.3064045e-01  -1.7882791e-01   9.3960211e-02   2.6052917e-01   0.0000000e+00   0.0000000e+00   7.0675879e-02  -1.1375511e-01  -3.6515175e-01  -5.0176045e-01  -3.3982182e-01  -6.7556236e-01   3.8722672e-01   6.1499918e-01  -4.9365844e-01   1.4114034e+00  -5.2273939e-01   1.1138824e+00  -4.2525142e-01  -4.7306710e-01  -1.0907425e-01  -2.2897721e-01   1.3499733e-01  -4.2895865e-01   1.0260235e-01   4.7233794e-01  -2.6938768e-01  -1.0260235e-01  -4.7233774e-01   4.8577205e-02   2.1192688e-01   6.1858085e-01  -1.5361505e-01   8.6589926e-03  -1.1996424e-01   1.5423722e-01   7.6330847e-01   8.5979905e-01  -1.3846663e-01   0.0000000e+00   0.0000000e+00   0.0000000e+00   0.0000000e+00   0.0000000e+00   0.0000000e+00   0.0000000e+00   0.0000000e+00   0.0000000e+00   0.0000000e+00   1.8634874e-01   0.0000000e+00   0.0000000e+00   0.0000000e+00   1.8634874e-01   0.0000000e+00  -1.8515039e-01  -4.3757735e-01   8.6767168e-04   0.0000000e+00   0.0000000e+00   1.5683589e-01  -3.3409870e-01   3.2416044e-01  -4.3193427e-02  -5.5218854e-01  -3.7063945e-01   1.0611993e+00  -3.6585560e-01   1.1225060e+00  -6.5972476e-01  -8.2022235e-01   2.6881643e-01  -2.9199965e-01   5.9391354e-01  -5.3605114e-01  -1.4960370e-01  -4.8014593e-01   7.7709808e-01  -3.2158212e-01  -4.4352805e-01  -5.1738399e-01   1.8958429e+00  -3.9216342e-02  -1.2815707e-01  -4.4171175e-01   4.5521098e-01   1.1604132e-01   4.4604117e-01   1.8634874e-01   2.8381750e-01   3.7506641e-01   3.7857186e-01   4.1880546e-01  -1.3358644e-02  -4.5458606e-02  -5.4708796e-01   1.6224095e-01   6.6521665e-01  -3.6016679e-01   9.0927034e-02  -6.3992712e-02   2.4268452e-01   2.2899957e-01
  -1.7133969e+00  -1.8302565e+00   0.0000000e+00   0.0000000e+00  -1.8302565e+00   0.0000000e+00   9.2291828e-01  -1.6029841e-02  -1.6995677e+00  -1.4781537e-01  -1.4747572e+00   2.0053326e+00  -1.5986851e+00  -1.9982653e+00  -1.3378302e+00   1.4080582e+00  -1.4621149e-02  -1.0066879e-01  -1.9178074e+00  -2.6609913e-01  -2.7929721e-01  -1.2295872e+00  -6.5667703e-02  -5.0836777e-01   5.8398058e-01  -1.3065747e-01  -4.4323929e-01   4.3853435e+00  -1.5780132e+00  -4.6694360e-01   1.6553888e+00  -1.6819000e+00  -1.5690677e+00   3.1496827e-01  -1.7374473e+00  -5.3107340e-01   1.3702544e+00  -1.0789486e+00  -2.4917318e-01   0.0000000e+00   0.0000000e+00  -1.4174043e+00  -1.7382101e+00  -1.9173453e+00  -1.9904263e+00  -1.6807482e+00  -1.8378790e+00  -1.6567897e+00  -1.8062748e+00   0.0000000e+00   0.0000000e+00   1.4174213e+00   1.9797713e+00  -1.8853513e+00   0.0000000e+00  -5.8032344e-02  -5.7762127e-02   5.7738807e-02  -5.7988553e-02  -5.7737503e-02  -5.7738386e-02  -5.7738411e-02  -5.7755678e-02  -5.7737564e-02  -5.7989864e-02   0.0000000e+00   0.0000000e+00   0.0000000e+00   0.0000000e+00   0.0000000e+00   0.0000000e+00  -1.5246502e-01  -2.0590888e-02  -1.2198457e+00  -1.2197285e+00  -6.2986634e-01  -1.0689336e+00  -1.0800297e+00  -5.3945944e-01  -3.1137565e-01  -3.1392004e+00  -1.8453290e+00   0.0000000e+00   0.0000000e+00  -5.3538329e-01   5.0044974e-01   7.3053232e-01  -1.1152055e-01  -1.5096457e+00  -1.1005547e+00  -1.1534986e+00  -9.1054732e-01   4.2967420e-01  -7.2298738e-01   1.2599776e+00  -6.7564423e-01  -4.2525142e-01   3.9642195e+00  -5.3037310e-01  -8.7102964e-01   7.9986962e-01  -4.2895865e-01  -2.4931260e+00   2.7029461e+00   1.5328758e+00   2.4931258e+00  -2.7029461e+00   2.6120436e+00  -2.0611366e+00   1.5841984e-01  -1.6550693e-01   2.6764279e-01  -1.9792340e+00   5.9929333e-01  -2.1354700e+00  -2.2190206e+00  -7.9316216e-01   0.0000000e+00   0.0000000e+00   0.0000000e+00   0.0000000e+00   0.0000000e+00   0.0000000e+00   0.0000000e+00   0.0000000e+00   0.0000000e+00   0.0000000e+00  -1.6670623e+00   0.0000000e+00   0.0000000e+00   0.0000000e+00  -1.6670623e+00   0.0000000e+00  -1.7289870e+00  -4.3757735e-01  -1.7910963e+00   0.0000000e+00   0.0000000e+00  -2.4089385e+00   9.7386748e-01  -6.6123521e-01   8.7240635e-01   2.9377875e-01  -7.5106000e-01  -8.3014677e-01  -3.6585560e-01  -1.5965240e+00  -6.5972476e-01  -9.9700757e-01  -1.8408482e+00   4.2437424e-01  -1.1824736e+00   1.3397224e+00  -3.6599010e-01   2.8869784e+00  -1.9112641e+00  -6.2554632e-01  -1.0526652e+00  -1.7500124e+00  -1.0000835e+00  -3.9216342e-02   1.1398195e+00   2.1520083e+00  -2.5379830e+00  -2.3644315e+00  -2.2521825e+00  -1.6670623e+00  -1.8225116e+00  -1.8499946e+00  -1.7787939e+00  -1.3862757e+00  -1.3358644e-02  -4.5458606e-02  -5.4708796e-01  -2.2429182e+00  -2.1261095e-01   1.4546590e+00  -1.5379689e+00  -5.8863854e-01  -1.4460461e+00  -1.6964799e+00
  -5.9943791e-01  -4.2140221e-01   0.0000000e+00   0.0000000e+00  -4.2140221e-01   0.0000000e+00   4.7975409e-01  -1.6029841e-02  -7.8964943e-01  -1.4781537e-01  -6.1260561e-01   6.1685419e-01  -2.9015748e-01  -6.3863548e-01  -4.4578040e-01   6.8844774e-01  -1.4621149e-02  -1.0066879e-01  -4.5223095e-01  -2.6609913e-01  -2.7929721e-01  -8.4255786e-01  -6.5667703e-02  -5.0836777e-01   1.0064718e+00  -1.3065747e-01  -4.4323929e-01   1.9151548e-01  -7.5364988e-01  -7.7509673e-01  -8.9265032e-01  -7.9953316e-01  -5.9487378e-01   2.2719723e+00  -2.8100213e-01  -7.9852172e-01  -9.7847037e-01  -5.2794254e-01  -2.4917318e-01   0.0000000e+00   0.0000000e+00  -2.3395854e-01  -4.7446580e-01  -5.1435898e-01  -4.8463887e-01  -3.3709233e-01  -6.6222312e-01  -6.9491121e-01  -5.9921279e-01   0.0000000e+00   0.0000000e+00   2.5020160e-01   3.4261608e-01  -5.6823434e-01   0.0000000e+00  -5.8011018e-02  -5.7762573e-02   5.7737774e-02  -5.7988010e-02  -5.7737504e-02  -5.7736740e-02  -5.7736254e-02  -5.7736329e-02  -5.7737846e-02  -5.7988286e-02   0.0000000e+00   0.0000000e+00   0.0000000e+00   0.0000000e+00   0.0000000e+00   0.0000000e+00  -1.5246502e-01  -2.0590888e-02  -3.0925055e-01  -5.5159629e-01  -6.0916697e-01  -4.9744751e-01  -6.7446575e-01  -6.6062963e-01  -3.5329306e-01  -6.4824293e-01  -5.4637125e-01   0.0000000e+00   0.0000000e+00   3.0289316e-01  -3.4909349e-01  -2.8150731e-01  -6.4460918e-01  -7.3037228e-01   1.2065038e+00  -2.8848977e-01  -6.3511206e-01   8.9218435e-02  -7.2298738e-01   3.6861909e-01  -6.7564423e-01  -4.2525142e-01   4.8831027e-01   4.7546087e-01  -5.5000341e-01   7.9986962e-01   8.3923573e-02  -2.7715702e-01  -1.6121720e-01   5.0514184e-01   2.7715724e-01   1.6121733e-01   3.7142766e-02  -5.9605530e-01  -3.5187378e-01   1.5686080e-01   2.2784988e-02  -3.8474003e-01  -1.0446693e-01   7.6330847e-01   8.5979905e-01  -4.0362822e-01   0.0000000e+00   0.0000000e+00   0.0000000e+00   0.0000000e+00   0.0000000e+00   0.0000000e+00   0.0000000e+00   0.0000000e+00   0.0000000e+00   0.0000000e+00  -5.0464806e-01   0.0000000e+00   0.0000000e+00   0.0000000e+00  -5.0464806e-01   0.0000000e+00  -6.9976258e-01  -4.3757735e-01  -4.9526375e-01   0.0000000e+00   0.0000000e+00  -6.1239565e-01  -3.3409870e-01  -6.3484435e-01   6.4329358e-01   2.9377875e-01  -7.5106000e-01   1.7325237e+00  -3.6585560e-01  -6.0559620e-01  -6.5972476e-01  -7.9620750e-01  -4.5427584e-01   4.2437424e-01  -3.7803271e-01   1.4627230e+00   4.8250907e-01  -4.5636201e-01  -1.0185015e+00  -6.0617061e-01   7.9992089e-02  -4.9416786e-01  -4.8998172e-02  -3.9216342e-02   5.5464916e-01   9.7763844e-02  -9.9545642e-02  -4.4152377e-01  -1.1426622e-01  -5.0464806e-01  -4.5362172e-01  -4.3875571e-01  -3.9949702e-01  -2.5129936e-01  -1.3358644e-02  -4.5458606e-02  -5.4708796e-01  -7.0379868e-01  -9.1278032e-02   5.4008367e-01  -3.5936788e-01  -3.2055542e-01   3.1593194e-02  -1.9460591e-01
  -1.6727992e+00  -1.8263660e+00   0.0000000e+00   0.0000000e+00  -1.8263660e+00   0.0000000e+00  -8.4973846e-01  -1.6029841e-02  -1.6995677e+00  -1.4781537e-01  -1.6364106e+00   1.5402805e-01  -1.9258170e+00  -1.9982653e+00  -1.5984128e+00   8.1830710e-01  -1.4621149e-02  -1.0066879e-01  -2.0510416e+00  -2.6609913e-01  -2.7929721e-01  -1.2295872e+00  -6.5667703e-02  -5.0836777e-01  -1.1059845e+00  -1.3065747e-01   3.4055380e+00   2.1007364e+00  -1.3646079e+00  -7.7509673e-01   1.6553888e+00  -1.6819000e+00  -1.7228878e+00  -3.3736640e-01  -2.0287363e+00  -5.3107340e-01   2.9360708e+00  -1.1891498e+00  -2.4917318e-01   0.0000000e+00   0.0000000e+00  -1.8183077e+00  -1.6383346e+00  -1.9680463e+00  -2.0524593e+00  -1.9519512e+00  -1.7303948e+00  -1.8055929e+00  -1.9590872e+00   0.0000000e+00   0.0000000e+00   1.0078177e+00   1.4440462e+00  -1.8853513e+00   0.0000000e+00  -5.8049010e-02  -5.7765831e-02   5.7738160e-02  -5.7990264e-02  -5.7737504e-02  -5.7734641e-02  -5.7737451e-02  -5.7767390e-02  -5.7738070e-02  -5.7990926e-02   0.0000000e+00   0.0000000e+00   0.0000000e+00   0.0000000e+00   0.0000000e+00   0.0000000e+00  -1.5246502e-01  -2.0590888e-02  -1.6190108e+00  -1.1748540e+00   4.7267647e-01  -9.4188977e-01  -3.1262430e-01   2.0658697e+00   5.8966587e-01  -1.2141339e+00  -1.7058552e+00   0.0000000e+00   0.0000000e+00  -1.4713131e+00   1.4489588e+00   1.0656183e+00   2.1497919e+00  -1.3562866e+00  -1.1005547e+00   9.0040329e-01  -9.1054732e-01  -4.9365844e-01  -7.2298738e-01  -5.2273939e-01  -6.7564423e-01   1.4706889e+00   7.8419881e-01  -1.0907425e-01  -8.7102964e-01  -8.3081560e-01  -4.2895865e-01   1.3231093e+00   8.9479998e-01  -1.4273818e+00  -1.3231093e+00  -8.9479997e-01  -9.2180438e-01  -1.2957550e+00  -4.9477121e-01  -1.2340043e+00  -1.2265702e+00  -1.5800847e+00  -9.3422718e-01  -2.1354700e+00  -2.2190206e+00  -8.0378063e-01   0.0000000e+00   0.0000000e+00   0.0000000e+00   0.0000000e+00   0.0000000e+00   0.0000000e+00   0.0000000e+00   0.0000000e+00   0.0000000e+00   0.0000000e+00  -1.6240477e+00   0.0000000e+00   0.0000000e+00   0.0000000e+00  -1.6240477e+00   0.0000000e+00  -1.7289870e+00   2.2850049e+00  -1.8331687e+00   0.0000000e+00   0.0000000e+00  -1.4849859e+00   5.9703592e-01  -1.2461866e+00  -7.2968044e-01  -6.9699872e-02  -7.5106000e-01  -8.3014677e-01  -3.6585560e-01  -1.5965240e+00   3.2891584e-01  -1.5340559e-01  -1.6249134e+00  -1.0083735e+00  -1.1824736e+00   5.0010673e-02  -9.8299544e-01   1.0624115e+00  -1.9112641e+00  -3.2592179e-02   5.1905945e-01  -1.5721619e+00  -1.7761384e+00  -3.9216342e-02   7.5916844e-01   3.3344737e+00  -3.5460092e+00  -2.4135197e+00  -3.3101691e+00  -1.6240477e+00  -1.8459331e+00  -1.8856785e+00  -1.8255025e+00   4.6419762e-01  -1.3358644e-02  -4.5458606e-02   6.5534746e-02  -1.9789874e+00   3.0582870e-01   3.8232655e-01  -1.6299551e+00  -6.1012255e-01  -1.8682287e+00  -2.0430662e+00
  -6.0982114e-01  -5.5844819e-01   0.0000000e+00   0.0000000e+00  -5.5844819e-01   0.0000000e+00  -4.0657427e-01  -1.6029841e-02  -3.3469028e-01  -1.4781537e-01  -7.2037456e-01   6.1685419e-01  -3.9920145e-01  -3.6670951e-01  -6.8249712e-01   1.7579794e-01  -1.4621149e-02  -1.0066879e-01  -3.1899672e-01  -2.6609913e-01  -2.7929721e-01  -9.3931518e-01  -6.5667703e-02   1.8804959e-02  -2.6100195e-01  -1.3065747e-01  -4.4323929e-01  -1.9712230e-01  -1.2030712e+00  -7.7509673e-01  -8.9265032e-01  -2.1128863e-01  -6.4614714e-01   2.2719723e+00  -2.8100213e-01  -7.9852172e-01  -9.7847037e-01  -8.0344555e-01  -2.4917318e-01   0.0000000e+00   0.0000000e+00  -4.8259764e-01  -6.4194323e-01  -5.5454236e-01  -4.3563565e-01  -3.5705542e-01  -6.2206946e-01  -2.0963614e-01   1.7182651e-02   0.0000000e+00   0.0000000e+00  -1.3732199e-01  -9.4567394e-02  -8.3165773e-01   0.0000000e+00  -5.8015178e-02  -5.7763545e-02   5.7738585e-02  -5.7987066e-02  -5.7737504e-02  -5.7736485e-02  -5.7737583e-02  -5.7739411e-02  -5.7737567e-02  -5.7988153e-02   0.0000000e+00   0.0000000e+00   0.0000000e+00   0.0000000e+00   0.0000000e+00   0.0000000e+00  -1.5246502e-01  -2.0590888e-02  -6.1001034e-01  -7.0980710e-01  -9.0261646e-01  -8.7684453e-01  -9.1528663e-01  -9.5042750e-01  -4.9836534e-01   8.0303166e-03  -4.9463770e-01   0.0000000e+00   0.0000000e+00  -8.4468231e-01   8.1390586e-01   1.0479548e+00   4.8435560e-01   3.7479165e-01  -5.0085268e-01  -9.6234063e-01  -9.1054732e-01  -4.9365844e-01   1.8649903e-01  -5.2273939e-01  -4.3589995e-01   5.9963700e-01  -4.7306710e-01  -5.3037310e-01  -2.2897721e-01  -1.5472987e-02  -4.2895865e-01   1.0879323e-01  -1.7632832e-01   1.7082214e-01  -1.0879323e-01   1.7632838e-01  -2.9381779e-01  -7.8126780e-01  -5.3265665e-01  -2.5220985e-01  -4.1737464e-01  -6.7585265e-01  -4.7042102e-01  -8.4712403e-01  -9.8749278e-01  -5.0862325e-01   0.0000000e+00   0.0000000e+00   0.0000000e+00   0.0000000e+00   0.0000000e+00   0.0000000e+00   0.0000000e+00   0.0000000e+00   0.0000000e+00   0.0000000e+00  -8.4615743e-01   0.0000000e+00   0.0000000e+00   0.0000000e+00  -8.4615743e-01   0.0000000e+00  -6.9976258e-01   2.2850049e+00  -7.6749009e-01   0.0000000e+00   0.0000000e+00  -1.7296307e-02  -6.9163532e-01  -1.6469127e-01   1.1763047e+00  -1.0346772e+00  -5.8645496e-01  -2.9842608e-01  -3.6585560e-01   4.9629496e-01  -6.5972476e-01  -9.4554722e-01  -3.5767880e-01  -2.9199965e-01  -6.9650047e-01   1.0097792e+00  -5.2261451e-01   9.7296802e-01  -1.2573892e-01  -8.3278965e-01  -1.0526652e+00  -7.3633131e-01  -1.2818094e-01  -3.9216342e-02   8.2598934e-02   3.8659370e-01  -9.9545642e-02  -8.1000268e-01  -2.2381715e-01  -8.4615743e-01  -4.9207767e-01  -4.8940377e-01  -5.0400414e-01  -2.5129936e-01  -1.3358644e-02  -4.5458606e-02   1.2390446e+00  -8.8645367e-01  -6.1391053e-01   3.2013068e-01  -5.3742997e-01  -3.6757116e-01  -1.7949813e-01  -2.3311549e-01
  -7.6508817e-01  -5.4137896e-01   0.0000000e+00   0.0000000e+00  -5.4137896e-01   0.0000000e+00  -8.4973846e-01  -1.6029841e-02   7.2688107e-01  -1.4781537e-01  -8.8202797e-01  -3.0879810e-01  -7.2633335e-01  -9.1056144e-01  -7.2674323e-01   8.1712094e-01  -1.4621149e-02  -1.0066879e-01  -7.1869939e-01  -2.6609913e-01  -2.7929721e-01  -9.3931518e-01  -6.5667703e-02   1.8804959e-02  -6.8349322e-01  -1.3065747e-01   1.4811494e+00  -5.0086713e-01  -8.0875501e-01  -1.5879047e-01   2.9643454e-01   6.7107816e-01  -8.5124060e-01  -9.8970108e-01  -6.6938750e-01  -2.6362508e-01   1.1760113e-01  -1.0789486e+00  -2.4917318e-01   0.0000000e+00   0.0000000e+00  -8.1859876e-01  -7.4748884e-01  -8.2711827e-01  -7.4835893e-01  -6.6963289e-01  -6.5906672e-01  -8.8276319e-01  -8.0296261e-01   0.0000000e+00   0.0000000e+00  -2.2140390e-01  -1.6800604e-02  -5.6823434e-01   0.0000000e+00  -5.8034960e-02  -5.7762504e-02   5.7734444e-02  -5.7993918e-02  -5.7737504e-02  -5.7734511e-02  -5.7739428e-02  -5.7751035e-02  -5.7738070e-02  -5.7990864e-02   0.0000000e+00   0.0000000e+00   0.0000000e+00   0.0000000e+00   0.0000000e+00   0.0000000e+00  -1.5246502e-01  -2.0590888e-02  -8.2001545e-01  -5.6333860e-01  -4.7145911e-01  -8.1915315e-01  -5.8376808e-01  -4.8161205e-01  -3.1794855e-01  -2.9784469e-01  -6.0917712e-01   0.0000000e+00   0.0000000e+00  -3.1214430e-01   2.7421033e-01  -5.8166486e-01   8.8537986e-01  -1.2820405e+00  -4.3607910e-01  -2.5499417e-01   1.9767568e+00  -4.9365844e-01  -7.2298738e-01  -5.2273939e-01   2.0709442e-02   9.0190678e-01  -4.7306710e-01  -1.0907425e-01  -2.2897721e-01  -8.3081560e-01   8.3923573e-02   8.9411844e-01   3.3606985e-01  -5.6951780e-01  -8.9411847e-01  -3.3606985e-01  -9.2180438e-01  -4.5180372e-01  -1.5216488e-01  -6.8786372e-01  -9.3031401e-01  -7.9772605e-01  -9.3422718e-01   7.6330847e-01   8.5979905e-01  -3.8431437e-01   0.0000000e+00   0.0000000e+00   0.0000000e+00   0.0000000e+00   0.0000000e+00   0.0000000e+00   0.0000000e+00   0.0000000e+00   0.0000000e+00   0.0000000e+00  -7.7384896e-01   0.0000000e+00   0.0000000e+00   0.0000000e+00  -7.7384896e-01   0.0000000e+00  -6.9976258e-01  -4.3757735e-01  -1.4839332e-01   0.0000000e+00   0.0000000e+00   3.8617068e-01  -6.9163532e-01   7.0158895e-01  -7.2968044e-01  -1.0346772e+00  -6.6995003e-01  -5.7701842e-01  -3.6585560e-01   4.9462826e-01  -6.5972476e-01  -2.5477350e-02  -6.6634626e-01  -7.2295100e-01  -2.1052732e-01  -6.5905176e-01  -8.7775342e-01   6.9545955e-01   1.3082365e-01  -1.0550073e+00  -5.1421642e-01  -2.0940862e-02  -7.7752248e-01  -3.9216342e-02  -4.8794754e-01   7.9799226e-01  -5.5281493e-01  -2.6312411e-01  -6.9921598e-01  -7.7384896e-01  -6.8259430e-01  -6.3789465e-01  -6.0699414e-01  -7.1617096e-01  -1.3358644e-02  -4.5458606e-02   6.5534746e-02  -1.0710202e+00   1.9724030e+00  -7.7650810e-01  -6.9209077e-01  -4.1770052e-01  -1.0238634e+00  -7.3374015e-01
  -1.4042107e+00  -1.5804539e+00   0.0000000e+00   0.0000000e+00  -1.5804539e+00   0.0000000e+00  -4.0657427e-01  -1.6029841e-02  -7.8964943e-01  -1.4781537e-01  -1.2592193e+00   6.1685419e-01  -1.4896411e+00  -1.1824874e+00  -1.3018664e+00  -9.3857969e-02  -1.4621149e-02  -1.0066879e-01  -1.3848705e+00  -2.6609913e-01  -2.7929721e-01  -9.3931518e-01  -6.5667703e-02  -1.0355405e+00  -2.6100195e-01  -1.3065747e-01  -4.4323929e-01   1.2882420e+00  -1.4250913e+00  -7.7509673e-01   1.1112269e-01  -7.9953316e-01  -1.3127009e+00  -9.8970108e-01  -1.5432546e+00  -7.9852172e-01  -5.3215131e-02  -1.0238480e+00  -2.4917318e-01   0.0000000e+00   0.0000000e+00  -1.4238257e+00  -1.5342853e+00  -1.3920579e+00  -1.4130715e+00  -1.5053406e+00  -1.5368858e+00  -1.0477473e+00  -1.0805458e+00   0.0000000e+00   0.0000000e+00  -3.1053488e-01  -9.3842230e-02  -1.3585045e+00   0.0000000e+00  -5.8048693e-02  -5.7766077e-02   5.7738837e-02  -5.7989271e-02  -5.7737504e-02  -5.7733316e-02  -5.7736740e-02  -5.7768532e-02  -5.7738070e-02  -5.7990610e-02   0.0000000e+00   0.0000000e+00   0.0000000e+00   0.0000000e+00   0.0000000e+00   0.0000000e+00  -1.5246502e-01  -2.0590888e-02  -1.3408049e+00  -1.1840120e+00  -8.6309659e-01  -1.2272582e+00  -1.0850800e+00  -7.7938286e-01  -4.1761751e-01  -7.5376311e-01  -1.5024508e+00   0.0000000e+00   0.0000000e+00  -1.2658782e+00   1.2407628e+00   6.5777658e-01   7.9236662e-01  -8.2683008e-01  -1.1005547e+00  -5.7429389e-01  -3.5967680e-01  -4.9365844e-01  -7.2298738e-01  -5.2273939e-01  -2.7882502e-01  -4.2525142e-01   7.8419881e-01   1.4812948e+00  -8.7102964e-01  -8.3081560e-01  -4.2895865e-01   1.3231093e+00   1.0736191e+00  -1.4273818e+00  -1.3231093e+00  -1.0736193e+00  -9.2180438e-01  -1.1925399e+00  -3.4366101e-01  -1.2340043e+00  -1.2265702e+00  -1.5599681e+00  -9.3422718e-01  -1.3072478e+00  -1.4493158e+00  -7.5870348e-01   0.0000000e+00   0.0000000e+00   0.0000000e+00   0.0000000e+00   0.0000000e+00   0.0000000e+00   0.0000000e+00   0.0000000e+00   0.0000000e+00   0.0000000e+00  -1.5350315e+00   0.0000000e+00   0.0000000e+00   0.0000000e+00  -1.5350315e+00   0.0000000e+00  -1.2143748e+00  -4.3757735e-01  -1.4359995e+00   0.0000000e+00   0.0000000e+00  -1.0801991e+00   1.4263070e+00  -1.2461866e+00  -7.2968044e-01  -5.5218854e-01  -5.6084972e-01  -3.2778487e-01  -3.6585560e-01  -8.5332816e-01  -6.5972476e-01  -8.0124888e-01  -1.5118086e+00  -1.0083735e+00   2.8742798e-01  -6.5905176e-01   7.6274951e-02   1.0624115e+00  -1.0030022e+00  -5.4379975e-01  -1.0526652e+00  -1.2933464e+00  -1.2488236e+00  -3.9216342e-02  -1.5396385e-01   2.1900874e+00  -2.0390963e+00  -1.7517850e+00  -2.0221774e+00  -1.5350315e+00  -1.5316314e+00  -1.5564662e+00  -1.5614560e+00  -1.3862757e+00  -1.3358644e-02  -4.5458606e-02  -5.4708796e-01  -1.3767957e+00  -1.4211624e+00   7.7495333e-02  -1.4987498e+00  -5.7649540e-01  -1.3932733e+00  -1.5424415e+00
  -8.5740921e-01  -7.9987554e-01   0.0000000e+00   0.0000000e+00  -7.9987554e-01   0.0000000e+00   4.7975409e-01  -1.6029841e-02  -7.8964943e-01  -1.4781537e-01  -8.2814350e-01   1.5402805e-01  -6.1728939e-01  -9.1056144e-01  -7.4587927e-01   4.2650602e-01  -1.4621149e-02  -1.0066879e-01  -7.1869939e-01  -2.6609913e-01  -2.7929721e-01  -9.3931518e-01  -6.5667703e-02  -1.0355405e+00   1.0064718e+00  -1.3065747e-01  -4.4323929e-01   2.8921813e-01  -7.9122305e-01  -7.7509673e-01  -7.7131514e-01  -7.9953316e-01  -7.9996724e-01   9.6730295e-01  -5.7229115e-01  -7.9852172e-01  -8.6662634e-01  -6.3814374e-01  -2.4917318e-01   0.0000000e+00   0.0000000e+00  -6.0981072e-01  -7.8086179e-01  -7.5957889e-01  -7.6716891e-01  -6.2475766e-01  -8.3386563e-01  -7.5466010e-01  -7.6256158e-01   0.0000000e+00   0.0000000e+00   2.7012069e-01   4.0824285e-01  -1.0950811e+00   0.0000000e+00  -5.8018343e-02  -5.7761430e-02   5.7737537e-02  -5.7989035e-02  -5.7737504e-02  -5.7737947e-02  -5.7736540e-02  -5.7743519e-02  -5.7737813e-02  -5.7989074e-02   0.0000000e+00   0.0000000e+00   0.0000000e+00   0.0000000e+00   0.0000000e+00   0.0000000e+00  -1.5246502e-01  -2.0590888e-02  -6.9305649e-01  -8.3925212e-01  -9.0883143e-01  -7.5040926e-01  -8.5939814e-01  -8.6286292e-01  -4.1454447e-01  -5.7522471e-01  -8.5997643e-01   0.0000000e+00   0.0000000e+00   1.0126817e-01  -1.4475857e-01  -8.8914236e-02  -5.1378384e-01  -5.3456482e-01   5.0274734e-02  -6.0778949e-01  -9.1054732e-01   8.9218435e-02  -7.2298738e-01   2.0841565e+00  -6.7564423e-01  -4.2525142e-01   4.8831027e-01  -5.3037310e-01  -8.7102964e-01   1.1008103e+00  -4.2895865e-01  -1.3428863e+00  -3.8715122e-01   6.2189382e-01   1.3428865e+00   3.8715128e-01   1.5610947e+00  -1.2366298e+00  -6.6490186e-01   3.1682740e-02   5.5958351e-01  -5.9273029e-01   9.0944118e-01   7.6330847e-01   8.5979905e-01  -5.5414052e-01   0.0000000e+00   0.0000000e+00   0.0000000e+00   0.0000000e+00   0.0000000e+00   0.0000000e+00   0.0000000e+00   0.0000000e+00   0.0000000e+00   0.0000000e+00  -8.3541536e-01   0.0000000e+00   0.0000000e+00   0.0000000e+00  -8.3541536e-01   0.0000000e+00  -1.2143748e+00  -4.3757735e-01  -8.7107278e-01   0.0000000e+00   0.0000000e+00  -6.9549045e-01  -5.5650200e-02  -7.3894163e-01  -4.3193427e-02   7.1343992e-01   8.6396016e-01  -7.4533243e-01  -3.6585560e-01  -8.5934944e-01  -6.5972476e-01  -1.2769005e-01  -8.3949697e-01   4.2437424e-01  -5.4553812e-01   4.6333595e-01   3.2307709e-01  -6.0925867e-01  -1.2471170e+00   4.6580800e-01  -4.7895423e-01  -9.5774892e-01  -9.8496199e-02  -3.9216342e-02   5.2275821e-02   6.0133925e-01  -4.3151784e-01  -1.0967942e+00  -4.9078793e-01  -8.3541536e-01  -7.7058987e-01  -7.6336369e-01  -7.5907799e-01  -2.9110204e-01  -1.3358644e-02  -4.5458606e-02  -5.4708796e-01  -1.1148138e+00   6.9362700e-01   1.0302601e-01  -6.6175654e-01  -4.3046638e-01  -3.3781663e-01  -5.0268262e-01
   5.9018931e-01   8.7083170e-01   0.0000000e+00   0.0000000e+00   8.7083170e-01   0.0000000e+00  -4.0657427e-01  -1.6029841e-02   1.2026887e-01  -1.4781537e-01   6.2673724e-01  -3.0879810e-01   5.8219427e-01   5.8503137e-01   6.2235645e-01  -1.7912402e-01  -1.4621149e-02  -1.0066879e-01   6.1364283e-01  -2.6609913e-01  -2.7929721e-01   6.0880199e-01  -6.5667703e-02   1.8804959e-02   5.8398058e-01  -1.3065747e-01  -4.4323929e-01  -8.5401550e-01   7.3006927e-01   1.4936267e-01  -1.9773052e-01   8.2833631e-02   6.3568697e-01   3.1496827e-01   5.9286494e-01   5.3871988e-01   2.3147877e-01   6.2917011e-01  -2.4917318e-01   0.0000000e+00   0.0000000e+00   5.2774964e-01   5.1947221e-01   6.1071552e-01   6.2313420e-01   6.1378359e-01   4.9307045e-01   4.2138526e-01   4.4425572e-01   0.0000000e+00   0.0000000e+00  -3.4105706e-01  -3.2908616e-01   1.5391528e+00   0.0000000e+00  -5.7978922e-02  -5.7724753e-02   5.7733692e-02  -5.7990409e-02  -5.7737501e-02  -5.7737090e-02  -5.7738985e-02  -5.7737986e-02  -5.7736765e-02  -5.7986607e-02   0.0000000e+00   0.0000000e+00   0.0000000e+00   0.0000000e+00   0.0000000e+00   0.0000000e+00  -1.5246502e-01  -2.0590888e-02   5.3222830e-01   5.9629114e-01   5.0359439e-01   3.7711524e-01   4.4502825e-01   3.4489500e-01   8.4256544e-02   3.6377127e-01   5.6383675e-01   0.0000000e+00   0.0000000e+00   5.7607308e-01  -6.2594505e-01  -2.5664112e-01  -6.8747332e-01   1.2216168e+00  -6.9304823e-01   1.4046668e+00   2.5060021e-01  -4.9365844e-01  -7.2298738e-01   1.6977062e+00  -6.7564423e-01  -4.2525142e-01  -4.7306710e-01  -1.0907425e-01   6.6184463e-01  -6.8034528e-01   8.3923573e-02   9.3711572e-02  -1.0891076e+00  -2.7855151e-01  -9.3711715e-02   1.0891075e+00   6.8959949e-02   7.3377418e-01  -8.1228393e-01   3.1682740e-02   2.4268153e-01   1.2685528e+00   3.7808925e-01   7.6330847e-01   8.5979905e-01   5.0072235e-01   0.0000000e+00   0.0000000e+00   0.0000000e+00   0.0000000e+00   0.0000000e+00   0.0000000e+00   0.0000000e+00   0.0000000e+00   0.0000000e+00   0.0000000e+00   7.3305341e-01   0.0000000e+00   0.0000000e+00   0.0000000e+00   7.3305341e-01   0.0000000e+00   1.3586862e+00  -4.3757735e-01   1.1058820e+00   0.0000000e+00   0.0000000e+00   6.4222076e-01  -1.3473835e-01   1.2853564e-01  -7.2968044e-01   8.9527746e-01  -7.5106000e-01   1.1193110e-01  -3.6585560e-01   6.3306366e-01   5.5401900e-01   1.4108600e-01   5.6523905e-01   4.2437424e-01  -3.6462838e-01  -6.5905176e-01  -1.7052719e-01   3.8966622e-01   8.1352168e-01   1.3265676e+00  -4.4352805e-01   1.1787983e+00   5.7241036e-01  -3.9216342e-02  -5.4392469e-02  -7.4936854e-01   6.9216158e-01   1.2145065e+00   6.7178571e-01   7.3305341e-01   5.9433620e-01   6.5132852e-01   7.5393124e-01   3.6119721e-01  -1.3358644e-02  -4.5458606e-02   6.5534746e-02   8.3087569e-01   1.8699995e-01  -2.1576373e-01   4.8664201e-01   2.5017206e-01   2.9545735e-01   5.3707629e-01
   2.6348556e-01   4.7141020e-01   0.0000000e+00   0.0000000e+00   4.7141020e-01   0.0000000e+00  -1.2929026e+00  -1.6029841e-02   1.2026887e-01  -1.4781537e-01   3.0343041e-01  -3.0879810e-01   2.5506237e-01   9.9292031e-01   2.2828492e-01  -3.5403866e-01  -1.4621149e-02  -1.0066879e-01   4.8040860e-01  -2.6609913e-01   2.9336222e+00   3.1853002e-01  -6.5667703e-02  -1.0355405e+00  -6.8349322e-01  -1.3065747e-01  -4.4323929e-01  -1.6633605e-01   9.3735831e-02   7.6566893e-01   7.1817893e-01   8.2833631e-02   2.7677342e-01  -3.3736640e-01   2.0447958e-01   1.0736165e+00   1.1542796e+00   2.9856650e-01  -2.4917318e-01   0.0000000e+00   0.0000000e+00   2.9195351e-01   1.7123413e-01   4.2323397e-01   4.3447716e-01   2.3465577e-01   2.3836395e-01   9.5509060e-01   9.4537230e-01   0.0000000e+00   0.0000000e+00  -3.1194305e-01  -1.5139943e-01  -4.1387562e-02   0.0000000e+00  -5.7966483e-02  -5.7711070e-02   5.7737615e-02  -5.7983555e-02  -5.7737503e-02  -5.7736464e-02  -5.7733949e-02  -5.7750271e-02  -5.7737619e-02  -5.7983674e-02   0.0000000e+00   0.0000000e+00   0.0000000e+00   0.0000000e+00   0.0000000e+00   0.0000000e+00  -1.5246502e-01  -2.0590888e-02   3.3726160e-01   3.0605962e-01   2.9653064e-01   2.6588825e-01   2.4445837e-01   2.1331700e-01   6.7685929e-02   1.8654349e+00   2.1393295e-01   0.0000000e+00   0.0000000e+00  -6.1225750e-01   5.7835717e-01   1.8113673e+00   4.7155947e-02   1.4810198e+00  -9.8180684e-01  -9.6234063e-01  -9.1054732e-01  -4.9365844e-01   1.8649903e-01   2.5432425e-02   7.1706311e-01  -4.2525142e-01  -4.7306710e-01   2.1182994e+00  -5.5000341e-01  -1.5472987e-02  -4.2895865e-01   4.1815506e-01   5.4053612e-02  -5.8278389e-01  -4.1815527e-01  -5.4053611e-02  -1.9171209e-01   2.4820658e-01   1.4062917e-01  -4.7598278e-01  -3.4553857e-01   5.6768094e-03  -1.4644330e-01   7.6330847e-01   8.5979905e-01   2.1056083e-02   0.0000000e+00   0.0000000e+00   0.0000000e+00   0.0000000e+00   0.0000000e+00   0.0000000e+00   0.0000000e+00   0.0000000e+00   0.0000000e+00   0.0000000e+00   7.1362142e-02   0.0000000e+00   0.0000000e+00   0.0000000e+00   7.1362142e-02   0.0000000e+00  -1.8515039e-01  -4.3757735e-01   3.2751297e-01   0.0000000e+00   0.0000000e+00   1.6884332e+00  -2.3571556e-01  -1.0476102e+00  -7.2968044e-01  -1.0346772e+00   1.7711168e+00  -8.3014677e-01   2.4184302e+00   6.3306366e-01   1.0439826e+00   4.6287454e-01   1.4430762e-01  -2.9199965e-01   1.1689796e-01   7.0278975e-01   6.5913611e-02  -7.6215534e-01   1.0522116e+00  -9.0921603e-01  -4.7895423e-01  -1.8767482e-01   1.8452286e+00  -3.9216342e-02  -9.5784728e-01  -5.3415611e-01   3.7092908e-01   3.8909898e-01   4.3618489e-01   7.1362142e-02   2.4500351e-01   3.5204457e-01   3.8039443e-01  -5.8635167e-01  -1.3358644e-02  -4.5458606e-02   6.5534746e-02   5.1316346e-01  -8.8915113e-01  -7.0894030e-01   2.2286812e-01  -1.8222423e-02  -2.1179637e-02   1.9048998e-01
  -3.4472908e-01  -5.9641654e-01   0.0000000e+00   0.0000000e+00  -5.9641654e-01   0.0000000e+00  -1.2929026e+00  -1.6029841e-02  -7.8964943e-01  -1.4781537e-01  -2.3541431e-01  -7.7162424e-01  -6.1728939e-01  -2.3074653e-01  -5.2489481e-01  -1.0977609e+00  -1.4621149e-02  -1.0066879e-01  -3.1899672e-01  -2.6609913e-01  -2.7929721e-01   1.2501537e-01  -6.5667703e-02  -5.0836777e-01  -6.8349322e-01  -1.3065747e-01  -4.4323929e-01  -1.3540816e-01  -9.4838761e-02  -7.7509673e-01  -7.7131514e-01  -7.9953316e-01  -2.3596023e-01  -3.3736640e-01  -5.7229115e-01  -7.9852172e-01  -8.6662634e-01   7.8164088e-02  -2.4917318e-01   0.0000000e+00   0.0000000e+00  -6.5186553e-01  -5.0861546e-01  -1.9240659e-01  -2.6694355e-01  -6.0847746e-01  -4.1091859e-01  -5.7386198e-02  -1.8399980e-01   0.0000000e+00   0.0000000e+00  -7.5300314e-01  -7.6192864e-01  -5.6823434e-01   0.0000000e+00  -5.8000425e-02  -5.7726797e-02   5.7736650e-02  -5.7990613e-02  -5.7737501e-02  -5.7736650e-02  -5.7737888e-02  -5.7758941e-02  -5.7736164e-02  -5.7989769e-02   0.0000000e+00   0.0000000e+00   0.0000000e+00   0.0000000e+00   0.0000000e+00   0.0000000e+00  -1.5246502e-01  -2.0590888e-02  -6.9305649e-01  -7.4046825e-01  -6.6098046e-01  -6.3402398e-01  -6.7327124e-01  -5.8971822e-01  -3.1855088e-01  -1.3177284e-01  -5.2103976e-01   0.0000000e+00   0.0000000e+00  -8.2728907e-01   7.9627885e-01   4.8172048e-01   9.7695834e-01   4.0765386e-01   7.8151152e-01   4.9107673e-03  -9.1054732e-01   3.9869425e-01  -7.2298738e-01  -5.2273939e-01  -6.7564423e-01  -4.2525142e-01  -4.7306710e-01  -5.3037310e-01  -8.7102964e-01  -1.5472987e-02  -4.2895865e-01   6.1357470e-01  -1.3703634e+00  -7.0142626e-01  -6.1357446e-01   1.3703635e+00  -3.9759435e-01  -2.0813226e-01  -1.2657202e+00  -6.9975560e-01  -6.6014764e-01   1.6498809e-01  -4.7042102e-01   7.6330847e-01   8.5979905e-01  -5.3813891e-01   0.0000000e+00   0.0000000e+00   0.0000000e+00   0.0000000e+00   0.0000000e+00   0.0000000e+00   0.0000000e+00   0.0000000e+00   0.0000000e+00   0.0000000e+00  -4.5212608e-01   0.0000000e+00   0.0000000e+00   0.0000000e+00  -4.5212608e-01   0.0000000e+00  -6.9976258e-01  -4.3757735e-01  -7.1024751e-01   0.0000000e+00   0.0000000e+00  -1.6233095e-01  -6.1254720e-01  -9.2963333e-01  -4.3193427e-02   8.9527746e-01  -7.5106000e-01  -8.3014677e-01  -3.6585560e-01  -3.5786432e-01   5.5401900e-01  -3.2344871e-01  -5.0315055e-01  -2.9199965e-01  -1.0920188e+00  -5.3605114e-01  -9.8299544e-01  -6.0925867e-01  -7.9240912e-02   1.1356142e+00  -4.7895423e-01  -6.5682511e-01  -3.0516838e-01  -3.9216342e-02  -1.0772040e+00   6.0133925e-01  -4.3151784e-01  -4.7142451e-01  -5.3336160e-01  -4.5212608e-01  -5.2842137e-01  -5.3544745e-01  -5.7093580e-01  -5.8635167e-01  -1.3358644e-02  -4.5458606e-02  -5.4708796e-01  -7.5052560e-03  -8.8915113e-01  -8.8332701e-01  -6.8397274e-01  -4.0680283e-01  -6.0168079e-01  -5.4119221e-01
   1.8162990e+00   1.1023500e+00   0.0000000e+00   0.0000000e+00   1.1023500e+00   0.0000000e+00   9.2291828e-01  -1.6029841e-02  -1.8303723e-01  -1.4781537e-01   1.6505422e+00   2.0053326e+00   1.8907219e+00   1.8086982e+00   1.5475303e+00  -4.1868221e-01  -1.4621149e-02  -1.0066879e-01   2.0792193e+00  -2.6609913e-01  -2.7929721e-01   1.2861033e+00  -6.5667703e-02   5.4597769e-01   5.8398058e-01  -1.3065747e-01  -4.4323929e-01  -4.2922767e-01   9.6889930e-01   1.0738221e+00   3.0552272e-02  -2.1128863e-01   1.6611543e+00   6.8383150e+00   1.8551174e+00   8.0616821e-01  -1.2748312e-01   1.2903773e+00  -2.4917318e-01   0.0000000e+00   0.0000000e+00   1.9582083e+00   1.8456539e+00   1.9939141e+00   2.1382382e+00   1.8511998e+00   1.5555281e+00   2.0414354e+00   2.3010448e+00   0.0000000e+00   0.0000000e+00   3.2977313e-01  -4.5053794e-01   7.4888260e-01   0.0000000e+00   2.9246027e+01   2.9249842e+01  -2.9249954e+01   2.9246232e+01   2.9249948e+01   2.9249954e+01   2.9249953e+01   2.9249847e+01   2.9249948e+01   2.9246238e+01   0.0000000e+00   0.0000000e+00   0.0000000e+00   0.0000000e+00   0.0000000e+00   0.0000000e+00  -1.5246502e-01  -2.0590888e-02   1.8890888e+00   1.5230538e+00   8.7799540e-01   1.3826756e+00   1.0970701e+00   5.5115636e-01   2.9145938e-01   1.5084650e+00   1.9458781e+00   0.0000000e+00   0.0000000e+00   5.4489250e-01  -5.9434539e-01  -5.8046040e-01  -9.6554806e-01   2.9152673e+00   3.4032015e-01  -2.5137274e-01  -9.1054732e-01  -4.9365844e-01  -7.2298738e-01   1.2599776e+00  -3.8379012e-01  -4.2525142e-01   1.4496876e+00  -5.3037310e-01   4.1307527e-01   7.9986962e-01  -4.2895865e-01   2.0365533e-01  -5.5158570e-01  -1.9405906e-02  -2.0365518e-01   5.5158583e-01  -2.9341662e-01   1.7267543e+00   1.6770202e-01   7.2958454e-01   4.6696816e-01   1.8213911e+00   1.1938510e-01  -2.1354700e+00  -2.2190206e+00   3.1829825e-01   0.0000000e+00   0.0000000e+00   0.0000000e+00   0.0000000e+00   0.0000000e+00   0.0000000e+00   0.0000000e+00   0.0000000e+00   0.0000000e+00   0.0000000e+00   1.6820573e+00   0.0000000e+00   0.0000000e+00   0.0000000e+00   1.6820573e+00   0.0000000e+00   1.3586862e+00  -4.3757735e-01   7.7878121e-02   0.0000000e+00   0.0000000e+00   1.1906937e+00  -6.1409794e-01  -4.5304072e-01   1.6090922e+00   2.9377875e-01   3.3899120e-01   5.4971741e-01  -3.6585560e-01  -1.3487921e+00   2.8501489e+00   2.6898409e+00   2.1564969e+00   4.2437424e-01  -2.1052732e-01   2.7819650e+00   1.8457367e+00  -7.6215534e-01  -7.3331351e-01   1.9729504e+00   2.3474161e+00  -3.8290058e-01   1.6054334e+00  -3.9216342e-02   1.2314336e+00  -1.5449273e+00   1.5178792e+00   6.7857436e-01   1.6673213e+00   1.6820573e+00   1.9481778e+00   1.5227052e+00   1.4168254e+00  -7.1617096e-01  -1.3358644e-02  -4.5458606e-02   6.7815741e-01   1.4346805e+00   3.3787030e-01   1.0632438e+00   1.6732371e+00   1.0665646e+00   1.8258695e+00   1.8849119e+00
   4.9111460e-01   1.9279724e-01   0.0000000e+00   0.0000000e+00   1.9279724e-01   0.0000000e+00  -4.0657427e-01  -1.6029841e-02  -3.1384178e-02  -1.4781537e-01   5.7285277e-01  -7.7162424e-01   2.5506237e-01   4.4906838e-01   3.3944819e-01  -7.6406548e-01  -1.4621149e-02  -1.0066879e-01   4.8040860e-01  -2.6609913e-01  -2.7929721e-01   8.0231664e-01  -6.5667703e-02   1.8804959e-02  -2.6100195e-01  -1.3065747e-01  -4.4323929e-01  -8.7929030e-01   6.2823419e-01  -1.5879047e-01  -3.8304247e-01  -6.4227500e-02   5.8441360e-01  -3.3736640e-01   3.0157592e-01  -2.6362508e-01  -5.0872539e-01   6.8427071e-01  -2.4917318e-01   0.0000000e+00   0.0000000e+00   2.0200018e-01   3.7745516e-01   6.3281265e-01   5.4229139e-01   2.7210554e-01   4.2195530e-01   7.0479498e-01   5.7566079e-01   0.0000000e+00   0.0000000e+00  -4.0886014e-01  -5.9430589e-01   7.4888260e-01   0.0000000e+00  -5.7972280e-02  -5.7715677e-02   5.7736589e-02  -5.7978248e-02  -5.7737504e-02  -5.7737254e-02  -5.7737485e-02  -5.7753222e-02  -5.7737638e-02  -5.7977340e-02   0.0000000e+00   0.0000000e+00   0.0000000e+00   0.0000000e+00   0.0000000e+00   0.0000000e+00  -1.5246502e-01  -2.0590888e-02   1.4795985e-01   6.9571354e-02  -5.8038225e-02   2.1685905e-01   1.4311874e-01  -8.0303060e-03   1.3069503e-02   3.1301481e-01   3.5535082e-01   0.0000000e+00   0.0000000e+00  -1.9082961e-01   1.5126512e-01  -2.4448965e-01   1.1903431e-01  -5.9922487e-01   2.1178500e+00   2.5908489e-01  -6.3511206e-01  -4.9365844e-01   1.8649903e-01  -5.2273939e-01   1.1138824e+00   2.3232793e-01  -4.7306710e-01  -5.3037310e-01  -8.7102964e-01  -1.5472987e-02   7.8011094e-01   6.8155385e-01   2.8786537e-01  -6.5690874e-01  -6.8155381e-01  -2.8786537e-01  -5.3411479e-01   7.0506965e-01   5.6691583e-01  -4.6732796e-01  -5.3406627e-01   1.3632969e-01  -4.7042102e-01  -2.0295103e-01  -2.9475840e-01   5.9842813e-02   0.0000000e+00   0.0000000e+00   0.0000000e+00   0.0000000e+00   0.0000000e+00   0.0000000e+00   0.0000000e+00   0.0000000e+00   0.0000000e+00   0.0000000e+00   3.8751810e-01   0.0000000e+00   0.0000000e+00   0.0000000e+00   3.8751810e-01   0.0000000e+00   8.4407401e-01  -4.3757735e-01   4.9737241e-01   0.0000000e+00   0.0000000e+00   5.7658349e-01  -6.9163532e-01  -7.1671293e-02  -7.2968044e-01   8.9527746e-01   1.5441239e+00  -5.7098065e-01  -3.6585560e-01  -3.5786432e-01   9.5860030e-01   5.9140194e-01   2.9743528e-01   2.3089613e-04  -4.3420503e-01  -6.5905176e-01   1.4633451e-01  -7.6215534e-01   3.9271425e-01   1.1356142e+00   9.4756765e-02   7.2583216e-01  -7.5007582e-01  -3.9216342e-02  -5.1741034e-01  -4.4171175e-01   4.5521098e-01   9.1304258e-01   3.7363248e-01   3.8751810e-01   3.3593925e-01   2.8182795e-01   2.1895645e-01   5.5458115e-02  -1.3358644e-02  -4.5458606e-02  -5.4708796e-01   6.7108572e-01  -2.9915683e-01  -5.4928038e-01   1.6135541e-01   2.7859228e-02   1.8991169e-01   3.0601875e-01
  -8.9081383e-01  -8.5695704e-01   0.0000000e+00   0.0000000e+00  -8.5695704e-01   0.0000000e+00   3.6589909e-02  -1.6029841e-02   1.2026887e-01  -1.4781537e-01  -9.3591245e-01  -7.7162424e-01  -6.1728939e-01  -9.1056144e-01  -7.2660589e-01   1.1379637e+00  -1.4621149e-02  -1.0066879e-01  -7.1869939e-01  -2.6609913e-01   7.9167594e-01  -1.1328298e+00  -6.5667703e-02   5.4597769e-01  -6.8349322e-01  -1.3065747e-01  -4.4323929e-01  -1.2111564e-01  -9.2825995e-01  -7.7509673e-01  -7.7131514e-01   8.2833631e-02  -9.0251397e-01   3.1496827e-01  -5.7229115e-01  -7.9852172e-01  -8.6662634e-01  -1.0238480e+00  -2.4917318e-01   0.0000000e+00   0.0000000e+00  -6.5991314e-01  -8.4589290e-01  -8.4342581e-01  -7.7368368e-01  -5.9664093e-01  -8.8643565e-01  -8.9894421e-01  -8.3100418e-01   0.0000000e+00   0.0000000e+00   1.3985696e-01   1.2662044e-01  -5.6823434e-01   0.0000000e+00  -5.7982656e-02  -5.7764805e-02   5.7738077e-02  -5.7949659e-02  -5.7737504e-02  -5.7736701e-02  -5.7736203e-02  -5.7744054e-02  -5.7737929e-02  -5.7950239e-02   0.0000000e+00   0.0000000e+00   0.0000000e+00   0.0000000e+00   0.0000000e+00   0.0000000e+00  -1.5246502e-01  -2.0590888e-02  -6.9305649e-01  -6.3129028e-01  -5.9932507e-01  -9.3488915e-01  -8.5548470e-01  -7.3977370e-01  -4.6060628e-01  -7.2793962e-01  -7.7269097e-01   0.0000000e+00   0.0000000e+00  -5.4209088e-02   1.2808363e-02  -2.3900820e-01  -5.3230017e-01  -1.0226375e+00  -1.1005547e+00   4.5346002e-01   1.1486565e-01   1.2146571e+00   1.8649903e-01  -5.2273939e-01   2.0709442e-02  -4.2525142e-01  -4.7306710e-01  -5.3037310e-01   7.6480451e-01  -1.5472987e-02  -4.2895865e-01  -1.1628316e+00   3.6663079e-01   1.2063456e+00   1.1628316e+00  -3.6663098e-01   8.4654885e-01  -1.1340658e+00  -1.3342253e-01   4.4051042e-01   4.8794896e-01  -8.1083924e-01   4.1748713e-01   7.6330847e-01   8.5979905e-01  -5.2280135e-01   0.0000000e+00   0.0000000e+00   0.0000000e+00   0.0000000e+00   0.0000000e+00   0.0000000e+00   0.0000000e+00   0.0000000e+00   0.0000000e+00   0.0000000e+00  -7.7654416e-01   0.0000000e+00   0.0000000e+00   0.0000000e+00  -7.7654416e-01   0.0000000e+00  -6.9976258e-01  -4.3757735e-01  -7.1272905e-01   0.0000000e+00   0.0000000e+00  -3.5015167e-01  -6.1254720e-01   2.2006316e-01   7.1444328e-01  -1.0346772e+00  -5.6084972e-01  -3.8324040e-01  -3.6585560e-01  -1.2819617e-01  -6.5972476e-01  -2.7861799e-01  -7.7126847e-01  -2.9199965e-01   7.0856970e-01  -1.7696718e-01  -7.3619330e-01  -4.8014593e-01  -3.5512939e-01  -9.0921603e-01  -7.5631818e-01  -6.0979738e-01  -7.4081001e-01  -3.9216342e-02  -3.2665473e-01   6.0133925e-01  -4.3151784e-01  -5.5869474e-01  -5.2308162e-01  -7.7654416e-01  -7.1657771e-01  -7.4839949e-01  -8.3212431e-01   4.1880546e-01  -1.3358644e-02  -4.5458606e-02  -5.4708796e-01  -1.0758797e+00   1.4230490e+00  -3.6016679e-01  -7.0043344e-01  -4.0898237e-01  -5.4890795e-01  -5.7970180e-01
   1.4948364e+00   1.4616791e+00   0.0000000e+00   0.0000000e+00   1.4616791e+00   0.0000000e+00   3.6589909e-02  -1.6029841e-02   2.3950646e+00  -1.4781537e-01   1.1655820e+00   1.0796803e+00   1.4545460e+00   1.6727352e+00   1.1525612e+00  -2.2917574e-01  -1.4621149e-02  -1.0066879e-01   1.6795166e+00  -2.6609913e-01  -2.7929721e-01   8.0231664e-01  -6.5667703e-02   5.4597769e-01  -2.6100195e-01   5.3328684e+00  -4.4323929e-01  -1.1237304e+00   1.0712164e+00   1.3819752e+00   3.9124524e-01   2.4358117e+00   1.2509673e+00  -3.3736640e-01   1.5638284e+00   1.3410648e+00   4.2348166e-01   4.6386830e-01  -2.4917318e-01   0.0000000e+00   0.0000000e+00   1.2916623e+00   1.3643522e+00   1.3422870e+00   1.5838272e+00   1.5333690e+00   1.7661940e+00   1.6269319e+00   2.0621400e+00   0.0000000e+00   0.0000000e+00  -2.3755540e-01  -4.1303327e-01   1.0123060e+00   0.0000000e+00  -5.7807993e-02  -5.7719014e-02   5.7734121e-02  -5.7837589e-02  -5.7737502e-02  -5.7736923e-02  -5.7741823e-02  -5.7721840e-02  -5.7737702e-02  -5.7834216e-02   0.0000000e+00   0.0000000e+00   0.0000000e+00   0.0000000e+00   0.0000000e+00   0.0000000e+00  -1.5246502e-01  -2.0590888e-02   1.1931345e+00   1.1730339e+00   5.7885158e-01   9.2847751e-01   9.2643834e-01   3.9398943e-01   2.0110069e-01   1.0725820e+00   1.7350035e+00   0.0000000e+00   0.0000000e+00   2.2269640e-01  -2.6781885e-01  -6.5176502e-01  -3.0882369e-01   2.0326882e+00  -1.0411808e+00  -5.5838098e-01   3.4934524e-01  -4.9365844e-01   1.8649903e-01  -5.2273939e-01   1.1138824e+00  -4.2525142e-01  -4.7306710e-01  -5.3037310e-01   9.2049002e-02   4.5015640e-01   2.7930782e+00   2.5998167e-01   2.3181070e-01   2.8793555e-01  -2.5998153e-01  -2.3181090e-01  -6.1114042e-01   1.2778001e+00   1.0106334e+00   8.9605802e-01   2.0550809e-01   8.0671008e-01  -4.7042102e-01   7.6330847e-01   8.5979905e-01   9.1374955e-01   0.0000000e+00   0.0000000e+00   0.0000000e+00   0.0000000e+00   0.0000000e+00   0.0000000e+00   0.0000000e+00   0.0000000e+00   0.0000000e+00   0.0000000e+00   1.1868874e+00   0.0000000e+00   0.0000000e+00   0.0000000e+00   1.1868874e+00   0.0000000e+00   8.4407401e-01  -4.3757735e-01   1.1323033e+00   0.0000000e+00   0.0000000e+00   7.1507151e-01   7.0689551e-01  -4.1377353e-01   4.3970589e-01  -1.0346772e+00   1.0488622e-01  -8.3014677e-01  -3.6585560e-01   3.1705958e+00  -1.6976111e-01  -4.5961984e-01   1.6516612e+00   3.8149031e-01  -6.9650047e-01   1.6128611e+00  -2.4733525e-01  -4.8478113e-01   2.8013131e+00  -9.0921603e-01  -8.7451544e-01   1.0986138e+00   1.3861441e+00  -3.9216342e-02   2.8475246e-01  -1.2545860e+00   1.3502135e+00   1.1651770e+00   1.3526551e+00   1.1868874e+00   1.5955877e+00   1.5779577e+00   1.4302404e+00   3.4105949e-01  -1.3358644e-02  -4.5458606e-02   9.0080949e-01   1.2236368e+00  -1.3357134e-01   3.6029449e-01   1.3471451e+00   8.7102890e-01   1.1398227e+00   1.4998160e+00
  -5.8786505e-01  -6.5342337e-01   0.0000000e+00   0.0000000e+00  -6.5342337e-01   0.0000000e+00  -8.4973846e-01  -1.6029841e-02  -3.1384178e-02  -1.4781537e-01  -6.1260561e-01   1.5402805e-01  -7.2633335e-01  -6.3863548e-01  -6.2190125e-01  -5.7210881e-02  -1.4621149e-02  -1.0066879e-01  -7.1869939e-01  -2.6609913e-01  -2.7929721e-01  -4.5552857e-01  -6.5667703e-02   5.4597769e-01  -1.1059845e+00  -1.3065747e-01   1.4811494e+00   3.1673457e-01  -5.9035944e-01  -1.5879047e-01   4.0372044e-01  -6.4227500e-02  -6.4614714e-01  -3.3736640e-01  -7.6648384e-01   3.8232425e-03   7.1096321e-01  -6.3814374e-01  -2.4917318e-01   0.0000000e+00   0.0000000e+00  -7.0359430e-01  -6.1345310e-01  -7.1065655e-01  -6.9119432e-01  -7.2666802e-01  -5.8077696e-01  -7.5249224e-01  -7.0034337e-01   0.0000000e+00   0.0000000e+00  -2.3665470e-01  -2.3488714e-01  -5.6823434e-01   0.0000000e+00  -5.8014697e-02  -5.7762766e-02   5.7737231e-02  -5.7977718e-02  -5.7737504e-02  -5.7736742e-02  -5.7741174e-02  -5.7745003e-02  -5.7738031e-02  -5.7977451e-02   0.0000000e+00   0.0000000e+00   0.0000000e+00   0.0000000e+00   0.0000000e+00   0.0000000e+00  -1.5246502e-01  -2.0590888e-02  -6.3307689e-01  -4.2189489e-01  -1.8884914e-01  -6.2394401e-01  -4.3012369e-01  -2.2319462e-01  -1.9544584e-01   8.2384112e-02  -5.5321790e-01   0.0000000e+00   0.0000000e+00  -8.1863452e-01   7.8750798e-01   4.2586844e-01   8.9094976e-01  -1.4778480e+00  -1.2983459e-01   8.3165641e-01  -9.1054732e-01   4.1365414e-01  -7.2298738e-01  -5.2273939e-01   1.0652400e+00   7.6848874e-01   2.0414647e+00  -5.3037310e-01  -5.5000341e-01  -8.3081560e-01  -4.2895865e-01   8.0083940e-01   1.7880037e+00  -1.1125217e+00  -8.0083948e-01  -1.7880037e+00  -3.6989295e-01  -2.2444979e-01   1.0971444e+00  -1.0102314e+00  -8.2392910e-01  -1.1949390e+00  -4.6264552e-01   7.6330847e-01   8.5979905e-01  -4.9995307e-01   0.0000000e+00   0.0000000e+00   0.0000000e+00   0.0000000e+00   0.0000000e+00   0.0000000e+00   0.0000000e+00   0.0000000e+00   0.0000000e+00   0.0000000e+00  -5.3383678e-01   0.0000000e+00   0.0000000e+00   0.0000000e+00  -5.3383678e-01   0.0000000e+00  -6.9976258e-01  -4.3757735e-01  -5.9482195e-01   0.0000000e+00   0.0000000e+00   1.5813043e-02   1.4111607e-01  -5.1446720e-01  -7.2968044e-01  -1.0346772e+00  -2.5724486e-01  -8.3014677e-01  -3.6585560e-01   3.2855973e-01  -6.5972476e-01   8.9244726e-01  -5.3413797e-01  -1.0083735e+00  -6.4151813e-01   5.8783702e-01  -3.4225911e-01   1.0624115e+00  -1.2627099e-01  -1.0357928e+00   7.5708660e-02  -4.9107908e-01  -4.4125306e-01  -3.9216342e-02  -1.2794197e-01   6.2772283e-01  -6.8033461e-01  -4.5618209e-01  -6.7483996e-01  -5.3383678e-01  -6.3294228e-01  -6.5055666e-01  -6.2088632e-01  -1.0512233e+00  -1.3358644e-02  -4.5458606e-02   1.3656803e+00  -4.7589463e-01  -4.2048539e-01  -3.6319425e-02  -6.6848033e-01  -4.2517322e-01  -9.1831778e-01  -8.1075933e-01
  -6.9917571e-01  -7.1005449e-01   0.0000000e+00   0.0000000e+00  -7.1005449e-01   0.0000000e+00  -8.4973846e-01  -1.6029841e-02   1.2026887e-01  -1.4781537e-01  -7.7425903e-01  -3.0879810e-01  -6.1728939e-01  -2.3074653e-01  -1.0217056e+00  -1.1308532e+00  -1.4621149e-02  -1.0066879e-01  -3.1899672e-01  -2.6609913e-01  -2.7929721e-01  -8.4255786e-01  -6.5667703e-02  -1.5627132e+00   1.6148931e-01  -1.3065747e-01  -4.4323929e-01   8.5983687e-02  -1.0754204e+00  -1.0832499e+00  -1.2566559e+00   8.2833631e-02  -7.4869387e-01   3.1496827e-01  -5.7229115e-01  -1.0659700e+00  -1.3140025e+00  -8.5854615e-01  -2.4917318e-01   0.0000000e+00   0.0000000e+00  -6.3486185e-01  -7.4206765e-01  -4.4912918e-01  -3.5314637e-01  -6.1310331e-01  -7.8379271e-01  -1.2122152e-01   8.6614494e-02   0.0000000e+00   0.0000000e+00  -4.1081080e-01  -4.0954884e-01  -5.6823434e-01   0.0000000e+00  -5.8026398e-02  -5.7765657e-02   5.7738653e-02  -5.7986455e-02  -5.7737504e-02  -5.7734515e-02  -5.7736723e-02  -5.7749575e-02  -5.7737984e-02  -5.7987610e-02   0.0000000e+00   0.0000000e+00   0.0000000e+00   0.0000000e+00   0.0000000e+00   0.0000000e+00  -1.5246502e-01  -2.0590888e-02  -6.9305649e-01  -7.4046825e-01  -7.7103301e-01  -8.3908471e-01  -8.5318409e-01  -8.0417014e-01  -4.3529049e-01   5.0312924e-01  -6.5284338e-01   0.0000000e+00   0.0000000e+00  -8.9251810e-01   8.6238458e-01   5.2356663e-01   1.0039755e+00   5.3880136e-01  -1.0411808e+00  -6.7080564e-01  -6.3511206e-01   8.9218435e-02  -7.2298738e-01  -5.2273939e-01  -2.7882502e-01  -4.2525142e-01  -4.7306710e-01   4.7546087e-01  -8.7102964e-01  -1.5472987e-02   8.3923573e-02   5.3802854e-01  -3.2615003e-01  -3.9880741e-01  -5.3802839e-01   3.2614996e-01  -5.1224355e-01  -6.4111317e-01  -6.2851859e-01  -6.0116077e-01  -7.0259774e-01  -6.2094332e-01  -6.3127310e-01   7.6330847e-01   8.5979905e-01  -5.5607884e-01   0.0000000e+00   0.0000000e+00   0.0000000e+00   0.0000000e+00   0.0000000e+00   0.0000000e+00   0.0000000e+00   0.0000000e+00   0.0000000e+00   0.0000000e+00  -8.4307416e-01   0.0000000e+00   0.0000000e+00   0.0000000e+00  -8.4307416e-01   0.0000000e+00  -6.9976258e-01  -4.3757735e-01  -8.1898025e-01   0.0000000e+00   0.0000000e+00   3.0056026e-01  -4.1318685e-01  -1.0314173e+00  -7.2968044e-01  -3.7044922e-01   1.2443807e+00  -6.9054311e-01  -3.6585560e-01   4.5895568e-01  -6.5972476e-01  -2.7702974e-01  -6.5052809e-01  -2.9199965e-01  -8.6400588e-01   3.4033532e-01   5.6987924e-01  -4.7134064e-01  -1.2573892e-01  -8.9732749e-01  -4.7895423e-01  -6.4661715e-01  -5.9756519e-01  -3.9216342e-02  -5.8300281e-01   6.0133925e-01  -4.3151784e-01  -7.4162464e-01  -5.1298738e-01  -8.4307416e-01  -6.1245111e-01  -6.2638373e-01  -7.2159553e-01  -5.8635167e-01  -1.3358644e-02  -4.5458606e-02  -5.4708796e-01  -5.4988885e-01  -9.7079441e-01  -4.6698570e-01  -7.3119355e-01  -4.2019142e-01  -3.9058946e-01  -5.4119221e-01
   1.3974319e-02  -5.1163067e-01   0.0000000e+00   0.0000000e+00  -5.1163067e-01   0.0000000e+00  -4.0657427e-01  -1.6029841e-02  -7.8964943e-01  -1.4781537e-01   1.4177699e-01   1.5402805e-01  -2.9015748e-01   3.1310540e-01  -3.4964304e-01  -1.6001645e+00  -1.4621149e-02  -1.0066879e-01   8.0705940e-02  -2.6609913e-01  -2.7929721e-01   5.1204467e-01  -6.5667703e-02  -1.5627132e+00   1.6148931e-01  -1.3065747e-01  -4.4323929e-01  -2.1572832e-01   8.7525992e-03  -1.0832499e+00  -1.3343105e+00  -7.9953316e-01   1.7422669e-01  -9.8970108e-01  -1.8390579e-01  -1.0659700e+00  -1.3855827e+00   5.7406951e-01  -2.4917318e-01   0.0000000e+00   0.0000000e+00  -3.1586442e-01  -1.6117713e-01   2.0188991e-01   5.2294527e-02  -3.0031032e-01  -1.2228359e-03   7.4068087e-01   4.1616914e-01   0.0000000e+00   0.0000000e+00  -2.5897567e-01  -4.4245417e-01  -5.6823434e-01   0.0000000e+00  -5.7995151e-02  -5.7728590e-02   5.7739033e-02  -5.7976854e-02  -5.7737498e-02  -5.7733511e-02  -5.7735877e-02  -5.7767796e-02  -5.7736002e-02  -5.7978395e-02   0.0000000e+00   0.0000000e+00   0.0000000e+00   0.0000000e+00   0.0000000e+00   0.0000000e+00  -1.5246502e-01  -2.0590888e-02  -4.8495633e-01  -8.0975029e-01  -9.5499201e-01  -1.7513082e-01  -5.3344204e-01  -7.2619119e-01  -2.1653373e-01   6.5896069e-01  -2.6983756e-01   0.0000000e+00   0.0000000e+00  -9.0914550e-01   8.7923547e-01   4.5107374e-02   1.2732756e+00   8.3000210e-01  -1.1005547e+00  -9.1215209e-01   8.0147086e-01  -4.9365844e-01  -7.2298738e-01  -5.2273939e-01  -5.7835952e-01  -4.2525142e-01  -4.7306710e-01   4.7546087e-01  -1.0459250e-01  -8.3081560e-01   8.3923573e-02   8.7188448e-01  -8.3743843e-01  -5.2505588e-01  -8.7188445e-01   8.3743856e-01  -9.2180438e-01  -2.3118772e-01  -8.8274257e-01  -6.0116077e-01  -8.8328164e-01  -1.6768561e-01  -9.3422718e-01   7.6330847e-01   8.5979905e-01  -4.2940128e-01   0.0000000e+00   0.0000000e+00   0.0000000e+00   0.0000000e+00   0.0000000e+00   0.0000000e+00   0.0000000e+00   0.0000000e+00   0.0000000e+00   0.0000000e+00  -5.6415909e-01   0.0000000e+00   0.0000000e+00   0.0000000e+00  -5.6415909e-01   0.0000000e+00  -6.9976258e-01  -4.3757735e-01  -5.1725477e-01   0.0000000e+00   0.0000000e+00   3.5814049e-01   8.7200408e-01  -1.2461866e+00  -5.4358525e-01  -1.0346772e+00   1.5609669e-01   6.1429298e-01   1.2168355e+00  -1.1010601e+00   1.3631815e+00  -1.7915041e-01  -2.6775130e-01  -1.0083735e+00   6.0589569e-01  -3.1175586e-01   1.1659612e+00  -7.6215534e-01  -3.2742905e-02  -1.0550073e+00   1.3018295e-01  -4.9717367e-01  -3.7098632e-01  -3.9216342e-02  -5.1504477e-01   2.2289485e-01   1.9416920e-03  -5.3993880e-01  -1.1796808e-01  -5.6415909e-01  -2.8366017e-01  -3.5357490e-01  -4.8394502e-01  -1.2386509e+00  -1.3358644e-02  -4.5458606e-02  -5.4708796e-01  -1.6102132e-01  -1.4211624e+00  -3.9015050e-01  -3.4275993e-01  -3.3083038e-01   2.4268452e-01  -4.0567550e-02
  -1.2975499e-01  -1.1403105e-01   0.0000000e+00   0.0000000e+00  -1.1403105e-01   0.0000000e+00   4.7975409e-01  -1.6029841e-02  -7.8964943e-01  -1.4781537e-01  -1.2764537e-01   1.0796803e+00  -7.2069541e-02  -3.6670951e-01   2.0919036e-01   1.0318400e+00  -1.4621149e-02  -1.0066879e-01  -3.1899672e-01  -2.6609913e-01  -2.7929721e-01  -1.6525660e-01  -6.5667703e-02   1.8804959e-02   5.8398058e-01  -1.3065747e-01   1.4811494e+00  -1.1974104e-01  -1.7521489e-01  -1.5879047e-01  -1.7397261e-01  -7.9953316e-01  -1.3341350e-01   9.6730295e-01  -8.6809448e-02   3.8232425e-03   4.5332754e-02   7.8164088e-02  -2.4917318e-01   0.0000000e+00   0.0000000e+00   1.6306612e-02  -4.8227778e-02  -3.2740846e-01  -3.6172809e-01  -1.4244924e-01  -5.0725606e-02  -2.8837346e-01  -3.4788266e-01   0.0000000e+00   0.0000000e+00   5.5824291e-01   4.9676866e-01  -4.1387562e-02   0.0000000e+00  -5.7956176e-02  -5.7720650e-02   5.7740995e-02  -5.7981703e-02  -5.7737501e-02  -5.7741842e-02  -5.7743529e-02  -5.7724661e-02  -5.7735608e-02  -5.7985204e-02   0.0000000e+00   0.0000000e+00   0.0000000e+00   0.0000000e+00   0.0000000e+00   0.0000000e+00  -1.5246502e-01  -2.0590888e-02  -5.1481088e-02  -4.2342963e-01  -5.3487810e-01   5.4421578e-02  -3.0418294e-01  -4.2422217e-01  -1.1809572e-01  -7.2126113e-01  -1.4017304e-01   0.0000000e+00   0.0000000e+00   3.7120930e-01  -4.1832782e-01  -3.5459752e-01  -6.9172462e-01  -6.3102263e-01  -1.1005547e+00  -1.1534986e+00  -1.9172705e-01  -3.1992112e-02   1.0959854e+00   3.6861909e-01   1.0652400e+00  -4.2525142e-01   3.1458506e+00  -5.3037310e-01  -5.5000341e-01   1.6152123e+00  -4.2895865e-01  -8.8480929e-01   2.0405116e+00   7.5846710e-01   8.8480907e-01  -2.0405116e+00   7.6477626e-01  -5.2073873e-01   1.7799098e+00   5.9251460e-01   7.7476795e-01  -1.1012143e+00   7.6014545e-01   7.6330847e-01   8.5979905e-01  -1.5494748e-01   0.0000000e+00   0.0000000e+00   0.0000000e+00   0.0000000e+00   0.0000000e+00   0.0000000e+00   0.0000000e+00   0.0000000e+00   0.0000000e+00   0.0000000e+00  -1.2914091e-01   0.0000000e+00   0.0000000e+00   0.0000000e+00  -1.2914091e-01   0.0000000e+00  -1.8515039e-01  -4.3757735e-01   1.5042648e-02   0.0000000e+00   0.0000000e+00  -1.1685206e+00   5.9703592e-01  -4.3858127e-01   1.6264173e+00  -3.7044922e-01  -5.6084972e-01  -8.3014677e-01  -3.6585560e-01  -3.5786432e-01  -5.7434236e-01   8.4863333e-01  -1.5547869e-01   1.1407480e+00  -1.0920188e+00   1.0493978e+00   3.7115826e-01   1.0624115e+00  -7.9531094e-01  -5.4869426e-01   6.4941971e-01   2.8339675e-01  -5.9760104e-01  -3.9216342e-02   8.4067507e-01  -1.8074743e-01   9.9448877e-02   1.4168143e-01   9.7542414e-02  -1.2914091e-01  -1.7654959e-01  -2.0508401e-01  -1.3059391e-01   2.1357236e-01  -1.3358644e-02  -4.5458606e-02   6.5534746e-02  -5.4285177e-01   2.4713596e-01   1.0845647e+00   2.1288466e-02  -2.0130358e-01  -2.1179637e-02   3.6451628e-02
   4.8912565e-01   8.8665663e-01   0.0000000e+00   0.0000000e+00   8.8665663e-01   0.0000000e+00   4.7975409e-01  -1.6029841e-02   1.0301872e+00  -1.4781537e-01   4.1119935e-01  -3.0879810e-01   5.8219427e-01   3.1310540e-01   4.2684606e-01  -1.0880564e-01  -1.4621149e-02  -1.0066879e-01   6.1364283e-01  -2.6609913e-01  -2.7929721e-01   2.2177270e-01  -6.5667703e-02   1.0731504e+00  -2.6100195e-01  -1.3065747e-01  -4.4323929e-01  -4.7185016e-01   3.3206304e-01   7.6566893e-01   4.1997591e-01   9.6520042e-01   4.3059351e-01   3.1496827e-01   5.9286494e-01   5.3871988e-01   2.3147877e-01   7.8164088e-02  -2.4917318e-01   0.0000000e+00   0.0000000e+00   5.1970218e-01   4.8730640e-01   5.5778187e-01   6.4474599e-01   6.4190017e-01   3.7550645e-01   3.0729523e-01   4.7768781e-01   0.0000000e+00   0.0000000e+00  -5.7884429e-01  -4.5822034e-01   4.8545921e-01   0.0000000e+00  -5.8009453e-02  -5.7761570e-02   5.7736209e-02  -5.7987398e-02  -5.7737504e-02  -5.7737787e-02  -5.7734889e-02  -5.7737407e-02  -5.7738181e-02  -5.7986109e-02   0.0000000e+00   0.0000000e+00   0.0000000e+00   0.0000000e+00   0.0000000e+00   0.0000000e+00  -1.5246502e-01  -2.0590888e-02   5.3222830e-01   7.2629773e-01   3.5390457e-01   1.7041937e-01   3.5064259e-01   7.4383735e-02  -1.5754650e-02   8.8617461e-02   6.1496106e-01   0.0000000e+00   0.0000000e+00   3.6066250e-01  -4.0763927e-01  -5.8192044e-01  -5.5495405e-01  -1.4401443e-01   9.7562495e-02   3.8722672e-01   6.1499918e-01   5.8695944e-01   1.8649903e-01  -5.2273939e-01   1.1138824e+00  -4.2525142e-01  -4.7306710e-01   3.1222457e-01  -2.2897721e-01  -1.5472987e-02   8.3923573e-02   2.8054080e-01   3.0919979e-01  -4.0717945e-01  -2.8054080e-01  -3.0919998e-01  -1.1637238e-01   7.0332532e-01   7.2480513e-01  -1.5361505e-01  -2.8914630e-02   2.8700284e-01   9.1237208e-02   7.6330847e-01   8.5979905e-01   1.5301965e-01   0.0000000e+00   0.0000000e+00   0.0000000e+00   0.0000000e+00   0.0000000e+00   0.0000000e+00   0.0000000e+00   0.0000000e+00   0.0000000e+00   0.0000000e+00   5.9462991e-01   0.0000000e+00   0.0000000e+00   0.0000000e+00   5.9462991e-01   0.0000000e+00   3.2946181e-01  -4.3757735e-01   4.5989986e-01   0.0000000e+00   0.0000000e+00   3.6257158e-01  -3.3409870e-01   1.0042626e+00  -4.3193427e-02  -6.9699872e-02  -3.7063945e-01   1.0611993e+00  -3.6585560e-01   8.7477425e-01  -6.5972476e-01  -1.4666350e-01   6.8096570e-01  -2.9199965e-01   5.9391354e-01  -5.3605114e-01  -8.3157029e-02   6.2410778e-01   5.5390737e-01   1.8962546e-01   1.3018295e-01  -4.4042810e-02   2.1318180e+00  -3.9216342e-02   1.3055658e-01  -7.4936854e-01   6.9216158e-01   5.4754572e-01   7.2271246e-01   5.9462991e-01   6.2552633e-01   7.5147353e-01   7.9143144e-01   5.6643024e-01  -1.3358644e-02  -4.5458606e-02   6.5534746e-02   5.7325605e-01   4.9008921e-01  -1.0894488e-01   4.2454848e-01   1.4586562e-01   5.0654868e-01   4.9856670e-01
   1.3038310e+00   1.7727927e+00   0.0000000e+00   0.0000000e+00   1.7727927e+00   0.0000000e+00   4.7975409e-01  -1.6029841e-02   1.7884524e+00  -1.4781537e-01   1.2194664e+00  -3.0879810e-01   1.3455021e+00   1.2648463e+00   1.1943029e+00  -2.5724763e-01  -1.4621149e-02  -1.0066879e-01   1.4130482e+00  -2.6609913e-01  -2.7929721e-01   9.9583128e-01  -6.5667703e-02   1.0731504e+00   1.6148931e-01  -1.3065747e-01  -4.4323929e-01  -1.2244623e+00   1.0878727e+00   4.5751580e-01  -2.5046168e-01   1.7005061e+00   1.2509673e+00  -3.3736640e-01   1.3696357e+00   5.3871988e-01  -1.5737149e-01   7.3937132e-01  -2.4917318e-01   0.0000000e+00   0.0000000e+00   1.2900361e+00   1.3447087e+00   1.4447511e+00   1.5111453e+00   1.3723520e+00   1.1073580e+00   9.2907174e-01   1.1645041e+00   0.0000000e+00   0.0000000e+00  -5.3809341e-01  -4.8476674e-01   2.3294229e+00   0.0000000e+00  -5.7995301e-02  -5.7757949e-02   5.7743140e-02  -5.7978008e-02  -5.7737504e-02  -5.7737892e-02  -5.7735554e-02  -5.7736016e-02  -5.7737766e-02  -5.7983650e-02   0.0000000e+00   0.0000000e+00   0.0000000e+00   0.0000000e+00   0.0000000e+00   0.0000000e+00  -1.5246502e-01  -2.0590888e-02   1.2451149e+00   1.2329508e+00   8.6159966e-01   9.2624677e-01   9.3234810e-01   5.9310282e-01   2.3017750e-01   8.5797977e-01   1.4100489e+00   0.0000000e+00   0.0000000e+00   6.7110714e-01  -7.2225640e-01  -7.6420010e-01  -6.9934044e-01   7.6640651e-01   3.2039056e+00  -9.1215209e-01   2.5060021e-01   1.1698363e+00   1.8649903e-01  -5.2273939e-01   1.6663647e-01   2.3232793e-01  -4.7306710e-01  -1.0907425e-01  -5.5000341e-01  -1.5472987e-02   1.2929932e+00   3.5133376e-01  -5.8444570e-01  -5.9731742e-01  -3.5133398e-01   5.8444570e-01  -7.9627220e-02   1.5650541e+00   2.2211321e-02  -1.4496023e-01   1.5646418e-01   1.5952377e+00   3.9419136e-01   7.3123150e-02   2.0121188e-02   1.8304306e+00   0.0000000e+00   0.0000000e+00   0.0000000e+00   0.0000000e+00   0.0000000e+00   0.0000000e+00   0.0000000e+00   0.0000000e+00   0.0000000e+00   0.0000000e+00   1.4143707e+00   0.0000000e+00   0.0000000e+00   0.0000000e+00   1.4143707e+00   0.0000000e+00   2.3879106e+00  -4.3757735e-01   2.4351539e+00   0.0000000e+00   0.0000000e+00   1.0325088e+00  -3.3409870e-01   1.1242907e+00  -7.2968044e-01   8.9527746e-01   1.3539137e+00   1.2469684e+00  -3.6585560e-01   1.0476703e+00  -6.5972476e-01   4.4798941e-01   1.4787289e+00   2.3089613e-04   2.7978106e-01  -5.3605114e-01   3.0576649e-01   1.2017174e+00   3.2064225e-01   1.1356142e+00   1.2702226e+00   2.5562659e+00   2.2679615e-01  -3.9216342e-02   2.1700961e-01  -1.2415532e+00   1.2318056e+00   1.8191728e+00   1.2257517e+00   1.4143707e+00   1.4218079e+00   1.5606913e+00   1.6099007e+00   5.3813534e-01  -1.3358644e-02  -4.5458606e-02   6.5534746e-02   1.5138288e+00   3.4509621e-01  -1.2367170e-01   1.1691837e+00   9.8436485e-01   1.0870498e+00   1.3072681e+00
  -5.8928847e-01  -4.4638414e-01   0.0000000e+00   0.0000000e+00  -4.4638414e-01   0.0000000e+00   1.8092466e+00  -1.6029841e-02   1.2026887e-01  -1.4781537e-01  -6.1260561e-01   2.0053326e+00  -2.9015748e-01  -1.3184504e+00  -3.5861610e-02   2.4239596e+00  -1.4621149e-02  -1.0066879e-01  -1.1184021e+00  -2.6609913e-01  -2.7929721e-01  -8.4255786e-01  -6.5667703e-02   2.1274959e+00   5.8398058e-01  -1.3065747e-01  -4.4323929e-01   2.9665760e-01  -2.9978579e-01  -4.6694360e-01  -4.1258505e-01   8.2833631e-02  -6.4614714e-01  -3.3736640e-01  -3.7809847e-01  -5.3107340e-01  -5.3595707e-01  -6.9324435e-01  -2.4917318e-01   0.0000000e+00   0.0000000e+00  -1.6100919e-01  -2.8801886e-01  -1.2685587e+00  -1.2383559e+00  -3.8237263e-01   1.2836843e-01  -1.1758505e+00  -1.1543791e+00   0.0000000e+00   0.0000000e+00   2.6219250e+00   2.4429758e+00  -4.1387562e-02   0.0000000e+00  -5.7959721e-02  -5.7742698e-02   5.7736543e-02  -5.7977997e-02  -5.7737504e-02  -5.7735057e-02  -5.7735942e-02  -5.7715151e-02  -5.7737921e-02  -5.7977043e-02   0.0000000e+00   0.0000000e+00   0.0000000e+00   0.0000000e+00   0.0000000e+00   0.0000000e+00  -1.5246502e-01  -2.0590888e-02  -1.1013173e-01  -3.4024942e-01  -4.3853349e-03  -1.1394666e-01  -3.1985854e-01  -3.0228728e-02  -1.1400029e-01  -1.2363955e+00  -4.8966246e-01   0.0000000e+00   0.0000000e+00   4.8454057e-01  -5.3318230e-01   3.9883545e-01  -1.0596168e+00  -1.0544353e+00  -6.7556236e-01  -9.6234063e-01   4.2623783e-01   5.8695944e-01  -7.2298738e-01   6.5904101e-01  -6.7564423e-01   2.7902234e+00   8.6211782e-01   1.3180586e+00   1.8203687e+00  -8.3081560e-01  -4.2895865e-01  -8.5513466e-01   1.7213358e+00   1.0781828e+00   8.5513445e-01  -1.7213360e+00   4.7801074e-01  -7.3588987e-01   1.1844815e+00   6.4204782e-01   5.4263906e-01  -1.1016919e+00   3.2588087e-01   7.6330847e-01   8.5979905e-01  -5.8477015e-02   0.0000000e+00   0.0000000e+00   0.0000000e+00   0.0000000e+00   0.0000000e+00   0.0000000e+00   0.0000000e+00   0.0000000e+00   0.0000000e+00   0.0000000e+00  -4.1055834e-01   0.0000000e+00   0.0000000e+00   0.0000000e+00  -4.1055834e-01   0.0000000e+00  -1.8515039e-01   2.2850049e+00   1.0644402e-01   0.0000000e+00   0.0000000e+00  -2.3971223e+00   4.2903038e+00   6.4823676e-01  -7.2968044e-01  -1.0346772e+00  -7.5106000e-01   5.7141765e-02  -3.6585560e-01  -8.5332816e-01  -6.5972476e-01  -6.7384622e-01  -4.9777879e-01  -2.7121122e-01   2.8465543e+00  -6.5905176e-01  -5.7676130e-01  -2.0947791e-02   6.7803879e-03  -1.0550073e+00  -7.6693129e-01   2.1652859e-01  -7.8940305e-01  -3.9216342e-02   2.8533945e+00  -3.0018662e-02  -2.0535277e-01   1.6293306e-01  -1.5578627e-01  -4.1055834e-01  -5.4289975e-01  -6.2983700e-01  -4.7282555e-01   1.3311134e+00  -1.3358644e-02  -4.5458606e-02   5.1912172e+00  -1.6665671e+00   9.4374479e-01   3.1391267e+00   1.7436919e-01  -2.6886924e-01  -2.8504380e-01  -3.1013467e-01
   1.9434079e-01  -1.9085261e-01   0.0000000e+00   0.0000000e+00  -1.9085261e-01   0.0000000e+00  -4.0657427e-01  -1.6029841e-02  -7.8964943e-01  -1.4781537e-01   3.5731488e-01  -7.7162424e-01  -1.8111351e-01   1.7714242e-01   7.7186627e-06  -1.1358252e+00  -1.4621149e-02  -1.0066879e-01   8.0705940e-02  -2.6609913e-01  -2.7929721e-01   8.0231664e-01  -6.5667703e-02   1.8804959e-02  -6.8349322e-01  -1.3065747e-01  -4.4323929e-01  -4.4358054e-01   5.8319531e-01  -1.5879047e-01  -1.1125171e-01  -7.9953316e-01   3.2804678e-01  -3.3736640e-01  -1.8390579e-01  -2.6362508e-01  -2.5819482e-01   6.8427071e-01  -2.4917318e-01   0.0000000e+00   0.0000000e+00  -1.9248188e-01   2.2956764e-02   3.1657312e-01   1.7891865e-01  -1.7832888e-01   1.0999872e-01   3.5794662e-01   6.6286013e-02   0.0000000e+00   0.0000000e+00  -6.6405118e-01  -7.7359144e-01   4.8545921e-01   0.0000000e+00  -5.7985341e-02  -5.7715135e-02   5.7736883e-02  -5.7987221e-02  -5.7737504e-02  -5.7737380e-02  -5.7736993e-02  -5.7758107e-02  -5.7737875e-02  -5.7986606e-02   0.0000000e+00   0.0000000e+00   0.0000000e+00   0.0000000e+00   0.0000000e+00   0.0000000e+00  -1.5246502e-01  -2.0590888e-02  -1.8052661e-01  -1.6427909e-01  -8.2450012e-02  -1.5425103e-02  -5.8492060e-03   2.5898789e-02   1.0440009e-02   1.0464575e-01  -3.8003537e-02   0.0000000e+00   0.0000000e+00  -4.7539935e-01   4.3965960e-01   7.4566220e-02   2.3042768e-01   7.3460858e-01   1.6874580e+00   4.9107673e-03  -9.1054732e-01  -4.9365844e-01   1.8649903e-01  -5.2273939e-01  -6.7564423e-01  -4.2525142e-01  -4.7306710e-01  -5.3037310e-01  -5.5000341e-01  -1.5472987e-02  -4.2895865e-01   6.2246721e-01  -1.3201959e+00  -5.8976913e-01  -6.2246728e-01   1.3201960e+00  -4.9551901e-01   3.6885014e-01  -1.1594958e+00  -4.7598278e-01  -5.3876112e-01   7.3042062e-01  -4.7042102e-01   7.6330847e-01   8.5979905e-01  -2.4216284e-01   0.0000000e+00   0.0000000e+00   0.0000000e+00   0.0000000e+00   0.0000000e+00   0.0000000e+00   0.0000000e+00   0.0000000e+00   0.0000000e+00   0.0000000e+00   9.5612581e-02   0.0000000e+00   0.0000000e+00   0.0000000e+00   9.5612581e-02   0.0000000e+00   3.2946181e-01  -4.3757735e-01   4.4063220e-02   0.0000000e+00   0.0000000e+00   9.0383863e-02  -6.9163532e-01  -1.7781975e-01  -7.2968044e-01   1.3777660e+00   1.1273283e+00  -8.3014677e-01  -3.6585560e-01  -6.1763879e-01   9.5860030e-01   2.4718942e-01  -6.2984782e-02  -2.9199965e-01  -5.1559079e-01  -4.8540381e-01  -7.3619330e-01  -7.6215534e-01  -7.4591061e-02   1.6468217e+00   9.4756765e-02   2.8016094e-01  -8.3871506e-01  -3.9216342e-02  -7.9999540e-01  -4.6396928e-02   1.9416920e-03   5.2823021e-01  -5.4928144e-02   9.5612581e-02  -5.8704331e-02  -8.6521527e-02  -1.8559118e-01  -2.5129936e-01  -1.3358644e-02  -4.5458606e-02  -5.4708796e-01   5.3983764e-01  -8.8915113e-01  -7.0894030e-01  -2.4169515e-01  -2.1033309e-01  -2.3227096e-01  -1.9460591e-01
   4.6168423e-01   6.9108245e-01   0.0000000e+00   0.0000000e+00   6.9108245e-01   0.0000000e+00   3.6589909e-02  -1.6029841e-02   1.3334933e+00  -1.4781537e-01   2.4954594e-01  -3.0879810e-01   5.8219427e-01   3.1310540e-01   4.3590609e-01   3.9955213e-01  -1.4621149e-02  -1.0066879e-01   4.8040860e-01  -2.6609913e-01  -2.7929721e-01  -6.8499273e-02  -6.5667703e-02   1.6003232e+00  -6.8349322e-01  -1.3065747e-01   1.4811494e+00  -6.1560627e-01   2.6135967e-01   1.4936267e-01  -2.4315013e-01   1.4063838e+00   3.2804678e-01   3.1496827e-01   6.8996128e-01   3.8232425e-03  -3.7977580e-01  -1.9733892e-01  -2.4917318e-01   0.0000000e+00   0.0000000e+00   4.7985157e-01   5.7633803e-01   3.9239766e-01   4.8141351e-01   6.3326834e-01   5.9079443e-01  -2.2673068e-02   1.2627130e-01   0.0000000e+00   0.0000000e+00  -1.7355300e-01  -1.5259488e-01   2.2203583e-01   0.0000000e+00  -5.7955494e-02  -5.7759866e-02   5.7737520e-02  -5.7939006e-02  -5.7737504e-02  -5.7739520e-02  -5.7739153e-02  -5.7729493e-02  -5.7737969e-02  -5.7939028e-02   0.0000000e+00   0.0000000e+00   0.0000000e+00   0.0000000e+00   0.0000000e+00   0.0000000e+00  -1.5246502e-01  -2.0590888e-02   3.5356430e-01   2.5288939e-01  -1.6849452e-01   1.1592588e-01   5.0266519e-02  -2.7368420e-01  -1.3038944e-01   1.9636376e-01   6.7938348e-01   0.0000000e+00   0.0000000e+00   5.2872760e-01  -5.7796323e-01  -6.8334242e-01  -6.7690818e-01  -1.1221661e-01   1.7101020e-01   1.3544781e+00   9.7317840e-02   5.8695944e-01   1.8649903e-01  -5.2273939e-01   2.0709442e-02   9.0190678e-01  -4.7306710e-01   3.1222457e-01  -2.2897721e-01  -1.5472987e-02  -4.2895865e-01   3.0824276e-01  -1.6640506e-01  -4.8273074e-01  -3.0824276e-01   1.6640513e-01  -1.0112476e-01   6.5501807e-01   1.6086313e-01  -2.5220985e-01  -8.2397757e-02   5.1697727e-01   9.1237208e-02  -3.5160650e-01  -4.5969506e-01   2.4558578e-03   0.0000000e+00   0.0000000e+00   0.0000000e+00   0.0000000e+00   0.0000000e+00   0.0000000e+00   0.0000000e+00   0.0000000e+00   0.0000000e+00   0.0000000e+00   5.3088112e-01   0.0000000e+00   0.0000000e+00   0.0000000e+00   5.3088112e-01   0.0000000e+00   3.2946181e-01  -4.3757735e-01   4.2120210e-02   0.0000000e+00   0.0000000e+00   8.9989053e-01  -6.1254720e-01   1.0759740e+00  -4.3193427e-02  -5.5218854e-01  -4.7973975e-01  -3.8324040e-01  -3.6585560e-01   6.6159923e-01  -6.5972476e-01   1.2976253e+00   7.8051332e-01  -2.9199965e-01   3.3042811e-01  -5.3605114e-01  -6.3095127e-01   8.8573101e-01   2.9675314e-01  -3.2158212e-01   6.2582328e-01  -2.5335920e-01   1.4887427e+00  -3.9216342e-02   3.8082140e-02  -6.7169708e-01   7.6637928e-01   2.1879284e-01   7.3628201e-01   5.3088112e-01   6.2657423e-01   6.8586128e-01   7.3514517e-01   4.1880546e-01  -1.3358644e-02  -4.5458606e-02   6.5534746e-02   5.2743062e-01   4.9008921e-01  -1.8578001e-01   5.4104371e-01   8.7329467e-02   6.1209434e-01   6.9111464e-01
  -4.3486262e-01  -4.1684569e-01   0.0000000e+00   0.0000000e+00  -4.1684569e-01   0.0000000e+00  -8.4973846e-01  -1.6029841e-02  -7.8964943e-01  -1.4781537e-01  -5.0483667e-01   6.1685419e-01  -7.2633335e-01  -2.3074653e-01  -4.0198678e-01   3.7271790e-01  -1.4621149e-02   1.1316087e+01  -7.1869939e-01  -2.6609913e-01  -2.7929721e-01  -2.6201392e-01  -6.5667703e-02  -5.0836777e-01  -6.8349322e-01  -1.3065747e-01  -4.4323929e-01   1.6836684e-01  -6.0196562e-01  -4.6694360e-01  -1.3270895e-01  -7.9953316e-01  -5.4360041e-01  -9.8970108e-01  -7.6648384e-01  -5.3107340e-01  -2.7797362e-01  -1.9733892e-01  -2.4917318e-01   0.0000000e+00   0.0000000e+00  -6.7854317e-01  -2.0056017e-01  -7.1769395e-01  -7.9900860e-01  -7.5077840e-01  -2.4675697e-01  -3.0509333e-01  -4.7958764e-01   0.0000000e+00   0.0000000e+00   2.0422488e+00   2.2083209e+00  -5.6823434e-01   0.0000000e+00  -5.8016342e-02  -5.7761720e-02   5.7738446e-02  -5.7988418e-02  -5.7737504e-02  -5.7734721e-02  -5.7737960e-02  -5.7740693e-02  -5.7737545e-02  -5.7989366e-02   0.0000000e+00   0.0000000e+00   0.0000000e+00   0.0000000e+00   0.0000000e+00   0.0000000e+00  -1.5246502e-01  -2.0590888e-02  -6.3307689e-01  -5.6333860e-01  -2.9221096e-01   1.5494355e-01   1.9087723e-01   3.4318594e-01   4.2802215e-01   5.7124982e-01  -4.2362208e-01   0.0000000e+00   0.0000000e+00  -1.1167775e+00   1.0896581e+00   1.2706646e-01   7.5284669e-01  -4.7363520e-02  -7.4033599e-01  -5.7429389e-01  -6.3511206e-01  -4.9365844e-01  -7.2298738e-01  -5.2273939e-01   1.2460013e+00  -4.2525142e-01   7.8419881e-01  -5.3037310e-01   2.1643366e-01  -8.3081560e-01  -4.2895865e-01   8.0355138e-01   1.3163896e+00  -3.8840843e-01  -8.0355136e-01  -1.3163896e+00  -9.2180438e-01  -1.5760954e-01   8.0312300e-01  -4.7598278e-01  -8.1537833e-01  -9.6775607e-01  -9.3422718e-01   7.6330847e-01   8.5979905e-01  -1.7665487e-01   0.0000000e+00   0.0000000e+00   0.0000000e+00   0.0000000e+00   0.0000000e+00   0.0000000e+00   0.0000000e+00   0.0000000e+00   0.0000000e+00   0.0000000e+00  -4.7266030e-01   0.0000000e+00   0.0000000e+00   0.0000000e+00  -4.7266030e-01   0.0000000e+00  -6.9976258e-01  -4.3757735e-01  -2.0344683e-01   0.0000000e+00   0.0000000e+00   2.7977700e-01   1.2396314e+00  -1.2461866e+00  -4.2902885e-01  -1.0346772e+00  -5.6084972e-01  -6.6746550e-01  -3.6585560e-01  -1.1010601e+00   9.5860030e-01   1.1143205e+00  -3.7601998e-01  -1.0083735e+00  -4.4752282e-01   2.9056259e-01   7.3467415e-02  -6.0925867e-01   1.3929995e-01  -1.0550073e+00   5.2954426e-01  -2.3177193e-01  -6.7187637e-01  -3.9216342e-02  -3.3031074e-01   6.2772283e-01  -6.8033461e-01  -3.3697679e-01  -6.9388789e-01  -4.7266030e-01  -4.6872026e-01  -4.6177756e-01  -4.6235484e-01  -1.3862757e+00  -1.3358644e-02  -4.5458606e-02   1.3656803e+00  -1.3173984e-01  -1.4211624e+00  -1.6445927e-01   2.4358156e-01  -4.2081415e-01  -7.5999928e-01  -7.7224974e-01
  -9.5416370e-01  -9.8185376e-01   0.0000000e+00   0.0000000e+00  -9.8185376e-01   0.0000000e+00  -4.0657427e-01  -1.6029841e-02  -1.6995677e+00  -1.4781537e-01  -6.6649009e-01   6.1685419e-01  -1.2715532e+00  -1.0465244e+00  -1.0127922e+00  -1.5171761e+00  -1.4621149e-02  -1.0066879e-01  -1.1184021e+00  -2.6609913e-01  -2.7929721e-01  -6.8499273e-02  -6.5667703e-02  -1.5627132e+00   1.6148931e-01  -1.3065747e-01  -4.4323929e-01   2.9794152e+00  -5.5931380e-01   1.0738221e+00   5.0527744e+00  -1.6819000e+00  -7.9996724e-01  -3.3736640e-01  -1.4461582e+00   8.0616821e-01   4.5018875e+00  -1.9733892e-01  -2.4917318e-01   0.0000000e+00   0.0000000e+00  -1.1417574e+00  -1.1234084e+00  -8.9011558e-01  -1.0545671e+00  -1.2946735e+00  -1.0572973e+00  -4.0078137e-01  -7.5741571e-01   0.0000000e+00   0.0000000e+00  -8.3466445e-01  -4.3489582e-01  -5.6823434e-01   0.0000000e+00  -5.8044967e-02  -5.7762276e-02   5.7738644e-02  -5.7990612e-02  -5.7737504e-02  -5.7735092e-02  -5.7738033e-02  -5.7765902e-02  -5.7738137e-02  -5.7991759e-02   0.0000000e+00   0.0000000e+00   0.0000000e+00   0.0000000e+00   0.0000000e+00   0.0000000e+00  -1.5246502e-01  -2.0590888e-02  -8.2068072e-01   1.6578534e-02   1.9677330e+00  -4.5904295e-01   4.2672071e-01   2.3344854e+00   6.2056251e-01   5.0327348e-02  -1.2149009e+00   0.0000000e+00   0.0000000e+00  -1.1178937e+00   1.0907894e+00   2.3449858e+00   1.2549774e+00   2.7939813e-01  -6.7556236e-01  -1.1534986e+00  -6.3511206e-01  -4.9365844e-01  -7.2298738e-01   3.6861909e-01  -6.7564423e-01  -4.2525142e-01   4.8831027e-01  -5.3037310e-01  -1.0459250e-01  -1.5472987e-02  -4.2895865e-01  -1.6081503e-01  -3.9964050e-01   4.9693884e-01   1.6081489e-01   3.9964056e-01  -1.3265891e-01  -1.0436292e+00  -7.5850726e-01  -1.6550693e-01  -3.3276860e-01  -7.7214774e-01  -4.0742104e-01   7.6330847e-01   8.5979905e-01  -5.6516898e-01   0.0000000e+00   0.0000000e+00   0.0000000e+00   0.0000000e+00   0.0000000e+00   0.0000000e+00   0.0000000e+00   0.0000000e+00   0.0000000e+00   0.0000000e+00  -1.0374862e+00   0.0000000e+00   0.0000000e+00   0.0000000e+00  -1.0374862e+00   0.0000000e+00  -6.9976258e-01  -4.3757735e-01  -2.7898818e-01   0.0000000e+00   0.0000000e+00  -3.2570933e-01  -4.9039842e-02  -9.5371093e-01   1.4290175e-01  -3.7044922e-01  -7.5106000e-01  -8.3014677e-01  -3.6585560e-01  -1.5965240e+00   2.1723440e+00  -3.7490909e-01  -1.2468449e+00  -2.9199965e-01  -4.4752282e-01   3.4033532e-01  -4.8183740e-01  -7.6215534e-01  -2.4043415e-01  -8.4027683e-01  -4.7895423e-01   3.2135226e-02  -1.7440210e+00  -3.9216342e-02  -3.4644002e-01   1.2811827e+00  -1.8227776e+00  -3.7595615e-01  -1.6093332e+00  -1.0374862e+00  -1.2395393e+00  -1.1800590e+00  -1.0250992e+00  -1.3862757e+00  -1.3358644e-02  -4.5458606e-02  -5.4708796e-01  -9.3172766e-01  -8.1688668e-01  -5.0644356e-02  -1.2269664e+00  -5.2543195e-01  -1.4988189e+00  -1.5424415e+00
  -6.7981569e-01  -9.2107481e-01   0.0000000e+00   0.0000000e+00  -9.2107481e-01   0.0000000e+00  -8.4973846e-01  -1.6029841e-02  -7.8964943e-01  -1.4781537e-01  -6.1260561e-01  -3.0879810e-01  -9.4442129e-01  -5.0267249e-01  -7.3244359e-01  -5.2522523e-01  -1.4621149e-02  -1.0066879e-01  -7.1869939e-01   1.7936237e+00  -2.7929721e-01  -2.6201392e-01  -6.5667703e-02  -1.0355405e+00  -6.8349322e-01  -1.3065747e-01  -4.4323929e-01   1.6134684e+00  -6.4292373e-01  -4.6694360e-01   1.6903259e-01  -7.9953316e-01  -6.9742051e-01  -3.3736640e-01  -1.0577729e+00  -2.6362508e-01   5.8734607e-01  -4.1774133e-01  -2.4917318e-01   0.0000000e+00   0.0000000e+00  -7.9770864e-01  -6.4056554e-01  -4.9805163e-01  -5.6012208e-01  -1.0381058e+00  -8.5429248e-01  -3.7895604e-01  -4.6855198e-01   0.0000000e+00   0.0000000e+00  -2.6331877e-01  -3.5324553e-01  -1.0950811e+00   0.0000000e+00  -5.7996275e-02  -5.7740320e-02   5.7739992e-02  -5.7972723e-02  -5.7737504e-02  -5.7736997e-02  -5.7737682e-02  -5.7757553e-02  -5.7737987e-02  -5.7975218e-02   0.0000000e+00   0.0000000e+00   0.0000000e+00   0.0000000e+00   0.0000000e+00   0.0000000e+00  -1.5246502e-01  -2.0590888e-02  -6.7930978e-01  -8.0033388e-01   2.1045914e-02  -4.0568524e-01  -5.4897308e-01   2.1605011e-01  -8.4279754e-02   5.2583607e-01  -7.6411697e-01   0.0000000e+00   0.0000000e+00  -1.1836342e+00   1.1574134e+00   8.9931565e-01   1.9261705e+00   1.1262234e+00  -9.7904676e-01  -9.6234063e-01  -6.3511206e-01  -4.9365844e-01  -7.2298738e-01  -5.2273939e-01  -6.7564423e-01   1.3617958e+00  -4.7306710e-01  -5.3037310e-01  -5.5000341e-01  -1.5472987e-02  -4.2895865e-01   7.6973057e-01  -4.3526180e-01  -3.2077573e-01  -7.6973038e-01   4.3526167e-01  -9.2180438e-01  -3.2512873e-01  -6.0652046e-01  -4.7598278e-01  -8.1537833e-01  -3.7600446e-01  -9.3422718e-01   7.6330847e-01   8.5979905e-01  -5.7205811e-01   0.0000000e+00   0.0000000e+00   0.0000000e+00   0.0000000e+00   0.0000000e+00   0.0000000e+00   0.0000000e+00   0.0000000e+00   0.0000000e+00   0.0000000e+00  -6.1713442e-01   0.0000000e+00   0.0000000e+00   0.0000000e+00  -6.1713442e-01   0.0000000e+00  -1.2143748e+00   2.2850049e+00  -7.7333965e-01   0.0000000e+00   0.0000000e+00   2.0640205e-01  -2.3571556e-01  -1.0314173e+00  -6.1512403e-01  -1.0346772e+00   8.6396016e-01  -8.3014677e-01   8.9023933e-01  -6.0559620e-01  -6.5972476e-01   2.2221761e+00  -7.6678141e-01  -2.9199965e-01  -1.1824736e+00   5.0010673e-02  -1.5648146e-01  -7.6215534e-01  -1.0185015e+00  -8.9732749e-01   1.9161268e+00  -7.2931519e-01  -1.0254049e+00  -3.9216342e-02  -9.5784728e-01   8.3978815e-01  -1.1075715e+00  -9.0962198e-01  -9.8846099e-01  -6.1713442e-01  -7.9226774e-01  -8.4624232e-01  -8.9517210e-01  -5.8635167e-01  -1.3358644e-02  -4.5458606e-02  -5.4708796e-01  -2.0056770e-01  -1.0736574e+00  -7.0894030e-01  -8.2819940e-01  -4.8495482e-01  -1.0238634e+00  -1.0033073e+00
[truncated: 21,284,260 more chars]
