# Supplementary material for: Efficiency of different measures for defining the applicability domain of classification models
Source: J Cheminform. 2017 Aug 3;9:44. doi: 10.1186/s13321-017-0230-2 (PMC5543028; doi:10.1186/s13321-017-0230-2)
Supplement: Supplementary file 5 — Additional file 5. Data sets used in this study. The data are provided in the way they were used for the respective computations. In addition to the data, the indices for the fivefold CV are also provided. [file 13321_2017_230_MOESM5_ESM.zip › Additional_file_5/Data/FXa/FXa_MOE_autoscaled_X.dat]

  -8.6327406e-02  -9.7466699e-02   0.0000000e+00   0.0000000e+00  -9.7466699e-02   0.0000000e+00   2.8503286e-01   0.0000000e+00   1.0045752e+00  -1.5321658e-01  -2.5407565e-01   2.4146428e-01   1.2303585e-01   1.2881240e-01   2.4196409e-01   1.0554316e+00   0.0000000e+00  -1.0770876e-01  -1.7230133e-01  -2.0260727e-01   3.0729455e-01  -5.9540794e-01  -4.7946330e-02   9.3601529e-01  -2.5779052e-01   0.0000000e+00   1.0542293e+00  -3.0841618e-01  -3.2136258e-01  -6.6697264e-01  -9.8141687e-01   8.7130182e-01  -2.3000735e-01  -5.1462143e-01   1.3341826e-01  -4.9122422e-01  -6.7458413e-01  -5.6930730e-01  -6.7884604e-02   0.0000000e+00   0.0000000e+00   1.6125946e-01   5.9281297e-02  -3.4427159e-01  -2.2163624e-01   6.7855736e-02   2.8073859e-01  -1.9876205e-02   2.1314474e-01   0.0000000e+00   0.0000000e+00   9.1764826e-01   6.7799176e-01  -5.3104565e-02   0.0000000e+00   1.4914317e+00   8.3210234e-01  -4.6100712e-01   1.5702918e+00  -4.0330012e-01   5.3202382e-01  -1.0265699e+00   6.7986906e-01  -1.3386839e+00   1.5752909e+00   0.0000000e+00   0.0000000e+00   0.0000000e+00   0.0000000e+00   0.0000000e+00   0.0000000e+00  -1.5321658e-01   0.0000000e+00   9.5530080e-02  -2.2022696e-01  -1.9905601e-01   3.6024807e-02  -2.5174900e-01  -2.2869818e-01  -2.8410996e-01  -8.2052104e-01   9.2466013e-02   0.0000000e+00   0.0000000e+00  -1.0407342e-01   6.8297923e-02  -1.1532756e-01  -6.3790083e-01   5.7629402e-01   4.1295395e-01  -6.3425181e-01  -5.9272348e-01  -7.1158108e-01   3.6894507e-01  -4.6778687e-01  -5.4275025e-01   1.2095721e+00  -8.2612692e-01  -1.1845949e-01   1.8707795e+00  -2.8132286e-01  -4.2755736e-01  -4.8754155e-01   2.7903572e-01   1.4294856e+00   4.8754115e-01  -2.7903537e-01  -5.7043321e-01  -2.1992601e-01   3.6161188e-01   1.4030204e+00   4.0886165e-01  -2.0401518e-01  -5.6534195e-01   9.1922105e-01   9.3663752e-01  -1.2485854e-01   0.0000000e+00   0.0000000e+00   0.0000000e+00   0.0000000e+00   0.0000000e+00   0.0000000e+00   0.0000000e+00   0.0000000e+00   0.0000000e+00   0.0000000e+00  -2.2768813e-02   0.0000000e+00   0.0000000e+00   0.0000000e+00  -2.2768813e-02   0.0000000e+00  -2.7459945e-01  -2.0143575e-01  -2.0053297e-01   0.0000000e+00   0.0000000e+00  -4.7154610e-01  -1.2885988e-01   1.5122541e+00  -4.2948399e-01  -8.7010155e-01   6.2802177e-01  -8.5928609e-01  -3.6166021e-01   7.3553224e-01  -6.4230967e-01  -1.7309365e-01   4.7057879e-02   8.3951767e-01  -2.6407288e-01  -6.3366923e-01  -8.8409029e-01   1.8094918e+00   1.4868930e-01  -8.5217290e-01  -3.5383395e-01  -1.0511511e-01  -1.7557205e-01   0.0000000e+00   6.4662743e-01  -2.2306415e-01   2.0990923e-01   2.3648394e-01   1.8150119e-01  -2.2768813e-02   5.0609802e-02  -7.2999825e-02  -5.0818146e-02   1.1492986e+00   0.0000000e+00   0.0000000e+00   1.5694282e+00  -3.1867349e-01  -6.6958364e-01   1.1507026e+00   2.0679402e-01  -2.2657808e-02   2.2914792e-01   2.3349928e-01
  -6.1319081e-03   3.0164980e-01   0.0000000e+00   0.0000000e+00   3.0164980e-01   0.0000000e+00   2.8503286e-01   0.0000000e+00   1.0045752e+00  -1.5321658e-01  -1.6414652e-01  -7.0481465e-01   5.9807072e-01   1.0705501e+00   6.8974734e-01   1.8386960e+00   0.0000000e+00  -1.0770876e-01   5.0105431e-02  -2.0260727e-01   3.0729455e+00  -9.2597904e-01  -4.7946330e-02   1.1011945e-01  -2.5779052e-01   0.0000000e+00   1.0542293e+00  -1.5428816e-03  -7.5210389e-02  -6.6697264e-01  -1.2511634e+00   8.7130182e-01  -1.4412478e-01  -5.1462143e-01   5.6652976e-01  -9.5515820e-02  -4.6760035e-01  -4.7153838e-01  -6.7884604e-02   0.0000000e+00   0.0000000e+00   7.0902998e-01   3.6100667e-01  -1.6981875e-01  -6.0821357e-02   4.7084553e-01   6.6805918e-01  -1.8980052e-01   5.3703558e-02   0.0000000e+00   0.0000000e+00   1.9100847e+00   1.7359434e+00  -5.3104565e-02   0.0000000e+00   1.8506583e+00   2.4113505e+00   1.0327993e+00   1.6078261e+00  -4.0330012e-01   5.8016051e-01  -4.5604568e-01   1.3196135e+00  -1.3386839e+00   1.5821663e+00   0.0000000e+00   0.0000000e+00   0.0000000e+00   0.0000000e+00   0.0000000e+00   0.0000000e+00  -1.5321658e-01   0.0000000e+00   6.3959484e-01   3.5905958e-02   2.4733300e-01   5.8611076e-01   3.4316384e-02   2.2988925e-01   5.3773473e-02   1.7312484e-01   2.2039657e-01   0.0000000e+00   0.0000000e+00   1.3643714e+00  -1.4049398e+00   1.9799428e-01  -2.6056414e-01   3.2912451e-01  -7.5155347e-01  -6.3425181e-01  -3.4390180e-01  -7.1158108e-01   3.6894507e-01   2.7683532e+00  -5.4275025e-01   2.6400706e-03  -8.2612692e-01   2.1173677e+00  -3.7339476e-02  -2.8132286e-01   5.8661079e+00  -1.6003359e+00   6.1328692e-01   1.2543067e+00   1.6003359e+00  -6.1328728e-01   1.3247913e+00  -4.6770713e-01   1.0106976e+00   1.4030204e+00   1.6190008e+00  -1.9076905e-01   1.2502216e+00   9.1922105e-01   9.3663752e-01   4.6410795e-01   0.0000000e+00   0.0000000e+00   0.0000000e+00   0.0000000e+00   0.0000000e+00   0.0000000e+00   0.0000000e+00   0.0000000e+00   0.0000000e+00   0.0000000e+00   2.6948656e-01   0.0000000e+00   0.0000000e+00   0.0000000e+00   2.6948656e-01   0.0000000e+00  -2.7459945e-01  -2.0143575e-01   1.0664761e-01   0.0000000e+00   0.0000000e+00   8.3655856e-01  -1.5457417e+00   1.5122541e+00  -4.1712886e-01  -8.7010155e-01   6.2802177e-01   7.3964617e-02   3.1579820e+00   7.3553224e-01  -6.4230967e-01   1.1647960e-01   1.4305128e-01   8.3951767e-01   7.8228676e-01  -2.0464707e-01  -8.8409029e-01   4.2172772e-01   1.4868930e-01  -8.5217290e-01  -3.8925070e-01  -8.7750637e-02   3.5856802e-01   0.0000000e+00  -1.1885152e-01  -5.8707879e-01   5.6519352e-01   2.9495964e-01   5.9201654e-01   2.6948656e-01   3.4069539e-01   1.9874789e-01   2.8764681e-01   1.1492986e+00   0.0000000e+00   0.0000000e+00  -3.4844838e-01   3.8000546e-01  -8.8176958e-01   4.0005728e-01   7.9412394e-01   4.5932830e-01   7.4032405e-01   7.5587052e-01
  -1.8417797e-01  -1.7936927e-01   0.0000000e+00   0.0000000e+00  -1.7936927e-01   0.0000000e+00   9.0809463e-01   0.0000000e+00   1.0045752e+00  -1.5321658e-01  -3.4400479e-01   2.4146428e-01  -3.5309105e-02  -5.7749089e-01  -2.9565758e-02   6.4502143e-01   0.0000000e+00  -1.0770876e-01  -3.9470809e-01  -2.0260727e-01  -6.1458910e-01  -5.9540794e-01  -4.7946330e-02   1.7619111e+00  -2.5779052e-01   0.0000000e+00   1.0542293e+00  -5.3166573e-01  -3.0753370e-01  -6.6697264e-01  -8.8178085e-01   8.7130182e-01  -3.1588993e-01  -5.1462143e-01  -1.0952245e-02  -4.9122422e-01  -5.8014124e-01  -6.6707622e-01  -6.7884604e-02   0.0000000e+00   0.0000000e+00  -2.9417922e-02  -6.3731569e-02  -5.1872444e-01  -4.0732918e-01  -6.8772717e-02   1.6664217e-01  -3.8601234e-01  -1.9644571e-01   0.0000000e+00   0.0000000e+00   6.7785064e-01   4.4578502e-01  -5.3104565e-02   0.0000000e+00   1.4409135e+00   8.4194625e-01  -3.1226484e+00   1.5099018e+00  -4.0330012e-01   1.6944332e-01  -9.3879092e-01   6.3698802e-01  -1.3386839e+00   1.5695102e+00   0.0000000e+00   0.0000000e+00   0.0000000e+00   0.0000000e+00   0.0000000e+00   0.0000000e+00  -1.5321658e-01   0.0000000e+00  -8.5356969e-02  -3.0395572e-01  -2.2835517e-01  -1.6479046e-01  -3.6317021e-01  -2.8601620e-01  -4.2352591e-01  -1.5381588e+00  -2.7577820e-02   0.0000000e+00   0.0000000e+00  -9.5427615e-02   5.9623903e-02  -1.1906168e-01  -6.4496736e-01   1.8963942e-01   4.1295395e-01  -2.4083720e-01  -5.1214014e-01  -7.1158108e-01   3.6894507e-01  -4.6778687e-01  -5.4275025e-01   1.2095721e+00  -8.2612692e-01   2.3717204e-01   1.1610493e+00  -2.8132286e-01  -4.2755736e-01  -1.3383329e-01   1.7575593e-01   8.2357801e-01   1.3383331e-01  -1.7575630e-01  -5.5757340e-01  -1.3960577e-01   1.7877967e-01   7.6650319e-01   5.2416086e-02  -2.0457643e-01  -5.6534195e-01   9.1922105e-01   9.3663752e-01  -1.7852479e-01   0.0000000e+00   0.0000000e+00   0.0000000e+00   0.0000000e+00   0.0000000e+00   0.0000000e+00   0.0000000e+00   0.0000000e+00   0.0000000e+00   0.0000000e+00  -1.0230721e-01   0.0000000e+00   0.0000000e+00   0.0000000e+00  -1.0230721e-01   0.0000000e+00  -2.7459945e-01  -2.0143575e-01  -1.2843285e-01   0.0000000e+00   0.0000000e+00  -1.0189993e+00  -1.2885988e-01   2.0403876e+00  -9.0193489e-01  -8.7010155e-01   6.2802177e-01  -8.5928609e-01  -3.6166021e-01   7.2601874e-01  -6.4230967e-01  -5.5876969e-01  -5.0947276e-02   8.3951767e-01  -2.2151434e-01  -1.1379687e+00  -8.8409029e-01   1.7904735e+00   1.3984928e-01  -8.5217290e-01  -3.5383395e-01  -3.1946034e-02  -2.3597111e-01   0.0000000e+00   1.0258362e+00  -8.9495367e-02   8.5217620e-02   2.7613995e-01   3.3230047e-02  -1.0230721e-01  -7.8779163e-02  -1.8995454e-01  -1.8008599e-01   1.4037501e+00   0.0000000e+00   0.0000000e+00   1.5694282e+00  -6.6448986e-01  -8.6854946e-03   1.3625514e+00   1.8318784e-02  -1.3804738e-01  -2.6440145e-02   5.9375530e-02
   2.9178862e-02  -1.0510569e-01   0.0000000e+00   0.0000000e+00  -1.0510569e-01   0.0000000e+00   2.8503286e-01   0.0000000e+00   1.0045752e+00  -1.5321658e-01  -1.6414652e-01  -7.0481465e-01  -3.5309105e-02   1.2881240e-01  -1.0283301e-01   9.9476118e-02   0.0000000e+00  -1.0770876e-01   5.0105431e-02  -2.0260727e-01  -6.1458910e-01  -2.6483684e-01  -4.7946330e-02   1.1011945e-01  -2.5779052e-01   0.0000000e+00   1.0542293e+00  -5.3166573e-01  -1.2711845e-01  -6.6697264e-01  -8.8178085e-01   8.7130182e-01  -1.4412478e-01  -5.1462143e-01  -1.0952245e-02  -4.9122422e-01  -5.8014124e-01  -4.7153838e-01  -6.7884604e-02   0.0000000e+00   0.0000000e+00  -2.9417922e-02   9.4132054e-02   3.1621604e-02   1.4172723e-01  -6.8772717e-02   4.7193806e-01   3.6765007e-02   3.0519767e-01   0.0000000e+00   0.0000000e+00   1.5007343e-01  -1.6080551e-01  -5.3104565e-02   0.0000000e+00   1.4567728e+00   6.7110693e-01  -3.5647420e-01   1.5723114e+00  -4.0330012e-01   5.4464149e-01  -1.6586978e+00   7.7087548e-01  -1.3386839e+00   1.5751669e+00   0.0000000e+00   0.0000000e+00   0.0000000e+00   0.0000000e+00   0.0000000e+00   0.0000000e+00  -1.5321658e-01   0.0000000e+00  -8.5356969e-02  -3.0395572e-01  -2.2835517e-01  -1.4648739e-01  -3.4617338e-01  -2.7049139e-01  -3.9612682e-01  -4.0943328e-01   1.3601665e-01   0.0000000e+00   0.0000000e+00   2.9221033e-01  -3.2927927e-01   9.8490548e-01   5.9335576e-01   7.1577912e-01   6.2901901e-01  -8.2805409e-01  -9.2775826e-01  -7.1158108e-01   3.6894507e-01   2.0443241e+00  -5.4275025e-01   2.6400706e-03  -8.2612692e-01  -1.1845949e-01  -7.4706961e-01  -2.8132286e-01   5.8661079e+00  -1.1008694e+00  -4.6310162e-01   7.6580087e-01   1.1008695e+00   4.6310124e-01   1.0015642e+00  -4.6101551e-01  -3.8812101e-01   7.6650319e-01   9.9180777e-01   2.0186843e-01   8.4402129e-01   9.1922105e-01   9.3663752e-01  -1.9891149e-01   0.0000000e+00   0.0000000e+00   0.0000000e+00   0.0000000e+00   0.0000000e+00   0.0000000e+00   0.0000000e+00   0.0000000e+00   0.0000000e+00   0.0000000e+00   9.4233125e-03   0.0000000e+00   0.0000000e+00   0.0000000e+00   9.4233125e-03   0.0000000e+00  -2.7459945e-01  -2.0143575e-01  -1.2198502e-01   0.0000000e+00   0.0000000e+00  -1.7603709e-02  -1.5457417e+00   1.5122541e+00  -8.8957979e-01  -8.7010155e-01   6.2802177e-01   7.3964617e-02  -3.6166021e-01   1.1269328e+00  -6.4230967e-01  -5.4802240e-01   1.2764594e-01   8.3951767e-01  -6.1285947e-01  -1.1379687e+00  -8.8409029e-01   4.2172772e-01   5.1238221e-01  -8.5217290e-01   4.5604393e-01  -3.1946034e-02  -2.3597111e-01   0.0000000e+00  -1.1885152e-01  -8.9495367e-02   8.5217620e-02   2.7613995e-01   3.3230047e-02   9.4233125e-03   8.2586015e-02  -3.3441614e-02  -6.1538028e-02   1.1492986e+00   0.0000000e+00   0.0000000e+00  -3.4844838e-01   7.3856170e-02  -8.8176958e-01   4.0005728e-01  -3.5858787e-03  -1.3804738e-01  -2.6440145e-02   5.9375530e-02
   2.6959051e-03   1.4768197e-01   0.0000000e+00   0.0000000e+00   1.4768197e-01   0.0000000e+00   2.8503286e-01   0.0000000e+00   1.0045752e+00  -1.5321658e-01  -1.6414652e-01  -7.0481465e-01   4.3972576e-01   8.3511569e-01   5.5861208e-01   1.5509354e+00   0.0000000e+00  -1.0770876e-01   5.0105431e-02  -2.0260727e-01   2.1510618e+00  -7.6069349e-01  -4.7946330e-02   1.1011945e-01  -2.5779052e-01   0.0000000e+00   1.0542293e+00  -2.1130412e-01  -8.8187198e-02  -6.6697264e-01  -1.1657434e+00   8.7130182e-01  -1.4412478e-01  -5.1462143e-01   4.2215926e-01  -9.5515820e-02  -3.7506617e-01  -4.7153838e-01  -6.7884604e-02   0.0000000e+00   0.0000000e+00   5.1835260e-01   2.7515745e-01  -1.4283124e-01  -1.9087645e-02   3.3421674e-01   6.1902878e-01  -1.3315931e-01   1.4575676e-01   0.0000000e+00   0.0000000e+00   1.4166711e+00   1.2771713e+00  -5.3104565e-02   0.0000000e+00   1.8443150e+00   2.4096586e+00   1.2782629e+00   1.6172229e+00  -4.0330012e-01  -4.0185585e-01  -4.9887529e-01   1.1459865e+00  -1.3386839e+00   1.5865161e+00   0.0000000e+00   0.0000000e+00   0.0000000e+00   0.0000000e+00   0.0000000e+00   0.0000000e+00  -1.5321658e-01   0.0000000e+00   4.5802280e-01  -5.0209432e-02   2.1279545e-01   4.0235445e-01  -6.1455875e-02   1.8238281e-01  -5.9133928e-02   4.0333461e-02   2.0748449e-01   0.0000000e+00   0.0000000e+00   1.0507306e+00  -1.0902753e+00   3.8408265e-01  -5.8629552e-02   7.1577912e-01  -5.3548840e-01  -8.2805409e-01  -6.7893651e-01  -7.1158108e-01   3.6894507e-01   2.7683532e+00  -5.4275025e-01   2.6400706e-03  -8.2612692e-01   2.1173677e+00  -7.4706961e-01  -2.8132286e-01   5.8661079e+00  -1.2718746e+00   3.5345719e-01   6.7040271e-01   1.2718743e+00  -3.5345684e-01   1.3564895e+00  -3.7110735e-01   6.6099307e-01   7.6650319e-01   1.2625550e+00  -9.2609790e-02   1.2502216e+00   9.1922105e-01   9.3663752e-01   4.0853726e-01   0.0000000e+00   0.0000000e+00   0.0000000e+00   0.0000000e+00   0.0000000e+00   0.0000000e+00   0.0000000e+00   0.0000000e+00   0.0000000e+00   0.0000000e+00   2.0447056e-01   0.0000000e+00   0.0000000e+00   0.0000000e+00   2.0447056e-01   0.0000000e+00  -2.7459945e-01  -2.0143575e-01   1.9273057e-01   0.0000000e+00   0.0000000e+00   7.3421926e-01  -1.5457417e+00   1.5122541e+00  -8.8957979e-01  -8.7010155e-01   6.2802177e-01   7.3964617e-02   3.1579820e+00   1.1269328e+00  -6.4230967e-01  -2.5844914e-01   1.4495429e-01   8.3951767e-01   4.3350028e-01  -7.0894655e-01  -8.8409029e-01   4.2172772e-01   5.1238221e-01  -8.5217290e-01  -3.8925070e-01  -2.1864609e-02   3.3245397e-01   0.0000000e+00  -1.1885152e-01  -4.7141428e-01   4.4973854e-01   3.2963837e-01   4.5621932e-01   2.0447056e-01   2.7616770e-01   1.6606936e-01   1.6058034e-01   1.1492986e+00   0.0000000e+00   0.0000000e+00  -3.4844838e-01   3.0346840e-01  -8.8176958e-01   4.0005728e-01   5.9469648e-01   3.2903194e-01   4.8473599e-01   5.8174677e-01
   4.4167427e-02  -4.0550319e-02   0.0000000e+00   0.0000000e+00  -4.0550319e-02   0.0000000e+00   2.8503286e-01   0.0000000e+00   1.0045752e+00  -1.5321658e-01  -2.5407565e-01   2.4146428e-01   1.2303585e-01   1.2881240e-01   2.4196409e-01   1.0554316e+00   0.0000000e+00  -1.0770876e-01  -1.7230133e-01   4.4360328e+00  -6.1458910e-01  -5.9540794e-01  -4.7946330e-02   9.3601529e-01  -2.5779052e-01   0.0000000e+00   1.0542293e+00  -3.0841618e-01  -4.1390983e-01  -6.6697264e-01  -9.8141687e-01   8.7130182e-01  -2.3000735e-01  -5.1462143e-01   1.3341826e-01  -4.9122422e-01  -6.7458413e-01  -5.6930730e-01  -6.7884604e-02   0.0000000e+00   0.0000000e+00   1.6125946e-01   2.7515745e-01  -3.4427159e-01  -2.2163624e-01   6.7855736e-02   4.5614701e-01  -1.9876205e-02   2.1314474e-01   0.0000000e+00   0.0000000e+00   1.0860300e+00   8.6251713e-01  -5.3104565e-02   0.0000000e+00   1.5054873e+00   8.3139206e-01  -4.5406053e-01   1.5729399e+00  -4.0330012e-01   4.9585673e-01  -1.1035201e+00   8.6631568e-01  -1.3386839e+00   1.5777892e+00   0.0000000e+00   0.0000000e+00   0.0000000e+00   0.0000000e+00   0.0000000e+00   0.0000000e+00  -1.5321658e-01   0.0000000e+00   9.5530080e-02  -2.2022696e-01  -1.9905601e-01   2.7773682e-01  -3.1013274e-02  -2.9262303e-02   8.5299458e-02  -5.1043945e-01   2.8846478e-01   0.0000000e+00   0.0000000e+00  -2.9273283e-01   2.5757311e-01   3.1502276e-02  -4.8125147e-01   5.7629402e-01   7.7478397e-01  -8.2805409e-01  -9.2775826e-01  -7.1158108e-01   3.6894507e-01  -4.6778687e-01  -5.4275025e-01   3.8305203e+00  -8.2612692e-01  -1.1845949e-01   1.1610493e+00  -2.8132286e-01  -4.2755736e-01  -3.4572132e-02   6.1147432e-01   6.9904422e-01   3.4572150e-02  -6.1147396e-01  -5.9628089e-01   1.3701810e-01   8.8059987e-01   7.6650319e-01   5.2416086e-02  -2.6910771e-01  -5.6534195e-01   9.1922105e-01   9.3663752e-01  -7.9247966e-02   0.0000000e+00   0.0000000e+00   0.0000000e+00   0.0000000e+00   0.0000000e+00   0.0000000e+00   0.0000000e+00   0.0000000e+00   0.0000000e+00   0.0000000e+00   1.4446501e-01   0.0000000e+00   0.0000000e+00   0.0000000e+00   1.4446501e-01   0.0000000e+00  -2.7459945e-01  -2.0143575e-01  -2.7463631e-01   0.0000000e+00   0.0000000e+00  -9.3162690e-02  -1.2885988e-01   1.5122541e+00  -9.0193489e-01  -8.7010155e-01   6.2802177e-01  -8.5928609e-01   1.2261814e+00   7.3553224e-01  -6.4230967e-01   4.3311669e-01   2.7596312e-01   8.3951767e-01  -6.1285947e-01  -1.1379687e+00  -6.2250724e-01   1.8094918e+00   1.4868930e-01  -8.5217290e-01   6.3914828e-01  -1.0511511e-01  -1.7557205e-01   0.0000000e+00   6.4662743e-01  -2.2306415e-01   2.0990923e-01   2.3648394e-01   1.8150119e-01   1.4446501e-01   1.8630990e-01   6.1154108e-02   6.6835269e-02   1.1492986e+00   0.0000000e+00   0.0000000e+00   1.5694282e+00  -1.2180395e-01  -6.6958364e-01   1.1507026e+00   3.8920528e-01  -2.2657808e-02   2.2914792e-01   2.3349928e-01
   1.1411864e-01   2.7530254e-02   0.0000000e+00   0.0000000e+00   2.7530254e-02   0.0000000e+00   2.8503286e-01   0.0000000e+00   1.0045752e+00  -1.5321658e-01  -2.5407565e-01   2.4146428e-01   1.2303585e-01   1.2881240e-01   2.4196409e-01   1.0554316e+00   0.0000000e+00   9.2629530e+00  -1.7230133e-01  -2.0260727e-01  -6.1458910e-01  -5.9540794e-01  -4.7946330e-02   9.3601529e-01  -2.5779052e-01   0.0000000e+00   1.0542293e+00  -3.0841618e-01  -3.1107980e-01  -6.6697264e-01  -9.8141687e-01   8.7130182e-01  -2.3000735e-01  -5.1462143e-01   1.3341826e-01  -4.9122422e-01  -6.7458413e-01  -5.6930730e-01  -6.7884604e-02   0.0000000e+00   0.0000000e+00   1.6125946e-01   5.1220662e-01  -3.4427159e-01  -2.2163624e-01   6.7855736e-02   6.4875963e-01  -1.9876205e-02   2.1314474e-01   0.0000000e+00   0.0000000e+00   2.1037831e+00   1.9860610e+00  -5.3104565e-02   0.0000000e+00   1.5827310e+00   8.3179342e-01  -4.1879365e-01   1.5767118e+00  -4.0330012e-01   4.8400547e-01  -1.1561339e+00   1.8772325e+00  -1.3386839e+00   1.5808295e+00   0.0000000e+00   0.0000000e+00   0.0000000e+00   0.0000000e+00   0.0000000e+00   0.0000000e+00  -1.5321658e-01   0.0000000e+00   9.5530080e-02  -2.2022696e-01  -1.9905601e-01   4.3375593e-01   1.1159038e-01   9.9661035e-02   3.3367178e-01  -3.6493409e-01   4.0199893e-01   0.0000000e+00   0.0000000e+00  -3.4422446e-01   3.0923280e-01   7.5331279e-02  -4.3449171e-01   5.7629402e-01   7.0165427e-01  -8.2805409e-01  -9.2775826e-01  -7.1158108e-01   3.6894507e-01  -4.6778687e-01   7.1339945e-01   1.2095721e+00  -8.2612692e-01  -1.1845949e-01   1.1610493e+00  -2.8132286e-01  -4.2755736e-01   2.1419935e-02   8.4569456e-01   6.2879595e-01  -2.1420056e-02  -8.4569492e-01  -6.1811544e-01   3.0460195e-01   1.2929783e+00   7.6650319e-01   5.2416086e-02  -3.0189953e-01  -5.6534195e-01   9.1922105e-01   9.3663752e-01   2.9864085e-02   0.0000000e+00   0.0000000e+00   0.0000000e+00   0.0000000e+00   0.0000000e+00   0.0000000e+00   0.0000000e+00   0.0000000e+00   0.0000000e+00   0.0000000e+00   2.9396487e-01   0.0000000e+00   0.0000000e+00   0.0000000e+00   2.9396487e-01   0.0000000e+00  -2.7459945e-01  -2.0143575e-01  -4.7267675e-01   0.0000000e+00   0.0000000e+00  -1.2894994e-02  -1.2885988e-01   1.5122541e+00  -9.0193489e-01  -8.7010155e-01   6.2802177e-01  -7.6931851e-01  -3.6166021e-01   7.3553224e-01  -6.4230967e-01   6.0367418e-01   3.9784656e-01   8.3951767e-01  -6.1285947e-01  -9.6905255e-01  -8.8409029e-01   1.8094918e+00   1.4868930e-01  -8.5217290e-01   8.1176453e-01  -1.0511511e-01  -1.7557205e-01   0.0000000e+00   6.4662743e-01  -2.2306415e-01   2.0990923e-01   2.3648394e-01   1.8150119e-01   2.9396487e-01   3.2431761e-01   1.9358812e-01   1.7271335e-01   1.1492986e+00   0.0000000e+00   0.0000000e+00   1.5694282e+00   5.4188376e-02  -6.6958364e-01   1.1507026e+00   8.8196529e-01  -2.2657808e-02   2.2914792e-01   2.3349928e-01
  -3.1734002e-01   6.2106479e-02   0.0000000e+00   0.0000000e+00   6.2106479e-02   0.0000000e+00   1.5311564e+00   0.0000000e+00   1.0045752e+00  -1.5321658e-01  -4.3393393e-01   2.4146428e-01   4.3972576e-01  -1.0662203e-01   6.1515820e-01   2.3382720e+00   0.0000000e+00  -1.0770876e-01  -6.1711485e-01  -2.0260727e-01   2.1510618e+00  -1.2565501e+00  -4.7946330e-02   2.5878070e+00  -2.5779052e-01   0.0000000e+00   1.0542293e+00  -2.1130412e-01  -2.4179664e-01  -6.6697264e-01  -1.1657434e+00   8.7130182e-01  -4.0177250e-01  -5.1462143e-01   4.2215926e-01  -9.5515820e-02  -3.7506617e-01  -7.6484514e-01  -6.7884604e-02   0.0000000e+00   0.0000000e+00   5.1835260e-01   8.0130181e-02  -8.9461833e-01  -7.9557039e-01   3.3421674e-01   2.4866642e-01  -9.7871400e-01  -8.5753010e-01   0.0000000e+00   0.0000000e+00   2.1531835e+00   2.1792398e+00  -5.3104565e-02   0.0000000e+00   1.8184025e+00   2.5953843e+00  -2.6791650e+00   1.5248683e+00  -4.0330012e-01   3.8366232e-01   3.4252659e-01   1.1428846e+00  -1.3386839e+00   1.5753639e+00   0.0000000e+00   0.0000000e+00   0.0000000e+00   0.0000000e+00   0.0000000e+00   0.0000000e+00  -1.5321658e-01   0.0000000e+00   4.5802280e-01  -5.0209432e-02   2.1279545e-01   3.6493515e-01  -9.4543711e-02   1.5068338e-01  -1.1397678e-01  -1.9239880e+00  -4.5693003e-02   0.0000000e+00   0.0000000e+00   9.3574131e-01  -9.7491069e-01   2.4835677e-02  -1.2258651e+00  -5.8367001e-01  -7.5155347e-01   3.4637969e-01  -6.7893651e-01  -7.1158108e-01   1.6137496e+00   2.5624237e-01  -5.4275025e-01   1.2095721e+00  -8.2612692e-01   2.4729991e+00   1.4997192e+00  -2.8132286e-01  -4.2755736e-01  -1.0297757e+00   1.1579246e+00   1.0346240e+00   1.0297756e+00  -1.1579246e+00   6.4088933e-01  -3.7002588e-01   1.3947660e+00   1.0702372e+00   9.6262876e-01  -5.9777560e-01   5.4506043e-01   9.1922105e-01   9.3663752e-01   4.3264281e-01   0.0000000e+00   0.0000000e+00   0.0000000e+00   0.0000000e+00   0.0000000e+00   0.0000000e+00   0.0000000e+00   0.0000000e+00   0.0000000e+00   0.0000000e+00   7.8217250e-02   0.0000000e+00   0.0000000e+00   0.0000000e+00   7.8217250e-02   0.0000000e+00  -2.7459945e-01  -2.0143575e-01   1.7301967e-01   0.0000000e+00   0.0000000e+00  -7.1229011e-01  -1.2885988e-01   2.5685211e+00  -9.0193489e-01  -8.7010155e-01   6.2802177e-01  -8.5928609e-01   3.1579820e+00   3.2510488e-01  -6.4230967e-01  -2.7994360e-01  -1.3354709e-01   8.3951767e-01   1.2161905e+00  -7.0894655e-01  -8.8409029e-01   1.7714552e+00  -2.3268345e-01  -8.5217290e-01  -1.1991287e+00  -2.1864609e-02   3.3245397e-01   0.0000000e+00   1.4050453e+00  -4.7141428e-01   4.4973854e-01   3.2963837e-01   4.5621932e-01   7.8217250e-02   4.9940183e-02  -3.6881459e-02   3.1898075e-02   1.6582014e+00   0.0000000e+00   0.0000000e+00   1.5694282e+00  -6.0402672e-01   2.5654711e-01   1.5743999e+00   6.2755436e-01   3.2903194e-01   4.8473599e-01   5.8174677e-01
  -1.0398255e-01   8.0165202e-02   0.0000000e+00   0.0000000e+00   8.0165202e-02   0.0000000e+00   2.8503286e-01   0.0000000e+00   1.0045752e+00  -1.5321658e-01  -2.5407565e-01   2.4146428e-01   4.3972576e-01   5.9968126e-01   5.9424629e-01   1.8418001e+00   0.0000000e+00  -1.0770876e-01  -1.7230133e-01  -2.0260727e-01   2.1510618e+00  -9.2597904e-01  -4.7946330e-02   9.3601529e-01  -2.5779052e-01   0.0000000e+00   1.0542293e+00  -2.1130412e-01  -2.9540861e-01  -6.6697264e-01  -1.1657434e+00   8.7130182e-01  -2.3000735e-01  -5.1462143e-01   4.2215926e-01  -9.5515820e-02  -3.7506617e-01  -5.6930730e-01  -6.7884604e-02   0.0000000e+00   0.0000000e+00   5.1835260e-01   1.5445834e-01  -4.9173693e-01  -3.4071740e-01   3.3421674e-01   3.7879938e-01  -1.3315931e-01   1.4575676e-01   0.0000000e+00   0.0000000e+00   1.7103687e+00   1.6339561e+00  -5.3104565e-02   0.0000000e+00   1.8660940e+00   2.5683904e+00   1.2752568e+00   1.6170610e+00  -4.0330012e-01  -4.3429946e-01   8.8983523e-02   8.8121381e-01  -1.3386839e+00   1.5864161e+00   0.0000000e+00   0.0000000e+00   0.0000000e+00   0.0000000e+00   0.0000000e+00   0.0000000e+00  -1.5321658e-01   0.0000000e+00   4.5802280e-01  -5.0209432e-02   2.1279545e-01   4.0235445e-01  -6.1455875e-02   1.8238281e-01  -5.9133928e-02  -5.0354554e-01   1.2576091e-01   0.0000000e+00   0.0000000e+00   3.4080646e-01  -3.7803401e-01   4.2324624e-01  -9.3524658e-01   9.6294912e-01  -5.3548840e-01  -8.2805409e-01  -6.7893651e-01  -7.1158108e-01   3.6894507e-01   2.5624237e-01  -5.4275025e-01   1.2095721e+00  -8.2612692e-01   2.1173677e+00   1.1610493e+00  -2.8132286e-01  -4.2755736e-01  -3.3582803e-01   8.1557834e-01   7.1711170e-01   3.3582847e-01  -8.1557798e-01  -1.4411117e-01  -3.3417504e-02   1.0610209e+00   7.6650319e-01   3.2316336e-01  -4.0033400e-01  -1.5914163e-01   9.1922105e-01   9.3663752e-01   4.2769662e-01   0.0000000e+00   0.0000000e+00   0.0000000e+00   0.0000000e+00   0.0000000e+00   0.0000000e+00   0.0000000e+00   0.0000000e+00   0.0000000e+00   0.0000000e+00   1.0726294e-01   0.0000000e+00   0.0000000e+00   0.0000000e+00   1.0726294e-01   0.0000000e+00  -2.7459945e-01  -2.0143575e-01   1.9970676e-01   0.0000000e+00   0.0000000e+00   1.7793749e-01  -1.2885988e-01   1.5122541e+00  -9.0193489e-01  -8.7010155e-01   6.2802177e-01  -8.5928609e-01   3.1579820e+00   1.1269328e+00  -6.4230967e-01  -2.5844914e-01   6.6269245e-02   8.3951767e-01   4.3350028e-01  -7.0894655e-01  -8.8409029e-01   1.8094918e+00   5.1238221e-01  -8.5217290e-01  -1.1991287e+00  -2.1864609e-02   3.3245397e-01   0.0000000e+00   6.4662743e-01  -4.7141428e-01   4.4973854e-01   3.2963837e-01   4.5621932e-01   1.0726294e-01   1.7966454e-01   7.8353330e-02   8.8212941e-02   1.1492986e+00   0.0000000e+00   0.0000000e+00   1.5694282e+00  -1.6559877e-01  -6.6958364e-01   1.1507026e+00   6.0564937e-01   3.2903194e-01   4.8473599e-01   5.8174677e-01
   2.0351612e-02  -3.9382275e-02   0.0000000e+00   0.0000000e+00  -3.9382275e-02   0.0000000e+00   2.8503286e-01   0.0000000e+00   1.0045752e+00  -1.5321658e-01  -1.6414652e-01  -7.0481465e-01   1.2303585e-01   3.6424683e-01   1.9991486e-01   7.6381951e-01   0.0000000e+00  -1.0770876e-01   5.0105431e-02  -2.0260727e-01   3.0729455e-01  -4.3012239e-01  -4.7946330e-02   1.1011945e-01  -2.5779052e-01   0.0000000e+00   1.0542293e+00  -3.0841618e-01  -1.1414117e-01  -6.6697264e-01  -9.8141687e-01   8.7130182e-01  -1.4412478e-01  -5.1462143e-01   1.3341826e-01  -4.9122422e-01  -6.7458413e-01  -4.7153838e-01  -6.7884604e-02   0.0000000e+00   0.0000000e+00   1.6125946e-01   1.7998070e-01   4.6340978e-03   9.9993522e-02   6.7855736e-02   5.2096845e-01  -1.9876205e-02   2.1314474e-01   0.0000000e+00   0.0000000e+00   6.1084689e-01   3.2913830e-01  -5.3104565e-02   0.0000000e+00   1.4694476e+00   6.7347167e-01  -4.7512782e-01   1.5701041e+00  -4.0330012e-01   5.8059678e-01  -1.6152422e+00   9.4591643e-01  -1.3386839e+00   1.5753926e+00   0.0000000e+00   0.0000000e+00   0.0000000e+00   0.0000000e+00   0.0000000e+00   0.0000000e+00  -1.5321658e-01   0.0000000e+00   9.5530080e-02  -2.2022696e-01  -1.9905601e-01   3.6024807e-02  -2.5174900e-01  -2.2869818e-01  -2.8410996e-01  -2.7664204e-01   1.7327945e-01   0.0000000e+00   0.0000000e+00   6.0585060e-01  -6.4394324e-01   7.0501743e-01   2.8963428e-01   3.2912451e-01   4.1295395e-01  -6.3425181e-01  -5.9272348e-01  -7.1158108e-01   3.6894507e-01   2.0443241e+00  -5.4275025e-01   2.6400706e-03  -8.2612692e-01  -1.1845949e-01  -3.7339476e-02  -2.8132286e-01   5.8661079e+00  -1.4429179e+00  -1.8451949e-01   1.3691653e+00   1.4429175e+00   1.8451911e-01   9.7291827e-01  -5.5761571e-01  -3.8416508e-02   1.4030204e+00   1.3482536e+00   1.0370931e-01   8.4402129e-01   9.1922105e-01   9.3663752e-01  -1.4137450e-01   0.0000000e+00   0.0000000e+00   0.0000000e+00   0.0000000e+00   0.0000000e+00   0.0000000e+00   0.0000000e+00   0.0000000e+00   0.0000000e+00   0.0000000e+00   7.4438933e-02   0.0000000e+00   0.0000000e+00   0.0000000e+00   7.4438933e-02   0.0000000e+00  -2.7459945e-01  -2.0143575e-01  -2.0651720e-01   0.0000000e+00   0.0000000e+00   8.4735743e-02  -1.5457417e+00   1.5122541e+00  -4.1712886e-01  -8.7010155e-01   6.2802177e-01   7.3964617e-02  -3.6166021e-01   7.3553224e-01  -6.4230967e-01  -1.7309365e-01   1.2574292e-01   8.3951767e-01  -2.6407288e-01  -6.3366923e-01  -8.8409029e-01   4.2172772e-01   1.4868930e-01  -8.5217290e-01   4.5604393e-01  -1.0511511e-01  -1.7557205e-01   0.0000000e+00  -1.1885152e-01  -2.2306415e-01   2.0990923e-01   2.3648394e-01   1.8150119e-01   7.4438933e-02   1.4711370e-01   2.1595897e-02   2.1549251e-02   1.1492986e+00   0.0000000e+00   0.0000000e+00  -3.4844838e-01   1.5039383e-01  -8.8176958e-01   4.0005728e-01   1.9584157e-01  -2.2657808e-02   2.2914792e-01   2.3349928e-01
   9.1126277e-01   4.4928632e-01   0.0000000e+00   0.0000000e+00   4.4928632e-01   0.0000000e+00  -3.3802892e-01   0.0000000e+00   1.1979602e-02  -1.5321658e-01   1.0049323e+00  -7.0481465e-01   2.8138081e-01   8.3511569e-01   5.7478465e-02  -1.5631884e+00   0.0000000e+00  -1.0770876e-01   9.3973247e-01  -2.0260727e-01  -6.1458910e-01   1.5533042e+00  -4.7946330e-02   9.3601529e-01  -1.3518284e+00   0.0000000e+00  -6.6333529e-01  -1.1688595e+00   9.5404924e-01  -2.2469657e-01  -5.8204183e-01   3.8600567e-01   1.0582313e+00  -5.1462143e-01   4.2215926e-01  -4.9122422e-01  -8.4930275e-01   1.0927643e+00  -6.7884604e-02   0.0000000e+00   0.0000000e+00   1.7635908e-01   6.0440337e-01   1.2112138e+00   1.0621695e+00   3.1343224e-01   6.4577276e-01   1.4166131e+00   1.0670930e+00   0.0000000e+00   0.0000000e+00  -1.2138507e+00  -1.4189553e+00   8.1861188e-01   0.0000000e+00  -7.1446981e-01  -6.4321541e-01  -2.5526527e-01  -6.3770178e-01  -4.0330012e-01   2.2339444e-01   2.3792402e-01  -9.7786137e-01   3.3809967e-01  -6.3067961e-01   0.0000000e+00   0.0000000e+00   0.0000000e+00   0.0000000e+00   0.0000000e+00   0.0000000e+00  -1.5321658e-01   0.0000000e+00   1.0623622e-02  -1.3561367e-01  -3.6921168e-01   3.4701865e-02  -9.9034468e-02  -3.2139234e-01  -2.5939226e-01   1.4079703e+00   6.1615334e-01   0.0000000e+00   0.0000000e+00  -5.1089128e-01   4.7644362e-01  -6.9684617e-01   4.2185850e-01  -1.6556623e-01   1.7054162e+00   1.1746102e+00  -9.2775826e-01  -7.1158108e-01  -9.9116348e-01  -4.6778687e-01   9.5002317e-01  -5.7439128e-01   1.0209822e+00  -7.0805450e-01  -7.4706961e-01  -1.5682262e+00   6.4619857e-02   1.8723799e+00  -4.5134627e-01  -1.5895311e+00  -1.8723802e+00   4.5134625e-01  -1.4365350e+00   1.2499697e+00  -7.7681594e-02  -1.5361088e+00  -1.7498861e+00   4.6294673e-01  -1.3347730e+00   9.1922105e-01   9.3663752e-01  -2.7787619e-01   0.0000000e+00   0.0000000e+00   0.0000000e+00   0.0000000e+00   0.0000000e+00   0.0000000e+00   0.0000000e+00   0.0000000e+00   0.0000000e+00   0.0000000e+00   3.7284346e-01   0.0000000e+00   0.0000000e+00   0.0000000e+00   3.7284346e-01   0.0000000e+00   5.6072056e-01  -2.0143575e-01  -2.1833041e-01   0.0000000e+00   0.0000000e+00   1.4276916e+00  -1.0476646e+00  -5.5628819e-01  -9.1084899e-01   4.6489769e-01  -7.7565212e-01  -9.0495254e-01   1.6390347e+00   2.7074325e-01   9.7552808e-01   1.6468552e+00   7.8276712e-01  -1.3486248e+00  -2.7784868e-01   5.2742867e-01   3.2069228e-01  -4.8571901e-01   2.1561863e-01   4.4944977e-01   1.1683169e+00  -8.1770363e-01   1.2509670e+00   0.0000000e+00  -9.1080714e-01  -2.4436700e-01   4.4973854e-01   4.8508649e-01   3.1984051e-01   3.7284346e-01   5.4665915e-01   5.4789210e-01   4.1347497e-01  -9.4709953e-01   0.0000000e+00   0.0000000e+00  -8.8971572e-01   9.7754519e-01  -7.0938973e-01  -8.9574337e-01   9.7014519e-02   1.6836990e-01   3.9953997e-01   4.6566427e-01
  -5.3959164e-01  -5.2026113e-01   0.0000000e+00   0.0000000e+00  -5.2026113e-01   0.0000000e+00   1.5311564e+00   0.0000000e+00   1.0045752e+00  -1.5321658e-01  -7.0372133e-01   2.4146428e-01  -1.9365406e-01  -1.0483598e+00  -2.2133381e-01   1.0332286e+00   0.0000000e+00  -1.0770876e-01  -8.3952161e-01  -2.0260727e-01  -6.1458910e-01  -1.0912646e+00  -4.7946330e-02   2.5878070e+00  -2.5779052e-01   0.0000000e+00   1.0542293e+00  -6.6848511e-01  -8.5118862e-01  -6.6697264e-01  -7.7660900e-01   8.7130182e-01  -6.5942023e-01  -5.1462143e-01  -1.5532275e-01  -4.9122422e-01  -4.8045197e-01  -1.0581519e+00  -6.7884604e-02   0.0000000e+00   0.0000000e+00  -2.2009531e-01  -3.6438374e-01  -1.0420830e+00  -9.1465188e-01  -1.9979975e-01  -8.2641582e-02  -6.9550691e-01  -4.6465141e-01   0.0000000e+00   0.0000000e+00   1.0736819e+00   9.2868498e-01  -5.3104565e-02   0.0000000e+00   1.4883312e+00   8.1251938e-01   9.1075496e-02   1.5739499e+00  -4.0330012e-01  -1.6232452e-01  -1.2194079e+00   7.0674559e-01  -1.3386839e+00   1.5676470e+00   0.0000000e+00   0.0000000e+00   0.0000000e+00   0.0000000e+00   0.0000000e+00   0.0000000e+00  -1.5321658e-01   0.0000000e+00  -2.6597902e-01  -3.8669217e-01  -3.8035041e-01  -3.9128175e-01  -4.9940135e-01  -4.7991022e-01  -6.0194778e-01  -1.9753810e+00  -3.2071537e-01   0.0000000e+00   0.0000000e+00  -4.9186576e-01   4.5735600e-01   3.6269893e-01  -3.0648498e-01   5.7629402e-01  -5.3548840e-01  -1.0218563e+00  -9.2775826e-01  -1.2643551e-02  -6.5898955e-01   5.6873265e-01   2.1508883e-01   1.2095721e+00   1.5466493e-01  -7.0805450e-01   1.1610493e+00  -2.8132286e-01  -4.2755736e-01  -6.3284818e-01   1.0359751e+00   9.6401474e-01   6.3284792e-01  -1.0359755e+00   8.8649026e-02  -5.8296899e-01   7.8478156e-01   7.6650319e-01   3.8736859e-01  -7.9169800e-01  -6.2814765e-02   9.1922105e-01   9.3663752e-01  -2.8492375e-01   0.0000000e+00   0.0000000e+00   0.0000000e+00   0.0000000e+00   0.0000000e+00   0.0000000e+00   0.0000000e+00   0.0000000e+00   0.0000000e+00   0.0000000e+00  -3.5575142e-01   0.0000000e+00   0.0000000e+00   0.0000000e+00  -3.5575142e-01   0.0000000e+00  -2.7459945e-01  -2.0143575e-01  -1.9276337e-01   0.0000000e+00   0.0000000e+00  -1.6910254e+00  -1.2885988e-01   2.5531011e+00  -9.0193489e-01  -8.7010155e-01   4.4063307e-01  -8.5928609e-01  -3.6166021e-01   7.3553224e-01  -6.4230967e-01  -1.3832354e+00  -3.6548809e-01   8.3951767e-01   1.5840465e-01  -1.1379687e+00  -1.1221326e+00   1.8094918e+00   1.4868930e-01  -8.5217290e-01  -1.1991287e+00  -1.9913096e-02  -4.9087696e-01   0.0000000e+00   1.4050453e+00   5.1003411e-02  -4.2890899e-02   2.7004775e-01  -1.1793019e-01  -3.5575142e-01  -3.5705093e-01  -4.5654248e-01  -4.7397457e-01   2.3277969e+00   0.0000000e+00   0.0000000e+00   1.5694282e+00  -1.2712752e+00  -8.6854946e-03   2.1318852e+00  -1.2622463e-01  -2.7386477e-01  -1.9683219e-01  -1.1474822e-01
  -3.5944094e-01  -1.9196874e-01   0.0000000e+00   0.0000000e+00  -1.9196874e-01   0.0000000e+00  -9.6109069e-01   0.0000000e+00   1.0045752e+00  -1.5321658e-01  -4.3393393e-01  -7.0481465e-01  -3.5309105e-02   8.3511569e-01  -2.9651567e-01   2.3054304e-01   0.0000000e+00  -1.0770876e-01   5.0105431e-02  -2.0260727e-01   2.1510618e+00  -7.6069349e-01  -4.7946330e-02   1.1011945e-01  -1.3518284e+00   0.0000000e+00  -6.6333529e-01  -5.3166573e-01  -8.5362180e-01  -1.1092487e+00  -1.5128096e+00   8.7130182e-01  -4.0177250e-01  -5.1462143e-01  -1.0952245e-02  -4.9122422e-01  -5.8014124e-01  -7.6484514e-01  -6.7884604e-02   0.0000000e+00   0.0000000e+00  -2.9417922e-02  -3.0777511e-01  -1.4283124e-01  -1.9087645e-02  -6.8772717e-02  -4.6559882e-01   2.0668932e-01   4.6463858e-01   0.0000000e+00   0.0000000e+00   2.8265576e-01   2.1421493e-01  -5.3104565e-02   0.0000000e+00   6.3101528e-01   8.4267454e-01  -3.3545523e-01   5.5388490e-01  -4.0330012e-01   5.7221293e-01   9.9630692e-01  -5.2951920e-02  -5.0114501e-01   5.5918449e-01   0.0000000e+00   0.0000000e+00   0.0000000e+00   0.0000000e+00   0.0000000e+00   0.0000000e+00  -1.5321658e-01   0.0000000e+00  -8.5356969e-02  -3.0395572e-01  -2.2835517e-01  -4.4953762e-01  -6.2738873e-01  -5.2721923e-01  -8.3533618e-01   8.1730339e-01  -2.3890496e-01   0.0000000e+00   0.0000000e+00  -5.2920510e-01   4.9481721e-01   1.2199286e+00  -2.4981364e-01  -3.5123932e-03   6.2901901e-01  -1.2853566e+00  -9.2775826e-01  -7.1158108e-01   3.6771163e-02   2.5624237e-01   8.2283645e-01  -5.7439128e-01  -8.2612692e-01   2.1173677e+00  -7.4706961e-01  -2.8132286e-01  -4.2755736e-01   6.9934620e-01   1.1519911e+00  -8.9429537e-01  -6.9934618e-01  -1.1519907e+00  -2.5700650e-01  -1.3831073e-02   9.2223447e-01  -9.4478205e-01  -7.6039796e-01  -8.3560535e-01  -3.4705672e-01   9.1922105e-01   9.3663752e-01  -2.4313929e-01   0.0000000e+00   0.0000000e+00   0.0000000e+00   0.0000000e+00   0.0000000e+00   0.0000000e+00   0.0000000e+00   0.0000000e+00   0.0000000e+00   0.0000000e+00  -3.3487203e-01   0.0000000e+00   0.0000000e+00   0.0000000e+00  -3.3487203e-01   0.0000000e+00  -2.7459945e-01  -2.0143575e-01  -1.2213440e-01   0.0000000e+00   0.0000000e+00   1.3999919e+00  -1.5457417e+00  -3.4013859e-03  -1.2459124e+00  -8.7010155e-01   8.1541036e-01  -9.0495254e-01   3.1579820e+00   1.1269328e+00  -6.4230967e-01   5.7676387e-01  -2.3441583e-01  -6.2377265e-01   4.3350028e-01  -7.9468625e-01  -6.4604802e-01   4.2172772e-01   5.1238221e-01  -8.5217290e-01  -5.2227250e-01  -3.1946034e-02  -2.3597111e-01   0.0000000e+00  -1.1232113e+00  -8.9495367e-02   8.5217620e-02   2.7613995e-01   3.3230047e-02  -3.3487203e-01  -1.3780682e-01  -1.7619516e-01  -1.8585916e-01  -2.8432009e-01   0.0000000e+00   0.0000000e+00  -3.4844838e-01   2.4440075e-01  -1.2664059e+00  -7.9353101e-01  -1.1548259e-01  -1.3804738e-01  -2.6440145e-02   5.9375530e-02
  -2.9085707e-01  -1.9068128e-01   0.0000000e+00   0.0000000e+00  -1.9068128e-01   0.0000000e+00   1.5311564e+00   0.0000000e+00   1.0045752e+00  -1.5321658e-01  -4.3393393e-01   2.4146428e-01  -3.5309105e-02  -8.1292532e-01  -1.6696337e-02   8.7746545e-01   0.0000000e+00  -1.0770876e-01  -6.1711485e-01  -2.0260727e-01  -6.1458910e-01  -7.6069349e-01  -4.7946330e-02   2.5878070e+00  -2.5779052e-01   0.0000000e+00   1.0542293e+00  -5.3166573e-01  -2.8072789e-01  -6.6697264e-01  -8.8178085e-01   8.7130182e-01  -4.0177250e-01  -5.1462143e-01  -1.0952245e-02  -4.9122422e-01  -5.8014124e-01  -7.6484514e-01  -6.7884604e-02   0.0000000e+00   0.0000000e+00  -2.9417922e-02  -1.0089579e-01  -7.2016549e-01  -6.3475551e-01  -6.8772717e-02   1.0157523e-01  -8.0878968e-01  -6.9808903e-01   0.0000000e+00   0.0000000e+00   8.8532895e-01   7.1403795e-01  -5.3104565e-02   0.0000000e+00   1.4345618e+00   8.5668971e-01  -4.1021555e+00   1.4843016e+00  -4.0330012e-01   9.3523821e-02  -8.1712592e-01   7.6826136e-01  -1.3386839e+00   1.5640164e+00   0.0000000e+00   0.0000000e+00   0.0000000e+00   0.0000000e+00   0.0000000e+00   0.0000000e+00  -1.5321658e-01   0.0000000e+00  -8.5356969e-02  -3.0395572e-01  -2.2835517e-01  -1.8304504e-01  -3.8012021e-01  -3.0149717e-01  -4.5074088e-01  -2.3737547e+00  -1.1296245e-01   0.0000000e+00   0.0000000e+00   1.7722101e-01  -2.1391463e-01  -2.9120018e-01  -8.3655438e-01  -5.8367001e-01   4.1295395e-01   3.4637969e-01  -9.2775826e-01  -7.1158108e-01   1.6137496e+00  -4.6778687e-01  -5.4275025e-01   1.2095721e+00  -8.2612692e-01   2.3717204e-01   1.4997192e+00  -2.8132286e-01  -4.2755736e-01  -8.4589086e-01   3.5143933e-01   1.1455739e+00   8.4589046e-01  -3.5143933e-01   2.5144988e-01  -4.5993404e-01   3.4565224e-01   1.0702372e+00   6.9188149e-01  -3.0329738e-01   1.3886011e-01   9.1922105e-01   9.3663752e-01  -1.7814092e-01   0.0000000e+00   0.0000000e+00   0.0000000e+00   0.0000000e+00   0.0000000e+00   0.0000000e+00   0.0000000e+00   0.0000000e+00   0.0000000e+00   0.0000000e+00  -1.1682999e-01   0.0000000e+00   0.0000000e+00   0.0000000e+00  -1.1682999e-01   0.0000000e+00  -2.7459945e-01  -2.0143575e-01  -1.4554468e-01   0.0000000e+00   0.0000000e+00  -1.4641130e+00  -1.2885988e-01   2.5685211e+00  -9.0193489e-01  -8.7010155e-01   6.2802177e-01  -8.5928609e-01  -3.6166021e-01   3.2510488e-01  -6.4230967e-01  -5.6951685e-01  -1.5085544e-01   8.3951767e-01   1.6983070e-01  -1.1379687e+00  -8.8409029e-01   1.7714552e+00  -2.3268345e-01  -8.5217290e-01  -3.5383395e-01  -3.1946034e-02  -2.3597111e-01   0.0000000e+00   1.4050453e+00  -8.9495367e-02   8.5217620e-02   2.7613995e-01   3.3230047e-02  -1.1682999e-01  -1.4364161e-01  -2.4327213e-01  -1.9022043e-01   1.6582014e+00   0.0000000e+00   0.0000000e+00   1.5694282e+00  -8.3363895e-01   2.5654711e-01   1.5743999e+00   2.9271337e-02  -1.3804738e-01  -2.6440145e-02   5.9375530e-02
   1.3614368e-02  -1.8452028e-01   0.0000000e+00   0.0000000e+00  -1.8452028e-01   0.0000000e+00   2.8503286e-01   0.0000000e+00   1.0045752e+00  -1.5321658e-01  -3.4400479e-01   2.4146428e-01  -3.5309105e-02   1.2881240e-01  -2.7333721e-02   6.5009203e-01   0.0000000e+00  -1.0770876e-01  -1.7230133e-01  -2.0260727e-01  -6.1458910e-01  -5.9540794e-01  -4.7946330e-02   1.1011945e-01  -2.5779052e-01   0.0000000e+00   2.7717939e+00  -5.3128205e-01  -2.7207503e-01  -6.6697264e-01  -8.8178085e-01   8.7130182e-01  -3.1588993e-01  -5.1462143e-01  -1.0952245e-02  -4.9122422e-01  -5.8014124e-01  -6.6707622e-01  -6.7884604e-02   0.0000000e+00   0.0000000e+00  -2.9417922e-02   1.7338871e-01  -3.4427159e-01  -2.2163624e-01  -6.8772717e-02   5.6760926e-01  -1.5809644e-02   2.2244360e-01   0.0000000e+00   0.0000000e+00   9.7380732e-01   5.7798822e-01  -5.3104565e-02   0.0000000e+00   1.5232400e+00   9.3981647e-01   2.3499767e-01   1.5857931e+00  -4.0330012e-01   4.5331577e-01  -1.9846605e+00   1.0154804e+00  -1.3386839e+00   1.5765128e+00   0.0000000e+00   0.0000000e+00   0.0000000e+00   0.0000000e+00   0.0000000e+00   0.0000000e+00  -1.5321658e-01   0.0000000e+00  -8.5356969e-02  -3.0395572e-01  -2.2835517e-01   1.6736862e-01  -5.4484124e-02  -3.9143839e-03   9.1171316e-02  -3.4868835e-01   2.5136745e-01   0.0000000e+00   0.0000000e+00  -5.8499419e-01   5.5078839e-01   3.0605920e-01  -1.6207821e-01   1.6641473e+00  -5.3548840e-01  -1.0218563e+00  -1.9384773e-01  -7.1158108e-01   3.6894507e-01  -4.6778687e-01  -5.4275025e-01   1.2095721e+00  -8.2612692e-01  -7.0805450e-01   1.1610493e+00   2.5770323e-01  -4.2755736e-01  -3.0370143e-01  -1.2566146e-01   1.1146573e+00   3.0370186e-01   1.2566145e-01  -5.6383467e-01  -1.7739616e-01  -9.7875461e-02   1.0702372e+00   2.2250514e-01  -2.4556419e-02  -5.6534195e-01   9.1922105e-01   9.3663752e-01  -1.1051618e-01   0.0000000e+00   0.0000000e+00   0.0000000e+00   0.0000000e+00   0.0000000e+00   0.0000000e+00   0.0000000e+00   0.0000000e+00   0.0000000e+00   0.0000000e+00  -6.3874135e-02   0.0000000e+00   0.0000000e+00   0.0000000e+00  -6.3874135e-02   0.0000000e+00  -2.7459945e-01  -2.0143575e-01  -1.7269395e-01   0.0000000e+00   0.0000000e+00   1.1607756e-01  -1.2885988e-01   1.4602118e+00  -9.0193489e-01  -8.7010155e-01   4.3828334e-01  -8.5928609e-01  -3.6166021e-01   8.0620151e-01  -6.4230967e-01   2.3585564e-01   2.2956586e-01   8.3951767e-01  -6.5142269e-01  -1.1379687e+00  -1.1251175e+00   1.9507710e+00   1.4868930e-01  -8.5217290e-01   4.3950613e-01  -3.1946034e-02  -2.3597111e-01   0.0000000e+00   5.0159217e-01  -8.9495367e-02   8.5217620e-02   2.7613995e-01   3.3230047e-02  -6.3874135e-02   7.3377078e-02  -1.0567835e-01  -1.4436042e-01   9.8189981e-01   0.0000000e+00   0.0000000e+00   1.5694282e+00  -3.1118863e-01  -6.6958364e-01   1.0113314e+00   1.9638487e-01  -1.3804738e-01  -2.6440145e-02   5.9375530e-02
   6.6870486e-01   6.7872698e-01   0.0000000e+00   0.0000000e+00   6.7872698e-01   0.0000000e+00   2.8503286e-01   0.0000000e+00   1.0045752e+00  -1.5321658e-01   5.5528658e-01   2.4146428e-01   4.3972576e-01   5.9968126e-01   4.9973536e-01  -2.6313129e-02   0.0000000e+00  -1.0770876e-01   4.9491895e-01  -2.0260727e-01  -6.1458910e-01   5.6159090e-01  -4.7946330e-02   9.3601529e-01  -2.5779052e-01   0.0000000e+00   1.0542293e+00  -3.5316274e-01   4.4093345e-01   6.5985555e-01   5.8536146e-01   8.7130182e-01   5.4293582e-01  -5.1462143e-01   4.2215926e-01   6.9590097e-01   5.7340698e-01   3.1061298e-01  -6.7884604e-02   0.0000000e+00   0.0000000e+00   4.3538070e-01   5.7923427e-01   4.2285688e-01   5.0237744e-01   4.4289898e-01   9.5599169e-01   1.0975416e+00   1.1546682e+00   0.0000000e+00   0.0000000e+00   4.4769885e-02  -1.7523588e-01  -5.3104565e-02   0.0000000e+00   1.4839845e+00   8.7615195e-01  -3.4881767e-01   1.5687085e+00  -4.0330012e-01   7.6779360e-01  -1.0748082e+00   5.1516628e-01  -1.3386839e+00   1.5714176e+00   0.0000000e+00   0.0000000e+00   0.0000000e+00   0.0000000e+00   0.0000000e+00   0.0000000e+00  -1.5321658e-01   0.0000000e+00   4.5802280e-01   4.5742162e-01   4.6083284e-01   4.8554074e-01   4.9757897e-01   4.8696403e-01   4.8088401e-01   6.5988362e-03   7.0498034e-01   0.0000000e+00   0.0000000e+00  -4.1769568e-01   3.8294383e-01   1.4100726e-01  -3.6442400e-01   2.8422044e+00  -3.1942331e-01  -8.2805409e-01  -9.2775826e-01  -7.1158108e-01   3.6894507e-01  -4.6778687e-01  -5.4275025e-01   1.2095721e+00  -8.2612692e-01  -1.1845949e-01   1.1610493e+00  -2.8132286e-01  -4.2755736e-01   9.8842575e-02  -4.7437008e-01   5.3166082e-01  -9.8842836e-02   4.7437043e-01  -6.4830689e-01   5.5162125e-01   1.1907089e-02   7.6650319e-01   5.2416086e-02   5.7998631e-01  -5.6534195e-01   9.1922105e-01   9.3663752e-01   4.5165379e-01   0.0000000e+00   0.0000000e+00   0.0000000e+00   0.0000000e+00   0.0000000e+00   0.0000000e+00   0.0000000e+00   0.0000000e+00   0.0000000e+00   0.0000000e+00   5.1432747e-01   0.0000000e+00   0.0000000e+00   0.0000000e+00   5.1432747e-01   0.0000000e+00  -2.7459945e-01  -2.0143575e-01   4.0775333e-01   0.0000000e+00   0.0000000e+00   1.8696484e-01  -1.2885988e-01   1.5122541e+00  -9.0193489e-01  -8.7010155e-01   6.2802177e-01  -3.0364392e-01  -3.6166021e-01   1.1269328e+00   9.7552808e-01  -5.4802240e-01   6.7763473e-01   8.3951767e-01  -6.1285947e-01  -1.1379687e+00  -8.8409029e-01   1.8094918e+00   1.6792313e+00  -8.5217290e-01  -3.5383395e-01   2.6120899e-01   4.1214605e-01   0.0000000e+00   6.4662743e-01  -4.7141428e-01   4.4973854e-01   4.5138425e-01   4.5636673e-01   5.1432747e-01   5.7471254e-01   4.9973428e-01   5.6178633e-01   1.1492986e+00   0.0000000e+00   0.0000000e+00   1.5694282e+00   3.1360181e-01  -6.6958364e-01   1.1507026e+00   4.7385380e-01   3.8424226e-01   3.1434394e-01   4.0762302e-01
   1.1822983e-01   2.0539388e-01   0.0000000e+00   0.0000000e+00   2.0539388e-01   0.0000000e+00  -1.5841525e+00   0.0000000e+00  -1.7250626e+00  -1.5321658e-01   3.7542830e-01   2.4146428e-01  -1.9365406e-01   1.2881240e-01   2.8693602e-02  -6.3594759e-01   0.0000000e+00  -1.0770876e-01  -1.7230133e-01  -2.0260727e-01  -6.1458910e-01   8.9216200e-01  -4.7946330e-02   9.3601529e-01  -2.5779052e-01   0.0000000e+00  -6.6333529e-01  -1.4304421e-02   2.7361770e-01   6.5985555e-01   1.3358357e+00  -1.7978270e+00   2.8528809e-01   1.8172569e+00  -2.9969325e-01   3.0019258e-01   7.0890339e-01   8.9722651e-01  -6.7884604e-02   0.0000000e+00   0.0000000e+00  -1.3897203e-01  -4.8260685e-02   1.1052104e-01  -4.3966028e-02  -2.0410736e-01  -1.8451346e-01   2.1305571e-01  -7.0969428e-02   0.0000000e+00   0.0000000e+00  -8.1355300e-01  -6.3144522e-01   1.2544701e+00   0.0000000e+00  -7.3700978e-01  -6.5241643e-01  -1.8171082e-01  -7.0577173e-01  -4.0330012e-01  -8.4636975e-01   4.0998679e-01  -5.5552632e-01   6.0079001e-01  -7.0006189e-01   0.0000000e+00   0.0000000e+00   0.0000000e+00   0.0000000e+00   0.0000000e+00   0.0000000e+00  -1.5321658e-01   0.0000000e+00   1.4861790e-02   3.7066182e-01   9.1465744e-01   1.5486341e-02   3.5356094e-01   8.4913463e-01   4.4272513e-01   3.7677565e-02  -1.2971696e-01   0.0000000e+00   0.0000000e+00  -2.1943448e-01   1.8403552e-01   6.3478147e-02   7.1573049e-02  -1.3255303e+00   1.7850727e+00   8.5089343e-01  -6.1360834e-01  -7.1158108e-01  -9.9116348e-01   6.8465404e-02   4.9482778e-01  -5.7439128e-01   1.0209822e+00  -3.5242299e-01  -1.0857395e+00   1.6503360e+00   6.4619857e-02   7.4616738e-01   2.7126356e-01  -6.1565431e-02  -7.4616721e-01  -2.7126320e-01  -1.1043195e+00   4.2718305e-01   4.5449891e-01  -2.6226358e-02  -7.0383231e-01  -1.2980108e-01  -1.0339207e+00  -5.0694130e-01  -5.4492972e-01   4.2981600e-01   0.0000000e+00   0.0000000e+00   0.0000000e+00   0.0000000e+00   0.0000000e+00   0.0000000e+00   0.0000000e+00   0.0000000e+00   0.0000000e+00   0.0000000e+00   8.2543906e-02   0.0000000e+00   0.0000000e+00   0.0000000e+00   8.2543906e-02   0.0000000e+00   1.3960406e+00   4.9529497e+00   1.0491567e+00   0.0000000e+00   0.0000000e+00   3.1130233e-01  -1.0476646e+00  -3.5455150e-01  -9.1084899e-01   2.9762083e+00  -9.1258996e-01  -8.1114283e-01  -3.6166021e-01  -7.2134907e-01   1.7319195e+00   4.8769007e-01   8.5090947e-02  -1.1333881e+00  -7.1347005e-01   3.3436163e+00   5.5183699e-02   1.3916941e-01  -8.9187734e-01   1.8329109e+00   3.2302223e-01   9.5866545e-01   2.9858761e-01   0.0000000e+00   2.6682969e-01  -7.1659771e-02  -1.7460916e-01   9.6037363e-01  -1.3426794e-01   8.2543906e-02  -1.3903423e-01  -2.8281848e-02   9.9371024e-02  -1.3136627e+00   0.0000000e+00   0.0000000e+00  -3.4844838e-01   2.9592659e-01   7.8149778e-01  -9.8908426e-01  -2.5870694e-01  -1.0602539e-01  -5.3761628e-01  -4.0495446e-01
   1.5251506e-01   2.5043437e-01   0.0000000e+00   0.0000000e+00   2.5043437e-01   0.0000000e+00  -1.5841525e+00   0.0000000e+00  -7.3246708e-01  -1.5321658e-01   2.8549917e-01   2.4146428e-01  -3.5309105e-02   3.6424683e-01  -7.1895149e-03  -5.5119619e-01   0.0000000e+00  -1.0770876e-01   5.0105431e-02  -2.0260727e-01  -6.1458910e-01   5.6159090e-01  -4.7946330e-02   9.3601529e-01  -2.5779052e-01   0.0000000e+00  -6.6333529e-01  -1.0182374e+00   1.5192908e-02   2.1757949e-01   3.8027738e-01  -5.8458663e-01   2.8528809e-01   6.5131774e-01  -1.0952245e-02  -9.5515820e-02  -6.7453183e-02   5.0615082e-01  -6.7884604e-02   0.0000000e+00   0.0000000e+00  -7.6645382e-02  -2.6170966e-02   1.3750855e-01   4.7524130e-02  -1.3651784e-02  -3.2593905e-02   4.3555475e-01   2.4522237e-01   0.0000000e+00   0.0000000e+00  -7.2884774e-01  -5.0302635e-01   1.2544701e+00   0.0000000e+00  -7.2718908e-01  -6.5886368e-01  -6.5378342e-02  -7.0901501e-01  -4.0330012e-01  -8.9233108e-01   4.0301926e-01  -3.6540246e-01   5.0100182e-01  -7.0567538e-01   0.0000000e+00   0.0000000e+00   0.0000000e+00   0.0000000e+00   0.0000000e+00   0.0000000e+00  -1.5321658e-01   0.0000000e+00  -8.5356969e-02   4.4550677e-02   1.4581042e-01  -1.5564502e-01  -3.1125962e-02   6.4177701e-02  -1.4466358e-01   4.4099556e-01  -3.5257735e-03   0.0000000e+00   0.0000000e+00  -2.5640255e-01   2.2112425e-01   9.4349259e-02   1.1173886e-01  -2.0448218e+00   1.7850727e+00   8.5089343e-01  -6.1360834e-01  -7.1158108e-01  -9.9116348e-01   6.8465404e-02   1.0136167e+00  -5.7439128e-01   1.0209822e+00  -3.5242299e-01  -1.0857395e+00   1.6503360e+00   6.4619857e-02   7.0934841e-01   9.1452551e-01  -9.5062616e-03  -7.0934854e-01  -9.1452587e-01  -1.0954172e+00   2.6506333e-01   9.8358046e-01  -2.6226358e-02  -7.0383231e-01  -5.5509040e-01  -1.0339207e+00  -5.0694130e-01  -5.4492972e-01   5.1670150e-01   0.0000000e+00   0.0000000e+00   0.0000000e+00   0.0000000e+00   0.0000000e+00   0.0000000e+00   0.0000000e+00   0.0000000e+00   0.0000000e+00   0.0000000e+00  -6.2080958e-02   0.0000000e+00   0.0000000e+00   0.0000000e+00  -6.2080958e-02   0.0000000e+00   1.3960406e+00   4.9529497e+00   1.0342419e+00   0.0000000e+00   0.0000000e+00   6.9115726e-01  -1.0476646e+00  -3.5455150e-01  -9.1084899e-01   2.3087087e+00  -9.1258996e-01  -9.0495254e-01  -3.6166021e-01   1.7561117e-01   9.7552808e-01   1.1460778e-01   2.1635351e-01  -1.1333881e+00  -7.1347005e-01   3.3436163e+00  -1.8285864e-01   3.6738969e-01   2.1561863e-01   4.4944977e-01  -5.2227250e-01   9.4487035e-01   2.8836108e-01   0.0000000e+00   2.6682969e-01  -8.9495367e-02   8.5217620e-02   9.3644233e-01   6.6215595e-03  -6.2080958e-02  -2.7486603e-02   9.8992397e-02   1.5647099e-01  -1.3136627e+00   0.0000000e+00   0.0000000e+00  -3.4844838e-01   1.2567256e-01   7.8149778e-01  -9.8908426e-01  -1.4790769e-01   1.8749933e-02  -1.1163617e-01  -5.6706967e-02
   6.6252763e-01   2.6788011e-01   0.0000000e+00   0.0000000e+00   2.6788011e-01   0.0000000e+00  -3.3802892e-01   0.0000000e+00   1.1979602e-02  -1.5321658e-01   7.3514485e-01  -7.0481465e-01   1.2303585e-01   5.9968126e-01  -1.0882394e-01  -1.4777304e+00   0.0000000e+00  -1.0770876e-01   7.1732571e-01  -2.0260727e-01  -6.1458910e-01   1.2227331e+00  -4.7946330e-02   9.3601529e-01  -1.3518284e+00   0.0000000e+00  -6.6333529e-01  -1.3018989e+00   6.9562445e-01  -2.2469657e-01  -4.7727483e-01   3.8600567e-01   8.0058354e-01  -5.1462143e-01   2.7778876e-01  -4.9122422e-01  -7.6418335e-01   7.9945759e-01  -6.7884604e-02   0.0000000e+00   0.0000000e+00  -1.4318299e-02   3.5588141e-01   9.0758109e-01   7.8227348e-01   1.8944749e-01   4.6815946e-01   1.1564827e+00   8.6125498e-01   0.0000000e+00   0.0000000e+00  -1.2132178e+00  -1.3470230e+00   8.1861188e-01   0.0000000e+00  -6.9839994e-01  -6.7610273e-01  -1.7000856e-01  -6.1214496e-01  -4.0330012e-01  -4.8986549e-01   2.3491963e-01  -9.7792743e-01   3.3809967e-01  -6.0693868e-01   0.0000000e+00   0.0000000e+00   0.0000000e+00   0.0000000e+00   0.0000000e+00   0.0000000e+00  -1.5321658e-01   0.0000000e+00  -1.6807224e-01  -2.2022696e-01  -5.1686243e-01  -1.7172166e-01  -2.1842927e-01  -4.9360354e-01  -4.0988048e-01   1.1466257e+00   4.1754961e-01   0.0000000e+00   0.0000000e+00  -5.1092511e-01   4.7647755e-01  -6.9682562e-01   4.2190424e-01  -8.8485767e-01   2.1440242e+00   1.1746102e+00  -9.2775826e-01  -7.1158108e-01  -9.9116348e-01  -4.6778687e-01   9.5002317e-01  -5.7439128e-01   1.0209822e+00  -7.0805450e-01  -7.4706961e-01  -1.5682262e+00   6.4619857e-02   1.8635487e+00  -2.9937558e-01  -1.5747482e+00  -1.8635489e+00   2.9937556e-01  -1.4365350e+00   1.0249877e+00  -7.7681594e-02  -1.5361088e+00  -1.7498861e+00   2.3433255e-01  -1.3347730e+00   9.1922105e-01   9.3663752e-01   6.3331681e-01   0.0000000e+00   0.0000000e+00   0.0000000e+00   0.0000000e+00   0.0000000e+00   0.0000000e+00   0.0000000e+00   0.0000000e+00   0.0000000e+00   0.0000000e+00   1.7213941e-01   0.0000000e+00   0.0000000e+00   0.0000000e+00   1.7213941e-01   0.0000000e+00   5.6072056e-01  -2.0143575e-01   1.1421142e+00   0.0000000e+00   0.0000000e+00   1.0149279e+00  -1.0476646e+00  -5.5628819e-01  -9.1084899e-01   4.6489769e-01  -7.7565212e-01  -3.4931037e-01  -3.6166021e-01   2.7074325e-01   9.7552808e-01   8.1164225e-01   5.6931253e-01  -1.3486248e+00  -2.7784868e-01   5.2742867e-01  -8.9046177e-03  -4.8571901e-01   6.0456839e-01   4.4944977e-01   3.2302223e-01   1.3610492e+00  -6.9098350e-01   0.0000000e+00  -9.1080714e-01  -1.1242024e-01   3.3136154e-01   5.1048724e-01   1.7609237e-01   1.7213941e-01   3.5044919e-01   3.7761980e-01   2.7449260e-01  -9.4709953e-01   0.0000000e+00   0.0000000e+00  -8.8971572e-01   7.4127430e-01  -7.0938973e-01  -8.9574337e-01  -5.8481115e-02   2.8135687e-02   2.2914792e-01   2.9154053e-01
  -2.9712877e-01  -4.3177284e-01   0.0000000e+00   0.0000000e+00  -4.3177284e-01   0.0000000e+00   2.8503286e-01   0.0000000e+00   1.0045752e+00  -1.5321658e-01  -5.2386306e-01  -7.0481465e-01  -1.9365406e-01  -3.4205646e-01  -3.3726301e-01   3.3346604e-01   0.0000000e+00  -1.0770876e-01  -1.7230133e-01  -2.0260727e-01  -6.1458910e-01  -7.6069349e-01  -4.7946330e-02  -7.1577640e-01   2.8922839e-01   0.0000000e+00   1.0542293e+00  -6.6801051e-01  -5.2231951e-01  -6.6697264e-01  -7.7660900e-01   8.7130182e-01  -4.8765508e-01  -5.1462143e-01  -1.5532275e-01  -4.9122422e-01  -4.8045197e-01  -8.6261406e-01  -6.7884604e-02   0.0000000e+00   0.0000000e+00  -2.2009531e-01  -2.0257315e-01  -3.1728409e-01  -1.7990252e-01  -1.9979975e-01   2.3172026e-01  -1.5944647e-01   1.2904533e-01   0.0000000e+00   0.0000000e+00   4.8607990e-01   1.7791204e-01  -5.3104565e-02   0.0000000e+00   1.4373780e+00   6.4074778e-01  -1.3004408e-01   1.5705590e+00  -4.0330012e-01   6.9391361e-01  -1.7405583e+00   6.2694705e-01  -1.3386839e+00   1.5687881e+00   0.0000000e+00   0.0000000e+00   0.0000000e+00   0.0000000e+00   0.0000000e+00   0.0000000e+00  -1.5321658e-01   0.0000000e+00  -2.6597902e-01  -3.8669217e-01  -3.8035041e-01  -2.7782362e-01  -3.9207525e-01  -3.8369044e-01  -4.3072400e-01  -1.5585853e-01  -1.2288677e-01   0.0000000e+00   0.0000000e+00   3.7873818e-01  -4.1608954e-01   9.0235352e-01   5.0377443e-01   3.8314246e-01  -7.5155347e-01  -7.6416623e-01  -9.2775826e-01   6.6614198e-01   3.6894507e-01   2.0443241e+00  -5.4275025e-01   9.6706969e-01  -8.2612692e-01  -7.0805450e-01  -7.4706961e-01  -2.8132286e-01   7.0263682e+00  -2.2550853e+00   1.4590433e-02   1.2732376e+00   2.2550854e+00  -1.4590082e-02   2.3264482e+00  -1.2115226e+00  -1.7179670e-01   1.0819846e+00   1.8287233e+00  -2.6293035e-01   1.8345865e+00   9.1922105e-01   9.3663752e-01  -3.0487041e-01   0.0000000e+00   0.0000000e+00   0.0000000e+00   0.0000000e+00   0.0000000e+00   0.0000000e+00   0.0000000e+00   0.0000000e+00   0.0000000e+00   0.0000000e+00  -3.0510546e-01   0.0000000e+00   0.0000000e+00   0.0000000e+00  -3.0510546e-01   0.0000000e+00  -2.7459945e-01  -2.0143575e-01  -1.8601348e-01   0.0000000e+00   0.0000000e+00   1.0075984e-01  -1.5457417e+00   1.5486581e+00  -8.8957979e-01  -8.7010155e-01   4.9108387e-01   3.6061771e-01  -3.6166021e-01   1.2478108e+00  -6.4230967e-01  -1.3832354e+00  -1.6061518e-01   1.1352069e+00  -5.8588423e-01  -1.1379687e+00  -1.0580442e+00   5.6300681e-01   5.5903661e-01  -8.5217290e-01  -3.8925070e-01  -1.9913096e-02  -4.9087696e-01   0.0000000e+00   1.2267700e-01   5.1003411e-02  -4.2890899e-02   2.7004775e-01  -1.1793019e-01  -3.0510546e-01  -1.6243109e-01  -2.9142995e-01  -3.8395182e-01   1.2148627e+00   0.0000000e+00   0.0000000e+00  -3.4844838e-01  -7.3619135e-01   7.6955609e-01   4.5464420e-01  -1.4817363e-01  -2.7386477e-01  -1.9683219e-01  -1.1474822e-01
   4.4399153e-01   2.8614455e-01   0.0000000e+00   0.0000000e+00   2.8614455e-01   0.0000000e+00   2.8503286e-01   0.0000000e+00  -9.8061597e-01  -1.5321658e-01   6.4521571e-01   2.4146428e-01  -3.5309105e-02   1.2881240e-01   3.3810622e-02  -1.0704573e+00   0.0000000e+00  -1.0770876e-01   2.7251219e-01  -2.0260727e-01  -6.1458910e-01   1.2227331e+00  -4.7946330e-02   9.3601529e-01  -8.0480944e-01   0.0000000e+00  -6.6333529e-01  -7.2799711e-01   6.9562445e-01   2.1757949e-01   3.8027738e-01  -8.2723470e-01   6.2881839e-01   6.5131774e-01  -1.0952245e-02  -9.5515820e-02  -6.7453183e-02   9.9499543e-01  -6.7884604e-02   0.0000000e+00   0.0000000e+00  -7.6645382e-02   1.7592864e-01   5.3168719e-01   3.6915389e-01   4.5933331e-03   1.9540401e-01   6.0502333e-01   2.3548000e-01   0.0000000e+00   0.0000000e+00  -1.1912618e+00  -1.0356467e+00   8.1861188e-01   0.0000000e+00  -7.9538036e-01  -6.7804239e-01  -1.5483808e-01  -7.2233614e-01  -4.0330012e-01   2.7449665e-01   3.8876243e-01  -1.0780881e+00   4.3788790e-01  -7.1712918e-01   0.0000000e+00   0.0000000e+00   0.0000000e+00   0.0000000e+00   0.0000000e+00   0.0000000e+00  -1.5321658e-01   0.0000000e+00  -8.5356969e-02   4.4550677e-02  -1.0912146e-01  -1.6999743e-02   1.0776525e-01  -4.7983106e-02   8.2627080e-02   4.9326466e-01   1.6396432e-01   0.0000000e+00   0.0000000e+00  -2.3398764e-01   1.9863618e-01  -8.4739630e-01   8.7252489e-02  -4.9820296e-01   2.1440242e+00   1.4192953e+00  -9.2775826e-01  -7.1158108e-01  -9.9116348e-01  -4.6778687e-01  -8.7554719e-02  -5.7439128e-01   1.0209822e+00   1.4100137e-01  -7.4706961e-01  -1.5682262e+00   6.4619857e-02   1.8645862e+00  -9.2384377e-01  -1.5764843e+00  -1.8645860e+00   9.2384338e-01  -1.4365350e+00   1.0506030e+00  -7.3744375e-01  -1.5361088e+00  -1.7498861e+00   5.8526952e-01  -1.3347730e+00   9.1922105e-01   9.3663752e-01   4.9582972e-01   0.0000000e+00   0.0000000e+00   0.0000000e+00   0.0000000e+00   0.0000000e+00   0.0000000e+00   0.0000000e+00   0.0000000e+00   0.0000000e+00   0.0000000e+00   1.9499048e-01   0.0000000e+00   0.0000000e+00   0.0000000e+00   1.9499048e-01   0.0000000e+00   5.6072056e-01  -2.0143575e-01   1.0496263e+00   0.0000000e+00   0.0000000e+00   4.3922294e-01   1.0178297e-01  -5.5628819e-01  -9.1084899e-01   4.6489769e-01  -7.7565212e-01  -3.4931037e-01  -3.6166021e-01  -6.2621721e-01   1.7319195e+00   9.4305238e-01   3.0156770e-01  -1.3486248e+00   3.1399352e-01   5.2742867e-01   3.8291075e-01  -7.1393907e-01  -1.2281783e-01   1.1259129e+00   3.2302223e-01   1.3147724e+00  -8.0599064e-01   0.0000000e+00  -3.1566367e-01  -8.9495367e-02   8.5217620e-02   6.0223631e-01   3.6109740e-02   1.9499048e-01   1.1767512e-01   2.5378540e-01   3.5819795e-01  -9.4709953e-01   0.0000000e+00   0.0000000e+00  -8.8971572e-01   5.6540603e-01  -7.0938973e-01  -3.8996321e-01  -1.4741993e-01  -5.9648724e-02  -1.1163617e-01  -5.6706967e-02
  -7.5679936e-03   2.1379366e-01   0.0000000e+00   0.0000000e+00   2.1379366e-01   0.0000000e+00  -9.6109069e-01   0.0000000e+00  -1.7250626e+00  -1.5321658e-01   2.8549917e-01   1.1877432e+00  -3.5309105e-02   5.9968126e-01   3.9052911e-01   2.5336463e-01   0.0000000e+00  -1.0770876e-01  -1.7230133e-01  -2.0260727e-01   2.1510618e+00   5.6159090e-01  -4.7946330e-02   1.1011945e-01  -8.0480944e-01   0.0000000e+00  -6.6333529e-01   9.7167750e-02   2.9330719e-01   2.1757949e-01   5.2050589e-01  -1.7978270e+00   1.9940552e-01   6.5131774e-01  -1.5532275e-01   3.0019258e-01   5.7340698e-01   8.9722651e-01  -6.7884604e-02   0.0000000e+00   0.0000000e+00   6.3187942e-02  -1.0040774e-01  -6.3931802e-02  -2.0478091e-01  -9.8486820e-02  -1.9944827e-01   5.4020006e-02  -2.2111159e-01   0.0000000e+00   0.0000000e+00   9.0651681e-02   4.1237524e-01   1.2544701e+00   0.0000000e+00  -4.4157756e-01   1.0459066e+00  -3.4888416e-03  -6.6757039e-01  -4.0330012e-01  -1.6122653e-01   1.6575068e+00  -1.2873275e+00   7.7136822e-01  -6.6561355e-01   0.0000000e+00   0.0000000e+00   0.0000000e+00   0.0000000e+00   0.0000000e+00   0.0000000e+00  -1.5321658e-01   0.0000000e+00   1.9774992e-01   2.3437776e-01   8.9643169e-01   3.1087081e-01   3.4981742e-01   9.6461465e-01   5.6944989e-01   4.9380155e-01  -2.3072955e-01   0.0000000e+00   0.0000000e+00   4.5616783e-04  -3.6572839e-02   6.1823482e-01  -1.4623750e-01  -1.2174944e+00   1.4893513e+00   1.0955784e+00  -9.2775826e-01  -7.1158108e-01  -9.9116348e-01   2.5624237e-01  -8.7554719e-02  -5.7439128e-01   1.0209822e+00   2.7324600e+00  -1.0857395e+00  -1.5682262e+00   6.4619857e-02   1.7460458e+00   2.1946776e-01  -1.8685430e+00  -1.7460462e+00  -2.1946813e-01  -9.8039159e-01   7.7322565e-01   3.1167033e-01  -1.8398429e+00  -1.6492280e+00  -1.6460160e-01  -9.2857267e-01  -5.0694130e-01  -5.4492972e-01   5.5086171e-01   0.0000000e+00   0.0000000e+00   0.0000000e+00   0.0000000e+00   0.0000000e+00   0.0000000e+00   0.0000000e+00   0.0000000e+00   0.0000000e+00   0.0000000e+00  -9.7586297e-03   0.0000000e+00   0.0000000e+00   0.0000000e+00  -9.7586297e-03   0.0000000e+00   1.3960406e+00  -2.0143575e-01   9.2226270e-01   0.0000000e+00   0.0000000e+00   8.5397333e-01   1.0178297e-01  -5.7749064e-01  -9.1084899e-01   1.1323973e+00  -7.2520135e-01  -9.0495254e-01   3.1579820e+00  -7.2134907e-01   1.7319195e+00   8.3958430e-01  -1.1824143e-01  -1.3486248e+00   9.2473193e-01   9.5645121e-01   4.4699907e-01   1.6908602e-02  -8.9187734e-01   1.8329109e+00  -5.2227250e-01   9.1118077e-01   2.3036104e-01   0.0000000e+00  -4.8599885e-01  -2.0652912e-01  -4.2890899e-02   9.8981339e-01   1.1616311e-02  -9.7586297e-03  -1.5484585e-01  -4.8920914e-02   2.6810389e-02  -1.3136627e+00   0.0000000e+00   0.0000000e+00  -3.4844838e-01   4.9162512e-01  -1.2224198e+00  -4.8330413e-01   1.8119245e-02   5.2980332e-02  -2.8202821e-01  -1.7278947e-01
   9.6637272e-01   1.0673554e+00   0.0000000e+00   0.0000000e+00   1.0673554e+00   0.0000000e+00   9.0809463e-01   0.0000000e+00  -1.7250626e+00  -1.5321658e-01   1.2747197e+00   2.1340221e+00   1.0731056e+00   1.0705501e+00   1.5509751e+00   6.4924822e-01   0.0000000e+00  -1.0770876e-01   7.1732571e-01  -2.0260727e-01   2.1510618e+00   1.2227331e+00  -4.7946330e-02   1.1011945e-01   8.3624731e-01   0.0000000e+00  -6.6333529e-01   1.3019362e+00   1.1926370e+00   1.9866837e+00   1.8477867e+00  -1.7978270e+00   1.1441138e+00   2.9831961e+00   8.5527076e-01   1.8830262e+00   1.5659951e+00   1.7771468e+00  -6.7884604e-02   0.0000000e+00   0.0000000e+00   1.2549521e+00   9.3485044e-01   7.7840120e-01   6.2145860e-01   9.7116701e-01   7.2819287e-01   8.7448741e-01   5.0601561e-01   0.0000000e+00   0.0000000e+00   4.4027765e-01   7.8928958e-01   1.2544701e+00   0.0000000e+00  -2.9176214e-01   1.1179376e+00  -1.1144683e+00  -6.6865865e-01  -4.0330012e-01   4.7010005e-01   1.2421535e+00   6.6917073e-01   1.8067777e+00  -6.4397569e-01   0.0000000e+00   0.0000000e+00   0.0000000e+00   0.0000000e+00   0.0000000e+00   0.0000000e+00  -1.5321658e-01   0.0000000e+00   1.4817244e+00   1.5226342e+00   2.2893472e+00   1.5257199e+00   1.5983254e+00   2.3026238e+00   1.8516300e+00   6.7174172e-02   7.8618475e-01   0.0000000e+00   0.0000000e+00   1.2277272e+00  -1.2678496e+00  -2.0340039e-01  -9.3651514e-01  -1.2174944e+00   1.9991860e+00   1.5528808e+00  -9.2775826e-01   9.7217727e-02  -9.9116348e-01   1.4335551e+00  -8.7554719e-02  -5.7439128e-01   2.4333875e+00   2.3768286e+00  -1.0857395e+00   1.0055804e+00   6.4619857e-02   3.5821507e-01   1.3497380e-01  -6.8668922e-01  -3.5821505e-01  -1.3497381e-01   8.0969346e-02   1.3353984e+00   1.3400018e+00  -3.8953737e-01  -9.2139166e-03   6.9260256e-01   3.1344807e-01  -5.0694130e-01  -5.4492972e-01   1.0670619e+00   0.0000000e+00   0.0000000e+00   0.0000000e+00   0.0000000e+00   0.0000000e+00   0.0000000e+00   0.0000000e+00   0.0000000e+00   0.0000000e+00   0.0000000e+00   1.1873840e+00   0.0000000e+00   0.0000000e+00   0.0000000e+00   1.1873840e+00   0.0000000e+00   1.3960406e+00  -2.0143575e-01   6.5668312e-01   0.0000000e+00   0.0000000e+00   6.9645448e-01   2.4325229e-01  -7.3501331e-01   1.5611832e+00   2.0513245e+00  -7.2520135e-01  -9.0495254e-01   3.1579820e+00  -7.2134907e-01   3.3497573e+00   8.3958430e-01   8.2117173e-01   1.0107949e-01   9.2473193e-01   2.5327385e+00   4.4699907e-01  -7.8186185e-01  -1.1397822e-01   2.3315108e+00  -5.2227250e-01   6.0249133e-01   3.9723452e-01   0.0000000e+00   8.5491293e-01  -9.9129064e-01   7.8788612e-01   8.5820907e-01   9.7009128e-01   1.1873840e+00   8.8194453e-01   1.0174309e+00   1.1245119e+00  -7.0617038e-01   0.0000000e+00   0.0000000e+00  -8.8971572e-01   9.6416704e-01   4.1102265e-01   8.2218781e-01   1.1274755e+00   1.2057718e+00   7.4032405e-01   8.1391177e-01
   6.4506939e-01   9.8369828e-01   0.0000000e+00   0.0000000e+00   9.8369828e-01   0.0000000e+00   9.0809463e-01   0.0000000e+00   1.2527241e+00  -1.5321658e-01   5.5528658e-01   1.1877432e+00   1.2314505e+00   8.3511569e-01   9.8735020e-01   9.1593564e-01   0.0000000e+00  -1.0770876e-01   9.3973247e-01  -2.0260727e-01   1.2291782e+00  -2.6483684e-01  -4.7946330e-02   1.1011945e-01   1.3832662e+00   0.0000000e+00  -6.6333529e-01  -5.6783389e-01   3.0524104e-01   6.5985555e-01  -9.9853510e-02   1.1139499e+00   6.2881839e-01   6.5131774e-01   1.2883823e+00   3.0019258e-01  -4.5754217e-01   2.1284406e-01  -6.7884604e-02   0.0000000e+00   0.0000000e+00   1.1774459e+00   8.1966640e-01   6.4552570e-01   7.4856250e-01   1.2520587e+00   5.4127972e-01   2.6333088e-01   4.4658214e-01   0.0000000e+00   0.0000000e+00   7.9433563e-01   7.7820373e-01  -4.8896278e-01   0.0000000e+00  -2.3634594e-01  -6.1911675e-01   3.4500068e-01  -2.8729319e-01  -4.0330012e-01   1.1194768e+00   1.3697364e+00   1.0163651e+00   1.7946188e-01  -2.9353723e-01   0.0000000e+00   0.0000000e+00   0.0000000e+00   0.0000000e+00   0.0000000e+00   0.0000000e+00  -1.5321658e-01   0.0000000e+00   1.0890808e+00   1.0275277e+00   7.2327364e-01   8.1806918e-01   7.9427582e-01   5.2353232e-01   4.4972960e-01   8.2594894e-01   8.4912804e-01   0.0000000e+00   0.0000000e+00   1.4454666e+00  -1.4862997e+00  -7.2377582e-01  -1.0596968e+00   7.1577912e-01  -9.6761852e-01   1.1464614e+00   4.5446641e-01   2.0328604e+00  -9.9116348e-01   7.0952575e-01  -9.9794575e-01  -5.7439128e-01   5.8627831e-01   1.9871844e+00  -1.0857395e+00   7.3269577e-01   6.4619857e-02  -2.6821601e-01  -1.0223283e+00  -7.5165922e-01   2.6821630e-01   1.0223283e+00   1.1165693e+00   6.8973230e-01  -3.7678293e-01  -5.4330427e-01   5.6155030e-01   1.1577298e+00   1.2989499e+00  -8.8725172e-01  -9.1532116e-01   6.5847139e-01   0.0000000e+00   0.0000000e+00   0.0000000e+00   0.0000000e+00   0.0000000e+00   0.0000000e+00   0.0000000e+00   0.0000000e+00   0.0000000e+00   0.0000000e+00   8.5349098e-01   0.0000000e+00   0.0000000e+00   0.0000000e+00   8.5349098e-01   0.0000000e+00  -2.7459945e-01  -2.0143575e-01   1.3268640e-01   0.0000000e+00   0.0000000e+00   9.6016055e-01   1.0979370e+00  -3.7234021e-01  -3.0101054e-01   1.3838247e+00   6.7847252e-01   5.5811816e-01  -3.6166021e-01   1.4163554e-01  -6.4230967e-01   1.9590999e-01   8.1259911e-01  -6.2377265e-01   1.8715479e+00   1.1884350e+00   1.8586180e+00  -9.0412265e-01  -2.1500401e-01   7.4642115e-01  -5.3314949e-01  -7.9230705e-01   1.9573836e+00   0.0000000e+00   8.4167415e-01  -9.1872748e-01   1.1032189e+00   6.1449156e-02   1.1215635e+00   8.5349098e-01   9.9513142e-01   9.6583320e-01   9.1651316e-01  -8.0476002e-01   0.0000000e+00   0.0000000e+00  -8.8971572e-01   6.0080518e-01   1.4715391e+00   7.8657840e-02   1.1268105e+00   1.1511136e+00   1.2515002e+00   1.2782418e+00
   1.5660172e-01   2.9376911e-01   0.0000000e+00   0.0000000e+00   2.9376911e-01   0.0000000e+00   9.0809463e-01   0.0000000e+00  -2.3616929e-01  -1.5321658e-01   2.8549917e-01   1.1877432e+00   5.9807072e-01  -1.0662203e-01   7.9952537e-01   1.0807399e+00   0.0000000e+00  -1.0770876e-01   5.0105431e-02  -2.0260727e-01   1.2291782e+00  -9.9551296e-02  -4.7946330e-02   9.3601529e-01   8.3624731e-01   0.0000000e+00  -6.6333529e-01   4.0262160e-01   4.4201790e-01   6.5985555e-01   4.5723191e-01  -3.4193855e-01   2.8528809e-01   6.5131774e-01   5.6652976e-01   3.0019258e-01  -4.9304019e-03   4.0838190e-01  -6.7884604e-02   0.0000000e+00   0.0000000e+00   6.5032037e-01   3.7321483e-01   8.6476208e-02   1.6526740e-02   5.6817722e-01   1.2676917e-02  -9.0426261e-01  -9.6629468e-01   0.0000000e+00   0.0000000e+00   6.2058325e-01   9.1928229e-01  -4.8896278e-01   0.0000000e+00  -4.3315580e-01  -5.9586877e-01   2.0625150e+00  -4.5790786e-01  -4.0330012e-01  -8.7761994e-02   1.0206066e+00   3.5685652e-01   7.8245563e-01  -4.9879905e-01   0.0000000e+00   0.0000000e+00   0.0000000e+00   0.0000000e+00   0.0000000e+00   0.0000000e+00  -1.5321658e-01   0.0000000e+00   6.3959484e-01   5.3488347e-01   3.6497634e-01   5.0982739e-01   4.3181261e-01   2.7484117e-01   3.3251497e-01  -5.1891535e-01   1.9255528e-01   0.0000000e+00   0.0000000e+00   1.3598879e+00  -1.4004417e+00  -7.2415382e-01  -1.0246131e+00  -8.3083967e-01   2.7050013e-01   9.0177634e-01   1.5643108e+00   9.0601647e-01  -9.9116348e-01   7.0952575e-01  -9.9794575e-01  -5.7439128e-01   5.8627831e-01   1.9871844e+00  -1.0857395e+00   7.3269577e-01  -4.2755736e-01   2.1446083e-01  -8.9893821e-01  -8.1136074e-01  -2.1446081e-01   8.9893782e-01   4.2069721e-01   6.4106858e-01  -4.5030744e-01  -6.7713012e-01  -5.3409930e-02   8.4737183e-01   4.8876374e-01  -8.8725172e-01  -9.1532116e-01  -1.7353729e-01   0.0000000e+00   0.0000000e+00   0.0000000e+00   0.0000000e+00   0.0000000e+00   0.0000000e+00   0.0000000e+00   0.0000000e+00   0.0000000e+00   0.0000000e+00   5.4923514e-01   0.0000000e+00   0.0000000e+00   0.0000000e+00   5.4923514e-01   0.0000000e+00  -2.7459945e-01  -2.0143575e-01  -5.1624323e-01   0.0000000e+00   0.0000000e+00  -4.8899750e-01   7.4132931e-01  -3.7234021e-01   9.3500552e-01   2.0513245e+00  -9.1258996e-01   1.5268838e+00  -3.6166021e-01  -1.4239681e+00  -6.4230967e-01   2.1788029e-03   2.4307725e-01  -6.2377265e-01   1.6150917e+00   1.3611778e+00   8.3694467e-01  -7.8186185e-01  -1.6697769e+00   1.4534191e+00   3.0126824e-01  -1.2292920e+00   1.4665070e+00   0.0000000e+00   6.6545520e-01  -5.8707879e-01   5.6519352e-01  -2.2747778e-01   6.4287449e-01   5.4923514e-01   3.4039229e-01   4.2577762e-01   4.3622128e-01  -8.0476002e-01   0.0000000e+00   0.0000000e+00  -8.8971572e-01   2.8005264e-01   1.3236711e+00   7.8657840e-02   5.8331193e-01   3.3565718e-01   6.5512803e-01   5.8174677e-01
   1.1599974e+00   6.3183570e-01   0.0000000e+00   0.0000000e+00   6.3183570e-01   0.0000000e+00  -3.3802892e-01   0.0000000e+00   1.1979602e-02  -1.5321658e-01   1.2747197e+00  -7.0481465e-01   4.3972576e-01   1.0705501e+00   2.2229470e-01  -1.6443769e+00   0.0000000e+00  -1.0770876e-01   1.1621392e+00  -2.0260727e-01  -6.1458910e-01   1.8838753e+00  -4.7946330e-02   9.3601529e-01  -1.3518284e+00   0.0000000e+00  -6.6333529e-01  -1.0756871e+00   1.2124736e+00   2.1757949e-01  -1.1223336e-01   3.8600567e-01   1.3158790e+00  -5.1462143e-01   5.6652976e-01  -9.5515820e-02  -4.6760035e-01   1.3860711e+00  -6.7884604e-02   0.0000000e+00   0.0000000e+00   3.3129225e-01   8.0633763e-01   1.4579275e+00   1.2895962e+00   4.9241816e-01   8.9545424e-01   1.7822936e+00   1.3642438e+00   0.0000000e+00   0.0000000e+00  -1.3823763e+00  -1.4864920e+00   8.1861188e-01   0.0000000e+00  -7.1061413e-01  -6.2680693e-01  -2.6402296e-01  -6.3685429e-01  -4.0330012e-01   2.7629685e-01   2.3330820e-01  -9.7946925e-01   5.2317698e-01  -6.2965539e-01   0.0000000e+00   0.0000000e+00   0.0000000e+00   0.0000000e+00   0.0000000e+00   0.0000000e+00  -1.5321658e-01   0.0000000e+00   1.8965343e-01   1.1042346e-01  -2.2795946e-01   2.4218425e-01   1.7441303e-01  -1.5582429e-01   1.7886662e-02   1.7201709e+00   8.3194028e-01   0.0000000e+00   0.0000000e+00  -5.1089128e-01   4.7644362e-01  -6.9684617e-01   4.2185850e-01   2.2108837e-01   1.7054162e+00   1.1746102e+00  -9.2775826e-01  -7.1158108e-01  -9.9116348e-01  -4.6778687e-01   9.5002317e-01  -5.7439128e-01   1.0209822e+00  -7.0805450e-01  -7.4706961e-01  -1.5682262e+00   6.4619857e-02   1.8806242e+00  -5.9320503e-01  -1.6033303e+00  -1.8806239e+00   5.9320465e-01  -1.4365350e+00   1.4749523e+00  -7.7681594e-02  -1.5361088e+00  -1.7498861e+00   6.9156090e-01  -1.3347730e+00   9.1922105e-01   9.3663752e-01  -1.0425260e-01   0.0000000e+00   0.0000000e+00   0.0000000e+00   0.0000000e+00   0.0000000e+00   0.0000000e+00   0.0000000e+00   0.0000000e+00   0.0000000e+00   0.0000000e+00   5.7354764e-01   0.0000000e+00   0.0000000e+00   0.0000000e+00   5.7354764e-01   0.0000000e+00   5.6072056e-01  -2.0143575e-01  -7.6798431e-02   0.0000000e+00   0.0000000e+00   1.7146980e+00  -1.0476646e+00  -5.5628819e-01  -9.1084899e-01   4.6489769e-01  -7.7565212e-01  -9.0495254e-01   1.6390347e+00   2.7074325e-01   1.7844468e+00   1.6468552e+00   9.9196259e-01  -1.3486248e+00  -2.7784868e-01   5.2742867e-01   3.2069228e-01  -4.8571901e-01   6.0456839e-01   4.4944977e-01   1.1683169e+00  -8.6704280e-01   1.5929147e+00   0.0000000e+00  -9.1080714e-01  -3.7004822e-01   5.6519352e-01   4.8715899e-01   4.6002629e-01   5.7354764e-01   7.4286912e-01   8.0416051e-01   6.5213729e-01  -9.4709953e-01   0.0000000e+00   0.0000000e+00  -8.8971572e-01   1.2138156e+00  -7.0938973e-01  -8.9574337e-01   2.5251049e-01   3.2847984e-01   5.6993201e-01   5.8174677e-01
   9.1554642e-01   1.2433758e+00   0.0000000e+00   0.0000000e+00   1.2433758e+00   0.0000000e+00   2.1542182e+00   0.0000000e+00   1.2527241e+00  -1.5321658e-01   8.2507399e-01   3.0803011e+00   1.7064854e+00   8.3511569e-01   1.3775167e+00   1.1394958e+00   0.0000000e+00  -1.0770876e-01   1.1621392e+00  -2.0260727e-01   1.2291782e+00  -2.6483684e-01  -4.7946330e-02   1.1011945e-01   2.4773041e+00   0.0000000e+00  -6.6333529e-01  -4.0293339e-01   4.1847239e-01   1.1021316e+00   9.6958348e-02   1.1139499e+00   8.8646611e-01   1.8172569e+00   1.7214938e+00   6.9590097e-01  -2.9763965e-01   4.0838190e-01  -6.7884604e-02   0.0000000e+00   0.0000000e+00   1.7137336e+00   1.1846666e+00   7.9299069e-01   8.9252205e-01   1.6860568e+00   8.1435539e-01   3.7254708e-01   5.2933621e-01   0.0000000e+00   0.0000000e+00   1.1144277e+00   1.2257380e+00  -4.8896278e-01   0.0000000e+00  -1.5164224e-01  -5.6714844e-01   2.4239490e-01  -2.8732845e-01  -4.0330012e-01   8.1407504e-01   1.4181115e+00   2.0199646e+00   1.7946188e-01  -2.9147378e-01   0.0000000e+00   0.0000000e+00   0.0000000e+00   0.0000000e+00   0.0000000e+00   0.0000000e+00  -1.5321658e-01   0.0000000e+00   1.6315533e+00   1.4414758e+00   1.1637836e+00   1.3069024e+00   1.1770619e+00   9.2607722e-01   8.2684665e-01   6.5007112e-01   1.1575735e+00   0.0000000e+00   0.0000000e+00   2.0732278e+00  -2.1161098e+00  -9.0360665e-01  -1.2801976e+00   3.2912451e-01  -8.9639162e-01   1.1464614e+00   4.5446641e-01   2.0328604e+00  -9.9116348e-01   1.8868384e+00  -9.9794575e-01  -5.7439128e-01   1.9986835e+00   1.9871844e+00  -1.0857395e+00   2.0195989e+00   6.4619857e-02  -8.8803539e-01  -5.9988631e-01  -2.1806338e-01   8.8803513e-01   5.9988593e-01   1.5852185e+00   6.8926195e-01   4.2001984e-01   1.8184847e-01   1.4078818e+00   1.1737612e+00   1.9594545e+00  -8.8725172e-01  -9.1532116e-01   1.0763500e+00   0.0000000e+00   0.0000000e+00   0.0000000e+00   0.0000000e+00   0.0000000e+00   0.0000000e+00   0.0000000e+00   0.0000000e+00   0.0000000e+00   0.0000000e+00   1.2120553e+00   0.0000000e+00   0.0000000e+00   0.0000000e+00   1.2120553e+00   0.0000000e+00  -2.7459945e-01  -2.0143575e-01   2.6369019e-01   0.0000000e+00   0.0000000e+00   7.3811867e-01   1.0979370e+00  -1.2863989e-01  -3.0101054e-01   2.3027521e+00   2.2695350e+00   5.5811816e-01  -3.6166021e-01  -2.4976549e-01  -6.4230967e-01   1.9590999e-01   1.1279238e+00   1.0107949e-01   1.8715479e+00   2.5919793e+00   2.0966602e+00  -9.0412265e-01  -5.7869733e-01   1.0433926e+00  -5.3314949e-01  -5.2839377e-01   1.7842606e+00   0.0000000e+00   1.9389975e+00  -1.1958183e+00   1.3986223e+00   1.5916555e-01   1.4552587e+00   1.2120553e+00   1.3413102e+00   1.3510958e+00   1.3307017e+00  -8.0476002e-01   0.0000000e+00   0.0000000e+00  -8.8971572e-01   3.9754243e-01   2.3402016e+00   1.0902182e+00   1.6146705e+00   1.7910012e+00   1.7626763e+00   1.7425717e+00
   1.2070229e+00   1.5702788e+00   0.0000000e+00   0.0000000e+00   1.5702788e+00   0.0000000e+00   1.5311564e+00   0.0000000e+00   1.2527241e+00  -1.5321658e-01   1.1847905e+00   1.1877432e+00   1.7064854e+00   1.3059846e+00   1.5594384e+00   8.1750085e-01   0.0000000e+00  -1.0770876e-01   1.3845460e+00  -2.0260727e-01   1.2291782e+00   3.9630535e-01  -4.7946330e-02   1.1011945e-01   1.9302851e+00   0.0000000e+00  -6.6333529e-01  -5.2256349e-01   1.0485524e+00   1.5444077e+00   5.7344927e-01   1.1139499e+00   1.2299964e+00   6.5131774e-01   1.7214938e+00   1.0916094e+00   8.9491997e-02   8.9722651e-01  -6.7884604e-02   0.0000000e+00   0.0000000e+00   1.6779894e+00   1.4016754e+00   1.2141572e+00   1.2558855e+00   1.7284146e+00   9.9893790e-01   5.1738343e-01   6.2138969e-01   0.0000000e+00   0.0000000e+00   5.8841375e-01   7.2689814e-01   3.8275366e-01   0.0000000e+00  -2.0148680e-01  -5.6959276e-01   6.9613469e-01  -2.7105173e-01  -4.0330012e-01   5.3082564e-01   1.4760122e+00   1.1418095e+00   3.9268460e-01  -2.8452340e-01   0.0000000e+00   0.0000000e+00   0.0000000e+00   0.0000000e+00   0.0000000e+00   0.0000000e+00  -1.5321658e-01   0.0000000e+00   1.6315533e+00   1.6196117e+00   1.2821735e+00   1.4447770e+00   1.4757917e+00   1.1516015e+00   1.1813553e+00   6.8026015e-01   1.3598519e+00   0.0000000e+00   0.0000000e+00   1.9852707e+00  -2.0278657e+00  -9.5353040e-01  -1.2527110e+00  -5.7530339e-02  -1.0388454e+00   1.8484487e+00   1.7788225e+00   2.0328604e+00  -9.9116348e-01   7.0952575e-01  -4.7915669e-01  -5.7439128e-01   5.8627831e-01   1.9871844e+00  -1.0857395e+00   7.3269577e-01   5.5679709e-01  -1.2748508e-01  -8.8518099e-01  -7.5189062e-01   1.2748469e-01   8.8518097e-01   8.9770457e-01   1.3175931e+00   2.2582312e-01  -4.0947836e-01   6.3649191e-01   1.5351730e+00   1.2989499e+00  -6.7472542e-01  -7.0954781e-01   1.2619781e+00   0.0000000e+00   0.0000000e+00   0.0000000e+00   0.0000000e+00   0.0000000e+00   0.0000000e+00   0.0000000e+00   0.0000000e+00   0.0000000e+00   0.0000000e+00   1.4453854e+00   0.0000000e+00   0.0000000e+00   0.0000000e+00   1.4453854e+00   0.0000000e+00   5.6072056e-01  -2.0143575e-01   4.8272856e-01   0.0000000e+00   0.0000000e+00   9.1415565e-01   1.5960136e+00  -3.7234021e-01   9.3500552e-01   1.3838247e+00  -7.2520135e-01   2.1557545e+00  -3.6166021e-01  -2.4976549e-01  -6.4230967e-01   3.2732012e-01   1.3079488e+00  -6.2377265e-01   2.1280041e+00   1.1884350e+00   2.2504334e+00  -9.0412265e-01  -1.8974756e-01   7.4642115e-01   3.6434157e-01  -3.2681908e-01   1.8684669e+00   0.0000000e+00   1.1132105e+00  -1.1958183e+00   1.3986223e+00   4.9249984e-01   1.4433031e+00   1.4453854e+00   1.5004576e+00   1.5574864e+00   1.5135150e+00  -6.9264817e-01   0.0000000e+00   0.0000000e+00  -8.8971572e-01   1.2601687e+00   1.4715391e+00   1.7199873e-01   1.6151582e+00   1.8705041e+00   1.6774803e+00   1.6845305e+00
   1.0353141e+00   1.5206568e+00   0.0000000e+00   0.0000000e+00   1.5206568e+00   0.0000000e+00   9.0809463e-01   0.0000000e+00   1.2527241e+00  -1.5321658e-01   9.1500312e-01   1.1877432e+00   1.5481405e+00   1.3059846e+00   1.2482433e+00   7.3693354e-01   0.0000000e+00  -1.0770876e-01   1.3845460e+00  -2.0260727e-01   1.2291782e+00   6.5734253e-02  -4.7946330e-02   1.1011945e-01   1.3832662e+00   0.0000000e+00  -6.6333529e-01  -7.9170685e-01   5.6366536e-01   1.1021316e+00   1.9622711e-01   1.1139499e+00   9.7234869e-01   1.8172569e+00   1.5771233e+00   6.9590097e-01  -2.1698737e-01   5.0615082e-01  -6.7884604e-02   0.0000000e+00   0.0000000e+00   1.4873115e+00   1.1494232e+00   1.0484074e+00   1.2034155e+00   1.5791424e+00   8.4789454e-01   7.1239544e-01   9.8960249e-01   0.0000000e+00   0.0000000e+00   5.3041321e-01   5.3343734e-01   8.1861188e-01   0.0000000e+00  -2.1752028e-01  -6.2943214e-01   3.3239204e-01  -2.8594703e-01  -4.0330012e-01   1.5082061e+00   1.2996251e+00   1.2953691e+00   3.0398395e-01  -2.9193702e-01   0.0000000e+00   0.0000000e+00   0.0000000e+00   0.0000000e+00   0.0000000e+00   0.0000000e+00  -1.5321658e-01   0.0000000e+00   1.4505274e+00   1.5431691e+00   1.3843149e+00   1.1165673e+00   1.2412612e+00   1.0991994e+00   8.3534216e-01   1.2546953e+00   1.2572577e+00   0.0000000e+00   0.0000000e+00   1.4454655e+00  -1.4862986e+00  -7.2331048e-01  -1.0596962e+00   1.1564519e+00  -5.2901076e-01   1.1464614e+00   4.5446641e-01   2.0328604e+00  -9.9116348e-01   7.0952575e-01  -9.9794575e-01  -5.7439128e-01   5.8627831e-01   1.9871844e+00  -1.0857395e+00   7.3269577e-01   6.4619857e-02  -1.2542477e-01  -1.2431171e+00  -8.2654989e-01   1.2542479e-01   1.2431171e+00   9.6392981e-01   1.1396968e+00  -3.7678293e-01  -5.4330427e-01   5.6155030e-01   1.6149578e+00   1.2989499e+00   9.1922105e-01   9.3663752e-01   1.4996629e+00   0.0000000e+00   0.0000000e+00   0.0000000e+00   0.0000000e+00   0.0000000e+00   0.0000000e+00   0.0000000e+00   0.0000000e+00   0.0000000e+00   0.0000000e+00   1.2548987e+00   0.0000000e+00   0.0000000e+00   0.0000000e+00   1.2548987e+00   0.0000000e+00   5.6072056e-01  -2.0143575e-01   8.4373663e-01   0.0000000e+00   0.0000000e+00   1.2541562e+00   1.0979370e+00  -3.7234021e-01   9.3500552e-01   1.3838247e+00  -7.2520135e-01   5.5811816e-01  -3.6166021e-01   5.3303657e-01   1.1408199e-01   1.9590999e-01   1.2525802e+00  -6.2377265e-01   1.8715479e+00   1.1884350e+00   1.8586180e+00  -9.0412265e-01   1.4868930e-01   1.4228843e+00  -5.3314949e-01   1.5910584e-01   1.6836683e+00   0.0000000e+00   8.4167415e-01  -1.1071681e+00   1.3022129e+00   7.8880972e-01   1.3182837e+00   1.2548987e+00   1.3875512e+00   1.3872141e+00   1.4267211e+00  -8.0476002e-01   0.0000000e+00   0.0000000e+00  -8.8971572e-01   1.0733465e+00   1.4715391e+00   7.8657840e-02   1.4154534e+00   1.7794071e+00   1.3366962e+00   1.5104068e+00
  -3.2623473e-01  -4.1478713e-01   0.0000000e+00   0.0000000e+00  -4.1478713e-01   0.0000000e+00   2.8503286e-01   0.0000000e+00   1.0045752e+00  -1.5321658e-01  -5.2386306e-01   2.4146428e-01  -1.9365406e-01  -3.4205646e-01  -2.5067086e-01   5.3730089e-01   0.0000000e+00  -1.0770876e-01  -3.9470809e-01  -2.0260727e-01  -6.1458910e-01  -7.6069349e-01  -4.7946330e-02   9.3601529e-01  -2.5779052e-01   0.0000000e+00   1.0542293e+00  -6.6848511e-01  -5.9276418e-01  -6.6697264e-01  -7.7660900e-01   8.7130182e-01  -4.8765508e-01  -5.1462143e-01  -1.5532275e-01  -4.9122422e-01  -4.8045197e-01  -8.6261406e-01  -6.7884604e-02   0.0000000e+00   0.0000000e+00  -2.2009531e-01  -2.9005558e-01  -6.3920157e-01  -4.5979857e-01  -1.9979975e-01   3.6443774e-02  -2.7272957e-01   3.6991909e-02   0.0000000e+00   0.0000000e+00   5.4570980e-01   3.2048158e-01  -5.3104565e-02   0.0000000e+00   1.4695380e+00   8.2508885e-01  -4.3994262e-01   1.5637258e+00  -4.0330012e-01   5.3959831e-01  -1.1089360e+00   5.0475019e-01  -1.3386839e+00   1.5683127e+00   0.0000000e+00   0.0000000e+00   0.0000000e+00   0.0000000e+00   0.0000000e+00   0.0000000e+00  -1.5321658e-01   0.0000000e+00  -2.6597902e-01  -3.8669217e-01  -3.8035041e-01  -3.5518607e-01  -4.6526392e-01  -4.4931018e-01  -5.4796580e-01  -1.1623878e+00  -1.4981201e-01   0.0000000e+00   0.0000000e+00  -4.2762990e-01   3.9291048e-01   1.5018602e-01  -3.5463311e-01   9.6294912e-01  -5.3548840e-01  -2.4083720e-01  -9.2775826e-01  -7.1158108e-01   3.6894507e-01  -4.6778687e-01  -5.4275025e-01   1.2095721e+00  -8.2612692e-01  -1.1845949e-01   1.1610493e+00  -2.8132286e-01  -4.2755736e-01  -2.1499281e-01   1.8409085e-01   9.2540130e-01   2.1499283e-01  -1.8409050e-01  -5.2592473e-01  -3.4830825e-01   1.1907089e-02   7.6650319e-01   5.2416086e-02  -3.3446980e-01  -5.6534195e-01   9.1922105e-01   9.3663752e-01  -3.0800319e-01   0.0000000e+00   0.0000000e+00   0.0000000e+00   0.0000000e+00   0.0000000e+00   0.0000000e+00   0.0000000e+00   0.0000000e+00   0.0000000e+00   0.0000000e+00  -2.8848849e-01   0.0000000e+00   0.0000000e+00   0.0000000e+00  -2.8848849e-01   0.0000000e+00  -2.7459945e-01  -2.0143575e-01  -1.9068838e-01   0.0000000e+00   0.0000000e+00  -8.0079785e-01  -1.2885988e-01   1.5122541e+00  -9.0193489e-01  -8.7010155e-01   4.6585850e-01  -8.5928609e-01  -3.6166021e-01   1.5088204e+00  -6.4230967e-01  -1.3832354e+00  -1.6567176e-01   8.3951767e-01  -6.1285947e-01  -1.1379687e+00  -1.0900884e+00   1.8094918e+00   8.6723591e-01  -8.5217290e-01  -1.1991287e+00  -1.9913096e-02  -4.9087696e-01   0.0000000e+00   6.4662743e-01   5.1003411e-02  -4.2890899e-02   2.7004775e-01  -1.1793019e-01  -2.8848849e-01  -2.1012721e-01  -3.1378894e-01  -3.7807043e-01   1.1492986e+00   0.0000000e+00   0.0000000e+00   1.5694282e+00  -6.3148144e-01  -6.6958364e-01   1.1507026e+00  -1.4812929e-01  -2.7386477e-01  -1.9683219e-01  -1.1474822e-01
   5.4275982e-01   7.3679801e-01   0.0000000e+00   0.0000000e+00   7.3679801e-01   0.0000000e+00  -1.5841525e+00   0.0000000e+00  -2.3616929e-01  -1.5321658e-01   6.4521571e-01   2.4146428e-01   2.8138081e-01   8.3511569e-01   2.3614834e-01  -6.8521772e-01   0.0000000e+00  -1.0770876e-01   4.9491895e-01  -2.0260727e-01  -6.1458910e-01   8.9216200e-01  -4.7946330e-02   9.3601529e-01  -2.5779052e-01   0.0000000e+00  -6.6333529e-01  -1.0324893e+00   2.7361770e-01   6.5985555e-01   7.2006208e-01  -3.4193855e-01   6.2881839e-01   6.5131774e-01   2.7778876e-01   3.0019258e-01   2.0860960e-01   7.9945759e-01  -6.7884604e-02   0.0000000e+00   0.0000000e+00   2.3322073e-01   3.0358585e-01   5.4039030e-01   5.0237744e-01   3.1903333e-01   2.7679755e-01   8.8868642e-01   7.9754213e-01   0.0000000e+00   0.0000000e+00  -8.0792384e-01  -7.0601752e-01   1.6903283e+00   0.0000000e+00  -7.1729613e-01  -6.5510156e-01  -2.1757561e-01  -7.0648473e-01  -4.0330012e-01  -1.0689175e-01   3.3036378e-01  -2.4503503e-01   5.0100182e-01  -7.0003932e-01   0.0000000e+00   0.0000000e+00   0.0000000e+00   0.0000000e+00   0.0000000e+00   0.0000000e+00  -1.5321658e-01   0.0000000e+00   2.7666280e-01   5.7317232e-01   7.2680215e-01   1.4379263e-01   4.2971399e-01   5.6955902e-01   2.5707325e-01   9.6227207e-01   3.9752503e-01   0.0000000e+00   0.0000000e+00  -2.5640255e-01   2.2112425e-01   9.4349259e-02   1.1173886e-01  -2.0448218e+00   1.7850727e+00   8.5089343e-01  -6.1360834e-01  -7.1158108e-01  -9.9116348e-01   6.8465404e-02   1.9240077e+00  -5.7439128e-01   1.0209822e+00  -3.5242299e-01  -1.0857395e+00   1.6503360e+00   6.4619857e-02   8.0701421e-01   1.3572151e+00  -1.4759833e-01  -8.0701377e-01  -1.3572151e+00  -1.1190314e+00   7.1502780e-01   1.9120335e+00  -2.6226358e-02  -7.0383231e-01  -5.5509040e-01  -1.0339207e+00   9.1922105e-01   9.3663752e-01   1.3863573e+00   0.0000000e+00   0.0000000e+00   0.0000000e+00   0.0000000e+00   0.0000000e+00   0.0000000e+00   0.0000000e+00   0.0000000e+00   0.0000000e+00   0.0000000e+00   3.3932715e-01   0.0000000e+00   0.0000000e+00   0.0000000e+00   3.3932715e-01   0.0000000e+00   1.3960406e+00   4.9529497e+00   1.8346150e+00   0.0000000e+00   0.0000000e+00   1.0691728e+00  -1.0476646e+00  -3.5455150e-01  -9.1084899e-01   2.3087087e+00  -9.1258996e-01  -9.0495254e-01  -3.6166021e-01   9.8559383e-01   9.7552808e-01   1.1460778e-01   5.7566044e-01  -1.1333881e+00  -7.1347005e-01   3.3436163e+00  -1.8285864e-01   4.2172772e-01   9.4300526e-01   4.4944977e-01  -5.2227250e-01   2.0843930e+00  -8.5487645e-01   0.0000000e+00   2.6682969e-01  -3.5021578e-01   3.3136154e-01   1.2354384e+00   2.7760739e-01   3.3932715e-01   3.6493386e-01   4.6361591e-01   5.7636732e-01  -1.3136627e+00   0.0000000e+00   0.0000000e+00  -3.4844838e-01   5.9821403e-01   7.8149778e-01  -9.8908426e-01   1.4073560e-01   4.2178528e-01   5.8755877e-02   1.7545803e-01
   8.8180713e-01   1.2111040e+00   0.0000000e+00   0.0000000e+00   1.2111040e+00   0.0000000e+00   2.1542182e+00   0.0000000e+00   1.2527241e+00  -1.5321658e-01   1.0049323e+00   4.0265800e+00   1.5481405e+00   5.9968126e-01   1.6462078e+00   1.2936153e+00   0.0000000e+00  -1.0770876e-01   7.1732571e-01  -2.0260727e-01   1.2291782e+00   2.3101980e-01  -4.7946330e-02   9.3601529e-01   2.4773041e+00   0.0000000e+00  -6.6333529e-01   8.0911737e-01   5.9973936e-01   1.9866837e+00   1.2932553e+00   1.1139499e+00   9.7234869e-01  -5.1462143e-01   1.4327528e+00   1.4873178e+00   6.7430840e-01   7.0168867e-01  -6.7884604e-02   0.0000000e+00   0.0000000e+00   1.6514065e+00   1.1445433e+00   4.4702872e-01   5.3187185e-01   1.5208886e+00   5.0574127e-01  -3.5972484e-01  -1.9779099e-01   0.0000000e+00   0.0000000e+00   1.1263741e+00   1.3875135e+00  -5.3104565e-02   0.0000000e+00   3.0377984e-01  -1.6366335e-01   1.9397534e+00   2.4211120e-01  -4.0330012e-01  -4.5398462e+00   2.5266281e+00   8.3862018e-01  -2.9149255e-01   2.0175539e-01   0.0000000e+00   0.0000000e+00   0.0000000e+00   0.0000000e+00   0.0000000e+00   0.0000000e+00  -1.5321658e-01   0.0000000e+00   1.7327319e+00   1.7323989e+00   1.5146465e+00   1.6372106e+00   1.6786182e+00   1.4534164e+00   1.6309059e+00   1.3294905e-02   1.0282527e+00   0.0000000e+00   0.0000000e+00   2.1100098e+00  -2.1530119e+00  -9.1250565e-01  -1.3100863e+00  -4.9820296e-01  -2.4171882e-01  -2.5573358e-01   2.3492539e+00   3.0122964e+00  -9.9116348e-01   7.0952575e-01  -9.9794575e-01   2.5695633e+00   5.8627831e-01   2.3428158e+00  -1.0857395e+00   4.3116575e-01   5.5679709e-01  -5.2009403e-01  -3.2219870e-01  -8.5620767e-01   5.2009447e-01   3.2219905e-01   1.6059016e+00   9.2578590e-01   8.1230480e-01  -5.7938648e-01   1.0107207e+00   1.0290295e+00   2.0031518e+00  -2.4679157e+00  -2.3557333e+00   7.8005933e-01   0.0000000e+00   0.0000000e+00   0.0000000e+00   0.0000000e+00   0.0000000e+00   0.0000000e+00   0.0000000e+00   0.0000000e+00   0.0000000e+00   0.0000000e+00   1.2545935e+00   0.0000000e+00   0.0000000e+00   0.0000000e+00   1.2545935e+00   0.0000000e+00   5.6072056e-01  -2.0143575e-01   2.0550364e-02   0.0000000e+00   0.0000000e+00  -2.2826391e-01   5.0732721e+00   2.2796166e-02  -3.0101054e-01   1.6192360e-01   4.9108387e-01   1.1790359e+00  -3.6166021e-01  -6.4116607e-01  -6.4230967e-01   5.2781965e-01   9.4903606e-01  -6.2377265e-01   1.9202734e+00   3.1800574e+00   2.4042067e+00   1.4758874e+00  -9.4239024e-01  -7.5683026e-01   4.2741471e-01  -1.0805478e+00   2.1423091e+00   0.0000000e+00   2.8583368e+00  -1.1839716e+00   1.2037744e+00   1.0768992e-01   1.3525368e+00   1.2545935e+00   1.1597516e+00   1.2255415e+00   1.3873798e+00  -8.3498767e-01   0.0000000e+00   0.0000000e+00   1.3415297e+00   4.0067223e-01   1.7367717e+00   1.5882335e+00   1.5371723e+00   1.5155017e+00   1.6774803e+00   1.3943243e+00
   1.1425392e+00   1.4893641e+00   0.0000000e+00   0.0000000e+00   1.4893641e+00   0.0000000e+00   9.0809463e-01   0.0000000e+00   1.2527241e+00  -1.5321658e-01   1.0948614e+00   1.1877432e+00   1.5481405e+00   1.3059846e+00   1.3844741e+00   6.6504630e-01   0.0000000e+00  -1.0770876e-01   1.3845460e+00  -2.0260727e-01   1.2291782e+00   3.9630535e-01  -4.7946330e-02   1.1011945e-01   1.3832662e+00   0.0000000e+00  -6.6333529e-01  -6.5034177e-01   8.2208968e-01   1.5444077e+00   6.8264539e-01   1.1139499e+00   1.1441138e+00   6.5131774e-01   1.5771233e+00   1.0916094e+00   1.7820990e-01   7.9945759e-01  -6.7884604e-02   0.0000000e+00   0.0000000e+00   1.4873115e+00   1.2235346e+00   1.1389527e+00   1.2034155e+00   1.5791424e+00   9.8546079e-01   9.1387396e-01   9.8960249e-01   0.0000000e+00   0.0000000e+00   4.6067310e-01   5.3343734e-01   3.8275366e-01   0.0000000e+00  -2.4045304e-01  -6.0688580e-01   1.6140004e-01  -2.9050707e-01  -4.0330012e-01   1.2391241e+00   1.1780462e+00   1.0138383e+00   6.6987408e-01  -2.9298679e-01   0.0000000e+00   0.0000000e+00   0.0000000e+00   0.0000000e+00   0.0000000e+00   0.0000000e+00  -1.5321658e-01   0.0000000e+00   1.4505274e+00   1.5431691e+00   1.3843149e+00   1.2350634e+00   1.3598802e+00   1.2059847e+00   1.0266316e+00   9.5026421e-01   1.2832337e+00   0.0000000e+00   0.0000000e+00   1.4984401e+00  -1.5394461e+00  -8.3874820e-01  -1.0807308e+00   7.1577912e-01  -7.6605246e-01   1.3590788e+00   4.5446641e-01   2.0328604e+00  -9.9116348e-01   7.0952575e-01  -4.7915669e-01  -5.7439128e-01   5.8627831e-01   1.9871844e+00  -1.0857395e+00   7.3269577e-01   6.4619857e-02  -1.2542477e-01  -8.3344580e-01  -8.2654989e-01   1.2542479e-01   8.3344541e-01   9.6392981e-01   1.1396968e+00   1.5229891e-01  -5.4330427e-01   5.6155030e-01   1.3544051e+00   1.2989499e+00  -6.7472542e-01  -7.0954781e-01   1.4498856e+00   0.0000000e+00   0.0000000e+00   0.0000000e+00   0.0000000e+00   0.0000000e+00   0.0000000e+00   0.0000000e+00   0.0000000e+00   0.0000000e+00   0.0000000e+00   1.2548987e+00   0.0000000e+00   0.0000000e+00   0.0000000e+00   1.2548987e+00   0.0000000e+00   5.6072056e-01  -2.0143575e-01   7.9371688e-01   0.0000000e+00   0.0000000e+00   1.1948348e+00   1.0979370e+00  -3.7234021e-01   9.3500552e-01   1.3838247e+00  -7.2520135e-01   1.1137604e+00  -3.6166021e-01   1.4163554e-01   1.6660919e-01   1.9590999e-01   1.2202743e+00  -6.2377265e-01   1.8715479e+00   1.1884350e+00   1.8586180e+00  -9.0412265e-01   5.6289531e-01   7.4642115e-01  -5.3314949e-01  -1.2370502e-01   2.0601963e+00   0.0000000e+00   8.4167415e-01  -1.1071681e+00   1.3022129e+00   5.1580467e-01   1.3335942e+00   1.2548987e+00   1.3875512e+00   1.4216126e+00   1.3650088e+00  -8.0476002e-01   0.0000000e+00   0.0000000e+00  -8.8971572e-01   1.0733465e+00   1.4715391e+00   7.8657840e-02   1.4378016e+00   1.6883101e+00   1.3366962e+00   1.5104068e+00
   6.4506939e-01   1.0026940e+00   0.0000000e+00   0.0000000e+00   1.0026940e+00   0.0000000e+00   9.0809463e-01   0.0000000e+00   1.2527241e+00  -1.5321658e-01   5.5528658e-01   1.1877432e+00   1.2314505e+00   8.3511569e-01   9.8735020e-01   9.1593564e-01   0.0000000e+00  -1.0770876e-01   9.3973247e-01  -2.0260727e-01   1.2291782e+00  -2.6483684e-01  -4.7946330e-02   1.1011945e-01   1.3832662e+00   0.0000000e+00  -6.6333529e-01  -6.6721555e-01   3.0524104e-01   6.5985555e-01  -9.9853510e-02   1.1139499e+00   6.2881839e-01   6.5131774e-01   1.2883823e+00   3.0019258e-01  -4.5754217e-01   2.1284406e-01  -6.7884604e-02   0.0000000e+00   0.0000000e+00   1.1774459e+00   8.1966640e-01   6.4552570e-01   7.4856250e-01   1.2520587e+00   5.4127972e-01   2.6333088e-01   4.4658214e-01   0.0000000e+00   0.0000000e+00   6.5172925e-01   7.7820373e-01  -5.3104565e-02   0.0000000e+00  -2.3602045e-01  -6.1958466e-01   3.4332614e-01  -2.8712515e-01  -4.0330012e-01   1.2709497e+00   1.3686546e+00   1.0202458e+00   1.7946188e-01  -2.9333543e-01   0.0000000e+00   0.0000000e+00   0.0000000e+00   0.0000000e+00   0.0000000e+00   0.0000000e+00  -1.5321658e-01   0.0000000e+00   1.0890808e+00   1.0275277e+00   7.2327364e-01   8.1806918e-01   7.9427582e-01   5.2353232e-01   4.4972960e-01   7.9981471e-01   8.4912804e-01   0.0000000e+00   0.0000000e+00   1.4454729e+00  -1.4863060e+00  -7.2405424e-01  -1.0596993e+00   7.1577912e-01  -9.6761852e-01   1.1464614e+00   4.5446641e-01   2.0328604e+00  -9.9116348e-01   7.0952575e-01  -9.9794575e-01  -5.7439128e-01   5.8627831e-01   1.9871844e+00  -1.0857395e+00   7.3269577e-01   6.4619857e-02  -2.6821601e-01  -1.0223283e+00  -7.5165922e-01   2.6821630e-01   1.0223283e+00   1.1165693e+00   6.8973230e-01  -3.7678293e-01  -5.4330427e-01   5.6155030e-01   1.1577298e+00   1.2989499e+00  -2.4679157e+00  -2.3557333e+00   6.9692850e-01   0.0000000e+00   0.0000000e+00   0.0000000e+00   0.0000000e+00   0.0000000e+00   0.0000000e+00   0.0000000e+00   0.0000000e+00   0.0000000e+00   0.0000000e+00   8.5349098e-01   0.0000000e+00   0.0000000e+00   0.0000000e+00   8.5349098e-01   0.0000000e+00   5.6072056e-01  -2.0143575e-01   1.7622015e-01   0.0000000e+00   0.0000000e+00   9.6016055e-01   1.0979370e+00  -3.7234021e-01  -3.0101054e-01   1.3838247e+00   6.7847252e-01   5.5811816e-01  -3.6166021e-01   1.4163554e-01  -6.4230967e-01   1.9590999e-01   8.1259911e-01  -6.2377265e-01   1.8715479e+00   1.1884350e+00   1.8586180e+00  -9.0412265e-01  -2.1500401e-01   7.4642115e-01  -5.3314949e-01  -5.0219017e-01   1.5871195e+00   0.0000000e+00   8.4167415e-01  -9.1872748e-01   1.1032189e+00   2.6497269e-01   1.1123199e+00   8.5349098e-01   9.9513142e-01   1.0311902e+00   9.4225428e-01  -8.0476002e-01   0.0000000e+00   0.0000000e+00  -8.8971572e-01   6.0080518e-01   1.4715391e+00   7.8657840e-02   1.1268105e+00   1.2057718e+00   1.2515002e+00   1.2782418e+00
   7.9094902e-01   5.5964590e-01   0.0000000e+00   0.0000000e+00   5.5964590e-01   0.0000000e+00  -3.3802892e-01   0.0000000e+00   1.1979602e-02  -1.5321658e-01   8.2507399e-01  -7.0481465e-01   4.3972576e-01   8.3511569e-01   2.3804660e-01  -9.6800605e-01   0.0000000e+00  -1.0770876e-01   9.3973247e-01  -2.0260727e-01  -6.1458910e-01   1.0574475e+00  -4.7946330e-02   1.1011945e-01  -2.5779052e-01   0.0000000e+00  -6.6333529e-01  -1.0749847e+00   7.5008861e-01  -2.2469657e-01  -6.8169816e-01   3.8600567e-01   8.8646611e-01   6.5131774e-01   5.6652976e-01  -9.5515820e-02  -4.6760035e-01   7.9945759e-01  -6.7884604e-02   0.0000000e+00   0.0000000e+00   3.3129225e-01   5.6707380e-01   1.0367610e+00   9.6796642e-01   4.9241816e-01   5.3126285e-01   9.9790269e-01   8.8029565e-01   0.0000000e+00   0.0000000e+00  -9.2173212e-01  -9.6572557e-01   8.1861188e-01   0.0000000e+00  -6.6077892e-01  -6.3747387e-01  -6.1081471e-01  -6.4544844e-01  -4.0330012e-01  -4.6086343e-01   1.0731336e-01  -1.3243280e-01   2.2978266e-01  -6.3113230e-01   0.0000000e+00   0.0000000e+00   0.0000000e+00   0.0000000e+00   0.0000000e+00   0.0000000e+00  -1.5321658e-01   0.0000000e+00   1.8965343e-01   1.1042346e-01  -2.2795946e-01   1.2568170e-01   6.2457505e-02  -2.4931352e-01  -1.6047124e-01   1.2306796e+00   6.4215024e-01   0.0000000e+00   0.0000000e+00   4.1958490e-03  -4.0324726e-02  -9.9556457e-02  -1.4965723e-01  -1.1634766e+00   1.4181243e+00   1.0446957e+00   3.9659786e-01  -7.1158108e-01  -9.9116348e-01   7.0952575e-01   9.5002317e-01  -5.7439128e-01   1.0209822e+00  -7.0805450e-01  -1.0857395e+00  -4.3826689e-02   6.4619857e-02   1.1269228e+00  -2.4324319e-01  -1.0764409e+00  -1.1269226e+00   2.4324282e-01  -7.5323131e-01   9.8610585e-01   2.2737187e-01  -9.8086426e-01  -9.9870214e-01   4.0752993e-01  -6.7426823e-01   9.1922105e-01   9.3663752e-01  -7.3766593e-02   0.0000000e+00   0.0000000e+00   0.0000000e+00   0.0000000e+00   0.0000000e+00   0.0000000e+00   0.0000000e+00   0.0000000e+00   0.0000000e+00   0.0000000e+00   4.5607893e-01   0.0000000e+00   0.0000000e+00   0.0000000e+00   4.5607893e-01   0.0000000e+00   5.6072056e-01  -2.0143575e-01  -8.6809985e-02   0.0000000e+00   0.0000000e+00   8.8928799e-01  -1.0476646e+00  -8.4072134e-01  -3.4107638e-01   4.6489769e-01   6.5324703e-01   1.3704166e-01  -3.6166021e-01   6.7165755e-01   9.7552808e-01  -2.3570763e-02   7.5809592e-01  -2.8963391e-01  -6.6919379e-01   5.2742867e-01   2.3139503e-02  -4.6670073e-01   5.7931194e-01   7.4642115e-01   3.7521848e-01  -8.1339094e-01   1.4304710e+00   0.0000000e+00  -5.1630027e-01  -3.7004822e-01   5.6519352e-01   4.8715899e-01   4.6002629e-01   4.5607893e-01   6.0320150e-01   6.5624720e-01   5.9454535e-01  -5.9405853e-01   0.0000000e+00   0.0000000e+00  -8.8971572e-01   8.6769376e-01  -3.5375760e-01  -6.0181171e-01   2.6293083e-01   3.2847984e-01   5.6993201e-01   5.8174677e-01
  -7.7499512e-02  -1.6321859e-01   0.0000000e+00   0.0000000e+00  -1.6321859e-01   0.0000000e+00   2.8503286e-01   0.0000000e+00   1.0045752e+00  -1.5321658e-01  -2.5407565e-01   2.4146428e-01  -3.5309105e-02  -1.0662203e-01  -5.7778642e-02   3.8634241e-01   0.0000000e+00  -1.0770876e-01  -1.7230133e-01  -2.0260727e-01  -6.1458910e-01  -4.3012239e-01  -4.7946330e-02   9.3601529e-01  -2.5779052e-01   0.0000000e+00   1.0542293e+00  -5.3140760e-01  -3.3433986e-01  -6.6697264e-01  -8.8178085e-01   8.7130182e-01  -2.3000735e-01  -5.1462143e-01  -1.0952245e-02  -4.9122422e-01  -5.8014124e-01  -5.6930730e-01  -6.7884604e-02   0.0000000e+00   0.0000000e+00  -2.9417922e-02  -2.6567634e-02  -3.1728409e-01  -1.7990252e-01  -6.8772717e-02   2.1756465e-01  -1.5944647e-01   1.2904533e-01   0.0000000e+00   0.0000000e+00   4.6542726e-01   1.8367430e-01  -5.3104565e-02   0.0000000e+00   1.4849754e+00   8.2163975e-01   2.5400999e-01   1.5850163e+00  -4.0330012e-01   1.7080603e-01  -1.0732593e+00   4.6517356e-01  -1.3386839e+00   1.5753493e+00   0.0000000e+00   0.0000000e+00   0.0000000e+00   0.0000000e+00   0.0000000e+00   0.0000000e+00  -1.5321658e-01   0.0000000e+00  -8.5356969e-02  -3.0395572e-01  -2.2835517e-01  -1.4648739e-01  -3.4617338e-01  -2.7049139e-01  -3.9612682e-01  -9.4836792e-01   5.6455227e-02   0.0000000e+00   0.0000000e+00  -3.4725416e-01   3.1227239e-01   7.7963691e-02  -4.1762087e-01   6.3031221e-01  -6.8032655e-01  -2.4083720e-01   3.3126968e-01  -7.1158108e-01   3.6894507e-01  -4.6778687e-01  -5.4275025e-01   1.2095721e+00  -8.2612692e-01  -1.1845949e-01   1.1610493e+00  -2.8132286e-01  -4.2755736e-01  -1.2773953e-01   1.0227229e-03   8.1593212e-01   1.2773913e-01  -1.0230937e-03  -5.5994992e-01  -1.2332580e-01   1.1907089e-02   7.6650319e-01   5.2416086e-02  -1.0585578e-01  -5.6534195e-01   9.1922105e-01   9.3663752e-01  -1.7626212e-01   0.0000000e+00   0.0000000e+00   0.0000000e+00   0.0000000e+00   0.0000000e+00   0.0000000e+00   0.0000000e+00   0.0000000e+00   0.0000000e+00   0.0000000e+00  -8.7784433e-02   0.0000000e+00   0.0000000e+00   0.0000000e+00  -8.7784433e-02   0.0000000e+00  -2.7459945e-01  -2.0143575e-01  -1.0742893e-01   0.0000000e+00   0.0000000e+00  -3.7849165e-01  -1.2885988e-01   1.5122541e+00  -9.0193489e-01  -8.7010155e-01   4.9108387e-01  -8.5928609e-01  -3.6166021e-01   1.1880895e+00  -6.4230967e-01  -5.5876969e-01   7.7234223e-02   8.3951767e-01  -6.1285947e-01  -1.1379687e+00  -1.0580442e+00   1.9507710e+00   5.0354260e-01  -8.5217290e-01  -3.6471094e-01  -3.1946034e-02  -2.3597111e-01   0.0000000e+00   6.4662743e-01  -8.9495367e-02   8.5217620e-02   2.7613995e-01   3.3230047e-02  -8.7784433e-02  -1.3917249e-02  -1.3319710e-01  -1.3557293e-01   1.1492986e+00   0.0000000e+00   0.0000000e+00   1.5694282e+00  -3.9521055e-01  -6.6958364e-01   1.1507026e+00   7.3665634e-03  -1.3804738e-01  -2.6440145e-02   5.9375530e-02
   1.2715060e+00   1.5688349e+00   0.0000000e+00   0.0000000e+00   1.5688349e+00   0.0000000e+00   2.1542182e+00   0.0000000e+00   1.2527241e+00  -1.5321658e-01   1.2747197e+00   1.1877432e+00   1.8648304e+00   1.3059846e+00   1.7250413e+00   9.4972865e-01   0.0000000e+00  -1.0770876e-01   1.3845460e+00  -2.0260727e-01   1.2291782e+00   3.9630535e-01  -4.7946330e-02   1.1011945e-01   2.4773041e+00   0.0000000e+00  -6.6333529e-01  -2.5128797e-01   1.2750152e+00   1.5444077e+00   4.6862134e-01   1.1139499e+00   1.3158790e+00   6.5131774e-01   1.8658643e+00   1.0916094e+00   4.3230919e-03   9.9499543e-01  -6.7884604e-02   0.0000000e+00   0.0000000e+00   1.8686667e+00   1.5798159e+00   1.2893617e+00   1.3083552e+00   1.8832878e+00   1.0323202e+00   1.5004811e-01   2.6247573e-01   0.0000000e+00   0.0000000e+00   7.8331063e-01   9.1436741e-01  -4.8896278e-01   0.0000000e+00  -1.7502023e-01  -5.0730562e-01   3.5996135e-01  -2.7842557e-01  -4.0330012e-01   1.3584961e+00   1.9425037e+00   1.2905160e+00   1.7946188e-01  -2.8500067e-01   0.0000000e+00   0.0000000e+00   0.0000000e+00   0.0000000e+00   0.0000000e+00   0.0000000e+00  -1.5321658e-01   0.0000000e+00   1.8127646e+00   1.6972055e+00   1.0875599e+00   1.6552425e+00   1.5920300e+00   1.0093267e+00   1.3366364e+00   4.3639038e-01   1.4358419e+00   0.0000000e+00   0.0000000e+00   2.4591125e+00  -2.5032541e+00  -9.9304832e-01  -1.3901405e+00  -5.7530339e-02  -9.6761852e-01   1.6358314e+00   3.1031788e+00   2.0328604e+00  -9.9116348e-01   7.0952575e-01  -9.9794575e-01  -5.7439128e-01   5.8627831e-01   1.9871844e+00  -1.0857395e+00   9.7019185e-01   5.5679709e-01  -1.2943430e-01  -1.3218120e+00  -6.8124021e-01   1.2943404e-01   1.3218124e+00   8.3503558e-01   1.4954890e+00  -2.2973392e-01  -2.7565240e-01   7.1143350e-01   1.9764937e+00   1.2989499e+00  -8.8725172e-01  -9.1532116e-01   1.0790128e+00   0.0000000e+00   0.0000000e+00   0.0000000e+00   0.0000000e+00   0.0000000e+00   0.0000000e+00   0.0000000e+00   0.0000000e+00   0.0000000e+00   0.0000000e+00   1.6358720e+00   0.0000000e+00   0.0000000e+00   0.0000000e+00   1.6358720e+00   0.0000000e+00  -2.7459945e-01  -2.0143575e-01   1.8251044e-01   0.0000000e+00   0.0000000e+00   9.7281502e-01   2.0940910e+00  -3.7234021e-01  -3.0101054e-01   1.3838247e+00   6.7847252e-01   2.6421065e+00  -3.6166021e-01  -6.4116607e-01  -6.4230967e-01   4.5873042e-01   1.4063391e+00  -6.2377265e-01   2.3844601e+00   1.1884350e+00   2.6422488e+00  -9.0412265e-01  -9.4239024e-01   7.4642115e-01   1.2618323e+00  -6.0661727e-01   1.8346490e+00   0.0000000e+00   1.3847462e+00  -1.2810499e+00   1.4930825e+00   1.1109137e-01   1.5652041e+00   1.6358720e+00   1.6133646e+00   1.6572419e+00   1.6847238e+00  -5.8053637e-01   0.0000000e+00   0.0000000e+00  -8.8971572e-01   1.4469909e+00   1.4715391e+00   2.6533966e-01   1.7925150e+00   1.9627053e+00   2.1034604e+00   1.8586542e+00
   1.4551809e+00   1.9217288e+00   0.0000000e+00   0.0000000e+00   1.9217288e+00   0.0000000e+00   1.5311564e+00   0.0000000e+00   1.2527241e+00  -1.5321658e-01   1.1847905e+00   2.4146428e-01   2.0231753e+00   1.3059846e+00   2.3077843e+00   2.1267853e+00   0.0000000e+00  -1.0770876e-01   1.1621392e+00   4.4360328e+00   1.2291782e+00   6.5734253e-02  -4.7946330e-02   9.3601529e-01   1.9302851e+00   0.0000000e+00   1.0542293e+00  -6.3459792e-01   1.4567511e+00   1.1021316e+00  -8.9901162e-02   1.1139499e+00   1.2299964e+00   6.5131774e-01   2.0102348e+00   1.0916094e+00  -7.7505860e-02   8.9722651e-01  -6.7884604e-02   0.0000000e+00   0.0000000e+00   2.0708267e+00   2.0049771e+00   9.6744354e-01   1.0284585e+00   1.9490793e+00   2.0946382e+00   2.0668932e-01   3.5452866e-01   0.0000000e+00   0.0000000e+00   1.8246370e+00   1.8146811e+00   8.1861188e-01   0.0000000e+00   1.7043384e-01   1.1305189e+00  -1.5273302e-01  -2.2365944e-01  -4.0330012e-01  -4.9325978e-01   2.3005534e-01   2.2260207e+00  -4.3206098e-01  -2.1990285e-01   0.0000000e+00   0.0000000e+00   0.0000000e+00   0.0000000e+00   0.0000000e+00   0.0000000e+00  -1.5321658e-01   0.0000000e+00   1.9941527e+00   1.6030154e+00   1.7032098e+00   2.2435687e+00   1.8964905e+00   1.9528765e+00   1.9631596e+00   6.6349151e-01   1.7952578e+00   0.0000000e+00   0.0000000e+00   2.3127728e+00  -2.3564367e+00  -3.1435475e-02  -3.7657482e-01   3.8314246e-01  -8.9308054e-01   1.5210607e+00   8.2978921e-01   2.0328604e+00  -9.9116348e-01   2.0443241e+00  -9.9794575e-01   2.7620169e+00   2.5070024e+00   1.9871844e+00  -1.0857395e+00  -5.5420761e-01   2.7315448e+00  -3.1966240e-01  -3.9935375e-01  -9.3370796e-01   3.1966228e-01   3.9935409e-01   1.3659587e+00   1.6556850e+00   1.2708278e+00  -5.4330427e-01   1.0606917e+00   1.5690486e+00   2.0478084e+00   9.1922105e-01   9.3663752e-01   2.5301604e+00   0.0000000e+00   0.0000000e+00   0.0000000e+00   0.0000000e+00   0.0000000e+00   0.0000000e+00   0.0000000e+00   0.0000000e+00   0.0000000e+00   0.0000000e+00   1.9269236e+00   0.0000000e+00   0.0000000e+00   0.0000000e+00   1.9269236e+00   0.0000000e+00   5.6072056e-01  -2.0143575e-01   1.1538170e+00   0.0000000e+00   0.0000000e+00   6.9868373e-01   1.8407579e+00   1.0650754e+00   4.2966853e-02   4.6489769e-01   6.7847252e-01   1.4913690e+00   1.2261814e+00  -2.4976549e-01  -6.4230967e-01   1.1770490e+00   1.7351394e+00   8.3951767e-01   1.8715479e+00   6.9191960e-01   2.1202010e+00  -9.0412265e-01  -5.7869733e-01   6.5107842e-01   1.4320993e+00   4.1564898e-01   1.6355913e+00   0.0000000e+00   1.6047993e+00  -1.3630625e+00   1.5856735e+00   9.1826965e-01   1.6330509e+00   1.9269236e+00   1.8572627e+00   1.7827963e+00   1.8320198e+00   1.2363511e+00   0.0000000e+00   0.0000000e+00  -1.2054959e-01   1.3432788e+00   1.9644794e+00   1.0675133e+00   2.3634166e+00   2.4899639e+00   1.9330684e+00   2.0908192e+00
   1.1425392e+00   9.8996180e-01   0.0000000e+00   0.0000000e+00   9.8996180e-01   0.0000000e+00   9.0809463e-01   0.0000000e+00   1.2527241e+00  -1.5321658e-01   1.0948614e+00   1.1877432e+00   1.5481405e+00   1.3059846e+00   1.3844741e+00   6.6504630e-01   0.0000000e+00  -1.0770876e-01   1.3845460e+00  -2.0260727e-01   1.2291782e+00   3.9630535e-01  -4.7946330e-02   1.1011945e-01   1.3832662e+00   0.0000000e+00  -6.6333529e-01  -4.4092849e-01   8.2208968e-01   6.5985555e-01  -2.9019095e-01   1.1139499e+00   1.1441138e+00   6.5131774e-01   1.5771233e+00   3.0019258e-01  -6.1218446e-01   7.9945759e-01  -6.7884604e-02   0.0000000e+00   0.0000000e+00   1.5588006e+00   1.3466432e+00   1.2893617e+00   1.3083552e+00   1.5253153e+00   9.2801927e-01   8.2974538e-01   9.0023936e-01   0.0000000e+00   0.0000000e+00   7.3648755e-01   5.3343734e-01  -5.3104565e-02   0.0000000e+00   1.4896247e-01  -3.8377153e-01   9.7907251e-01   1.2041925e-01  -4.0330012e-01  -2.7018280e-01   1.3594516e+00   1.0202208e+00   1.7946188e-01   1.0005583e-01   0.0000000e+00   0.0000000e+00   0.0000000e+00   0.0000000e+00   0.0000000e+00   0.0000000e+00  -1.5321658e-01   0.0000000e+00   1.4505274e+00   1.1887505e+00   7.9447677e-01   1.2350634e+00   1.0308563e+00   6.6529306e-01   7.5520226e-01   1.2702347e+00   1.2655650e+00   0.0000000e+00   0.0000000e+00   1.4464683e+00  -1.4873047e+00  -7.2446772e-01  -1.0600993e+00   1.4890883e+00  -6.9482555e-01   9.0177634e-01   4.5446641e-01   2.0328604e+00  -9.9116348e-01   7.0952575e-01  -9.9794575e-01  -5.7439128e-01   5.8627831e-01   1.9871844e+00  -1.0857395e+00   7.3269577e-01   6.4619857e-02  -1.2542477e-01  -1.2431171e+00  -8.2654989e-01   1.2542479e-01   1.2431171e+00   9.6392981e-01   1.1396968e+00  -3.7678293e-01  -5.4330427e-01   5.6155030e-01   1.6149578e+00   1.2989499e+00  -2.4679157e+00  -2.3557333e+00   1.0351949e+00   0.0000000e+00   0.0000000e+00   0.0000000e+00   0.0000000e+00   0.0000000e+00   0.0000000e+00   0.0000000e+00   0.0000000e+00   0.0000000e+00   0.0000000e+00   1.2548987e+00   0.0000000e+00   0.0000000e+00   0.0000000e+00   1.2548987e+00   0.0000000e+00   5.6072056e-01  -2.0143575e-01   3.6565314e-01   0.0000000e+00   0.0000000e+00   1.4139854e+00   1.0979370e+00  -3.7234021e-01  -3.0101054e-01   1.3838247e+00   1.0532499e+00   5.5811816e-01  -3.6166021e-01  -6.4116607e-01  -6.4230967e-01   1.8663357e+00   1.2418644e+00  -6.2377265e-01   1.8715479e+00   1.1884350e+00   2.3347024e+00  -9.0412265e-01  -9.4239024e-01   7.4642115e-01   1.1574399e+00  -2.0340904e-02   1.0797033e+00   0.0000000e+00   8.4167415e-01  -1.1071681e+00   1.3022129e+00   2.3133124e-01   1.3411466e+00   1.2548987e+00   1.3875512e+00   1.2874587e+00   1.1023709e+00  -8.0476002e-01   0.0000000e+00   0.0000000e+00  -8.8971572e-01   1.0733465e+00   1.4715391e+00   7.8657840e-02   1.4378016e+00   1.5657431e+00   1.7626763e+00   1.6264893e+00
   4.1379305e-01   6.4727171e-02   0.0000000e+00   0.0000000e+00   6.4727171e-02   0.0000000e+00  -3.3802892e-01   0.0000000e+00   1.1979602e-02  -1.5321658e-01   4.6535744e-01  -7.0481465e-01  -3.5309105e-02   3.6424683e-01  -2.7678186e-01  -1.3877518e+00   0.0000000e+00  -1.0770876e-01   4.9491895e-01  -2.0260727e-01  -6.1458910e-01   8.9216200e-01  -4.7946330e-02   9.3601529e-01  -1.3518284e+00   0.0000000e+00  -6.6333529e-01  -1.4269839e+00   4.3720025e-01  -6.6697264e-01  -9.8141687e-01   3.8600567e-01   5.4293582e-01  -5.1462143e-01   1.3341826e-01  -8.8693261e-01  -1.1737805e+00   5.0615082e-01  -6.7884604e-02   0.0000000e+00   0.0000000e+00  -1.6925125e-01   1.5394744e-01   6.6086708e-01   5.5484651e-01   1.0461233e-02   2.0796407e-01   7.7540338e-01   5.6410418e-01   0.0000000e+00   0.0000000e+00  -1.2051584e+00  -1.2702516e+00   8.1861188e-01   0.0000000e+00  -7.0224042e-01  -6.9359384e-01  -1.6993966e-01  -6.1283432e-01  -4.0330012e-01  -5.1802281e-01   2.2425116e-01  -9.7855531e-01   3.3809967e-01  -6.0762751e-01   0.0000000e+00   0.0000000e+00   0.0000000e+00   0.0000000e+00   0.0000000e+00   0.0000000e+00  -1.5321658e-01   0.0000000e+00  -3.4640888e-01  -4.6412602e-01  -6.5729759e-01  -3.7701002e-01  -4.8697183e-01  -6.5693847e-01  -6.7594889e-01   8.1111595e-01   2.0193042e-01   0.0000000e+00   0.0000000e+00  -5.1095987e-01   4.7651243e-01  -6.9680458e-01   4.2195101e-01  -1.6041492e+00   2.5826318e+00   1.1746102e+00  -9.2775826e-01  -7.1158108e-01  -9.9116348e-01  -4.6778687e-01   9.5002317e-01  -5.7439128e-01   1.0209822e+00  -7.0805450e-01  -7.4706961e-01  -1.5682262e+00   6.4619857e-02   1.8540652e+00  -1.3617153e-01  -1.5588727e+00  -1.8540649e+00   1.3617152e-01  -1.4365350e+00   8.0000523e-01  -7.7681594e-02  -1.5361088e+00  -1.7498861e+00   5.7183821e-03  -1.3347730e+00   9.1922105e-01   9.3663752e-01   5.6881780e-01   0.0000000e+00   0.0000000e+00   0.0000000e+00   0.0000000e+00   0.0000000e+00   0.0000000e+00   0.0000000e+00   0.0000000e+00   0.0000000e+00   0.0000000e+00  -2.8564264e-02   0.0000000e+00   0.0000000e+00   0.0000000e+00  -2.8564264e-02   0.0000000e+00   5.6072056e-01  -2.0143575e-01   1.1891428e+00   0.0000000e+00   0.0000000e+00   8.2809044e-01  -1.0476646e+00  -5.5628819e-01  -9.1084899e-01   4.6489769e-01  -7.7565212e-01  -9.0495254e-01  -3.6166021e-01   2.7074325e-01   9.7552808e-01   8.1164225e-01   3.5902963e-01  -1.3486248e+00  -2.7784868e-01   5.2742867e-01  -8.9046177e-03  -4.8571901e-01   2.1561863e-01   4.4944977e-01   3.2302223e-01   1.4609996e+00  -9.0413634e-01   0.0000000e+00  -9.1080714e-01   2.6285277e-02   2.0990923e-01   5.2951849e-01   2.5865251e-02  -2.8564264e-02   1.5423870e-01   2.0390765e-01   6.1879275e-02  -9.4709953e-01   0.0000000e+00   0.0000000e+00  -8.8971572e-01   5.0500342e-01  -7.0938973e-01  -8.9574337e-01  -2.1397708e-01  -1.1099432e-01   5.8755877e-02   1.7545803e-01
  -1.3050474e-01   1.8676149e-01   0.0000000e+00   0.0000000e+00   1.8676149e-01   0.0000000e+00  -1.5841525e+00   0.0000000e+00  -1.7250626e+00  -1.5321658e-01   1.0564089e-01   2.4146428e-01  -3.5199902e-01  -1.0662203e-01  -1.4640285e-01  -5.1433661e-01   0.0000000e+00  -1.0770876e-01  -3.9470809e-01  -2.0260727e-01  -6.1458910e-01   5.6159090e-01  -4.7946330e-02   9.3601529e-01  -2.5779052e-01   0.0000000e+00  -6.6333529e-01  -2.3841117e-01   1.5192908e-02   6.5985555e-01   1.5124178e+00  -1.7978270e+00   2.7640369e-02   1.8172569e+00  -4.4406375e-01   3.0019258e-01   8.5237001e-01   6.0391975e-01  -6.7884604e-02   0.0000000e+00   0.0000000e+00  -3.2964941e-01  -3.1174864e-01  -2.1139714e-01  -3.2386207e-01  -3.3513406e-01  -3.7044879e-01  -5.9262759e-02  -2.8849919e-01   0.0000000e+00   0.0000000e+00  -8.5765523e-01  -5.2136545e-01   1.2544701e+00   0.0000000e+00  -7.4567414e-01  -6.5276455e-01  -3.6936122e-02  -7.1583603e-01  -4.0330012e-01  -9.1068938e-01   4.1707160e-01  -5.5890063e-01   6.0079001e-01  -7.1305888e-01   0.0000000e+00   0.0000000e+00   0.0000000e+00   0.0000000e+00   0.0000000e+00   0.0000000e+00  -1.5321658e-01   0.0000000e+00  -1.6785741e-01   3.0853469e-01   7.7068483e-01  -1.9820785e-01   2.4628678e-01   6.6634536e-01   2.8676637e-01   6.5988362e-03  -3.3317829e-01   0.0000000e+00   0.0000000e+00  -2.5682112e-01   2.2154418e-01   9.4703648e-02   1.1219993e-01  -2.0448218e+00   1.7850727e+00   8.5089343e-01  -6.1360834e-01  -7.1158108e-01  -9.9116348e-01   6.8465404e-02   8.8642967e-01  -5.7439128e-01   1.0209822e+00  -3.5242299e-01  -1.0857395e+00   1.6503360e+00   6.4619857e-02   6.9453537e-01   8.4738175e-01   1.1438466e-02  -6.9453536e-01  -8.4738211e-01  -1.0918355e+00   2.0220046e-01   8.5387039e-01  -2.6226358e-02  -7.0383231e-01  -5.5509040e-01  -1.0339207e+00  -5.0694130e-01  -5.4492972e-01   3.7515867e-01   0.0000000e+00   0.0000000e+00   0.0000000e+00   0.0000000e+00   0.0000000e+00   0.0000000e+00   0.0000000e+00   0.0000000e+00   0.0000000e+00   0.0000000e+00  -1.1815977e-01   0.0000000e+00   0.0000000e+00   0.0000000e+00  -1.1815977e-01   0.0000000e+00   1.3960406e+00   4.9529497e+00   1.1093181e+00   0.0000000e+00   0.0000000e+00   2.4295916e-02  -1.0476646e+00  -3.5455150e-01  -9.1084899e-01   2.9762083e+00  -9.1258996e-01  -9.0495254e-01  -3.6166021e-01  -3.2994826e-01   1.7319195e+00  -3.4752287e-01  -1.2410452e-01  -1.1333881e+00  -7.1347005e-01   3.3436163e+00  -1.8285864e-01   1.3916941e-01  -5.2818443e-01   1.8329109e+00  -5.2227250e-01   1.0189772e+00   3.0979268e-01   0.0000000e+00   2.6682969e-01   7.0282308e-02  -3.1014490e-01   9.9258508e-01  -2.9019435e-01  -1.1815977e-01  -3.3524419e-01  -1.7447524e-01  -1.6649816e-02  -1.3136627e+00   0.0000000e+00   0.0000000e+00  -3.4844838e-01   5.9655704e-02   7.8149778e-01  -9.8908426e-01  -4.1420291e-01  -2.2914441e-01  -7.0800832e-01  -5.7907821e-01
   9.0188901e-01   1.0801553e+00   0.0000000e+00   0.0000000e+00   1.0801553e+00   0.0000000e+00   2.8503286e-01   0.0000000e+00  -1.7250626e+00  -1.5321658e-01   1.1847905e+00   1.1877432e+00   9.1476063e-01   1.0705501e+00   1.3484425e+00   4.4834922e-01   0.0000000e+00  -1.0770876e-01   7.1732571e-01  -2.0260727e-01   2.1510618e+00   1.2227331e+00  -4.7946330e-02   1.1011945e-01   2.8922839e-01   0.0000000e+00  -6.6333529e-01   1.1876857e+00   1.1926370e+00   1.9866837e+00   2.0029234e+00  -1.7978270e+00   1.0582313e+00   2.9831961e+00   7.1090026e-01   1.8830262e+00   1.7025419e+00   1.6793779e+00  -6.7884604e-02   0.0000000e+00   0.0000000e+00   1.0642745e+00   8.2922582e-01   8.0538836e-01   6.6319232e-01   8.3453856e-01   6.6309344e-01   9.3112862e-01   5.9806909e-01   0.0000000e+00   0.0000000e+00   2.2538571e-01   4.8054516e-01   1.2544701e+00   0.0000000e+00  -3.0334281e-01   1.1135746e+00  -1.0850494e+00  -6.6866065e-01  -4.0330012e-01   4.3153975e-01   1.0975400e+00   5.7308542e-01   1.8067777e+00  -6.4457939e-01   0.0000000e+00   0.0000000e+00   0.0000000e+00   0.0000000e+00   0.0000000e+00   0.0000000e+00  -1.5321658e-01   0.0000000e+00   1.2979623e+00   1.4565308e+00   2.3284994e+00   1.3084340e+00   1.4902637e+00   2.2931600e+00   1.6932412e+00   2.8613858e-01   7.2137297e-01   0.0000000e+00   0.0000000e+00   9.4975094e-01  -9.8896605e-01  -6.3077998e-02  -8.0156464e-01  -1.6581671e+00   1.9991860e+00   1.3081959e+00  -9.2775826e-01   9.7217727e-02  -9.9116348e-01   1.4335551e+00   8.8642967e-01  -5.7439128e-01   2.4333875e+00   1.5277726e+00  -1.0857395e+00   1.0055804e+00   6.4619857e-02   3.3703963e-01   6.6417678e-01  -6.7085404e-01  -3.3703990e-01  -6.6417714e-01   9.9206844e-02   1.2469204e+00   1.9349084e+00  -3.8953737e-01  -9.2139166e-03   3.0972700e-01   3.1344807e-01  -5.0694130e-01  -5.4492972e-01   1.1490147e+00   0.0000000e+00   0.0000000e+00   0.0000000e+00   0.0000000e+00   0.0000000e+00   0.0000000e+00   0.0000000e+00   0.0000000e+00   0.0000000e+00   0.0000000e+00   1.1084544e+00   0.0000000e+00   0.0000000e+00   0.0000000e+00   1.1084544e+00   0.0000000e+00   1.3960406e+00  -2.0143575e-01   8.7979169e-01   0.0000000e+00   0.0000000e+00   9.1305191e-01  -9.0619513e-01  -7.3501331e-01   1.5611832e+00   2.0513245e+00  -7.2520135e-01  -9.0495254e-01   3.1579820e+00  -3.2994826e-01   3.3497573e+00   7.0817400e-01   7.4573993e-01   1.0107949e-01   3.3288971e-01   2.5327385e+00   5.5183699e-02  -7.8186185e-01   2.4971489e-01   2.3315108e+00  -5.2227250e-01   9.0022688e-01   2.4616090e-01   0.0000000e+00   2.5976917e-01  -8.9360567e-01   6.7786487e-01   8.3279518e-01   8.4961429e-01   1.1084544e+00   8.0695985e-01   9.1595545e-01   1.0667543e+00  -7.0617038e-01   0.0000000e+00   0.0000000e+00  -8.8971572e-01   1.0740183e+00   4.1102265e-01   3.1640735e-01   9.5011886e-01   1.0125357e+00   4.8473599e-01   6.3978802e-01
  -7.7499512e-02  -1.4529942e-01   0.0000000e+00   0.0000000e+00  -1.4529942e-01   0.0000000e+00   2.8503286e-01   0.0000000e+00   1.0045752e+00  -1.5321658e-01  -2.5407565e-01   2.4146428e-01  -3.5309105e-02  -3.4205646e-01  -5.7778642e-02   3.8634241e-01   0.0000000e+00  -1.0770876e-01  -1.7230133e-01  -2.0260727e-01  -6.1458910e-01  -4.3012239e-01  -4.7946330e-02   9.3601529e-01  -2.5779052e-01   0.0000000e+00   1.0542293e+00  -5.3166573e-01  -1.7832172e-01  -6.6697264e-01  -8.8178085e-01   8.7130182e-01  -2.3000735e-01  -5.1462143e-01  -1.0952245e-02  -4.9122422e-01  -5.8014124e-01  -5.6930730e-01  -6.7884604e-02   0.0000000e+00   0.0000000e+00  -2.9417922e-02  -2.6567634e-02  -3.1728409e-01  -1.7990252e-01  -6.8772717e-02   2.2852037e-01  -1.5944647e-01   7.9714174e-02   0.0000000e+00   0.0000000e+00   4.4774962e-01   1.5891428e-01  -5.3104565e-02   0.0000000e+00   1.5008191e+00   8.1045031e-01   9.0947139e-01   1.5980818e+00  -4.0330012e-01  -4.0742010e-01  -1.1731135e+00   5.8849443e-01  -1.3386839e+00   1.5749720e+00   0.0000000e+00   0.0000000e+00   0.0000000e+00   0.0000000e+00   0.0000000e+00   0.0000000e+00  -1.5321658e-01   0.0000000e+00  -8.5356969e-02  -3.0395572e-01  -2.2835517e-01  -1.4648739e-01  -3.4617338e-01  -2.7049139e-01  -3.9612682e-01  -8.2334632e-01   5.5815579e-02   0.0000000e+00   0.0000000e+00  -2.3618068e-01   2.0083638e-01   9.8963167e-02  -3.4138973e-01   5.7629402e-01   1.2836920e+00  -1.0218563e+00  -9.2775826e-01  -1.2643551e-02  -6.5898955e-01   5.6873265e-01  -5.4275025e-01   1.2095721e+00  -8.2612692e-01  -7.0805450e-01   1.4997192e+00  -2.8132286e-01  -4.2755736e-01  -6.4795126e-01  -1.6166811e-01   1.0901889e+00   6.4795142e-01   1.6166773e-01  -5.1786831e-03  -2.8883481e-01  -9.7875461e-02   1.0702372e+00   5.5745785e-01   2.4037451e-02  -6.2814765e-02   9.1922105e-01   9.3663752e-01  -1.8691793e-01   0.0000000e+00   0.0000000e+00   0.0000000e+00   0.0000000e+00   0.0000000e+00   0.0000000e+00   0.0000000e+00   0.0000000e+00   0.0000000e+00   0.0000000e+00  -2.1212415e-02   0.0000000e+00   0.0000000e+00   0.0000000e+00  -2.1212415e-02   0.0000000e+00  -2.7459945e-01  -2.0143575e-01  -1.2264833e-01   0.0000000e+00   0.0000000e+00  -5.7388548e-01  -1.2885988e-01   1.5199642e+00  -9.0193489e-01  -8.7010155e-01   6.0279629e-01  -8.5928609e-01  -3.6166021e-01   1.1174198e+00  -6.4230967e-01  -5.4802240e-01   4.8960891e-02   8.3951767e-01  -6.0714643e-01  -1.1379687e+00  -9.1613443e-01   1.8094918e+00   5.0354260e-01  -8.5217290e-01  -3.5383395e-01  -3.1946034e-02  -2.3597111e-01   0.0000000e+00   6.4662743e-01  -8.9495367e-02   8.5217620e-02   2.7613995e-01   3.3230047e-02  -2.1212415e-02  -5.3172501e-03  -1.2631741e-01  -1.3792852e-01   9.8189981e-01   0.0000000e+00   0.0000000e+00   1.5694282e+00  -4.2821913e-01  -8.6854946e-03   1.0113314e+00   7.3665634e-03  -1.3804738e-01  -2.6440145e-02   5.9375530e-02
  -1.6944774e-01  -2.7854662e-01   0.0000000e+00   0.0000000e+00  -2.7854662e-01   0.0000000e+00  -3.3802892e-01   0.0000000e+00   5.0827739e-01  -1.5321658e-01  -5.2386306e-01   1.1877432e+00  -1.9365406e-01  -1.0662203e-01  -5.5739331e-02   9.9616259e-01   0.0000000e+00   9.2629530e+00  -3.9470809e-01  -2.0260727e-01  -6.1458910e-01  -7.6069349e-01  -4.7946330e-02   1.1011945e-01  -2.5779052e-01   0.0000000e+00   1.0542293e+00  -6.8860745e-01  -5.9631005e-01  -6.6697264e-01  -7.7660900e-01   6.2865375e-01  -4.8765508e-01  -5.1462143e-01  -1.5532275e-01  -4.9122422e-01  -4.8045197e-01  -7.6484514e-01  -6.7884604e-02   0.0000000e+00   0.0000000e+00  -1.8435109e-01   1.5104483e-01  -6.4790468e-01  -5.4326599e-01  -2.3511527e-01   4.1808579e-01  -1.3195944e-01   2.7692943e-02   0.0000000e+00   0.0000000e+00   2.2855934e+00   2.1544417e+00  -5.3104565e-02   0.0000000e+00   1.5288136e+00   8.2175105e-01   9.1503934e-01   1.5543199e+00  -4.0330012e-01  -5.6480497e-01  -1.5385096e+00   1.5542782e+00  -1.1681057e+00   1.5312196e+00   0.0000000e+00   0.0000000e+00   0.0000000e+00   0.0000000e+00   0.0000000e+00   0.0000000e+00  -1.5321658e-01   0.0000000e+00  -2.6597902e-01  -5.4975656e-01  -4.9340608e-01   1.5147562e-01  -1.5347858e-01  -1.3385560e-01   1.0674307e-01  -8.1693209e-02   9.0267024e-02   0.0000000e+00   0.0000000e+00  -5.3657986e-01   5.0221605e-01   2.5590196e-01  -1.8052185e-01   2.9767531e-01   1.9181961e-01  -5.6455381e-01  -9.2775826e-01  -7.1158108e-01   3.6894507e-01  -4.6778687e-01   2.5820378e-01   1.2095721e+00  -8.2612692e-01  -7.0805450e-01   1.4997192e+00  -2.8132286e-01  -4.2755736e-01  -3.5884409e-01   7.8374415e-01   1.1856124e+00   3.5884383e-01  -7.8374378e-01  -5.4398112e-01  -3.1192410e-01   7.1896965e-01   1.0702372e+00   2.2250514e-01  -5.6352158e-01  -5.6534195e-01   9.1922105e-01   9.3663752e-01   2.0413189e-01   0.0000000e+00   0.0000000e+00   0.0000000e+00   0.0000000e+00   0.0000000e+00   0.0000000e+00   0.0000000e+00   0.0000000e+00   0.0000000e+00   0.0000000e+00  -1.8388484e-01   0.0000000e+00   0.0000000e+00   0.0000000e+00  -1.8388484e-01   0.0000000e+00  -2.7459945e-01  -2.0143575e-01  -5.2958715e-02   0.0000000e+00   0.0000000e+00  -7.4659127e-02  -1.2885988e-01   9.3207832e-01   1.2035389e+00  -8.7010155e-01  -9.1258996e-01  -2.1367638e-01  -3.6166021e-01   3.7810684e-01  -6.4230967e-01  -2.3153886e-01   1.4312377e-01   8.3951767e-01  -1.0427678e+00  -4.0983557e-02  -1.0580442e+00   1.8964330e+00   1.6510573e-01  -8.5217290e-01  -3.3530199e-02   7.2384256e-01  -9.5924352e-01   0.0000000e+00   5.8690715e-01   5.1003411e-02  -4.2890899e-02   2.8573918e-01  -1.2074670e-01  -1.8388484e-01  -2.1638260e-02  -1.6243578e-01  -2.1178765e-01   7.2744833e-01   0.0000000e+00   0.0000000e+00   2.1106959e+00  -4.5246647e-01  -6.6958364e-01   1.0113314e+00   5.8236944e-01  -2.7165636e-01  -1.1163617e-01  -5.6706967e-02
   1.0353141e+00   1.4887371e+00   0.0000000e+00   0.0000000e+00   1.4887371e+00   0.0000000e+00   9.0809463e-01   0.0000000e+00   1.2527241e+00  -1.5321658e-01   9.1500312e-01   1.1877432e+00   1.5481405e+00   1.3059846e+00   1.2482433e+00   7.3693354e-01   0.0000000e+00  -1.0770876e-01   1.3845460e+00  -2.0260727e-01   1.2291782e+00   6.5734253e-02  -4.7946330e-02   1.1011945e-01   1.3832662e+00   0.0000000e+00  -6.6333529e-01  -6.5002141e-01   5.6366536e-01   1.1021316e+00   1.9622711e-01   1.1139499e+00   9.7234869e-01   1.8172569e+00   1.5771233e+00   6.9590097e-01  -2.1698737e-01   5.0615082e-01  -6.7884604e-02   0.0000000e+00   0.0000000e+00   1.4873115e+00   1.1494232e+00   1.0484074e+00   1.2034155e+00   1.5791424e+00   8.4789454e-01   7.1239544e-01   9.8960249e-01   0.0000000e+00   0.0000000e+00   4.5720359e-01   5.3343734e-01   3.8275366e-01   0.0000000e+00  -2.0870322e-01  -6.2942008e-01   7.8440848e-01  -2.7656074e-01  -4.0330012e-01   2.2653219e-01   1.2985175e+00   1.2975710e+00   5.1891244e-01  -2.9182235e-01   0.0000000e+00   0.0000000e+00   0.0000000e+00   0.0000000e+00   0.0000000e+00   0.0000000e+00  -1.5321658e-01   0.0000000e+00   1.4505274e+00   1.5431691e+00   1.3843149e+00   1.1165673e+00   1.2412612e+00   1.0991994e+00   8.3534216e-01   1.2808296e+00   1.2572577e+00   0.0000000e+00   0.0000000e+00   1.4454655e+00  -1.4862986e+00  -7.2331048e-01  -1.0596962e+00   1.1564519e+00  -5.2901076e-01   1.1464614e+00   4.5446641e-01   2.0328604e+00  -9.9116348e-01   7.0952575e-01  -9.9794575e-01  -5.7439128e-01   5.8627831e-01   1.9871844e+00  -1.0857395e+00   7.3269577e-01   6.4619857e-02  -1.2542477e-01  -1.2431171e+00  -8.2654989e-01   1.2542479e-01   1.2431171e+00   9.6392981e-01   1.1396968e+00  -3.7678293e-01  -5.4330427e-01   5.6155030e-01   1.6149578e+00   1.2989499e+00  -6.7472542e-01  -7.0954781e-01   1.4499971e+00   0.0000000e+00   0.0000000e+00   0.0000000e+00   0.0000000e+00   0.0000000e+00   0.0000000e+00   0.0000000e+00   0.0000000e+00   0.0000000e+00   0.0000000e+00   1.2548987e+00   0.0000000e+00   0.0000000e+00   0.0000000e+00   1.2548987e+00   0.0000000e+00   5.6072056e-01  -2.0143575e-01   7.9382939e-01   0.0000000e+00   0.0000000e+00   1.2541562e+00   1.0979370e+00  -3.7234021e-01   9.3500552e-01   1.3838247e+00  -7.2520135e-01   5.5811816e-01  -3.6166021e-01   5.3303657e-01   1.1408199e-01   1.9590999e-01   1.2525802e+00  -6.2377265e-01   1.8715479e+00   1.1884350e+00   1.8586180e+00  -9.0412265e-01   1.4868930e-01   1.4228843e+00  -5.3314949e-01  -1.2362902e-01   2.0602899e+00   0.0000000e+00   8.4167415e-01  -1.1071681e+00   1.3022129e+00   5.1580467e-01   1.3335942e+00   1.2548987e+00   1.3875512e+00   1.4233325e+00   1.4140971e+00  -8.0476002e-01   0.0000000e+00   0.0000000e+00  -8.8971572e-01   1.0733465e+00   1.4715391e+00   7.8657840e-02   1.4154534e+00   1.6883101e+00   1.3366962e+00   1.5104068e+00
  -3.2623473e-01  -4.1570617e-01   0.0000000e+00   0.0000000e+00  -4.1570617e-01   0.0000000e+00   2.8503286e-01   0.0000000e+00   1.0045752e+00  -1.5321658e-01  -5.2386306e-01   2.4146428e-01  -1.9365406e-01  -5.7749089e-01  -2.5067086e-01   5.3730089e-01   0.0000000e+00  -1.0770876e-01  -3.9470809e-01  -2.0260727e-01  -6.1458910e-01  -7.6069349e-01  -4.7946330e-02   9.3601529e-01  -2.5779052e-01   0.0000000e+00   1.0542293e+00  -6.6848511e-01  -4.3674604e-01  -6.6697264e-01  -7.7660900e-01   8.7130182e-01  -4.8765508e-01  -5.1462143e-01  -1.5532275e-01  -4.9122422e-01  -4.8045197e-01  -8.6261406e-01  -6.7884604e-02   0.0000000e+00   0.0000000e+00  -2.2009531e-01  -2.9005558e-01  -6.3920157e-01  -4.5979857e-01  -1.9979975e-01   3.3255492e-02  -4.6894104e-01  -1.8849153e-01   0.0000000e+00   0.0000000e+00   4.7255055e-01   2.9461980e-01  -5.3104565e-02   0.0000000e+00   1.4918122e+00   8.0572542e-01   8.1210685e-01   1.5893112e+00  -4.0330012e-01  -3.7661073e-01  -1.1991754e+00   5.8700660e-01  -1.3386839e+00   1.5682175e+00   0.0000000e+00   0.0000000e+00   0.0000000e+00   0.0000000e+00   0.0000000e+00   0.0000000e+00  -1.5321658e-01   0.0000000e+00  -2.6597902e-01  -3.8669217e-01  -3.8035041e-01  -3.5518607e-01  -4.6526392e-01  -4.4931018e-01  -5.4796580e-01  -1.0055812e+00  -1.4962607e-01   0.0000000e+00   0.0000000e+00  -2.4608829e-01   2.1077632e-01   1.0741284e-01  -3.3524107e-01   5.7629402e-01  -5.3548840e-01   1.5257738e-01  -9.2775826e-01  -1.2643551e-02  -6.5898955e-01   5.6873265e-01  -5.4275025e-01   1.2095721e+00  -8.2612692e-01  -7.0805450e-01   1.4997192e+00  -2.8132286e-01  -4.2755736e-01  -7.5403212e-01   1.2837953e-02   1.2087768e+00   7.5403172e-01  -1.2838324e-02   4.9673919e-02  -5.1381739e-01  -9.7875461e-02   1.0702372e+00   5.5745785e-01  -2.0457643e-01  -6.2814765e-02   9.1922105e-01   9.3663752e-01  -3.1335262e-01   0.0000000e+00   0.0000000e+00   0.0000000e+00   0.0000000e+00   0.0000000e+00   0.0000000e+00   0.0000000e+00   0.0000000e+00   0.0000000e+00   0.0000000e+00  -2.2191647e-01   0.0000000e+00   0.0000000e+00   0.0000000e+00  -2.2191647e-01   0.0000000e+00  -2.7459945e-01  -2.0143575e-01  -1.9861537e-01   0.0000000e+00   0.0000000e+00  -8.0079785e-01  -1.2885988e-01   1.5199642e+00  -9.0193489e-01  -8.7010155e-01   4.4063307e-01  -8.5928609e-01  -3.6166021e-01   1.4993075e+00  -6.4230967e-01  -1.3832354e+00  -1.6567176e-01   8.3951767e-01  -6.0714643e-01  -1.1379687e+00  -1.1221326e+00   1.8094918e+00   8.5839610e-01  -8.5217290e-01  -1.1991287e+00  -1.9913096e-02  -4.9087696e-01   0.0000000e+00   6.4662743e-01   5.1003411e-02  -4.2890899e-02   2.7004775e-01  -1.1793019e-01  -2.2191647e-01  -2.0152711e-01  -2.8627018e-01  -3.8245667e-01   9.8189981e-01   0.0000000e+00   0.0000000e+00   1.5694282e+00  -6.6448986e-01  -8.6854946e-03   1.0113314e+00  -1.4812929e-01  -2.7386477e-01  -1.9683219e-01  -1.1474822e-01
   9.5328336e-01   9.9159861e-01   0.0000000e+00   0.0000000e+00   9.9159861e-01   0.0000000e+00   2.1542182e+00   0.0000000e+00  -1.7250626e+00  -1.5321658e-01   1.2747197e+00   3.0803011e+00   1.2314505e+00   1.0705501e+00   1.6547610e+00   8.2840886e-01   0.0000000e+00  -1.0770876e-01   7.1732571e-01  -2.0260727e-01   2.1510618e+00   1.0574475e+00  -4.7946330e-02  -7.1577640e-01   1.9302851e+00   0.0000000e+00  -6.6333529e-01   1.2301378e+00   1.1766560e+00   2.4289598e+00   2.2303390e+00  -1.7978270e+00   1.1441138e+00   2.9831961e+00   9.9964127e-01   2.2787346e+00   1.8667793e+00   1.7771468e+00  -6.7884604e-02   0.0000000e+00   0.0000000e+00   1.4098850e+00   9.5271874e-01   6.7620847e-01   5.2725550e-01   1.1319078e+00   7.8569612e-01   7.7494764e-01   4.1261723e-01   0.0000000e+00   0.0000000e+00   8.7274354e-01   1.2293805e+00   1.6903283e+00   0.0000000e+00  -1.9813777e-01   1.2450370e+00   5.5837427e-01  -6.2883856e-01  -4.0330012e-01  -4.4408892e-01   1.4422683e+00   1.1401089e+00   1.3052779e+00  -6.3848292e-01   0.0000000e+00   0.0000000e+00   0.0000000e+00   0.0000000e+00   0.0000000e+00   0.0000000e+00  -1.5321658e-01   0.0000000e+00   1.6655787e+00   1.7969368e+00   2.8148869e+00   1.8312075e+00   1.9971144e+00   2.9519042e+00   2.3643128e+00  -3.1848548e-01   7.9763977e-01   0.0000000e+00   0.0000000e+00   1.5452065e+00  -1.5863651e+00  -3.4223403e-01  -1.0825710e+00  -4.4418497e-01   1.3404198e+00   5.4730642e-02  -1.7383343e-01   9.7217727e-02  -9.9116348e-01   2.6108678e+00  -8.7554719e-02  -5.7439128e-01   1.9986835e+00   2.3768286e+00  -1.0857395e+00   2.2924838e+00   6.4619857e-02  -3.7464085e-01   3.1417334e-01  -9.7378678e-02   3.7464073e-01  -3.1417371e-01   6.7377178e-01   9.8707560e-01   1.6157850e+00   3.3561526e-01   8.3711735e-01   6.1174833e-01   9.7395287e-01   9.1922105e-01   9.3663752e-01   1.6207419e+00   0.0000000e+00   0.0000000e+00   0.0000000e+00   0.0000000e+00   0.0000000e+00   0.0000000e+00   0.0000000e+00   0.0000000e+00   0.0000000e+00   0.0000000e+00   1.2356332e+00   0.0000000e+00   0.0000000e+00   0.0000000e+00   1.2356332e+00   0.0000000e+00   1.3960406e+00  -2.0143575e-01   1.0861715e+00   0.0000000e+00   0.0000000e+00   2.5053713e-02   2.4325229e-01  -5.6455781e-01   2.7971994e+00   3.6377514e+00  -7.2520135e-01  -9.0495254e-01   3.1579820e+00  -1.4239681e+00   3.3497573e+00   4.3712674e-03   7.8048804e-01   8.2593151e-01   9.2473193e-01   2.1851460e+00   4.4699907e-01  -7.8186185e-01  -1.1397822e-01   3.2462247e+00  -1.3675672e+00   6.9479957e-01   9.9820877e-01   0.0000000e+00   1.2505963e+00  -1.0849824e+00   8.9537718e-01   1.1126886e+00   1.0753695e+00   1.2356332e+00   9.2756254e-01   1.0397899e+00   1.1323557e+00  -7.0617038e-01   0.0000000e+00   0.0000000e+00  -8.8971572e-01   8.2802638e-01   6.1878676e-01   1.1723010e+00   1.3157398e+00   1.4923134e+00   7.4032405e-01   9.2999426e-01
   1.4142553e+00   1.9307730e+00   0.0000000e+00   0.0000000e+00   1.9307730e+00   0.0000000e+00   1.5311564e+00   0.0000000e+00   1.2527241e+00  -1.5321658e-01   1.3646488e+00   2.4146428e-01   2.3398652e+00   2.0122879e+00   2.5943390e+00   2.2772423e+00   0.0000000e+00  -1.0770876e-01   1.1621392e+00  -2.0260727e-01   3.9948291e+00   6.5734253e-02  -4.7946330e-02   9.3601529e-01   1.9302851e+00   0.0000000e+00   1.0542293e+00  -3.4398690e-01   1.9469079e+00   1.5444077e+00   1.7787179e-01   1.1139499e+00   1.4017616e+00  -5.1462143e-01   2.2989758e+00   1.4873178e+00   1.2601409e-01   1.1905333e+00  -6.7884604e-02   0.0000000e+00   0.0000000e+00   2.4279198e+00   2.0049771e+00   9.6744354e-01   1.0035805e+00   2.2409509e+00   1.8838848e+00   3.6765007e-02   1.7042226e-01   0.0000000e+00   0.0000000e+00   2.2761474e+00   2.3227143e+00   3.8275366e-01   0.0000000e+00   8.0629616e-01   2.9341227e+00   5.6383843e+00   2.0011266e-01  -4.0330012e-01   1.3946901e-01   9.8355446e-01   1.4969478e+00   2.1769320e+00   8.4226728e-02   0.0000000e+00   0.0000000e+00   0.0000000e+00   0.0000000e+00   0.0000000e+00   0.0000000e+00  -1.5321658e-01   0.0000000e+00   2.3574150e+00   1.7677959e+00   1.6396520e+00   2.5100266e+00   1.9803833e+00   1.8166244e+00   2.0138926e+00   1.2260886e+00   1.6596315e+00   0.0000000e+00   0.0000000e+00   2.5793604e+00  -2.6238945e+00   2.4284339e-01  -1.4212406e+00   1.0633173e-01  -1.0388454e+00   1.6834779e+00   1.7788225e+00   2.0328604e+00  -9.9116348e-01   4.1441235e-01  -5.4275025e-01   3.3063691e+00  -8.2612692e-01   1.9871844e+00   8.2237932e-01  -5.5420761e-01   5.5679709e-01  -3.0931550e-01  -2.1953890e-01  -1.1446632e-01   3.0931594e-01   2.1953925e-01   5.8797030e-01   1.7306310e+00   1.5905984e+00   5.7665397e-01   1.0783637e+00   1.4962676e+00   1.1333830e+00  -6.7472542e-01  -7.0954781e-01   2.2996327e+00   0.0000000e+00   0.0000000e+00   0.0000000e+00   0.0000000e+00   0.0000000e+00   0.0000000e+00   0.0000000e+00   0.0000000e+00   0.0000000e+00   0.0000000e+00   2.0012776e+00   0.0000000e+00   0.0000000e+00   0.0000000e+00   2.0012776e+00   0.0000000e+00   5.6072056e-01  -2.0143575e-01   8.1188315e-01   0.0000000e+00   0.0000000e+00   1.3809219e+00   1.5960136e+00   1.6084801e+00   4.2966853e-02   4.6489769e-01  -9.1258996e-01   1.6001123e+00  -3.6166021e-01  -2.4976549e-01  -6.4230967e-01   1.5211959e+00   1.6367939e+00   1.1466553e-01   3.1743638e+00   1.2352252e-01   2.0123909e+00  -5.4305891e-02  -5.7869733e-01   4.4944977e-01   5.3278002e-01   1.6737587e-01   1.4491090e+00   0.0000000e+00   1.3741555e+00  -1.5181526e+00   1.7655292e+00   6.6000707e-01   1.8521901e+00   2.0012776e+00   1.8885396e+00   1.8137549e+00   1.8275553e+00   7.4097068e-01   0.0000000e+00   0.0000000e+00  -1.2054959e-01   1.7896987e+00   1.1996992e+00   6.5507398e-01   2.6022081e+00   2.8598731e+00   2.5294405e+00   2.4390667e+00
   3.7950783e-01   3.1823679e-01   0.0000000e+00   0.0000000e+00   3.1823679e-01   0.0000000e+00  -3.3802892e-01   0.0000000e+00  -9.8061597e-01  -1.5321658e-01   5.5528658e-01  -7.0481465e-01  -1.9365406e-01   1.2881240e-01  -2.4205754e-01  -1.4597251e+00   0.0000000e+00  -1.0770876e-01   2.7251219e-01  -2.0260727e-01  -6.1458910e-01   1.2227331e+00  -4.7946330e-02   9.3601529e-01  -1.3518284e+00   0.0000000e+00  -6.6333529e-01  -1.0297137e+00   6.9562445e-01   2.1757949e-01   5.2050589e-01  -8.2723470e-01   5.4293582e-01   6.5131774e-01  -1.5532275e-01  -9.5515820e-02   4.6477412e-02   8.9722651e-01  -6.7884604e-02   0.0000000e+00   0.0000000e+00  -2.6732277e-01   7.0303739e-02   5.5867540e-01   4.1088696e-01  -1.3203512e-01   1.3030504e-01   6.6166522e-01   3.2753348e-01   0.0000000e+00   0.0000000e+00  -1.5342480e+00  -1.4095491e+00   1.2544701e+00   0.0000000e+00  -8.0849250e-01  -6.8229915e-01  -2.3522197e-01  -7.2451727e-01  -4.0330012e-01  -4.7693406e-02   2.4247702e-01  -1.1695925e+00   4.3788790e-01  -7.1766004e-01   0.0000000e+00   0.0000000e+00   0.0000000e+00   0.0000000e+00   0.0000000e+00   0.0000000e+00  -1.5321658e-01   0.0000000e+00  -2.6597902e-01  -3.0723622e-02  -1.3838519e-01  -2.2728499e-01  -6.6490380e-03  -1.1456717e-01  -7.2356081e-02   7.1222893e-01   8.8745870e-02   0.0000000e+00   0.0000000e+00  -5.1198757e-01   4.7754348e-01  -6.9618094e-01   4.2333702e-01  -9.3887566e-01   1.9279590e+00   1.3684123e+00  -9.2775826e-01  -7.1158108e-01  -9.9116348e-01  -4.6778687e-01   8.8642967e-01  -5.7439128e-01   1.0209822e+00  -7.0805450e-01  -7.4706961e-01  -1.5682262e+00   6.4619857e-02   1.8609679e+00  -3.1543276e-01  -1.5704275e+00  -1.8609677e+00   3.1543311e-01  -1.4365350e+00   9.6212494e-01  -1.4253648e-01  -1.5361088e+00  -1.7498861e+00   2.0239396e-01  -1.3347730e+00  -5.0694130e-01  -5.4492972e-01   4.5279580e-01   0.0000000e+00   0.0000000e+00   0.0000000e+00   0.0000000e+00   0.0000000e+00   0.0000000e+00   0.0000000e+00   0.0000000e+00   0.0000000e+00   0.0000000e+00   1.1606035e-01   0.0000000e+00   0.0000000e+00   0.0000000e+00   1.1606035e-01   0.0000000e+00   1.3960406e+00  -2.0143575e-01   1.1692504e+00   0.0000000e+00   0.0000000e+00   6.5582045e-01  -1.0476646e+00  -5.5628819e-01  -9.1084899e-01   4.6489769e-01  -7.7565212e-01  -3.4931037e-01  -3.6166021e-01  -2.3481618e-01   1.7319195e+00   8.1164225e-01   2.2613591e-01  -1.3486248e+00  -2.7784868e-01   5.2742867e-01  -8.9046177e-03  -7.1393907e-01   2.4087507e-01   1.1259129e+00   3.2302223e-01   1.2676718e+00  -2.5634836e-01   0.0000000e+00  -9.1080714e-01   5.1003411e-02  -4.2890899e-02   8.7899651e-01  -1.3883178e-01   1.1606035e-01   4.2691072e-02   1.8670843e-01   2.5504132e-01  -9.4709953e-01   0.0000000e+00   0.0000000e+00  -8.8971572e-01   6.7525730e-01  -7.0938973e-01  -8.9574337e-01  -3.2477622e-01  -1.3970369e-01  -3.6722423e-01  -2.3083071e-01
   1.1120775e+00   5.1022668e-01   0.0000000e+00   0.0000000e+00   5.1022668e-01   0.0000000e+00  -3.3802892e-01   0.0000000e+00  -2.3616929e-01  -1.5321658e-01   1.2747197e+00   2.4146428e-01   4.3972576e-01   1.0705501e+00   3.5998543e-01  -1.4066882e+00   0.0000000e+00  -1.0770876e-01   1.1621392e+00  -2.0260727e-01  -6.1458910e-01   1.8838753e+00  -4.7946330e-02  -7.1577640e-01  -2.5779052e-01   0.0000000e+00  -6.6333529e-01   1.0495281e+00   8.1486380e-01   1.5444077e+00   1.9173995e+00  -3.4193855e-01   1.1441138e+00   6.5131774e-01   2.7778876e-01   1.8830262e+00   2.1541957e+00   1.3860711e+00  -6.7884604e-02   0.0000000e+00   0.0000000e+00   5.1650398e-01   7.3216911e-01   1.3490968e+00   1.2895962e+00   4.5683616e-01   5.5580287e-01   1.8211252e+00   1.6594443e+00   0.0000000e+00   0.0000000e+00  -1.0822764e+00  -1.3655761e+00   8.1861188e-01   0.0000000e+00  -1.4280839e-01  -6.8357888e-01  -3.7171410e-01  -1.0893019e-02   3.1054109e+00  -5.5825279e-02  -2.4685790e-01  -1.8547181e-01   4.0888935e-01  -3.2714099e-03   0.0000000e+00   0.0000000e+00   0.0000000e+00   0.0000000e+00   0.0000000e+00   0.0000000e+00  -1.5321658e-01   0.0000000e+00   7.4729981e-01   1.2729603e+00   1.5136973e+00   7.2276358e-01   1.2399684e+00   1.4443510e+00   1.3404033e+00   1.0180726e+00   8.5581866e-01   0.0000000e+00   0.0000000e+00  -6.9681930e-01   6.6297849e-01   2.3007524e-01   3.1040598e-01   9.9439783e-01  -9.6761852e-01  -6.3425181e-01   3.9659786e-01  -7.1158108e-01   1.2043328e+00  -4.6778687e-01   1.9876012e+00  -5.7439128e-01   1.0209822e+00  -7.0805450e-01  -7.4706961e-01   1.2430766e+00  -4.2755736e-01   3.2526478e-01   8.5655118e-01  -3.1927365e-01  -3.2526518e-01  -8.5655118e-01  -2.0942759e-01   8.7573729e-01   1.7772846e+00  -8.5803291e-02  -1.0987214e-01  -3.8456930e-02  -9.2752290e-02   9.1922105e-01   9.3663752e-01   6.3705249e-01   0.0000000e+00   0.0000000e+00   0.0000000e+00   0.0000000e+00   0.0000000e+00   0.0000000e+00   0.0000000e+00   0.0000000e+00   0.0000000e+00   0.0000000e+00   7.3463028e-01   0.0000000e+00   0.0000000e+00   0.0000000e+00   7.3463028e-01   0.0000000e+00   5.6072056e-01  -2.0143575e-01   8.6083545e-01   0.0000000e+00   0.0000000e+00   5.3533073e-01   7.5937935e-01  -9.0656031e-01   7.6613468e-01  -8.7010155e-01   1.3847836e+00   6.9268380e-01  -3.6166021e-01   6.7437557e-01   1.6660919e-01   6.8023194e-01   8.1153433e-01   4.3521820e-01  -1.0427678e+00   2.5984699e-01  -2.8440693e-01   8.3741450e-01   1.3066982e+00  -5.5520151e-01   1.2205132e+00   1.1765523e+00  -8.1683966e-01   0.0000000e+00  -1.0826073e-01  -5.7375338e-01   3.3136154e-01   5.3515881e-01   4.7083972e-01   7.3463028e-01   7.4547135e-01   7.0784486e-01   6.0640979e-01  -9.8678044e-02   0.0000000e+00   0.0000000e+00  -3.4844838e-01   9.1903951e-01  -2.4987555e-01   2.2475842e-02   2.9667510e-01   3.7099178e-01   1.4395190e-01   1.1741678e-01
   1.4130161e+00   1.8492539e+00   0.0000000e+00   0.0000000e+00   1.8492539e+00   0.0000000e+00   1.5311564e+00   0.0000000e+00   1.2527241e+00  -1.5321658e-01   1.3646488e+00   1.1877432e+00   2.0231753e+00   1.3059846e+00   1.7880749e+00   9.0374898e-01   0.0000000e+00  -1.0770876e-01   1.6069528e+00  -2.0260727e-01   1.2291782e+00   3.9630535e-01  -4.7946330e-02   1.1011945e-01   2.4773041e+00   0.0000000e+00  -6.6333529e-01  -3.7627010e-01   1.1617837e+00   1.5444077e+00   3.6790430e-01   1.1139499e+00   1.4017616e+00   1.8172569e+00   2.0102348e+00   1.4873178e+00   2.9444434e-01   9.9499543e-01  -6.7884604e-02   0.0000000e+00   0.0000000e+00   2.0235997e+00   1.6610510e+00   1.3886100e+00   1.4415785e+00   2.0313859e+00   1.2674437e+00   8.5316585e-01   9.1988538e-01   0.0000000e+00   0.0000000e+00   7.2147335e-01   8.8157013e-01   3.8275366e-01   0.0000000e+00  -1.4358902e-01  -5.2192767e-01  -5.3907739e-03  -2.9255679e-01  -4.0330012e-01   1.0938392e+00   1.5161393e+00   2.0569638e+00   7.1144746e-02  -2.9161937e-01   0.0000000e+00   0.0000000e+00   0.0000000e+00   0.0000000e+00   0.0000000e+00   0.0000000e+00  -1.5321658e-01   0.0000000e+00   1.9941527e+00   1.9558425e+00   1.5797747e+00   1.7260996e+00   1.7412135e+00   1.3848896e+00   1.4076862e+00   1.0774046e+00   1.6076322e+00   0.0000000e+00   0.0000000e+00   2.3179888e+00  -2.3616698e+00  -9.6201851e-01  -1.3518160e+00   1.0484160e+00  -8.9639162e-01   1.1464614e+00   1.2737195e+00   2.0328604e+00   1.7639816e-01   7.0952575e-01  -9.9794575e-01  -5.7439128e-01   5.8627831e-01   1.9871844e+00  -1.0857395e+00   2.2570951e+00   6.4619857e-02  -7.3476544e-01  -1.1288284e+00  -2.4262298e-01   7.3476546e-01   1.1288283e+00   1.3694604e+00   1.2286447e+00   9.5142517e-02   3.1567449e-01   1.4828233e+00   1.9180484e+00   1.9594545e+00  -6.7472542e-01  -7.0954781e-01   1.6390019e+00   0.0000000e+00   0.0000000e+00   0.0000000e+00   0.0000000e+00   0.0000000e+00   0.0000000e+00   0.0000000e+00   0.0000000e+00   0.0000000e+00   0.0000000e+00   1.7250196e+00   0.0000000e+00   0.0000000e+00   0.0000000e+00   1.7250196e+00   0.0000000e+00   5.6072056e-01  -2.0143575e-01   6.5083584e-01   0.0000000e+00   0.0000000e+00   1.0901631e+00   1.0979370e+00  -1.2863989e-01   2.6876209e-01   2.1413406e+00   2.2695350e+00   5.5811816e-01  -3.6166021e-01  -2.4976549e-01  -6.4230967e-01   1.0311229e+00   1.5355858e+00   4.3521820e-01   1.8715479e+00   1.1884350e+00   2.0966602e+00  -9.0412265e-01  -5.7869733e-01   1.8457330e+00   3.1214534e-01  -1.2814163e-01   1.9292135e+00   0.0000000e+00   1.6153901e+00  -1.3630625e+00   1.5856735e+00   4.3191220e-01   1.6605729e+00   1.7250196e+00   1.7716522e+00   1.8361138e+00   1.9086493e+00  -1.9726763e-01   0.0000000e+00   0.0000000e+00  -8.8971572e-01   1.1667578e+00   2.4880696e+00   5.8443771e-01   1.9256623e+00   2.3099783e+00   2.0182644e+00   1.9747367e+00
   8.1787001e-01   8.7171802e-01   0.0000000e+00   0.0000000e+00   8.7171802e-01   0.0000000e+00   9.0809463e-01   0.0000000e+00   1.9971707e+00  -1.5321658e-01   7.3514485e-01  -7.0481465e-01   9.1476063e-01   1.2881240e-01   5.7466537e-01  -1.9526591e-01   0.0000000e+00  -1.0770876e-01   9.3973247e-01  -2.0260727e-01  -6.1458910e-01   3.9630535e-01  -4.7946330e-02   1.7619111e+00   2.8922839e-01   0.0000000e+00  -6.6333529e-01  -5.4712656e-01   7.0129382e-01   6.5985555e-01   1.0778742e-01   2.0845422e+00   8.0058354e-01  -5.1462143e-01   9.9964127e-01   3.0019258e-01  -2.8884142e-01   1.1507514e-01  -6.7884604e-02   0.0000000e+00   0.0000000e+00   8.3183531e-01   8.6343974e-01   9.4915844e-01   1.0204358e+00   9.4908803e-01   5.0975378e-01   5.4575251e-02   2.6382063e-01   0.0000000e+00   0.0000000e+00  -5.0404709e-01  -4.4435937e-01  -4.8896278e-01   0.0000000e+00  -5.4851755e-01  -7.5443772e-01  -5.1970715e-01  -5.9627057e-01  -4.0330012e-01   1.0020196e+00   1.0921743e+00   7.8713850e-01  -7.9539264e-01  -5.8395664e-01   0.0000000e+00   0.0000000e+00   0.0000000e+00   0.0000000e+00   0.0000000e+00   0.0000000e+00  -1.5321658e-01   0.0000000e+00   7.2852892e-01   6.9353671e-01   4.2836466e-01   3.6411716e-01   3.6034574e-01   1.4490276e-01  -3.7647084e-02   5.3356807e-01   9.3262600e-01   0.0000000e+00   0.0000000e+00   7.9432070e-01  -8.3302849e-01  -7.1406334e-01  -8.6008040e-01  -8.3083967e-01  -1.9176123e-02   1.8824078e+00   5.0831533e-02   9.7217727e-02   1.4212026e+00  -4.6778687e-01   1.2780318e+00  -5.7439128e-01  -8.2612692e-01   8.5226444e-01  -7.4706961e-01   1.9366939e-01  -4.2755736e-01   2.6818374e-01  -3.4717693e-02  -8.9184667e-01  -2.6818387e-01   3.4717322e-02   4.1191575e-01   1.0894782e+00   9.3988733e-01  -6.7713012e-01   2.8364677e-02   6.5791007e-01   6.1144964e-01  -8.8725172e-01  -9.1532116e-01   1.3734985e-01   0.0000000e+00   0.0000000e+00   0.0000000e+00   0.0000000e+00   0.0000000e+00   0.0000000e+00   0.0000000e+00   0.0000000e+00   0.0000000e+00   0.0000000e+00   9.8394144e-01   0.0000000e+00   0.0000000e+00   0.0000000e+00   9.8394144e-01   0.0000000e+00  -2.7459945e-01  -2.0143575e-01  -1.7047986e-01   0.0000000e+00   0.0000000e+00   6.7243305e-01   5.9985953e-01   5.9219436e-01  -1.2459124e+00  -8.7010155e-01   8.1541036e-01   1.0325788e+00  -3.6166021e-01   6.1865515e-01  -6.4230967e-01   4.6982846e-01   9.1065864e-01  -6.2377265e-01   1.3531400e+00  -1.2237086e+00   1.2168968e+00  -7.3295749e-01   5.2879905e-01  -8.5217290e-01   1.1465631e+00  -1.5214482e+00   2.4296448e+00   0.0000000e+00   5.1483036e-01  -7.1375738e-01   8.9537718e-01  -1.0077804e-01   8.8918578e-01   9.8394144e-01   9.6787961e-01   1.0483895e+00   1.0743141e+00   5.7183671e-02   0.0000000e+00   0.0000000e+00  -8.8971572e-01   7.0154669e-01   2.1459197e+00  -2.1527367e-01   7.0613913e-01   7.2544205e-01   9.1071610e-01   9.8803551e-01
   1.0881501e+00   5.4209184e-01   0.0000000e+00   0.0000000e+00   5.4209184e-01   0.0000000e+00  -3.3802892e-01   0.0000000e+00   1.1979602e-02  -1.5321658e-01   1.1847905e+00   2.4146428e-01   5.9807072e-01   5.9968126e-01   3.9608396e-01  -1.2178691e+00   0.0000000e+00  -1.0770876e-01   9.3973247e-01  -2.0260727e-01  -6.1458910e-01   1.5533042e+00  -4.7946330e-02   2.5878070e+00  -1.3518284e+00   0.0000000e+00  -6.6333529e-01  -1.0037745e+00   9.9683604e-01   2.1757949e-01  -2.2070266e-01   3.8600567e-01   1.2299964e+00   6.5131774e-01   7.1090026e-01  -9.5515820e-02  -5.5572773e-01   1.1905333e+00  -6.7884604e-02   0.0000000e+00   0.0000000e+00   5.2196963e-01   7.9126313e-01   1.0820339e+00   9.6796642e-01   6.1640292e-01   7.6698550e-01   1.0157129e+00   7.8958762e-01   0.0000000e+00   0.0000000e+00  -8.0500319e-01  -1.0439257e+00   8.1861188e-01   0.0000000e+00  -3.9292385e-01  -6.3808007e-01   1.3801114e-01  -3.3241676e-01  -4.0330012e-01  -5.3020576e-01  -2.0110758e-01  -3.1183196e-02   1.0690269e+00  -3.3429987e-01   0.0000000e+00   0.0000000e+00   0.0000000e+00   0.0000000e+00   0.0000000e+00   0.0000000e+00  -1.5321658e-01   0.0000000e+00   3.6899488e-01   1.9407589e-01  -7.9830625e-02   1.6380730e-01   2.1949889e-02  -2.1223883e-01  -2.6017492e-01  -8.5931227e-02   8.3927828e-01   0.0000000e+00   0.0000000e+00  -6.4408400e-02   2.8503442e-02  -1.9592164e-01  -8.4887461e-02  -6.6697768e-01   1.5062345e+00   9.2992490e-01  -1.7383343e-01  -7.1158108e-01   3.6771163e-02  -4.6778687e-01   9.5002317e-01  -5.7439128e-01   2.8680914e+00  -7.0805450e-01  -7.4706961e-01  -2.8132286e-01  -4.2755736e-01   1.1995080e+00   2.4909069e-02  -1.0829866e+00  -1.1995079e+00  -2.4909439e-02  -8.6013892e-01   1.2913425e+00   7.6821494e-01  -9.4478205e-01  -1.0311452e+00   4.3567398e-01  -7.5325704e-01   9.1922105e-01   9.3663752e-01   9.1085355e-01   0.0000000e+00   0.0000000e+00   0.0000000e+00   0.0000000e+00   0.0000000e+00   0.0000000e+00   0.0000000e+00   0.0000000e+00   0.0000000e+00   0.0000000e+00   7.1461574e-01   0.0000000e+00   0.0000000e+00   0.0000000e+00   7.1461574e-01   0.0000000e+00   5.6072056e-01  -2.0143575e-01   1.0754033e+00   0.0000000e+00   0.0000000e+00   2.8283546e-02   8.5318639e-02  -3.9082786e-01   1.9636194e-01   1.1323973e+00  -7.7565212e-01  -9.0495254e-01  -3.6166021e-01   2.7074325e-01   9.7552808e-01   7.4932137e-01   1.0800177e+00  -6.2377265e-01  -5.3430480e-01   7.0017183e-01  -5.8653744e-01   1.0955207e+00   2.1561863e-01   1.3580764e+00   3.2302223e-01   1.2252732e+00  -4.3568512e-01   0.0000000e+00   1.8063215e-01  -4.8990981e-01   6.7786487e-01   5.2499843e-01   5.8708692e-01   7.1461574e-01   7.7143242e-01   7.3708354e-01   5.9597049e-01  -4.5171908e-01   0.0000000e+00   0.0000000e+00   8.0026221e-01   7.5581778e-01   5.5390229e-02   1.7814265e-01   4.0756292e-01   4.8693346e-01   7.4032405e-01   7.5587052e-01
  -5.9052038e-01  -4.3084459e-01   0.0000000e+00   0.0000000e+00  -4.3084459e-01   0.0000000e+00  -9.6109069e-01   0.0000000e+00   1.0045752e+00  -1.5321658e-01  -7.0372133e-01  -7.0481465e-01  -5.1034397e-01   1.2881240e-01  -8.3730149e-01  -4.7145521e-01   0.0000000e+00  -1.0770876e-01  -1.7230133e-01  -2.0260727e-01   3.0729455e-01  -7.6069349e-01  -4.7946330e-02   1.1011945e-01  -1.3518284e+00   0.0000000e+00  -6.6333529e-01  -6.0408268e-01  -1.1380004e+00  -1.1092487e+00  -1.2344142e+00   8.7130182e-01  -6.5942023e-01  -5.1462143e-01  -4.4406375e-01  -8.8693261e-01  -8.2140644e-01  -1.0581519e+00  -6.7884604e-02   0.0000000e+00   0.0000000e+00  -5.7718844e-01  -6.6644067e-01  -3.1728409e-01  -1.7990252e-01  -4.7176251e-01  -7.5702898e-01   3.6765007e-02   3.0519767e-01   0.0000000e+00   0.0000000e+00  -7.8603294e-01  -7.2643943e-01  -5.3104565e-02   0.0000000e+00  -7.4485015e-01  -8.9439067e-01  -3.0360066e-01  -6.7376057e-01  -4.0330012e-01   6.0075248e-01  -5.6436488e-02  -2.6300990e-01  -6.7172314e-01  -6.6564803e-01   0.0000000e+00   0.0000000e+00   0.0000000e+00   0.0000000e+00   0.0000000e+00   0.0000000e+00  -1.5321658e-01   0.0000000e+00  -6.2633760e-01  -5.4866221e-01  -6.7595676e-01  -1.0100136e+00  -9.3987097e-01  -9.9922757e-01  -1.2003202e+00   2.6511809e-01  -4.7899080e-01   0.0000000e+00   0.0000000e+00  -9.8882933e-01   9.5594162e-01   8.1320382e-01   3.6317970e-01   1.1564519e+00   5.5779216e-01  -1.0244047e+00  -9.2775826e-01  -7.1158108e-01   3.6771163e-02  -4.6778687e-01  -5.4275025e-01  -5.7439128e-01  -8.2612692e-01  -1.1845949e-01  -3.7339476e-02  -2.8132286e-01  -4.2755736e-01   4.9587971e-01  -7.1211524e-01  -8.3625004e-02  -4.9587969e-01   7.1211559e-01  -6.9417640e-01  -4.2532160e-01  -1.1698545e+00  -3.0826469e-01  -6.7469954e-01  -1.8205862e-01  -7.5325704e-01   9.1922105e-01   9.3663752e-01  -7.2263180e-01   0.0000000e+00   0.0000000e+00   0.0000000e+00   0.0000000e+00   0.0000000e+00   0.0000000e+00   0.0000000e+00   0.0000000e+00   0.0000000e+00   0.0000000e+00  -6.6560783e-01   0.0000000e+00   0.0000000e+00   0.0000000e+00  -6.6560783e-01   0.0000000e+00  -2.7459945e-01  -2.0143575e-01  -4.0223863e-01   0.0000000e+00   0.0000000e+00   5.2359577e-01  -1.5457417e+00  -3.4013859e-03  -7.7346146e-01  -8.7010155e-01   6.2802177e-01  -9.0495254e-01  -3.6166021e-01   1.1269328e+00  -6.4230967e-01  -1.7309365e-01  -4.6825984e-01  -6.2377265e-01  -2.6407288e-01  -7.1940915e-01  -8.8409029e-01   4.2172772e-01   5.1238221e-01  -8.5217290e-01  -5.2227250e-01  -2.7700784e-01  -2.0423388e-01   0.0000000e+00  -1.1232113e+00   3.5513550e-01  -3.1014490e-01  -2.7158917e-02  -4.0155696e-01  -6.6560783e-01  -4.6307142e-01  -4.1010458e-01  -3.6971187e-01  -2.8432009e-01   0.0000000e+00   0.0000000e+00  -3.4844838e-01  -1.4494470e-01  -1.2664059e+00  -7.9353101e-01  -6.6983380e-01  -6.0347039e-01  -5.3761628e-01  -4.6299571e-01
  -9.0588868e-02  -1.2934799e-01   0.0000000e+00   0.0000000e+00  -1.2934799e-01   0.0000000e+00   9.0809463e-01   0.0000000e+00   1.0045752e+00  -1.5321658e-01  -2.5407565e-01   1.1877432e+00   1.2303585e-01  -3.4205646e-01   9.4290223e-02   7.2579258e-01   0.0000000e+00  -1.0770876e-01  -1.7230133e-01  -2.0260727e-01  -6.1458910e-01  -5.9540794e-01  -4.7946330e-02   1.1011945e-01   8.3624731e-01   0.0000000e+00   1.0542293e+00  -3.6806293e-01  -4.7111660e-01  -2.2469657e-01  -3.6699396e-01   8.7130182e-01  -2.3000735e-01  -5.1462143e-01   1.3341826e-01  -9.5515820e-02  -1.7538753e-01  -5.6930730e-01  -6.7884604e-02   0.0000000e+00   0.0000000e+00   1.2551502e-01  -1.5713969e-02  -4.4646398e-01  -3.1583902e-01   1.1581496e-01   2.6972439e-01   5.4575251e-02   3.1315162e-01   0.0000000e+00   0.0000000e+00   1.0127448e+00   7.5520298e-01  -5.3104565e-02   0.0000000e+00   1.4870961e+00   8.6848238e-01   1.9580134e-01   1.5827158e+00  -4.0330012e-01  -5.9780017e-03  -1.0490526e+00   4.0596133e-01  -1.3386839e+00   1.5742460e+00   0.0000000e+00   0.0000000e+00   0.0000000e+00   0.0000000e+00   0.0000000e+00   0.0000000e+00  -1.5321658e-01   0.0000000e+00   9.5530080e-02  -5.4045222e-02  -1.9905601e-01   1.4250370e-01   4.2341234e-03  -1.4088846e-01   1.0933829e-02  -1.1546181e+00   8.2176633e-02   0.0000000e+00   0.0000000e+00   8.5005066e-03  -4.4643434e-02  -1.9390064e-01   2.3892605e-03   6.3031221e-01  -7.5155347e-01  -7.6416623e-01  -6.1360834e-01   6.6614198e-01   3.6894507e-01  -4.6778687e-01  -5.4275025e-01   2.1740016e+00  -8.2612692e-01  -7.0805450e-01   1.9696100e+00  -2.8132286e-01   7.3270222e-01  -1.5161322e+00   6.3072021e-01   1.9124179e+00   1.5161322e+00  -6.3072021e-01   5.8167639e-01  -7.5345369e-01   6.2663264e-01   1.8071372e+00   1.2954125e+00  -4.4833177e-01   4.2522330e-01   9.1922105e-01   9.3663752e-01  -1.1391713e-01   0.0000000e+00   0.0000000e+00   0.0000000e+00   0.0000000e+00   0.0000000e+00   0.0000000e+00   0.0000000e+00   0.0000000e+00   0.0000000e+00   0.0000000e+00  -1.2267889e-01   0.0000000e+00   0.0000000e+00   0.0000000e+00  -1.2267889e-01   0.0000000e+00  -2.7459945e-01  -2.0143575e-01  -1.7682062e-01   0.0000000e+00   0.0000000e+00  -6.3305257e-01   1.0205880e+00   1.5486581e+00  -9.0193489e-01  -8.7010155e-01   8.1160591e-01  -5.7263293e-01  -3.6166021e-01   8.0620151e-01  -6.4230967e-01  -8.5878380e-01   3.8349330e-02   1.1352069e+00   5.9579262e-03  -1.1379687e+00  -6.5088079e-01   1.9507710e+00   5.8005899e-01  -8.5217290e-01  -1.1991287e+00  -1.9112533e-01  -2.3665632e-02   0.0000000e+00   1.4832991e+00  -2.2306415e-01   2.0990923e-01   2.6216527e-01   1.8165720e-01  -1.2267889e-01   1.2259654e-02  -1.2115765e-01  -1.3517363e-01   1.2148627e+00   0.0000000e+00   0.0000000e+00   1.5694282e+00  -8.7557645e-01   1.7854887e-01   1.7110694e+00   1.9563117e-01  -4.4384022e-03   2.2914792e-01   1.7545803e-01
   3.2313120e-01   2.7743768e-01   0.0000000e+00   0.0000000e+00   2.7743768e-01   0.0000000e+00  -3.3802892e-01   0.0000000e+00  -2.3616929e-01  -1.5321658e-01   3.7542830e-01   2.4146428e-01   1.2303585e-01   1.2881240e-01  -3.5527701e-02  -7.6386318e-01   0.0000000e+00  -1.0770876e-01   4.9491895e-01  -2.0260727e-01  -6.1458910e-01   5.6159090e-01  -4.7946330e-02  -7.1577640e-01   2.8922839e-01   0.0000000e+00  -6.6333529e-01   4.6872975e-01  -1.0560284e-01   6.5985555e-01   1.0113064e+00  -3.4193855e-01   2.8528809e-01   1.8172569e+00  -1.0952245e-02   1.0916094e+00   1.4706114e+00   3.1061298e-01  -6.7884604e-02   0.0000000e+00   0.0000000e+00   2.0663830e-01   1.3722087e-01   4.7977596e-01   5.1311344e-01   1.1710877e-01  -9.9882902e-02   8.0334642e-01   8.4821858e-01   0.0000000e+00   0.0000000e+00  -7.6591723e-01  -7.7400801e-01   8.1861188e-01   0.0000000e+00  -4.0456591e-01  -7.3330580e-01  -3.7305270e-01  -3.8799789e-01   3.1054109e+00  -4.8683807e-01  -3.9989156e-01   7.7856390e-01  -4.6554277e-02  -3.7928469e-01   0.0000000e+00   0.0000000e+00   0.0000000e+00   0.0000000e+00   0.0000000e+00   0.0000000e+00  -1.5321658e-01   0.0000000e+00   3.8079322e-01   7.1130754e-01   8.7769653e-01   6.7510181e-02   3.7755963e-01   5.3467225e-01   2.6433368e-01  -2.0177046e-01   2.6874706e-01   0.0000000e+00   0.0000000e+00  -3.3590844e-01   3.0088964e-01   5.9316982e-02  -1.2735581e-01   1.4890883e+00  -8.9639162e-01  -1.2214687e+00   3.9659786e-01  -7.1158108e-01   2.2322676e+00  -4.6778687e-01  -2.3961104e-02  -5.7439128e-01   1.0209822e+00  -7.0805450e-01  -7.4706961e-01   2.5299797e+00  -4.2755736e-01  -6.6578845e-01  -1.4489161e-01   5.4314815e-01   6.6578875e-01   1.4489196e-01   5.3132795e-01  -8.8107373e-02   1.2421450e-01   6.3934945e-01   6.8381052e-01   1.7968193e-01   4.8876374e-01   9.1922105e-01   9.3663752e-01   7.6721093e-01   0.0000000e+00   0.0000000e+00   0.0000000e+00   0.0000000e+00   0.0000000e+00   0.0000000e+00   0.0000000e+00   0.0000000e+00   0.0000000e+00   0.0000000e+00   2.1144851e-01   0.0000000e+00   0.0000000e+00   0.0000000e+00   2.1144851e-01   0.0000000e+00   5.6072056e-01  -2.0143575e-01   1.2264644e+00   0.0000000e+00   0.0000000e+00  -6.8038170e-01   7.5937935e-01  -7.4109998e-01   7.6613468e-01  -8.7010155e-01   2.5289960e+00   6.9268380e-01  -3.6166021e-01   6.7437557e-01  -6.4230967e-01  -6.1711174e-01   2.0621771e-01   1.1600705e+00  -1.0427678e+00   1.5974803e-02  -2.8440693e-01   8.3741450e-01   5.3763886e-01  -3.5357278e-01   3.7521848e-01   1.5566472e+00  -1.1672619e+00   0.0000000e+00   3.9391886e-01  -3.3485685e-01   8.5217620e-02   7.5388903e-01   1.7001920e-01   2.1144851e-01   2.3182571e-01   2.7958423e-01   3.2027960e-01   5.0881434e-01   0.0000000e+00   0.0000000e+00   1.3415297e+00  -9.3165832e-02   5.1490471e-01   5.2825612e-01  -1.4804372e-02   1.3248319e-01  -2.6440145e-02  -1.1474822e-01
  -1.3159727e-01  -2.4478330e-01   0.0000000e+00   0.0000000e+00  -2.4478330e-01   0.0000000e+00  -3.3802892e-01   0.0000000e+00  -2.3616929e-01  -1.5321658e-01  -7.4217379e-02  -7.0481465e-01  -3.5199902e-01  -1.0662203e-01  -4.8080642e-01  -8.9620293e-01   0.0000000e+00  -1.0770876e-01   5.0105431e-02  -2.0260727e-01  -6.1458910e-01   2.3101980e-01  -4.7946330e-02  -7.1577640e-01  -2.5779052e-01   0.0000000e+00  -6.6333529e-01   4.7879633e-01  -2.4323141e-01   2.1757949e-01   8.2570953e-01  -3.4193855e-01  -1.4412478e-01   6.5131774e-01  -4.4406375e-01   6.9590097e-01   1.4102953e+00  -8.0462698e-02  -6.7884604e-02   0.0000000e+00   0.0000000e+00  -3.2964941e-01  -3.0210753e-01   1.3087027e-01   1.4172723e-01  -3.1688927e-01  -4.7289428e-01   2.4099840e-01   2.1314474e-01   0.0000000e+00   0.0000000e+00  -1.1300535e+00  -1.0325588e+00   3.8275366e-01   0.0000000e+00  -4.6631233e-01  -7.4945156e-01  -3.6556250e-01  -3.9226513e-01   3.1054109e+00  -2.1094001e-01  -9.3615778e-02  -7.0043292e-02  -4.6554277e-02  -3.8369309e-01   0.0000000e+00   0.0000000e+00   0.0000000e+00   0.0000000e+00   0.0000000e+00   0.0000000e+00  -1.5321658e-01   0.0000000e+00  -1.6785741e-01   3.0853469e-01   4.3021667e-01  -3.6453630e-01   6.7387052e-02   1.8543067e-01  -1.0925606e-02  -3.5151370e-01  -1.8334830e-01   0.0000000e+00   0.0000000e+00  -5.2973469e-01   4.9534853e-01   6.2806802e-02   9.1225944e-02   7.1577912e-01   3.4172711e-01  -1.2214687e+00   3.9659786e-01  -7.1158108e-01   1.2043328e+00  -4.6778687e-01  -2.3961104e-02  -5.7439128e-01  -8.2612692e-01  -7.0805450e-01  -4.0839978e-01   1.2430766e+00  -4.2755736e-01  -1.8109037e-01  -5.3733105e-01   2.9609966e-01   1.8109011e-01   5.3733140e-01   6.5386281e-03  -2.4421517e-01  -6.2833397e-01   2.1793068e-01   6.0217126e-02   9.0367015e-02  -9.2752290e-02  -6.7472542e-01  -7.0954781e-01  -1.6453928e-01   0.0000000e+00   0.0000000e+00   0.0000000e+00   0.0000000e+00   0.0000000e+00   0.0000000e+00   0.0000000e+00   0.0000000e+00   0.0000000e+00   0.0000000e+00  -1.9231952e-01   0.0000000e+00   0.0000000e+00   0.0000000e+00  -1.9231952e-01   0.0000000e+00   5.6072056e-01  -2.0143575e-01   3.7747665e-01   0.0000000e+00   0.0000000e+00  -4.6253347e-01  -7.3021175e-01  -3.7842682e-01   7.6613468e-01  -8.7010155e-01   9.3793382e-01   6.9268380e-01  -3.6166021e-01   6.5534902e-01  -6.4230967e-01  -6.1711174e-01  -2.7963503e-01   4.3521820e-01  -6.5142269e-01   1.5974803e-02  -5.2244919e-01  -6.2156434e-01   5.1995923e-01  -5.5520151e-01   3.7521848e-01   8.0849728e-01  -1.1442576e+00   0.0000000e+00  -4.9453032e-01   7.0282308e-02  -3.1014490e-01   2.5010575e-01  -2.4067435e-01  -1.9231952e-01  -2.0858104e-01  -1.1255804e-01  -1.5401339e-01   1.5577331e-01   0.0000000e+00   0.0000000e+00  -3.4844838e-01   8.0696328e-03  -2.4987555e-01  -4.2712244e-01  -4.8080429e-01  -4.1354688e-01  -5.3761628e-01  -5.7907821e-01
   1.4905886e+00   1.8743138e+00   0.0000000e+00   0.0000000e+00   1.8743138e+00   0.0000000e+00   9.0809463e-01   0.0000000e+00   1.2527241e+00  -1.5321658e-01   1.4545779e+00   2.4146428e-01   2.0231753e+00   1.3059846e+00   1.8791996e+00   9.0619369e-01   0.0000000e+00  -1.0770876e-01   1.6069528e+00  -2.0260727e-01   1.2291782e+00   5.6159090e-01  -4.7946330e-02   9.3601529e-01   1.9302851e+00   0.0000000e+00  -6.6333529e-01  -3.7627010e-01   1.2129871e+00   1.5444077e+00   3.6790430e-01   1.1139499e+00   1.4876441e+00   1.8172569e+00   2.0102348e+00   1.4873178e+00   2.9444434e-01   1.0927643e+00  -6.7884604e-02   0.0000000e+00   0.0000000e+00   2.0235997e+00   1.6982150e+00   1.3886100e+00   1.4415785e+00   2.0313859e+00   1.2976410e+00   8.5316585e-01   9.1988538e-01   0.0000000e+00   0.0000000e+00   6.1086943e-01   7.6022139e-01   3.8275366e-01   0.0000000e+00  -1.5329607e-01  -5.4506028e-01   8.3676373e-03  -2.9154990e-01  -4.0330012e-01   9.3441263e-01   1.3136959e+00   2.0366345e+00   7.1144746e-02  -2.9089672e-01   0.0000000e+00   0.0000000e+00   0.0000000e+00   0.0000000e+00   0.0000000e+00   0.0000000e+00  -1.5321658e-01   0.0000000e+00   1.9941527e+00   1.9558425e+00   1.5797747e+00   1.6474735e+00   1.6638485e+00   1.3172957e+00   1.2807113e+00   5.5895394e-01   1.6694530e+00   0.0000000e+00   0.0000000e+00   2.2634938e+00  -2.3069969e+00  -1.0513247e+00  -1.3364572e+00   1.0484160e+00  -8.9639162e-01   1.1464614e+00   1.2737195e+00   2.0328604e+00   1.2043328e+00  -4.6778687e-01  -9.9794575e-01  -5.7439128e-01   1.0209822e+00   1.9871844e+00  -1.0857395e+00   2.2570951e+00   6.4619857e-02  -6.7958885e-01  -1.0557261e+00  -2.5011436e-01   6.7958846e-01   1.0557257e+00   1.2905322e+00   1.2880703e+00   2.1776079e-01   3.1567449e-01   1.4301743e+00   1.8926111e+00   1.8804659e+00  -6.7472542e-01  -7.0954781e-01   1.6172971e+00   0.0000000e+00   0.0000000e+00   0.0000000e+00   0.0000000e+00   0.0000000e+00   0.0000000e+00   0.0000000e+00   0.0000000e+00   0.0000000e+00   0.0000000e+00   1.7557009e+00   0.0000000e+00   0.0000000e+00   0.0000000e+00   1.7557009e+00   0.0000000e+00   5.6072056e-01  -2.0143575e-01   6.4436484e-01   0.0000000e+00   0.0000000e+00   6.4924307e-01   2.5875273e+00  -2.0687981e-01   2.6876209e-01   1.2224134e+00   2.2695350e+00   5.5811816e-01  -3.6166021e-01  -2.4976549e-01  -6.4230967e-01   1.0311229e+00   1.6062053e+00   4.3521820e-01   1.8715479e+00  -2.1510968e-01   2.0966602e+00   5.5485606e-01  -5.7869733e-01   1.7503904e+00   3.1214534e-01  -1.2814163e-01   1.9292135e+00   0.0000000e+00   1.7857256e+00  -1.3630625e+00   1.5856735e+00   4.3191220e-01   1.6605729e+00   1.7557009e+00   1.8010184e+00   1.8687924e+00   1.9437793e+00   4.1022461e-01   0.0000000e+00   0.0000000e+00   8.0026221e-01   1.1667578e+00   2.3841873e+00   7.4010459e-01   1.9147542e+00   2.3099783e+00   2.0182644e+00   1.9747367e+00
   2.6537131e-01   1.9763718e-01   0.0000000e+00   0.0000000e+00   1.9763718e-01   0.0000000e+00   9.0809463e-01   0.0000000e+00  -2.3616929e-01  -1.5321658e-01   1.9557003e-01   2.4146428e-01   2.8138081e-01  -1.0662203e-01   4.1458630e-01   4.7675650e-01   0.0000000e+00  -1.0770876e-01   5.0105431e-02  -2.0260727e-01  -6.1458910e-01   6.5734253e-02  -4.7946330e-02   1.1011945e-01   8.3624731e-01   0.0000000e+00   1.0542293e+00  -2.8556046e-01   2.7219510e-01   2.1757949e-01   1.2139374e-01  -3.4193855e-01   1.9940552e-01   6.5131774e-01   2.7778876e-01   3.0019258e-01   2.0860960e-01   3.1061298e-01  -6.7884604e-02   0.0000000e+00   0.0000000e+00   2.8044775e-01   3.0291475e-01  -4.3582575e-02   5.7907388e-03   2.8215751e-01   5.6100994e-01   2.0096757e-01   3.1315162e-01   0.0000000e+00   0.0000000e+00   7.1183775e-01   5.0180634e-01  -5.3104565e-02   0.0000000e+00   1.5207512e+00   1.0720999e+00   3.3102909e-03   1.5782260e+00   3.1054109e+00  -9.1141425e-02  -9.8102521e-01   3.3805234e-01   6.4684607e-01   1.5736926e+00   0.0000000e+00   0.0000000e+00   0.0000000e+00   0.0000000e+00   0.0000000e+00   0.0000000e+00  -1.5321658e-01   0.0000000e+00   2.7666280e-01   1.9980195e-01   6.8037469e-02   4.7828525e-01   4.0750897e-01   2.5390996e-01   5.1416113e-01  -9.6178831e-01   3.0399955e-01   0.0000000e+00   0.0000000e+00   1.4029819e-01  -1.7687130e-01  -2.7850982e-01  -1.6876349e-01   6.3031221e-01  -5.3548840e-01  -1.0218563e+00   1.6120260e+00  -7.1158108e-01   3.6894507e-01  -4.6778687e-01  -5.4275025e-01   1.2095721e+00   3.0710006e-01  -7.0805450e-01   1.5128178e+00  -2.8132286e-01   6.4619857e-02  -2.8005634e-01   3.6199060e-02   1.1171821e+00   2.8005664e-01  -3.6198709e-02  -6.0299200e-01   6.7958446e-02   3.0175590e-01   1.2158104e+00   3.0402536e-01   6.7341605e-02  -5.6534195e-01   9.1922105e-01   9.3663752e-01  -1.0961593e-02   0.0000000e+00   0.0000000e+00   0.0000000e+00   0.0000000e+00   0.0000000e+00   0.0000000e+00   0.0000000e+00   0.0000000e+00   0.0000000e+00   0.0000000e+00   1.8958162e-01   0.0000000e+00   0.0000000e+00   0.0000000e+00   1.8958162e-01   0.0000000e+00  -2.7459945e-01  -2.0143575e-01  -1.3776280e-01   0.0000000e+00   0.0000000e+00  -1.1199555e+00  -1.2885988e-01   1.0188155e+00   1.8200272e+00  -1.1258582e-01  -6.5312877e-01   7.5400075e-01  -3.6166021e-01   6.7437557e-01  -6.4230967e-01  -1.3832354e+00   3.0240141e-01   1.5144439e+00  -5.9047102e-01  -8.9409669e-01  -5.7467409e-01   1.6872311e+00   1.4868930e-01   5.5865028e-02  -3.0163772e-01  -2.8032687e-01   3.0919255e-01   0.0000000e+00   1.0290726e+00  -3.5021578e-01   3.3136154e-01   2.9692944e-01   3.2485924e-01   1.8958162e-01   2.4639182e-01   1.4199045e-01   1.5309217e-01   1.3269747e+00   0.0000000e+00   0.0000000e+00   1.5694282e+00  -3.1634314e-01   7.4666754e-02   1.2986305e+00   3.7347533e-01   1.5898415e-01   3.1434394e-01   2.9154053e-01
   1.3993588e+00   1.7091631e+00   0.0000000e+00   0.0000000e+00   1.7091631e+00   0.0000000e+00  -3.3802892e-01   0.0000000e+00  -1.7250626e+00  -1.5321658e-01   1.7243654e+00  -7.0481465e-01   1.2314505e+00   1.5414190e+00   1.7086236e+00   1.9469616e-01   0.0000000e+00  -1.0770876e-01   1.1621392e+00  -2.0260727e-01   2.1510618e+00   1.8838753e+00  -4.7946330e-02   1.1011945e-01   2.8922839e-01   0.0000000e+00  -6.6333529e-01   1.2739492e+00   1.9359484e+00   2.4289598e+00   2.2303390e+00  -1.7978270e+00   1.5735267e+00   2.9831961e+00   9.9964127e-01   2.6744430e+00   2.2979036e+00   2.2659914e+00  -6.7884604e-02   0.0000000e+00   0.0000000e+00   1.3741404e+00   1.3056094e+00   1.4010081e+00   1.2122481e+00   1.1798674e+00   1.1161822e+00   1.4117470e+00   9.8861826e-01   0.0000000e+00   0.0000000e+00  -1.5142226e-01   1.5615464e-01   1.2544701e+00   0.0000000e+00  -2.9626354e-01   1.1597513e+00  -1.4554780e+00  -6.7606895e-01  -4.0330012e-01   7.1858754e-01   1.1924138e+00   6.2075047e-01   1.6984605e+00  -6.4439035e-01   0.0000000e+00   0.0000000e+00   0.0000000e+00   0.0000000e+00   0.0000000e+00   0.0000000e+00  -1.5321658e-01   0.0000000e+00   1.6655787e+00   2.0133183e+00   2.8148869e+00   1.7435470e+00   2.1197629e+00   2.8556626e+00   2.3973349e+00   7.1347208e-01   1.1642828e+00   0.0000000e+00   0.0000000e+00   1.1919821e+00  -1.2319879e+00  -1.8642238e-01  -9.2018711e-01  -9.3887566e-01   1.9991860e+00   1.3081959e+00  -1.0850515e-01   9.7217727e-02   1.7639816e-01   2.5624237e-01   8.8642967e-01  -5.7439128e-01   1.0209822e+00   1.5277726e+00  -1.0857395e+00   1.0055804e+00   5.5679709e-01   4.0379961e-01   3.5918404e-02  -6.6297004e-01  -4.0379988e-01  -3.5918413e-02  -1.2052028e-02   1.7863032e+00   1.6100320e+00  -2.5571146e-01   6.5727702e-02   1.0540144e+00   3.1344807e-01  -5.0694130e-01  -5.4492972e-01   1.4714160e+00   0.0000000e+00   0.0000000e+00   0.0000000e+00   0.0000000e+00   0.0000000e+00   0.0000000e+00   0.0000000e+00   0.0000000e+00   0.0000000e+00   0.0000000e+00   1.6214186e+00   0.0000000e+00   0.0000000e+00   0.0000000e+00   1.6214186e+00   0.0000000e+00   1.3960406e+00  -2.0143575e-01   1.0174669e+00   0.0000000e+00   0.0000000e+00   1.2650966e+00  -9.0619513e-01  -7.3501331e-01   2.1309559e+00   1.8899130e+00  -7.2520135e-01  -9.0495254e-01   3.1579820e+00  -3.2994826e-01   3.3497573e+00   1.5433872e+00   1.1534015e+00   4.3521820e-01   3.3288971e-01   1.1291939e+00   5.5183699e-02  -7.8186185e-01   2.4971489e-01   3.1338513e+00   3.2302223e-01   7.4239892e-01   9.7586676e-01   0.0000000e+00  -6.3838255e-02  -1.0849824e+00   8.9537718e-01   9.6230687e-01   1.0895866e+00   1.6214186e+00   1.2373025e+00   1.4112931e+00   1.6127096e+00  -9.8678044e-02   0.0000000e+00   0.0000000e+00  -8.8971572e-01   1.8432333e+00   5.5889085e-01  -1.8937263e-01   1.2611108e+00   1.4768545e+00   7.4032405e-01   8.7195302e-01
   1.7384061e+00   1.5682508e+00   0.0000000e+00   0.0000000e+00   1.5682508e+00   0.0000000e+00   1.5311564e+00   0.0000000e+00  -2.3616929e-01  -1.5321658e-01   1.8142945e+00   3.0803011e+00   2.0231753e+00   2.0122879e+00   2.0811320e+00   6.5553147e-01   0.0000000e+00  -1.0770876e-01   1.8293595e+00  -2.0260727e-01   2.1510618e+00   1.2227331e+00  -4.7946330e-02   1.1011945e-01   1.3832662e+00   0.0000000e+00  -6.6333529e-01   3.5635980e-01   1.3058684e+00   1.9866837e+00   9.3558251e-01  -3.4193855e-01   1.7452919e+00   4.1491353e+00   1.8658643e+00   1.8830262e+00   7.6310143e-01   1.7771468e+00  -6.7884604e-02   0.0000000e+00   0.0000000e+00   2.1634328e+00   1.7354489e+00   1.6140956e+00   1.6333911e+00   1.9339068e+00   1.4560610e+00   1.8017710e+00   1.7854627e+00   0.0000000e+00   0.0000000e+00   5.4271889e-01   6.7003737e-01   1.2544701e+00   0.0000000e+00   6.0313187e-02   1.1563887e+00   1.0984594e+00  -3.9620245e-01  -4.0330012e-01  -1.2688093e+00   1.4961171e+00   2.1679143e+00   7.3639961e-01  -4.1754977e-01   0.0000000e+00   0.0000000e+00   0.0000000e+00   0.0000000e+00   0.0000000e+00   0.0000000e+00  -1.5321658e-01   0.0000000e+00   2.2812196e+00   2.1433826e+00   2.3833616e+00   2.0028970e+00   1.9299235e+00   2.1356582e+00   1.7942925e+00   1.3428176e+00   1.7513225e+00   0.0000000e+00   0.0000000e+00   1.5486596e+00  -1.5898295e+00  -3.4363531e-01  -1.0713817e+00  -4.9820296e-01   1.7030320e+00   8.5089343e-01  -9.2775826e-01  -7.1158108e-01   3.6771163e-02   2.6108678e+00   8.8642967e-01  -5.7439128e-01   3.8457927e+00   1.5277726e+00  -1.0857395e+00   2.2924838e+00   6.4619857e-02  -1.4188462e-01   6.3064927e-01  -2.7528820e-01   1.4188422e-01  -6.3064927e-01   4.7688786e-01   1.7592778e+00   2.7317112e+00   3.3561526e-01   8.3711735e-01   8.4686380e-01   9.7395287e-01  -5.0694130e-01  -5.4492972e-01   1.8317547e+00   0.0000000e+00   0.0000000e+00   0.0000000e+00   0.0000000e+00   0.0000000e+00   0.0000000e+00   0.0000000e+00   0.0000000e+00   0.0000000e+00   0.0000000e+00   1.9245051e+00   0.0000000e+00   0.0000000e+00   0.0000000e+00   1.9245051e+00   0.0000000e+00   1.3960406e+00  -2.0143575e-01   8.3954433e-01   0.0000000e+00   0.0000000e+00   1.5350341e+00  -9.0619513e-01  -4.9131299e-01  -9.1084899e-01   2.9702517e+00   4.0479860e+00  -9.0495254e-01   3.1579820e+00   8.4425439e-01   1.7319195e+00   7.0817400e-01   1.7794519e+00   8.2593151e-01   3.3288971e-01   3.9362834e+00   7.6931042e-01  -7.8186185e-01   5.6289531e-01   2.6284823e+00  -5.2227250e-01  -6.5666179e-02   1.8296128e+00   0.0000000e+00   1.3570925e+00  -1.4320589e+00   1.4930825e+00   9.9789552e-01   1.6359345e+00   1.9245051e+00   1.8533166e+00   1.9169502e+00   1.8346927e+00  -7.0617038e-01   0.0000000e+00   0.0000000e+00  -8.8971572e-01   1.4093145e+00   1.2796849e+00   1.3279675e+00   1.9705692e+00   2.5440700e+00   1.9330684e+00   1.8586542e+00
   1.4557575e+00   1.8315475e+00   0.0000000e+00   0.0000000e+00   1.8315475e+00   0.0000000e+00   9.0809463e-01   0.0000000e+00   1.2527241e+00  -1.5321658e-01   1.4545779e+00  -7.0481465e-01   1.8648304e+00   1.5414190e+00   1.7555855e+00   6.9834817e-01   0.0000000e+00  -1.0770876e-01   1.6069528e+00  -2.0260727e-01   1.2291782e+00   7.2687645e-01  -4.7946330e-02   1.1011945e-01   1.9302851e+00   0.0000000e+00  -6.6333529e-01  -3.8583449e-01   1.5334394e+00   1.5444077e+00   4.6862134e-01   1.1139499e+00   1.4876441e+00   6.5131774e-01   1.8658643e+00   1.4873178e+00   3.8371216e-01   1.1905333e+00  -6.7884604e-02   0.0000000e+00   0.0000000e+00   1.8329214e+00   1.6761252e+00   1.5630629e+00   1.5775153e+00   1.9130022e+00   1.2398880e+00   6.8730775e-01   7.4507838e-01   0.0000000e+00   0.0000000e+00   3.7174397e-01   5.2526313e-01   3.8275366e-01   0.0000000e+00  -1.9085213e-01  -5.1651672e-01   5.8354584e-01  -2.8066063e-01  -4.0330012e-01  -1.1374884e-01   1.7516810e+00   1.1943935e+00   7.1144746e-02  -2.9180244e-01   0.0000000e+00   0.0000000e+00   0.0000000e+00   0.0000000e+00   0.0000000e+00   0.0000000e+00  -1.5321658e-01   0.0000000e+00   1.8127646e+00   1.8800695e+00   1.3147804e+00   1.6552425e+00   1.7643197e+00   1.2208216e+00   1.4821288e+00   1.0454359e+00   1.5909581e+00   0.0000000e+00   0.0000000e+00   2.1971521e+00  -2.2404387e+00  -1.0408478e+00  -1.3173169e+00   1.0484160e+00  -9.6761852e-01   1.3911464e+00   2.5980755e+00   2.0328604e+00   1.7639816e-01  -4.6778687e-01  -9.9794575e-01  -5.7439128e-01  -8.2612692e-01   1.9871844e+00  -1.0857395e+00   9.7019185e-01   5.5679709e-01  -9.1475058e-02  -1.6660676e+00  -7.0356511e-01   9.1475216e-02   1.6660675e+00   7.9670601e-01   1.6319934e+00  -6.2813545e-01  -2.7565240e-01   7.1143350e-01   2.3113989e+00   1.2989499e+00  -6.7472542e-01  -7.0954781e-01   1.1012174e+00   0.0000000e+00   0.0000000e+00   0.0000000e+00   0.0000000e+00   0.0000000e+00   0.0000000e+00   0.0000000e+00   0.0000000e+00   0.0000000e+00   0.0000000e+00   1.7576460e+00   0.0000000e+00   0.0000000e+00   0.0000000e+00   1.7576460e+00   0.0000000e+00   5.6072056e-01  -2.0143575e-01   2.3289072e-01   0.0000000e+00   0.0000000e+00   1.3185322e+00   1.5960136e+00  -3.7234021e-01   2.6876209e-01   1.2224134e+00   6.7847252e-01   1.6001123e+00  -3.6166021e-01  -2.4976549e-01  -6.4230967e-01   1.1625331e+00   1.5171302e+00  -2.8963391e-01   2.1280041e+00  -2.1510968e-01   2.2504334e+00  -9.0412265e-01  -5.7869733e-01   1.5487617e+00   1.2096362e+00  -3.2858190e-01   1.5388848e+00   0.0000000e+00   7.8960307e-01  -1.2810499e+00   1.4930825e+00   3.7401532e-01   1.5586529e+00   1.7576460e+00   1.7345896e+00   1.8189146e+00   1.9072225e+00  -8.5155832e-02   0.0000000e+00   0.0000000e+00  -8.8971572e-01   1.7931128e+00   1.6194071e+00  -3.3378125e-01   1.7706539e+00   2.0488335e+00   1.9330684e+00   1.8006130e+00
   6.8781072e-01   9.4273161e-01   0.0000000e+00   0.0000000e+00   9.4273161e-01   0.0000000e+00   2.8503286e-01   0.0000000e+00   1.2527241e+00  -1.5321658e-01   6.4521571e-01  -7.0481465e-01   1.0731056e+00   1.0705501e+00   9.4407094e-01   6.6262747e-01   0.0000000e+00  -1.0770876e-01   9.3973247e-01  -2.0260727e-01   1.2291782e+00   6.5734253e-02  -4.7946330e-02   1.1011945e-01   8.3624731e-01   0.0000000e+00  -6.6333529e-01  -5.2098818e-01   6.7689671e-01   6.5985555e-01   1.6599304e-03   1.1139499e+00   7.1470096e-01  -5.1462143e-01   1.1440118e+00   3.0019258e-01  -3.7506617e-01   4.0838190e-01  -6.7884604e-02   0.0000000e+00   0.0000000e+00   9.8676848e-01   8.3474147e-01   8.1997855e-01   8.8449900e-01   1.1336757e+00   5.1372405e-01   9.7473121e-02   2.7177459e-01   0.0000000e+00   0.0000000e+00   2.7501542e-01   3.7963108e-01  -4.8896278e-01   0.0000000e+00  -2.9144946e-01  -6.1484145e-01   4.6429755e-01  -2.8439759e-01  -4.0330012e-01   1.3212867e+00   1.6073188e+00   1.5287180e-01   1.7946188e-01  -2.9308979e-01   0.0000000e+00   0.0000000e+00   0.0000000e+00   0.0000000e+00   0.0000000e+00   0.0000000e+00  -1.5321658e-01   0.0000000e+00   9.0868582e-01   9.4844448e-01   4.6100299e-01   7.4552158e-01   8.0950019e-01   3.5861553e-01   5.0897271e-01   8.2011475e-01   8.3092330e-01   0.0000000e+00   0.0000000e+00   1.3246301e+00  -1.3650688e+00  -1.1801858e+00  -1.0097463e+00   7.1577912e-01  -1.0388454e+00   1.3911464e+00   1.7788225e+00   2.0328604e+00  -9.9116348e-01  -4.6778687e-01  -9.9794575e-01  -5.7439128e-01  -8.2612692e-01   1.9871844e+00  -1.0857395e+00  -5.5420761e-01   5.5679709e-01   4.6103068e-01  -1.6339049e+00  -1.2732944e+00  -4.6103080e-01   1.6339052e+00   4.6644744e-01   1.0930806e+00  -1.1000612e+00  -1.1346311e+00  -2.0983947e-01   1.5510802e+00   6.3844513e-01  -8.8725172e-01  -9.1532116e-01   2.1405344e-01   0.0000000e+00   0.0000000e+00   0.0000000e+00   0.0000000e+00   0.0000000e+00   0.0000000e+00   0.0000000e+00   0.0000000e+00   0.0000000e+00   0.0000000e+00   8.8611731e-01   0.0000000e+00   0.0000000e+00   0.0000000e+00   8.8611731e-01   0.0000000e+00  -2.7459945e-01  -2.0143575e-01  -2.7242094e-01   0.0000000e+00   0.0000000e+00   1.1885295e+00   1.5960136e+00  -6.1604050e-01  -3.0101054e-01   4.6489769e-01  -9.1258996e-01   1.6001123e+00  -3.6166021e-01   1.4163554e-01  -6.4230967e-01   3.2732012e-01   7.9414442e-01  -1.3486248e+00   2.1280041e+00  -2.1510968e-01   2.0123909e+00  -9.0412265e-01  -2.1500401e-01   4.4944977e-01   3.6434157e-01  -1.0961364e+00   1.8120976e+00   0.0000000e+00   1.5886847e-02  -8.1844572e-01   1.0004531e+00  -1.0188843e-01   1.0112504e+00   8.8611731e-01   9.5806883e-01   1.0071113e+00   9.6756471e-01  -6.9264817e-01   0.0000000e+00   0.0000000e+00  -8.8971572e-01   1.2271604e+00   6.0287675e-01  -8.3956152e-01   9.7180192e-01   9.0211508e-01   1.1663042e+00   1.1041180e+00
  -6.7113561e-02  -1.7045839e-01   0.0000000e+00   0.0000000e+00  -1.7045839e-01   0.0000000e+00  -3.3802892e-01   0.0000000e+00  -2.3616929e-01  -1.5321658e-01   1.5711757e-02  -7.0481465e-01  -1.9365406e-01  -1.0662203e-01  -2.7506477e-01  -6.2034106e-01   0.0000000e+00  -1.0770876e-01   5.0105431e-02  -2.0260727e-01  -6.1458910e-01   2.3101980e-01  -4.7946330e-02  -7.1577640e-01   2.8922839e-01   0.0000000e+00  -6.6333529e-01   5.3466094e-01  -2.0800902e-01   2.1757949e-01   6.6874769e-01  -3.4193855e-01  -5.8242206e-02   6.5131774e-01  -2.9969325e-01   6.9590097e-01   1.2508881e+00   1.7306223e-02  -6.7884604e-02   0.0000000e+00   0.0000000e+00  -1.3897203e-01  -1.8552074e-01   1.3087027e-01   1.4172723e-01  -1.8026115e-01  -3.8349244e-01   2.7135246e-01   2.6382063e-01   0.0000000e+00   0.0000000e+00  -7.8588313e-01  -6.8871916e-01   3.8275366e-01   0.0000000e+00  -4.5295543e-01  -7.5324648e-01  -3.5750401e-01  -3.8509807e-01   3.1054109e+00  -1.0641692e+00  -4.7498532e-01   1.6672195e-01  -4.6554277e-02  -3.7671108e-01   0.0000000e+00   0.0000000e+00   0.0000000e+00   0.0000000e+00   0.0000000e+00   0.0000000e+00  -1.5321658e-01   0.0000000e+00   1.4861790e-02   3.7066182e-01   4.1889000e-01  -1.5279297e-01   1.7696731e-01   2.2485851e-01   1.4403302e-01  -2.2578583e-01  -1.1821420e-01   0.0000000e+00   0.0000000e+00   2.7353667e-01  -3.1054466e-01  -3.9135416e-01   1.1785314e+00   2.2108837e-01   1.2327770e-01  -1.2214687e+00   3.9659786e-01  -2.9314207e-01   2.8157089e+00  -4.6778687e-01  -2.3961104e-02  -5.7439128e-01  -8.2612692e-01  -7.0805450e-01  -7.4706961e-01   1.2430766e+00   2.9074501e+00  -1.3692569e+00  -3.2956804e-01   8.5144448e-01   1.3692573e+00   3.2956766e-01   1.3397219e+00  -6.2845875e-01  -2.9700296e-01   8.2100493e-01   1.2060628e+00   9.0367015e-02   1.1196764e+00  -6.7472542e-01  -7.0954781e-01   3.1576108e-02   0.0000000e+00   0.0000000e+00   0.0000000e+00   0.0000000e+00   0.0000000e+00   0.0000000e+00   0.0000000e+00   0.0000000e+00   0.0000000e+00   0.0000000e+00  -4.9071664e-02   0.0000000e+00   0.0000000e+00   0.0000000e+00  -4.9071664e-02   0.0000000e+00   5.6072056e-01  -2.0143575e-01   4.9765289e-01   0.0000000e+00   0.0000000e+00  -1.0228618e+00  -5.4698129e-01  -9.0656031e-01   7.6613468e-01   1.0134760e-01   9.3793382e-01   6.9268380e-01  -3.6166021e-01   6.5534902e-01  -6.4230967e-01  -6.1711174e-01  -2.2684908e-01   5.5813966e-01  -1.0427678e+00   1.4997402e+00  -5.2244919e-01  -6.4058258e-01   5.2879905e-01  -5.5520151e-01   3.7521848e-01   9.0481680e-01  -1.1232069e+00   0.0000000e+00  -1.2473529e-01  -7.1659771e-02  -1.7460916e-01   3.4091161e-01  -9.6481692e-02  -4.9071664e-02  -1.1856746e-01  -4.0321303e-02  -5.2495618e-02   6.6099508e-01   0.0000000e+00   0.0000000e+00  -3.4844838e-01   8.0696328e-03  -2.4987555e-01  -6.4896051e-03  -3.0344800e-01  -2.5840588e-01  -2.8202821e-01  -4.0495446e-01
  -2.9113430e-01  -1.5650538e-01   0.0000000e+00   0.0000000e+00  -1.5650538e-01   0.0000000e+00  -9.6109069e-01   0.0000000e+00  -1.7250626e+00  -1.5321658e-01   1.5711757e-02   2.4146428e-01  -3.5199902e-01   5.9968126e-01   7.6003798e-02   1.2477672e-01   0.0000000e+00  -1.0770876e-01  -3.9470809e-01  -2.0260727e-01   2.1510618e+00   3.9630535e-01  -4.7946330e-02  -7.1577640e-01  -8.0480944e-01   0.0000000e+00  -6.6333529e-01   9.8638070e-02   1.6409521e-01  -2.2469657e-01   1.3900169e-01  -1.7978270e+00  -5.8242206e-02  -5.1462143e-01  -4.4406375e-01  -9.5515820e-02   2.9444434e-01   7.0168867e-01  -6.7884604e-02   0.0000000e+00   0.0000000e+00  -2.8242261e-01  -3.8598541e-01  -2.3838465e-01  -3.9047353e-01  -4.0145783e-01  -4.4374122e-01  -2.8582863e-01  -5.3999324e-01   0.0000000e+00   0.0000000e+00   1.0239921e-01   3.4655855e-01   8.1861188e-01   0.0000000e+00  -4.5833029e-01   1.1057197e+00   5.2159737e-01  -6.5861516e-01  -4.0330012e-01   4.2589825e-01   1.9554144e+00  -1.8111195e+00  -1.1393257e-01  -6.6742327e-01   0.0000000e+00   0.0000000e+00   0.0000000e+00   0.0000000e+00   0.0000000e+00   0.0000000e+00  -1.5321658e-01   0.0000000e+00  -1.6785741e-01  -1.0415022e-01   5.9597148e-01   1.1345230e-01   1.6876460e-01   8.3060184e-01   4.9445767e-01   4.5777832e-01  -5.4147948e-01   0.0000000e+00   0.0000000e+00  -3.0942250e-01   2.7431725e-01   9.4844109e-01   1.4985841e-01  -4.4418497e-01   1.9238657e+00  -4.0257185e-01  -9.2775826e-01  -7.1158108e-01  -9.9116348e-01   2.5624237e-01  -8.7554719e-02  -5.7439128e-01  -8.2612692e-01   2.7324600e+00  -1.0857395e+00  -1.5682262e+00   6.4619857e-02   1.7234558e+00  -9.6214217e-03  -1.8603451e+00  -1.7234557e+00   9.6217723e-03  -9.5284834e-01   4.2537277e-01  -2.0934888e-01  -1.8398429e+00  -1.6492280e+00  -2.6148695e-01  -9.2857267e-01   9.1922105e-01   9.3663752e-01   9.0505076e-02   0.0000000e+00   0.0000000e+00   0.0000000e+00   0.0000000e+00   0.0000000e+00   0.0000000e+00   0.0000000e+00   0.0000000e+00   0.0000000e+00   0.0000000e+00  -3.2007387e-01   0.0000000e+00   0.0000000e+00   0.0000000e+00  -3.2007387e-01   0.0000000e+00   5.6072056e-01  -2.0143575e-01   5.7130235e-01   0.0000000e+00   0.0000000e+00   5.8368988e-01   1.0178297e-01  -6.5073540e-01  -9.1084899e-01   1.1323973e+00  -7.2520135e-01   6.3813116e-02   3.1579820e+00  -1.4239681e+00   1.7319195e+00   4.3712674e-03  -4.5700941e-01  -1.3486248e+00   9.2473193e-01  -7.9468625e-01   4.4699907e-01   1.6908602e-02  -8.9187734e-01   1.7436554e+00  -5.3314949e-01   6.6267039e-01  -8.3403324e-02   0.0000000e+00  -1.1876386e+00   7.0282308e-02  -3.1014490e-01   6.0039961e-01  -2.6767067e-01  -3.2007387e-01  -4.5540643e-01  -3.8774559e-01  -2.6690228e-01  -1.3136627e+00   0.0000000e+00   0.0000000e+00  -3.4844838e-01   5.5874722e-01  -1.8833179e+00  -1.1447512e+00  -2.8147672e-01  -3.2355406e-01  -6.2281230e-01  -4.6299571e-01
   1.6617514e+00   1.9128144e+00   0.0000000e+00   0.0000000e+00   1.9128144e+00   0.0000000e+00   2.1542182e+00   0.0000000e+00   1.2527241e+00  -1.5321658e-01   1.6344362e+00   1.1877432e+00   2.1815203e+00   1.7768534e+00   1.9876257e+00   7.8991473e-01   0.0000000e+00  -1.0770876e-01   1.8293595e+00  -2.0260727e-01   1.2291782e+00   7.2687645e-01  -4.7946330e-02   1.1011945e-01   2.4773041e+00   0.0000000e+00  -6.6333529e-01  -3.5096944e-01   1.5334394e+00   1.9866837e+00   7.2006208e-01   1.1139499e+00   1.6594093e+00   1.8172569e+00   2.1546053e+00   1.4873178e+00   2.0860960e-01   1.2883022e+00  -6.7884604e-02   0.0000000e+00   0.0000000e+00   2.1785320e+00   1.9095730e+00   1.6922428e+00   1.7632082e+00   2.2103715e+00   1.3389355e+00   5.9911295e-01   8.0549609e-01   0.0000000e+00   0.0000000e+00   4.8579221e-01   6.8233915e-01   8.1861188e-01   0.0000000e+00   1.6300268e-01  -1.9360309e-01   1.5283527e+00   3.4148911e-02  -4.0330012e-01   3.1993321e-02   1.8729589e+00   1.5710639e+00   5.1891244e-01   2.7944035e-03   0.0000000e+00   0.0000000e+00   0.0000000e+00   0.0000000e+00   0.0000000e+00   0.0000000e+00  -1.5321658e-01   0.0000000e+00   2.1757052e+00   2.2172914e+00   1.7315284e+00   1.9555377e+00   2.0485523e+00   1.5810082e+00   1.7400591e+00   8.9127100e-01   1.8442107e+00   0.0000000e+00   0.0000000e+00   2.4590861e+00  -2.5032275e+00  -9.9290104e-01  -1.3901336e+00   3.8314246e-01  -5.2901076e-01   1.6358314e+00   3.1031788e+00   2.0328604e+00  -9.9116348e-01   7.0952575e-01  -9.9794575e-01  -5.7439128e-01   5.8627831e-01   1.9871844e+00  -1.0857395e+00   9.7019185e-01   5.5679709e-01  -8.9761596e-03  -1.5035220e+00  -7.5208545e-01   8.9764559e-03   1.5035223e+00   7.1340147e-01   1.9454539e+00  -2.2973392e-01  -2.7565240e-01   7.1143350e-01   2.4337216e+00   1.2989499e+00   9.1922105e-01   9.3663752e-01   2.1513377e+00   0.0000000e+00   0.0000000e+00   0.0000000e+00   0.0000000e+00   0.0000000e+00   0.0000000e+00   0.0000000e+00   0.0000000e+00   0.0000000e+00   0.0000000e+00   2.0372801e+00   0.0000000e+00   0.0000000e+00   0.0000000e+00   2.0372801e+00   0.0000000e+00   5.6072056e-01  -2.0143575e-01   1.0365602e+00   0.0000000e+00   0.0000000e+00   1.2668107e+00   2.0940910e+00  -3.7234021e-01   9.3500552e-01   1.3838247e+00  -7.2520135e-01   2.6421065e+00  -3.6166021e-01  -2.4976549e-01   1.1408199e-01   4.5873042e-01   1.8463197e+00  -6.2377265e-01   2.3844601e+00   1.1884350e+00   2.6422488e+00  -9.0412265e-01  -5.7869733e-01   1.4228843e+00   1.2618323e+00   7.2466214e-01   1.0225939e+00   0.0000000e+00   1.3847462e+00  -1.4420398e+00   1.6764666e+00   6.9859048e-01   1.7517540e+00   2.0372801e+00   2.0057844e+00   2.1095815e+00   1.9691681e+00  -5.8053637e-01   0.0000000e+00   0.0000000e+00  -8.8971572e-01   1.9195323e+00   1.4715391e+00   2.6533966e-01   2.0811579e+00   2.5887904e+00   2.1886564e+00   2.0908192e+00
   1.0396837e+00   9.2607741e-01   0.0000000e+00   0.0000000e+00   9.2607741e-01   0.0000000e+00  -3.3802892e-01   0.0000000e+00   1.1979602e-02  -1.5321658e-01   1.0948614e+00  -7.0481465e-01   5.9807072e-01   1.0705501e+00   4.0909093e-01  -1.0648315e+00   0.0000000e+00  -1.0770876e-01   1.1621392e+00  -2.0260727e-01  -6.1458910e-01   1.3880186e+00  -4.7946330e-02   1.1011945e-01  -2.5779052e-01   0.0000000e+00  -6.6333529e-01  -1.0164094e+00   1.0085129e+00   2.1757949e-01  -2.2070266e-01   3.8600567e-01   1.1441138e+00   6.5131774e-01   7.1090026e-01   3.0019258e-01  -1.0407373e-01   1.0927643e+00  -6.7884604e-02   0.0000000e+00   0.0000000e+00   4.8622476e-01   7.6900749e-01   1.2834746e+00   1.1953928e+00   6.5876072e-01   8.0393012e-01   1.4785211e+00   1.2708448e+00   0.0000000e+00   0.0000000e+00  -1.0283018e+00  -1.0463999e+00   8.1861188e-01   0.0000000e+00  -6.5765007e-01  -6.1358614e-01  -7.4625564e-01  -6.4833588e-01  -4.0330012e-01  -3.0662863e-01   1.6179942e-01  -1.3005554e-01   2.2978266e-01  -6.3124139e-01   0.0000000e+00   0.0000000e+00   0.0000000e+00   0.0000000e+00   0.0000000e+00   0.0000000e+00  -1.5321658e-01   0.0000000e+00   3.6899488e-01   3.6022004e-01   2.5143390e-02   3.3281473e-01   3.3832014e-01   2.1202900e-02   1.1791319e-01   1.4715404e+00   8.5327735e-01   0.0000000e+00   0.0000000e+00   8.4779577e-03  -4.4620812e-02  -1.0306940e-01  -1.5356238e-01  -4.4418497e-01   1.4181243e+00   1.0446957e+00  -1.0850515e-01  -7.1158108e-01  -9.9116348e-01   7.0952575e-01   9.5002317e-01  -5.7439128e-01   1.0209822e+00  -7.0805450e-01  -1.0857395e+00  -4.3826689e-02   6.4619857e-02   1.1595175e+00  -3.9000045e-01  -1.1068900e+00  -1.1595173e+00   3.9000008e-01  -7.7565479e-01   1.2110883e+00   2.2737187e-01  -9.8086426e-01  -9.9870214e-01   6.3614367e-01  -6.7426823e-01   9.1922105e-01   9.3663752e-01   1.7124600e-01   0.0000000e+00   0.0000000e+00   0.0000000e+00   0.0000000e+00   0.0000000e+00   0.0000000e+00   0.0000000e+00   0.0000000e+00   0.0000000e+00   0.0000000e+00   6.5678311e-01   0.0000000e+00   0.0000000e+00   0.0000000e+00   6.5678311e-01   0.0000000e+00   5.6072056e-01  -2.0143575e-01   1.3807151e-01   0.0000000e+00   0.0000000e+00   1.1762946e+00  -1.0476646e+00  -8.4072134e-01  -3.4107638e-01   1.2224134e+00   6.5324703e-01  -9.0495254e-01  -3.6166021e-01   6.7165755e-01   9.7552808e-01   8.1164225e-01   9.6729139e-01  -2.8963391e-01  -6.6919379e-01   5.2742867e-01   2.3139503e-02  -4.6670073e-01   5.7931194e-01   1.5487617e+00   3.2302223e-01  -9.0705286e-01   1.9896157e+00   0.0000000e+00  -5.1630027e-01  -4.8990981e-01   6.7786487e-01   5.1794454e-01   5.9524194e-01   6.5678311e-01   7.9941210e-01   8.7639724e-01   8.2032544e-01  -5.9405853e-01   0.0000000e+00   0.0000000e+00  -8.8971572e-01   1.1039643e+00  -3.5375760e-01  -6.0181171e-01   4.1842646e-01   5.0901759e-01   6.5512803e-01   6.9782927e-01
   1.5479808e-02  -2.6468931e-01   0.0000000e+00   0.0000000e+00  -2.6468931e-01   0.0000000e+00  -3.3802892e-01   0.0000000e+00   5.0827739e-01  -1.5321658e-01  -5.2386306e-01   1.1877432e+00  -1.9365406e-01  -1.0662203e-01  -5.5739331e-02   9.9616259e-01   0.0000000e+00  -1.0770876e-01  -3.9470809e-01  -2.0260727e-01  -6.1458910e-01  -7.6069349e-01   2.0808707e+01   1.1011945e-01  -2.5779052e-01   0.0000000e+00   1.0542293e+00  -6.8860745e-01  -3.2446013e-01  -6.6697264e-01  -7.7660900e-01   6.2865375e-01  -4.8765508e-01  -5.1462143e-01  -1.5532275e-01  -4.9122422e-01  -4.8045197e-01  -7.6484514e-01  -6.7884604e-02   0.0000000e+00   0.0000000e+00  -1.8435109e-01   3.1425304e-01  -6.4790468e-01  -5.4326599e-01  -2.3511527e-01   5.5069977e-01  -1.3195944e-01   2.7692943e-02   0.0000000e+00   0.0000000e+00   3.6985322e+00   3.7208179e+00  -5.3104565e-02   0.0000000e+00   1.6101908e+00   8.2176464e-01   9.2951453e-01   1.5635186e+00  -4.0330012e-01  -5.5405822e-01  -1.5924760e+00   2.5602379e+00  -1.1681057e+00   1.5400963e+00   0.0000000e+00   0.0000000e+00   0.0000000e+00   0.0000000e+00   0.0000000e+00   0.0000000e+00  -1.5321658e-01   0.0000000e+00  -2.6597902e-01  -5.4975656e-01  -4.9340608e-01   2.8868304e-01  -2.8195966e-02  -2.0359222e-02   3.3185931e-01   1.9519079e-01   3.5805823e-01   0.0000000e+00   0.0000000e+00  -5.4661211e-01   5.1228104e-01   2.6612652e-01  -1.6935321e-01   3.7203211e-01   1.1918434e-01  -5.6455381e-01  -9.2775826e-01  -7.1158108e-01   3.6894507e-01  -4.6778687e-01   3.5510170e-01   1.2095721e+00  -8.2612692e-01  -7.0805450e-01   1.4997192e+00  -2.8132286e-01  -4.2755736e-01  -3.3431137e-01   8.2574727e-01   1.1540446e+00   3.3431125e-01  -8.2574690e-01  -5.5281402e-01  -2.5281897e-01   8.1778971e-01   1.0702372e+00   2.2250514e-01  -5.5212753e-01  -5.6534195e-01   9.1922105e-01   9.3663752e-01   2.7002601e-01   0.0000000e+00   0.0000000e+00   0.0000000e+00   0.0000000e+00   0.0000000e+00   0.0000000e+00   0.0000000e+00   0.0000000e+00   0.0000000e+00   0.0000000e+00  -1.3115789e-01   0.0000000e+00   0.0000000e+00   0.0000000e+00  -1.3115789e-01   0.0000000e+00  -2.7459945e-01  -2.0143575e-01  -3.2700437e-01   0.0000000e+00   0.0000000e+00  -1.9083007e-01  -1.2885988e-01   9.3207832e-01   1.2895051e+00  -8.7010155e-01  -9.1258996e-01  -3.0364392e-01  -3.6166021e-01   3.7810684e-01  -6.4230967e-01   3.9829184e-02   3.7044317e-01   8.3951767e-01  -1.0427678e+00  -1.1813840e-01  -1.0580442e+00   1.8964330e+00   1.6510573e-01  -8.5217290e-01   2.4111348e-01   7.2384256e-01  -9.5924352e-01   0.0000000e+00   5.8690715e-01   5.1003411e-02  -4.2890899e-02   2.8573918e-01  -1.2074670e-01  -1.3115789e-01   1.6253649e-02  -1.2803734e-01  -1.9163806e-01   7.2744833e-01   0.0000000e+00   0.0000000e+00   2.1106959e+00  -3.9039576e-01  -6.6958364e-01   1.0113314e+00   1.1033864e+00  -2.7165636e-01  -1.1163617e-01  -5.6706967e-02
   1.5814627e-01   1.9763718e-01   0.0000000e+00   0.0000000e+00   1.9763718e-01   0.0000000e+00   9.0809463e-01   0.0000000e+00   1.0045752e+00  -1.5321658e-01   1.5711757e-02   2.4146428e-01   2.8138081e-01  -1.0662203e-01   2.8922930e-01   5.7733380e-01   0.0000000e+00  -1.0770876e-01   5.0105431e-02  -2.0260727e-01  -6.1458910e-01  -2.6483684e-01  -4.7946330e-02   1.1011945e-01   8.3624731e-01   0.0000000e+00   1.0542293e+00  -2.8377573e-01   1.3770897e-02   2.1757949e-01   1.2139374e-01   8.7130182e-01   2.7640369e-02  -5.1462143e-01   2.7778876e-01   3.0019258e-01   2.0860960e-01  -2.7600054e-01  -6.7884604e-02   0.0000000e+00   0.0000000e+00   2.8044775e-01   2.5873617e-01  -9.7558285e-02   5.7907388e-03   2.8215751e-01   4.4640071e-01   5.4575251e-02   3.1315162e-01   0.0000000e+00   0.0000000e+00   7.1183775e-01   5.0180634e-01  -5.3104565e-02   0.0000000e+00   1.4988103e+00   9.0265708e-01   2.0202189e-01   1.5837179e+00  -4.0330012e-01  -2.1054552e-01  -9.5116727e-01   4.4126119e-01  -1.3386839e+00   1.5751181e+00   0.0000000e+00   0.0000000e+00   0.0000000e+00   0.0000000e+00   0.0000000e+00   0.0000000e+00  -1.5321658e-01   0.0000000e+00   2.7666280e-01   1.9980195e-01   6.8037469e-02   3.5408362e-01   2.8777027e-01   1.4846355e-01   3.0893734e-01  -7.2234029e-01   3.1079928e-01   0.0000000e+00   0.0000000e+00   2.1444119e-01  -2.5125629e-01  -3.2296760e-01  -1.8219188e-01   6.3031221e-01  -7.5155347e-01  -7.6416623e-01   7.1074774e-01   6.6614198e-01   3.6894507e-01  -4.6778687e-01  -5.4275025e-01   2.1740016e+00  -8.2612692e-01  -7.0805450e-01   1.1610493e+00  -2.8132286e-01   1.2248794e+00  -9.6939220e-01   3.6199060e-02   1.1171821e+00   9.6939194e-01  -3.6198709e-02   4.7011094e-01  -2.4597194e-01   3.0175590e-01   1.2158104e+00   9.6427317e-01   6.7341605e-02   4.2522330e-01   9.1922105e-01   9.3663752e-01  -1.0961593e-02   0.0000000e+00   0.0000000e+00   0.0000000e+00   0.0000000e+00   0.0000000e+00   0.0000000e+00   0.0000000e+00   0.0000000e+00   0.0000000e+00   0.0000000e+00   1.8958162e-01   0.0000000e+00   0.0000000e+00   0.0000000e+00   1.8958162e-01   0.0000000e+00  -2.7459945e-01  -2.0143575e-01  -1.3776280e-01   0.0000000e+00   0.0000000e+00  -1.5181470e-01  -1.2885988e-01   1.5486581e+00  -3.3216220e-01  -8.7010155e-01   8.1160591e-01   4.6936127e-01  -3.6166021e-01   8.0620151e-01  -6.4230967e-01  -8.5878380e-01   2.5539246e-01   1.4693456e+00  -5.8588423e-01  -1.1379687e+00  -6.5088079e-01   1.9507710e+00   5.8005899e-01  -8.5217290e-01  -3.0163772e-01  -2.8032687e-01   3.0919255e-01   0.0000000e+00   1.1596917e+00  -3.5021578e-01   3.3136154e-01   2.9692944e-01   3.2485924e-01   1.8958162e-01   2.4639182e-01   1.4199045e-01   1.5309217e-01   1.3269747e+00   0.0000000e+00   0.0000000e+00   1.5694282e+00  -3.4263238e-01   1.7854887e-01   1.2986305e+00   3.5112670e-01   1.5898415e-01   3.1434394e-01   2.9154053e-01
   7.3920507e-01   1.2520585e+00   0.0000000e+00   0.0000000e+00   1.2520585e+00   0.0000000e+00   1.5311564e+00   0.0000000e+00   1.2527241e+00  -1.5321658e-01   7.3514485e-01   1.1877432e+00   1.3897955e+00   8.3511569e-01   1.1905021e+00   9.6026070e-01   0.0000000e+00  -1.0770876e-01   9.3973247e-01  -2.0260727e-01   1.2291782e+00  -9.9551296e-02  -4.7946330e-02  -7.1577640e-01   2.4773041e+00   0.0000000e+00  -6.6333529e-01   6.0850058e-01   6.1812905e-01   1.5444077e+00   9.1528020e-01   1.1139499e+00   7.1470096e-01   6.5131774e-01   1.2883823e+00   1.0916094e+00   3.6721727e-01   3.1061298e-01  -6.7884604e-02   0.0000000e+00   0.0000000e+00   1.4964738e+00   1.0703236e+00   8.2292191e-01   8.9523532e-01   1.3475037e+00   4.5974601e-01  -1.3315931e-01   7.8368889e-02   0.0000000e+00   0.0000000e+00   7.7262105e-01   9.6743903e-01  -5.3104565e-02   0.0000000e+00  -1.9428361e-01  -6.9050641e-01   1.5156641e-02  -2.8191134e-01  -4.0330012e-01   1.0222110e+00   1.7725157e+00   1.5903122e+00  -8.8068172e-01  -2.8142424e-01   0.0000000e+00   0.0000000e+00   0.0000000e+00   0.0000000e+00   0.0000000e+00   0.0000000e+00  -1.5321658e-01   0.0000000e+00   1.5501573e+00   1.4679918e+00   1.2313886e+00   1.2801078e+00   1.2443257e+00   1.0238565e+00   1.0775172e+00   5.4534997e-01   9.4345138e-01   0.0000000e+00   0.0000000e+00   1.9489000e+00  -1.9913763e+00  -8.7168400e-01  -1.2600313e+00   2.7510656e-01  -8.9639162e-01   1.4608443e+00   1.0248976e+00   2.0328604e+00   3.6771163e-02   7.0952575e-01  -9.9794575e-01  -5.7439128e-01   5.8627831e-01   1.9871844e+00  -1.0857395e+00   1.4805728e+00   5.5679709e-01  -7.2749720e-01  -1.0218513e+00  -3.7594963e-01   7.2749750e-01   1.0218517e+00   1.4821381e+00   8.3800326e-01  -7.1729767e-02   1.1940299e-02   1.2600853e+00   1.4956634e+00   1.8804659e+00  -2.4679157e+00  -2.3557333e+00   7.3600692e-01   0.0000000e+00   0.0000000e+00   0.0000000e+00   0.0000000e+00   0.0000000e+00   0.0000000e+00   0.0000000e+00   0.0000000e+00   0.0000000e+00   0.0000000e+00   1.2820551e+00   0.0000000e+00   0.0000000e+00   0.0000000e+00   1.2820551e+00   0.0000000e+00   5.6072056e-01  -2.0143575e-01   8.6450673e-02   0.0000000e+00   0.0000000e+00   9.7369789e-01   1.5960136e+00  -2.8012456e-01  -3.0101054e-01   4.8825620e-02   2.0821464e+00   2.0745732e+00  -3.6166021e-01  -2.4976549e-01  -6.4230967e-01   3.2732012e-01   8.3686253e-01   1.0107949e-01   1.7366589e+00   1.1884350e+00   2.2504334e+00  -9.0412265e-01  -5.7869733e-01  -5.5520151e-01   1.1987594e+00  -8.0341974e-01   1.8754463e+00   0.0000000e+00   1.2517730e+00  -1.0945951e+00   1.1032189e+00   1.6757426e-01   1.2358376e+00   1.2820551e+00   1.1363367e+00   1.1963028e+00   1.2143561e+00  -3.3960714e-01   0.0000000e+00   0.0000000e+00  -8.8971572e-01   9.2376746e-01   1.5754214e+00   4.6593024e-01   1.3374228e+00   1.3592565e+00   1.5922843e+00   1.2782418e+00
   1.8465488e+00   2.2394532e+00   0.0000000e+00   0.0000000e+00   2.2394532e+00   0.0000000e+00   2.1542182e+00   0.0000000e+00   1.2527241e+00  -1.5321658e-01   1.9042236e+00   1.1877432e+00   2.1815203e+00   1.7768534e+00   2.2063071e+00   7.1461538e-01   0.0000000e+00  -1.0770876e-01   1.8293595e+00  -2.0260727e-01   1.2291782e+00   1.2227331e+00  -4.7946330e-02   9.3601529e-01   1.9302851e+00   0.0000000e+00  -6.6333529e-01  -3.3862675e-01   1.9286409e+00   2.4289598e+00   1.1690634e+00   1.1139499e+00   1.9170570e+00   6.5131774e-01   2.1546053e+00   1.8830262e+00   5.7340698e-01   1.6793779e+00  -6.7884604e-02   0.0000000e+00   0.0000000e+00   2.1785320e+00   2.0169008e+00   1.8097769e+00   1.8049413e+00   2.1850844e+00   1.5252012e+00   5.4653796e-01   6.3068854e-01   0.0000000e+00   0.0000000e+00   3.7056007e-01   5.3067307e-01   3.8275366e-01   0.0000000e+00  -1.5666200e-01  -4.2816265e-01   1.3857958e+00  -2.6308527e-01  -4.0330012e-01  -7.2260982e-01   1.9014576e+00   1.2012002e+00   1.0781905e-01  -2.9068518e-01   0.0000000e+00   0.0000000e+00   0.0000000e+00   0.0000000e+00   0.0000000e+00   0.0000000e+00  -1.5321658e-01   0.0000000e+00   2.1757052e+00   2.2172914e+00   1.9834692e+00   2.0782646e+00   2.1708977e+00   1.9243195e+00   1.9468272e+00   5.3122325e-01   1.9208307e+00   0.0000000e+00   0.0000000e+00   2.3742099e+00  -2.4180744e+00  -9.7467295e-01  -1.3673292e+00   3.2912451e-01   1.2189426e+00   1.9783633e+00   1.2737195e+00   2.0328604e+00  -9.9116348e-01   7.0952575e-01  -9.9794575e-01  -5.7439128e-01   5.8627831e-01   1.9871844e+00  -1.0857395e+00   7.3269577e-01   5.5679709e-01   9.1449333e-02  -1.6178251e+00  -8.7388325e-01  -9.1449454e-02   1.6178247e+00   6.7033615e-01   2.1528530e+00  -3.0325843e-01  -4.0947836e-01   6.3649191e-01   2.6444691e+00   1.2989499e+00  -6.7472542e-01  -7.0954781e-01   1.5691096e+00   0.0000000e+00   0.0000000e+00   0.0000000e+00   0.0000000e+00   0.0000000e+00   0.0000000e+00   0.0000000e+00   0.0000000e+00   0.0000000e+00   0.0000000e+00   2.1905112e+00   0.0000000e+00   0.0000000e+00   0.0000000e+00   2.1905112e+00   0.0000000e+00   5.6072056e-01  -2.0143575e-01   5.1405910e-01   0.0000000e+00   0.0000000e+00   9.1631125e-01   1.5960136e+00  -2.7403802e-01  -3.0101054e-01   2.8088402e+00   6.7847252e-01   2.4956495e+00  -3.6166021e-01  -2.4976549e-01  -6.4230967e-01   3.2732012e-01   1.9022556e+00  -6.2377265e-01   2.2008456e+00   1.1884350e+00   2.2504334e+00  -9.0412265e-01  -5.7869733e-01   2.2557595e+00   1.1356860e+00  -7.5966492e-01   2.6337909e+00   0.0000000e+00   1.2085273e+00  -1.4420398e+00   1.6764666e+00   5.0516776e-01   1.7654461e+00   2.1905112e+00   2.0512233e+00   2.1474198e+00   2.2658624e+00  -6.9264817e-01   0.0000000e+00   0.0000000e+00  -8.8971572e-01   2.1373380e+00   1.4715391e+00   1.7199873e-01   2.0925979e+00   2.5766441e+00   2.0182644e+00   2.0908192e+00
   2.2699556e+00   2.7568166e+00   0.0000000e+00   0.0000000e+00   2.7568166e+00   0.0000000e+00   1.5311564e+00   0.0000000e+00   2.7416174e+00  -1.5321658e-01   1.8142945e+00   2.4146428e-01   2.8149001e+00   2.4831567e+00   2.7681382e+00   1.7536230e+00   0.0000000e+00  -1.0770876e-01   2.2741730e+00   4.4360328e+00   1.2291782e+00   3.9630535e-01  -4.7946330e-02   9.3601529e-01   1.9302851e+00   0.0000000e+00   1.0542293e+00  -1.5397629e+00   1.7151754e+00   1.5444077e+00  -1.6218632e-01   2.5698384e+00   1.9170570e+00   6.5131774e-01   2.8764578e+00   1.4873178e+00  -1.7538753e-01   1.0927643e+00  -6.7884604e-02   0.0000000e+00   0.0000000e+00   2.7528854e+00   2.6865799e+00   1.8001945e+00   2.0296550e+00   2.8157809e+00   2.6971687e+00   1.5053758e+00   1.9101356e+00   0.0000000e+00   0.0000000e+00   1.3235115e+00   1.3616909e+00   2.1261865e+00   0.0000000e+00   2.5081743e-01   1.0872298e+00  -2.9356137e-01  -1.7162334e-01  -4.0330012e-01  -2.5133975e-01   3.7194002e-01   2.7915664e+00  -1.0990217e+00  -1.6513318e-01   0.0000000e+00   0.0000000e+00   0.0000000e+00   0.0000000e+00   0.0000000e+00   0.0000000e+00  -1.5321658e-01   0.0000000e+00   2.6246452e+00   2.3501382e+00   1.9705218e+00   2.6672275e+00   2.4618979e+00   2.0585366e+00   2.2138689e+00   1.8317721e+00   2.7446258e+00   0.0000000e+00   0.0000000e+00   2.2869406e+00  -2.3305202e+00  -9.5863904e-01  -3.6453495e-01   1.5431065e+00  -8.9308054e-01   2.4356654e+00   8.2978921e-01   2.0328604e+00  -9.9116348e-01  -1.3283876e-01  -9.9794575e-01   2.7620169e+00   2.5070024e+00   1.9871844e+00  -1.0857395e+00  -5.5420761e-01   2.7315448e+00   4.7684815e-01  -7.5248950e-01  -1.0213052e+00  -4.7684786e-01   7.5248948e-01   2.0747858e-01   2.7805965e+00   1.2708278e+00  -5.4330427e-01   2.4655197e-01   2.3187687e+00   8.2636021e-01  -3.7111657e-01  -4.1024107e-01   4.2908489e+00   0.0000000e+00   0.0000000e+00   0.0000000e+00   0.0000000e+00   0.0000000e+00   0.0000000e+00   0.0000000e+00   0.0000000e+00   0.0000000e+00   0.0000000e+00   2.5851142e+00   0.0000000e+00   0.0000000e+00   0.0000000e+00   2.5851142e+00   0.0000000e+00   2.2313606e+00  -2.0143575e-01   2.0809170e+00   0.0000000e+00   0.0000000e+00   1.7502559e+00   1.8407579e+00   1.0650754e+00   4.2966853e-02   4.6489769e-01   6.7847252e-01   6.0378468e-01   1.2261814e+00   1.7072392e+00  -6.4230967e-01   1.1770490e+00   2.5862387e+00   8.3951767e-01   1.8715479e+00   7.7765946e-01   2.1202010e+00  -9.0412265e-01   1.2397688e+00   6.5107842e-01   6.2827139e-01   1.7564842e+00   1.4390503e+00   0.0000000e+00   1.6047993e+00  -1.6727105e+00   2.1057273e+00   1.6547734e+00   2.0889240e+00   2.5851142e+00   2.7536507e+00   2.7390730e+00   2.6085273e+00   1.2363511e+00   0.0000000e+00   0.0000000e+00  -1.2054959e-01   2.1181080e+00   1.9644794e+00   1.0675133e+00   3.0515024e+00   4.1523467e+00   2.8702246e+00   2.9033967e+00
  -2.3939888e-01  -3.2672594e-01   0.0000000e+00   0.0000000e+00  -3.2672594e-01   0.0000000e+00  -3.3802892e-01   0.0000000e+00   5.0827739e-01  -1.5321658e-01  -5.2386306e-01   1.1877432e+00  -1.9365406e-01  -1.0662203e-01  -5.5739331e-02   9.9616259e-01   0.0000000e+00  -1.0770876e-01  -3.9470809e-01   4.4360328e+00  -6.1458910e-01  -7.6069349e-01  -4.7946330e-02   1.1011945e-01  -2.5779052e-01   0.0000000e+00   1.0542293e+00  -6.8860745e-01  -6.9914007e-01  -6.6697264e-01  -7.7660900e-01   6.2865375e-01  -4.8765508e-01  -5.1462143e-01  -1.5532275e-01  -4.9122422e-01  -4.8045197e-01  -7.6484514e-01  -6.7884604e-02   0.0000000e+00   0.0000000e+00  -1.8435109e-01  -8.6003772e-02  -6.4790468e-01  -5.4326599e-01  -2.3511527e-01   2.2547410e-01  -1.3195944e-01   2.7692943e-02   0.0000000e+00   0.0000000e+00   1.1729320e+00   9.6468055e-01  -5.3104565e-02   0.0000000e+00   1.4513444e+00   8.2134714e-01   8.8319394e-01   1.5505582e+00  -4.0330012e-01  -5.6268918e-01  -1.4855757e+00   5.4011112e-01  -1.1681057e+00   1.5281199e+00   0.0000000e+00   0.0000000e+00   0.0000000e+00   0.0000000e+00   0.0000000e+00   0.0000000e+00  -1.5321658e-01   0.0000000e+00  -2.6597902e-01  -5.4975656e-01  -4.9340608e-01  -4.2591873e-03  -2.9558129e-01  -2.6252688e-01  -1.4103337e-01  -2.2719857e-01  -2.3267582e-02   0.0000000e+00   0.0000000e+00  -4.8508808e-01   4.5055619e-01   2.0475569e-01  -2.3639159e-01   2.9767531e-01   2.6494931e-01  -5.6455381e-01  -9.2775826e-01  -7.1158108e-01   3.6894507e-01  -4.6778687e-01  -9.9794575e-01   3.8305203e+00  -8.2612692e-01  -7.0805450e-01   1.4997192e+00  -2.8132286e-01  -4.2755736e-01  -4.3114681e-01   5.2588190e-01   1.2786496e+00   4.3114683e-01  -5.2588154e-01  -5.1794888e-01  -4.7950795e-01   3.0659096e-01   1.0702372e+00   2.2250514e-01  -5.3072976e-01  -5.6534195e-01   9.1922105e-01   9.3663752e-01   1.2947035e-01   0.0000000e+00   0.0000000e+00   0.0000000e+00   0.0000000e+00   0.0000000e+00   0.0000000e+00   0.0000000e+00   0.0000000e+00   0.0000000e+00   0.0000000e+00  -3.3338432e-01   0.0000000e+00   0.0000000e+00   0.0000000e+00  -3.3338432e-01   0.0000000e+00  -2.7459945e-01  -2.0143575e-01   2.3026293e-01   0.0000000e+00   0.0000000e+00  -1.5492668e-01  -1.2885988e-01   9.3207832e-01   1.2035389e+00  -8.7010155e-01  -9.1258996e-01  -3.0364392e-01   1.2261814e+00   3.7810684e-01  -6.4230967e-01  -4.0209632e-01   2.1240340e-02   8.3951767e-01  -1.0427678e+00  -2.0989988e-01  -7.9646122e-01   1.8964330e+00   1.6510573e-01  -8.5217290e-01  -2.0614642e-01   7.2384256e-01  -9.5924352e-01   0.0000000e+00   5.8690715e-01   5.1003411e-02  -4.2890899e-02   2.8573918e-01  -1.2074670e-01  -3.3338432e-01  -1.5964586e-01  -2.8283034e-01  -2.9910751e-01   7.2744833e-01   0.0000000e+00   0.0000000e+00   2.1106959e+00  -6.2845879e-01  -6.6958364e-01   1.0113314e+00   8.9609427e-02  -2.7165636e-01  -1.1163617e-01  -5.6706967e-02
   6.1460775e-01   3.1691401e-01   0.0000000e+00   0.0000000e+00   3.1691401e-01   0.0000000e+00  -3.3802892e-01   0.0000000e+00  -2.3616929e-01  -1.5321658e-01   7.3514485e-01   2.4146428e-01   1.2303585e-01   5.9968126e-01   2.8867535e-02  -1.2193736e+00   0.0000000e+00  -1.0770876e-01   7.1732571e-01  -2.0260727e-01  -6.1458910e-01   1.2227331e+00  -4.7946330e-02  -7.1577640e-01  -2.5779052e-01   0.0000000e+00  -6.6333529e-01   6.9105555e-01   2.9801480e-01   1.1021316e+00   1.6423349e+00  -3.4193855e-01   6.2881839e-01   6.5131774e-01  -1.0952245e-02   1.4873178e+00   1.9832992e+00   7.9945759e-01  -6.7884604e-02   0.0000000e+00   0.0000000e+00   1.7089365e-01   2.8171346e-01   7.9875043e-01   7.8227348e-01   1.7210994e-01   1.5861717e-01   1.2394114e+00   1.1867459e+00   0.0000000e+00   0.0000000e+00  -1.0518872e+00  -1.2183013e+00   8.1861188e-01   0.0000000e+00  -2.5190694e-01  -7.3087875e-01  -5.8396498e-01  -1.2926506e-01   3.1054109e+00   3.4375598e-01  -2.3436417e-01  -1.8487075e-01   7.0291727e-02  -1.1696819e-01   0.0000000e+00   0.0000000e+00   0.0000000e+00   0.0000000e+00   0.0000000e+00   0.0000000e+00  -1.5321658e-01   0.0000000e+00   3.8079322e-01   9.3190609e-01   8.7769653e-01   2.9290215e-01   8.1838735e-01   7.5740479e-01   8.3927063e-01   4.5300342e-01   4.4573414e-01   0.0000000e+00   0.0000000e+00  -6.9681930e-01   6.6297849e-01   2.3007524e-01   3.1040598e-01   2.2108837e-01  -9.6761852e-01  -6.3425181e-01   3.9659786e-01  -7.1158108e-01   1.2043328e+00  -4.6778687e-01   1.9876012e+00  -5.7439128e-01   1.0209822e+00  -7.0805450e-01  -7.4706961e-01   1.2430766e+00  -4.2755736e-01   2.0088011e-01   1.2426759e+00  -2.0250261e-01  -2.0088051e-01  -1.2426762e+00  -1.2439044e-01   4.2577226e-01   1.7772846e+00  -8.5803291e-02  -1.0987214e-01  -4.9568513e-01  -9.2752290e-02   9.1922105e-01   9.3663752e-01   5.6995726e-02   0.0000000e+00   0.0000000e+00   0.0000000e+00   0.0000000e+00   0.0000000e+00   0.0000000e+00   0.0000000e+00   0.0000000e+00   0.0000000e+00   0.0000000e+00   3.3322255e-01   0.0000000e+00   0.0000000e+00   0.0000000e+00   3.3322255e-01   0.0000000e+00   5.6072056e-01  -2.0143575e-01   3.3303914e-01   0.0000000e+00   0.0000000e+00   6.7335841e-02   7.5937935e-01  -9.0656031e-01   7.6613468e-01  -8.7010155e-01   1.1253223e+00   6.9268380e-01  -3.6166021e-01   6.7437557e-01   1.6660919e-01  -1.5498099e-01   3.9631508e-01   4.3521820e-01  -1.0427678e+00   1.5974803e-02  -2.8440693e-01   8.3741450e-01   1.3066982e+00  -5.5520151e-01   3.7521848e-01   1.1232660e-01   6.7051533e-01   0.0000000e+00  -1.0826073e-01  -3.3485685e-01   8.5217620e-02   5.7476019e-01   1.8553659e-01   3.3322255e-01   3.5305089e-01   3.5698073e-01   3.4200977e-01  -9.8678044e-02   0.0000000e+00   0.0000000e+00  -3.4844838e-01   4.4649773e-01  -2.4987555e-01   2.2475842e-02  -1.4316833e-02   7.2856048e-02  -2.6440145e-02  -1.7278947e-01
  -7.3667731e-01  -8.1459435e-01   0.0000000e+00   0.0000000e+00  -8.1459435e-01   0.0000000e+00   9.0809463e-01   0.0000000e+00  -9.8061597e-01  -1.5321658e-01  -8.8357961e-01   2.4146428e-01  -6.6868893e-01  -1.0483598e+00  -2.9195164e-01   1.3143086e+00   0.0000000e+00  -1.0770876e-01  -1.2843351e+00  -2.0260727e-01  -6.1458910e-01  -9.2597904e-01  -4.7946330e-02   1.1011945e-01   2.8922839e-01   0.0000000e+00   2.7717939e+00  -4.8737482e-01  -2.1846318e-01  -6.6697264e-01  -4.2285025e-01  -8.2723470e-01  -8.3118538e-01  -5.1462143e-01  -5.8843425e-01  -8.8693261e-01  -7.1996534e-01  -5.6930730e-01  -6.7884604e-02   0.0000000e+00   0.0000000e+00  -6.8489415e-01  -5.0371709e-01  -1.2821583e+00  -1.3695052e+00  -6.9689152e-01   6.1438607e-02  -1.3064745e+00  -1.5186147e+00   0.0000000e+00   0.0000000e+00   1.6686007e+00   1.6478812e+00  -4.8896278e-01   0.0000000e+00  -4.5171382e-01   6.3323106e-01  -9.0145823e-01  -6.4823804e-01   1.3510554e+00  -5.5063207e-01  -1.2136126e+00   2.0103586e-01   2.2971896e+00  -6.2797615e-01   0.0000000e+00   0.0000000e+00   0.0000000e+00   0.0000000e+00   0.0000000e+00   0.0000000e+00  -1.5321658e-01   0.0000000e+00  -8.0602323e-01  -1.1167936e+00  -1.1334425e+00  -1.8369387e-01  -5.5207927e-01  -6.2489089e-01  -1.6450440e-01  -1.5219130e+00  -6.5673664e-01   0.0000000e+00   0.0000000e+00  -4.8786360e-02   1.2830413e-02  -4.0584068e-01  -2.5440736e-01  -1.3569794e+00  -1.6810752e-01   5.9106462e-01  -9.2775826e-01   9.7217727e-02   1.0664695e+00  -4.6778687e-01  -4.2225733e-01  -5.7439128e-01   1.4554931e-02   1.4100137e-01   1.1610493e+00  -2.8132286e-01  -4.2755736e-01  -1.2617828e+00   5.4821225e-01   1.2154987e+00   1.2617827e+00  -5.4821189e-01   8.3384901e-01  -1.1798826e+00  -9.7609995e-02   7.6650319e-01   7.0303188e-01  -8.1118990e-01   4.1077258e-01  -8.8725172e-01  -9.1532116e-01  -7.9960886e-01   0.0000000e+00   0.0000000e+00   0.0000000e+00   0.0000000e+00   0.0000000e+00   0.0000000e+00   0.0000000e+00   0.0000000e+00   0.0000000e+00   0.0000000e+00  -7.5435753e-01   0.0000000e+00   0.0000000e+00   0.0000000e+00  -7.5435753e-01   0.0000000e+00  -2.7459945e-01  -2.0143575e-01  -8.3757648e-01   0.0000000e+00   0.0000000e+00  -1.6036948e+00   3.4652733e-01   9.9183069e-01   5.4033944e-01  -2.0260190e-01  -9.1258996e-01  -9.0495254e-01  -3.6166021e-01  -1.3693705e+00   1.6660919e-01  -7.4905765e-02  -7.4079392e-01   8.3951767e-01   1.3261126e-02  -3.1667907e-01  -3.6867594e-01  -7.7595523e-01  -9.0955718e-01  -1.4517497e-01  -4.0578860e-01  -3.6961121e-01  -4.3686482e-01   0.0000000e+00   4.2657379e-01   5.2011198e-01  -4.4972791e-01  -3.2330530e-01  -5.5185973e-01  -7.5435753e-01  -7.7869372e-01  -8.6588397e-01  -8.5970830e-01   9.8189981e-01   0.0000000e+00   0.0000000e+00  -1.2054959e-01  -1.0616255e+00  -6.6958364e-01   8.5566448e-01  -3.1434468e-01  -7.7517449e-01  -6.2281230e-01  -4.6299571e-01
   5.1467254e-02   2.1426708e-01   0.0000000e+00   0.0000000e+00   2.1426708e-01   0.0000000e+00   1.5311564e+00   0.0000000e+00   1.0045752e+00  -1.5321658e-01  -7.4217379e-02   2.4146428e-01   2.8138081e-01  -5.7749089e-01   3.3185981e-01   8.5737135e-01   0.0000000e+00  -1.0770876e-01  -1.7230133e-01  -2.0260727e-01  -6.1458910e-01  -4.3012239e-01  -4.7946330e-02   9.3601529e-01   8.3624731e-01   0.0000000e+00   1.0542293e+00  -2.8377573e-01   4.0576587e-02   2.1757949e-01   1.2139374e-01   8.7130182e-01  -5.8242206e-02  -5.1462143e-01   2.7778876e-01   3.0019258e-01   2.0860960e-01  -3.7376946e-01  -6.7884604e-02   0.0000000e+00   0.0000000e+00   2.8044775e-01   2.2157195e-01  -2.9899899e-01  -2.2163624e-01   2.8215751e-01   3.8133423e-01  -3.6820216e-01  -1.8849153e-01   0.0000000e+00   0.0000000e+00   8.7727498e-01   7.5579462e-01  -5.3104565e-02   0.0000000e+00   1.5071175e+00   9.1463148e-01   7.8893278e-02   1.5756954e+00  -4.0330012e-01  -4.7207847e-01  -8.1969355e-01   5.7209201e-01  -1.3386839e+00   1.5696365e+00   0.0000000e+00   0.0000000e+00   0.0000000e+00   0.0000000e+00   0.0000000e+00   0.0000000e+00  -1.5321658e-01   0.0000000e+00   2.7666280e-01   1.9980195e-01   6.8037469e-02   3.3515172e-01   2.6952389e-01   1.3239870e-01   2.7810029e-01  -1.3071868e+00   2.2963760e-01   0.0000000e+00   0.0000000e+00   5.3672945e-01  -5.7459648e-01  -4.9370432e-01  -4.2798968e-01  -1.4299724e-01  -9.6761852e-01  -1.7694940e-01   1.1263660e+00   6.6614198e-01   3.6894507e-01  -4.6778687e-01  -5.4275025e-01   2.1740016e+00  -8.2612692e-01  -3.5242299e-01   1.1610493e+00  -2.8132286e-01   1.2248794e+00  -9.7735565e-01   2.0242082e-01   1.1252283e+00   9.7735567e-01  -2.0242083e-01   4.7502556e-01  -2.6225163e-01   4.6862819e-01   1.2158104e+00   9.6427317e-01  -3.1379342e-02   4.2522330e-01   9.1922105e-01   9.3663752e-01  -1.0362796e-02   0.0000000e+00   0.0000000e+00   0.0000000e+00   0.0000000e+00   0.0000000e+00   0.0000000e+00   0.0000000e+00   0.0000000e+00   0.0000000e+00   0.0000000e+00   1.7505846e-01   0.0000000e+00   0.0000000e+00   0.0000000e+00   1.7505846e-01   0.0000000e+00  -2.7459945e-01  -2.0143575e-01  -1.5357731e-01   0.0000000e+00   0.0000000e+00  -5.9692839e-01  -1.2885988e-01   2.0767917e+00  -3.3216220e-01  -8.7010155e-01   8.1160591e-01   4.6936127e-01  -3.6166021e-01   4.0528743e-01  -6.4230967e-01  -8.6953102e-01   1.5548429e-01   1.4693456e+00  -1.9453914e-01  -1.1379687e+00  -6.5088079e-01   1.9317527e+00   2.0752606e-01  -8.5217290e-01  -3.0163772e-01  -2.8032687e-01   3.0919255e-01   0.0000000e+00   1.5389014e+00  -3.5021578e-01   3.3136154e-01   2.9692944e-01   3.2485924e-01   1.7505846e-01   1.8152990e-01   1.0071232e-01   1.4279998e-01   1.5814260e+00   0.0000000e+00   0.0000000e+00   1.5694282e+00  -6.1191154e-01   8.3944677e-01   1.5104789e+00   3.6207925e-01   1.5898415e-01   3.1434394e-01   2.9154053e-01
  -5.9423566e-01  -7.3879137e-02   0.0000000e+00   0.0000000e+00  -7.3879137e-02   0.0000000e+00   2.8503286e-01   0.0000000e+00  -2.3616929e-01  -1.5321658e-01  -6.1379220e-01   1.1877432e+00  -5.1034397e-01  -5.7749089e-01  -7.1274983e-01  -3.6235701e-01   0.0000000e+00  -1.0770876e-01  -3.9470809e-01  -2.0260727e-01  -6.1458910e-01  -5.9540794e-01  -4.7946330e-02   1.1011945e-01  -2.5779052e-01   0.0000000e+00  -6.6333529e-01  -4.4714042e-01  -1.1937642e+00  -2.2469657e-01   2.8466703e-01  -3.4193855e-01  -6.5942023e-01   1.8172569e+00  -5.8843425e-01  -9.5515820e-02   4.2969907e-01  -7.6484514e-01  -6.7884604e-02   0.0000000e+00   0.0000000e+00  -4.8458258e-01  -7.4143622e-01  -6.2091682e-01  -5.0153228e-01  -4.9587520e-01  -8.8068778e-01  -3.0880539e-01  -1.0573752e-01   0.0000000e+00   0.0000000e+00  -7.1406290e-01  -4.7271597e-01   8.1861188e-01   0.0000000e+00  -7.2067815e-01  -8.5671987e-01   1.0787536e+00  -7.0066461e-01  -4.0330012e-01  -6.8749931e-01   3.2039250e-02   2.5355021e-01  -6.9560426e-01  -7.2074966e-01   0.0000000e+00   0.0000000e+00   0.0000000e+00   0.0000000e+00   0.0000000e+00   0.0000000e+00  -1.5321658e-01   0.0000000e+00  -3.5039282e-01   3.0057913e-02   2.7411904e-01  -7.7133795e-01  -4.4301892e-01  -2.0390444e-01  -6.4820045e-01  -1.0500804e+00  -5.1990192e-01   0.0000000e+00   0.0000000e+00  -6.2320605e-01   5.8912497e-01   4.8540781e-01  -1.2402372e-01   4.3716040e-01  -3.1294573e-01  -1.0406715e+00  -1.7383343e-01  -7.1158108e-01   3.6771163e-02   5.6873265e-01  -5.4275025e-01  -5.7439128e-01   1.0209822e+00   1.4100137e-01  -4.0839978e-01   1.0055804e+00  -4.2755736e-01  -2.1722386e-01   1.4782147e-01   3.3476265e-01   2.1722360e-01  -1.4782184e-01   2.6832755e-02  -6.3569488e-01  -3.1151927e-01   8.4104721e-02  -6.7373518e-02  -5.2509615e-01  -1.7174114e-01   9.1922105e-01   9.3663752e-01   4.5272591e-01   0.0000000e+00   0.0000000e+00   0.0000000e+00   0.0000000e+00   0.0000000e+00   0.0000000e+00   0.0000000e+00   0.0000000e+00   0.0000000e+00   0.0000000e+00  -5.9567278e-01   0.0000000e+00   0.0000000e+00   0.0000000e+00  -5.9567278e-01   0.0000000e+00   5.6072056e-01  -2.0143575e-01   1.3809834e+00   0.0000000e+00   0.0000000e+00  -1.1265034e+00   1.9088267e+00  -4.5666680e-01  -1.2459124e+00  -2.0260190e-01   2.2443097e+00  -9.0495254e-01  -3.6166021e-01   2.7346149e-01   1.1408199e-01  -1.3209145e+00  -4.8753011e-01   1.0107949e-01  -5.9580487e-02  -2.2789738e-01  -2.2218846e-01   8.3741450e-01  -2.2384404e-01   7.3291691e-01  -1.3675672e+00   1.5365748e+00  -7.0941821e-01   0.0000000e+00   5.9455576e-01   2.1988734e-01  -4.4972791e-01   8.7006607e-01  -4.5370328e-01  -5.9567278e-01  -5.3457319e-01  -4.2558388e-01  -2.8082331e-01   1.5577331e-01   0.0000000e+00   0.0000000e+00   1.3415297e+00  -8.7099691e-01  -5.0162562e-01   7.4010459e-01  -6.4769601e-01  -3.6882652e-01  -7.0800832e-01  -6.9516071e-01
   1.7074983e-01   1.6102341e-02   0.0000000e+00   0.0000000e+00   1.6102341e-02   0.0000000e+00  -9.6109069e-01   0.0000000e+00  -2.3616929e-01   6.5117048e+00   2.8549917e-01  -7.0481465e-01  -1.9365406e-01   1.2881240e-01  -2.5602424e-01  -1.0545745e+00   0.0000000e+00  -1.0770876e-01   2.7251219e-01  -2.0260727e-01  -6.1458910e-01   7.2687645e-01  -4.7946330e-02  -7.1577640e-01  -2.5779052e-01   0.0000000e+00  -6.6333529e-01   4.8193828e-01   2.2241432e-01   2.1757949e-01   6.6874769e-01  -3.4193855e-01   1.9940552e-01   6.5131774e-01  -2.9969325e-01   6.9590097e-01   1.2508881e+00   3.1061298e-01  -6.7884604e-02   0.0000000e+00   0.0000000e+00  -1.3897203e-01  -1.6529864e-02   4.7977596e-01   4.6335699e-01  -1.8586224e-01  -2.6534825e-01   2.4099840e-01   2.1314474e-01   0.0000000e+00   0.0000000e+00  -1.2427322e+00  -1.1937416e+00   3.8275366e-01   0.0000000e+00  -4.6275911e-01  -7.6033651e-01  -3.4892627e-01  -3.9273500e-01   3.1054109e+00  -3.2774828e+00  -2.7548426e-01   6.9769604e-02  -4.6554277e-02  -3.8450190e-01   0.0000000e+00   0.0000000e+00   0.0000000e+00   0.0000000e+00   0.0000000e+00   0.0000000e+00   6.5117048e+00   0.0000000e+00   1.4861790e-02   3.7066182e-01   5.7590778e-01  -1.5279297e-01   1.7696731e-01   3.6556186e-01   1.4403302e-01   2.7288757e-01   4.1568745e-02   0.0000000e+00   0.0000000e+00   8.9688148e-01   6.3508630e-01  -9.4399528e-02   2.7166749e-01   2.7510656e-01  -3.8655697e-01  -1.2214687e+00   3.9659786e-01  -7.1158108e-01   4.4270851e+00   2.2456282e+00  -2.3961104e-02  -5.7439128e-01  -8.2612692e-01  -7.0805450e-01  -7.4706961e-01   1.2430766e+00  -4.2755736e-01  -2.1941000e+00  -9.5763498e-01  -1.4891364e-01   2.1940996e+00   9.5763496e-01   3.5540890e+00  -8.2200997e-01  -7.9520654e-01  -8.5803291e-02   2.1199941e+00   5.8060338e-01   3.2527008e+00  -6.7472542e-01  -7.0954781e-01   1.0365826e-01   0.0000000e+00   0.0000000e+00   0.0000000e+00   0.0000000e+00   0.0000000e+00   0.0000000e+00   0.0000000e+00   0.0000000e+00   0.0000000e+00   0.0000000e+00   1.6592080e-01   0.0000000e+00   0.0000000e+00   0.0000000e+00   1.6592080e-01   0.0000000e+00   5.6072056e-01  -2.0143575e-01   6.4206899e-01   0.0000000e+00   0.0000000e+00  -6.1799221e-01  -6.4422043e-01  -9.0656031e-01   7.6613468e-01  -8.7010155e-01   9.3793382e-01   6.9268380e-01  -3.6166021e-01   6.5534902e-01  -6.4230967e-01   2.0735413e-01  -1.1371045e-01   4.9290614e-01  -1.0427678e+00   1.5974803e-02  -5.2244919e-01  -6.2156434e-01   5.1995923e-01  -5.5520151e-01   1.2096362e+00   1.0739361e+00  -1.1679089e+00   0.0000000e+00  -7.5959422e-01  -7.1659771e-02  -1.7460916e-01   4.0735401e-01  -9.9608758e-02   1.6592080e-01   1.4626038e-02   1.0759201e-01   1.3281184e-01  -9.8678044e-02   0.0000000e+00   0.0000000e+00  -3.4844838e-01   5.1472447e-01  -2.4987555e-01  -6.3897094e-01  -3.1413428e-01  -2.4405120e-01  -3.6722423e-01  -4.0495446e-01
  -2.1955571e-01  -3.9681243e-01   0.0000000e+00   0.0000000e+00  -3.9681243e-01   0.0000000e+00  -3.3802892e-01   0.0000000e+00   1.0045752e+00  -1.5321658e-01  -4.3393393e-01   2.4146428e-01  -1.9365406e-01  -1.0662203e-01  -2.9037450e-01   2.4474085e-01   0.0000000e+00  -1.0770876e-01  -1.7230133e-01  -2.0260727e-01  -6.1458910e-01  -5.9540794e-01  -4.7946330e-02   1.1011945e-01  -2.5779052e-01   0.0000000e+00   1.0542293e+00  -6.6848511e-01  -4.6355173e-01  -6.6697264e-01  -7.7660900e-01   8.7130182e-01  -4.0177250e-01  -5.1462143e-01  -1.5532275e-01  -4.9122422e-01  -4.8045197e-01  -7.6484514e-01  -6.7884604e-02   0.0000000e+00   0.0000000e+00  -2.2009531e-01  -2.5289165e-01  -4.3776087e-01  -2.3237224e-01  -1.9979975e-01   9.8321973e-02  -4.6163701e-02   3.1315162e-01   0.0000000e+00   0.0000000e+00   2.7186807e-01   2.8472479e-02  -5.3104565e-02   0.0000000e+00   1.4623102e+00   7.9861940e-01   4.8721124e-02   1.5743976e+00  -4.0330012e-01   4.2477378e-01  -1.1879284e+00   3.7295525e-01  -1.3386839e+00   1.5689595e+00   0.0000000e+00   0.0000000e+00   0.0000000e+00   0.0000000e+00   0.0000000e+00   0.0000000e+00  -1.5321658e-01   0.0000000e+00  -2.6597902e-01  -3.8669217e-01  -3.8035041e-01  -3.3706388e-01  -4.4812239e-01  -4.3394293e-01  -5.2069106e-01  -2.1024636e-01  -6.8049323e-02   0.0000000e+00   0.0000000e+00  -5.6148346e-01   5.2720092e-01   2.8144280e-01   1.5456412e-01   1.3496035e+00   1.1918434e-01  -8.2805409e-01  -9.2775826e-01  -7.1158108e-01   3.6894507e-01  -4.6778687e-01  -5.4275025e-01   1.2095721e+00  -8.2612692e-01  -7.0805450e-01   1.1610493e+00  -2.8132286e-01  -4.2755736e-01  -1.7893467e-01  -1.6542414e-01   8.8016279e-01   1.7893497e-01   1.6542413e-01  -5.3998574e-01  -2.5740373e-01  -2.6474774e-01   7.6650319e-01   5.2416086e-02  -1.0585578e-01  -5.6534195e-01   9.1922105e-01   9.3663752e-01  -3.2230248e-01   0.0000000e+00   0.0000000e+00   0.0000000e+00   0.0000000e+00   0.0000000e+00   0.0000000e+00   0.0000000e+00   0.0000000e+00   0.0000000e+00   0.0000000e+00  -2.0739369e-01   0.0000000e+00   0.0000000e+00   0.0000000e+00  -2.0739369e-01   0.0000000e+00  -2.7459945e-01  -2.0143575e-01  -1.9374361e-01   0.0000000e+00   0.0000000e+00  -3.5568409e-01  -1.2885988e-01   9.9183069e-01  -9.0193489e-01  -8.7010155e-01   4.6585850e-01  -8.5928609e-01  -3.6166021e-01   1.9002214e+00  -6.4230967e-01  -1.3832354e+00  -6.5763589e-02   8.3951767e-01  -9.9849155e-01  -1.1379687e+00  -1.0900884e+00   1.8094918e+00   1.2309288e+00  -8.5217290e-01  -1.1991287e+00  -1.9913096e-02  -4.9087696e-01   0.0000000e+00   2.6741837e-01   5.1003411e-02  -4.2890899e-02   2.7004775e-01  -1.1793019e-01  -2.0739369e-01  -1.3666530e-01  -2.3467251e-01  -3.4567497e-01   7.2744833e-01   0.0000000e+00   0.0000000e+00   1.5694282e+00  -3.9521055e-01  -6.6958364e-01   7.9948256e-01  -1.5908185e-01  -2.7386477e-01  -1.9683219e-01  -1.1474822e-01
  -7.2051698e-02   1.9852423e-01   0.0000000e+00   0.0000000e+00   1.9852423e-01   0.0000000e+00  -1.5841525e+00   0.0000000e+00  -1.7250626e+00  -1.5321658e-01   1.9557003e-01   2.4146428e-01  -1.9365406e-01   5.9968126e-01   1.1906564e-01  -1.3055361e-01   0.0000000e+00  -1.0770876e-01  -1.7230133e-01  -2.0260727e-01   2.1510618e+00   5.6159090e-01  -4.7946330e-02   1.1011945e-01  -1.3518284e+00   0.0000000e+00  -6.6333529e-01  -3.8335947e-03   2.9330719e-01   2.1757949e-01   6.6874769e-01  -1.7978270e+00   1.1352294e-01   6.5131774e-01  -2.9969325e-01   3.0019258e-01   7.0890339e-01   7.9945759e-01  -6.7884604e-02   0.0000000e+00   0.0000000e+00  -1.2748944e-01  -2.0603235e-01  -3.6944295e-02  -1.6304719e-01  -2.3511527e-01  -2.6454816e-01   1.1066156e-01  -1.2905811e-01   0.0000000e+00   0.0000000e+00  -2.7640667e-01   3.9698955e-02   1.2544701e+00   0.0000000e+00  -4.5239402e-01   1.0412616e+00   6.1550045e-02  -6.6705879e-01  -4.0330012e-01  -7.2813584e-01   1.5145513e+00  -1.3789342e+00   7.7136822e-01  -6.6643365e-01   0.0000000e+00   0.0000000e+00   0.0000000e+00   0.0000000e+00   0.0000000e+00   0.0000000e+00  -1.5321658e-01   0.0000000e+00   1.4861790e-02   1.6382647e-01   9.1465744e-01   9.5497665e-02   2.3884842e-01   9.3481910e-01   4.1163469e-01   7.1276582e-01  -3.0532290e-01   0.0000000e+00   0.0000000e+00  -2.7749490e-01   2.4228545e-01   9.1082399e-01   1.3516131e-01  -1.6581671e+00   1.4893513e+00   8.5089343e-01  -9.2775826e-01  -7.1158108e-01  -9.9116348e-01   2.5624237e-01   8.8642967e-01  -5.7439128e-01   1.0209822e+00   1.8834041e+00  -1.0857395e+00  -1.5682262e+00   6.4619857e-02   1.7405480e+00   8.6787725e-01  -1.8665476e+00  -1.7405478e+00  -8.6787761e-01  -9.7368770e-01   6.8474764e-01   9.0657760e-01  -1.8398429e+00  -1.6492280e+00  -5.4747701e-01  -9.2857267e-01  -5.0694130e-01  -5.4492972e-01   5.1582062e-01   0.0000000e+00   0.0000000e+00   0.0000000e+00   0.0000000e+00   0.0000000e+00   0.0000000e+00   0.0000000e+00   0.0000000e+00   0.0000000e+00   0.0000000e+00  -8.8688766e-02   0.0000000e+00   0.0000000e+00   0.0000000e+00  -8.8688766e-02   0.0000000e+00   1.3960406e+00  -2.0143575e-01   1.0440156e+00   0.0000000e+00   0.0000000e+00   1.0705708e+00  -1.0476646e+00  -5.7749064e-01  -9.1084899e-01   1.1323973e+00  -7.2520135e-01  -9.0495254e-01   3.1579820e+00  -3.2994826e-01   1.7319195e+00   7.0817400e-01  -1.9367323e-01  -1.3486248e+00   3.3288971e-01   9.5645121e-01   5.5183699e-02   1.6908602e-02  -5.2818443e-01   1.8329109e+00  -5.2227250e-01   9.4503790e-01   4.1010654e-01   0.0000000e+00  -1.0811423e+00  -7.1659771e-02  -1.7460916e-01   9.5377204e-01  -1.3490298e-01  -8.8688766e-02  -2.2983063e-01  -1.0739827e-01  -1.9864471e-02  -1.3136627e+00   0.0000000e+00   0.0000000e+00  -3.4844838e-01   6.0147655e-01  -1.2224198e+00  -9.8908426e-01  -1.5923715e-01  -1.0492119e-01  -5.3761628e-01  -3.4691321e-01
   3.6587253e-01   1.7951523e-01   0.0000000e+00   0.0000000e+00   1.7951523e-01   0.0000000e+00  -3.3802892e-01   0.0000000e+00  -2.3616929e-01  -1.5321658e-01   4.6535744e-01   2.4146428e-01  -3.5309105e-02   3.6424683e-01  -1.3909103e-01  -1.1176509e+00   0.0000000e+00  -1.0770876e-01   4.9491895e-01  -2.0260727e-01  -6.1458910e-01   8.9216200e-01  -4.7946330e-02  -7.1577640e-01  -2.5779052e-01   0.0000000e+00  -6.6333529e-01   4.6047495e-01   3.9590482e-02   6.5985555e-01   1.1690634e+00  -3.4193855e-01   3.7117067e-01   6.5131774e-01  -1.5532275e-01   1.0916094e+00   1.6272659e+00   5.0615082e-01  -6.7884604e-02   0.0000000e+00   0.0000000e+00   1.5960921e-02   7.9779491e-02   5.5203677e-01   5.5484651e-01  -6.8759862e-03  -9.1064309e-02   8.7373097e-01   8.8959561e-01   0.0000000e+00   0.0000000e+00  -1.1471845e+00  -1.1372356e+00   8.1861188e-01   0.0000000e+00  -4.7389652e-01  -7.4675227e-01  -3.7045678e-01  -3.8822770e-01   3.1054109e+00  -1.3821242e-01  -2.3097824e-01  -1.8069642e-01   3.8734809e-02  -3.7956695e-01   0.0000000e+00   0.0000000e+00   0.0000000e+00   0.0000000e+00   0.0000000e+00   0.0000000e+00  -1.5321658e-01   0.0000000e+00   1.9774992e-01   6.4949072e-01   7.3166958e-01   7.9138095e-02   5.0473859e-01   5.7636367e-01   5.0328017e-01   1.9312820e-02   2.2950121e-01   0.0000000e+00   0.0000000e+00  -6.9682055e-01   6.6297975e-01   2.3007658e-01   3.1040790e-01  -1.6556623e-01  -9.6761852e-01  -6.3425181e-01   3.9659786e-01  -7.1158108e-01   1.2043328e+00  -4.6778687e-01   1.9876012e+00  -5.7439128e-01   1.0209822e+00  -7.0805450e-01  -7.4706961e-01   1.2430766e+00  -4.2755736e-01   1.3199099e-01   1.4565271e+00  -1.3783026e-01  -1.3199111e-01  -1.4565271e+00  -7.7293445e-02   2.0078981e-01   1.7772846e+00  -8.5803291e-02  -1.0987214e-01  -7.2429916e-01  -9.2752290e-02   9.1922105e-01   9.3663752e-01   3.3719661e-01   0.0000000e+00   0.0000000e+00   0.0000000e+00   0.0000000e+00   0.0000000e+00   0.0000000e+00   0.0000000e+00   0.0000000e+00   0.0000000e+00   0.0000000e+00   1.3251837e-01   0.0000000e+00   0.0000000e+00   0.0000000e+00   1.3251837e-01   0.0000000e+00   5.6072056e-01  -2.0143575e-01   8.3810535e-01   0.0000000e+00   0.0000000e+00  -2.1967057e-01   7.5937935e-01  -9.0656031e-01   7.6613468e-01  -8.7010155e-01   1.1253223e+00   6.9268380e-01  -3.6166021e-01   6.7437557e-01  -6.4230967e-01  -1.5498099e-01   1.8711961e-01   4.3521820e-01  -1.0427678e+00   1.5974803e-02  -2.8440693e-01   8.3741450e-01   9.1774881e-01  -5.5520151e-01   3.7521848e-01   1.1703372e+00  -8.4986151e-01   0.0000000e+00  -1.0826073e-01  -2.0652912e-01  -4.2890899e-02   6.1356419e-01   3.6693746e-02   1.3251837e-01   1.5684103e-01   2.3314633e-01   2.1645468e-01  -9.8678044e-02   0.0000000e+00   0.0000000e+00  -3.4844838e-01   2.1022670e-01  -2.4987555e-01   2.2475842e-02  -1.6981247e-01  -5.6336104e-02  -1.9683219e-01  -2.8887196e-01
   3.6587253e-01   1.7951523e-01   0.0000000e+00   0.0000000e+00   1.7951523e-01   0.0000000e+00  -3.3802892e-01   0.0000000e+00  -2.3616929e-01  -1.5321658e-01   4.6535744e-01   2.4146428e-01  -3.5309105e-02   3.6424683e-01  -1.3909103e-01  -1.1176509e+00   0.0000000e+00  -1.0770876e-01   4.9491895e-01  -2.0260727e-01  -6.1458910e-01   8.9216200e-01  -4.7946330e-02  -7.1577640e-01  -2.5779052e-01   0.0000000e+00  -6.6333529e-01   4.6047495e-01   3.9590482e-02   6.5985555e-01   1.1690634e+00  -3.4193855e-01   3.7117067e-01   6.5131774e-01  -1.5532275e-01   1.0916094e+00   1.6272659e+00   5.0615082e-01  -6.7884604e-02   0.0000000e+00   0.0000000e+00   1.5960921e-02   7.9779491e-02   5.5203677e-01   5.5484651e-01  -6.8759862e-03  -9.1064309e-02   8.7373097e-01   8.8959561e-01   0.0000000e+00   0.0000000e+00  -1.1471845e+00  -1.1372356e+00   8.1861188e-01   0.0000000e+00  -4.7389652e-01  -7.4675227e-01  -3.7045678e-01  -3.8822770e-01   3.1054109e+00  -1.3821242e-01  -2.3097824e-01  -1.8069642e-01   3.8734809e-02  -3.7956695e-01   0.0000000e+00   0.0000000e+00   0.0000000e+00   0.0000000e+00   0.0000000e+00   0.0000000e+00  -1.5321658e-01   0.0000000e+00   1.9774992e-01   6.4949072e-01   7.3166958e-01   7.9138095e-02   5.0473859e-01   5.7636367e-01   5.0328017e-01   1.9312820e-02   2.2950121e-01   0.0000000e+00   0.0000000e+00  -6.9682055e-01   6.6297975e-01   2.3007658e-01   3.1040790e-01  -1.6556623e-01  -9.6761852e-01  -6.3425181e-01   3.9659786e-01  -7.1158108e-01   1.2043328e+00  -4.6778687e-01   1.9876012e+00  -5.7439128e-01   1.0209822e+00  -7.0805450e-01  -7.4706961e-01   1.2430766e+00  -4.2755736e-01   1.3199099e-01   1.4565271e+00  -1.3783026e-01  -1.3199111e-01  -1.4565271e+00  -7.7293445e-02   2.0078981e-01   1.7772846e+00  -8.5803291e-02  -1.0987214e-01  -7.2429916e-01  -9.2752290e-02   9.1922105e-01   9.3663752e-01   3.3719661e-01   0.0000000e+00   0.0000000e+00   0.0000000e+00   0.0000000e+00   0.0000000e+00   0.0000000e+00   0.0000000e+00   0.0000000e+00   0.0000000e+00   0.0000000e+00   1.3251837e-01   0.0000000e+00   0.0000000e+00   0.0000000e+00   1.3251837e-01   0.0000000e+00   5.6072056e-01  -2.0143575e-01   8.3810535e-01   0.0000000e+00   0.0000000e+00  -2.1967057e-01   7.5937935e-01  -9.0656031e-01   7.6613468e-01  -8.7010155e-01   1.1253223e+00   6.9268380e-01  -3.6166021e-01   6.7437557e-01  -6.4230967e-01  -1.5498099e-01   1.8711961e-01   4.3521820e-01  -1.0427678e+00   1.5974803e-02  -2.8440693e-01   8.3741450e-01   9.1774881e-01  -5.5520151e-01   3.7521848e-01   1.1703372e+00  -8.4986151e-01   0.0000000e+00  -1.0826073e-01  -2.0652912e-01  -4.2890899e-02   6.1356419e-01   3.6693746e-02   1.3251837e-01   1.5684103e-01   2.3314633e-01   2.1645468e-01  -9.8678044e-02   0.0000000e+00   0.0000000e+00  -3.4844838e-01   2.1022670e-01  -2.4987555e-01   2.2475842e-02  -1.6981247e-01  -5.6336104e-02  -1.9683219e-01  -2.8887196e-01
  -4.6774435e-01  -4.7712565e-01   0.0000000e+00   0.0000000e+00  -4.7712565e-01   0.0000000e+00   2.8503286e-01   0.0000000e+00   5.0827739e-01  -1.5321658e-01  -6.1379220e-01   1.1877432e+00  -3.5199902e-01  -8.1292532e-01  -3.1446758e-01   5.9254820e-01   0.0000000e+00  -1.0770876e-01  -6.1711485e-01  -2.0260727e-01  -6.1458910e-01  -7.6069349e-01  -4.7946330e-02   9.3601529e-01  -2.5779052e-01   0.0000000e+00   1.0542293e+00  -9.1562291e-01  -5.9276418e-01  -6.6697264e-01  -6.6542759e-01   6.2865375e-01  -5.7353765e-01  -5.1462143e-01  -2.9969325e-01  -4.9122422e-01  -3.7506617e-01  -8.6261406e-01  -6.7884604e-02   0.0000000e+00   0.0000000e+00  -3.7502847e-01  -4.2489308e-01  -8.2235752e-01  -7.2895894e-01  -3.7174373e-01  -6.4031667e-02  -4.9809564e-01  -3.8189740e-01   0.0000000e+00   0.0000000e+00   7.4707372e-01   5.2566374e-01  -5.3104565e-02   0.0000000e+00   1.4308840e+00   8.3259597e-01   8.9205854e-01   1.5390859e+00  -4.0330012e-01  -3.5745442e-01  -1.3205536e+00   3.1425026e-01  -1.1681057e+00   1.5164987e+00   0.0000000e+00   0.0000000e+00   0.0000000e+00   0.0000000e+00   0.0000000e+00   0.0000000e+00  -1.5321658e-01   0.0000000e+00  -4.4631395e-01  -6.3453671e-01  -5.2410313e-01  -4.4563131e-01  -6.2685559e-01  -5.1873526e-01  -6.4724329e-01  -1.2549179e+00  -3.3749352e-01   0.0000000e+00   0.0000000e+00  -2.8776564e-01   2.5258971e-01   2.7723268e-02  -4.3057609e-01  -8.8979539e-02  -9.6880614e-02   2.2663077e-02  -5.1214014e-01  -7.1158108e-01   3.6894507e-01  -4.6778687e-01  -9.9794575e-01   1.2095721e+00  -8.2612692e-01  -3.5242299e-01   1.4997192e+00  -2.8132286e-01  -4.2755736e-01  -5.6018742e-01   4.3160640e-02   1.4446954e+00   5.6018744e-01  -4.3161010e-02  -4.7148851e-01  -7.5613168e-01  -3.9522925e-01   1.0702372e+00   2.2250514e-01  -4.6619862e-01  -5.6534195e-01   9.1922105e-01   9.3663752e-01   5.9986776e-02   0.0000000e+00   0.0000000e+00   0.0000000e+00   0.0000000e+00   0.0000000e+00   0.0000000e+00   0.0000000e+00   0.0000000e+00   0.0000000e+00   0.0000000e+00  -5.8015692e-01   0.0000000e+00   0.0000000e+00   0.0000000e+00  -5.8015692e-01   0.0000000e+00  -2.7459945e-01  -2.0143575e-01   4.5573268e-01   0.0000000e+00   0.0000000e+00  -1.0807634e+00  -1.2885988e-01   1.4602118e+00   1.2035389e+00  -8.7010155e-01  -9.1258996e-01  -3.0364392e-01  -3.6166021e-01   3.6859356e-01  -6.4230967e-01  -1.3939827e+00  -3.0567006e-01   8.3951767e-01  -6.5142269e-01  -2.0989988e-01  -1.0580442e+00   1.8774147e+00   1.5626612e-01  -8.5217290e-01  -1.1991287e+00   8.2665690e-01  -1.0428759e+00   0.0000000e+00   9.6611621e-01   1.9900172e-01  -1.7460916e-01   3.1565793e-01  -2.7874637e-01  -5.8015692e-01  -4.2473493e-01  -5.3565890e-01  -4.9604659e-01   9.8189981e-01   0.0000000e+00   0.0000000e+00   2.1106959e+00  -1.1711449e+00  -8.6854946e-03   1.2231798e+00  -2.8127707e-01  -3.7986859e-01  -3.6722423e-01  -2.3083071e-01
   1.4391943e+00   1.6007805e+00   0.0000000e+00   0.0000000e+00   1.6007805e+00   0.0000000e+00   2.8503286e-01   0.0000000e+00   1.2527241e+00  -1.5321658e-01   1.3646488e+00  -7.0481465e-01   1.7064854e+00   1.5414190e+00   1.5511431e+00   5.0012748e-01   0.0000000e+00  -1.0770876e-01   1.6069528e+00  -2.0260727e-01   1.2291782e+00   7.2687645e-01  -4.7946330e-02   1.7619111e+00   2.8922839e-01   0.0000000e+00  -6.6333529e-01  -1.3185655e+00   1.3573284e+00   6.5985555e-01  -4.6530124e-01   1.1139499e+00   1.4876441e+00   6.5131774e-01   1.8658643e+00   3.0019258e-01  -7.5445524e-01   1.1905333e+00  -6.7884604e-02   0.0000000e+00   0.0000000e+00   1.5496386e+00   1.5202398e+00   1.4878584e+00   1.5250452e+00   1.7751997e+00   1.2834259e+00   6.0317917e-01   7.2274202e-01   0.0000000e+00   0.0000000e+00   1.3100640e-01   1.8490278e-01  -5.3104565e-02   0.0000000e+00  -2.4767896e-01  -5.1402748e-01   6.2914918e-01  -2.7967005e-01  -4.0330012e-01   6.4002351e-02   1.0611617e+00   6.0802510e-01   1.0306470e+00  -2.9174740e-01   0.0000000e+00   0.0000000e+00   0.0000000e+00   0.0000000e+00   0.0000000e+00   0.0000000e+00  -1.5321658e-01   0.0000000e+00   1.3645294e+00   1.2707110e+00   7.2627318e-01   1.1240981e+00   1.0763937e+00   5.7736559e-01   6.0779229e-01   7.7085464e-01   1.5332170e+00   0.0000000e+00   0.0000000e+00   1.7289206e+00  -1.7706789e+00  -1.2648115e+00  -1.1666528e+00   7.6979706e-01  -1.0388454e+00   3.0380263e+00   1.2083912e+00   2.0328604e+00  -9.9116348e-01  -4.6778687e-01  -9.9794575e-01  -5.7439128e-01  -8.2612692e-01   1.9871844e+00  -1.0857395e+00  -1.5181517e-02   6.4619857e-02   5.2269215e-01  -1.8286511e+00  -1.2007616e+00  -5.2269228e-01   1.8286509e+00   3.0300313e-01   1.7161552e+00  -1.0067131e+00  -9.6472293e-01  -1.1469204e-01   2.1842127e+00   6.3844513e-01  -2.4679157e+00  -2.3557333e+00   1.3212843e+00   0.0000000e+00   0.0000000e+00   0.0000000e+00   0.0000000e+00   0.0000000e+00   0.0000000e+00   0.0000000e+00   0.0000000e+00   0.0000000e+00   0.0000000e+00   1.4823125e+00   0.0000000e+00   0.0000000e+00   0.0000000e+00   1.4823125e+00   0.0000000e+00   5.6072056e-01  -2.0143575e-01   6.0214142e-01   0.0000000e+00   0.0000000e+00   9.5559898e-01   1.0979370e+00  -4.4449352e-01  -3.0101054e-01   1.7998970e+00  -7.2520135e-01   2.0211889e+00  -3.6166021e-01   1.4163554e-01  -6.4230967e-01   1.9590999e-01   1.5862513e+00  -1.3486248e+00   2.3357348e+00  -2.1510968e-01   1.8586180e+00  -9.0412265e-01  -2.1500401e-01   1.9527012e+00   3.0126824e-01  -2.2989232e-01   2.0589562e+00   0.0000000e+00   2.0328496e-01  -1.1222934e+00   1.4930825e+00   3.8597502e-01   1.4438604e+00   1.4823125e+00   1.6388240e+00   1.6916404e+00   1.6075179e+00  -5.5030867e-01   0.0000000e+00   0.0000000e+00  -8.8971572e-01   1.7142454e+00   1.2637750e+00  -7.2105394e-01   1.5491333e+00   1.8605663e+00   1.6774803e+00   1.8586542e+00
   3.6468618e-01   4.0396883e-01   0.0000000e+00   0.0000000e+00   4.0396883e-01   0.0000000e+00   1.5311564e+00   0.0000000e+00  -2.3616929e-01  -1.5321658e-01   2.8549917e-01   2.4146428e-01   5.9807072e-01  -5.7749089e-01   7.0455561e-01   8.8862129e-01   0.0000000e+00  -1.0770876e-01   5.0105431e-02  -2.0260727e-01  -6.1458910e-01  -9.9551296e-02  -4.7946330e-02   9.3601529e-01   1.3832662e+00   0.0000000e+00   1.0542293e+00  -2.4559501e-01   4.1223226e-01   2.1757949e-01  -1.1223336e-01  -3.4193855e-01   2.8528809e-01   1.8172569e+00   5.6652976e-01   6.9590097e-01   4.5773954e-01   3.1061298e-01  -6.7884604e-02   0.0000000e+00   0.0000000e+00   6.3754089e-01   5.4009243e-01  -5.2285679e-02  -1.9087645e-02   5.5992762e-01   6.9702196e-01   1.2877183e-02   3.4662169e-02   0.0000000e+00   0.0000000e+00   1.1690449e+00   9.4246152e-01   3.8275366e-01   0.0000000e+00   1.9112203e+00   1.7874358e+00  -2.6633892e+00   1.8018364e+00  -4.0330012e-01  -1.4438580e+00  -9.6767839e-01   1.4290277e+00   3.6198061e-01   1.8512280e+00   0.0000000e+00   0.0000000e+00   0.0000000e+00   0.0000000e+00   0.0000000e+00   0.0000000e+00  -1.5321658e-01   0.0000000e+00   6.3959484e-01   3.6022004e-01   3.6497634e-01   7.4116456e-01   4.8473823e-01   4.7090062e-01   5.6023766e-01  -1.4420970e+00   4.6776495e-01   0.0000000e+00   0.0000000e+00   7.8597884e-01  -8.2465941e-01  -6.0551509e-01  -9.4205918e-01  -1.4299724e-01  -2.4171882e-01   2.2663077e-02   8.1221605e-01  -7.1158108e-01   1.5365068e+00  -4.6778687e-01  -5.4275025e-01   1.2095721e+00   3.0710006e-01  -3.5242299e-01   1.5128178e+00   1.2430766e+00  -4.2755736e-01  -9.8222043e-01   2.6514166e-01   1.6151799e+00   9.8222059e-01  -2.6514167e-01   2.6951932e-02   3.5902308e-02   8.6702972e-01   1.9409633e+00   1.1503569e+00   1.6529595e-01   9.5162839e-02  -6.7472542e-01  -7.0954781e-01   6.9261927e-01   0.0000000e+00   0.0000000e+00   0.0000000e+00   0.0000000e+00   0.0000000e+00   0.0000000e+00   0.0000000e+00   0.0000000e+00   0.0000000e+00   0.0000000e+00   5.1996829e-01   0.0000000e+00   0.0000000e+00   0.0000000e+00   5.1996829e-01   0.0000000e+00   5.6072056e-01  -2.0143575e-01   4.9149197e-01   0.0000000e+00   0.0000000e+00  -1.5203371e+00  -1.2885988e-01   1.7906494e+00   2.7209799e+00  -8.7010155e-01  -9.1258996e-01   7.5400075e-01  -3.6166021e-01   2.7346149e-01   9.7552808e-01  -1.3939827e+00   4.2120377e-01   2.2392960e+00  -1.9912593e-01  -1.1379687e+00  -1.0580442e+00   1.6682129e+00   5.5405549e-01  -4.4950416e-01  -3.0163772e-01   6.2620606e-01  -2.5912940e-01   0.0000000e+00   1.9104612e+00  -5.8707879e-01   5.6519352e-01   5.9515120e-01   5.7962525e-01   5.1996829e-01   4.5272465e-01   3.2258229e-01   3.5231942e-01   2.0768064e+00   0.0000000e+00   0.0000000e+00   1.5694282e+00  -6.0219048e-01   1.7520950e+00   1.9229178e+00   6.9493117e-01   5.5042533e-01   6.5512803e-01   6.3978802e-01
   4.9625938e-01   7.3286954e-01   0.0000000e+00   0.0000000e+00   7.3286954e-01   0.0000000e+00  -3.3802892e-01   0.0000000e+00   1.2527241e+00  -1.5321658e-01   2.8549917e-01  -7.0481465e-01   9.1476063e-01   1.0705501e+00   8.5813119e-01   1.1992966e+00   0.0000000e+00  -1.0770876e-01   7.1732571e-01   4.4360328e+00   1.2291782e+00  -4.3012239e-01  -4.7946330e-02   1.1011945e-01   2.8922839e-01   0.0000000e+00  -6.6333529e-01  -5.7159655e-01   1.1243973e-01   2.1757949e-01  -4.2285025e-01   1.1139499e+00   3.7117067e-01  -5.1462143e-01   9.9964127e-01  -9.5515820e-02  -7.1996534e-01   1.7306223e-02  -6.7884604e-02   0.0000000e+00   0.0000000e+00   8.3183531e-01   7.5639181e-01   4.7107286e-01   5.6286924e-01   9.5468912e-01   4.9264240e-01   9.7473121e-02   2.7177459e-01   0.0000000e+00   0.0000000e+00   8.3327841e-01   8.8860588e-01  -4.8896278e-01   0.0000000e+00  -2.9394888e-01  -6.7012203e-01   4.0506620e-01  -2.8612328e-01  -4.0330012e-01   1.5693003e+00   1.2874375e+00   3.7303146e-01   1.7946188e-01  -2.9359916e-01   0.0000000e+00   0.0000000e+00   0.0000000e+00   0.0000000e+00   0.0000000e+00   0.0000000e+00  -1.5321658e-01   0.0000000e+00   7.2852892e-01   6.9353671e-01   3.1757378e-01   7.4455558e-01   7.3120825e-01   3.6108203e-01   5.5050294e-01   1.4446995e+00   7.6801228e-01   0.0000000e+00   0.0000000e+00   9.4193162e-01  -9.8112121e-01  -1.0837047e+00  -8.3085808e-01   7.1577912e-01  -8.9308054e-01   1.1464614e+00   4.5446641e-01   2.0328604e+00  -9.9116348e-01  -4.6778687e-01  -9.9794575e-01   2.0465571e+00  -8.2612692e-01   1.9871844e+00  -1.0857395e+00  -5.5420761e-01   6.4619857e-02   4.8984796e-01  -8.8651056e-01  -1.3741048e+00  -4.8984808e-01   8.8651054e-01   5.1533901e-01   9.5054643e-01  -3.0489292e-01  -1.2684570e+00  -2.8478118e-01   9.7844656e-01   6.3844513e-01  -8.8725172e-01  -9.1532116e-01   2.2436023e-01   0.0000000e+00   0.0000000e+00   0.0000000e+00   0.0000000e+00   0.0000000e+00   0.0000000e+00   0.0000000e+00   0.0000000e+00   0.0000000e+00   0.0000000e+00   7.2717648e-01   0.0000000e+00   0.0000000e+00   0.0000000e+00   7.2717648e-01   0.0000000e+00  -2.7459945e-01  -2.0143575e-01  -3.1425523e-01   0.0000000e+00   0.0000000e+00   1.6629253e+00   1.0979370e+00  -6.1604050e-01  -3.0101054e-01   4.6489769e-01  -9.1258996e-01   5.5811816e-01   1.2261814e+00   1.4163554e-01  -6.4230967e-01   1.1770490e+00   7.2427667e-01  -1.3486248e+00   1.8715479e+00  -2.1510968e-01   1.8821586e+00  -9.0412265e-01  -2.1500401e-01   4.4944977e-01   4.5983276e-01  -1.0568163e+00   1.5725296e+00   0.0000000e+00  -2.5564891e-01  -7.1375738e-01   8.9537718e-01  -1.4171821e-01   8.9096776e-01   7.2717648e-01   8.4917977e-01   8.4371872e-01   7.0244344e-01  -8.0476002e-01   0.0000000e+00   0.0000000e+00  -8.8971572e-01   1.0774744e+00   6.0287675e-01  -9.3290245e-01   1.0207887e+00   7.0887895e-01   9.9591212e-01   9.8803551e-01
   1.0105776e+00   7.9659121e-01   0.0000000e+00   0.0000000e+00   7.9659121e-01   0.0000000e+00   2.8503286e-01   0.0000000e+00   1.1979602e-02  -1.5321658e-01   1.0948614e+00   2.4146428e-01   5.9807072e-01   5.9968126e-01   4.6098635e-01  -9.7279258e-01   0.0000000e+00  -1.0770876e-01   9.3973247e-01  -2.0260727e-01  -6.1458910e-01   1.3880186e+00  -4.7946330e-02   1.7619111e+00  -8.0480944e-01   0.0000000e+00  -6.6333529e-01  -1.1002350e+00   8.6005918e-01   6.5985555e-01   3.3520393e-01   3.8600567e-01   1.1441138e+00   6.5131774e-01   7.1090026e-01   3.0019258e-01  -1.0407373e-01   1.0927643e+00  -6.7884604e-02   0.0000000e+00   0.0000000e+00   4.8622476e-01   6.9649161e-01   9.7984120e-01   8.7376300e-01   6.4051560e-01   7.6482563e-01   1.2560217e+00   9.7234913e-01   0.0000000e+00   0.0000000e+00  -8.4363575e-01  -8.7312380e-01   8.1861188e-01   0.0000000e+00  -6.5334334e-01  -6.3395638e-01  -4.8422793e-01  -6.4373810e-01  -4.0330012e-01  -4.0062567e-01  -7.8208246e-02  -5.6516447e-03   4.3277051e-01  -6.3201588e-01   0.0000000e+00   0.0000000e+00   0.0000000e+00   0.0000000e+00   0.0000000e+00   0.0000000e+00  -1.5321658e-01   0.0000000e+00   3.6899488e-01   3.6022004e-01   2.4733300e-01   2.3894493e-01   2.4665967e-01   1.4674617e-01  -2.7256023e-02  -2.1654548e-02   8.0800280e-01   0.0000000e+00   0.0000000e+00   7.7401650e-02  -1.1376947e-01  -3.9105029e-01  -2.1487672e-01  -1.6041492e+00   2.6538587e+00   1.1746102e+00  -9.2775826e-01  -7.1158108e-01   3.6771163e-02  -4.6778687e-01   9.5002317e-01  -5.7439128e-01   2.8680914e+00  -7.0805450e-01  -7.4706961e-01  -2.8132286e-01   6.4619857e-02   1.1026644e+00   2.0904222e-01  -9.3665304e-01  -1.1026648e+00  -2.0904187e-01  -8.4546892e-01   1.0839429e+00   8.4173945e-01  -8.1095603e-01  -9.5620352e-01   2.2492652e-01  -7.5325704e-01   9.1922105e-01   9.3663752e-01   2.9655925e-01   0.0000000e+00   0.0000000e+00   0.0000000e+00   0.0000000e+00   0.0000000e+00   0.0000000e+00   0.0000000e+00   0.0000000e+00   0.0000000e+00   0.0000000e+00   5.6138479e-01   0.0000000e+00   0.0000000e+00   0.0000000e+00   5.6138479e-01   0.0000000e+00   5.6072056e-01  -2.0143575e-01   3.0056739e-01   0.0000000e+00   0.0000000e+00   1.7289041e-01   4.4192588e-01  -3.9082786e-01   3.2516715e-01   4.6489769e-01  -7.7565212e-01  -3.4931037e-01  -3.6166021e-01   2.7074325e-01   1.7844468e+00  -2.3570763e-02   9.3801671e-01  -6.2377265e-01  -2.7784868e-01   5.2742867e-01  -8.9046177e-03   9.7325970e-01   9.9351816e-01   6.5107842e-01  -5.2227250e-01  -8.6635538e-01   2.1229022e+00   0.0000000e+00   3.5685140e-01  -4.8990981e-01   6.7786487e-01   5.7219308e-01   5.9593530e-01   5.6138479e-01   7.2599350e-01   7.8352144e-01   8.1073497e-01  -3.3960714e-01   0.0000000e+00   0.0000000e+00   8.0026221e-01   5.3801199e-01   5.5390229e-02   2.7148384e-01   4.1847113e-01   5.4435219e-01   4.8473599e-01   6.9782927e-01
  -7.8045532e-02  -4.9969402e-01   0.0000000e+00   0.0000000e+00  -4.9969402e-01   0.0000000e+00   2.8503286e-01   0.0000000e+00   1.2527241e+00  -1.5321658e-01  -3.4400479e-01   2.4146428e-01  -3.5309105e-02   1.2881240e-01  -2.3012026e-01   1.8948772e-01   0.0000000e+00  -1.0770876e-01   5.0105431e-02  -2.0260727e-01  -6.1458910e-01  -5.9540794e-01  -4.7946330e-02   1.1011945e-01  -2.5779052e-01   0.0000000e+00   1.0542293e+00  -5.4657837e-01  -5.4156104e-01  -6.6697264e-01  -8.8178085e-01   1.1139499e+00  -3.1588993e-01  -5.1462143e-01  -1.0952245e-02  -4.9122422e-01  -5.8014124e-01  -7.6484514e-01  -6.7884604e-02   0.0000000e+00   0.0000000e+00  -6.5162797e-02  -1.1010281e-01  -2.6330803e-01  -4.6679297e-02  -3.3457194e-02   2.2659255e-01   2.9368493e-01   6.8136498e-01   0.0000000e+00   0.0000000e+00   4.8086437e-01  -2.0707797e-02  -5.3104565e-02   0.0000000e+00   1.7257414e+00   8.0649364e-01   1.6837849e-02   1.8679958e+00  -4.0330012e-01   9.3042512e-01  -9.9060744e-01   4.8152045e-01  -1.3386839e+00   1.8623814e+00   0.0000000e+00   0.0000000e+00   0.0000000e+00   0.0000000e+00   0.0000000e+00   0.0000000e+00  -1.5321658e-01   0.0000000e+00  -8.5356969e-02  -1.3463401e-01  -1.0912146e-01  -1.8760110e-01  -2.2828321e-01  -1.9704076e-01  -3.3049091e-01  -3.8894945e-01   1.1657761e-01   0.0000000e+00   0.0000000e+00  -6.1725422e-01   5.8315372e-01   3.4065855e-01  -1.3516138e-01   1.4036217e+00   1.9041132e-01  -1.0218563e+00  -9.2775826e-01  -7.1158108e-01   3.6894507e-01  -4.6778687e-01  -5.4275025e-01   1.2095721e+00  -8.2612692e-01  -7.0805450e-01   1.4997192e+00  -2.8132286e-01  -4.2755736e-01  -3.4963998e-01  -3.8676826e-02   1.1737690e+00   3.4964000e-01   3.8676454e-02  -5.4729499e-01  -2.8988724e-01  -9.7875461e-02   1.0702372e+00   2.2250514e-01  -1.3886365e-01  -5.6534195e-01   9.1922105e-01   9.3663752e-01  -3.7981970e-01   0.0000000e+00   0.0000000e+00   0.0000000e+00   0.0000000e+00   0.0000000e+00   0.0000000e+00   0.0000000e+00   0.0000000e+00   0.0000000e+00   0.0000000e+00  -1.6422604e-01   0.0000000e+00   0.0000000e+00   0.0000000e+00  -1.6422604e-01   0.0000000e+00  -2.7459945e-01  -2.0143575e-01  -3.8606286e-01   0.0000000e+00   0.0000000e+00  -1.5608176e-01  -1.2885988e-01   1.4602118e+00  -9.0193489e-01  -8.7010155e-01   4.9108387e-01  -8.5928609e-01  -3.6166021e-01   1.9708911e+00  -6.4230967e-01  -1.3832354e+00   1.1112597e-01   8.3951767e-01  -6.5142269e-01  -1.1379687e+00  -1.0580442e+00   1.9507710e+00   1.2309288e+00  -8.5217290e-01  -1.1991287e+00  -3.3297815e-01  -1.8479435e-01   0.0000000e+00   5.0159217e-01  -8.9495367e-02   8.5217620e-02   2.7575215e-01   3.3960824e-02  -1.6422604e-01   3.2547442e-02  -1.6415570e-01  -3.3584964e-01   9.8189981e-01   0.0000000e+00   0.0000000e+00   1.5694282e+00  -4.2932392e-01  -6.6958364e-01   1.0113314e+00  -2.5934071e-02  -1.3749528e-01   5.8755877e-02   1.3342816e-03
   8.6334233e-01   5.8728070e-01   0.0000000e+00   0.0000000e+00   5.8728070e-01   0.0000000e+00  -3.3802892e-01   0.0000000e+00  -2.3616929e-01  -1.5321658e-01   1.0049323e+00  -7.0481465e-01   2.8138081e-01   8.3511569e-01   1.9516969e-01  -1.3155966e+00   0.0000000e+00  -1.0770876e-01   9.3973247e-01  -2.0260727e-01  -6.1458910e-01   1.5533042e+00  -4.7946330e-02  -7.1577640e-01  -2.5779052e-01   0.0000000e+00  -6.6333529e-01   4.0750986e-01   8.6847530e-01   1.1021316e+00   1.4762750e+00  -3.4193855e-01   8.8646611e-01   6.5131774e-01   1.3341826e-01   1.4873178e+00   1.8213977e+00   1.0927643e+00  -6.7884604e-02   0.0000000e+00   0.0000000e+00   3.6157103e-01   6.1377061e-01   1.2498485e+00   1.1981060e+00   2.7785024e-01   2.8132287e-01   8.7373097e-01   8.8959561e-01   0.0000000e+00   0.0000000e+00  -1.4358555e+00  -1.4219567e+00   1.2544701e+00   0.0000000e+00  -4.4461312e-01  -6.5336881e-01  -5.0723114e-01  -3.8054726e-01   3.1054109e+00  -1.5007998e-01  -6.3058614e-02  -1.5258847e-01   2.5195752e-01  -3.6911071e-01   0.0000000e+00   0.0000000e+00   0.0000000e+00   0.0000000e+00   0.0000000e+00   0.0000000e+00  -1.5321658e-01   0.0000000e+00   5.6398036e-01   9.9044676e-01   1.3686927e+00   5.0746283e-01   9.2356498e-01   1.2610361e+00   9.9527818e-01   5.7943755e-01   6.5127398e-01   0.0000000e+00   0.0000000e+00  -4.7218554e-01   4.3761154e-01   1.0507694e-02   2.2695619e-02  -1.6556623e-01   1.8736155e+00  -1.2214687e+00   3.9659786e-01  -7.1158108e-01   1.2043328e+00  -4.6778687e-01   1.9876012e+00  -5.7439128e-01  -8.2612692e-01  -7.0805450e-01  -7.4706961e-01   1.2430766e+00  -4.2755736e-01   3.3489311e-01   3.9169358e-01  -3.2831202e-01  -3.3489268e-01  -3.9169358e-01  -2.1600977e-01   9.1318028e-01   1.2562651e+00  -8.5803291e-02  -1.0987214e-01   2.5617299e-01  -9.2752290e-02  -5.0694130e-01  -5.4492972e-01   9.2428137e-01   0.0000000e+00   0.0000000e+00   0.0000000e+00   0.0000000e+00   0.0000000e+00   0.0000000e+00   0.0000000e+00   0.0000000e+00   0.0000000e+00   0.0000000e+00   7.6803271e-01   0.0000000e+00   0.0000000e+00   0.0000000e+00   7.6803271e-01   0.0000000e+00   1.3960406e+00  -2.0143575e-01   1.3347048e+00   0.0000000e+00   0.0000000e+00   2.2389824e-01  -7.3021175e-01  -8.0825813e-01   7.6613468e-01  -8.7010155e-01   1.1253223e+00   2.6302152e+00  -3.6166021e-01   6.7437557e-01  -6.4230967e-01  -1.5498099e-01   6.1754484e-01   4.3521820e-01  -9.6992621e-01   1.5974803e-02  -2.8440693e-01  -6.2156434e-01   9.1774881e-01  -5.5520151e-01   2.0440540e+00   1.5966254e+00  -6.3443920e-01   0.0000000e+00  -7.7842228e-01  -4.5712105e-01   2.0990923e-01   9.9646963e-01   2.9729512e-01   7.6803271e-01   6.0325583e-01   7.1644448e-01   6.8602408e-01  -9.8678044e-02   0.0000000e+00   0.0000000e+00  -3.4844838e-01   1.2235367e+00  -2.4987555e-01  -6.3897094e-01   1.4117913e-01   3.5774131e-01  -2.6440145e-02   1.3342816e-03
   1.7689757e+00   2.1724399e+00   0.0000000e+00   0.0000000e+00   2.1724399e+00   0.0000000e+00   1.5311564e+00   0.0000000e+00   1.2527241e+00  -1.5321658e-01   1.8142945e+00  -7.0481465e-01   2.1815203e+00   1.7768534e+00   2.1197871e+00   7.1731569e-01   0.0000000e+00  -1.0770876e-01   1.8293595e+00  -2.0260727e-01   1.2291782e+00   1.0574475e+00  -4.7946330e-02   1.1011945e-01   2.4773041e+00   0.0000000e+00  -6.6333529e-01  -2.2096646e-01   2.0183269e+00   1.9866837e+00   7.2006208e-01   1.1139499e+00   1.8311744e+00   6.5131774e-01   2.1546053e+00   1.8830262e+00   5.7340698e-01   1.5816089e+00  -6.7884604e-02   0.0000000e+00   0.0000000e+00   2.1785320e+00   2.0562003e+00   1.8849804e+00   1.8574113e+00   2.2286166e+00   1.4854090e+00   6.3066654e-01   6.5302491e-01   0.0000000e+00   0.0000000e+00   4.4780530e-01   5.9967531e-01   3.8275366e-01   0.0000000e+00  -1.5994363e-01  -4.6088471e-01   4.8774025e-01  -2.7570187e-01  -4.0330012e-01   8.6008847e-02   2.0384347e+00   1.3292794e+00   7.1144746e-02  -2.8489807e-01   0.0000000e+00   0.0000000e+00   0.0000000e+00   0.0000000e+00   0.0000000e+00   0.0000000e+00  -1.5321658e-01   0.0000000e+00   2.1757052e+00   2.2172914e+00   1.4945529e+00   2.0782646e+00   2.1708977e+00   1.4628827e+00   1.9468272e+00   8.6372388e-01   1.8836561e+00   0.0000000e+00   0.0000000e+00   2.7038739e+00  -2.7488143e+00  -1.1408483e+00  -1.4520392e+00   6.6176141e-01  -9.6761852e-01   1.6358314e+00   3.9224316e+00   2.0328604e+00   1.7639816e-01  -4.6778687e-01  -9.9794575e-01  -5.7439128e-01  -8.2612692e-01   1.9871844e+00  -1.0857395e+00   1.2076880e+00   5.5679709e-01  -3.5850895e-02  -1.7726135e+00  -6.7320241e-01   3.5850496e-02   1.7726135e+00   6.8187704e-01   2.0348722e+00  -5.5461095e-01  -1.4182649e-01   7.8637536e-01   2.7207811e+00   1.2989499e+00  -6.7472542e-01  -7.0954781e-01   1.4845019e+00   0.0000000e+00   0.0000000e+00   0.0000000e+00   0.0000000e+00   0.0000000e+00   0.0000000e+00   0.0000000e+00   0.0000000e+00   0.0000000e+00   0.0000000e+00   2.1488364e+00   0.0000000e+00   0.0000000e+00   0.0000000e+00   2.1488364e+00   0.0000000e+00   5.6072056e-01  -2.0143575e-01   4.1963259e-01   0.0000000e+00   0.0000000e+00   1.3248596e+00   2.0940910e+00  -3.7234021e-01   2.6876209e-01   1.2224134e+00   6.7847252e-01   2.6421065e+00  -3.6166021e-01  -6.4116607e-01  -6.4230967e-01   1.2939434e+00   1.8140007e+00  -2.8963391e-01   2.3844601e+00  -2.1510968e-01   2.6422488e+00  -9.0412265e-01  -9.4239024e-01   1.5487617e+00   2.1071272e+00  -2.4489863e-01   1.7374880e+00   0.0000000e+00   1.0611388e+00  -1.4420398e+00   1.6764666e+00   3.8498498e-01   1.7658349e+00   2.1488364e+00   2.0437066e+00   2.1302205e+00   2.2543820e+00   2.6956016e-02   0.0000000e+00   0.0000000e+00  -8.8971572e-01   2.2162059e+00   1.6194071e+00  -2.4044032e-01   2.1035061e+00   2.4910681e+00   2.3590485e+00   2.0908192e+00
   1.7567827e+00   1.2445643e+00   0.0000000e+00   0.0000000e+00   1.2445643e+00   0.0000000e+00  -3.3802892e-01   0.0000000e+00   1.1979602e-02  -1.5321658e-01   1.9042236e+00  -7.0481465e-01   1.0731056e+00   1.3059846e+00   9.7122893e-01  -1.2354253e+00   0.0000000e+00  -1.0770876e-01   1.6069528e+00  -2.0260727e-01  -6.1458910e-01   2.3797319e+00  -4.7946330e-02   1.7619111e+00  -8.0480944e-01   0.0000000e+00  -6.6333529e-01  -8.5525371e-01   1.9473688e+00   6.5985555e-01   1.6599304e-03   3.8600567e-01   1.9170570e+00   6.5131774e-01   1.1440118e+00   6.9590097e-01   4.6477412e-02   1.9726846e+00  -6.7884604e-02   0.0000000e+00   0.0000000e+00   1.0225127e+00   1.4790047e+00   1.9812860e+00   1.7969192e+00   1.0983598e+00   1.3445041e+00   1.6415238e+00   1.2925764e+00   0.0000000e+00   0.0000000e+00  -9.5804871e-01  -1.2203909e+00   8.1861188e-01   0.0000000e+00  -2.9743819e-01  -5.6206998e-01  -7.5675914e-01  -2.4739366e-01  -4.0330012e-01  -1.4305378e+00  -5.2180525e-03   2.7432946e-02   1.4442989e+00  -2.3121582e-01   0.0000000e+00   0.0000000e+00   0.0000000e+00   0.0000000e+00   0.0000000e+00   0.0000000e+00  -1.5321658e-01   0.0000000e+00   9.0868582e-01   7.7448529e-01   3.5326429e-01   8.6293061e-01   7.6060986e-01   3.5442847e-01   5.6023603e-01   9.4249437e-01   1.4443496e+00   0.0000000e+00   0.0000000e+00   2.4549924e-01  -2.8241571e-01  -4.9357490e-01  -3.5263362e-01   5.2314027e-02   2.1609073e+00   9.9381282e-01   3.9659786e-01  -7.1158108e-01   1.7639816e-01  -4.6778687e-01   9.5002317e-01  -5.7439128e-01   1.0209822e+00  -7.0805450e-01  -7.4706961e-01  -4.3826689e-02  -4.2755736e-01   1.1814695e+00  -7.8654020e-01  -1.0668584e+00  -1.1814698e+00   7.8653982e-01  -8.4705744e-01   1.9962822e+00   3.2071994e-01  -8.1095603e-01  -9.0355458e-01   1.4340128e+00  -6.7426823e-01   9.1922105e-01   9.3663752e-01   1.2001407e+00   0.0000000e+00   0.0000000e+00   0.0000000e+00   0.0000000e+00   0.0000000e+00   0.0000000e+00   0.0000000e+00   0.0000000e+00   0.0000000e+00   0.0000000e+00   1.3976028e+00   0.0000000e+00   0.0000000e+00   0.0000000e+00   1.3976028e+00   0.0000000e+00   5.6072056e-01  -2.0143575e-01   1.0494580e+00   0.0000000e+00   0.0000000e+00   1.0022366e+00  -1.4042723e+00  -3.1258788e-01   7.6613468e-01   1.1323973e+00  -5.1619093e-01   1.3704166e-01  -3.6166021e-01   2.7074325e-01   9.7552808e-01   1.5845343e+00   1.6230832e+00  -2.8963391e-01  -5.3430480e-01   9.4404357e-01  -5.8653744e-01  -3.6345816e-01   2.1561863e-01   1.4534191e+00   2.0658078e+00   9.9688084e-01   2.0612572e-01   0.0000000e+00  -3.1331016e-01  -8.1844572e-01   1.0004531e+00   6.5521547e-01   9.6314963e-01   1.3976028e+00   1.3686189e+00   1.3407762e+00   1.2389426e+00  -4.5171908e-01   0.0000000e+00   0.0000000e+00  -8.8971572e-01   1.7613032e+00   3.0714054e-01  -4.8330413e-01   8.8495859e-01   1.0694023e+00   1.2515002e+00   1.1621593e+00
   1.6400090e+00   2.0904022e+00   0.0000000e+00   0.0000000e+00   2.0904022e+00   0.0000000e+00   2.8503286e-01   0.0000000e+00   1.2527241e+00  -1.5321658e-01   1.6344362e+00  -7.0481465e-01   1.8648304e+00   1.7768534e+00   1.7679757e+00   4.2994402e-01   0.0000000e+00  -1.0770876e-01   1.8293595e+00  -2.0260727e-01   1.2291782e+00   1.0574475e+00  -4.7946330e-02   1.1011945e-01   1.3832662e+00   0.0000000e+00  -6.6333529e-01  -7.3163151e-01   1.5654015e+00   1.9866837e+00   9.3558251e-01   1.1139499e+00   1.6594093e+00   6.5131774e-01   1.8658643e+00   1.8830262e+00   7.6310143e-01   1.3860711e+00  -6.7884604e-02   0.0000000e+00   0.0000000e+00   1.7971772e+00   1.6999182e+00   1.7345724e+00   1.7524722e+00   1.9244715e+00   1.4385491e+00   1.3944924e+00   1.3801522e+00   0.0000000e+00   0.0000000e+00   1.5705487e-01   2.3113335e-01   1.2544701e+00   0.0000000e+00  -2.3401770e-01  -5.6070605e-01  -1.4689127e-01  -2.9589698e-01  -4.0330012e-01   1.2855672e+00   1.2763493e+00   1.0491195e+00   1.0696612e-01  -2.9205599e-01   0.0000000e+00   0.0000000e+00   0.0000000e+00   0.0000000e+00   0.0000000e+00   0.0000000e+00  -1.5321658e-01   0.0000000e+00   1.8127646e+00   2.0708260e+00   1.8149872e+00   1.6552425e+00   1.9440458e+00   1.6864103e+00   1.6339008e+00   1.3775977e+00   1.7294531e+00   0.0000000e+00   0.0000000e+00   1.7406722e+00  -1.7824688e+00  -1.0291194e+00  -1.1708056e+00   1.4350709e+00  -7.6605246e-01   1.3590788e+00   1.2737195e+00   2.0328604e+00   1.7639816e-01  -4.6778687e-01  -4.7915669e-01  -5.7439128e-01  -8.2612692e-01   1.9871844e+00  -1.0857395e+00   7.3269577e-01   5.5679709e-01  -2.7192098e-02  -1.3426745e+00  -8.0777457e-01   2.7192395e-02   1.3426742e+00   7.9354868e-01   1.6790795e+00  -1.7257812e-01  -4.0947836e-01   6.3649191e-01   2.0986924e+00   1.2989499e+00  -5.0694130e-01  -5.4492972e-01   2.1230182e+00   0.0000000e+00   0.0000000e+00   0.0000000e+00   0.0000000e+00   0.0000000e+00   0.0000000e+00   0.0000000e+00   0.0000000e+00   0.0000000e+00   0.0000000e+00   1.7678630e+00   0.0000000e+00   0.0000000e+00   0.0000000e+00   1.7678630e+00   0.0000000e+00   1.3960406e+00  -2.0143575e-01   1.2533165e+00   0.0000000e+00   0.0000000e+00   1.5468793e+00   1.0979370e+00  -3.7234021e-01   1.5047783e+00   1.2224134e+00  -7.2520135e-01   1.1137604e+00  -3.6166021e-01   1.4163554e-01   1.6660919e-01   1.0311229e+00   1.6279358e+00  -2.8963391e-01   1.8715479e+00  -2.1510968e-01   1.8586180e+00  -9.0412265e-01   5.6289531e-01   1.5487617e+00   3.1214534e-01   3.6463658e-01   2.1855959e+00   0.0000000e+00   5.1806673e-01  -1.2810499e+00   1.4930825e+00   9.3778195e-01   1.5335949e+00   1.7678630e+00   1.8178933e+00   1.8825517e+00   1.9829008e+00  -1.9726763e-01   0.0000000e+00   0.0000000e+00  -8.8971572e-01   1.8425615e+00   1.6194071e+00  -4.2712244e-01   1.7487936e+00   2.2785084e+00   1.5922843e+00   1.7425717e+00
   1.7074983e-01  -1.3903419e-01   0.0000000e+00   0.0000000e+00  -1.3903419e-01   0.0000000e+00  -9.6109069e-01   0.0000000e+00  -2.3616929e-01   6.5117048e+00   2.8549917e-01  -7.0481465e-01  -1.9365406e-01   1.2881240e-01  -2.5602424e-01  -1.0545745e+00   0.0000000e+00  -1.0770876e-01   2.7251219e-01  -2.0260727e-01  -6.1458910e-01   7.2687645e-01  -4.7946330e-02  -7.1577640e-01  -2.5779052e-01   0.0000000e+00  -6.6333529e-01   5.3466094e-01   2.2241432e-01   2.1757949e-01   6.6874769e-01  -3.4193855e-01   1.9940552e-01   6.5131774e-01  -2.9969325e-01   6.9590097e-01   1.2508881e+00   3.1061298e-01  -6.7884604e-02   0.0000000e+00   0.0000000e+00  -1.3897203e-01  -1.6529864e-02   4.7977596e-01   4.6335699e-01  -1.8026115e-01  -2.6067674e-01   2.7135246e-01   2.6382063e-01   0.0000000e+00   0.0000000e+00  -1.1825078e+00  -1.1937416e+00   3.8275366e-01   0.0000000e+00  -4.4895786e-01  -7.4955679e-01  -2.9737737e-01  -3.8136471e-01   3.1054109e+00  -3.3334773e+00  -1.7618054e-01   6.7304454e-02  -4.6554277e-02  -3.7421805e-01   0.0000000e+00   0.0000000e+00   0.0000000e+00   0.0000000e+00   0.0000000e+00   0.0000000e+00   6.5117048e+00   0.0000000e+00   1.4861790e-02   3.7066182e-01   4.1889000e-01  -1.5279297e-01   1.7696731e-01   2.2485851e-01   1.4403302e-01   2.4604672e-01   4.3157182e-02   0.0000000e+00   0.0000000e+00   9.0463847e-01   6.2730398e-01  -9.9372840e-02   2.6103030e-01   2.2108837e-01   1.2327770e-01  -1.2214687e+00   3.9659786e-01  -2.9314207e-01   2.8157089e+00   2.2456282e+00  -2.3961104e-02  -5.7439128e-01  -8.2612692e-01  -7.0805450e-01  -7.4706961e-01   1.2430766e+00  -4.2755736e-01  -1.7673083e+00  -9.5763498e-01  -1.4891364e-01   1.7673088e+00   9.5763496e-01   2.8896940e+00  -6.2845875e-01  -7.9520654e-01  -8.5803291e-02   1.7129241e+00   5.8060338e-01   2.6419769e+00  -6.7472542e-01  -7.0954781e-01  -1.8862232e-02   0.0000000e+00   0.0000000e+00   0.0000000e+00   0.0000000e+00   0.0000000e+00   0.0000000e+00   0.0000000e+00   0.0000000e+00   0.0000000e+00   0.0000000e+00   1.6592080e-01   0.0000000e+00   0.0000000e+00   0.0000000e+00   1.6592080e-01   0.0000000e+00   5.6072056e-01  -2.0143575e-01   4.6646544e-01   0.0000000e+00   0.0000000e+00  -6.1799221e-01  -6.4422043e-01  -9.0656031e-01   7.6613468e-01  -8.7010155e-01   9.3793382e-01   6.9268380e-01  -3.6166021e-01   6.5534902e-01  -6.4230967e-01   2.0735413e-01  -1.1371045e-01   4.9290614e-01  -1.0427678e+00   1.5974803e-02  -5.2244919e-01  -6.4058258e-01   5.2879905e-01  -5.5520151e-01   1.2096362e+00   9.0481680e-01  -1.1232069e+00   0.0000000e+00  -7.5959422e-01  -7.1659771e-02  -1.7460916e-01   3.4091161e-01  -9.6481692e-02   1.6592080e-01   1.4626038e-02   8.0073253e-02   3.1925505e-02  -9.8678044e-02   0.0000000e+00   0.0000000e+00  -3.4844838e-01   5.1472447e-01  -2.4987555e-01  -6.3897094e-01  -3.1413428e-01  -2.5840588e-01  -2.8202821e-01  -4.0495446e-01
   9.3300522e-01   7.7982395e-01   0.0000000e+00   0.0000000e+00   7.7982395e-01   0.0000000e+00   9.0809463e-01   0.0000000e+00   1.1979602e-02  -1.5321658e-01   1.0049323e+00   1.1877432e+00   5.9807072e-01   5.9968126e-01   4.7675025e-01  -8.0926759e-01   0.0000000e+00  -1.0770876e-01   9.3973247e-01  -2.0260727e-01  -6.1458910e-01   1.2227331e+00  -4.7946330e-02   9.3601529e-01  -2.5779052e-01   0.0000000e+00  -6.6333529e-01  -1.1002350e+00   8.0885592e-01   6.5985555e-01   3.3520393e-01   3.8600567e-01   1.0582313e+00   6.5131774e-01   7.1090026e-01   3.0019258e-01  -1.0407373e-01   9.9499543e-01  -6.7884604e-02   0.0000000e+00   0.0000000e+00   4.8622476e-01   6.5932739e-01   9.7984120e-01   8.7376300e-01   6.4051560e-01   7.3462838e-01   1.2560217e+00   9.7234913e-01   0.0000000e+00   0.0000000e+00  -7.1844055e-01  -7.3883663e-01   8.1861188e-01   0.0000000e+00  -6.4808181e-01  -6.2879602e-01  -5.3598194e-01  -6.4537560e-01  -4.0330012e-01  -2.4392783e-01   9.6865759e-02   1.4702403e-02   3.7392104e-01  -6.3259022e-01   0.0000000e+00   0.0000000e+00   0.0000000e+00   0.0000000e+00   0.0000000e+00   0.0000000e+00  -1.5321658e-01   0.0000000e+00   3.6899488e-01   3.6022004e-01   2.4733300e-01   3.1484515e-01   3.2077042e-01   2.1248549e-01   8.9908182e-02   4.9679613e-01   7.6134803e-01   0.0000000e+00   0.0000000e+00   1.3244364e-01  -1.6899111e-01  -2.4859826e-01  -2.6184540e-01  -1.6041492e+00   2.1440242e+00   1.6319126e+00  -9.2775826e-01  -7.1158108e-01  -9.9116348e-01   7.0952575e-01   9.5002317e-01  -5.7439128e-01   2.4333875e+00  -7.0805450e-01  -7.4706961e-01  -2.8132286e-01   6.4619857e-02   1.0456148e+00   1.2784231e-01  -9.3118436e-01  -1.0456149e+00  -1.2784232e-01  -7.6174416e-01   1.0245173e+00   7.1912118e-01  -8.1095603e-01  -9.0355458e-01   2.5036382e-01  -6.7426823e-01   9.1922105e-01   9.3663752e-01   3.2334402e-01   0.0000000e+00   0.0000000e+00   0.0000000e+00   0.0000000e+00   0.0000000e+00   0.0000000e+00   0.0000000e+00   0.0000000e+00   0.0000000e+00   0.0000000e+00   5.3070374e-01   0.0000000e+00   0.0000000e+00   0.0000000e+00   5.3070374e-01   0.0000000e+00   5.6072056e-01  -2.0143575e-01   3.1720204e-01   0.0000000e+00   0.0000000e+00   6.1381047e-01  -1.0476646e+00  -3.1258788e-01   3.2516715e-01   1.3838247e+00  -7.7565212e-01  -3.4931037e-01  -3.6166021e-01   2.7074325e-01   1.7844468e+00  -2.3570763e-02   8.6739682e-01  -6.2377265e-01  -2.7784868e-01   1.9309736e+00  -8.9046177e-03  -4.8571901e-01   9.9351816e-01   7.4642115e-01  -5.2227250e-01  -8.6635538e-01   2.1229022e+00   0.0000000e+00   1.8651651e-01  -4.8990981e-01   6.7786487e-01   5.7219308e-01   5.9593530e-01   5.3070374e-01   6.9662735e-01   7.4912300e-01   7.7874714e-01  -9.4709953e-01   0.0000000e+00   0.0000000e+00  -8.8971572e-01   5.3801199e-01   1.5927234e-01   1.1581707e-01   4.2937923e-01   5.4435219e-01   4.8473599e-01   6.9782927e-01
   8.7006550e-01   3.5091779e-01   0.0000000e+00   0.0000000e+00   3.5091779e-01   0.0000000e+00   1.5311564e+00   0.0000000e+00  -7.3246708e-01  -1.5321658e-01   9.1500312e-01   1.1877432e+00   5.9807072e-01   3.6424683e-01   8.9913933e-01   1.0034322e-01   0.0000000e+00  -1.0770876e-01   4.9491895e-01  -2.0260727e-01  -6.1458910e-01   1.0574475e+00  -4.7946330e-02   1.1011945e-01   8.3624731e-01   0.0000000e+00   1.0542293e+00  -3.8686106e-01   1.2890600e+00   1.1021316e+00   1.0266972e+00  -5.8458663e-01   8.8646611e-01   6.5131774e-01   5.6652976e-01   6.9590097e-01   4.5773954e-01   1.1905333e+00  -6.7884604e-02   0.0000000e+00   0.0000000e+00   6.2605808e-01   7.9191310e-01   5.8566325e-01   5.0237744e-01   5.5761646e-01   1.1860497e+00   7.3250544e-01   5.6275929e-01   0.0000000e+00   0.0000000e+00   4.7042934e-01   1.7274490e-01   1.2544701e+00   0.0000000e+00   1.9400261e-01   1.1176064e+00  -2.8815424e+00  -6.7504163e-04  -4.0330012e-01  -1.6141075e+00  -1.2372631e+00   3.1074000e-01   4.5735555e+00   5.8265100e-02   0.0000000e+00   0.0000000e+00   0.0000000e+00   0.0000000e+00   0.0000000e+00   0.0000000e+00  -1.5321658e-01   0.0000000e+00   6.3959484e-01   5.3488347e-01   8.8488888e-01   9.5069548e-01   8.5638041e-01   1.1677784e+00   1.0643869e+00  -5.2385970e-01   7.3626809e-01   0.0000000e+00   0.0000000e+00   2.8357471e-01  -3.2061546e-01   9.7159320e-01  -3.8247842e-01  -1.6337900e+00   1.8567320e+00   2.6367654e-01  -9.2775826e-01  -7.1158108e-01  -9.9116348e-01   2.1330554e+00   1.9240077e+00  -5.7439128e-01   2.4333875e+00  -7.0805450e-01   1.6309400e+00  -1.5682262e+00   6.4619857e-02  -1.5558060e-01   1.3952899e+00   2.6901058e-01   1.5558020e-01  -1.3952902e+00  -7.9805443e-03   6.8874804e-01   2.4857423e+00   5.9659496e-01   4.1698721e-01  -3.2280171e-01   1.2437104e-01  -5.0694130e-01  -5.4492972e-01   3.5682655e-01   0.0000000e+00   0.0000000e+00   0.0000000e+00   0.0000000e+00   0.0000000e+00   0.0000000e+00   0.0000000e+00   0.0000000e+00   0.0000000e+00   0.0000000e+00   7.9129475e-01   0.0000000e+00   0.0000000e+00   0.0000000e+00   7.9129475e-01   0.0000000e+00   1.3960406e+00  -2.0143575e-01   1.3705453e-01   0.0000000e+00   0.0000000e+00  -1.1762548e-01  -9.7890419e-01   6.1518186e-01   6.6914455e-01   2.0076676e+00  -9.1258996e-01  -9.0495254e-01  -3.6166021e-01   5.6701220e-01   9.7552808e-01   4.5518559e-02   8.3367725e-01   8.3951767e-01  -7.1347005e-01   2.0149346e+00  -1.8285864e-01  -5.5364174e-01   5.7931194e-01   1.4071789e+00  -3.5383395e-01  -1.5243917e-01   9.4779185e-01   0.0000000e+00   7.6194905e-01  -5.8707879e-01   5.6519352e-01   8.5665378e-01   5.7467780e-01   7.9129475e-01   6.6685274e-01   5.4101241e-01   3.0375502e-01   2.3206788e-01   0.0000000e+00   0.0000000e+00  -8.8971572e-01   4.6741530e-01   9.5196561e-02   1.0975568e+00   7.0681501e-01   6.1722982e-01   4.8473599e-01   5.8174677e-01
   2.3408031e-01   4.4462431e-01   0.0000000e+00   0.0000000e+00   4.4462431e-01   0.0000000e+00   3.4003417e+00   0.0000000e+00   1.0045752e+00  -1.5321658e-01   1.0564089e-01   2.4146428e-01   7.5641567e-01  -1.0483598e+00   7.2204684e-01   1.2991563e+00   0.0000000e+00  -1.0770876e-01  -3.9470809e-01  -2.0260727e-01  -6.1458910e-01  -5.9540794e-01  -4.7946330e-02   5.0654945e+00   2.8922839e-01   0.0000000e+00   1.0542293e+00  -1.1084075e+00   7.4947149e-02   2.1757949e-01  -3.2412714e-01   8.7130182e-01   1.9940552e-01   6.5131774e-01   8.5527076e-01   3.0019258e-01  -1.9860615e-01  -1.7823162e-01  -6.7884604e-02   0.0000000e+00   0.0000000e+00   6.6412331e-01   5.1712370e-01  -5.7564421e-01  -5.2641067e-01   7.6745360e-01   7.5381376e-01  -6.5020971e-01  -6.9246454e-01   0.0000000e+00   0.0000000e+00   1.6532511e+00   1.4301981e+00   3.8275366e-01   0.0000000e+00   1.8105859e+00   1.7761347e+00  -4.7139266e+00   1.6822342e+00  -4.0330012e-01  -1.9860250e+00  -7.5888083e-01   1.4091899e+00   1.7412580e-02   1.7739032e+00   0.0000000e+00   0.0000000e+00   0.0000000e+00   0.0000000e+00   0.0000000e+00   0.0000000e+00  -1.5321658e-01   0.0000000e+00   5.4862605e-01   2.7854841e-01   1.6801712e-01   4.4150696e-01   2.0842061e-01   1.0739446e-01  -5.7859846e-03  -3.3287214e+00   4.4889555e-01   0.0000000e+00   0.0000000e+00   7.6674615e-01  -8.0536394e-01  -5.9716952e-01  -1.1282276e+00  -9.1630674e-01  -2.4171882e-01   1.5257738e-01  -1.7383343e-01   8.3677935e-01   1.6137496e+00  -4.6778687e-01   2.1508883e-01   1.2095721e+00   1.2878919e+00  -3.5242299e-01   1.8514876e+00  -2.8132286e-01  -4.2755736e-01  -1.4555969e+00   9.4320755e-01   1.1187741e+00   1.4555970e+00  -9.4320718e-01   1.2255163e+00  -2.1935005e-01   1.6115056e+00   1.3857186e+00   1.6105715e+00  -2.3835077e-01   1.2521113e+00  -6.7472542e-01  -7.0954781e-01   5.4836513e-01   0.0000000e+00   0.0000000e+00   0.0000000e+00   0.0000000e+00   0.0000000e+00   0.0000000e+00   0.0000000e+00   0.0000000e+00   0.0000000e+00   0.0000000e+00   4.8746740e-01   0.0000000e+00   0.0000000e+00   0.0000000e+00   4.8746740e-01   0.0000000e+00   5.6072056e-01  -2.0143575e-01   2.0649197e-01   0.0000000e+00   0.0000000e+00  -2.4142433e+00  -1.2885988e-01   3.6961054e+00   9.1519121e-01  -8.7010155e-01  -9.1258996e-01  -2.8799345e-01  -3.6166021e-01   2.4492189e-01   1.6660919e-01  -9.4259916e-01   3.8423095e-01   1.1803052e+00   1.3933917e+00  -1.1379687e+00  -1.0580442e+00   1.6491943e+00   5.1869663e-01  -7.4647553e-01  -1.1991287e+00  -7.5112422e-02   7.7709077e-01   0.0000000e+00   2.7986165e+00  -6.0435685e-01   7.8788612e-01   6.0643389e-01   7.0870438e-01   4.8746740e-01   4.4568883e-01   2.9678345e-01   3.8506466e-01   3.3241145e+00   0.0000000e+00   0.0000000e+00   1.5694282e+00  -1.2371617e+00   2.4648886e+00   2.9613892e+00   8.1677188e-01   7.2433784e-01   6.5512803e-01   9.2999426e-01
   6.2824240e-01   2.8891125e-01   0.0000000e+00   0.0000000e+00   2.8891125e-01   0.0000000e+00  -3.3802892e-01   0.0000000e+00  -9.8061597e-01  -1.5321658e-01   8.2507399e-01  -7.0481465e-01  -3.5309105e-02   3.6424683e-01  -7.6734558e-02  -1.5502077e+00   0.0000000e+00  -1.0770876e-01   4.9491895e-01  -2.0260727e-01  -6.1458910e-01   1.5533042e+00  -4.7946330e-02   9.3601529e-01  -1.3518284e+00   0.0000000e+00  -6.6333529e-01  -6.1489065e-01   9.5404924e-01   2.1757949e-01   3.8027738e-01  -8.2723470e-01   8.0058354e-01   6.5131774e-01  -1.0952245e-02  -9.5515820e-02  -6.7453183e-02   1.1905333e+00  -6.7884604e-02   0.0000000e+00   0.0000000e+00  -7.6645382e-02   3.3379197e-01   8.8059288e-01   6.9078365e-01  -1.0084188e-03   3.1623990e-01   9.3398335e-01   5.4506296e-01   0.0000000e+00   0.0000000e+00  -1.4232359e+00  -1.4831498e+00   8.1861188e-01   0.0000000e+00  -7.2638916e-01  -6.8134331e-01  -1.4491597e-01  -6.2781176e-01  -4.0330012e-01   8.4789969e-02   2.3324334e-01  -1.1673619e+00   4.3788790e-01  -6.2307449e-01   0.0000000e+00   0.0000000e+00   0.0000000e+00   0.0000000e+00   0.0000000e+00   0.0000000e+00  -1.5321658e-01   0.0000000e+00  -8.5356969e-02   4.4550677e-02   1.5490858e-02  -1.6999743e-02   1.0776525e-01   6.9705805e-02   8.2627080e-02   7.4330752e-01   2.9082016e-01   0.0000000e+00   0.0000000e+00  -4.7383725e-01   4.3926864e-01  -7.1897891e-01   3.7267079e-01  -2.1958393e-01   2.1440242e+00   1.1746102e+00  -9.2775826e-01  -7.1158108e-01  -9.9116348e-01  -4.6778687e-01   4.9482778e-01  -5.7439128e-01   1.0209822e+00  -7.0805450e-01  -7.4706961e-01  -1.5682262e+00   6.4619857e-02   1.8699747e+00  -8.2778324e-01  -1.5855040e+00  -1.8699744e+00   8.2778322e-01  -1.4365350e+00   1.1871074e+00  -5.4190796e-01  -1.5361088e+00  -1.7498861e+00   6.2768342e-01  -1.3347730e+00   9.1922105e-01   9.3663752e-01   5.6686598e-01   0.0000000e+00   0.0000000e+00   0.0000000e+00   0.0000000e+00   0.0000000e+00   0.0000000e+00   0.0000000e+00   0.0000000e+00   0.0000000e+00   0.0000000e+00   3.1676440e-01   0.0000000e+00   0.0000000e+00   0.0000000e+00   3.1676440e-01   0.0000000e+00   5.6072056e-01  -2.0143575e-01   1.1865837e+00   0.0000000e+00   0.0000000e+00   9.4282686e-01  -1.0476646e+00  -5.5628819e-01  -9.1084899e-01   4.6489769e-01  -7.7565212e-01  -2.5550069e-01  -3.6166021e-01  -6.2621721e-01   1.7319195e+00   1.6468552e+00   4.3533137e-01  -1.3486248e+00  -2.7784868e-01   5.2742867e-01   2.2913757e-01  -7.1393907e-01  -1.2281783e-01   1.1259129e+00   1.1683169e+00   1.4008673e+00  -6.9243489e-01   0.0000000e+00  -9.1080714e-01  -8.9495367e-02   8.5217620e-02   5.3729992e-01   3.9063791e-02   3.1676440e-01   2.3890093e-01   3.0710299e-01   2.3559400e-01  -9.4709953e-01   0.0000000e+00   0.0000000e+00  -8.8971572e-01   9.1152834e-01  -7.0938973e-01  -8.9574337e-01  -1.6928059e-01  -9.0014400e-02  -1.9683219e-01  -5.6706967e-02
  -5.7281530e-01  -7.2230271e-01   0.0000000e+00   0.0000000e+00  -7.2230271e-01   0.0000000e+00  -3.3802892e-01   0.0000000e+00  -9.8061597e-01  -1.5321658e-01  -8.8357961e-01  -1.6510936e+00  -6.6868893e-01  -5.7749089e-01  -2.3563263e-01   1.4572794e+00   0.0000000e+00  -1.0770876e-01  -1.0619284e+00   4.4360328e+00  -6.1458910e-01  -9.2597904e-01  -4.7946330e-02  -7.1577640e-01  -2.5779052e-01   0.0000000e+00   2.7717939e+00  -6.7596226e-01  -1.6882128e-01  -1.1092487e+00  -1.1303675e+00  -8.2723470e-01  -8.3118538e-01  -5.1462143e-01  -5.8843425e-01  -1.2826410e+00  -1.2947976e+00  -5.6930730e-01  -6.7884604e-02   0.0000000e+00   0.0000000e+00  -6.8489415e-01  -2.4847148e-01  -1.0354450e+00  -1.1003451e+00  -6.9915378e-01   2.5325485e-01  -1.1211514e+00  -1.2103770e+00   0.0000000e+00   0.0000000e+00   1.5656385e+00   1.5906073e+00   3.8275366e-01   0.0000000e+00  -4.8034375e-01   5.7751214e-01  -7.3735278e-01  -6.6044845e-01  -4.0330012e-01  -5.9629023e-01  -1.9826746e+00   3.2067355e-01   2.8217177e+00  -6.4350187e-01   0.0000000e+00   0.0000000e+00   0.0000000e+00   0.0000000e+00   0.0000000e+00   0.0000000e+00  -1.5321658e-01   0.0000000e+00  -8.0602323e-01  -1.1167936e+00  -1.1334425e+00   6.4569646e-02  -3.3044972e-01  -4.3182278e-01   2.4836678e-01  -8.0851332e-01  -4.0357778e-01   0.0000000e+00   0.0000000e+00  -5.0879016e-01   4.7433564e-01  -8.2248034e-02   2.4255037e-01  -1.7976521e+00   2.7142692e-01   2.8249180e-01  -9.2775826e-01   9.7217727e-02   1.0664695e+00  -4.6778687e-01   6.1532096e-01   2.0465571e+00  -8.2612692e-01  -7.0805450e-01   8.2237932e-01  -2.8132286e-01  -4.2755736e-01  -8.6160822e-01   1.4068385e+00   6.8968162e-01   8.6160838e-01  -1.4068385e+00   6.9989103e-01  -7.6832216e-01   1.0268390e+00   4.6276900e-01   5.3294262e-01  -1.0289133e+00   4.1077258e-01  -6.7472542e-01  -7.0954781e-01  -6.8780075e-02   0.0000000e+00   0.0000000e+00   0.0000000e+00   0.0000000e+00   0.0000000e+00   0.0000000e+00   0.0000000e+00   0.0000000e+00   0.0000000e+00   0.0000000e+00  -4.5935552e-01   0.0000000e+00   0.0000000e+00   0.0000000e+00  -4.5935552e-01   0.0000000e+00   5.6072056e-01  -2.0143575e-01   1.2338934e-01   0.0000000e+00   0.0000000e+00  -4.9532474e-01  -1.5457417e+00   5.1147652e-01   3.3408118e-01   1.1323973e+00  -9.1258996e-01  -9.0495254e-01   1.2261814e+00  -9.5894310e-01  -6.4230967e-01   7.7482322e-01  -4.8785181e-01   8.3951767e-01  -9.3452183e-01  -1.2237086e+00  -7.9646122e-01  -7.5693699e-01  -9.2597381e-01   1.2688209e+00   5.8719375e-01   4.4324674e-01  -9.8766683e-01   0.0000000e+00  -8.0637020e-01   5.2011198e-01  -4.4972791e-01   6.4532230e-02  -5.8608638e-01  -4.5935552e-01  -5.6159169e-01  -6.3025463e-01  -7.2124601e-01   7.2744833e-01   0.0000000e+00   0.0000000e+00  -8.8971572e-01  -3.0595610e-01  -6.6958364e-01  -1.6301140e-01  -1.2081481e-01  -7.2603730e-01  -4.5242025e-01  -4.6299571e-01
   2.7328084e-01   2.3515390e-02   0.0000000e+00   0.0000000e+00   2.3515390e-02   0.0000000e+00  -3.3802892e-01   0.0000000e+00  -2.3616929e-01  -1.5321658e-01   2.8549917e-01  -7.0481465e-01  -3.5309105e-02   1.2881240e-01   2.0596152e-01  -1.2000474e-01   0.0000000e+00  -1.0770876e-01   5.0105431e-02  -2.0260727e-01  -6.1458910e-01   5.6159090e-01  -4.7946330e-02  -7.1577640e-01   2.8922839e-01   0.0000000e+00   1.0542293e+00   3.1291309e-01   5.8938720e-01   1.1021316e+00   1.8176212e+00  -3.4193855e-01   1.9940552e-01  -5.1462143e-01  -1.5532275e-01   1.0916094e+00   1.6272659e+00   4.0838190e-01  -6.7884604e-02   0.0000000e+00   0.0000000e+00   2.7443725e-02   1.7679565e-01   1.1922380e-01   1.3099091e-01  -5.0527600e-02   4.5325064e-01   2.9488446e-01   3.5452866e-01   0.0000000e+00   0.0000000e+00  -5.6592578e-03  -2.0955756e-01  -5.3104565e-02   0.0000000e+00   1.4454844e+00   9.5337991e-01   1.4244736e+00   1.5586316e+00  -4.0330012e-01  -9.5261185e-01  -8.5726563e-01  -1.6237649e-01  -7.3739577e-01   1.5250997e+00   0.0000000e+00   0.0000000e+00   0.0000000e+00   0.0000000e+00   0.0000000e+00   0.0000000e+00  -1.5321658e-01   0.0000000e+00   1.9774992e-01   4.3570837e-01   8.9643169e-01   4.7487723e-01   7.1339356e-01   1.1334918e+00   1.0496033e+00  -1.3325569e-01   2.1470293e-01   0.0000000e+00   0.0000000e+00  -4.5088868e-01   4.1624517e-01   1.7196718e-01  -1.1216919e-02  -3.3153119e-02  -3.1294573e-01  -1.0218563e+00   1.1505228e+00  -7.1158108e-01   5.0857215e-01  -4.6778687e-01   1.3416253e+00   1.2095721e+00  -8.2612692e-01  -7.0805450e-01   8.2237932e-01  -4.3826689e-02  -4.2755736e-01   8.2335593e-02   1.0412879e+00   4.4467730e-01  -8.2335158e-02  -1.0412879e+00  -5.4171564e-01   3.7971380e-01   1.5636654e+00   5.9659496e-01   9.9174695e-03  -3.7941143e-01  -4.8635311e-01   9.1922105e-01   9.3663752e-01  -2.5802916e-02   0.0000000e+00   0.0000000e+00   0.0000000e+00   0.0000000e+00   0.0000000e+00   0.0000000e+00   0.0000000e+00   0.0000000e+00   0.0000000e+00   0.0000000e+00   3.4294474e-01   0.0000000e+00   0.0000000e+00   0.0000000e+00   3.4294474e-01   0.0000000e+00  -2.7459945e-01  -2.0143575e-01   1.0452831e-01   0.0000000e+00   0.0000000e+00  -6.7265659e-01   1.2609534e-02   4.4363489e-01   9.0385387e-01   4.6489769e-01  -9.1258996e-01   7.3835029e-01  -3.6166021e-01   6.7437557e-01   1.6660919e-01  -1.3832354e+00   1.7301013e-01   1.1736564e+00  -1.0427678e+00  -9.6522594e-01  -1.0580442e+00   8.8846068e-01   9.2658842e-01   6.5716553e-01  -3.0163772e-01  -3.2285433e-02   1.8086563e-01   0.0000000e+00   1.3532740e-01  -2.0652912e-01  -4.2890899e-02   4.4003295e-01   3.6006223e-02   3.4294474e-01   1.2576520e-01   5.5994341e-02   1.9738858e-02   7.2744833e-01   0.0000000e+00   0.0000000e+00   1.0281611e+00   2.7387419e-01  -4.1783333e-01   5.8763375e-01   7.4366909e-02  -2.7074634e-02  -2.8202821e-01  -2.3083071e-01
   1.2840494e+00   1.8273293e+00   0.0000000e+00   0.0000000e+00   1.8273293e+00   0.0000000e+00   2.8503286e-01   0.0000000e+00   1.2527241e+00  -1.5321658e-01   1.1847905e+00  -7.0481465e-01   1.7064854e+00   1.5414190e+00   1.4455724e+00   6.1828364e-01   0.0000000e+00  -1.0770876e-01   1.6069528e+00  -2.0260727e-01   1.2291782e+00   3.9630535e-01  -4.7946330e-02   1.1011945e-01   1.3832662e+00   0.0000000e+00  -6.6333529e-01  -6.8326407e-01   1.0485524e+00   1.1021316e+00   9.6958348e-02   1.1139499e+00   1.2299964e+00   1.8172569e+00   1.7214938e+00   1.0916094e+00   8.9491997e-02   7.9945759e-01  -6.7884604e-02   0.0000000e+00   0.0000000e+00   1.6422440e+00   1.4238734e+00   1.3973131e+00   1.5250452e+00   1.7581290e+00   1.0283160e+00   7.1239544e-01   9.8960249e-01   0.0000000e+00   0.0000000e+00   2.0176735e-01   3.3488897e-01   8.1861188e-01   0.0000000e+00  -2.0802951e-01  -6.0734437e-01   4.3115565e-01  -2.8324479e-01  -4.0330012e-01   2.8100501e-01   1.3400932e+00   1.3332274e+00   1.9566694e-01  -2.9126240e-01   0.0000000e+00   0.0000000e+00   0.0000000e+00   0.0000000e+00   0.0000000e+00   0.0000000e+00  -1.5321658e-01   0.0000000e+00   1.6315533e+00   1.8055482e+00   1.5309014e+00   1.3251662e+00   1.5283730e+00   1.2737622e+00   1.1284093e+00   1.4673024e+00   1.4902029e+00   0.0000000e+00   0.0000000e+00   1.6859451e+00  -1.7275631e+00  -9.1658656e-01  -1.1512857e+00   1.1564519e+00  -5.2901076e-01   1.1464614e+00   1.7788225e+00   2.0328604e+00   1.7639816e-01  -4.6778687e-01  -9.9794575e-01  -5.7439128e-01  -8.2612692e-01   1.9871844e+00  -1.0857395e+00   9.7019185e-01   6.4619857e-02  -8.8530442e-02  -1.6378017e+00  -7.7359628e-01   8.8530739e-02   1.6378020e+00   8.5724991e-01   1.4540975e+00  -7.0165967e-01  -4.0947836e-01   6.3649191e-01   2.1306315e+00   1.2989499e+00   9.1922105e-01   9.3663752e-01   1.7804813e+00   0.0000000e+00   0.0000000e+00   0.0000000e+00   0.0000000e+00   0.0000000e+00   0.0000000e+00   0.0000000e+00   0.0000000e+00   0.0000000e+00   0.0000000e+00   1.5671594e+00   0.0000000e+00   0.0000000e+00   0.0000000e+00   1.5671594e+00   0.0000000e+00   5.6072056e-01  -2.0143575e-01   1.0253258e+00   0.0000000e+00   0.0000000e+00   1.3191942e+00   1.0979370e+00  -3.7234021e-01   1.5047783e+00   4.6489769e-01  -7.2520135e-01   1.6001123e+00  -3.6166021e-01   5.3303657e-01   1.1408199e-01   1.9590999e-01   1.4510463e+00  -2.8963391e-01   1.8715479e+00  -2.1510968e-01   1.8586180e+00  -9.0412265e-01   1.4868930e-01   1.4228843e+00   3.6434157e-01   1.2956962e-01   2.1159957e+00   0.0000000e+00   5.1806673e-01  -1.1958183e+00   1.3986223e+00   7.1330255e-01   1.4355580e+00   1.5671594e+00   1.6216834e+00   1.7053998e+00   1.7286230e+00  -1.9726763e-01   0.0000000e+00   0.0000000e+00  -8.8971572e-01   1.6062910e+00   1.6194071e+00  -4.2712244e-01   1.5709497e+00   1.9709869e+00   1.5070883e+00   1.6264893e+00
   1.4557575e+00   2.0253399e+00   0.0000000e+00   0.0000000e+00   2.0253399e+00   0.0000000e+00   9.0809463e-01   0.0000000e+00   1.2527241e+00  -1.5321658e-01   1.4545779e+00  -7.0481465e-01   1.8648304e+00   1.5414190e+00   1.7555855e+00   6.9834817e-01   0.0000000e+00  -1.0770876e-01   1.6069528e+00  -2.0260727e-01   1.2291782e+00   7.2687645e-01  -4.7946330e-02   1.1011945e-01   1.9302851e+00   0.0000000e+00  -6.6333529e-01  -5.1775803e-01   1.5334394e+00   1.5444077e+00   4.6862134e-01   1.1139499e+00   1.4876441e+00   6.5131774e-01   1.8658643e+00   1.4873178e+00   3.8371216e-01   1.1905333e+00  -6.7884604e-02   0.0000000e+00   0.0000000e+00   1.8329214e+00   1.6761252e+00   1.5630629e+00   1.5775153e+00   1.9130022e+00   1.2398880e+00   6.8730775e-01   7.4507838e-01   0.0000000e+00   0.0000000e+00   4.0122748e-01   5.2526313e-01   8.1861188e-01   0.0000000e+00  -1.9174587e-01  -5.1620072e-01   5.1906530e-01  -2.8181343e-01  -4.0330012e-01   2.7072094e-02   1.7538041e+00   1.1940804e+00   7.1144746e-02  -2.9163314e-01   0.0000000e+00   0.0000000e+00   0.0000000e+00   0.0000000e+00   0.0000000e+00   0.0000000e+00  -1.5321658e-01   0.0000000e+00   1.8127646e+00   1.8800695e+00   1.3147804e+00   1.6552425e+00   1.7643197e+00   1.2208216e+00   1.4821288e+00   1.0454359e+00   1.5909581e+00   0.0000000e+00   0.0000000e+00   2.1971521e+00  -2.2404387e+00  -1.0408486e+00  -1.3173170e+00   1.0484160e+00  -9.6761852e-01   1.3911464e+00   2.5980755e+00   2.0328604e+00   1.7639816e-01  -4.6778687e-01  -9.9794575e-01  -5.7439128e-01  -8.2612692e-01   1.9871844e+00  -1.0857395e+00   9.7019185e-01   5.5679709e-01  -9.1475058e-02  -1.6660676e+00  -7.0356511e-01   9.1475216e-02   1.6660675e+00   7.9670601e-01   1.6319934e+00  -6.2813545e-01  -2.7565240e-01   7.1143350e-01   2.3113989e+00   1.2989499e+00   9.1922105e-01   9.3663752e-01   1.5307813e+00   0.0000000e+00   0.0000000e+00   0.0000000e+00   0.0000000e+00   0.0000000e+00   0.0000000e+00   0.0000000e+00   0.0000000e+00   0.0000000e+00   0.0000000e+00   1.7576460e+00   0.0000000e+00   0.0000000e+00   0.0000000e+00   1.7576460e+00   0.0000000e+00   5.6072056e-01  -2.0143575e-01   6.6222304e-01   0.0000000e+00   0.0000000e+00   1.3185322e+00   1.5960136e+00  -3.7234021e-01   2.6876209e-01   1.2224134e+00   6.7847252e-01   1.6001123e+00  -3.6166021e-01  -2.4976549e-01  -6.4230967e-01   1.1625331e+00   1.5171302e+00  -2.8963391e-01   2.1280041e+00  -2.1510968e-01   2.2504334e+00  -9.0412265e-01  -5.7869733e-01   1.5487617e+00   1.2096362e+00  -2.5785657e-02   1.7989761e+00   0.0000000e+00   7.8960307e-01  -1.2810499e+00   1.4930825e+00   6.3785331e-01   1.5447760e+00   1.7576460e+00   1.7345896e+00   1.8034353e+00   1.8937297e+00  -8.5155832e-02   0.0000000e+00   0.0000000e+00  -8.8971572e-01   1.7931128e+00   1.6194071e+00  -3.3378125e-01   1.7706539e+00   2.1344094e+00   1.9330684e+00   1.8006130e+00
  -6.1501029e-01  -5.6903083e-01   0.0000000e+00   0.0000000e+00  -5.6903083e-01   0.0000000e+00   9.0809463e-01   0.0000000e+00  -9.8061597e-01  -1.5321658e-01  -8.8357961e-01   2.4146428e-01  -5.1034397e-01  -1.0483598e+00  -2.0585001e-03   2.0502286e+00   0.0000000e+00  -1.0770876e-01  -1.2843351e+00   4.4360328e+00  -6.1458910e-01  -1.0912646e+00  -4.7946330e-02   1.1011945e-01   2.8922839e-01   0.0000000e+00   2.7717939e+00  -4.9164509e-01  -2.9803314e-01  -6.6697264e-01  -5.4770639e-01  -8.2723470e-01  -8.3118538e-01  -5.1462143e-01  -4.4406375e-01  -8.8693261e-01  -8.2140644e-01  -5.6930730e-01  -6.7884604e-02   0.0000000e+00   0.0000000e+00  -4.9421676e-01  -2.0199200e-01  -1.3091466e+00  -1.4112386e+00  -5.6586482e-01   2.8777183e-01  -1.3368285e+00  -1.5692909e+00   0.0000000e+00   0.0000000e+00   2.2992686e+00   2.3710321e+00  -5.3104565e-02   0.0000000e+00  -4.2752359e-01   6.4210266e-01  -9.6780118e-01  -6.5059830e-01   1.3510554e+00  -4.7569311e-01  -1.2872324e+00   5.5777924e-01   2.2971896e+00  -6.2897283e-01   0.0000000e+00   0.0000000e+00   0.0000000e+00   0.0000000e+00   0.0000000e+00   0.0000000e+00  -1.5321658e-01   0.0000000e+00  -6.2633760e-01  -1.0282915e+00  -9.9372631e-01   2.6194288e-01  -2.3198777e-01  -2.7610283e-01   3.7480393e-01  -8.1769570e-01  -4.2727159e-01   0.0000000e+00   0.0000000e+00   3.0375653e-02  -6.6589979e-02  -4.5284634e-01  -3.2323970e-01  -1.3569794e+00  -8.2278036e-01   8.5172458e-01  -9.2775826e-01   9.7217727e-02   1.0664695e+00  -4.6778687e-01  -4.2225733e-01   2.0465571e+00   1.4554931e-02   1.4100137e-01   1.1610493e+00  -2.8132286e-01  -4.2755736e-01  -1.1026893e+00   1.2153420e+00   1.0640331e+00   1.1026894e+00  -1.2153417e+00   7.2704593e-01  -9.1953837e-01   7.7108279e-01   7.6650319e-01   7.0303188e-01  -9.7444198e-01   4.1077258e-01   9.1922105e-01   9.3663752e-01  -1.8622792e-01   0.0000000e+00   0.0000000e+00   0.0000000e+00   0.0000000e+00   0.0000000e+00   0.0000000e+00   0.0000000e+00   0.0000000e+00   0.0000000e+00   0.0000000e+00  -5.2210757e-01   0.0000000e+00   0.0000000e+00   0.0000000e+00  -5.2210757e-01   0.0000000e+00  -2.7459945e-01  -2.0143575e-01  -2.0473126e-01   0.0000000e+00   0.0000000e+00  -1.1229719e+00   3.4652733e-01   9.9183069e-01   5.4033944e-01  -2.0260190e-01  -9.1258996e-01  -9.0495254e-01   1.0316695e+00  -1.7512582e+00   1.6660919e-01   9.0623335e-01  -5.1379168e-01   8.3951767e-01   1.3261126e-02  -3.1667907e-01  -1.3913716e-01  -7.7595523e-01  -1.2644107e+00  -1.4517497e-01   5.8719375e-01  -6.9284653e-02  -4.5822647e-01   0.0000000e+00   4.2657379e-01   3.5513550e-01  -3.1014490e-01  -1.0608232e-01  -4.0121546e-01  -5.2210757e-01  -5.7846657e-01  -6.6121323e-01  -6.3172560e-01   9.8189981e-01   0.0000000e+00   0.0000000e+00  -1.2054959e-01  -9.2289191e-01  -1.3742162e-01   8.5566448e-01   6.7494030e-02  -6.2886714e-01  -4.5242025e-01  -2.8887196e-01
   9.4500205e-01   4.8324606e-01   0.0000000e+00   0.0000000e+00   4.8324606e-01   0.0000000e+00  -9.6109069e-01   0.0000000e+00   1.0045752e+00  -1.5321658e-01   8.2507399e-01  -7.0481465e-01   4.3972576e-01   1.5414190e+00  -1.5898723e-01  -1.7023381e+00   0.0000000e+00  -1.0770876e-01   1.3845460e+00  -2.0260727e-01  -6.1458910e-01   1.0574475e+00  -4.7946330e-02   1.1011945e-01  -1.3518284e+00   0.0000000e+00  -6.6333529e-01  -1.6920680e+00   4.1039444e-01  -6.6697264e-01  -1.3325154e+00   1.5992461e+00   9.7234869e-01  -5.1462143e-01   7.1090026e-01  -8.8693261e-01  -1.4590354e+00   5.0615082e-01  -6.7884604e-02   0.0000000e+00   0.0000000e+00   2.0294151e-01   5.4295791e-01   1.2921774e+00   1.3286166e+00   5.3920334e-01   7.3244624e-01   1.8475243e+00   1.8928817e+00   0.0000000e+00   0.0000000e+00  -1.3343899e+00  -1.5049142e+00   8.1861188e-01   0.0000000e+00  -6.9777359e-01  -6.8752674e-01  -1.6056430e-01  -6.2857506e-01  -4.0330012e-01   3.5764192e-01   6.6865779e-02  -6.9924393e-01   3.3809967e-01  -6.2351557e-01   0.0000000e+00   0.0000000e+00   0.0000000e+00   0.0000000e+00   0.0000000e+00   0.0000000e+00  -1.5321658e-01   0.0000000e+00  -5.9775760e-02  -2.0300695e-01  -6.9283671e-01  -1.9641443e-01  -3.1792044e-01  -7.4697380e-01  -6.8422523e-01   2.2852399e+00   8.1192070e-01   0.0000000e+00   0.0000000e+00  -8.5332594e-01   8.1999596e-01  -4.5452874e-01   9.6038221e-01   5.0505553e-02   1.6341895e+00   8.5089343e-01  -9.2775826e-01  -7.1158108e-01  -9.9116348e-01  -4.6778687e-01   9.5002317e-01  -5.7439128e-01   1.0209822e+00  -7.0805450e-01  -1.0857395e+00  -1.5682262e+00   6.4619857e-02   2.0426533e+00  -5.0620103e-01  -1.8745550e+00  -2.0426533e+00   5.0620101e-01  -1.4365350e+00   1.1850027e+00  -2.4455388e-01  -1.8398429e+00  -1.9199753e+00   3.9693098e-01  -1.3347730e+00   9.1922105e-01   9.3663752e-01   7.5274427e-01   0.0000000e+00   0.0000000e+00   0.0000000e+00   0.0000000e+00   0.0000000e+00   0.0000000e+00   0.0000000e+00   0.0000000e+00   0.0000000e+00   0.0000000e+00   2.4274138e-01   0.0000000e+00   0.0000000e+00   0.0000000e+00   2.4274138e-01   0.0000000e+00   5.6072056e-01  -2.0143575e-01   1.0631417e+00   0.0000000e+00   0.0000000e+00   1.8947303e+00  -1.0476646e+00  -1.0844217e+00  -9.1084899e-01   4.6489769e-01  -9.1258996e-01  -9.0495254e-01  -3.6166021e-01   1.9505055e+00   9.7552808e-01  -2.3570763e-02   1.0374990e+00  -1.3486248e+00  -6.6919379e-01   5.2742867e-01  -1.8285864e-01  -2.5749891e-01   1.6703915e+00   4.4944977e-01  -5.2227250e-01   1.1374453e+00  -2.5785364e-01   0.0000000e+00  -1.2900161e+00  -2.6963224e-01   6.7786487e-01   4.5855686e-01   4.5387681e-01   2.4274138e-01   7.2306869e-01   7.5084292e-01   5.0257860e-01  -1.2015509e+00   0.0000000e+00   0.0000000e+00  -8.8971572e-01   1.0765703e+00  -1.3702881e+00  -1.1075920e+00   1.7451302e-01   3.0529150e-01   7.4032405e-01   7.5587052e-01
   4.4743778e-01   4.4386988e-01   0.0000000e+00   0.0000000e+00   4.4386988e-01   0.0000000e+00   2.1542182e+00   0.0000000e+00   1.0045752e+00  -1.5321658e-01   2.8549917e-01   2.4146428e-01   7.5641567e-01  -3.4205646e-01   7.3480591e-01   9.4981666e-01   0.0000000e+00  -1.0770876e-01   5.0105431e-02  -2.0260727e-01  -6.1458910e-01  -2.6483684e-01  -4.7946330e-02   3.4137028e+00   2.8922839e-01   0.0000000e+00   1.0542293e+00  -1.1084075e+00   2.1335295e-02   2.1757949e-01  -3.2412714e-01   8.7130182e-01   3.7117067e-01   6.5131774e-01   8.5527076e-01   3.0019258e-01  -1.9860615e-01   1.7306223e-02  -6.7884604e-02   0.0000000e+00   0.0000000e+00   6.6412331e-01   5.9145186e-01  -1.7276246e-01  -7.1557680e-02   7.6745360e-01   8.8394672e-01   1.9534531e-01   3.1082194e-01   0.0000000e+00   0.0000000e+00   1.2690627e+00   9.3495621e-01   3.8275366e-01   0.0000000e+00   1.8528560e+00   1.7494837e+00  -1.0745214e+00   1.7679532e+00  -4.0330012e-01  -1.5054916e+00  -1.0119152e+00   1.1474934e+00   1.7412580e-02   1.7849428e+00   0.0000000e+00   0.0000000e+00   0.0000000e+00   0.0000000e+00   0.0000000e+00   0.0000000e+00  -1.5321658e-01   0.0000000e+00   5.4862605e-01   2.7854841e-01   1.6801712e-01   4.7751506e-01   2.4190268e-01   1.3704764e-01   4.7685095e-02  -1.9082790e+00   6.2512705e-01   0.0000000e+00   0.0000000e+00   1.7169933e-01  -2.0837493e-01  -2.9759997e-01  -8.0273096e-01   6.3031221e-01  -2.5653768e-02  -1.0218563e+00  -1.7383343e-01   8.3677935e-01   3.6894507e-01  -4.6778687e-01   2.1508883e-01   1.2095721e+00   1.2878919e+00  -7.0805450e-01   1.5128178e+00  -2.8132286e-01  -4.2755736e-01  -8.0710543e-01   6.2535082e-01   8.2259769e-01   8.0710559e-01  -6.2535046e-01   4.9143541e-01   1.1725833e-01   1.2777607e+00   1.0819846e+00   9.7110619e-01  -4.0909017e-02   5.4790920e-01  -6.7472542e-01  -7.0954781e-01   5.4349841e-01   0.0000000e+00   0.0000000e+00   0.0000000e+00   0.0000000e+00   0.0000000e+00   0.0000000e+00   0.0000000e+00   0.0000000e+00   0.0000000e+00   0.0000000e+00   5.1651308e-01   0.0000000e+00   0.0000000e+00   0.0000000e+00   5.1651308e-01   0.0000000e+00   5.6072056e-01  -2.0143575e-01   2.3275978e-01   0.0000000e+00   0.0000000e+00  -1.5240157e+00  -1.2885988e-01   2.6398384e+00   9.1519121e-01  -8.7010155e-01  -9.1258996e-01  -2.8799345e-01  -3.6166021e-01   1.0467501e+00   1.6660919e-01  -9.2110473e-01   5.8404729e-01   1.1803052e+00   6.1070140e-01  -1.1379687e+00  -1.0580442e+00   1.6872311e+00   1.2637627e+00  -7.4647553e-01  -1.1991287e+00  -7.5112422e-02   7.7709077e-01   0.0000000e+00   2.0401984e+00  -6.0435685e-01   7.8788612e-01   6.0643389e-01   7.0870438e-01   5.1651308e-01   5.7541319e-01   4.0169871e-01   4.2300471e-01   2.8152116e+00   0.0000000e+00   0.0000000e+00   1.5694282e+00  -7.9873360e-01   1.5387581e+00   2.5376924e+00   7.9486688e-01   7.2433784e-01   6.5512803e-01   9.2999426e-01
   1.1425392e+00   1.5661690e+00   0.0000000e+00   0.0000000e+00   1.5661690e+00   0.0000000e+00   2.8503286e-01   0.0000000e+00   1.2527241e+00  -1.5321658e-01   1.0948614e+00  -7.0481465e-01   1.5481405e+00   1.3059846e+00   1.3844741e+00   6.6504630e-01   0.0000000e+00  -1.0770876e-01   1.3845460e+00  -2.0260727e-01   1.2291782e+00   3.9630535e-01  -4.7946330e-02   1.1011945e-01   1.3832662e+00   0.0000000e+00  -6.6333529e-01  -7.3026509e-01   1.0485524e+00   1.1021316e+00   1.9622711e-01   1.1139499e+00   1.1441138e+00   6.5131774e-01   1.5771233e+00   1.0916094e+00   1.7820990e-01   7.9945759e-01  -6.7884604e-02   0.0000000e+00   0.0000000e+00   1.4873115e+00   1.2960505e+00   1.2411454e+00   1.2976192e+00   1.5973875e+00   9.9436803e-01   7.4394964e-01   8.3713131e-01   0.0000000e+00   0.0000000e+00   3.5730118e-01   4.4437459e-01   8.1861188e-01   0.0000000e+00  -2.2163757e-01  -5.7313387e-01   4.3382074e-01  -2.8542303e-01  -4.0330012e-01   2.4616777e-01   1.4673473e+00   1.0603142e+00   7.1144746e-02  -2.9348900e-01   0.0000000e+00   0.0000000e+00   0.0000000e+00   0.0000000e+00   0.0000000e+00   0.0000000e+00  -1.5321658e-01   0.0000000e+00   1.4505274e+00   1.5431691e+00   1.1365644e+00   1.2350634e+00   1.3598802e+00   9.7887704e-01   1.0266316e+00   1.2271482e+00   1.2972796e+00   0.0000000e+00   0.0000000e+00   1.6902336e+00  -1.7318656e+00  -9.1875620e-01  -1.1528320e+00   1.4350709e+00  -9.6761852e-01   1.1464614e+00   1.2737195e+00   2.0328604e+00   1.7639816e-01  -4.6778687e-01  -9.9794575e-01  -5.7439128e-01  -8.2612692e-01   1.9871844e+00  -1.0857395e+00   9.7019185e-01   6.4619857e-02  -1.5347635e-01  -1.5473090e+00  -7.3740804e-01   1.5347595e-01   1.5473093e+00   9.2469722e-01   1.2291151e+00  -7.0165967e-01  -4.0947836e-01   6.3649191e-01   1.9020172e+00   1.2989499e+00   9.1922105e-01   9.3663752e-01   1.2254380e+00   0.0000000e+00   0.0000000e+00   0.0000000e+00   0.0000000e+00   0.0000000e+00   0.0000000e+00   0.0000000e+00   0.0000000e+00   0.0000000e+00   0.0000000e+00   1.3664557e+00   0.0000000e+00   0.0000000e+00   0.0000000e+00   1.3664557e+00   0.0000000e+00   5.6072056e-01  -2.0143575e-01   5.6462880e-01   0.0000000e+00   0.0000000e+00   1.3122051e+00   1.0979370e+00  -3.7234021e-01   2.6876209e-01   1.2224134e+00   6.7847252e-01   5.5811816e-01  -3.6166021e-01   1.4163554e-01  -6.4230967e-01   1.0311229e+00   1.2202607e+00  -2.8963391e-01   1.8715479e+00  -2.1510968e-01   1.8586180e+00  -9.0412265e-01  -2.1500401e-01   1.5487617e+00   3.1214534e-01   3.0964798e-02   1.4924193e+00   0.0000000e+00   5.1806673e-01  -1.1071681e+00   1.3022129e+00   6.7658666e-01   1.3234693e+00   1.3664557e+00   1.4254734e+00   1.4732103e+00   1.5276874e+00  -1.9726763e-01   0.0000000e+00   0.0000000e+00  -8.8971572e-01   1.3700201e+00   1.6194071e+00  -4.2712244e-01   1.4378016e+00   1.7374472e+00   1.5070883e+00   1.5104068e+00
   1.7689757e+00   2.0169875e+00   0.0000000e+00   0.0000000e+00   2.0169875e+00   0.0000000e+00   1.5311564e+00   0.0000000e+00   1.2527241e+00  -1.5321658e-01   1.8142945e+00  -7.0481465e-01   2.1815203e+00   1.7768534e+00   2.1197871e+00   7.1731569e-01   0.0000000e+00  -1.0770876e-01   1.8293595e+00  -2.0260727e-01   1.2291782e+00   1.0574475e+00  -4.7946330e-02   1.1011945e-01   2.4773041e+00   0.0000000e+00  -6.6333529e-01  -2.8981394e-01   2.0183269e+00   1.9866837e+00   7.2006208e-01   1.1139499e+00   1.8311744e+00   6.5131774e-01   2.1546053e+00   1.8830262e+00   5.7340698e-01   1.5816089e+00  -6.7884604e-02   0.0000000e+00   0.0000000e+00   2.1785320e+00   2.0562003e+00   1.8849804e+00   1.8574113e+00   2.2286166e+00   1.4854090e+00   6.3066654e-01   6.5302491e-01   0.0000000e+00   0.0000000e+00   4.3518674e-01   5.9967531e-01   8.1861188e-01   0.0000000e+00   1.4881669e-01  -1.3708413e-01   1.1610800e+00   2.4536327e-02  -4.0330012e-01  -2.3026834e-01   2.0411703e+00   1.3252356e+00   7.1144746e-02   7.2090476e-04   0.0000000e+00   0.0000000e+00   0.0000000e+00   0.0000000e+00   0.0000000e+00   0.0000000e+00  -1.5321658e-01   0.0000000e+00   2.1757052e+00   2.2172914e+00   1.4945529e+00   2.0782646e+00   2.1708977e+00   1.4628827e+00   1.9468272e+00   8.6372388e-01   1.8836561e+00   0.0000000e+00   0.0000000e+00   2.7038423e+00  -2.7487826e+00  -1.1408433e+00  -1.4520315e+00   6.6176141e-01  -9.6761852e-01   1.6358314e+00   3.9224316e+00   2.0328604e+00   1.7639816e-01  -4.6778687e-01  -9.9794575e-01  -5.7439128e-01  -8.2612692e-01   1.9871844e+00  -1.0857395e+00   1.2076880e+00   5.5679709e-01  -3.5850895e-02  -1.7726135e+00  -6.7320241e-01   3.5850496e-02   1.7726135e+00   6.8187704e-01   2.0348722e+00  -5.5461095e-01  -1.4182649e-01   7.8637536e-01   2.7207811e+00   1.2989499e+00   9.1922105e-01   9.3663752e-01   1.8948808e+00   0.0000000e+00   0.0000000e+00   0.0000000e+00   0.0000000e+00   0.0000000e+00   0.0000000e+00   0.0000000e+00   0.0000000e+00   0.0000000e+00   0.0000000e+00   2.1488364e+00   0.0000000e+00   0.0000000e+00   0.0000000e+00   2.1488364e+00   0.0000000e+00   5.6072056e-01  -2.0143575e-01   8.0430454e-01   0.0000000e+00   0.0000000e+00   1.3248596e+00   2.0940910e+00  -3.7234021e-01   2.6876209e-01   1.2224134e+00   6.7847252e-01   2.6421065e+00  -3.6166021e-01  -6.4116607e-01  -6.4230967e-01   1.2939434e+00   1.8140007e+00  -2.8963391e-01   2.3844601e+00  -2.1510968e-01   2.6422488e+00  -9.0412265e-01  -9.4239024e-01   1.5487617e+00   2.1071272e+00   5.3881277e-01   1.0310915e+00   0.0000000e+00   1.0611388e+00  -1.4420398e+00   1.6764666e+00   5.9553612e-01   1.7553941e+00   2.1488364e+00   2.0437066e+00   2.1371002e+00   2.0702726e+00   2.6956016e-02   0.0000000e+00   0.0000000e+00  -8.8971572e-01   2.2162059e+00   1.6194071e+00  -2.4044032e-01   2.1035061e+00   2.5424137e+00   2.3590485e+00   2.0908192e+00
   7.0508057e-01   3.9441364e-01   0.0000000e+00   0.0000000e+00   3.9441364e-01   0.0000000e+00   2.1542182e+00   0.0000000e+00  -2.3616929e-01  -1.5321658e-01   5.5528658e-01   2.4146428e-01   7.5641567e-01  -3.4205646e-01   1.1060738e+00   1.1453513e+00   0.0000000e+00  -1.0770876e-01   5.0105431e-02  -2.0260727e-01  -6.1458910e-01   2.3101980e-01  -4.7946330e-02   9.3601529e-01   1.3832662e+00   0.0000000e+00   2.7717939e+00  -9.2976048e-02   1.0963971e+00   6.5985555e-01   3.3520393e-01  -3.4193855e-01   5.4293582e-01   6.5131774e-01   7.1090026e-01   6.9590097e-01   3.4758008e-01   7.0168867e-01  -6.7884604e-02   0.0000000e+00   0.0000000e+00   8.3970086e-01   9.4899738e-01   1.9975481e-02   2.2646068e-02   6.6414423e-01   1.7500870e+00   2.5318640e-01   1.9972779e-01   0.0000000e+00   0.0000000e+00   1.8866970e+00   1.3663180e+00   3.8275366e-01   0.0000000e+00   2.8336907e+00   3.3438145e+00  -1.4746955e+00   2.5823446e+00  -4.0330012e-01  -1.8761953e+00  -1.5165336e+00   1.6008148e+00   4.8309098e-01   2.6052206e+00   0.0000000e+00   0.0000000e+00   0.0000000e+00   0.0000000e+00   0.0000000e+00   0.0000000e+00  -1.5321658e-01   0.0000000e+00   8.2136350e-01   2.7854841e-01   5.1014391e-01   1.3522594e+00   7.9497958e-01   9.8239073e-01   1.2147978e+00  -1.5720629e+00   7.6497089e-01   0.0000000e+00   0.0000000e+00   1.5437837e+00  -1.5849377e+00  -2.9024209e-01  -3.3502890e-01  -1.4299724e-01  -2.4171882e-01   4.1607766e-01  -5.1214014e-01  -7.1158108e-01   3.6894507e-01   2.3792721e+00  -5.4275025e-01   1.2095721e+00   9.8512515e-01  -3.5242299e-01   1.5128178e+00  -2.8132286e-01   5.8661079e+00  -1.8879355e+00   5.9867751e-01   2.2128451e+00   1.8879356e+00  -5.9867751e-01   8.8107808e-01  -1.8533989e-01   1.5265423e+00   2.7932698e+00   2.2520369e+00   1.4797327e-01   1.0319364e+00  -6.7472542e-01  -7.0954781e-01   7.6256540e-01   0.0000000e+00   0.0000000e+00   0.0000000e+00   0.0000000e+00   0.0000000e+00   0.0000000e+00   0.0000000e+00   0.0000000e+00   0.0000000e+00   0.0000000e+00   7.8989413e-01   0.0000000e+00   0.0000000e+00   0.0000000e+00   7.8989413e-01   0.0000000e+00   5.6072056e-01  -2.0143575e-01   3.1105284e-01   0.0000000e+00   0.0000000e+00  -1.6148042e+00  -1.2885988e-01   3.0626044e+00   1.2715238e+00   3.7758406e-01  -9.1258996e-01  -2.8799345e-01  -3.6166021e-01   2.7346149e-01   1.6660919e-01  -5.5876969e-01   7.6985382e-01   2.6435956e+00  -1.9912593e-01  -1.1379687e+00  -1.0580442e+00   1.6682129e+00   1.6510573e-01   5.7503990e-01  -1.7934545e-01   5.3704931e-01  -1.9207307e-01   0.0000000e+00   2.1411048e+00  -6.9759075e-01   6.7786487e-01   5.8018443e-01   7.0938801e-01   7.8989413e-01   6.7880867e-01   4.1373816e-01   4.1527745e-01   2.9029331e+00   0.0000000e+00   0.0000000e+00   1.5694282e+00  -4.0026283e-01   1.1202010e+00   2.6107261e+00   1.0727464e+00   7.0722264e-01   8.2552008e-01   8.7195302e-01
  -4.7847615e-02  -3.5064548e-01   0.0000000e+00   0.0000000e+00  -3.5064548e-01   0.0000000e+00   2.8503286e-01   0.0000000e+00  -2.3616929e-01  -1.5321658e-01  -1.6414652e-01   2.4146428e-01  -3.5309105e-02  -3.4205646e-01   3.7722609e-02   4.0790735e-01   0.0000000e+00  -1.0770876e-01  -1.7230133e-01  -2.0260727e-01  -6.1458910e-01  -2.6483684e-01  -4.7946330e-02   1.1011945e-01   2.8922839e-01   0.0000000e+00   1.0542293e+00  -4.9568482e-01  -2.1269192e-01  -6.6697264e-01  -8.8178085e-01  -3.4193855e-01  -1.4412478e-01   6.5131774e-01  -1.0952245e-02  -4.9122422e-01  -5.8014124e-01  -8.0462698e-02  -6.7884604e-02   0.0000000e+00   0.0000000e+00  -2.9417922e-02  -1.5605735e-02  -2.9029588e-01  -2.2163624e-01  -6.3171630e-02   3.1605473e-01   3.1590553e-01   4.0655055e-01   0.0000000e+00   0.0000000e+00   7.5062940e-01   3.9819230e-01  -5.3104565e-02   0.0000000e+00   1.4926705e+00   1.0132641e+00  -3.3411441e-01   1.5701934e+00   3.1054109e+00   7.1213955e-01  -1.1313755e+00   2.6284249e-01   6.3468686e-02   1.5725841e+00   0.0000000e+00   0.0000000e+00   0.0000000e+00   0.0000000e+00   0.0000000e+00   0.0000000e+00  -1.5321658e-01   0.0000000e+00  -8.5356969e-02  -3.0395572e-01  -3.4251545e-01   5.3355898e-02  -1.6049483e-01  -2.1034323e-01  -8.9665683e-02  -6.6300796e-01  -1.9700690e-03   0.0000000e+00   0.0000000e+00  -4.0101854e-01   3.6621225e-01   1.2576144e-01  -3.2379077e-01   1.3496035e+00  -5.3548840e-01  -1.0218563e+00  -5.3158303e-01  -7.1158108e-01   3.6894507e-01  -4.6778687e-01  -5.4275025e-01   1.2095721e+00   3.0710006e-01  -7.0805450e-01   1.5128178e+00  -2.8132286e-01  -4.2755736e-01  -3.7458037e-01   3.1703414e-01   1.2087184e+00   3.7458039e-01  -3.1703414e-01  -5.4097221e-01  -3.3492031e-01   2.2823169e-01   1.0819846e+00   2.2908374e-01  -3.4204038e-01  -5.6534195e-01   9.1922105e-01   9.3663752e-01  -2.3255787e-01   0.0000000e+00   0.0000000e+00   0.0000000e+00   0.0000000e+00   0.0000000e+00   0.0000000e+00   0.0000000e+00   0.0000000e+00   0.0000000e+00   0.0000000e+00  -2.0160903e-01   0.0000000e+00   0.0000000e+00   0.0000000e+00  -2.0160903e-01   0.0000000e+00  -2.7459945e-01  -2.0143575e-01  -2.0573123e-01   0.0000000e+00   0.0000000e+00  -8.4516208e-01  -1.2885988e-01   1.0188155e+00   1.2502546e+00  -8.7010155e-01  -6.5312877e-01  -2.8799345e-01  -3.6166021e-01   6.7437557e-01  -6.4230967e-01  -5.4802240e-01   2.1389862e-02   1.1803052e+00  -5.9047102e-01  -8.9409669e-01  -5.7467409e-01   1.6872311e+00   1.4868930e-01  -7.4647553e-01  -3.5383395e-01  -1.0942479e-01  -3.1170651e-01   0.0000000e+00   7.5753593e-01  -8.9495367e-02   8.5217620e-02   2.5116274e-01   3.3457169e-02  -2.0160903e-01  -6.2724391e-02  -2.1747329e-01  -2.6581203e-01   1.2148627e+00   0.0000000e+00   0.0000000e+00   1.5694282e+00  -7.3943579e-01   7.4666754e-02   1.2052893e+00   4.0622967e-02  -1.4853734e-01   5.8755877e-02   5.9375530e-02
   7.2800938e-01   4.9890547e-01   0.0000000e+00   0.0000000e+00   4.9890547e-01   0.0000000e+00   9.0809463e-01   0.0000000e+00  -2.3616929e-01  -1.5321658e-01   7.3514485e-01  -7.0481465e-01   4.3972576e-01   5.9968126e-01   6.4577635e-01  -6.1835818e-02   0.0000000e+00  -1.0770876e-01   4.9491895e-01  -2.0260727e-01  -6.1458910e-01   8.9216200e-01  -4.7946330e-02  -7.1577640e-01   8.3624731e-01   0.0000000e+00   1.0542293e+00  -3.2034434e-01   9.1825608e-01   2.1757949e-01   1.6599304e-03  -3.4193855e-01   7.1470096e-01  -5.1462143e-01   4.2215926e-01   3.0019258e-01   9.9170218e-02   9.9499543e-01  -6.7884604e-02   0.0000000e+00   0.0000000e+00   4.7112514e-01   6.6972727e-01   5.7902463e-01   5.5484651e-01   3.9493910e-01   9.8333249e-01   1.0561994e+00   9.9229284e-01   0.0000000e+00   0.0000000e+00   3.0980196e-01   5.9426463e-02  -5.3104565e-02   0.0000000e+00   1.5064396e+00   1.2380327e+00  -3.3680998e-01   1.5680519e+00   3.1054109e+00   8.5251502e-01  -7.1517868e-01  -1.7641333e-01   5.0675323e-02   1.5705038e+00   0.0000000e+00   0.0000000e+00   0.0000000e+00   0.0000000e+00   0.0000000e+00   0.0000000e+00  -1.5321658e-01   0.0000000e+00   4.5802280e-01   2.7943563e-01   4.6083284e-01   9.2373859e-01   7.4254421e-01   8.7963834e-01   1.0662004e+00  -4.6099576e-01   6.0030988e-01   0.0000000e+00   0.0000000e+00  -1.3681293e-01   1.0114430e-01  -9.1286483e-02  -2.7657304e-01   9.0893093e-01  -9.6761852e-01   4.6115043e-01  -6.1360834e-01  -7.1158108e-01   5.0857215e-01  -4.6778687e-01   8.8642967e-01   1.2095721e+00  -8.2612692e-01  -7.0805450e-01   8.2237932e-01   2.7855105e-01   6.4619857e-02  -4.0144629e-02   6.3912428e-01   6.7447387e-01   4.0144508e-02  -6.3912392e-01  -5.6475622e-01   4.6760973e-01   1.2727653e+00   9.1207640e-01   1.8658512e-01  -6.1482775e-02  -4.8635311e-01   9.1922105e-01   9.3663752e-01   3.8564301e-01   0.0000000e+00   0.0000000e+00   0.0000000e+00   0.0000000e+00   0.0000000e+00   0.0000000e+00   0.0000000e+00   0.0000000e+00   0.0000000e+00   0.0000000e+00   4.9629160e-01   0.0000000e+00   0.0000000e+00   0.0000000e+00   4.9629160e-01   0.0000000e+00  -2.7459945e-01   4.9529497e+00   2.9080272e-01   0.0000000e+00   0.0000000e+00  -7.9639913e-02  -1.2885988e-01   6.2419352e-01   1.8200272e+00  -2.0260190e-01  -4.6574013e-01  -8.5928609e-01  -3.6166021e-01   6.7437557e-01  -3.6498828e-01   6.8023194e-01   4.7749217e-01   1.5144439e+00  -9.0897453e-01  -8.9409669e-01   1.4673826e-01   7.6619970e-01   5.2879905e-01  -4.9832391e-02   4.9146066e-01   2.6724166e-01   4.2663882e-02   0.0000000e+00   4.0686345e-01  -4.7141428e-01   4.4973854e-01   4.0626415e-01   4.5580784e-01   4.9629160e-01   5.3446144e-01   4.3437723e-01   4.3854603e-01   9.9174101e-01   0.0000000e+00   0.0000000e+00   1.0281611e+00   3.6618028e-01  -4.1783333e-01   8.0767604e-01   5.4036660e-01   3.7264809e-01   3.1434394e-01   4.6566427e-01
  -7.2374901e-01  -5.9842529e-01   0.0000000e+00   0.0000000e+00  -5.9842529e-01   0.0000000e+00  -3.3802892e-01   0.0000000e+00  -2.3616929e-01  -1.5321658e-01  -6.1379220e-01  -7.0481465e-01  -3.5199902e-01  -5.7749089e-01  -2.0127817e-01   8.6392573e-01   0.0000000e+00  -1.0770876e-01  -6.1711485e-01  -2.0260727e-01   1.2291782e+00  -7.6069349e-01  -4.7946330e-02  -7.1577640e-01   2.8922839e-01   0.0000000e+00  -6.6333529e-01   1.2120275e+00  -4.6487646e-01  -2.2469657e-01   1.3900169e-01  -3.4193855e-01  -6.5942023e-01  -5.1462143e-01  -4.4406375e-01  -4.9122422e-01  -2.6348096e-01  -5.6930730e-01  -6.7884604e-02   0.0000000e+00   0.0000000e+00  -2.2241566e-01  -4.7294067e-01  -4.7921191e-01  -5.2981640e-01  -4.1867561e-01  -9.0299420e-01  -1.1445718e+00  -1.1490563e+00   0.0000000e+00   0.0000000e+00   3.4246330e-01   6.1917508e-01  -4.8896278e-01   0.0000000e+00  -5.5853909e-01  -8.3810012e-01   3.1423209e-01  -4.9350888e-01  -4.0330012e-01   3.8730924e-01   1.0283623e+00  -3.0283181e-01  -8.8068172e-01  -4.9854165e-01   0.0000000e+00   0.0000000e+00   0.0000000e+00   0.0000000e+00   0.0000000e+00   0.0000000e+00  -1.5321658e-01   0.0000000e+00  -1.6785741e-01  -2.9180356e-01  -2.8360858e-01  -2.7839247e-01  -3.9092823e-01  -3.7327319e-01  -3.2514582e-01   2.8495193e-02  -6.7242188e-01   0.0000000e+00   0.0000000e+00   3.4936723e-01  -3.8662272e-01  -6.3841370e-01  -5.9381070e-01  -1.1154829e-01  -9.6761852e-01   9.7147420e-01   5.6461111e-02   9.0601647e-01   3.6771163e-02  -4.6778687e-01  -9.9794575e-01  -5.7439128e-01  -8.2612692e-01   4.9663281e-01   3.3372095e-01   1.9366939e-01  -4.2755736e-01  -6.6839158e-01  -8.2800762e-01   4.3139645e-01   6.6839174e-01   8.2800760e-01   6.3930780e-01  -5.6230763e-01  -1.0155810e+00   2.9217041e-01   4.3674336e-01   1.3976277e-01   4.0977494e-01  -8.8725172e-01  -9.1532116e-01  -7.2694142e-01   0.0000000e+00   0.0000000e+00   0.0000000e+00   0.0000000e+00   0.0000000e+00   0.0000000e+00   0.0000000e+00   0.0000000e+00   0.0000000e+00   0.0000000e+00  -3.1637681e-01   0.0000000e+00   0.0000000e+00   0.0000000e+00  -3.1637681e-01   0.0000000e+00  -2.7459945e-01  -2.0143575e-01  -6.8132259e-01   0.0000000e+00   0.0000000e+00   9.7684507e-02   5.9985953e-01  -5.2382494e-01  -3.0101054e-01  -8.7010155e-01   6.7847252e-01   1.0325788e+00  -3.6166021e-01  -1.4239681e+00  -6.4230967e-01   7.6830249e-01  -7.6213484e-01  -6.2377265e-01   1.2237466e+00  -2.1510968e-01   1.0749869e+00  -9.0412265e-01  -1.6697769e+00  -8.5217290e-01   1.1465631e+00  -3.6791565e-01  -5.4769371e-01   0.0000000e+00  -3.8862243e-01   7.0282308e-02  -3.1014490e-01  -3.7026004e-01  -2.0788755e-01  -3.1637681e-01  -5.2825294e-01  -4.6514209e-01  -4.7528221e-01  -4.5171908e-01   0.0000000e+00   0.0000000e+00  -8.8971572e-01  -2.5771430e-01   5.5889085e-01  -6.3897094e-01  -3.4873203e-01  -5.4549955e-01  -1.1163617e-01  -4.0495446e-01
  -3.3141336e-01  -3.0394663e-01   0.0000000e+00   0.0000000e+00  -3.0394663e-01   0.0000000e+00   2.8503286e-01   0.0000000e+00  -2.3616929e-01  -1.5321658e-01  -4.3393393e-01   1.1877432e+00  -3.5199902e-01  -3.4205646e-01  -2.7215490e-01   2.8686322e-01   0.0000000e+00  -1.0770876e-01  -3.9470809e-01  -2.0260727e-01  -6.1458910e-01  -4.3012239e-01  -4.7946330e-02  -7.1577640e-01   2.8922839e-01   0.0000000e+00   1.0542293e+00  -2.0694890e-01  -5.6836696e-01  -2.2469657e-01   1.3900169e-01  -3.4193855e-01  -4.8765508e-01   6.5131774e-01  -4.4406375e-01  -9.5515820e-02   2.9444434e-01  -4.7153838e-01  -6.7884604e-02   0.0000000e+00   0.0000000e+00  -2.8242261e-01  -3.8071450e-01  -5.9392896e-01  -4.5979857e-01  -3.9025532e-01  -8.1127264e-02  -5.1885800e-02   2.2109870e-01   0.0000000e+00   0.0000000e+00   3.9615248e-01   2.3495921e-01   3.8275366e-01   0.0000000e+00   1.4105233e+00   8.2176906e-01   2.1222872e-01   1.5278067e+00  -4.0330012e-01  -2.0945087e-02  -9.7471016e-01   8.4131389e-02  -1.3625650e+00   1.5191557e+00   0.0000000e+00   0.0000000e+00   0.0000000e+00   0.0000000e+00   0.0000000e+00   0.0000000e+00  -1.5321658e-01   0.0000000e+00  -1.6785741e-01  -1.0415022e-01   2.7281869e-01  -8.6649324e-02  -2.9204812e-02   3.1625075e-01   1.4317989e-01  -5.4363719e-01  -2.5383326e-01   0.0000000e+00   0.0000000e+00  -6.7500319e-01   6.4109117e-01   4.0509191e-01  -6.1733836e-02   1.0169666e+00  -8.9639162e-01  -7.7717126e-01  -1.7383343e-01  -7.1158108e-01   3.6894507e-01  -4.6778687e-01  -5.4275025e-01   1.2095721e+00  -8.2612692e-01   1.4100137e-01   1.1610493e+00  -2.8132286e-01  -4.2755736e-01  -2.3277035e-01   3.4472967e-01   9.4770565e-01   2.3277078e-01  -3.4472931e-01  -5.1899212e-01  -3.9210187e-01   1.3365379e-01   7.6650319e-01   5.2416086e-02  -4.3892574e-01  -5.6534195e-01  -6.7472542e-01  -7.0954781e-01   3.5107837e-01   0.0000000e+00   0.0000000e+00   0.0000000e+00   0.0000000e+00   0.0000000e+00   0.0000000e+00   0.0000000e+00   0.0000000e+00   0.0000000e+00   0.0000000e+00  -3.2755624e-01   0.0000000e+00   0.0000000e+00   0.0000000e+00  -3.2755624e-01   0.0000000e+00   5.6072056e-01  -2.0143575e-01   8.5659484e-01   0.0000000e+00   0.0000000e+00  -1.0135696e+00   1.8361176e+00   3.6539497e-01  -9.0193489e-01  -2.0260190e-01   6.7847252e-01  -8.5928609e-01  -3.6166021e-01   6.7437557e-01   1.1408199e-01  -1.3209145e+00  -2.5824879e-01   8.3951767e-01  -4.5092562e-01  -1.4215752e-01  -4.2818653e-01   7.6619970e-01   1.4868930e-01   5.3128811e-01  -1.1991287e+00   1.0563282e+00  -6.1910226e-01   0.0000000e+00   7.1752628e-01   7.0282308e-02  -3.1014490e-01   7.0956014e-01  -2.9691180e-01  -3.2755624e-01  -3.3157404e-01  -4.0838466e-01  -4.2422234e-01   7.2744833e-01   0.0000000e+00   0.0000000e+00   1.5694282e+00  -7.3943579e-01  -6.6958364e-01   1.3052626e+00  -2.5897288e-01  -2.5619747e-01  -4.5242025e-01  -4.6299571e-01
   3.2313120e-01   2.5752645e-01   0.0000000e+00   0.0000000e+00   2.5752645e-01   0.0000000e+00  -3.3802892e-01   0.0000000e+00  -2.3616929e-01  -1.5321658e-01   3.7542830e-01   2.4146428e-01   1.2303585e-01   1.2881240e-01  -3.5527701e-02  -7.6386318e-01   0.0000000e+00  -1.0770876e-01   4.9491895e-01  -2.0260727e-01  -6.1458910e-01   5.6159090e-01  -4.7946330e-02  -7.1577640e-01   2.8922839e-01   0.0000000e+00  -6.6333529e-01   3.4083349e-01  -1.0560284e-01   6.5985555e-01   1.0113064e+00  -3.4193855e-01   2.8528809e-01   1.8172569e+00  -1.0952245e-02   1.0916094e+00   1.4706114e+00   3.1061298e-01  -6.7884604e-02   0.0000000e+00   0.0000000e+00   2.0663830e-01   1.3722087e-01   4.7977596e-01   5.1311344e-01   1.1710877e-01  -9.9882902e-02   8.0334642e-01   8.4821858e-01   0.0000000e+00   0.0000000e+00  -8.1106853e-01  -7.7400801e-01   1.2544701e+00   0.0000000e+00  -4.0471263e-01  -7.3354712e-01  -3.5987692e-01  -3.8800472e-01   3.1054109e+00  -5.6534972e-01  -3.9976894e-01   7.7717393e-01  -4.6554277e-02  -3.7956099e-01   0.0000000e+00   0.0000000e+00   0.0000000e+00   0.0000000e+00   0.0000000e+00   0.0000000e+00  -1.5321658e-01   0.0000000e+00   3.8079322e-01   7.1130754e-01   8.7769653e-01   6.7510181e-02   3.7755963e-01   5.3467225e-01   2.6433368e-01  -2.2790484e-01   2.6874706e-01   0.0000000e+00   0.0000000e+00  -3.3590844e-01   3.0088964e-01   5.9316982e-02  -1.2735581e-01   1.4890883e+00  -8.9639162e-01  -1.2214687e+00   3.9659786e-01  -7.1158108e-01   2.2322676e+00  -4.6778687e-01  -2.3961104e-02  -5.7439128e-01   1.0209822e+00  -7.0805450e-01  -7.4706961e-01   2.5299797e+00  -4.2755736e-01  -6.6578845e-01  -1.4489161e-01   5.4314815e-01   6.6578875e-01   1.4489196e-01   5.3132795e-01  -8.8107373e-02   1.2421450e-01   6.3934945e-01   6.8381052e-01   1.7968193e-01   4.8876374e-01  -5.0694130e-01  -5.4492972e-01   8.8957227e-01   0.0000000e+00   0.0000000e+00   0.0000000e+00   0.0000000e+00   0.0000000e+00   0.0000000e+00   0.0000000e+00   0.0000000e+00   0.0000000e+00   0.0000000e+00   2.1144851e-01   0.0000000e+00   0.0000000e+00   0.0000000e+00   2.1144851e-01   0.0000000e+00   1.3960406e+00  -2.0143575e-01   1.3778431e+00   0.0000000e+00   0.0000000e+00  -6.8038170e-01   7.5937935e-01  -7.4109998e-01   7.6613468e-01  -8.7010155e-01   2.5289960e+00   6.9268380e-01  -3.6166021e-01   6.7437557e-01  -6.4230967e-01  -6.1711174e-01   2.0621771e-01   1.1600705e+00  -1.0427678e+00   1.5974803e-02  -2.8440693e-01   8.3741450e-01   5.3763886e-01  -3.5357278e-01   3.7521848e-01   1.6579253e+00  -1.0787904e+00   0.0000000e+00   3.9391886e-01  -3.3485685e-01   8.5217620e-02   9.3926865e-01   1.5822357e-01   2.1144851e-01   2.3182571e-01   3.0022330e-01   3.2913791e-01   5.0881434e-01   0.0000000e+00   0.0000000e+00   1.3415297e+00  -9.3165832e-02   5.1490471e-01   5.2825612e-01  -1.4804372e-02   1.7554725e-01  -2.6440145e-02  -1.1474822e-01
  -6.7113561e-02  -8.0242903e-02   0.0000000e+00   0.0000000e+00  -8.0242903e-02   0.0000000e+00  -3.3802892e-01   0.0000000e+00  -2.3616929e-01  -1.5321658e-01   1.5711757e-02  -7.0481465e-01  -1.9365406e-01  -1.0662203e-01  -2.7506477e-01  -6.2034106e-01   0.0000000e+00  -1.0770876e-01   5.0105431e-02  -2.0260727e-01  -6.1458910e-01   2.3101980e-01  -4.7946330e-02  -7.1577640e-01   2.8922839e-01   0.0000000e+00  -6.6333529e-01   4.8193828e-01  -2.0800902e-01   2.1757949e-01   6.6874769e-01  -3.4193855e-01  -5.8242206e-02   6.5131774e-01  -2.9969325e-01   6.9590097e-01   1.2508881e+00   1.7306223e-02  -6.7884604e-02   0.0000000e+00   0.0000000e+00  -1.3897203e-01  -1.8552074e-01   1.3087027e-01   1.4172723e-01  -1.8586224e-01  -3.8816394e-01   2.4099840e-01   2.1314474e-01   0.0000000e+00   0.0000000e+00  -7.8986040e-01  -6.8871916e-01   3.8275366e-01   0.0000000e+00  -4.6030187e-01  -7.5446437e-01  -3.4594191e-01  -3.9223990e-01   3.1054109e+00  -1.1453839e+00  -5.2894253e-01   1.7062207e-01  -4.6554277e-02  -3.8406924e-01   0.0000000e+00   0.0000000e+00   0.0000000e+00   0.0000000e+00   0.0000000e+00   0.0000000e+00  -1.5321658e-01   0.0000000e+00   1.4861790e-02   3.7066182e-01   5.7590778e-01  -1.5279297e-01   1.7696731e-01   3.6556186e-01   1.4403302e-01  -1.9894512e-01  -1.1980309e-01   0.0000000e+00   0.0000000e+00   2.6554541e-01  -3.0252732e-01  -3.8598963e-01   1.1875766e+00   2.7510656e-01  -3.8655697e-01  -1.2214687e+00   3.9659786e-01  -7.1158108e-01   4.4270851e+00  -4.6778687e-01  -2.3961104e-02  -5.7439128e-01  -8.2612692e-01  -7.0805450e-01  -7.4706961e-01   1.2430766e+00   2.9074501e+00  -1.8130090e+00  -3.2956804e-01   8.5144448e-01   1.8130086e+00   3.2956766e-01   2.0305191e+00  -8.2200997e-01  -2.9700296e-01   8.2100493e-01   1.6131324e+00   9.0367015e-02   1.7304004e+00  -6.7472542e-01  -7.0954781e-01   1.9013268e-01   0.0000000e+00   0.0000000e+00   0.0000000e+00   0.0000000e+00   0.0000000e+00   0.0000000e+00   0.0000000e+00   0.0000000e+00   0.0000000e+00   0.0000000e+00  -4.9071664e-02   0.0000000e+00   0.0000000e+00   0.0000000e+00  -4.9071664e-02   0.0000000e+00   5.6072056e-01  -2.0143575e-01   7.2133743e-01   0.0000000e+00   0.0000000e+00  -1.0228618e+00  -5.4698129e-01  -9.0656031e-01   7.6613468e-01   1.0134760e-01   9.3793382e-01   6.9268380e-01  -3.6166021e-01   6.5534902e-01  -6.4230967e-01  -6.1711174e-01  -2.2684908e-01   5.5813966e-01  -1.0427678e+00   1.4997402e+00  -5.2244919e-01  -6.2156434e-01   5.1995923e-01  -5.5520151e-01   3.7521848e-01   1.0739361e+00  -1.1679089e+00   0.0000000e+00  -1.2473529e-01  -7.1659771e-02  -1.7460916e-01   4.0735401e-01  -9.9608758e-02  -4.9071664e-02  -1.1856746e-01  -3.8601381e-02  -3.6880270e-03   6.6099508e-01   0.0000000e+00   0.0000000e+00  -3.4844838e-01   8.0696328e-03  -2.4987555e-01  -6.4896051e-03  -3.0344800e-01  -2.4405120e-01  -3.6722423e-01  -4.0495446e-01
  -7.3667731e-01  -8.3736493e-01   0.0000000e+00   0.0000000e+00  -8.3736493e-01   0.0000000e+00   9.0809463e-01   0.0000000e+00  -9.8061597e-01  -1.5321658e-01  -8.8357961e-01   2.4146428e-01  -6.6868893e-01  -1.0483598e+00  -2.9195164e-01   1.3143086e+00   0.0000000e+00  -1.0770876e-01  -1.2843351e+00  -2.0260727e-01  -6.1458910e-01  -9.2597904e-01  -4.7946330e-02   1.1011945e-01   2.8922839e-01   0.0000000e+00   2.7717939e+00  -4.8737482e-01  -2.1846318e-01  -6.6697264e-01  -4.2285025e-01  -8.2723470e-01  -8.3118538e-01  -5.1462143e-01  -5.8843425e-01  -8.8693261e-01  -7.1996534e-01  -5.6930730e-01  -6.7884604e-02   0.0000000e+00   0.0000000e+00  -6.8489415e-01  -5.0371709e-01  -1.2821583e+00  -1.3695052e+00  -6.9689152e-01   5.6766636e-02  -1.3368285e+00  -1.5692909e+00   0.0000000e+00   0.0000000e+00   1.6741053e+00   1.6478812e+00  -4.8896278e-01   0.0000000e+00  -4.5530288e-01   6.2402088e-01  -6.8603198e-01  -6.4368029e-01   1.3510554e+00  -1.1862243e+00  -1.3920241e+00   1.8280210e-01   2.2971896e+00  -6.2783741e-01   0.0000000e+00   0.0000000e+00   0.0000000e+00   0.0000000e+00   0.0000000e+00   0.0000000e+00  -1.5321658e-01   0.0000000e+00  -8.0602323e-01  -1.1167936e+00  -1.1334425e+00  -1.8369387e-01  -5.5207927e-01  -6.2489089e-01  -1.6450440e-01  -1.6723627e+00  -6.5646386e-01   0.0000000e+00   0.0000000e+00  -6.6814404e-02   3.0917300e-02  -3.9476104e-01  -2.3819544e-01  -1.3029615e+00   7.8033480e-01   1.3376224e-01  -9.2775826e-01   9.7217727e-02   1.0664695e+00  -4.6778687e-01  -8.7745283e-01  -5.7439128e-01   1.4554931e-02   1.4100137e-01   1.1610493e+00  -2.8132286e-01  -4.2755736e-01  -1.2617828e+00   3.5249349e-02   1.2154987e+00   1.2617827e+00  -3.5249720e-02   8.3384901e-01  -1.1798826e+00  -5.6183636e-01   7.6650319e-01   7.0303188e-01  -5.8257601e-01   4.1077258e-01  -8.8725172e-01  -9.1532116e-01  -7.9781325e-01   0.0000000e+00   0.0000000e+00   0.0000000e+00   0.0000000e+00   0.0000000e+00   0.0000000e+00   0.0000000e+00   0.0000000e+00   0.0000000e+00   0.0000000e+00  -7.5435753e-01   0.0000000e+00   0.0000000e+00   0.0000000e+00  -7.5435753e-01   0.0000000e+00  -2.7459945e-01  -2.0143575e-01  -8.3458801e-01   0.0000000e+00   0.0000000e+00  -1.6036948e+00   3.4652733e-01   9.9183069e-01   5.4033944e-01  -2.0260190e-01  -9.1258996e-01  -9.0495254e-01  -3.6166021e-01  -1.3693705e+00   1.6660919e-01  -7.4905765e-02  -7.4079392e-01   8.3951767e-01   1.3261126e-02  -3.1667907e-01  -3.6867594e-01  -7.5693699e-01  -9.1839680e-01  -1.4517497e-01  -4.0578860e-01  -3.6961121e-01  -4.3686482e-01   0.0000000e+00   4.2657379e-01   5.2011198e-01  -4.4972791e-01  -3.2330530e-01  -5.5185973e-01  -7.5435753e-01  -7.7869372e-01  -8.6760389e-01  -8.6010351e-01   9.8189981e-01   0.0000000e+00   0.0000000e+00  -1.2054959e-01  -1.0616255e+00  -6.6958364e-01   8.5566448e-01  -3.1434468e-01  -7.7517449e-01  -6.2281230e-01  -4.6299571e-01
  -6.1501029e-01  -6.1671403e-01   0.0000000e+00   0.0000000e+00  -6.1671403e-01   0.0000000e+00   9.0809463e-01   0.0000000e+00  -9.8061597e-01  -1.5321658e-01  -8.8357961e-01   2.4146428e-01  -5.1034397e-01  -1.0483598e+00  -2.0585001e-03   2.0502286e+00   0.0000000e+00  -1.0770876e-01  -1.2843351e+00   4.4360328e+00  -6.1458910e-01  -1.0912646e+00  -4.7946330e-02   1.1011945e-01   2.8922839e-01   0.0000000e+00   2.7717939e+00  -4.3916595e-01  -2.9803314e-01  -6.6697264e-01  -5.4770639e-01  -8.2723470e-01  -8.3118538e-01  -5.1462143e-01  -4.4406375e-01  -8.8693261e-01  -8.2140644e-01  -5.6930730e-01  -6.7884604e-02   0.0000000e+00   0.0000000e+00  -4.9421676e-01  -2.0199200e-01  -1.3091466e+00  -1.4112386e+00  -5.6026340e-01   2.8587743e-01  -1.3631160e+00  -1.6106679e+00   0.0000000e+00   0.0000000e+00   2.2118416e+00   2.3710321e+00  -4.8896278e-01   0.0000000e+00  -4.3193220e-01   6.4648302e-01  -8.6344968e-01  -6.4674501e-01   1.3510554e+00  -1.2068354e+00  -1.5551851e+00   5.3657788e-01   2.2971896e+00  -6.2726474e-01   0.0000000e+00   0.0000000e+00   0.0000000e+00   0.0000000e+00   0.0000000e+00   0.0000000e+00  -1.5321658e-01   0.0000000e+00  -6.2633760e-01  -1.0282915e+00  -1.0902834e+00   2.6194288e-01  -2.3198777e-01  -3.8528931e-01   3.7480393e-01  -9.6885168e-01  -4.2529900e-01   0.0000000e+00   0.0000000e+00   3.6620616e-02  -7.2855326e-02  -4.6492505e-01  -3.2851241e-01  -1.3029615e+00   1.2566209e-01   3.9442211e-01  -9.2775826e-01   9.7217727e-02   1.0664695e+00  -4.6778687e-01  -8.7745283e-01   2.0465571e+00   1.4554931e-02   1.4100137e-01   1.1610493e+00  -2.8132286e-01  -4.2755736e-01  -1.1026893e+00   7.2650982e-01   1.0640331e+00   1.1026894e+00  -7.2651018e-01   7.2704593e-01  -9.1953837e-01   3.0685613e-01   7.6650319e-01   7.0303188e-01  -7.4582781e-01   4.1077258e-01  -8.8725172e-01  -9.1532116e-01  -3.4102649e-01   0.0000000e+00   0.0000000e+00   0.0000000e+00   0.0000000e+00   0.0000000e+00   0.0000000e+00   0.0000000e+00   0.0000000e+00   0.0000000e+00   0.0000000e+00  -5.2210757e-01   0.0000000e+00   0.0000000e+00   0.0000000e+00  -5.2210757e-01   0.0000000e+00  -2.7459945e-01  -2.0143575e-01  -4.2682014e-01   0.0000000e+00   0.0000000e+00  -1.1229719e+00   3.4652733e-01   9.9183069e-01   5.4033944e-01  -2.0260190e-01  -9.1258996e-01  -9.0495254e-01   1.0316695e+00  -1.7512582e+00   1.6660919e-01   9.0623335e-01  -5.1379168e-01   8.3951767e-01   1.3261126e-02  -3.1667907e-01  -1.3913716e-01  -7.5693699e-01  -1.2732501e+00  -1.4517497e-01   5.8719375e-01  -1.6370372e-01  -4.7549694e-01   0.0000000e+00   4.2657379e-01   3.5513550e-01  -3.1014490e-01  -2.1971772e-01  -3.9744267e-01  -5.2210757e-01  -5.7846657e-01  -6.3369447e-01  -6.5169355e-01   9.8189981e-01   0.0000000e+00   0.0000000e+00  -1.2054959e-01  -9.2289191e-01  -1.3742162e-01   8.5566448e-01   6.7494030e-02  -6.4211761e-01  -3.6722423e-01  -2.8887196e-01
  -3.4643255e-01  -3.6563334e-01   0.0000000e+00   0.0000000e+00  -3.6563334e-01   0.0000000e+00   9.0809463e-01   0.0000000e+00  -4.8431818e-01  -1.5321658e-01  -5.2386306e-01   2.4146428e-01  -3.5199902e-01  -5.7749089e-01  -2.4565292e-02   1.0695453e+00   0.0000000e+00  -1.0770876e-01  -8.3952161e-01  -2.0260727e-01  -6.1458910e-01  -5.9540794e-01  -4.7946330e-02   1.1011945e-01   2.8922839e-01   0.0000000e+00   2.7717939e+00  -6.4174551e-01   3.9961143e-02  -2.2469657e-01   1.6599304e-03  -5.8458663e-01  -4.8765508e-01  -5.1462143e-01  -2.9969325e-01  -4.9122422e-01  -3.7506617e-01  -2.7600054e-01  -6.7884604e-02   0.0000000e+00   0.0000000e+00  -3.7502847e-01  -1.7396027e-01  -8.7927695e-01  -9.1465188e-01  -3.6420641e-01   3.6615856e-01  -8.8369714e-01  -1.0169712e+00   0.0000000e+00   0.0000000e+00   1.2405973e+00   1.2565964e+00   3.8275366e-01   0.0000000e+00  -4.3665332e-01   6.2341663e-01  -4.4402658e-01  -6.3240818e-01   1.3510554e+00  -1.9639756e+00  -1.3580547e+00   2.9454419e-01   2.2971896e+00  -6.2154689e-01   0.0000000e+00   0.0000000e+00   0.0000000e+00   0.0000000e+00   0.0000000e+00   0.0000000e+00  -1.5321658e-01   0.0000000e+00  -4.4631395e-01  -6.3453671e-01  -6.3623545e-01   1.1839679e-01  -1.0280951e-01  -1.5649227e-01   2.4821775e-01  -1.4124309e+00  -2.5200070e-01   0.0000000e+00   0.0000000e+00  -3.5245714e-02  -7.5442856e-04  -4.2324929e-01  -2.6645003e-01  -9.1630674e-01   7.8033480e-01   1.3376224e-01  -9.2775826e-01   9.7217727e-02   1.0664695e+00  -4.6778687e-01  -4.2225733e-01  -5.7439128e-01   1.4554931e-02   1.4100137e-01   1.1610493e+00  -2.8132286e-01  -4.2755736e-01  -9.9592378e-01   1.3443918e-01   9.6238600e-01   9.9592352e-01  -1.3443919e-01   6.5537140e-01  -7.2991753e-01  -9.7609995e-02   7.6650319e-01   7.0303188e-01  -3.5396170e-01   4.1077258e-01  -6.7472542e-01  -7.0954781e-01  -1.4787690e-01   0.0000000e+00   0.0000000e+00   0.0000000e+00   0.0000000e+00   0.0000000e+00   0.0000000e+00   0.0000000e+00   0.0000000e+00   0.0000000e+00   0.0000000e+00  -3.5294929e-01   0.0000000e+00   0.0000000e+00   0.0000000e+00  -3.5294929e-01   0.0000000e+00   5.6072056e-01  -2.0143575e-01  -4.9226593e-02   0.0000000e+00   0.0000000e+00  -1.2256792e+00   3.4652733e-01   9.9183069e-01   5.4033944e-01  -2.0260190e-01  -9.1258996e-01  -9.0495254e-01  -3.6166021e-01  -5.5938803e-01   1.6660919e-01  -7.4905765e-02  -3.8148699e-01   8.3951767e-01   1.3261126e-02  -3.1667907e-01  -3.6867594e-01  -7.0259891e-01  -1.9101057e-01  -1.4517497e-01  -4.0578860e-01   5.3846410e-01  -7.0682975e-01   0.0000000e+00   4.2657379e-01   1.9900172e-01  -1.7460916e-01   2.2863761e-01  -2.5894476e-01  -3.5294929e-01  -3.8627390e-01  -4.4278310e-01  -4.1202437e-01   9.8189981e-01   0.0000000e+00   0.0000000e+00  -1.2054959e-01  -5.8908420e-01  -6.6958364e-01   8.5566448e-01  -2.5701387e-02  -4.3894363e-01  -4.5242025e-01  -2.3083071e-01
  -3.6106590e-01  -4.9138111e-01   0.0000000e+00   0.0000000e+00  -4.9138111e-01   0.0000000e+00  -3.3802892e-01   0.0000000e+00   5.0827739e-01  -1.5321658e-01  -5.2386306e-01   1.1877432e+00  -3.5199902e-01  -3.4205646e-01  -3.5234622e-01   2.9796018e-01   0.0000000e+00  -1.0770876e-01  -3.9470809e-01  -2.0260727e-01  -6.1458910e-01  -5.9540794e-01  -4.7946330e-02   1.1011945e-01  -2.5779052e-01   0.0000000e+00   1.0542293e+00  -9.1562291e-01  -6.1957011e-01  -6.6697264e-01  -6.6542759e-01   6.2865375e-01  -4.8765508e-01  -5.1462143e-01  -2.9969325e-01  -4.9122422e-01  -3.7506617e-01  -7.6484514e-01  -6.7884604e-02   0.0000000e+00   0.0000000e+00  -3.7502847e-01  -3.8772886e-01  -6.2091682e-01  -5.0153228e-01  -3.7174373e-01   1.0348143e-03  -7.5318228e-02   1.1974587e-01   0.0000000e+00   0.0000000e+00   5.4853631e-01   2.4553050e-01  -5.3104565e-02   0.0000000e+00   1.4202015e+00   8.2055887e-01   8.7794709e-01   1.5443500e+00  -4.0330012e-01   2.4041446e-01  -1.4527190e+00   1.8331316e-01  -1.1681057e+00   1.5220365e+00   0.0000000e+00   0.0000000e+00   0.0000000e+00   0.0000000e+00   0.0000000e+00   0.0000000e+00  -1.5321658e-01   0.0000000e+00  -4.4631395e-01  -6.3453671e-01  -5.2410313e-01  -4.2741879e-01  -6.0995870e-01  -5.0326773e-01  -6.2009914e-01  -6.7007133e-01  -2.5565765e-01   0.0000000e+00   0.0000000e+00  -6.1006956e-01   5.7594561e-01   3.3286885e-01  -9.6446936e-02   6.8433016e-01   1.1918434e-01  -5.6455381e-01  -9.2775826e-01  -7.1158108e-01   3.6894507e-01  -4.6778687e-01  -9.9794575e-01   1.2095721e+00  -8.2612692e-01  -7.0805450e-01   1.4997192e+00  -2.8132286e-01  -4.2755736e-01  -5.5223301e-01  -1.4824157e-01   1.4344596e+00   5.5223289e-01   1.4824119e-01  -4.7435251e-01  -7.3985213e-01  -5.6210153e-01   1.0702372e+00   2.2250514e-01  -3.6747768e-01  -5.6534195e-01   9.1922105e-01   9.3663752e-01   5.8870809e-02   0.0000000e+00   0.0000000e+00   0.0000000e+00   0.0000000e+00   0.0000000e+00   0.0000000e+00   0.0000000e+00   0.0000000e+00   0.0000000e+00   0.0000000e+00  -5.6563414e-01   0.0000000e+00   0.0000000e+00   0.0000000e+00  -5.6563414e-01   0.0000000e+00  -2.7459945e-01  -2.0143575e-01   4.7438099e-01   0.0000000e+00   0.0000000e+00  -6.3564961e-01  -1.2885988e-01   9.3207832e-01   1.2035389e+00  -8.7010155e-01  -9.1258996e-01  -3.0364392e-01  -3.6166021e-01   7.6950787e-01  -6.4230967e-01  -1.3832354e+00  -2.0576189e-01   8.3951767e-01  -1.0427678e+00  -2.0989988e-01  -1.0580442e+00   1.8964330e+00   5.2879905e-01  -8.5217290e-01  -1.1991287e+00   8.2665690e-01  -1.0428759e+00   0.0000000e+00   5.8690715e-01   1.9900172e-01  -1.7460916e-01   3.1565793e-01  -2.7874637e-01  -5.6563414e-01  -3.5987270e-01  -4.8922100e-01  -5.1152514e-01   7.2744833e-01   0.0000000e+00   0.0000000e+00   2.1106959e+00  -9.0186569e-01  -6.6958364e-01   1.0113314e+00  -2.9222929e-01  -3.7986859e-01  -3.6722423e-01  -2.3083071e-01
   7.4395978e-02   1.4808876e-01   0.0000000e+00   0.0000000e+00   1.4808876e-01   0.0000000e+00   2.8503286e-01   0.0000000e+00  -2.3616929e-01  -1.5321658e-01   1.0564089e-01   2.1340221e+00  -3.5309105e-02  -1.0662203e-01  -2.1158074e-01  -6.5044178e-01   0.0000000e+00  -1.0770876e-01   2.7251219e-01  -2.0260727e-01  -6.1458910e-01   2.3101980e-01  -4.7946330e-02  -7.1577640e-01   2.8922839e-01   0.0000000e+00  -6.6333529e-01   1.0247875e+00  -4.3447184e-01  -6.6697264e-01  -7.7660900e-01  -3.4193855e-01   2.7640369e-02   1.8172569e+00  -1.5532275e-01   3.0019258e-01   5.7340698e-01   1.7306223e-02  -6.7884604e-02   0.0000000e+00   0.0000000e+00   9.8932817e-02   8.4525232e-04   3.2655158e-01   3.5501183e-01  -1.2820126e-01  -3.3685070e-01   6.0317917e-01   6.0602305e-01   0.0000000e+00   0.0000000e+00  -6.2278586e-01  -6.4632468e-01  -5.3104565e-02   0.0000000e+00  -4.6119495e-01   1.4690855e-01   4.9282867e-01  -6.3958455e-01  -4.0330012e-01  -4.0635822e-01  -1.2480809e-01   8.3171321e-01  -6.7172314e-01  -6.4785795e-01   0.0000000e+00   0.0000000e+00   0.0000000e+00   0.0000000e+00   0.0000000e+00   0.0000000e+00  -1.5321658e-01   0.0000000e+00   1.9774992e-01   4.4550677e-02   5.7469121e-01  -1.4376681e-01  -2.6518178e-01   2.1898916e-01  -3.2756806e-01   3.8166358e-01   2.4662392e-02   0.0000000e+00   0.0000000e+00  -4.8263494e-01   4.4809505e-01   4.1055087e-01  -2.8307743e-01   1.6596714e+00  -8.2516473e-01  -1.0915543e+00  -9.2775826e-01  -7.1158108e-01   1.0647057e+00   7.0952575e-01   4.3123428e-01  -5.7439128e-01   5.8627831e-01  -7.0805450e-01  -4.0839978e-01   2.2924838e+00  -4.2755736e-01  -8.1183005e-01   3.3497391e-01   7.5307418e-01   8.1183007e-01  -3.3497391e-01   5.6344599e-01  -2.3542893e-01   5.5917037e-01   8.0925746e-01   7.7895796e-01  -1.3824701e-01   4.8876374e-01   9.1922105e-01   9.3663752e-01  -3.9320994e-01   0.0000000e+00   0.0000000e+00   0.0000000e+00   0.0000000e+00   0.0000000e+00   0.0000000e+00   0.0000000e+00   0.0000000e+00   0.0000000e+00   0.0000000e+00   1.2038307e-01   0.0000000e+00   0.0000000e+00   0.0000000e+00   1.2038307e-01   0.0000000e+00  -2.7459945e-01  -2.0143575e-01  -2.4492615e-01   0.0000000e+00   0.0000000e+00   4.8517627e-01  -1.5457417e+00   3.9226682e-01  -1.2459124e+00   4.8825620e-02   3.8605976e+00  -9.0495254e-01  -3.6166021e-01   1.4163554e-01  -6.4230967e-01   1.1914929e+00   1.1177390e-01   8.2593151e-01  -1.0427678e+00   1.7983615e-01  -3.4391744e-01   9.3793986e-01  -2.1500401e-01  -3.5357278e-01   1.1683169e+00  -9.2047252e-01   1.4074172e+00   0.0000000e+00   3.0595677e-01  -2.0652912e-01  -4.2890899e-02   3.9880785e-02   7.7542102e-02   1.2038307e-01   2.4690771e-02   5.2554497e-02   4.7402820e-02  -9.8678044e-02   0.0000000e+00   0.0000000e+00   1.9281876e-01  -1.8547192e-01   3.6703645e-01   5.8443771e-01  -1.7030023e-01  -1.7724671e-01  -1.1163617e-01  -1.1474822e-01
   5.8649976e-01   4.3110124e-01   0.0000000e+00   0.0000000e+00   4.3110124e-01   0.0000000e+00   2.8503286e-01   0.0000000e+00  -2.3616929e-01  -1.5321658e-01   6.4521571e-01  -7.0481465e-01   2.8138081e-01   3.6424683e-01   5.7729385e-01  -3.5695297e-02   0.0000000e+00  -1.0770876e-01   2.7251219e-01  -2.0260727e-01  -6.1458910e-01   8.9216200e-01  -4.7946330e-02  -7.1577640e-01   8.3624731e-01   0.0000000e+00   1.0542293e+00   4.3742171e-01   1.0742742e+00   1.5444077e+00   2.0906977e+00  -3.4193855e-01   5.4293582e-01  -5.1462143e-01   1.3341826e-01   1.4873178e+00   1.8213977e+00   7.9945759e-01  -6.7884604e-02   0.0000000e+00   0.0000000e+00   3.7305362e-01   5.4190442e-01   4.2285688e-01   4.1088696e-01   2.3419829e-01   7.4163424e-01   4.9957353e-01   4.9064952e-01   0.0000000e+00   0.0000000e+00   5.9838438e-02  -7.8408806e-02  -5.3104565e-02   0.0000000e+00   1.5098416e+00   1.0639397e+00   2.0052695e+00   1.5870597e+00  -4.0330012e-01  -1.4349287e+00  -4.0200942e-01  -2.2782654e-02  -8.3462532e-01   1.5415682e+00   0.0000000e+00   0.0000000e+00   0.0000000e+00   0.0000000e+00   0.0000000e+00   0.0000000e+00  -1.5321658e-01   0.0000000e+00   5.6398036e-01   7.7590568e-01   1.5485664e+00   9.1076360e-01   1.1336459e+00   1.8646383e+00   1.5627208e+00  -9.2994591e-02   4.9388960e-01   0.0000000e+00   0.0000000e+00   2.0264953e-02  -5.6446279e-02  -2.0176252e-01  -2.1443925e-01   2.1787391e+00  -6.9482555e-01  -1.8995437e-01   6.4541957e-01  -7.1158108e-01   5.0857215e-01  -4.6778687e-01  -5.4275025e-01   1.2095721e+00  -8.2612692e-01  -7.0805450e-01   8.2237932e-01  -2.8132286e-01   5.5679709e-01   1.3968762e-01  -8.7375415e-01   4.0944866e-01  -1.3968761e-01   8.7375413e-01  -5.9823535e-01   7.8259255e-01  -2.8457131e-01   7.3042098e-01   8.4859088e-02   9.7636570e-01  -4.8635311e-01   9.1922105e-01   9.3663752e-01   3.6400214e-01   0.0000000e+00   0.0000000e+00   0.0000000e+00   0.0000000e+00   0.0000000e+00   0.0000000e+00   0.0000000e+00   0.0000000e+00   0.0000000e+00   0.0000000e+00   7.3413514e-01   0.0000000e+00   0.0000000e+00   0.0000000e+00   7.3413514e-01   0.0000000e+00  -2.7459945e-01  -2.0143575e-01   3.6880386e-01   0.0000000e+00   0.0000000e+00  -5.0724356e-01   5.1068655e-01   4.4363489e-01   1.2389173e+00   1.2224134e+00  -1.0999786e+00  -8.5928609e-01  -3.6166021e-01   6.7437557e-01  -6.4230967e-01   4.1860082e-01   4.6235869e-01   1.1736564e+00  -7.8631168e-01  -9.6522594e-01  -4.2090083e-01   8.8846068e-01   1.4868930e-01   1.4595062e+00   4.9146066e-01   1.2665789e-01   5.8373187e-01   0.0000000e+00   4.0686345e-01  -4.5712105e-01   2.0990923e-01   5.8687188e-01   3.1831124e-01   7.3413514e-01   4.3488204e-01   3.8965925e-01   3.9496669e-01   8.3956022e-01   0.0000000e+00   0.0000000e+00   1.0281611e+00   6.9696684e-01  -4.1783333e-01   6.8097491e-01   4.0721916e-01   3.3510507e-01  -1.1163617e-01   5.9375530e-02
  -1.1233068e-01  -3.2025205e-01   0.0000000e+00   0.0000000e+00  -3.2025205e-01   0.0000000e+00  -3.3802892e-01   0.0000000e+00   5.0827739e-01  -1.5321658e-01  -2.5407565e-01   1.1877432e+00  -1.9365406e-01  -1.0662203e-01  -1.6559558e-01   1.4567257e-01   0.0000000e+00  -1.0770876e-01  -1.7230133e-01  -2.0260727e-01  -6.1458910e-01  -2.6483684e-01  -4.7946330e-02   1.1011945e-01  -2.5779052e-01   0.0000000e+00   1.0542293e+00  -6.8860745e-01  -3.6114555e-01  -6.6697264e-01  -7.7660900e-01   6.2865375e-01  -2.3000735e-01  -5.1462143e-01  -1.5532275e-01  -4.9122422e-01  -4.8045197e-01  -4.7153838e-01  -6.7884604e-02   0.0000000e+00   0.0000000e+00  -1.8435109e-01  -1.2424091e-01  -2.9899899e-01  -2.2163624e-01  -2.3511527e-01   1.9440482e-01   2.0788919e-01   3.4657470e-01   0.0000000e+00   0.0000000e+00   3.7033602e-01   1.0767553e-01  -5.3104565e-02   0.0000000e+00   1.4267908e+00   8.2059616e-01   1.0378372e+00   1.5520890e+00  -4.0330012e-01  -5.1791291e-01  -1.4598502e+00   1.8601958e-01  -1.1681057e+00   1.5264834e+00   0.0000000e+00   0.0000000e+00   0.0000000e+00   0.0000000e+00   0.0000000e+00   0.0000000e+00  -1.5321658e-01   0.0000000e+00  -2.6597902e-01  -5.4975656e-01  -4.9340608e-01  -2.1805542e-01  -4.9048759e-01  -4.3889620e-01  -4.6779710e-01  -4.3486139e-01  -4.9114917e-02   0.0000000e+00   0.0000000e+00  -5.9929101e-01   5.6513187e-01   3.2127236e-01  -1.0911150e-01   6.3031221e-01   1.1918434e-01  -5.6455381e-01  -9.2775826e-01  -7.1158108e-01   3.6894507e-01  -4.6778687e-01  -4.7915669e-01   1.2095721e+00  -8.2612692e-01  -7.0805450e-01   1.4997192e+00  -2.8132286e-01  -4.2755736e-01  -4.4694524e-01   2.1175969e-01   1.2989789e+00   4.4694540e-01  -2.1175969e-01  -5.1226059e-01  -5.1486969e-01  -3.3020278e-02   1.0702372e+00   2.2250514e-01  -3.9941642e-01  -5.6534195e-01   9.1922105e-01   9.3663752e-01   8.3998172e-02   0.0000000e+00   0.0000000e+00   0.0000000e+00   0.0000000e+00   0.0000000e+00   0.0000000e+00   0.0000000e+00   0.0000000e+00   0.0000000e+00   0.0000000e+00  -3.6493009e-01   0.0000000e+00   0.0000000e+00   0.0000000e+00  -3.6493009e-01   0.0000000e+00  -2.7459945e-01  -2.0143575e-01   3.8972873e-01   0.0000000e+00   0.0000000e+00  -4.0873716e-01  -1.2885988e-01   9.3207832e-01   1.2035389e+00  -8.7010155e-01  -7.2520135e-01  -3.0364392e-01  -3.6166021e-01   3.7810684e-01  -6.4230967e-01  -5.4802240e-01   8.8707569e-03   8.3951767e-01  -1.0427678e+00  -2.0989988e-01  -8.2000201e-01   1.8964330e+00   1.6510573e-01  -8.5217290e-01  -3.5383395e-01   7.2384256e-01  -9.5924352e-01   0.0000000e+00   5.8690715e-01   5.1003411e-02  -4.2890899e-02   2.8573918e-01  -1.2074670e-01  -3.6493009e-01  -1.6366242e-01  -2.7251080e-01  -2.8490044e-01   7.2744833e-01   0.0000000e+00   0.0000000e+00   2.1106959e+00  -6.6559481e-01  -6.6958364e-01   1.0113314e+00  -1.3673365e-01  -2.7165636e-01  -1.1163617e-01  -5.6706967e-02
   4.4743778e-01   4.6431643e-01   0.0000000e+00   0.0000000e+00   4.6431643e-01   0.0000000e+00   2.1542182e+00   0.0000000e+00   1.0045752e+00  -1.5321658e-01   2.8549917e-01   2.4146428e-01   7.5641567e-01  -3.4205646e-01   7.3480591e-01   9.4981666e-01   0.0000000e+00  -1.0770876e-01   5.0105431e-02  -2.0260727e-01  -6.1458910e-01  -2.6483684e-01  -4.7946330e-02   3.4137028e+00   2.8922839e-01   0.0000000e+00   1.0542293e+00  -1.0435332e+00   2.1335295e-02   2.1757949e-01  -3.2412714e-01   8.7130182e-01   3.7117067e-01   6.5131774e-01   8.5527076e-01   3.0019258e-01  -1.9860615e-01   1.7306223e-02  -6.7884604e-02   0.0000000e+00   0.0000000e+00   6.5264051e-01   5.7648559e-01  -1.9104722e-01  -8.8413009e-02   7.8705275e-01   9.0244015e-01   2.0096757e-01   3.1315162e-01   0.0000000e+00   0.0000000e+00   1.1086580e+00   9.3495621e-01  -5.3104565e-02   0.0000000e+00   1.5580447e+00   1.0570082e+00  -6.6752034e-01   1.5615699e+00   3.1054109e+00  -5.7361220e-01  -1.1348662e+00   1.1363756e+00   1.6752137e-01   1.5708039e+00   0.0000000e+00   0.0000000e+00   0.0000000e+00   0.0000000e+00   0.0000000e+00   0.0000000e+00  -1.5321658e-01   0.0000000e+00   5.4862605e-01   4.4203666e-01   2.7784474e-01   4.7751506e-01   3.9549893e-01   2.3886770e-01   1.7255179e-01  -2.0559033e+00   6.3162855e-01   0.0000000e+00   0.0000000e+00   1.8803166e-01  -2.2476057e-01  -3.0737595e-01  -7.9670283e-01   6.3031221e-01  -5.3548840e-01  -1.0218563e+00   2.2234176e-01   8.3677935e-01   3.6894507e-01  -4.6778687e-01   2.1508883e-01   1.2095721e+00   1.2878919e+00  -7.0805450e-01   1.5128178e+00  -2.8132286e-01  -4.2755736e-01  -8.3943489e-01   6.8433366e-01   8.5381824e-01   8.3943477e-01  -6.8433366e-01   5.1272810e-01   4.4086554e-02   1.2777607e+00   1.0819846e+00   9.7110619e-01  -1.1526181e-01   5.4790920e-01   9.1922105e-01   9.3663752e-01   4.4528587e-01   0.0000000e+00   0.0000000e+00   0.0000000e+00   0.0000000e+00   0.0000000e+00   0.0000000e+00   0.0000000e+00   0.0000000e+00   0.0000000e+00   0.0000000e+00   4.5123783e-01   0.0000000e+00   0.0000000e+00   0.0000000e+00   4.5123783e-01   0.0000000e+00  -2.7459945e-01  -2.0143575e-01   1.1548608e-01   0.0000000e+00   0.0000000e+00  -1.6300338e+00  -1.2885988e-01   2.6398384e+00   1.2502546e+00  -8.7010155e-01  -6.5312877e-01  -2.8799345e-01  -3.6166021e-01   1.0467501e+00  -6.4230967e-01  -9.2110473e-01   5.8087560e-01   1.1803052e+00   6.1070140e-01  -8.9409669e-01  -5.7467409e-01   1.6872311e+00   8.7481252e-01  -7.4647553e-01  -1.1991287e+00  -4.3683785e-01   1.1609785e+00   0.0000000e+00   2.0401984e+00  -6.0435685e-01   7.8788612e-01   4.0435145e-01   7.2135164e-01   4.5123783e-01   5.7541319e-01   4.6705575e-01   4.8726123e-01   2.8152116e+00   0.0000000e+00   0.0000000e+00   1.5694282e+00  -8.7557645e-01   1.5387581e+00   2.5376924e+00   7.9486688e-01   6.9286796e-01   5.6993201e-01   8.7195302e-01
  -2.6175103e-01  -3.1537397e-01   0.0000000e+00   0.0000000e+00  -3.1537397e-01   0.0000000e+00   2.8503286e-01   0.0000000e+00  -2.3616929e-01  -1.5321658e-01  -4.3393393e-01   2.1340221e+00  -3.5309105e-02  -5.7749089e-01  -5.1148957e-02   7.9781377e-01   0.0000000e+00  -1.0770876e-01  -3.9470809e-01  -2.0260727e-01  -6.1458910e-01  -7.6069349e-01  -4.7946330e-02   9.3601529e-01   2.8922839e-01   0.0000000e+00   1.0542293e+00  -5.3159051e-01  -5.5754179e-01  -6.6697264e-01  -8.8178085e-01  -3.4193855e-01  -4.0177250e-01   1.8172569e+00  -1.0952245e-02  -4.9122422e-01  -5.8014124e-01  -4.7153838e-01  -6.7884604e-02   0.0000000e+00   0.0000000e+00  -2.9417922e-02  -1.8749865e-01  -6.9317728e-01  -5.4326599e-01  -6.8772717e-02   1.1844945e-01  -3.5565828e-01  -9.6438052e-02   0.0000000e+00   0.0000000e+00   1.0970484e+00   7.4410669e-01  -5.3104565e-02   0.0000000e+00   1.5615067e+00   9.9163590e-01   3.9046497e-01   1.5873664e+00  -4.0330012e-01  -2.1046323e-01  -1.9222368e+00   1.3577868e+00  -9.9923322e-01   1.5749019e+00   0.0000000e+00   0.0000000e+00   0.0000000e+00   0.0000000e+00   0.0000000e+00   0.0000000e+00  -1.5321658e-01   0.0000000e+00  -8.5356969e-02  -3.0395572e-01  -2.2835517e-01  -2.2394109e-01  -4.1808789e-01  -3.3617092e-01  -5.1130500e-01  -1.2817588e+00  -1.1769912e-01   0.0000000e+00   0.0000000e+00  -3.8749414e-02   2.7607074e-03   3.1254879e-01  -6.8778288e-01   6.3031221e-01  -7.5155347e-01  -8.2805409e-01  -6.7893651e-01  -7.1158108e-01   3.6894507e-01   9.2820671e-01  -5.4275025e-01   1.2095721e+00  -8.2612692e-01   3.2085045e-03   1.9696100e+00  -2.8132286e-01  -4.2755736e-01  -1.2814955e+00   6.5455185e-01   1.7093559e+00   1.2814951e+00  -6.5455221e-01   4.0525656e-01  -8.0308845e-01   4.6739835e-01   1.4916557e+00   9.8052220e-01  -5.7249001e-01   2.1784896e-01   9.1922105e-01   9.3663752e-01  -1.4110084e-01   0.0000000e+00   0.0000000e+00   0.0000000e+00   0.0000000e+00   0.0000000e+00   0.0000000e+00   0.0000000e+00   0.0000000e+00   0.0000000e+00   0.0000000e+00  -3.0052273e-01   0.0000000e+00   0.0000000e+00   0.0000000e+00  -3.0052273e-01   0.0000000e+00  -2.7459945e-01  -2.0143575e-01  -9.3040384e-02   0.0000000e+00   0.0000000e+00  -1.4025475e+00   1.5022007e+00   1.0840462e+00   3.3408118e-01  -8.7010155e-01  -9.1258996e-01  -7.7810461e-01  -3.6166021e-01   7.3553224e-01  -6.4230967e-01  -7.8520316e-01  -6.8622639e-02   1.5643697e+00  -1.0427678e+00   8.5365389e-01  -8.5204614e-01   1.8094918e+00   1.4868930e-01  -6.6698600e-01  -1.1991287e+00  -3.1946034e-02  -2.3597111e-01   0.0000000e+00   1.3323807e+00  -8.9495367e-02   8.5217620e-02   2.7613995e-01   3.3230047e-02  -3.0052273e-01  -1.5354018e-01  -3.2066863e-01  -3.2746077e-01   1.3349407e+00   0.0000000e+00   0.0000000e+00   2.6519630e+00  -1.1381364e+00   3.6042916e-01   1.7289599e+00   2.9226995e-02  -1.3804738e-01  -2.6440145e-02   5.9375530e-02
   1.5327839e+00   2.0904022e+00   0.0000000e+00   0.0000000e+00   2.0904022e+00   0.0000000e+00   2.8503286e-01   0.0000000e+00   1.2527241e+00  -1.5321658e-01   1.4545779e+00  -7.0481465e-01   1.8648304e+00   1.7768534e+00   1.6394654e+00   5.0310345e-01   0.0000000e+00  -1.0770876e-01   1.8293595e+00  -2.0260727e-01   1.2291782e+00   7.2687645e-01  -4.7946330e-02   1.1011945e-01   1.3832662e+00   0.0000000e+00  -6.6333529e-01  -7.3131277e-01   1.3069772e+00   1.5444077e+00   4.6862134e-01   1.1139499e+00   1.4876441e+00   1.8172569e+00   1.8658643e+00   1.4873178e+00   3.8371216e-01   1.0927643e+00  -6.7884604e-02   0.0000000e+00   0.0000000e+00   1.7971772e+00   1.6258073e+00   1.6440264e+00   1.7524722e+00   1.9244715e+00   1.3009833e+00   1.1930145e+00   1.3801522e+00   0.0000000e+00   0.0000000e+00   1.5705487e-01   2.3113335e-01   1.2544701e+00   0.0000000e+00  -2.0922168e-01  -5.8293914e-01   6.5613994e-04  -2.9138398e-01  -4.0330012e-01   1.4893466e+00   1.3938330e+00   1.3364753e+00   1.9566694e-01  -2.9057353e-01   0.0000000e+00   0.0000000e+00   0.0000000e+00   0.0000000e+00   0.0000000e+00   0.0000000e+00  -1.5321658e-01   0.0000000e+00   1.8127646e+00   2.0708260e+00   1.8149872e+00   1.5345558e+00   1.8200234e+00   1.5755710e+00   1.4289378e+00   1.7081631e+00   1.7045723e+00   0.0000000e+00   0.0000000e+00   1.6902272e+00  -1.7318592e+00  -9.1805391e-01  -1.1528299e+00   1.8757434e+00  -5.2901076e-01   1.1464614e+00   1.2737195e+00   2.0328604e+00   1.7639816e-01  -4.6778687e-01  -9.9794575e-01  -5.7439128e-01  -8.2612692e-01   1.9871844e+00  -1.0857395e+00   9.7019185e-01   6.4619857e-02  -2.7192098e-02  -1.7232682e+00  -8.0777457e-01   2.7192395e-02   1.7232682e+00   7.9354868e-01   1.6790795e+00  -7.0165967e-01  -4.0947836e-01   6.3649191e-01   2.3592452e+00   1.2989499e+00  -5.0694130e-01  -5.4492972e-01   2.1230182e+00   0.0000000e+00   0.0000000e+00   0.0000000e+00   0.0000000e+00   0.0000000e+00   0.0000000e+00   0.0000000e+00   0.0000000e+00   0.0000000e+00   0.0000000e+00   1.7678630e+00   0.0000000e+00   0.0000000e+00   0.0000000e+00   1.7678630e+00   0.0000000e+00   1.3960406e+00  -2.0143575e-01   1.2533165e+00   0.0000000e+00   0.0000000e+00   1.6062006e+00   1.0979370e+00  -3.7234021e-01   1.5047783e+00   1.2224134e+00  -7.2520135e-01   5.5811816e-01  -3.6166021e-01   5.3303657e-01   1.1408199e-01   1.0311229e+00   1.6602418e+00  -2.8963391e-01   1.8715479e+00  -2.1510968e-01   1.8586180e+00  -9.0412265e-01   1.4868930e-01   2.2252247e+00   3.1214534e-01   3.6463658e-01   2.1855959e+00   0.0000000e+00   5.1806673e-01  -1.2810499e+00   1.4930825e+00   9.3778195e-01   1.5335949e+00   1.7678630e+00   1.8178933e+00   1.8825517e+00   1.9829008e+00  -1.9726763e-01   0.0000000e+00   0.0000000e+00  -8.8971572e-01   1.8425615e+00   1.6194071e+00  -4.2712244e-01   1.7264454e+00   2.2785084e+00   1.5922843e+00   1.7425717e+00
  -4.6774435e-01  -4.8431513e-01   0.0000000e+00   0.0000000e+00  -4.8431513e-01   0.0000000e+00   2.8503286e-01   0.0000000e+00   5.0827739e-01  -1.5321658e-01  -6.1379220e-01   2.4146428e-01  -3.5199902e-01  -8.1292532e-01  -3.1446758e-01   5.9254820e-01   0.0000000e+00  -1.0770876e-01  -6.1711485e-01  -2.0260727e-01  -6.1458910e-01  -7.6069349e-01  -4.7946330e-02   9.3601529e-01  -2.5779052e-01   0.0000000e+00   1.0542293e+00  -9.1612402e-01  -4.3674604e-01  -6.6697264e-01  -6.6542759e-01   6.2865375e-01  -5.7353765e-01  -5.1462143e-01  -2.9969325e-01  -4.9122422e-01  -3.7506617e-01  -8.6261406e-01  -6.7884604e-02   0.0000000e+00   0.0000000e+00  -3.7502847e-01  -4.1787844e-01  -7.9536966e-01  -6.8722554e-01  -3.7174373e-01  -6.9072123e-02  -6.8176330e-01  -5.1532785e-01   0.0000000e+00   0.0000000e+00   6.7460386e-01   4.4040850e-01  -5.3104565e-02   0.0000000e+00   1.4304199e+00   8.3130438e-01   2.8234936e-01   1.5317766e+00  -4.0330012e-01  -8.7834733e-02  -1.3786654e+00   4.1401874e-01  -1.1681057e+00   1.5216803e+00   0.0000000e+00   0.0000000e+00   0.0000000e+00   0.0000000e+00   0.0000000e+00   0.0000000e+00  -1.5321658e-01   0.0000000e+00  -4.4631395e-01  -6.3453671e-01  -5.2410313e-01  -4.4563131e-01  -6.2685559e-01  -5.1873526e-01  -6.4724329e-01  -1.1567372e+00  -3.3637653e-01   0.0000000e+00   0.0000000e+00  -2.0634873e-01   1.7090706e-01  -3.8278229e-02  -2.4156958e-01   5.7629402e-01  -3.1942331e-01  -1.0218563e+00   7.4688784e-01  -7.1158108e-01   3.6894507e-01  -4.6778687e-01  -9.9794575e-01   1.2095721e+00  -8.2612692e-01  -7.0805450e-01   1.4997192e+00  -2.8132286e-01  -4.2755736e-01  -4.7635011e-01  -2.7792387e-01   1.3368159e+00   4.7634999e-01   2.7792386e-01  -5.0167368e-01  -5.7953885e-01  -5.6210153e-01   1.0702372e+00   2.2250514e-01  -2.0457643e-01  -5.6534195e-01   9.1922105e-01   9.3663752e-01   6.5695218e-02   0.0000000e+00   0.0000000e+00   0.0000000e+00   0.0000000e+00   0.0000000e+00   0.0000000e+00   0.0000000e+00   0.0000000e+00   0.0000000e+00   0.0000000e+00  -4.2262052e-01   0.0000000e+00   0.0000000e+00   0.0000000e+00  -4.2262052e-01   0.0000000e+00  -2.7459945e-01  -2.0143575e-01   4.6377160e-01   0.0000000e+00   0.0000000e+00  -9.3558271e-01  -1.2885988e-01   1.5199642e+00   3.3408118e-01  -8.7010155e-01  -1.0999786e+00  -8.5928609e-01  -3.6166021e-01   7.5048110e-01  -6.4230967e-01  -9.2110473e-01  -2.9931309e-01   8.3951767e-01  -6.0714643e-01  -1.1379687e+00  -1.2960865e+00   1.8774147e+00   5.1111961e-01  -8.5217290e-01  -1.1991287e+00   8.2665690e-01  -1.0428759e+00   0.0000000e+00   6.4662743e-01   1.9900172e-01  -1.7460916e-01   3.1565793e-01  -2.7874637e-01  -4.2262052e-01  -3.9773739e-01  -5.0986007e-01  -4.9586332e-01   9.8189981e-01   0.0000000e+00   0.0000000e+00   1.5694282e+00  -1.1040231e+00   7.9450790e-01   1.0113314e+00  -2.8127707e-01  -3.7986859e-01  -3.6722423e-01  -2.3083071e-01
  -4.6526849e-01  -5.1161216e-01   0.0000000e+00   0.0000000e+00  -5.1161216e-01   0.0000000e+00   9.0809463e-01   0.0000000e+00  -2.3616929e-01  -1.5321658e-01  -4.3393393e-01   1.1877432e+00  -1.9365406e-01  -1.0483598e+00  -3.3323662e-01   1.4564668e-01   0.0000000e+00  -1.0770876e-01  -3.9470809e-01  -2.0260727e-01  -6.1458910e-01  -5.9540794e-01  -4.7946330e-02   1.1011945e-01   8.3624731e-01   0.0000000e+00  -6.6333529e-01  -2.9043140e-01  -4.6402475e-01  -2.2469657e-01  -1.2805144e-01  -3.4193855e-01  -4.0177250e-01   6.5131774e-01  -1.5532275e-01  -4.9122422e-01  -4.8045197e-01  -3.7376946e-01  -6.7884604e-02   0.0000000e+00   0.0000000e+00  -2.3157811e-01  -4.1370814e-01  -4.5516708e-01  -4.4906289e-01  -1.7999434e-01  -5.9707161e-01  -8.6949779e-01  -8.4216368e-01   0.0000000e+00   0.0000000e+00  -1.5354518e-02   1.8013856e-01  -4.8896278e-01   0.0000000e+00  -6.7543957e-01  -6.6243195e-01   3.3467968e-01  -6.8537811e-01  -4.0330012e-01  -6.1944823e-01   8.8052222e-01  -8.0814774e-02   1.7946188e-01  -6.9028763e-01   0.0000000e+00   0.0000000e+00   0.0000000e+00   0.0000000e+00   0.0000000e+00   0.0000000e+00  -1.5321658e-01   0.0000000e+00  -2.6597902e-01  -2.1394202e-01  -1.3838519e-01  -4.0476629e-01  -3.5496652e-01  -2.7451482e-01  -4.9645553e-01  -4.9560625e-01  -4.3289340e-01   0.0000000e+00   0.0000000e+00   3.6359358e-01  -4.0089551e-01  -2.5090393e-01  -4.8110732e-01  -8.3083967e-01   5.2050723e-02   9.0177634e-01   1.1022091e+00  -7.1158108e-01  -9.9116348e-01   7.0952575e-01  -9.9794575e-01  -5.7439128e-01   5.8627831e-01   4.9663281e-01  -1.0857395e+00   7.3269577e-01  -4.2755736e-01   7.8019579e-01  -9.5662623e-01  -6.0797855e-01  -7.8019592e-01   9.5662584e-01  -6.4913695e-01   2.8636151e-02  -1.1497167e+00  -6.7713012e-01  -8.2861297e-01   1.9494703e-01  -6.7426823e-01  -8.8725172e-01  -9.1532116e-01  -3.3931251e-01   0.0000000e+00   0.0000000e+00   0.0000000e+00   0.0000000e+00   0.0000000e+00   0.0000000e+00   0.0000000e+00   0.0000000e+00   0.0000000e+00   0.0000000e+00  -3.2592239e-01   0.0000000e+00   0.0000000e+00   0.0000000e+00  -3.2592239e-01   0.0000000e+00  -2.7459945e-01  -2.0143575e-01  -1.0690328e-01   0.0000000e+00   0.0000000e+00  -5.6315860e-01   5.9985953e-01  -3.7234021e-01  -1.2459124e+00   1.3838247e+00   6.7847252e-01   5.5811816e-01  -3.6166021e-01  -6.4116607e-01  -6.4230967e-01  -8.1676804e-01  -3.8503022e-01  -6.2377265e-01   9.1751856e-01   1.7983615e-01   1.0749869e+00  -9.0412265e-01  -9.4239024e-01   7.4642115e-01  -5.3314949e-01   2.5266812e-01  -7.3141106e-01   0.0000000e+00   5.7013811e-01   5.1003411e-02  -4.2890899e-02  -2.0116834e-01  -6.1575295e-02  -3.2592239e-01  -3.3942754e-01  -2.7767057e-01  -3.0863711e-01  -8.0476002e-01   0.0000000e+00   0.0000000e+00  -8.8971572e-01  -7.5019154e-01   1.3236711e+00   7.8657840e-02  -2.9298332e-01  -3.6993073e-01  -3.6722423e-01  -1.7278947e-01
   1.5869229e-01   1.5597286e-01   0.0000000e+00   0.0000000e+00   1.5597286e-01   0.0000000e+00   1.5311564e+00   0.0000000e+00  -2.3616929e-01  -1.5321658e-01   1.0564089e-01   2.4146428e-01   2.8138081e-01  -5.7749089e-01   4.6053002e-01   7.5305839e-01   0.0000000e+00  -1.0770876e-01  -1.7230133e-01  -2.0260727e-01  -6.1458910e-01  -9.9551296e-02  -4.7946330e-02   9.3601529e-01   8.3624731e-01   0.0000000e+00   1.0542293e+00  -4.7710206e-01   2.9900091e-01   2.1757949e-01   1.2139374e-01  -3.4193855e-01   1.1352294e-01   6.5131774e-01   2.7778876e-01   3.0019258e-01   2.0860960e-01   2.1284406e-01  -6.7884604e-02   0.0000000e+00   0.0000000e+00   2.9193034e-01   2.8071679e-01  -2.2673852e-01  -2.0478091e-01   2.6255770e-01   4.7745003e-01  -2.2743237e-01  -1.9082127e-01   0.0000000e+00   0.0000000e+00   9.9174083e-01   7.5579462e-01   3.8275366e-01   0.0000000e+00   1.8144350e+00   1.8836376e+00  -1.6011247e-01   1.7447766e+00  -4.0330012e-01  -9.3598547e-01  -7.3998549e-01   4.7516437e-01   5.7520324e-01   1.7431288e+00   0.0000000e+00   0.0000000e+00   0.0000000e+00   0.0000000e+00   0.0000000e+00   0.0000000e+00  -1.5321658e-01   0.0000000e+00   2.7666280e-01   2.7680875e-02  -4.7950688e-02   4.5904789e-01   2.1956494e-01   1.2485360e-01   3.3338424e-01  -1.3990105e+00   2.1680690e-01   0.0000000e+00   0.0000000e+00   4.4623988e-01  -4.8381156e-01  -4.4899993e-01  -4.1260754e-01  -1.4299724e-01  -2.4171882e-01  -4.3463939e-01   1.6314691e+00  -7.1158108e-01   3.6894507e-01  -4.6778687e-01  -5.4275025e-01   1.2095721e+00   3.0710006e-01  -3.5242299e-01   1.5128178e+00  -2.8132286e-01   6.4619857e-02  -2.5868292e-01   1.4609881e-01   1.0893864e+00   2.5868335e-01  -1.4609882e-01  -6.1041437e-01   1.2485025e-01   4.6862819e-01   1.2158104e+00   3.0402536e-01   4.2973157e-02  -5.6534195e-01  -6.7472542e-01  -7.0954781e-01   6.2579045e-01   0.0000000e+00   0.0000000e+00   0.0000000e+00   0.0000000e+00   0.0000000e+00   0.0000000e+00   0.0000000e+00   0.0000000e+00   0.0000000e+00   0.0000000e+00   2.4033410e-01   0.0000000e+00   0.0000000e+00   0.0000000e+00   2.4033410e-01   0.0000000e+00   5.6072056e-01  -2.0143575e-01   6.5810723e-01   0.0000000e+00   0.0000000e+00  -1.4590512e+00  -1.2885988e-01   1.5469490e+00   1.4849639e+00  -1.1258582e-01  -9.1258996e-01   7.5400075e-01  -3.6166021e-01   2.7346149e-01   1.6660919e-01  -1.3939827e+00   2.0566493e-01   1.5144439e+00  -1.9912593e-01  -1.1379687e+00  -1.0580442e+00   1.6682129e+00   1.6510573e-01   5.5865028e-02  -3.0163772e-01   9.5846683e-01  -6.7986354e-01   0.0000000e+00   1.4082813e+00  -3.5021578e-01   3.3136154e-01   5.7779356e-01   3.0327612e-01   2.4033410e-01   1.8152990e-01   5.5994341e-02   1.1258351e-01   1.5814260e+00   0.0000000e+00   0.0000000e+00   1.5694282e+00  -5.0877915e-01   7.3556472e-01   1.5104789e+00   3.8442744e-01   2.2192392e-01   3.9953997e-01   3.4958178e-01
  -4.0380723e-01  -4.4654046e-01   0.0000000e+00   0.0000000e+00  -4.4654046e-01   0.0000000e+00   2.8503286e-01   0.0000000e+00   1.0045752e+00  -1.5321658e-01  -6.1379220e-01   2.4146428e-01  -1.9365406e-01  -8.1292532e-01  -2.8500778e-01   6.6317879e-01   0.0000000e+00  -1.0770876e-01  -3.9470809e-01  -2.0260727e-01  -6.1458910e-01  -9.2597904e-01  -4.7946330e-02   1.1011945e-01   2.8922839e-01   0.0000000e+00   1.0542293e+00  -6.6804731e-01  -5.7352289e-01  -6.6697264e-01  -7.7660900e-01   8.7130182e-01  -5.7353765e-01  -5.1462143e-01  -1.5532275e-01  -4.9122422e-01  -4.8045197e-01  -9.6038298e-01  -6.7884604e-02   0.0000000e+00   0.0000000e+00  -2.2009531e-01  -3.2327284e-01  -6.6618978e-01  -5.0153228e-01  -1.9979975e-01  -1.2651595e-02  -3.5565828e-01  -9.6438052e-02   0.0000000e+00   0.0000000e+00   7.2829702e-01   5.0721184e-01  -5.3104565e-02   0.0000000e+00   1.4924261e+00   8.4044965e-01   1.0386566e+00   1.5931236e+00  -4.0330012e-01  -1.4520649e-01  -1.3268330e+00   5.1728235e-01  -1.3386839e+00   1.5673853e+00   0.0000000e+00   0.0000000e+00   0.0000000e+00   0.0000000e+00   0.0000000e+00   0.0000000e+00  -1.5321658e-01   0.0000000e+00  -2.6597902e-01  -3.8669217e-01  -3.8035041e-01  -2.7782362e-01  -3.9207525e-01  -3.8369044e-01  -4.3072400e-01  -1.2732826e+00  -2.0200994e-01   0.0000000e+00   0.0000000e+00  -1.9287632e-02  -1.6764596e-02  -1.6130431e-01   6.3781961e-01   6.3031221e-01  -7.5155347e-01  -1.0218563e+00  -3.6478662e-01  -7.1158108e-01   1.4485104e+00   5.6873265e-01  -5.4275025e-01   1.2095721e+00  -8.2612692e-01  -3.5242299e-01   1.1610493e+00  -2.8132286e-01   6.4619857e-02  -1.2635721e+00   2.3052652e-01   1.1208606e+00   1.2635718e+00  -2.3052652e-01   9.2464614e-01  -8.5892838e-01  -2.4350662e-02   9.0032894e-01   9.2202895e-01  -4.1532389e-01   6.2689805e-01   9.1922105e-01   9.3663752e-01  -2.9361581e-01   0.0000000e+00   0.0000000e+00   0.0000000e+00   0.0000000e+00   0.0000000e+00   0.0000000e+00   0.0000000e+00   0.0000000e+00   0.0000000e+00   0.0000000e+00  -3.7514754e-01   0.0000000e+00   0.0000000e+00   0.0000000e+00  -3.7514754e-01   0.0000000e+00  -2.7459945e-01  -2.0143575e-01  -1.8749620e-01   0.0000000e+00   0.0000000e+00  -4.5552200e-01  -1.2885988e-01   1.4602118e+00  -9.0193489e-01  -8.7010155e-01   4.6585850e-01  -5.7931104e-01  -3.6166021e-01   1.2980191e+00  -6.4230967e-01  -1.3832354e+00  -2.3930022e-01   1.1283182e+00  -6.5142269e-01  -1.1379687e+00  -1.0900884e+00   2.0701633e+00   5.5019680e-01  -8.5217290e-01  -1.1991287e+00  -1.9913096e-02  -4.9087696e-01   0.0000000e+00   8.8815595e-01   5.1003411e-02  -4.2890899e-02   2.7004775e-01  -1.1793019e-01  -3.7514754e-01  -2.4696603e-01  -3.5678699e-01  -4.3735990e-01   9.8189981e-01   0.0000000e+00   0.0000000e+00   1.5694282e+00  -1.2382666e+00   1.5458056e+00   1.0113314e+00  -1.3722108e-01  -2.7386477e-01  -1.9683219e-01  -1.1474822e-01
   1.7074983e-01   4.9685047e-04   0.0000000e+00   0.0000000e+00   4.9685047e-04   0.0000000e+00  -9.6109069e-01   0.0000000e+00  -2.3616929e-01   6.5117048e+00   2.8549917e-01  -7.0481465e-01  -1.9365406e-01   1.2881240e-01  -2.5602424e-01  -1.0545745e+00   0.0000000e+00  -1.0770876e-01   2.7251219e-01  -2.0260727e-01  -6.1458910e-01   7.2687645e-01  -4.7946330e-02  -7.1577640e-01  -2.5779052e-01   0.0000000e+00  -6.6333529e-01   4.3250856e-01   2.2241432e-01   2.1757949e-01   6.6874769e-01  -3.4193855e-01   1.9940552e-01   6.5131774e-01  -2.9969325e-01   6.9590097e-01   1.2508881e+00   3.1061298e-01  -6.7884604e-02   0.0000000e+00   0.0000000e+00  -1.3897203e-01  -1.6529864e-02   4.7977596e-01   4.6335699e-01  -1.8586224e-01  -2.6534825e-01   2.4099840e-01   2.1314474e-01   0.0000000e+00   0.0000000e+00  -1.2089254e+00  -1.1937416e+00   8.1861188e-01   0.0000000e+00  -4.6098911e-01  -7.6050944e-01  -2.8956395e-01  -3.9036671e-01   3.1054109e+00  -3.6193278e+00  -2.7422363e-01   6.6527034e-02  -4.6554277e-02  -3.8335442e-01   0.0000000e+00   0.0000000e+00   0.0000000e+00   0.0000000e+00   0.0000000e+00   0.0000000e+00   6.5117048e+00   0.0000000e+00   1.4861790e-02   3.7066182e-01   5.7590778e-01  -1.5279297e-01   1.7696731e-01   3.6556186e-01   1.4403302e-01   2.7359384e-01   4.1568745e-02   0.0000000e+00   0.0000000e+00   8.9687819e-01   6.3508976e-01  -9.4397693e-02   2.7167236e-01  -5.7530339e-02   5.2050723e-02  -1.2214687e+00   3.9659786e-01  -7.1158108e-01   4.4270851e+00   2.2456282e+00  -2.3961104e-02  -5.7439128e-01  -8.2612692e-01  -7.0805450e-01  -7.4706961e-01   1.2430766e+00  -4.2755736e-01  -2.1941000e+00  -9.5763498e-01  -1.4891364e-01   2.1940996e+00   9.5763496e-01   3.5540890e+00  -8.2200997e-01  -7.9520654e-01  -8.5803291e-02   2.1199941e+00   5.8060338e-01   3.2527008e+00   9.1922105e-01   9.3663752e-01   1.3584356e-01   0.0000000e+00   0.0000000e+00   0.0000000e+00   0.0000000e+00   0.0000000e+00   0.0000000e+00   0.0000000e+00   0.0000000e+00   0.0000000e+00   0.0000000e+00   1.6592080e-01   0.0000000e+00   0.0000000e+00   0.0000000e+00   1.6592080e-01   0.0000000e+00   5.6072056e-01  -2.0143575e-01   6.8762311e-01   0.0000000e+00   0.0000000e+00  -6.1799221e-01  -6.4422043e-01  -9.0656031e-01   7.6613468e-01  -8.7010155e-01   9.3793382e-01   6.9268380e-01  -3.6166021e-01   6.5534902e-01  -6.4230967e-01   2.0735413e-01  -1.1371045e-01   4.9290614e-01  -1.0427678e+00   1.5974803e-02  -5.2244919e-01  -6.2156434e-01   5.1995923e-01  -5.5520151e-01   1.2096362e+00   1.1069402e+00  -1.1316311e+00   0.0000000e+00  -7.5959422e-01  -7.1659771e-02  -1.7460916e-01   5.0157816e-01  -1.0433621e-01   1.6592080e-01   1.4626038e-02   9.2112708e-02   1.3755917e-01  -9.8678044e-02   0.0000000e+00   0.0000000e+00  -3.4844838e-01   5.1472447e-01  -2.4987555e-01  -6.3897094e-01  -3.1413428e-01  -2.2969651e-01  -3.6722423e-01  -4.0495446e-01
   1.1599974e+00   7.5957210e-01   0.0000000e+00   0.0000000e+00   7.5957210e-01   0.0000000e+00  -3.3802892e-01   0.0000000e+00   1.1979602e-02  -1.5321658e-01   1.2747197e+00  -7.0481465e-01   4.3972576e-01   1.0705501e+00   2.2229470e-01  -1.6443769e+00   0.0000000e+00  -1.0770876e-01   1.1621392e+00  -2.0260727e-01  -6.1458910e-01   1.8838753e+00  -4.7946330e-02   9.3601529e-01  -1.3518284e+00   0.0000000e+00  -6.6333529e-01  -1.3445166e+00   1.2124736e+00   6.5985555e-01   4.5723191e-01   3.8600567e-01   1.3158790e+00  -5.1462143e-01   5.6652976e-01   3.0019258e-01  -4.9304019e-03   1.3860711e+00  -6.7884604e-02   0.0000000e+00   0.0000000e+00   2.9554738e-01   7.5974934e-01   1.4010081e+00   1.2371265e+00   5.2213260e-01   9.3224711e-01   1.8361799e+00   1.4135747e+00   0.0000000e+00   0.0000000e+00  -1.3657810e+00  -1.4864920e+00   1.2544701e+00   0.0000000e+00  -6.9510715e-01  -6.4470266e-01  -2.5970559e-01  -6.1443260e-01  -4.0330012e-01   6.2544781e-03   2.2476225e-01  -9.7498492e-01   3.3809967e-01  -6.0738527e-01   0.0000000e+00   0.0000000e+00   0.0000000e+00   0.0000000e+00   0.0000000e+00   0.0000000e+00  -1.5321658e-01   0.0000000e+00   1.8965343e-01   2.7943563e-01  -1.6166298e-02   2.4218425e-01   3.3634515e-01   4.4433169e-02   1.5040250e-01   1.7710272e+00   8.4298933e-01   0.0000000e+00   0.0000000e+00  -5.1094859e-01   4.7650112e-01  -6.9681131e-01   4.2193581e-01  -1.1154829e-01   1.9279590e+00   1.3684123e+00  -9.2775826e-01  -7.1158108e-01  -9.9116348e-01  -4.6778687e-01   9.5002317e-01  -5.7439128e-01   1.0209822e+00  -7.0805450e-01  -7.4706961e-01  -1.5682262e+00   6.4619857e-02   1.8806242e+00  -5.9320503e-01  -1.6033303e+00  -1.8806239e+00   5.9320465e-01  -1.4365350e+00   1.4749523e+00  -7.7681594e-02  -1.5361088e+00  -1.7498861e+00   6.9156090e-01  -1.3347730e+00  -5.0694130e-01  -5.4492972e-01   7.9552509e-01   0.0000000e+00   0.0000000e+00   0.0000000e+00   0.0000000e+00   0.0000000e+00   0.0000000e+00   0.0000000e+00   0.0000000e+00   0.0000000e+00   0.0000000e+00   5.7354764e-01   0.0000000e+00   0.0000000e+00   0.0000000e+00   5.7354764e-01   0.0000000e+00   1.3960406e+00  -2.0143575e-01   1.0954177e+00   0.0000000e+00   0.0000000e+00   1.5889406e+00  -1.0476646e+00  -5.5628819e-01  -9.1084899e-01   4.6489769e-01  -7.7565212e-01  -3.4931037e-01  -3.6166021e-01   2.7074325e-01   2.5933658e+00   8.1164225e-01   9.8770347e-01  -1.3486248e+00  -2.7784868e-01   5.2742867e-01  -8.9046177e-03  -4.8571901e-01   1.3824675e+00   4.4944977e-01   3.2302223e-01   1.0464915e+00   1.8103480e-01   0.0000000e+00  -9.1080714e-01  -3.7004822e-01   5.6519352e-01   8.5327082e-01   4.3724924e-01   5.7354764e-01   7.4286912e-01   7.9556090e-01   7.1880234e-01  -9.4709953e-01   0.0000000e+00   0.0000000e+00  -8.8971572e-01   1.2138156e+00  -7.0938973e-01  -8.9574337e-01   2.5251049e-01   4.4221310e-01   3.9953997e-01   5.2370552e-01
   7.6284111e-01   6.7993907e-01   0.0000000e+00   0.0000000e+00   6.7993907e-01   0.0000000e+00   9.0809463e-01   0.0000000e+00  -2.3616929e-01  -1.5321658e-01   7.3514485e-01   2.4146428e-01   5.9807072e-01   3.6424683e-01   7.8623601e-01   2.0171515e-01   0.0000000e+00  -1.0770876e-01   4.9491895e-01  -2.0260727e-01  -6.1458910e-01   7.2687645e-01  -4.7946330e-02   1.1011945e-01   8.3624731e-01   0.0000000e+00   1.0542293e+00  -3.3826634e-01   7.8904421e-01   1.1021316e+00   1.0266972e+00  -3.4193855e-01   7.1470096e-01   6.5131774e-01   5.6652976e-01   1.0916094e+00   9.2040968e-01   8.9722651e-01  -6.7884604e-02   0.0000000e+00   0.0000000e+00   6.0179601e-01   7.2174895e-01   4.6812949e-01   4.7749905e-01   5.9524281e-01   1.0472271e+00   1.0158127e+00   9.7753154e-01   0.0000000e+00   0.0000000e+00   5.3797931e-01   2.4519885e-01   3.8275366e-01   0.0000000e+00   1.8149497e+00   1.9118415e+00  -4.3064380e-02   1.7540164e+00  -4.0330012e-01  -6.1557131e-01  -8.2011867e-01   3.4075990e-01   5.7520332e-01   1.7499489e+00   0.0000000e+00   0.0000000e+00   0.0000000e+00   0.0000000e+00   0.0000000e+00   0.0000000e+00  -1.5321658e-01   0.0000000e+00   6.3959484e-01   5.3488347e-01   4.8729398e-01   9.0640681e-01   8.1369889e-01   7.3223752e-01   9.8813891e-01  -1.3961279e-01   7.2631740e-01   0.0000000e+00   0.0000000e+00   1.2812552e-01  -1.6465889e-01  -2.7100343e-01  -1.4113742e-01   1.7362586e+00  -2.5653768e-02  -3.8375659e-01  -1.0850515e-01  -7.1158108e-01   3.6894507e-01  -4.6778687e-01  -5.4275025e-01   1.2095721e+00   3.0710006e-01  -7.0805450e-01   1.5128178e+00  -2.8132286e-01   6.4619857e-02  -9.6890856e-02  -3.2639977e-01   8.7897487e-01   9.6890457e-02   3.2639976e-01  -6.6660140e-01   5.9109468e-01   3.0175590e-01   1.2158104e+00   3.0402536e-01   5.9892245e-01  -5.6534195e-01  -6.7472542e-01  -7.0954781e-01   8.6961034e-01   0.0000000e+00   0.0000000e+00   0.0000000e+00   0.0000000e+00   0.0000000e+00   0.0000000e+00   0.0000000e+00   0.0000000e+00   0.0000000e+00   0.0000000e+00   6.5626498e-01   0.0000000e+00   0.0000000e+00   0.0000000e+00   6.5626498e-01   0.0000000e+00   5.6072056e-01  -2.0143575e-01   7.4904693e-01   0.0000000e+00   0.0000000e+00  -4.3992463e-01  -1.2885988e-01   1.0188155e+00   1.4849639e+00   6.4492986e-01  -9.1258996e-01  -2.8799345e-01  -3.6166021e-01   6.7437557e-01   9.7552808e-01  -5.4802240e-01   7.2396403e-01   1.5144439e+00  -5.9047102e-01  -1.1379687e+00  -1.0580442e+00   1.6872311e+00   9.2658842e-01   8.5820564e-01  -3.5383395e-01   7.8908975e-01   5.2242394e-02   0.0000000e+00   1.0290726e+00  -5.8707879e-01   5.6519352e-01   6.4674719e-01   5.8023112e-01   6.5626498e-01   6.3881227e-01   5.1177373e-01   5.8351896e-01   1.3269747e+00   0.0000000e+00   0.0000000e+00   1.5694282e+00   2.3304133e-01   7.4666754e-02   1.2986305e+00   6.8446682e-01   5.8796835e-01   5.6993201e-01   5.8174677e-01
   1.3887968e-01   6.0438925e-01   0.0000000e+00   0.0000000e+00   6.0438925e-01   0.0000000e+00   9.0809463e-01   0.0000000e+00  -2.3616929e-01  -1.5321658e-01   1.9557003e-01   2.1340221e+00   1.2303585e-01  -1.0662203e-01  -2.1713396e-02  -4.1986137e-01   0.0000000e+00  -1.0770876e-01   2.7251219e-01  -2.0260727e-01  -6.1458910e-01   2.3101980e-01  -4.7946330e-02  -7.1577640e-01   8.3624731e-01   0.0000000e+00  -6.6333529e-01   1.0328215e+00  -2.0800902e-01   6.5985555e-01   1.0113064e+00  -3.4193855e-01   1.1352294e-01   1.8172569e+00  -1.0952245e-02   1.0916094e+00   1.4706114e+00   1.1507514e-01  -6.7884604e-02   0.0000000e+00   0.0000000e+00   2.0663830e-01   5.5877497e-02   2.5134740e-01   2.8568678e-01   9.8863652e-02  -2.0239105e-01   4.6515264e-01   4.8135011e-01   0.0000000e+00   0.0000000e+00  -7.1441687e-01  -3.8463311e-01  -5.3104565e-02   0.0000000e+00  -6.4003851e-01  -7.5399506e-01   8.7584690e-01  -6.8789738e-01  -4.0330012e-01  -1.4558823e-01   6.3261317e-02   9.5754690e-01  -9.0029794e-01  -7.0386838e-01   0.0000000e+00   0.0000000e+00   0.0000000e+00   0.0000000e+00   0.0000000e+00   0.0000000e+00  -1.5321658e-01   0.0000000e+00   3.8079322e-01   7.1130754e-01   1.2140292e+00   6.7510181e-02   3.7755963e-01   8.2941729e-01   2.6433368e-01  -2.2361025e-02   1.2814175e-01   0.0000000e+00   0.0000000e+00   2.4344747e-02  -6.0539390e-02   1.5588289e-02  -2.9047622e-01   9.9439783e-01  -6.2359864e-01  -1.0915543e+00  -9.2775826e-01   6.6614198e-01   1.0647057e+00   7.0952575e-01   4.3123428e-01  -5.7439128e-01   5.8627831e-01  -7.0805450e-01  -4.0839978e-01   2.2924838e+00   6.4619857e-02  -1.5586894e+00   3.6174871e-01   8.6211092e-01   1.5586898e+00  -3.6174871e-01   1.6246957e+00  -5.3358272e-01   6.3269488e-01   9.4308348e-01   1.5141474e+00  -1.2221546e-01   1.4793288e+00   9.1922105e-01   9.3663752e-01  -1.1877308e-02   0.0000000e+00   0.0000000e+00   0.0000000e+00   0.0000000e+00   0.0000000e+00   0.0000000e+00   0.0000000e+00   0.0000000e+00   0.0000000e+00   0.0000000e+00   1.6624480e-01   0.0000000e+00   0.0000000e+00   0.0000000e+00   1.6624480e-01   0.0000000e+00  -2.7459945e-01  -2.0143575e-01   1.6141232e-01   0.0000000e+00   0.0000000e+00   1.8433822e-01  -1.0476646e+00   3.9226682e-01  -9.8962101e-03   8.0634137e-01   2.2695350e+00  -9.0495254e-01   1.6390347e+00   1.4163554e-01  -6.4230967e-01   4.8769007e-01   1.8247989e-01   8.2593151e-01  -7.8631168e-01   1.7983615e-01   1.3945271e-01   9.3793986e-01  -2.1500401e-01   4.4876775e-01   3.2302223e-01  -1.1636084e+00   2.3726159e+00   0.0000000e+00   5.7749282e-01  -3.3485685e-01   8.5217620e-02   9.7842572e-02   2.2862976e-01   1.6624480e-01   1.3759712e-01   3.1054283e-01   4.2931584e-01   1.3433804e-02   0.0000000e+00   0.0000000e+00   1.9281876e-01  -1.6890374e-01   3.6703645e-01   6.7777886e-01   7.0560595e-03   1.1020488e-02  -1.9683219e-01  -1.1474822e-01
   1.5080474e+00   8.7295043e-01   0.0000000e+00   0.0000000e+00   8.7295043e-01   0.0000000e+00   2.8503286e-01   0.0000000e+00   1.1979602e-02  -1.5321658e-01   1.6344362e+00   1.1877432e+00   9.1476063e-01   1.0705501e+00   8.0270764e-01  -1.1519739e+00   0.0000000e+00  -1.0770876e-01   1.3845460e+00  -2.0260727e-01  -6.1458910e-01   2.0491608e+00  -4.7946330e-02   1.7619111e+00  -8.0480944e-01   0.0000000e+00  -6.6333529e-01  -8.8930433e-01   1.4624818e+00   6.5985555e-01   1.0778742e-01   3.8600567e-01   1.6594093e+00   6.5131774e-01   9.9964127e-01   3.0019258e-01  -2.8884142e-01   1.6793779e+00  -6.7884604e-02   0.0000000e+00   0.0000000e+00   8.6757996e-01   1.2045546e+00   1.6323803e+00   1.4752894e+00   9.1937360e-01   1.1640830e+00   1.6415238e+00   1.2925764e+00   0.0000000e+00   0.0000000e+00  -7.4679849e-01  -1.0679131e+00   8.1861188e-01   0.0000000e+00  -3.0034940e-01  -5.8491471e-01  -4.3424425e-01  -2.4194770e-01  -4.0330012e-01  -1.3849290e+00  -4.6199173e-02  -1.2981798e-02   1.5526162e+00  -2.3238170e-01   0.0000000e+00   0.0000000e+00   0.0000000e+00   0.0000000e+00   0.0000000e+00   0.0000000e+00  -1.5321658e-01   0.0000000e+00   7.2852892e-01   5.2478422e-01   2.1067031e-01   6.5401404e-01   4.8401356e-01   1.8707672e-01   2.7642282e-01   7.5602164e-01   1.2154919e+00   0.0000000e+00   0.0000000e+00   7.5366955e-03  -4.3676477e-02  -1.6434396e-01  -1.5211794e-01   5.2314027e-02   2.1609073e+00   9.9381282e-01  -9.2775826e-01  -7.1158108e-01  -9.9116348e-01   7.0952575e-01   9.5002317e-01  -5.7439128e-01   2.4333875e+00  -7.0805450e-01  -7.4706961e-01  -2.8132286e-01  -4.2755736e-01   1.2042153e+00  -3.4101387e-01  -1.1351764e+00  -1.2042155e+00   3.4101386e-01  -8.1893160e-01   1.6818818e+00   6.4559696e-01  -9.4478205e-01  -9.7849632e-01   9.1833919e-01  -6.7426823e-01   9.1922105e-01   9.3663752e-01   1.1135769e+00   0.0000000e+00   0.0000000e+00   0.0000000e+00   0.0000000e+00   0.0000000e+00   0.0000000e+00   0.0000000e+00   0.0000000e+00   0.0000000e+00   0.0000000e+00   1.0853429e+00   0.0000000e+00   0.0000000e+00   0.0000000e+00   1.0853429e+00   0.0000000e+00   5.6072056e-01  -2.0143575e-01   1.0626406e+00   0.0000000e+00   0.0000000e+00   9.3719842e-01  -1.4042723e+00  -3.1258788e-01   1.9636194e-01   2.0513245e+00  -5.1619093e-01  -9.0495254e-01  -3.6166021e-01   2.7074325e-01   9.7552808e-01   1.5845343e+00   1.4246171e+00  -6.2377265e-01  -5.3430480e-01   2.3475883e+00  -5.8653744e-01  -3.6345816e-01   2.1561863e-01   1.4534191e+00   1.1683169e+00   1.0874256e+00  -2.6321484e-02   0.0000000e+00   1.0297264e-02  -7.1375738e-01   8.9537718e-01   5.9457525e-01   8.4200034e-01   1.0853429e+00   1.1344867e+00   1.0638688e+00   8.9741711e-01  -1.0592114e+00   0.0000000e+00   0.0000000e+00  -8.8971572e-01   1.2283591e+00   1.5927234e-01   2.2475842e-02   7.2946296e-01   8.6015523e-01   1.0811081e+00   1.0460768e+00
  -7.3667731e-01  -8.2974151e-01   0.0000000e+00   0.0000000e+00  -8.2974151e-01   0.0000000e+00   9.0809463e-01   0.0000000e+00  -9.8061597e-01  -1.5321658e-01  -8.8357961e-01   2.4146428e-01  -6.6868893e-01  -1.0483598e+00  -2.9195164e-01   1.3143086e+00   0.0000000e+00  -1.0770876e-01  -1.2843351e+00  -2.0260727e-01  -6.1458910e-01  -9.2597904e-01  -4.7946330e-02   1.1011945e-01   2.8922839e-01   0.0000000e+00   2.7717939e+00  -4.8737482e-01  -2.1846318e-01  -6.6697264e-01  -4.2285025e-01  -8.2723470e-01  -8.3118538e-01  -5.1462143e-01  -5.8843425e-01  -8.8693261e-01  -7.1996534e-01  -5.6930730e-01  -6.7884604e-02   0.0000000e+00   0.0000000e+00  -6.8489415e-01  -5.0371709e-01  -1.2821583e+00  -1.3695052e+00  -6.9689152e-01   5.6766636e-02  -1.3368285e+00  -1.5692909e+00   0.0000000e+00   0.0000000e+00   1.6686007e+00   1.6478812e+00  -4.8896278e-01   0.0000000e+00  -4.5779164e-01   6.2427508e-01  -8.0778419e-01  -6.4614103e-01   1.3510554e+00  -1.1433891e+00  -1.4091199e+00   1.8268529e-01   2.2971896e+00  -6.2780100e-01   0.0000000e+00   0.0000000e+00   0.0000000e+00   0.0000000e+00   0.0000000e+00   0.0000000e+00  -1.5321658e-01   0.0000000e+00  -8.0602323e-01  -1.1167936e+00  -1.1334425e+00  -1.8369387e-01  -5.5207927e-01  -6.2489089e-01  -1.6450440e-01  -1.6723627e+00  -6.5646386e-01   0.0000000e+00   0.0000000e+00  -4.2757021e-02   6.7813945e-03  -4.1839586e-01  -2.5978364e-01  -1.3029615e+00   7.8033480e-01   1.3376224e-01  -9.2775826e-01   9.7217727e-02   1.0664695e+00  -4.6778687e-01  -8.7745283e-01  -5.7439128e-01   1.4554931e-02   1.4100137e-01   1.1610493e+00  -2.8132286e-01  -4.2755736e-01  -1.2617828e+00   3.5249349e-02   1.2154987e+00   1.2617827e+00  -3.5249720e-02   8.3384901e-01  -1.1798826e+00  -5.6183636e-01   7.6650319e-01   7.0303188e-01  -5.8257601e-01   4.1077258e-01  -8.8725172e-01  -9.1532116e-01  -7.9475760e-01   0.0000000e+00   0.0000000e+00   0.0000000e+00   0.0000000e+00   0.0000000e+00   0.0000000e+00   0.0000000e+00   0.0000000e+00   0.0000000e+00   0.0000000e+00  -7.5435753e-01   0.0000000e+00   0.0000000e+00   0.0000000e+00  -7.5435753e-01   0.0000000e+00  -2.7459945e-01  -2.0143575e-01  -8.2950697e-01   0.0000000e+00   0.0000000e+00  -1.6036948e+00   3.4652733e-01   9.9183069e-01   5.4033944e-01  -2.0260190e-01  -9.1258996e-01  -9.0495254e-01  -3.6166021e-01  -1.3693705e+00   1.6660919e-01  -7.4905765e-02  -7.4079392e-01   8.3951767e-01   1.3261126e-02  -3.1667907e-01  -3.6867594e-01  -7.5693699e-01  -9.1839680e-01  -1.4517497e-01  -4.0578860e-01  -3.6961121e-01  -4.3686482e-01   0.0000000e+00   4.2657379e-01   5.2011198e-01  -4.4972791e-01  -3.2330530e-01  -5.5185973e-01  -7.5435753e-01  -7.7869372e-01  -8.6588397e-01  -8.6835672e-01   9.8189981e-01   0.0000000e+00   0.0000000e+00  -1.2054959e-01  -1.0616255e+00  -6.6958364e-01   8.5566448e-01  -3.1434468e-01  -7.7517449e-01  -6.2281230e-01  -4.6299571e-01
  -1.5970526e-01  -2.2676341e-01   0.0000000e+00   0.0000000e+00  -2.2676341e-01   0.0000000e+00   9.0809463e-01   0.0000000e+00  -7.3246708e-01  -1.5321658e-01  -1.6414652e-01   2.4146428e-01  -1.9365406e-01  -3.4205646e-01   3.1831888e-02   3.9498107e-01   0.0000000e+00  -1.0770876e-01  -3.9470809e-01  -2.0260727e-01  -6.1458910e-01  -9.9551296e-02  -4.7946330e-02  -7.1577640e-01   8.3624731e-01   0.0000000e+00   1.0542293e+00  -5.0655880e-01   2.2855623e-01  -2.2469657e-01  -1.2805144e-01  -5.8458663e-01  -1.4412478e-01  -5.1462143e-01  -1.5532275e-01  -4.9122422e-01  -4.8045197e-01   1.1507514e-01  -6.7884604e-02   0.0000000e+00   0.0000000e+00  -1.8435109e-01  -1.0648112e-01  -3.5591841e-01  -4.0732918e-01  -2.2053601e-01   2.2349662e-01  -3.2541610e-01  -3.9119686e-01   0.0000000e+00   0.0000000e+00   5.9067152e-01   5.8952896e-01   3.8275366e-01   0.0000000e+00  -3.9868205e-01   9.9949527e-01  -1.0750938e+00  -6.4173761e-01   1.3510554e+00  -5.9172309e-01  -5.8577868e-01  -1.7156192e-01   1.6302289e+00  -6.1794268e-01   0.0000000e+00   0.0000000e+00   0.0000000e+00   0.0000000e+00   0.0000000e+00   0.0000000e+00  -1.5321658e-01   0.0000000e+00  -2.6597902e-01  -5.4975656e-01  -6.0158165e-01   1.0810101e-01  -1.9306738e-01  -2.7881561e-01   3.6906941e-02  -8.5936961e-01  -2.1220703e-01   0.0000000e+00   0.0000000e+00   1.5170612e-02  -5.1335310e-02  -1.9184476e-01  -2.1942131e-01  -8.8979539e-02  -7.6605246e-01   1.0483671e+00   3.9659786e-01   9.7217727e-02  -6.5898955e-01  -4.6778687e-01  -9.9794575e-01  -5.7439128e-01   1.4554931e-02   1.4100137e-01   8.2237932e-01  -2.8132286e-01   6.4619857e-02  -8.9292944e-02  -6.4183857e-01   7.2254278e-01   8.9292963e-02   6.4183891e-01  -5.3294911e-01  -2.5800957e-01  -7.7806788e-01   5.9659496e-01  -4.2731556e-02   1.0034948e-01  -5.6534195e-01  -6.7472542e-01  -7.0954781e-01  -8.9695696e-02   0.0000000e+00   0.0000000e+00   0.0000000e+00   0.0000000e+00   0.0000000e+00   0.0000000e+00   0.0000000e+00   0.0000000e+00   0.0000000e+00   0.0000000e+00  -2.4829220e-01   0.0000000e+00   0.0000000e+00   0.0000000e+00  -2.4829220e-01   0.0000000e+00   5.6072056e-01  -2.0143575e-01   8.8985119e-02   0.0000000e+00   0.0000000e+00  -1.1975009e+00   8.4460434e-01   4.6369719e-01   5.4033944e-01  -2.0260190e-01  -9.1258996e-01   1.8270806e-01  -3.6166021e-01  -5.2700767e-01   1.6660919e-01  -7.2737357e-01  -2.4782300e-01   8.3951767e-01  -1.2162782e-01  -2.3093943e-01   2.3139503e-02  -6.7590237e-01  -1.7333073e-01  -1.4517497e-01  -3.0163772e-01   5.5889348e-01  -6.8609840e-01   0.0000000e+00   3.1890136e-01   5.1003411e-02  -4.2890899e-02   2.3843977e-01  -1.0834390e-01  -2.4829220e-01  -2.4933506e-01  -2.8111041e-01  -2.4219150e-01   8.3956022e-01   0.0000000e+00   0.0000000e+00  -1.2054959e-01  -4.1836998e-01  -6.6958364e-01   7.3715683e-01  -5.9268294e-02  -3.1140779e-01  -2.6440145e-02  -5.6706967e-02
  -6.7219393e-01  -5.8453142e-01   0.0000000e+00   0.0000000e+00  -5.8453142e-01   0.0000000e+00   9.0809463e-01   0.0000000e+00  -7.3246708e-01  -1.5321658e-01  -7.9365047e-01   2.4146428e-01  -5.1034397e-01  -1.2837942e+00  -1.1604315e-01   1.5211272e+00   0.0000000e+00  -1.0770876e-01  -1.2843351e+00  -2.0260727e-01  -6.1458910e-01  -9.2597904e-01  -4.7946330e-02   1.1011945e-01   8.3624731e-01   0.0000000e+00   2.7717939e+00  -6.1244516e-01  -1.4801850e-01  -2.2469657e-01   1.3900169e-01  -8.2723470e-01  -7.4530280e-01  -5.1462143e-01  -4.4406375e-01  -4.9122422e-01  -2.6348096e-01  -4.7153838e-01  -6.7884604e-02   0.0000000e+00   0.0000000e+00  -5.2996120e-01  -3.8713029e-01  -1.2821583e+00  -1.3695052e+00  -5.3054897e-01   1.3572837e-01  -1.3064745e+00  -1.5186147e+00   0.0000000e+00   0.0000000e+00   1.8432732e+00   1.9430392e+00  -5.3104565e-02   0.0000000e+00  -4.5431522e-01   6.3411423e-01  -4.8196770e-01  -6.4472711e-01   1.3510554e+00  -1.4182598e+00  -1.3201757e+00   1.6063681e-01   2.2971896e+00  -6.3305505e-01   0.0000000e+00   0.0000000e+00   0.0000000e+00   0.0000000e+00   0.0000000e+00   0.0000000e+00  -1.5321658e-01   0.0000000e+00  -6.2633760e-01  -8.7797279e-01  -8.9267832e-01   3.1686174e-02  -2.7038962e-01  -3.4681714e-01   1.4752099e-01  -1.7493534e+00  -5.7629507e-01   0.0000000e+00   0.0000000e+00   2.2239251e-01  -2.5923357e-01  -5.5666054e-01  -2.2473488e-01  -1.7436342e+00  -1.9176123e-02   3.2756445e-01  -9.2775826e-01   1.4749409e+00   1.0664695e+00  -4.6778687e-01  -4.2225733e-01   3.9003838e-01   1.4554931e-02   1.4100137e-01   8.2237932e-01  -2.8132286e-01   7.3270222e-01  -1.9561632e+00   7.1988012e-01   1.1208185e+00   1.9561633e+00  -7.1988048e-01   2.0028574e+00  -1.3138636e+00   2.2849686e-01   7.7825044e-01   1.3698580e+00  -7.8575289e-01   1.4013378e+00   9.1922105e-01   9.3663752e-01  -3.1166331e-01   0.0000000e+00   0.0000000e+00   0.0000000e+00   0.0000000e+00   0.0000000e+00   0.0000000e+00   0.0000000e+00   0.0000000e+00   0.0000000e+00   0.0000000e+00  -5.9103647e-01   0.0000000e+00   0.0000000e+00   0.0000000e+00  -5.9103647e-01   0.0000000e+00  -2.7459945e-01  -2.0143575e-01  -2.1432982e-01   0.0000000e+00   0.0000000e+00  -1.5251193e+00   3.4652733e-01   1.0802770e+00   5.4033944e-01  -2.0260190e-01  -9.1258996e-01  -6.1829938e-01  -3.6166021e-01  -1.2824681e+00   1.6660919e-01  -7.4905765e-02  -7.3191319e-01   1.1352069e+00   7.8799516e-02  -3.1667907e-01  -3.6867594e-01  -7.2161715e-01  -8.5406316e-01  -1.4517497e-01  -4.0578860e-01   2.9071714e-01  -7.0386918e-01   0.0000000e+00   8.1313757e-01   3.5513550e-01  -3.1014490e-01   1.3644054e-02  -4.0501904e-01  -5.9103647e-01  -6.7775538e-01  -7.3688980e-01  -6.3970888e-01   1.2148627e+00   0.0000000e+00   0.0000000e+00  -1.2054959e-01  -1.3650184e+00   9.8174197e-01   1.0496224e+00  -1.3698840e-01  -6.0181408e-01  -7.0800832e-01  -3.4691321e-01
  -9.2974257e-01  -8.1570278e-01   0.0000000e+00   0.0000000e+00  -8.1570278e-01   0.0000000e+00  -9.6109069e-01   0.0000000e+00  -2.3616929e-01  -1.5321658e-01  -7.9365047e-01  -7.0481465e-01  -6.6868893e-01  -5.7749089e-01  -4.6253309e-01   6.5844597e-01   0.0000000e+00  -1.0770876e-01  -8.3952161e-01  -2.0260727e-01   1.2291782e+00  -7.6069349e-01  -4.7946330e-02  -7.1577640e-01  -2.5779052e-01   0.0000000e+00  -6.6333529e-01   1.2284499e+00  -5.7810782e-01  -6.6697264e-01  -2.9019095e-01  -3.4193855e-01  -8.3118538e-01  -1.6805606e+00  -7.3280475e-01  -8.8693261e-01  -6.1218446e-01  -6.6707622e-01  -6.7884604e-02   0.0000000e+00   0.0000000e+00  -5.6802621e-01  -7.3231630e-01  -6.5366476e-01  -7.1550967e-01  -7.2164662e-01  -1.1137478e+00  -1.3144961e+00  -1.3331630e+00   0.0000000e+00   0.0000000e+00   2.2054935e-01   3.7701303e-01  -9.2482101e-01   0.0000000e+00  -6.1754386e-01  -8.1368638e-01   6.3680356e-01  -5.0002300e-01  -4.0330012e-01   1.4803304e+00   1.3758655e+00  -1.2185987e+00  -3.4591888e-01  -5.1163501e-01   0.0000000e+00   0.0000000e+00   0.0000000e+00   0.0000000e+00   0.0000000e+00   0.0000000e+00  -1.5321658e-01   0.0000000e+00  -5.3272790e-01  -6.2757169e-01  -5.8235059e-01  -5.6033400e-01  -6.5623303e-01  -6.0661054e-01  -5.5181315e-01   3.2445006e-01  -9.2820116e-01   0.0000000e+00   0.0000000e+00  -1.6800721e-01   1.3244040e-01  -6.6789086e-01  -3.8714680e-01   5.2314027e-02   1.1477156e+00  -9.8978874e-01   5.6461111e-02   9.0601647e-01  -9.9116348e-01  -4.6778687e-01  -9.9794575e-01  -5.7439128e-01  -8.2612692e-01   4.9663281e-01   3.3372095e-01  -1.0932338e+00  -4.2755736e-01   1.3377281e-01  -1.0303790e+00  -2.5288802e-01  -1.3377321e-01   1.0303786e+00   2.6934508e-02  -4.9839304e-01  -1.4139822e+00  -4.3298238e-01  -3.5693909e-01   1.7439983e-02  -1.7174114e-01   9.1922105e-01   9.3663752e-01  -1.3446153e+00   0.0000000e+00   0.0000000e+00   0.0000000e+00   0.0000000e+00   0.0000000e+00   0.0000000e+00   0.0000000e+00   0.0000000e+00   0.0000000e+00   0.0000000e+00  -5.9601100e-01   0.0000000e+00   0.0000000e+00   0.0000000e+00  -5.9601100e-01   0.0000000e+00  -1.1099195e+00  -2.0143575e-01  -1.5536606e+00   0.0000000e+00   0.0000000e+00   3.6563556e-01   7.4132931e-01  -7.8758750e-01  -3.0101054e-01  -8.7010155e-01  -9.1258996e-01   1.0325788e+00  -3.6166021e-01  -1.4239681e+00  -6.4230967e-01   8.3739174e-01  -9.2935076e-01  -1.3486248e+00   1.1509050e+00  -4.2366964e-02   8.3694467e-01  -7.8186185e-01  -1.6697769e+00  -1.0538017e+00   1.1465631e+00  -1.5562711e+00   1.3466163e-01   0.0000000e+00  -8.9080232e-01   3.7781282e-01  -5.9360547e-01  -7.6737185e-01  -5.0537543e-01  -5.9601100e-01  -7.9944727e-01  -7.7644802e-01  -7.0454485e-01  -1.0592114e+00   0.0000000e+00   0.0000000e+00  -8.8971572e-01  -1.9059221e-01  -2.0588941e-01  -1.1447512e+00  -6.5923609e-01  -8.3590584e-01  -4.5242025e-01  -6.9516071e-01
  -7.9656334e-02   3.8671541e-01   0.0000000e+00   0.0000000e+00   3.8671541e-01   0.0000000e+00   1.5311564e+00   0.0000000e+00  -1.7250626e+00  -1.5321658e-01   1.0564089e-01   1.1877432e+00  -3.5309105e-02  -8.1292532e-01   2.1456902e-02  -1.6381278e-01   0.0000000e+00  -1.0770876e-01  -1.7230133e-01  -2.0260727e-01  -6.1458910e-01   2.3101980e-01  -4.7946330e-02  -7.1577640e-01   1.3832662e+00   0.0000000e+00  -6.6333529e-01  -1.3986667e-01   6.1240482e-02   1.5444077e+00   2.4661783e+00  -1.7978270e+00   2.7640369e-02   2.9831961e+00  -1.5532275e-01   1.4873178e+00   2.1541957e+00   5.0615082e-01  -6.7884604e-02   0.0000000e+00   0.0000000e+00   1.5960921e-02  -1.6934276e-01  -1.4783943e-01  -2.7410595e-01  -2.6562295e-02  -2.0120762e-01   1.5743874e-02  -2.8054501e-01   0.0000000e+00   0.0000000e+00  -1.6918342e-01   1.4705579e-01   8.1861188e-01   0.0000000e+00  -6.1988237e-01  -6.9916229e-01   5.2171356e-01  -7.1002909e-01  -4.0330012e-01  -2.3133923e+00   3.0444140e-01   1.1768681e+00   1.2600740e+00  -7.1869449e-01   0.0000000e+00   0.0000000e+00   0.0000000e+00   0.0000000e+00   0.0000000e+00   0.0000000e+00  -1.5321658e-01   0.0000000e+00   1.9774992e-01   6.4949072e-01   8.9643169e-01   8.3957318e-02   5.0988374e-01   7.3131133e-01   5.1200121e-01  -1.6667121e+00  -1.9267435e-01   0.0000000e+00   0.0000000e+00   6.0610976e-01  -6.4420325e-01  -1.9497958e-01  -6.4864160e-01  -4.4418497e-01  -6.2359864e-01   1.5257738e-01   6.4541957e-01  -1.8328086e-01   1.0647057e+00   7.0952575e-01  -5.4275025e-01  -5.7439128e-01   5.8627831e-01  -7.0805450e-01  -7.4706961e-01   3.5793871e+00   6.4619857e-02  -1.4850409e+00  -2.1015759e-01   1.3753509e+00   1.4850409e+00   2.1015794e-01   1.0327397e+00  -6.3713328e-01  -1.2908438e-01   1.3645020e+00   1.3430695e+00   6.5053655e-02   8.6860481e-01   9.1922105e-01   9.3663752e-01   9.4482781e-01   0.0000000e+00   0.0000000e+00   0.0000000e+00   0.0000000e+00   0.0000000e+00   0.0000000e+00   0.0000000e+00   0.0000000e+00   0.0000000e+00   0.0000000e+00   1.3031047e-03   0.0000000e+00   0.0000000e+00   0.0000000e+00   1.3031047e-03   0.0000000e+00   5.6072056e-01  -2.0143575e-01   1.4894924e+00   0.0000000e+00   0.0000000e+00  -1.9127950e+00  -2.3213456e-01  -4.6384491e-01   1.2261200e+00   2.8088402e+00   2.2695350e+00  -3.4931037e-01  -3.6166021e-01  -1.4239681e+00   9.7552808e-01  -1.3209145e+00  -2.8220410e-01   1.5507838e+00  -7.1347005e-01   1.1756473e+00  -1.9014433e-01  -9.0412265e-01  -5.0292778e-01   2.7878319e+00  -1.3675672e+00   1.5245947e+00  -5.5965319e-02   0.0000000e+00   8.2108095e-01  -2.0652912e-01  -4.2890899e-02   9.7645779e-01   1.5577509e-02   1.3031047e-03  -1.5284080e-01  -3.3441614e-02   1.7584899e-01   6.2092605e-01   0.0000000e+00   0.0000000e+00  -3.4844838e-01  -6.0733169e-01   8.6658434e-01   9.7171014e-01  -8.1882759e-02   1.0046121e-01  -4.5242025e-01  -2.8887196e-01
  -3.6989371e-01  -4.2417610e-01   0.0000000e+00   0.0000000e+00  -4.2417610e-01   0.0000000e+00  -3.3802892e-01   0.0000000e+00   5.0827739e-01  -1.5321658e-01  -5.2386306e-01   1.1877432e+00  -1.9365406e-01  -1.0662203e-01  -5.5739331e-02   9.9616259e-01   0.0000000e+00  -1.0770876e-01  -3.9470809e-01  -2.0260727e-01   3.0729455e-01  -7.6069349e-01  -4.7946330e-02   1.1011945e-01  -2.5779052e-01   0.0000000e+00   1.0542293e+00  -6.8860745e-01  -6.0659307e-01  -6.6697264e-01  -7.7660900e-01   6.2865375e-01  -4.8765508e-01  -5.1462143e-01  -1.5532275e-01  -4.9122422e-01  -4.8045197e-01  -7.6484514e-01  -6.7884604e-02   0.0000000e+00   0.0000000e+00  -1.8435109e-01  -3.0188050e-01  -6.4790468e-01  -5.4326599e-01  -2.3511527e-01   5.0065211e-02  -1.3195944e-01   2.7692943e-02   0.0000000e+00   0.0000000e+00   9.8630258e-01   7.7087226e-01  -5.3104565e-02   0.0000000e+00   1.4369713e+00   8.2206328e-01   8.7692135e-01   1.5478132e+00  -4.0330012e-01  -5.2801722e-01  -1.4080955e+00   3.5031164e-01  -1.1681057e+00   1.5255109e+00   0.0000000e+00   0.0000000e+00   0.0000000e+00   0.0000000e+00   0.0000000e+00   0.0000000e+00  -1.5321658e-01   0.0000000e+00  -2.6597902e-01  -5.4975656e-01  -4.9340608e-01  -2.4516516e-01  -5.1518717e-01  -4.6123652e-01  -5.0812524e-01  -5.3728016e-01  -2.1926544e-01   0.0000000e+00   0.0000000e+00  -2.9642898e-01   2.6128132e-01   3.4595015e-02  -4.2226800e-01   2.9767531e-01  -9.6880614e-02  -3.7075159e-01  -5.9272348e-01  -7.1158108e-01   3.6894507e-01  -4.6778687e-01  -9.9794575e-01   1.2095721e+00  -8.2612692e-01  -7.0805450e-01   2.2094493e+00  -2.8132286e-01  -4.2755736e-01  -9.4114248e-01   1.5852009e-01   2.0990302e+00   9.4114251e-01  -1.5851973e-01  -4.8696849e-01  -8.3645191e-01  -2.1239704e-01   1.7067544e+00   5.7895094e-01  -4.6563723e-01  -5.6534195e-01   9.1922105e-01   9.3663752e-01   9.8052192e-02   0.0000000e+00   0.0000000e+00   0.0000000e+00   0.0000000e+00   0.0000000e+00   0.0000000e+00   0.0000000e+00   0.0000000e+00   0.0000000e+00   0.0000000e+00  -5.0061814e-01   0.0000000e+00   0.0000000e+00   0.0000000e+00  -5.0061814e-01   0.0000000e+00  -2.7459945e-01  -2.0143575e-01   3.4144875e-01   0.0000000e+00   0.0000000e+00  -5.3331023e-01  -1.2885988e-01   9.3207832e-01   1.6759898e+00  -8.7010155e-01  -9.1258996e-01  -3.0364392e-01  -3.6166021e-01   3.7810684e-01  -6.4230967e-01  -1.0083067e+00  -2.0766490e-01   8.3951767e-01  -6.9398123e-01   2.9439976e-01  -1.0580442e+00   1.8964330e+00   1.6510573e-01  -8.5217290e-01  -1.1991287e+00   7.2384256e-01  -9.5924352e-01   0.0000000e+00   5.8690715e-01   5.1003411e-02  -4.2890899e-02   2.8573918e-01  -1.2074670e-01  -5.0061814e-01  -2.9534565e-01  -4.1354443e-01  -4.1481133e-01   7.2744833e-01   0.0000000e+00   0.0000000e+00   2.1106959e+00  -8.2532833e-01  -6.6958364e-01   1.0113314e+00  -9.2801834e-02  -2.7165636e-01  -1.1163617e-01  -5.6706967e-02
[truncated: 860,410 more chars]
