# Supplementary material for: Efficiency of different measures for defining the applicability domain of classification models
Source: J Cheminform. 2017 Aug 3;9:44. doi: 10.1186/s13321-017-0230-2 (PMC5543028; doi:10.1186/s13321-017-0230-2)
Supplement: Supplementary file 5 — Additional file 5. Data sets used in this study. The data are provided in the way they were used for the respective computations. In addition to the data, the indices for the fivefold CV are also provided. [file 13321_2017_230_MOESM5_ESM.zip › Additional_file_5/Data/hERG/hERG_MACCS_raw_X.dat]

   0.0000000e+00   0.0000000e+00   0.0000000e+00   0.0000000e+00   0.0000000e+00   0.0000000e+00   0.0000000e+00   0.0000000e+00   0.0000000e+00   0.0000000e+00   0.0000000e+00   0.0000000e+00   0.0000000e+00   0.0000000e+00   0.0000000e+00   0.0000000e+00   0.0000000e+00   0.0000000e+00   0.0000000e+00   0.0000000e+00   0.0000000e+00   0.0000000e+00   0.0000000e+00   0.0000000e+00   0.0000000e+00   0.0000000e+00   0.0000000e+00   0.0000000e+00   0.0000000e+00   0.0000000e+00   0.0000000e+00   0.0000000e+00   0.0000000e+00   0.0000000e+00   0.0000000e+00   0.0000000e+00   0.0000000e+00   1.0000000e+00   0.0000000e+00   0.0000000e+00   0.0000000e+00   1.0000000e+00   0.0000000e+00   0.0000000e+00   0.0000000e+00   0.0000000e+00   0.0000000e+00   0.0000000e+00   1.0000000e+00   0.0000000e+00   0.0000000e+00   0.0000000e+00   0.0000000e+00   0.0000000e+00   0.0000000e+00   0.0000000e+00   1.0000000e+00   0.0000000e+00   0.0000000e+00   0.0000000e+00   0.0000000e+00   4.0000000e+00   0.0000000e+00   0.0000000e+00   1.0000000e+00   0.0000000e+00   0.0000000e+00   0.0000000e+00   0.0000000e+00   0.0000000e+00   1.0000000e+00   0.0000000e+00   0.0000000e+00   0.0000000e+00   1.0000000e+00   0.0000000e+00   2.0000000e+00   2.0000000e+00   0.0000000e+00   2.0000000e+00   0.0000000e+00   1.0000000e+00   2.0000000e+00   0.0000000e+00   2.0000000e+00   3.0000000e+00   1.0000000e+00   0.0000000e+00   0.0000000e+00   1.0000000e+00   2.0000000e+00   1.0000000e+00   0.0000000e+00   1.0000000e+00   1.0000000e+00   5.0000000e+00   2.0000000e+00   3.0000000e+00   0.0000000e+00   4.0000000e+00   0.0000000e+00   1.0000000e+00   0.0000000e+00   2.0000000e+00   1.2000000e+01   0.0000000e+00   1.0000000e+00   1.0000000e+00   0.0000000e+00   1.0000000e+00   4.0000000e+00   0.0000000e+00   0.0000000e+00   0.0000000e+00   0.0000000e+00   1.0000000e+00   1.0000000e+00   3.0000000e+00   2.0000000e+00   1.0000000e+00   4.0000000e+00   2.0000000e+00   0.0000000e+00   1.0000000e+00   1.0000000e+00   0.0000000e+00   1.0000000e+00   7.0000000e+00   6.0000000e+00   0.0000000e+00   1.0000000e+00   1.0000000e+00   0.0000000e+00   1.0000000e+00   0.0000000e+00   0.0000000e+00   5.0000000e+00   3.0000000e+00   1.0000000e+00   0.0000000e+00   0.0000000e+00   3.0000000e+00   2.0000000e+00   0.0000000e+00   1.0000000e+00   1.0000000e+00   4.0000000e+00   2.0000000e+00   0.0000000e+00   3.0000000e+00   1.0000000e+00   2.0000000e+00   4.0000000e+00   1.0000000e+00   2.0000000e+00   4.0000000e+00   1.0000000e+00   3.0000000e+00   2.0000000e+00   1.0000000e+00   4.0000000e+00   1.0000000e+00   2.2000000e+01   3.0000000e+00   2.5000000e+01   0.0000000e+00
   0.0000000e+00   0.0000000e+00   0.0000000e+00   0.0000000e+00   0.0000000e+00   0.0000000e+00   0.0000000e+00   0.0000000e+00   0.0000000e+00   0.0000000e+00   0.0000000e+00   0.0000000e+00   0.0000000e+00   0.0000000e+00   0.0000000e+00   0.0000000e+00   0.0000000e+00   0.0000000e+00   0.0000000e+00   0.0000000e+00   0.0000000e+00   0.0000000e+00   0.0000000e+00   0.0000000e+00   0.0000000e+00   0.0000000e+00   0.0000000e+00   0.0000000e+00   0.0000000e+00   0.0000000e+00   0.0000000e+00   0.0000000e+00   0.0000000e+00   0.0000000e+00   0.0000000e+00   0.0000000e+00   0.0000000e+00   0.0000000e+00   0.0000000e+00   0.0000000e+00   0.0000000e+00   0.0000000e+00   0.0000000e+00   0.0000000e+00   0.0000000e+00   0.0000000e+00   0.0000000e+00   0.0000000e+00   1.0000000e+00   0.0000000e+00   0.0000000e+00   0.0000000e+00   0.0000000e+00   2.0000000e+00   0.0000000e+00   0.0000000e+00   0.0000000e+00   0.0000000e+00   0.0000000e+00   0.0000000e+00   0.0000000e+00   0.0000000e+00   0.0000000e+00   0.0000000e+00   0.0000000e+00   0.0000000e+00   0.0000000e+00   0.0000000e+00   0.0000000e+00   0.0000000e+00   0.0000000e+00   2.0000000e+00   0.0000000e+00   2.0000000e+00   0.0000000e+00   0.0000000e+00   0.0000000e+00   0.0000000e+00   0.0000000e+00   0.0000000e+00   0.0000000e+00   1.0000000e+00   0.0000000e+00   1.0000000e+00   0.0000000e+00   0.0000000e+00   0.0000000e+00   0.0000000e+00   2.0000000e+00   2.0000000e+00   0.0000000e+00   1.0000000e+00   0.0000000e+00   0.0000000e+00   1.0000000e+00   0.0000000e+00   1.0000000e+00   0.0000000e+00   0.0000000e+00   1.0000000e+00   0.0000000e+00   0.0000000e+00   0.0000000e+00   2.0000000e+00   0.0000000e+00   0.0000000e+00   0.0000000e+00   0.0000000e+00   1.0000000e+00   1.0000000e+00   1.0000000e+00   0.0000000e+00   1.0000000e+00   1.0000000e+00   1.0000000e+00   1.0000000e+00   1.0000000e+00   0.0000000e+00   0.0000000e+00   0.0000000e+00   0.0000000e+00   0.0000000e+00   0.0000000e+00   0.0000000e+00   0.0000000e+00   1.0000000e+00   0.0000000e+00   0.0000000e+00   0.0000000e+00   0.0000000e+00   2.0000000e+00   3.0000000e+00   1.0000000e+00   0.0000000e+00   1.0000000e+00   1.0000000e+00   0.0000000e+00   1.0000000e+00   1.0000000e+00   1.0000000e+00   2.0000000e+00   1.0000000e+00   1.0000000e+00   2.0000000e+00   0.0000000e+00   2.0000000e+00   1.0000000e+00   0.0000000e+00   3.0000000e+00   2.0000000e+00   2.0000000e+00   3.0000000e+00   2.0000000e+00   2.0000000e+00   4.0000000e+00   3.0000000e+00   2.0000000e+00   2.0000000e+00   3.0000000e+00   4.0000000e+00   2.0000000e+00   1.0000000e+00   6.0000000e+00   4.0000000e+00   6.0000000e+00   0.0000000e+00
   0.0000000e+00   0.0000000e+00   0.0000000e+00   0.0000000e+00   0.0000000e+00   0.0000000e+00   0.0000000e+00   0.0000000e+00   0.0000000e+00   0.0000000e+00   0.0000000e+00   0.0000000e+00   0.0000000e+00   0.0000000e+00   0.0000000e+00   0.0000000e+00   0.0000000e+00   0.0000000e+00   0.0000000e+00   0.0000000e+00   0.0000000e+00   0.0000000e+00   0.0000000e+00   0.0000000e+00   0.0000000e+00   0.0000000e+00   0.0000000e+00   0.0000000e+00   0.0000000e+00   0.0000000e+00   0.0000000e+00   0.0000000e+00   0.0000000e+00   0.0000000e+00   0.0000000e+00   0.0000000e+00   0.0000000e+00   0.0000000e+00   0.0000000e+00   0.0000000e+00   0.0000000e+00   0.0000000e+00   0.0000000e+00   0.0000000e+00   0.0000000e+00   0.0000000e+00   0.0000000e+00   0.0000000e+00   0.0000000e+00   0.0000000e+00   0.0000000e+00   0.0000000e+00   0.0000000e+00   0.0000000e+00   0.0000000e+00   0.0000000e+00   0.0000000e+00   0.0000000e+00   0.0000000e+00   0.0000000e+00   0.0000000e+00   0.0000000e+00   0.0000000e+00   0.0000000e+00   0.0000000e+00   0.0000000e+00   0.0000000e+00   0.0000000e+00   0.0000000e+00   0.0000000e+00   0.0000000e+00   0.0000000e+00   0.0000000e+00   0.0000000e+00   0.0000000e+00   0.0000000e+00   0.0000000e+00   0.0000000e+00   0.0000000e+00   0.0000000e+00   0.0000000e+00   0.0000000e+00   0.0000000e+00   0.0000000e+00   0.0000000e+00   0.0000000e+00   0.0000000e+00   0.0000000e+00   0.0000000e+00   0.0000000e+00   0.0000000e+00   1.0000000e+00   0.0000000e+00   0.0000000e+00   0.0000000e+00   0.0000000e+00   0.0000000e+00   0.0000000e+00   0.0000000e+00   0.0000000e+00   0.0000000e+00   0.0000000e+00   0.0000000e+00   0.0000000e+00   0.0000000e+00   0.0000000e+00   0.0000000e+00   0.0000000e+00   0.0000000e+00   1.0000000e+00   0.0000000e+00   0.0000000e+00   1.0000000e+00   0.0000000e+00   0.0000000e+00   0.0000000e+00   1.0000000e+00   0.0000000e+00   0.0000000e+00   0.0000000e+00   0.0000000e+00   0.0000000e+00   0.0000000e+00   0.0000000e+00   0.0000000e+00   0.0000000e+00   0.0000000e+00   0.0000000e+00   0.0000000e+00   0.0000000e+00   1.0000000e+00   0.0000000e+00   1.0000000e+00   0.0000000e+00   1.0000000e+00   0.0000000e+00   0.0000000e+00   0.0000000e+00   1.0000000e+00   0.0000000e+00   0.0000000e+00   0.0000000e+00   1.0000000e+00   0.0000000e+00   0.0000000e+00   0.0000000e+00   0.0000000e+00   0.0000000e+00   0.0000000e+00   0.0000000e+00   1.0000000e+00   1.0000000e+00   0.0000000e+00   1.0000000e+00   0.0000000e+00   2.0000000e+00   1.0000000e+00   1.0000000e+00   1.0000000e+00   1.0000000e+00   1.0000000e+00   1.0000000e+00   6.0000000e+00   2.0000000e+00   6.0000000e+00   0.0000000e+00
   0.0000000e+00   0.0000000e+00   0.0000000e+00   0.0000000e+00   0.0000000e+00   0.0000000e+00   0.0000000e+00   0.0000000e+00   0.0000000e+00   0.0000000e+00   0.0000000e+00   0.0000000e+00   0.0000000e+00   0.0000000e+00   0.0000000e+00   0.0000000e+00   0.0000000e+00   0.0000000e+00   0.0000000e+00   0.0000000e+00   0.0000000e+00   0.0000000e+00   0.0000000e+00   0.0000000e+00   0.0000000e+00   0.0000000e+00   0.0000000e+00   0.0000000e+00   0.0000000e+00   0.0000000e+00   0.0000000e+00   1.0000000e+00   1.0000000e+00   0.0000000e+00   0.0000000e+00   1.0000000e+00   0.0000000e+00   0.0000000e+00   0.0000000e+00   0.0000000e+00   0.0000000e+00   0.0000000e+00   0.0000000e+00   0.0000000e+00   0.0000000e+00   0.0000000e+00   2.0000000e+00   0.0000000e+00   0.0000000e+00   0.0000000e+00   1.0000000e+00   2.0000000e+00   0.0000000e+00   0.0000000e+00   1.0000000e+00   0.0000000e+00   0.0000000e+00   1.0000000e+00   1.0000000e+00   1.0000000e+00   1.0000000e+00   0.0000000e+00   0.0000000e+00   1.0000000e+00   2.0000000e+00   0.0000000e+00   1.0000000e+00   0.0000000e+00   1.0000000e+00   0.0000000e+00   0.0000000e+00   0.0000000e+00   1.0000000e+00   0.0000000e+00   0.0000000e+00   0.0000000e+00   2.0000000e+00   0.0000000e+00   3.0000000e+00   4.0000000e+00   2.0000000e+00   0.0000000e+00   3.0000000e+00   1.0000000e+00   0.0000000e+00   0.0000000e+00   0.0000000e+00   2.0000000e+00   0.0000000e+00   0.0000000e+00   0.0000000e+00   1.0000000e+00   0.0000000e+00   3.0000000e+00   2.0000000e+00   5.0000000e+00   3.0000000e+00   0.0000000e+00   0.0000000e+00   0.0000000e+00   0.0000000e+00   2.0000000e+00   0.0000000e+00   0.0000000e+00   0.0000000e+00   3.0000000e+00   0.0000000e+00   0.0000000e+00   0.0000000e+00   1.0000000e+00   0.0000000e+00   1.0000000e+00   0.0000000e+00   0.0000000e+00   0.0000000e+00   0.0000000e+00   3.0000000e+00   0.0000000e+00   0.0000000e+00   1.0000000e+00   2.0000000e+00   0.0000000e+00   0.0000000e+00   3.0000000e+00   0.0000000e+00   0.0000000e+00   0.0000000e+00   0.0000000e+00   0.0000000e+00   2.0000000e+00   1.0000000e+00   0.0000000e+00   1.0000000e+00   0.0000000e+00   1.0000000e+00   1.0000000e+00   3.0000000e+00   0.0000000e+00   0.0000000e+00   0.0000000e+00   0.0000000e+00   3.0000000e+00   0.0000000e+00   0.0000000e+00   0.0000000e+00   1.0000000e+00   0.0000000e+00   1.0000000e+00   0.0000000e+00   0.0000000e+00   2.0000000e+00   0.0000000e+00   0.0000000e+00   1.0000000e+00   0.0000000e+00   4.0000000e+00   0.0000000e+00   1.0000000e+00   2.0000000e+00   1.0000000e+00   4.0000000e+00   1.0000000e+00   0.0000000e+00   3.0000000e+00   5.0000000e+00   0.0000000e+00
   0.0000000e+00   0.0000000e+00   0.0000000e+00   0.0000000e+00   0.0000000e+00   0.0000000e+00   0.0000000e+00   0.0000000e+00   0.0000000e+00   0.0000000e+00   0.0000000e+00   0.0000000e+00   0.0000000e+00   0.0000000e+00   0.0000000e+00   0.0000000e+00   0.0000000e+00   0.0000000e+00   0.0000000e+00   0.0000000e+00   0.0000000e+00   0.0000000e+00   0.0000000e+00   0.0000000e+00   0.0000000e+00   0.0000000e+00   0.0000000e+00   0.0000000e+00   0.0000000e+00   0.0000000e+00   0.0000000e+00   0.0000000e+00   0.0000000e+00   0.0000000e+00   0.0000000e+00   0.0000000e+00   0.0000000e+00   0.0000000e+00   0.0000000e+00   0.0000000e+00   0.0000000e+00   0.0000000e+00   0.0000000e+00   0.0000000e+00   0.0000000e+00   0.0000000e+00   0.0000000e+00   0.0000000e+00   1.0000000e+00   0.0000000e+00   0.0000000e+00   0.0000000e+00   0.0000000e+00   0.0000000e+00   0.0000000e+00   0.0000000e+00   0.0000000e+00   0.0000000e+00   0.0000000e+00   0.0000000e+00   0.0000000e+00   0.0000000e+00   0.0000000e+00   0.0000000e+00   0.0000000e+00   0.0000000e+00   0.0000000e+00   0.0000000e+00   0.0000000e+00   0.0000000e+00   0.0000000e+00   0.0000000e+00   0.0000000e+00   0.0000000e+00   0.0000000e+00   0.0000000e+00   0.0000000e+00   0.0000000e+00   0.0000000e+00   0.0000000e+00   0.0000000e+00   0.0000000e+00   0.0000000e+00   0.0000000e+00   0.0000000e+00   0.0000000e+00   0.0000000e+00   0.0000000e+00   3.0000000e+00   0.0000000e+00   0.0000000e+00   0.0000000e+00   0.0000000e+00   0.0000000e+00   0.0000000e+00   0.0000000e+00   0.0000000e+00   0.0000000e+00   0.0000000e+00   0.0000000e+00   0.0000000e+00   0.0000000e+00   0.0000000e+00   0.0000000e+00   0.0000000e+00   0.0000000e+00   0.0000000e+00   0.0000000e+00   0.0000000e+00   0.0000000e+00   0.0000000e+00   0.0000000e+00   1.0000000e+00   0.0000000e+00   0.0000000e+00   0.0000000e+00   0.0000000e+00   0.0000000e+00   0.0000000e+00   0.0000000e+00   0.0000000e+00   0.0000000e+00   4.0000000e+00   0.0000000e+00   0.0000000e+00   1.0000000e+00   0.0000000e+00   0.0000000e+00   0.0000000e+00   0.0000000e+00   0.0000000e+00   0.0000000e+00   0.0000000e+00   0.0000000e+00   0.0000000e+00   1.0000000e+00   0.0000000e+00   0.0000000e+00   0.0000000e+00   1.0000000e+00   0.0000000e+00   0.0000000e+00   1.0000000e+00   2.0000000e+00   0.0000000e+00   2.0000000e+00   0.0000000e+00   0.0000000e+00   0.0000000e+00   2.0000000e+00   0.0000000e+00   1.0000000e+00   0.0000000e+00   2.0000000e+00   0.0000000e+00   0.0000000e+00   2.0000000e+00   0.0000000e+00   3.0000000e+00   1.0000000e+00   0.0000000e+00   1.0000000e+00   6.0000000e+00   4.0000000e+00   6.0000000e+00   0.0000000e+00
   0.0000000e+00   0.0000000e+00   0.0000000e+00   0.0000000e+00   0.0000000e+00   0.0000000e+00   0.0000000e+00   0.0000000e+00   0.0000000e+00   0.0000000e+00   0.0000000e+00   0.0000000e+00   0.0000000e+00   0.0000000e+00   0.0000000e+00   0.0000000e+00   0.0000000e+00   0.0000000e+00   0.0000000e+00   0.0000000e+00   0.0000000e+00   0.0000000e+00   0.0000000e+00   0.0000000e+00   0.0000000e+00   0.0000000e+00   0.0000000e+00   0.0000000e+00   0.0000000e+00   0.0000000e+00   0.0000000e+00   0.0000000e+00   0.0000000e+00   0.0000000e+00   0.0000000e+00   0.0000000e+00   0.0000000e+00   0.0000000e+00   0.0000000e+00   0.0000000e+00   0.0000000e+00   0.0000000e+00   0.0000000e+00   0.0000000e+00   0.0000000e+00   0.0000000e+00   0.0000000e+00   0.0000000e+00   1.0000000e+00   2.0000000e+00   0.0000000e+00   0.0000000e+00   0.0000000e+00   0.0000000e+00   0.0000000e+00   0.0000000e+00   0.0000000e+00   0.0000000e+00   0.0000000e+00   0.0000000e+00   0.0000000e+00   0.0000000e+00   0.0000000e+00   0.0000000e+00   0.0000000e+00   0.0000000e+00   0.0000000e+00   0.0000000e+00   0.0000000e+00   0.0000000e+00   0.0000000e+00   0.0000000e+00   0.0000000e+00   0.0000000e+00   0.0000000e+00   2.0000000e+00   0.0000000e+00   0.0000000e+00   0.0000000e+00   0.0000000e+00   0.0000000e+00   0.0000000e+00   0.0000000e+00   0.0000000e+00   0.0000000e+00   0.0000000e+00   0.0000000e+00   0.0000000e+00   0.0000000e+00   0.0000000e+00   0.0000000e+00   0.0000000e+00   1.0000000e+00   0.0000000e+00   0.0000000e+00   0.0000000e+00   0.0000000e+00   0.0000000e+00   8.0000000e+00   0.0000000e+00   0.0000000e+00   0.0000000e+00   0.0000000e+00   0.0000000e+00   0.0000000e+00   0.0000000e+00   0.0000000e+00   0.0000000e+00   0.0000000e+00   0.0000000e+00   0.0000000e+00   0.0000000e+00   1.0000000e+00   0.0000000e+00   0.0000000e+00   0.0000000e+00   0.0000000e+00   0.0000000e+00   0.0000000e+00   0.0000000e+00   0.0000000e+00   0.0000000e+00   2.0000000e+00   0.0000000e+00   0.0000000e+00   1.0000000e+00   0.0000000e+00   0.0000000e+00   0.0000000e+00   0.0000000e+00   0.0000000e+00   0.0000000e+00   0.0000000e+00   0.0000000e+00   0.0000000e+00   0.0000000e+00   0.0000000e+00   0.0000000e+00   0.0000000e+00   0.0000000e+00   4.0000000e+00   0.0000000e+00   1.0000000e+00   5.0000000e+00   0.0000000e+00   1.0000000e+00   0.0000000e+00   0.0000000e+00   5.0000000e+00   5.0000000e+00   0.0000000e+00   1.0000000e+00   0.0000000e+00   1.0000000e+00   0.0000000e+00   0.0000000e+00   2.0000000e+00   0.0000000e+00   2.0000000e+00   6.0000000e+00   0.0000000e+00   1.0000000e+00   6.0000000e+00   3.0000000e+00   6.0000000e+00   0.0000000e+00
   0.0000000e+00   0.0000000e+00   0.0000000e+00   0.0000000e+00   0.0000000e+00   0.0000000e+00   0.0000000e+00   0.0000000e+00   0.0000000e+00   0.0000000e+00   0.0000000e+00   0.0000000e+00   0.0000000e+00   0.0000000e+00   0.0000000e+00   0.0000000e+00   0.0000000e+00   0.0000000e+00   0.0000000e+00   0.0000000e+00   0.0000000e+00   0.0000000e+00   0.0000000e+00   0.0000000e+00   0.0000000e+00   0.0000000e+00   0.0000000e+00   0.0000000e+00   0.0000000e+00   0.0000000e+00   0.0000000e+00   0.0000000e+00   0.0000000e+00   0.0000000e+00   0.0000000e+00   0.0000000e+00   0.0000000e+00   0.0000000e+00   0.0000000e+00   0.0000000e+00   0.0000000e+00   0.0000000e+00   0.0000000e+00   0.0000000e+00   0.0000000e+00   0.0000000e+00   0.0000000e+00   0.0000000e+00   0.0000000e+00   1.0000000e+00   0.0000000e+00   0.0000000e+00   0.0000000e+00   0.0000000e+00   0.0000000e+00   0.0000000e+00   0.0000000e+00   0.0000000e+00   0.0000000e+00   0.0000000e+00   0.0000000e+00   0.0000000e+00   0.0000000e+00   0.0000000e+00   1.0000000e+00   0.0000000e+00   0.0000000e+00   0.0000000e+00   0.0000000e+00   0.0000000e+00   0.0000000e+00   0.0000000e+00   0.0000000e+00   0.0000000e+00   1.0000000e+00   1.0000000e+00   0.0000000e+00   0.0000000e+00   0.0000000e+00   0.0000000e+00   0.0000000e+00   1.0000000e+00   1.0000000e+00   0.0000000e+00   1.0000000e+00   3.0000000e+00   0.0000000e+00   0.0000000e+00   0.0000000e+00   1.0000000e+00   1.0000000e+00   0.0000000e+00   0.0000000e+00   0.0000000e+00   0.0000000e+00   5.0000000e+00   0.0000000e+00   1.0000000e+00   4.0000000e+00   3.0000000e+00   0.0000000e+00   0.0000000e+00   0.0000000e+00   1.0000000e+00   0.0000000e+00   0.0000000e+00   0.0000000e+00   0.0000000e+00   0.0000000e+00   0.0000000e+00   2.0000000e+00   0.0000000e+00   0.0000000e+00   0.0000000e+00   0.0000000e+00   0.0000000e+00   0.0000000e+00   1.0000000e+00   0.0000000e+00   1.0000000e+00   2.0000000e+00   1.0000000e+00   2.0000000e+00   0.0000000e+00   1.0000000e+00   0.0000000e+00   0.0000000e+00   5.0000000e+00   5.0000000e+00   0.0000000e+00   0.0000000e+00   0.0000000e+00   0.0000000e+00   0.0000000e+00   0.0000000e+00   0.0000000e+00   2.0000000e+00   2.0000000e+00   0.0000000e+00   0.0000000e+00   0.0000000e+00   1.0000000e+00   0.0000000e+00   0.0000000e+00   1.0000000e+00   0.0000000e+00   2.0000000e+00   1.0000000e+00   0.0000000e+00   0.0000000e+00   1.0000000e+00   0.0000000e+00   3.0000000e+00   1.0000000e+00   1.0000000e+00   2.0000000e+00   1.0000000e+00   1.0000000e+00   1.0000000e+00   1.0000000e+00   2.0000000e+00   1.0000000e+00   1.2000000e+01   2.0000000e+00   1.7000000e+01   0.0000000e+00
   0.0000000e+00   0.0000000e+00   0.0000000e+00   0.0000000e+00   0.0000000e+00   0.0000000e+00   0.0000000e+00   0.0000000e+00   0.0000000e+00   0.0000000e+00   0.0000000e+00   0.0000000e+00   0.0000000e+00   0.0000000e+00   0.0000000e+00   0.0000000e+00   0.0000000e+00   0.0000000e+00   0.0000000e+00   0.0000000e+00   0.0000000e+00   0.0000000e+00   0.0000000e+00   0.0000000e+00   1.0000000e+00   0.0000000e+00   0.0000000e+00   1.0000000e+00   0.0000000e+00   0.0000000e+00   0.0000000e+00   0.0000000e+00   0.0000000e+00   0.0000000e+00   0.0000000e+00   0.0000000e+00   0.0000000e+00   1.0000000e+00   0.0000000e+00   0.0000000e+00   0.0000000e+00   0.0000000e+00   2.0000000e+00   0.0000000e+00   0.0000000e+00   0.0000000e+00   0.0000000e+00   0.0000000e+00   0.0000000e+00   0.0000000e+00   0.0000000e+00   0.0000000e+00   0.0000000e+00   0.0000000e+00   0.0000000e+00   0.0000000e+00   0.0000000e+00   0.0000000e+00   0.0000000e+00   0.0000000e+00   0.0000000e+00   0.0000000e+00   0.0000000e+00   0.0000000e+00   2.0000000e+00   0.0000000e+00   0.0000000e+00   0.0000000e+00   0.0000000e+00   0.0000000e+00   0.0000000e+00   2.0000000e+00   0.0000000e+00   0.0000000e+00   1.0000000e+00   0.0000000e+00   5.0000000e+00   1.0000000e+00   4.0000000e+00   5.0000000e+00   0.0000000e+00   1.0000000e+00   2.0000000e+00   1.0000000e+00   1.0000000e+00   2.0000000e+00   0.0000000e+00   0.0000000e+00   0.0000000e+00   1.0000000e+00   1.0000000e+00   1.0000000e+00   0.0000000e+00   0.0000000e+00   1.0000000e+00   5.0000000e+00   2.0000000e+00   2.0000000e+00   0.0000000e+00   1.0000000e+00   0.0000000e+00   0.0000000e+00   0.0000000e+00   1.0000000e+00   6.0000000e+00   1.0000000e+00   0.0000000e+00   0.0000000e+00   3.0000000e+00   2.0000000e+00   0.0000000e+00   0.0000000e+00   0.0000000e+00   0.0000000e+00   0.0000000e+00   0.0000000e+00   2.0000000e+00   0.0000000e+00   1.0000000e+00   1.0000000e+00   4.0000000e+00   1.0000000e+00   0.0000000e+00   0.0000000e+00   1.0000000e+00   1.0000000e+00   0.0000000e+00   0.0000000e+00   2.0000000e+00   0.0000000e+00   2.0000000e+00   2.0000000e+00   1.0000000e+00   0.0000000e+00   1.0000000e+00   0.0000000e+00   4.0000000e+00   2.0000000e+00   1.0000000e+00   0.0000000e+00   0.0000000e+00   4.0000000e+00   1.0000000e+00   3.0000000e+00   0.0000000e+00   1.0000000e+00   1.0000000e+00   1.0000000e+00   0.0000000e+00   0.0000000e+00   2.0000000e+00   0.0000000e+00   3.0000000e+00   1.0000000e+00   3.0000000e+00   4.0000000e+00   2.0000000e+00   4.0000000e+00   2.0000000e+00   0.0000000e+00   5.0000000e+00   1.0000000e+00   6.0000000e+00   3.0000000e+00   9.0000000e+00   0.0000000e+00
   0.0000000e+00   0.0000000e+00   0.0000000e+00   0.0000000e+00   0.0000000e+00   0.0000000e+00   0.0000000e+00   0.0000000e+00   0.0000000e+00   0.0000000e+00   0.0000000e+00   0.0000000e+00   0.0000000e+00   0.0000000e+00   0.0000000e+00   0.0000000e+00   0.0000000e+00   0.0000000e+00   0.0000000e+00   0.0000000e+00   0.0000000e+00   0.0000000e+00   0.0000000e+00   0.0000000e+00   0.0000000e+00   0.0000000e+00   0.0000000e+00   0.0000000e+00   0.0000000e+00   0.0000000e+00   0.0000000e+00   0.0000000e+00   0.0000000e+00   0.0000000e+00   0.0000000e+00   0.0000000e+00   0.0000000e+00   0.0000000e+00   0.0000000e+00   0.0000000e+00   0.0000000e+00   0.0000000e+00   0.0000000e+00   0.0000000e+00   0.0000000e+00   0.0000000e+00   0.0000000e+00   0.0000000e+00   1.0000000e+00   0.0000000e+00   0.0000000e+00   0.0000000e+00   2.0000000e+00   2.0000000e+00   0.0000000e+00   0.0000000e+00   0.0000000e+00   0.0000000e+00   0.0000000e+00   0.0000000e+00   0.0000000e+00   0.0000000e+00   0.0000000e+00   0.0000000e+00   0.0000000e+00   1.0000000e+00   0.0000000e+00   0.0000000e+00   0.0000000e+00   0.0000000e+00   0.0000000e+00   0.0000000e+00   0.0000000e+00   3.0000000e+00   0.0000000e+00   0.0000000e+00   0.0000000e+00   0.0000000e+00   0.0000000e+00   0.0000000e+00   0.0000000e+00   2.0000000e+00   0.0000000e+00   1.0000000e+00   0.0000000e+00   0.0000000e+00   0.0000000e+00   0.0000000e+00   2.0000000e+00   1.0000000e+00   0.0000000e+00   0.0000000e+00   0.0000000e+00   0.0000000e+00   1.0000000e+00   0.0000000e+00   0.0000000e+00   0.0000000e+00   0.0000000e+00   1.0000000e+00   0.0000000e+00   0.0000000e+00   0.0000000e+00   1.0000000e+00   0.0000000e+00   0.0000000e+00   0.0000000e+00   0.0000000e+00   1.0000000e+00   0.0000000e+00   0.0000000e+00   1.0000000e+00   1.0000000e+00   0.0000000e+00   0.0000000e+00   1.0000000e+00   0.0000000e+00   0.0000000e+00   0.0000000e+00   0.0000000e+00   0.0000000e+00   0.0000000e+00   0.0000000e+00   0.0000000e+00   0.0000000e+00   0.0000000e+00   0.0000000e+00   0.0000000e+00   0.0000000e+00   0.0000000e+00   3.0000000e+00   1.0000000e+00   0.0000000e+00   0.0000000e+00   0.0000000e+00   0.0000000e+00   0.0000000e+00   1.0000000e+00   3.0000000e+00   0.0000000e+00   1.0000000e+00   0.0000000e+00   1.0000000e+00   2.0000000e+00   0.0000000e+00   1.0000000e+00   0.0000000e+00   0.0000000e+00   2.0000000e+00   2.0000000e+00   1.0000000e+00   2.0000000e+00   2.0000000e+00   0.0000000e+00   2.0000000e+00   1.0000000e+00   3.0000000e+00   1.0000000e+00   2.0000000e+00   3.0000000e+00   1.0000000e+00   1.0000000e+00   6.0000000e+00   3.0000000e+00   6.0000000e+00   0.0000000e+00
   0.0000000e+00   0.0000000e+00   0.0000000e+00   0.0000000e+00   0.0000000e+00   0.0000000e+00   0.0000000e+00   0.0000000e+00   0.0000000e+00   0.0000000e+00   0.0000000e+00   0.0000000e+00   0.0000000e+00   0.0000000e+00   0.0000000e+00   0.0000000e+00   0.0000000e+00   0.0000000e+00   0.0000000e+00   0.0000000e+00   0.0000000e+00   0.0000000e+00   0.0000000e+00   0.0000000e+00   1.0000000e+00   0.0000000e+00   0.0000000e+00   0.0000000e+00   0.0000000e+00   0.0000000e+00   0.0000000e+00   0.0000000e+00   0.0000000e+00   0.0000000e+00   0.0000000e+00   0.0000000e+00   0.0000000e+00   0.0000000e+00   0.0000000e+00   0.0000000e+00   0.0000000e+00   0.0000000e+00   0.0000000e+00   0.0000000e+00   0.0000000e+00   0.0000000e+00   0.0000000e+00   0.0000000e+00   0.0000000e+00   0.0000000e+00   0.0000000e+00   0.0000000e+00   0.0000000e+00   0.0000000e+00   0.0000000e+00   0.0000000e+00   1.0000000e+00   0.0000000e+00   0.0000000e+00   0.0000000e+00   0.0000000e+00   0.0000000e+00   0.0000000e+00   0.0000000e+00   2.0000000e+00   0.0000000e+00   0.0000000e+00   0.0000000e+00   0.0000000e+00   0.0000000e+00   0.0000000e+00   4.0000000e+00   0.0000000e+00   0.0000000e+00   0.0000000e+00   0.0000000e+00   3.0000000e+00   0.0000000e+00   0.0000000e+00   4.0000000e+00   0.0000000e+00   1.0000000e+00   1.0000000e+00   0.0000000e+00   1.0000000e+00   2.0000000e+00   0.0000000e+00   0.0000000e+00   0.0000000e+00   1.0000000e+00   1.0000000e+00   1.0000000e+00   3.0000000e+00   0.0000000e+00   1.0000000e+00   5.0000000e+00   1.0000000e+00   2.0000000e+00   0.0000000e+00   2.0000000e+00   0.0000000e+00   0.0000000e+00   0.0000000e+00   1.0000000e+00   6.0000000e+00   1.0000000e+00   0.0000000e+00   1.0000000e+00   1.0000000e+00   1.0000000e+00   1.0000000e+00   0.0000000e+00   2.0000000e+00   0.0000000e+00   1.0000000e+00   1.0000000e+00   1.0000000e+00   2.0000000e+00   0.0000000e+00   1.0000000e+00   2.0000000e+00   1.0000000e+00   0.0000000e+00   0.0000000e+00   1.0000000e+00   2.0000000e+00   1.0000000e+00   4.0000000e+00   2.0000000e+00   0.0000000e+00   0.0000000e+00   2.0000000e+00   1.0000000e+00   0.0000000e+00   1.0000000e+00   0.0000000e+00   3.0000000e+00   2.0000000e+00   0.0000000e+00   1.0000000e+00   2.0000000e+00   3.0000000e+00   2.0000000e+00   2.0000000e+00   1.0000000e+00   2.0000000e+00   3.0000000e+00   1.0000000e+00   3.0000000e+00   2.0000000e+00   1.0000000e+00   3.0000000e+00   3.0000000e+00   1.0000000e+00   3.0000000e+00   4.0000000e+00   3.0000000e+00   2.0000000e+00   3.0000000e+00   4.0000000e+00   4.0000000e+00   1.0000000e+00   1.0000000e+01   4.0000000e+00   1.5000000e+01   0.0000000e+00
   0.0000000e+00   0.0000000e+00   0.0000000e+00   0.0000000e+00   0.0000000e+00   0.0000000e+00   0.0000000e+00   0.0000000e+00   0.0000000e+00   0.0000000e+00   0.0000000e+00   0.0000000e+00   0.0000000e+00   0.0000000e+00   0.0000000e+00   0.0000000e+00   0.0000000e+00   0.0000000e+00   0.0000000e+00   0.0000000e+00   0.0000000e+00   0.0000000e+00   0.0000000e+00   0.0000000e+00   0.0000000e+00   0.0000000e+00   0.0000000e+00   0.0000000e+00   0.0000000e+00   0.0000000e+00   0.0000000e+00   0.0000000e+00   0.0000000e+00   0.0000000e+00   0.0000000e+00   0.0000000e+00   0.0000000e+00   0.0000000e+00   0.0000000e+00   0.0000000e+00   0.0000000e+00   0.0000000e+00   0.0000000e+00   0.0000000e+00   0.0000000e+00   0.0000000e+00   0.0000000e+00   0.0000000e+00   0.0000000e+00   0.0000000e+00   0.0000000e+00   0.0000000e+00   0.0000000e+00   0.0000000e+00   0.0000000e+00   0.0000000e+00   0.0000000e+00   0.0000000e+00   0.0000000e+00   0.0000000e+00   0.0000000e+00   0.0000000e+00   0.0000000e+00   0.0000000e+00   3.0000000e+00   0.0000000e+00   0.0000000e+00   0.0000000e+00   0.0000000e+00   0.0000000e+00   0.0000000e+00   0.0000000e+00   0.0000000e+00   0.0000000e+00   2.0000000e+00   0.0000000e+00   2.0000000e+00   0.0000000e+00   3.0000000e+00   3.0000000e+00   0.0000000e+00   0.0000000e+00   3.0000000e+00   0.0000000e+00   2.0000000e+00   2.0000000e+00   0.0000000e+00   0.0000000e+00   0.0000000e+00   0.0000000e+00   1.0000000e+00   1.0000000e+00   1.0000000e+00   0.0000000e+00   0.0000000e+00   1.0000000e+01   1.0000000e+00   1.0000000e+00   0.0000000e+00   2.0000000e+00   0.0000000e+00   0.0000000e+00   0.0000000e+00   1.0000000e+00   9.0000000e+00   0.0000000e+00   0.0000000e+00   1.0000000e+00   0.0000000e+00   1.0000000e+00   2.0000000e+00   0.0000000e+00   0.0000000e+00   0.0000000e+00   0.0000000e+00   2.0000000e+00   1.0000000e+00   0.0000000e+00   0.0000000e+00   1.0000000e+00   4.0000000e+00   2.0000000e+00   0.0000000e+00   0.0000000e+00   1.0000000e+00   0.0000000e+00   0.0000000e+00   0.0000000e+00   2.0000000e+00   0.0000000e+00   0.0000000e+00   0.0000000e+00   0.0000000e+00   0.0000000e+00   0.0000000e+00   0.0000000e+00   4.0000000e+00   1.0000000e+00   0.0000000e+00   0.0000000e+00   0.0000000e+00   3.0000000e+00   1.0000000e+00   5.0000000e+00   1.0000000e+00   0.0000000e+00   1.0000000e+00   2.0000000e+00   1.0000000e+00   3.0000000e+00   1.0000000e+00   0.0000000e+00   2.0000000e+00   1.0000000e+00   1.0000000e+00   5.0000000e+00   0.0000000e+00   2.0000000e+00   0.0000000e+00   2.0000000e+00   4.0000000e+00   1.0000000e+00   1.2000000e+01   1.0000000e+00   1.8000000e+01   0.0000000e+00
   0.0000000e+00   0.0000000e+00   0.0000000e+00   0.0000000e+00   0.0000000e+00   0.0000000e+00   0.0000000e+00   0.0000000e+00   0.0000000e+00   0.0000000e+00   0.0000000e+00   0.0000000e+00   0.0000000e+00   0.0000000e+00   0.0000000e+00   0.0000000e+00   0.0000000e+00   0.0000000e+00   7.0000000e+00   0.0000000e+00   0.0000000e+00   0.0000000e+00   0.0000000e+00   0.0000000e+00   0.0000000e+00   0.0000000e+00   0.0000000e+00   0.0000000e+00   0.0000000e+00   0.0000000e+00   0.0000000e+00   0.0000000e+00   0.0000000e+00   0.0000000e+00   0.0000000e+00   0.0000000e+00   0.0000000e+00   2.0000000e+00   0.0000000e+00   0.0000000e+00   0.0000000e+00   0.0000000e+00   0.0000000e+00   0.0000000e+00   0.0000000e+00   0.0000000e+00   0.0000000e+00   0.0000000e+00   0.0000000e+00   0.0000000e+00   0.0000000e+00   2.0000000e+00   0.0000000e+00   0.0000000e+00   0.0000000e+00   0.0000000e+00   0.0000000e+00   0.0000000e+00   0.0000000e+00   0.0000000e+00   0.0000000e+00   4.0000000e+00   0.0000000e+00   0.0000000e+00   3.0000000e+00   0.0000000e+00   0.0000000e+00   0.0000000e+00   0.0000000e+00   0.0000000e+00   0.0000000e+00   0.0000000e+00   0.0000000e+00   0.0000000e+00   0.0000000e+00   0.0000000e+00   3.0000000e+00   1.0000000e+00   4.0000000e+00   4.0000000e+00   0.0000000e+00   0.0000000e+00   3.0000000e+00   0.0000000e+00   1.0000000e+00   0.0000000e+00   1.0000000e+00   0.0000000e+00   0.0000000e+00   0.0000000e+00   0.0000000e+00   0.0000000e+00   0.0000000e+00   2.0000000e+00   0.0000000e+00   5.0000000e+00   0.0000000e+00   0.0000000e+00   0.0000000e+00   1.0000000e+00   0.0000000e+00   0.0000000e+00   1.0000000e+00   0.0000000e+00   1.0000000e+01   0.0000000e+00   1.0000000e+00   1.0000000e+00   0.0000000e+00   0.0000000e+00   1.0000000e+00   0.0000000e+00   0.0000000e+00   0.0000000e+00   0.0000000e+00   0.0000000e+00   0.0000000e+00   0.0000000e+00   1.0000000e+00   1.0000000e+00   4.0000000e+00   1.0000000e+00   0.0000000e+00   1.0000000e+00   1.0000000e+00   0.0000000e+00   0.0000000e+00   0.0000000e+00   0.0000000e+00   0.0000000e+00   0.0000000e+00   0.0000000e+00   0.0000000e+00   1.0000000e+00   1.0000000e+00   0.0000000e+00   4.0000000e+00   0.0000000e+00   0.0000000e+00   0.0000000e+00   0.0000000e+00   3.0000000e+00   0.0000000e+00   5.0000000e+00   1.0000000e+00   0.0000000e+00   0.0000000e+00   1.0000000e+00   0.0000000e+00   0.0000000e+00   0.0000000e+00   0.0000000e+00   1.0000000e+00   0.0000000e+00   0.0000000e+00   4.0000000e+00   0.0000000e+00   2.0000000e+00   0.0000000e+00   1.0000000e+00   4.0000000e+00   1.0000000e+00   1.2000000e+01   0.0000000e+00   2.0000000e+01   0.0000000e+00
   0.0000000e+00   0.0000000e+00   0.0000000e+00   0.0000000e+00   0.0000000e+00   0.0000000e+00   0.0000000e+00   0.0000000e+00   0.0000000e+00   0.0000000e+00   0.0000000e+00   0.0000000e+00   0.0000000e+00   0.0000000e+00   0.0000000e+00   0.0000000e+00   0.0000000e+00   0.0000000e+00   0.0000000e+00   0.0000000e+00   0.0000000e+00   0.0000000e+00   0.0000000e+00   0.0000000e+00   3.0000000e+00   0.0000000e+00   0.0000000e+00   0.0000000e+00   0.0000000e+00   0.0000000e+00   0.0000000e+00   0.0000000e+00   0.0000000e+00   0.0000000e+00   0.0000000e+00   0.0000000e+00   0.0000000e+00   0.0000000e+00   0.0000000e+00   0.0000000e+00   0.0000000e+00   0.0000000e+00   0.0000000e+00   0.0000000e+00   0.0000000e+00   0.0000000e+00   0.0000000e+00   0.0000000e+00   0.0000000e+00   0.0000000e+00   0.0000000e+00   0.0000000e+00   0.0000000e+00   0.0000000e+00   0.0000000e+00   0.0000000e+00   0.0000000e+00   0.0000000e+00   0.0000000e+00   0.0000000e+00   0.0000000e+00   0.0000000e+00   0.0000000e+00   0.0000000e+00   3.0000000e+00   0.0000000e+00   0.0000000e+00   0.0000000e+00   0.0000000e+00   0.0000000e+00   0.0000000e+00   0.0000000e+00   0.0000000e+00   6.0000000e+00   0.0000000e+00   0.0000000e+00   6.0000000e+00   0.0000000e+00   0.0000000e+00   6.0000000e+00   0.0000000e+00   0.0000000e+00   0.0000000e+00   0.0000000e+00   3.0000000e+00   6.0000000e+00   0.0000000e+00   0.0000000e+00   0.0000000e+00   0.0000000e+00   0.0000000e+00   0.0000000e+00   3.0000000e+00   0.0000000e+00   0.0000000e+00   0.0000000e+00   0.0000000e+00   3.0000000e+00   0.0000000e+00   0.0000000e+00   0.0000000e+00   0.0000000e+00   0.0000000e+00   0.0000000e+00   0.0000000e+00   3.0000000e+00   0.0000000e+00   0.0000000e+00   0.0000000e+00   0.0000000e+00   0.0000000e+00   0.0000000e+00   0.0000000e+00   0.0000000e+00   0.0000000e+00   0.0000000e+00   0.0000000e+00   0.0000000e+00   0.0000000e+00   1.0000000e+00   3.0000000e+00   3.0000000e+00   0.0000000e+00   0.0000000e+00   0.0000000e+00   0.0000000e+00   0.0000000e+00   0.0000000e+00   0.0000000e+00   0.0000000e+00   0.0000000e+00   0.0000000e+00   3.0000000e+00   0.0000000e+00   3.0000000e+00   0.0000000e+00   3.0000000e+00   0.0000000e+00   0.0000000e+00   0.0000000e+00   4.0000000e+00   5.0000000e+00   0.0000000e+00   0.0000000e+00   0.0000000e+00   0.0000000e+00   0.0000000e+00   3.0000000e+00   5.0000000e+00   0.0000000e+00   0.0000000e+00   0.0000000e+00   0.0000000e+00   0.0000000e+00   0.0000000e+00   3.0000000e+00   0.0000000e+00   3.0000000e+00   0.0000000e+00   6.0000000e+00   6.0000000e+00   1.0000000e+00   6.0000000e+00   0.0000000e+00   6.0000000e+00   0.0000000e+00
   0.0000000e+00   0.0000000e+00   0.0000000e+00   0.0000000e+00   0.0000000e+00   0.0000000e+00   0.0000000e+00   0.0000000e+00   0.0000000e+00   0.0000000e+00   0.0000000e+00   0.0000000e+00   0.0000000e+00   0.0000000e+00   0.0000000e+00   0.0000000e+00   0.0000000e+00   0.0000000e+00   0.0000000e+00   0.0000000e+00   0.0000000e+00   0.0000000e+00   0.0000000e+00   0.0000000e+00   0.0000000e+00   0.0000000e+00   0.0000000e+00   0.0000000e+00   0.0000000e+00   0.0000000e+00   0.0000000e+00   0.0000000e+00   0.0000000e+00   0.0000000e+00   0.0000000e+00   0.0000000e+00   0.0000000e+00   0.0000000e+00   0.0000000e+00   0.0000000e+00   0.0000000e+00   0.0000000e+00   0.0000000e+00   0.0000000e+00   0.0000000e+00   0.0000000e+00   0.0000000e+00   0.0000000e+00   1.0000000e+00   0.0000000e+00   0.0000000e+00   0.0000000e+00   0.0000000e+00   0.0000000e+00   0.0000000e+00   0.0000000e+00   0.0000000e+00   0.0000000e+00   0.0000000e+00   0.0000000e+00   0.0000000e+00   0.0000000e+00   0.0000000e+00   0.0000000e+00   0.0000000e+00   1.0000000e+00   0.0000000e+00   0.0000000e+00   0.0000000e+00   0.0000000e+00   0.0000000e+00   0.0000000e+00   0.0000000e+00   0.0000000e+00   0.0000000e+00   0.0000000e+00   0.0000000e+00   0.0000000e+00   0.0000000e+00   0.0000000e+00   0.0000000e+00   0.0000000e+00   0.0000000e+00   1.0000000e+00   0.0000000e+00   0.0000000e+00   0.0000000e+00   0.0000000e+00   0.0000000e+00   0.0000000e+00   1.0000000e+00   0.0000000e+00   0.0000000e+00   0.0000000e+00   0.0000000e+00   0.0000000e+00   0.0000000e+00   0.0000000e+00   0.0000000e+00   0.0000000e+00   1.0000000e+01   0.0000000e+00   0.0000000e+00   1.0000000e+00   6.0000000e+00   0.0000000e+00   0.0000000e+00   0.0000000e+00   0.0000000e+00   0.0000000e+00   3.0000000e+00   1.0000000e+00   0.0000000e+00   0.0000000e+00   0.0000000e+00   0.0000000e+00   0.0000000e+00   0.0000000e+00   0.0000000e+00   0.0000000e+00   0.0000000e+00   0.0000000e+00   0.0000000e+00   0.0000000e+00   0.0000000e+00   0.0000000e+00   0.0000000e+00   6.0000000e+00   0.0000000e+00   0.0000000e+00   0.0000000e+00   0.0000000e+00   1.0000000e+00   0.0000000e+00   0.0000000e+00   0.0000000e+00   0.0000000e+00   0.0000000e+00   0.0000000e+00   0.0000000e+00   0.0000000e+00   0.0000000e+00   0.0000000e+00   0.0000000e+00   1.0000000e+00   0.0000000e+00   0.0000000e+00   0.0000000e+00   0.0000000e+00   0.0000000e+00   1.0000000e+00   0.0000000e+00   0.0000000e+00   0.0000000e+00   0.0000000e+00   1.0000000e+00   0.0000000e+00   1.0000000e+00   0.0000000e+00   0.0000000e+00   1.0000000e+00   0.0000000e+00   1.0000000e+01   0.0000000e+00   1.0000000e+01   0.0000000e+00
   0.0000000e+00   0.0000000e+00   0.0000000e+00   0.0000000e+00   0.0000000e+00   0.0000000e+00   0.0000000e+00   0.0000000e+00   0.0000000e+00   0.0000000e+00   0.0000000e+00   0.0000000e+00   0.0000000e+00   0.0000000e+00   0.0000000e+00   0.0000000e+00   0.0000000e+00   0.0000000e+00   0.0000000e+00   0.0000000e+00   0.0000000e+00   0.0000000e+00   0.0000000e+00   0.0000000e+00   0.0000000e+00   0.0000000e+00   0.0000000e+00   0.0000000e+00   0.0000000e+00   0.0000000e+00   0.0000000e+00   0.0000000e+00   0.0000000e+00   0.0000000e+00   0.0000000e+00   0.0000000e+00   0.0000000e+00   0.0000000e+00   0.0000000e+00   0.0000000e+00   0.0000000e+00   0.0000000e+00   0.0000000e+00   0.0000000e+00   0.0000000e+00   0.0000000e+00   0.0000000e+00   0.0000000e+00   1.0000000e+00   0.0000000e+00   0.0000000e+00   0.0000000e+00   0.0000000e+00   0.0000000e+00   0.0000000e+00   0.0000000e+00   0.0000000e+00   0.0000000e+00   0.0000000e+00   0.0000000e+00   0.0000000e+00   0.0000000e+00   0.0000000e+00   0.0000000e+00   0.0000000e+00   0.0000000e+00   0.0000000e+00   0.0000000e+00   0.0000000e+00   0.0000000e+00   0.0000000e+00   0.0000000e+00   0.0000000e+00   0.0000000e+00   2.0000000e+00   0.0000000e+00   0.0000000e+00   0.0000000e+00   0.0000000e+00   2.0000000e+00   0.0000000e+00   1.0000000e+00   0.0000000e+00   1.0000000e+00   2.0000000e+00   5.0000000e+00   0.0000000e+00   0.0000000e+00   0.0000000e+00   1.0000000e+00   0.0000000e+00   1.0000000e+00   0.0000000e+00   0.0000000e+00   0.0000000e+00   0.0000000e+00   0.0000000e+00   2.0000000e+00   0.0000000e+00   5.0000000e+00   8.0000000e+00   0.0000000e+00   0.0000000e+00   0.0000000e+00   5.0000000e+00   0.0000000e+00   0.0000000e+00   0.0000000e+00   0.0000000e+00   1.0000000e+00   0.0000000e+00   0.0000000e+00   0.0000000e+00   0.0000000e+00   0.0000000e+00   0.0000000e+00   1.0000000e+00   0.0000000e+00   0.0000000e+00   1.0000000e+00   2.0000000e+00   2.0000000e+00   0.0000000e+00   0.0000000e+00   1.0000000e+00   0.0000000e+00   0.0000000e+00   6.0000000e+00   0.0000000e+00   0.0000000e+00   1.0000000e+00   0.0000000e+00   1.0000000e+00   0.0000000e+00   1.0000000e+00   0.0000000e+00   2.0000000e+00   4.0000000e+00   0.0000000e+00   0.0000000e+00   0.0000000e+00   2.0000000e+00   0.0000000e+00   0.0000000e+00   1.0000000e+00   0.0000000e+00   0.0000000e+00   2.0000000e+00   0.0000000e+00   0.0000000e+00   2.0000000e+00   0.0000000e+00   5.0000000e+00   1.0000000e+00   1.0000000e+00   2.0000000e+00   0.0000000e+00   3.0000000e+00   0.0000000e+00   0.0000000e+00   3.0000000e+00   1.0000000e+00   2.1000000e+01   1.0000000e+00   2.1000000e+01   0.0000000e+00
   0.0000000e+00   0.0000000e+00   0.0000000e+00   0.0000000e+00   0.0000000e+00   0.0000000e+00   0.0000000e+00   0.0000000e+00   0.0000000e+00   0.0000000e+00   0.0000000e+00   0.0000000e+00   0.0000000e+00   0.0000000e+00   0.0000000e+00   0.0000000e+00   0.0000000e+00   0.0000000e+00   0.0000000e+00   0.0000000e+00   0.0000000e+00   0.0000000e+00   0.0000000e+00   0.0000000e+00   1.0000000e+00   0.0000000e+00   0.0000000e+00   0.0000000e+00   0.0000000e+00   0.0000000e+00   0.0000000e+00   0.0000000e+00   0.0000000e+00   0.0000000e+00   0.0000000e+00   0.0000000e+00   0.0000000e+00   2.0000000e+00   0.0000000e+00   0.0000000e+00   0.0000000e+00   0.0000000e+00   3.0000000e+00   0.0000000e+00   0.0000000e+00   0.0000000e+00   0.0000000e+00   0.0000000e+00   1.0000000e+00   0.0000000e+00   0.0000000e+00   0.0000000e+00   3.0000000e+00   0.0000000e+00   0.0000000e+00   0.0000000e+00   0.0000000e+00   0.0000000e+00   0.0000000e+00   0.0000000e+00   0.0000000e+00   0.0000000e+00   0.0000000e+00   0.0000000e+00   2.0000000e+00   0.0000000e+00   0.0000000e+00   0.0000000e+00   0.0000000e+00   0.0000000e+00   0.0000000e+00   0.0000000e+00   0.0000000e+00   0.0000000e+00   0.0000000e+00   0.0000000e+00   6.0000000e+00   1.0000000e+00   5.0000000e+00   4.0000000e+00   0.0000000e+00   0.0000000e+00   0.0000000e+00   4.0000000e+00   0.0000000e+00   0.0000000e+00   1.0000000e+00   0.0000000e+00   0.0000000e+00   0.0000000e+00   0.0000000e+00   1.0000000e+00   0.0000000e+00   0.0000000e+00   1.0000000e+00   0.0000000e+00   1.0000000e+00   2.0000000e+00   0.0000000e+00   0.0000000e+00   0.0000000e+00   0.0000000e+00   1.0000000e+00   0.0000000e+00   0.0000000e+00   1.0000000e+00   1.0000000e+00   0.0000000e+00   0.0000000e+00   1.0000000e+00   0.0000000e+00   0.0000000e+00   0.0000000e+00   0.0000000e+00   0.0000000e+00   0.0000000e+00   1.0000000e+00   0.0000000e+00   1.0000000e+00   1.0000000e+00   2.0000000e+00   0.0000000e+00   0.0000000e+00   0.0000000e+00   0.0000000e+00   0.0000000e+00   0.0000000e+00   0.0000000e+00   0.0000000e+00   0.0000000e+00   4.0000000e+00   0.0000000e+00   2.0000000e+00   1.0000000e+00   2.0000000e+00   0.0000000e+00   2.0000000e+00   0.0000000e+00   0.0000000e+00   0.0000000e+00   0.0000000e+00   6.0000000e+00   0.0000000e+00   4.0000000e+00   0.0000000e+00   0.0000000e+00   0.0000000e+00   0.0000000e+00   0.0000000e+00   4.0000000e+00   5.0000000e+00   0.0000000e+00   0.0000000e+00   1.0000000e+00   0.0000000e+00   6.0000000e+00   0.0000000e+00   4.0000000e+00   0.0000000e+00   0.0000000e+00   7.0000000e+00   1.0000000e+00   6.0000000e+00   1.0000000e+00   6.0000000e+00   0.0000000e+00
   0.0000000e+00   0.0000000e+00   0.0000000e+00   0.0000000e+00   0.0000000e+00   0.0000000e+00   0.0000000e+00   0.0000000e+00   0.0000000e+00   0.0000000e+00   0.0000000e+00   0.0000000e+00   0.0000000e+00   0.0000000e+00   0.0000000e+00   0.0000000e+00   0.0000000e+00   0.0000000e+00   0.0000000e+00   0.0000000e+00   0.0000000e+00   0.0000000e+00   0.0000000e+00   0.0000000e+00   0.0000000e+00   0.0000000e+00   0.0000000e+00   0.0000000e+00   0.0000000e+00   0.0000000e+00   0.0000000e+00   0.0000000e+00   0.0000000e+00   0.0000000e+00   0.0000000e+00   0.0000000e+00   0.0000000e+00   0.0000000e+00   0.0000000e+00   0.0000000e+00   0.0000000e+00   0.0000000e+00   0.0000000e+00   0.0000000e+00   0.0000000e+00   0.0000000e+00   0.0000000e+00   0.0000000e+00   1.0000000e+00   0.0000000e+00   0.0000000e+00   0.0000000e+00   0.0000000e+00   0.0000000e+00   0.0000000e+00   0.0000000e+00   0.0000000e+00   0.0000000e+00   0.0000000e+00   0.0000000e+00   0.0000000e+00   0.0000000e+00   0.0000000e+00   0.0000000e+00   0.0000000e+00   0.0000000e+00   0.0000000e+00   0.0000000e+00   0.0000000e+00   0.0000000e+00   0.0000000e+00   0.0000000e+00   0.0000000e+00   0.0000000e+00   0.0000000e+00   0.0000000e+00   0.0000000e+00   0.0000000e+00   0.0000000e+00   0.0000000e+00   0.0000000e+00   0.0000000e+00   0.0000000e+00   1.0000000e+00   0.0000000e+00   0.0000000e+00   0.0000000e+00   0.0000000e+00   0.0000000e+00   0.0000000e+00   0.0000000e+00   0.0000000e+00   0.0000000e+00   0.0000000e+00   0.0000000e+00   0.0000000e+00   0.0000000e+00   0.0000000e+00   0.0000000e+00   0.0000000e+00   0.0000000e+00   0.0000000e+00   0.0000000e+00   0.0000000e+00   0.0000000e+00   0.0000000e+00   0.0000000e+00   0.0000000e+00   0.0000000e+00   0.0000000e+00   0.0000000e+00   0.0000000e+00   0.0000000e+00   0.0000000e+00   0.0000000e+00   0.0000000e+00   0.0000000e+00   0.0000000e+00   0.0000000e+00   0.0000000e+00   0.0000000e+00   0.0000000e+00   2.0000000e+00   0.0000000e+00   0.0000000e+00   0.0000000e+00   0.0000000e+00   0.0000000e+00   0.0000000e+00   0.0000000e+00   0.0000000e+00   0.0000000e+00   1.0000000e+00   0.0000000e+00   1.0000000e+00   0.0000000e+00   0.0000000e+00   0.0000000e+00   0.0000000e+00   0.0000000e+00   0.0000000e+00   0.0000000e+00   0.0000000e+00   0.0000000e+00   0.0000000e+00   0.0000000e+00   0.0000000e+00   0.0000000e+00   0.0000000e+00   0.0000000e+00   1.0000000e+00   0.0000000e+00   0.0000000e+00   1.0000000e+00   0.0000000e+00   1.0000000e+00   1.0000000e+00   1.0000000e+00   1.0000000e+00   0.0000000e+00   1.0000000e+00   1.0000000e+00   6.0000000e+00   2.0000000e+00   6.0000000e+00   0.0000000e+00
   0.0000000e+00   0.0000000e+00   0.0000000e+00   0.0000000e+00   0.0000000e+00   0.0000000e+00   0.0000000e+00   0.0000000e+00   0.0000000e+00   0.0000000e+00   0.0000000e+00   0.0000000e+00   0.0000000e+00   0.0000000e+00   0.0000000e+00   0.0000000e+00   0.0000000e+00   0.0000000e+00   0.0000000e+00   0.0000000e+00   0.0000000e+00   0.0000000e+00   0.0000000e+00   0.0000000e+00   0.0000000e+00   0.0000000e+00   0.0000000e+00   0.0000000e+00   0.0000000e+00   0.0000000e+00   0.0000000e+00   0.0000000e+00   0.0000000e+00   0.0000000e+00   0.0000000e+00   0.0000000e+00   0.0000000e+00   0.0000000e+00   0.0000000e+00   0.0000000e+00   0.0000000e+00   0.0000000e+00   0.0000000e+00   0.0000000e+00   0.0000000e+00   0.0000000e+00   0.0000000e+00   0.0000000e+00   1.0000000e+00   0.0000000e+00   0.0000000e+00   0.0000000e+00   0.0000000e+00   0.0000000e+00   0.0000000e+00   0.0000000e+00   0.0000000e+00   0.0000000e+00   0.0000000e+00   0.0000000e+00   0.0000000e+00   0.0000000e+00   0.0000000e+00   0.0000000e+00   0.0000000e+00   0.0000000e+00   0.0000000e+00   0.0000000e+00   0.0000000e+00   0.0000000e+00   0.0000000e+00   0.0000000e+00   0.0000000e+00   0.0000000e+00   0.0000000e+00   0.0000000e+00   0.0000000e+00   0.0000000e+00   0.0000000e+00   0.0000000e+00   0.0000000e+00   0.0000000e+00   0.0000000e+00   1.0000000e+00   0.0000000e+00   0.0000000e+00   0.0000000e+00   0.0000000e+00   3.0000000e+00   0.0000000e+00   0.0000000e+00   0.0000000e+00   0.0000000e+00   0.0000000e+00   0.0000000e+00   0.0000000e+00   1.0000000e+00   0.0000000e+00   0.0000000e+00   0.0000000e+00   0.0000000e+00   0.0000000e+00   0.0000000e+00   0.0000000e+00   0.0000000e+00   0.0000000e+00   0.0000000e+00   0.0000000e+00   0.0000000e+00   0.0000000e+00   0.0000000e+00   0.0000000e+00   1.0000000e+00   0.0000000e+00   0.0000000e+00   0.0000000e+00   0.0000000e+00   0.0000000e+00   0.0000000e+00   0.0000000e+00   0.0000000e+00   0.0000000e+00   2.0000000e+00   0.0000000e+00   0.0000000e+00   0.0000000e+00   0.0000000e+00   0.0000000e+00   0.0000000e+00   0.0000000e+00   0.0000000e+00   0.0000000e+00   1.0000000e+00   0.0000000e+00   1.0000000e+00   0.0000000e+00   0.0000000e+00   0.0000000e+00   0.0000000e+00   0.0000000e+00   0.0000000e+00   0.0000000e+00   1.0000000e+00   2.0000000e+00   0.0000000e+00   1.0000000e+00   0.0000000e+00   0.0000000e+00   0.0000000e+00   2.0000000e+00   1.0000000e+00   1.0000000e+00   0.0000000e+00   1.0000000e+00   0.0000000e+00   1.0000000e+00   2.0000000e+00   1.0000000e+00   2.0000000e+00   0.0000000e+00   1.0000000e+00   1.0000000e+00   6.0000000e+00   3.0000000e+00   6.0000000e+00   0.0000000e+00
   0.0000000e+00   0.0000000e+00   0.0000000e+00   0.0000000e+00   0.0000000e+00   0.0000000e+00   0.0000000e+00   0.0000000e+00   0.0000000e+00   0.0000000e+00   0.0000000e+00   0.0000000e+00   0.0000000e+00   0.0000000e+00   0.0000000e+00   0.0000000e+00   0.0000000e+00   0.0000000e+00   0.0000000e+00   0.0000000e+00   0.0000000e+00   0.0000000e+00   0.0000000e+00   0.0000000e+00   0.0000000e+00   0.0000000e+00   2.0000000e+00   0.0000000e+00   0.0000000e+00   0.0000000e+00   0.0000000e+00   0.0000000e+00   0.0000000e+00   0.0000000e+00   0.0000000e+00   0.0000000e+00   0.0000000e+00   0.0000000e+00   0.0000000e+00   0.0000000e+00   0.0000000e+00   0.0000000e+00   0.0000000e+00   0.0000000e+00   0.0000000e+00   0.0000000e+00   0.0000000e+00   0.0000000e+00   1.0000000e+00   0.0000000e+00   0.0000000e+00   0.0000000e+00   0.0000000e+00   0.0000000e+00   0.0000000e+00   0.0000000e+00   1.0000000e+00   0.0000000e+00   0.0000000e+00   0.0000000e+00   0.0000000e+00   0.0000000e+00   0.0000000e+00   0.0000000e+00   0.0000000e+00   0.0000000e+00   0.0000000e+00   0.0000000e+00   0.0000000e+00   0.0000000e+00   0.0000000e+00   0.0000000e+00   0.0000000e+00   0.0000000e+00   0.0000000e+00   0.0000000e+00   0.0000000e+00   0.0000000e+00   0.0000000e+00   0.0000000e+00   0.0000000e+00   1.0000000e+00   1.0000000e+00   0.0000000e+00   1.0000000e+00   3.0000000e+00   2.0000000e+00   0.0000000e+00   2.0000000e+00   0.0000000e+00   0.0000000e+00   0.0000000e+00   0.0000000e+00   0.0000000e+00   1.0000000e+00   5.0000000e+00   0.0000000e+00   0.0000000e+00   0.0000000e+00   3.0000000e+00   0.0000000e+00   0.0000000e+00   0.0000000e+00   1.0000000e+00   6.0000000e+00   0.0000000e+00   2.0000000e+00   1.0000000e+00   1.0000000e+00   0.0000000e+00   1.0000000e+00   0.0000000e+00   1.0000000e+00   3.0000000e+00   1.0000000e+00   4.0000000e+00   0.0000000e+00   1.0000000e+00   0.0000000e+00   0.0000000e+00   0.0000000e+00   1.0000000e+00   0.0000000e+00   0.0000000e+00   1.0000000e+00   1.0000000e+00   0.0000000e+00   0.0000000e+00   3.0000000e+00   0.0000000e+00   0.0000000e+00   2.0000000e+00   0.0000000e+00   2.0000000e+00   0.0000000e+00   0.0000000e+00   1.0000000e+00   3.0000000e+00   0.0000000e+00   0.0000000e+00   1.0000000e+00   0.0000000e+00   1.0000000e+00   5.0000000e+00   1.0000000e+00   1.0000000e+00   2.0000000e+00   1.0000000e+00   2.0000000e+00   5.0000000e+00   1.0000000e+00   4.0000000e+00   4.0000000e+00   1.0000000e+00   7.0000000e+00   0.0000000e+00   1.0000000e+00   1.0000000e+00   2.0000000e+00   3.0000000e+00   1.0000000e+00   1.0000000e+00   1.2000000e+01   3.0000000e+00   1.5000000e+01   0.0000000e+00
   0.0000000e+00   0.0000000e+00   0.0000000e+00   0.0000000e+00   0.0000000e+00   0.0000000e+00   0.0000000e+00   0.0000000e+00   0.0000000e+00   0.0000000e+00   0.0000000e+00   0.0000000e+00   0.0000000e+00   0.0000000e+00   0.0000000e+00   0.0000000e+00   0.0000000e+00   0.0000000e+00   7.0000000e+00   0.0000000e+00   0.0000000e+00   0.0000000e+00   0.0000000e+00   0.0000000e+00   0.0000000e+00   0.0000000e+00   0.0000000e+00   0.0000000e+00   0.0000000e+00   0.0000000e+00   0.0000000e+00   0.0000000e+00   0.0000000e+00   0.0000000e+00   0.0000000e+00   0.0000000e+00   0.0000000e+00   0.0000000e+00   0.0000000e+00   0.0000000e+00   0.0000000e+00   0.0000000e+00   0.0000000e+00   0.0000000e+00   0.0000000e+00   0.0000000e+00   0.0000000e+00   0.0000000e+00   1.0000000e+00   1.0000000e+00   0.0000000e+00   0.0000000e+00   0.0000000e+00   0.0000000e+00   0.0000000e+00   0.0000000e+00   0.0000000e+00   0.0000000e+00   0.0000000e+00   0.0000000e+00   0.0000000e+00   0.0000000e+00   0.0000000e+00   0.0000000e+00   0.0000000e+00   0.0000000e+00   0.0000000e+00   0.0000000e+00   0.0000000e+00   0.0000000e+00   0.0000000e+00   0.0000000e+00   0.0000000e+00   2.0000000e+00   0.0000000e+00   1.0000000e+00   0.0000000e+00   0.0000000e+00   0.0000000e+00   0.0000000e+00   0.0000000e+00   1.0000000e+00   0.0000000e+00   0.0000000e+00   1.0000000e+00   3.0000000e+00   0.0000000e+00   0.0000000e+00   0.0000000e+00   0.0000000e+00   0.0000000e+00   0.0000000e+00   1.0000000e+00   0.0000000e+00   0.0000000e+00   0.0000000e+00   0.0000000e+00   0.0000000e+00   2.0000000e+00   1.0000000e+00   0.0000000e+00   0.0000000e+00   0.0000000e+00   1.0000000e+00   1.1000000e+01   0.0000000e+00   0.0000000e+00   0.0000000e+00   0.0000000e+00   0.0000000e+00   1.0000000e+00   0.0000000e+00   0.0000000e+00   0.0000000e+00   1.0000000e+00   1.0000000e+00   0.0000000e+00   1.0000000e+00   0.0000000e+00   0.0000000e+00   0.0000000e+00   1.0000000e+00   0.0000000e+00   0.0000000e+00   1.0000000e+00   0.0000000e+00   0.0000000e+00   0.0000000e+00   0.0000000e+00   0.0000000e+00   0.0000000e+00   0.0000000e+00   0.0000000e+00   0.0000000e+00   0.0000000e+00   0.0000000e+00   0.0000000e+00   0.0000000e+00   0.0000000e+00   0.0000000e+00   0.0000000e+00   0.0000000e+00   0.0000000e+00   3.0000000e+00   1.0000000e+00   0.0000000e+00   2.0000000e+00   1.0000000e+00   1.0000000e+00   0.0000000e+00   1.0000000e+00   0.0000000e+00   1.0000000e+00   0.0000000e+00   2.0000000e+00   0.0000000e+00   0.0000000e+00   1.0000000e+00   0.0000000e+00   2.0000000e+00   1.0000000e+00   1.0000000e+00   1.2000000e+01   0.0000000e+00   1.5000000e+01   0.0000000e+00
   0.0000000e+00   0.0000000e+00   0.0000000e+00   0.0000000e+00   0.0000000e+00   0.0000000e+00   0.0000000e+00   0.0000000e+00   0.0000000e+00   0.0000000e+00   0.0000000e+00   0.0000000e+00   0.0000000e+00   0.0000000e+00   0.0000000e+00   0.0000000e+00   0.0000000e+00   0.0000000e+00   0.0000000e+00   0.0000000e+00   0.0000000e+00   0.0000000e+00   0.0000000e+00   0.0000000e+00   0.0000000e+00   0.0000000e+00   0.0000000e+00   0.0000000e+00   0.0000000e+00   0.0000000e+00   0.0000000e+00   0.0000000e+00   0.0000000e+00   0.0000000e+00   0.0000000e+00   0.0000000e+00   0.0000000e+00   0.0000000e+00   0.0000000e+00   0.0000000e+00   0.0000000e+00   0.0000000e+00   0.0000000e+00   0.0000000e+00   1.0000000e+00   0.0000000e+00   0.0000000e+00   0.0000000e+00   1.0000000e+00   2.0000000e+00   0.0000000e+00   0.0000000e+00   0.0000000e+00   0.0000000e+00   0.0000000e+00   0.0000000e+00   0.0000000e+00   0.0000000e+00   0.0000000e+00   0.0000000e+00   0.0000000e+00   4.0000000e+00   0.0000000e+00   0.0000000e+00   0.0000000e+00   0.0000000e+00   0.0000000e+00   0.0000000e+00   0.0000000e+00   0.0000000e+00   0.0000000e+00   0.0000000e+00   0.0000000e+00   0.0000000e+00   0.0000000e+00   4.0000000e+00   0.0000000e+00   0.0000000e+00   0.0000000e+00   0.0000000e+00   0.0000000e+00   1.0000000e+00   0.0000000e+00   1.0000000e+00   0.0000000e+00   2.0000000e+00   1.0000000e+00   0.0000000e+00   0.0000000e+00   0.0000000e+00   2.0000000e+00   0.0000000e+00   1.0000000e+00   0.0000000e+00   1.0000000e+00   0.0000000e+00   4.0000000e+00   1.0000000e+00   4.0000000e+00   1.0000000e+00   0.0000000e+00   0.0000000e+00   1.0000000e+00   2.0000000e+00   0.0000000e+00   0.0000000e+00   1.0000000e+00   1.0000000e+00   3.0000000e+00   0.0000000e+00   2.0000000e+00   0.0000000e+00   0.0000000e+00   1.0000000e+00   0.0000000e+00   0.0000000e+00   0.0000000e+00   0.0000000e+00   0.0000000e+00   0.0000000e+00   1.0000000e+00   0.0000000e+00   4.0000000e+00   0.0000000e+00   0.0000000e+00   3.0000000e+00   0.0000000e+00   0.0000000e+00   2.0000000e+00   0.0000000e+00   1.0000000e+00   1.0000000e+00   0.0000000e+00   1.0000000e+00   0.0000000e+00   1.0000000e+00   1.0000000e+00   3.0000000e+00   0.0000000e+00   2.0000000e+00   1.0000000e+00   1.0000000e+00   0.0000000e+00   2.0000000e+00   1.0000000e+00   3.0000000e+00   1.0000000e+00   0.0000000e+00   2.0000000e+00   7.0000000e+00   2.0000000e+00   0.0000000e+00   4.0000000e+00   2.0000000e+00   4.0000000e+00   2.0000000e+00   3.0000000e+00   2.0000000e+00   4.0000000e+00   3.0000000e+00   2.0000000e+00   1.0000000e+00   1.2000000e+01   5.0000000e+00   1.2000000e+01   0.0000000e+00
   0.0000000e+00   0.0000000e+00   0.0000000e+00   0.0000000e+00   0.0000000e+00   0.0000000e+00   0.0000000e+00   0.0000000e+00   0.0000000e+00   0.0000000e+00   0.0000000e+00   0.0000000e+00   0.0000000e+00   0.0000000e+00   0.0000000e+00   0.0000000e+00   0.0000000e+00   0.0000000e+00   0.0000000e+00   0.0000000e+00   0.0000000e+00   0.0000000e+00   0.0000000e+00   0.0000000e+00   0.0000000e+00   0.0000000e+00   0.0000000e+00   0.0000000e+00   0.0000000e+00   0.0000000e+00   0.0000000e+00   0.0000000e+00   0.0000000e+00   0.0000000e+00   0.0000000e+00   0.0000000e+00   0.0000000e+00   0.0000000e+00   0.0000000e+00   0.0000000e+00   0.0000000e+00   0.0000000e+00   0.0000000e+00   0.0000000e+00   0.0000000e+00   0.0000000e+00   0.0000000e+00   0.0000000e+00   1.0000000e+00   0.0000000e+00   0.0000000e+00   0.0000000e+00   0.0000000e+00   0.0000000e+00   0.0000000e+00   0.0000000e+00   0.0000000e+00   0.0000000e+00   0.0000000e+00   0.0000000e+00   0.0000000e+00   0.0000000e+00   0.0000000e+00   0.0000000e+00   0.0000000e+00   0.0000000e+00   0.0000000e+00   0.0000000e+00   0.0000000e+00   0.0000000e+00   0.0000000e+00   0.0000000e+00   0.0000000e+00   0.0000000e+00   0.0000000e+00   0.0000000e+00   0.0000000e+00   0.0000000e+00   0.0000000e+00   0.0000000e+00   0.0000000e+00   0.0000000e+00   0.0000000e+00   1.0000000e+00   0.0000000e+00   0.0000000e+00   0.0000000e+00   0.0000000e+00   0.0000000e+00   0.0000000e+00   0.0000000e+00   0.0000000e+00   0.0000000e+00   0.0000000e+00   0.0000000e+00   0.0000000e+00   0.0000000e+00   0.0000000e+00   0.0000000e+00   0.0000000e+00   0.0000000e+00   0.0000000e+00   0.0000000e+00   1.0000000e+00   0.0000000e+00   0.0000000e+00   0.0000000e+00   0.0000000e+00   0.0000000e+00   0.0000000e+00   1.0000000e+00   0.0000000e+00   0.0000000e+00   0.0000000e+00   1.0000000e+00   0.0000000e+00   0.0000000e+00   0.0000000e+00   0.0000000e+00   0.0000000e+00   0.0000000e+00   0.0000000e+00   0.0000000e+00   0.0000000e+00   0.0000000e+00   0.0000000e+00   0.0000000e+00   0.0000000e+00   0.0000000e+00   0.0000000e+00   0.0000000e+00   0.0000000e+00   0.0000000e+00   0.0000000e+00   0.0000000e+00   0.0000000e+00   0.0000000e+00   0.0000000e+00   0.0000000e+00   0.0000000e+00   0.0000000e+00   0.0000000e+00   0.0000000e+00   0.0000000e+00   0.0000000e+00   0.0000000e+00   0.0000000e+00   0.0000000e+00   0.0000000e+00   0.0000000e+00   1.0000000e+00   0.0000000e+00   0.0000000e+00   0.0000000e+00   1.0000000e+00   1.0000000e+00   0.0000000e+00   1.0000000e+00   0.0000000e+00   1.0000000e+00   1.0000000e+00   1.0000000e+00   6.0000000e+00   0.0000000e+00   6.0000000e+00   0.0000000e+00
   0.0000000e+00   0.0000000e+00   0.0000000e+00   0.0000000e+00   0.0000000e+00   0.0000000e+00   0.0000000e+00   0.0000000e+00   0.0000000e+00   0.0000000e+00   0.0000000e+00   0.0000000e+00   0.0000000e+00   0.0000000e+00   0.0000000e+00   0.0000000e+00   0.0000000e+00   0.0000000e+00   0.0000000e+00   0.0000000e+00   0.0000000e+00   0.0000000e+00   1.0000000e+00   0.0000000e+00   0.0000000e+00   0.0000000e+00   0.0000000e+00   0.0000000e+00   0.0000000e+00   0.0000000e+00   0.0000000e+00   1.0000000e+00   1.0000000e+00   0.0000000e+00   0.0000000e+00   0.0000000e+00   0.0000000e+00   0.0000000e+00   0.0000000e+00   0.0000000e+00   0.0000000e+00   0.0000000e+00   0.0000000e+00   0.0000000e+00   0.0000000e+00   0.0000000e+00   0.0000000e+00   0.0000000e+00   0.0000000e+00   0.0000000e+00   1.0000000e+00   0.0000000e+00   0.0000000e+00   2.0000000e+00   1.0000000e+00   0.0000000e+00   1.0000000e+00   1.0000000e+00   1.0000000e+00   1.0000000e+00   1.0000000e+00   0.0000000e+00   0.0000000e+00   1.0000000e+00   0.0000000e+00   0.0000000e+00   1.0000000e+00   0.0000000e+00   0.0000000e+00   0.0000000e+00   0.0000000e+00   2.0000000e+00   1.0000000e+00   2.0000000e+00   0.0000000e+00   0.0000000e+00   0.0000000e+00   0.0000000e+00   0.0000000e+00   2.0000000e+00   1.0000000e+00   0.0000000e+00   1.0000000e+00   1.0000000e+00   0.0000000e+00   4.0000000e+00   0.0000000e+00   1.0000000e+00   2.0000000e+00   2.0000000e+00   2.0000000e+00   0.0000000e+00   0.0000000e+00   1.0000000e+00   1.0000000e+00   5.0000000e+00   0.0000000e+00   0.0000000e+00   0.0000000e+00   2.0000000e+00   0.0000000e+00   2.0000000e+00   0.0000000e+00   2.0000000e+00   0.0000000e+00   2.0000000e+00   0.0000000e+00   1.0000000e+00   2.0000000e+00   2.0000000e+00   1.0000000e+00   1.0000000e+00   0.0000000e+00   0.0000000e+00   1.0000000e+00   0.0000000e+00   4.0000000e+00   0.0000000e+00   0.0000000e+00   0.0000000e+00   0.0000000e+00   1.0000000e+00   2.0000000e+00   2.0000000e+00   1.0000000e+00   1.0000000e+00   0.0000000e+00   2.0000000e+00   5.0000000e+00   1.0000000e+00   2.0000000e+00   3.0000000e+00   1.0000000e+00   0.0000000e+00   1.0000000e+00   1.0000000e+00   1.0000000e+00   3.0000000e+00   1.0000000e+00   3.0000000e+00   0.0000000e+00   2.0000000e+00   1.0000000e+00   0.0000000e+00   1.0000000e+00   4.0000000e+00   1.0000000e+00   2.0000000e+00   1.0000000e+00   0.0000000e+00   2.0000000e+00   2.0000000e+00   4.0000000e+00   1.0000000e+00   3.0000000e+00   4.0000000e+00   3.0000000e+00   3.0000000e+00   5.0000000e+00   2.0000000e+00   3.0000000e+00   1.0000000e+00   1.2000000e+01   6.0000000e+00   1.7000000e+01   0.0000000e+00
   0.0000000e+00   0.0000000e+00   0.0000000e+00   0.0000000e+00   0.0000000e+00   0.0000000e+00   0.0000000e+00   0.0000000e+00   0.0000000e+00   0.0000000e+00   0.0000000e+00   0.0000000e+00   0.0000000e+00   0.0000000e+00   0.0000000e+00   0.0000000e+00   0.0000000e+00   0.0000000e+00   0.0000000e+00   0.0000000e+00   0.0000000e+00   0.0000000e+00   0.0000000e+00   0.0000000e+00   1.0000000e+00   0.0000000e+00   0.0000000e+00   0.0000000e+00   0.0000000e+00   0.0000000e+00   0.0000000e+00   0.0000000e+00   0.0000000e+00   0.0000000e+00   0.0000000e+00   0.0000000e+00   0.0000000e+00   0.0000000e+00   0.0000000e+00   0.0000000e+00   0.0000000e+00   0.0000000e+00   2.0000000e+00   0.0000000e+00   0.0000000e+00   0.0000000e+00   0.0000000e+00   0.0000000e+00   1.0000000e+00   0.0000000e+00   0.0000000e+00   0.0000000e+00   0.0000000e+00   0.0000000e+00   0.0000000e+00   0.0000000e+00   0.0000000e+00   0.0000000e+00   0.0000000e+00   0.0000000e+00   0.0000000e+00   0.0000000e+00   0.0000000e+00   0.0000000e+00   0.0000000e+00   0.0000000e+00   0.0000000e+00   0.0000000e+00   0.0000000e+00   0.0000000e+00   0.0000000e+00   0.0000000e+00   0.0000000e+00   0.0000000e+00   0.0000000e+00   0.0000000e+00   3.0000000e+00   1.0000000e+00   2.0000000e+00   2.0000000e+00   0.0000000e+00   0.0000000e+00   2.0000000e+00   0.0000000e+00   1.0000000e+00   2.0000000e+00   2.0000000e+00   0.0000000e+00   0.0000000e+00   2.0000000e+00   2.0000000e+00   1.0000000e+00   0.0000000e+00   0.0000000e+00   1.0000000e+00   5.0000000e+00   1.0000000e+00   2.0000000e+00   0.0000000e+00   2.0000000e+00   0.0000000e+00   0.0000000e+00   2.0000000e+00   1.0000000e+00   1.0000000e+01   1.0000000e+00   2.0000000e+00   0.0000000e+00   0.0000000e+00   1.0000000e+00   1.0000000e+00   0.0000000e+00   0.0000000e+00   0.0000000e+00   0.0000000e+00   0.0000000e+00   1.0000000e+00   0.0000000e+00   1.0000000e+00   1.0000000e+00   3.0000000e+00   1.0000000e+00   0.0000000e+00   0.0000000e+00   1.0000000e+00   0.0000000e+00   0.0000000e+00   0.0000000e+00   0.0000000e+00   0.0000000e+00   1.0000000e+00   1.0000000e+00   0.0000000e+00   2.0000000e+00   1.0000000e+00   0.0000000e+00   3.0000000e+00   1.0000000e+00   0.0000000e+00   0.0000000e+00   0.0000000e+00   2.0000000e+00   1.0000000e+00   4.0000000e+00   1.0000000e+00   0.0000000e+00   0.0000000e+00   1.0000000e+00   0.0000000e+00   2.0000000e+00   2.0000000e+00   0.0000000e+00   2.0000000e+00   1.0000000e+00   0.0000000e+00   3.0000000e+00   0.0000000e+00   3.0000000e+00   0.0000000e+00   0.0000000e+00   3.0000000e+00   1.0000000e+00   1.0000000e+01   1.0000000e+00   1.3000000e+01   0.0000000e+00
   0.0000000e+00   0.0000000e+00   0.0000000e+00   0.0000000e+00   0.0000000e+00   0.0000000e+00   0.0000000e+00   0.0000000e+00   0.0000000e+00   0.0000000e+00   0.0000000e+00   0.0000000e+00   0.0000000e+00   0.0000000e+00   0.0000000e+00   0.0000000e+00   0.0000000e+00   0.0000000e+00   0.0000000e+00   0.0000000e+00   0.0000000e+00   0.0000000e+00   0.0000000e+00   0.0000000e+00   0.0000000e+00   0.0000000e+00   0.0000000e+00   0.0000000e+00   0.0000000e+00   0.0000000e+00   0.0000000e+00   0.0000000e+00   0.0000000e+00   0.0000000e+00   0.0000000e+00   0.0000000e+00   0.0000000e+00   0.0000000e+00   0.0000000e+00   0.0000000e+00   2.0000000e+00   0.0000000e+00   0.0000000e+00   0.0000000e+00   0.0000000e+00   0.0000000e+00   0.0000000e+00   0.0000000e+00   0.0000000e+00   0.0000000e+00   0.0000000e+00   2.0000000e+00   0.0000000e+00   0.0000000e+00   0.0000000e+00   0.0000000e+00   0.0000000e+00   0.0000000e+00   0.0000000e+00   0.0000000e+00   0.0000000e+00   0.0000000e+00   0.0000000e+00   0.0000000e+00   3.0000000e+00   2.0000000e+00   0.0000000e+00   0.0000000e+00   0.0000000e+00   0.0000000e+00   0.0000000e+00   0.0000000e+00   0.0000000e+00   4.0000000e+00   1.0000000e+00   0.0000000e+00   3.0000000e+00   0.0000000e+00   3.0000000e+00   2.0000000e+00   0.0000000e+00   0.0000000e+00   3.0000000e+00   0.0000000e+00   0.0000000e+00   0.0000000e+00   0.0000000e+00   0.0000000e+00   0.0000000e+00   0.0000000e+00   0.0000000e+00   0.0000000e+00   0.0000000e+00   2.0000000e+00   0.0000000e+00   5.0000000e+00   0.0000000e+00   0.0000000e+00   0.0000000e+00   1.0000000e+00   0.0000000e+00   0.0000000e+00   0.0000000e+00   0.0000000e+00   0.0000000e+00   0.0000000e+00   0.0000000e+00   0.0000000e+00   0.0000000e+00   0.0000000e+00   1.0000000e+00   2.0000000e+00   0.0000000e+00   0.0000000e+00   0.0000000e+00   0.0000000e+00   0.0000000e+00   0.0000000e+00   0.0000000e+00   1.0000000e+00   3.0000000e+00   1.0000000e+00   0.0000000e+00   1.0000000e+00   1.0000000e+00   0.0000000e+00   0.0000000e+00   0.0000000e+00   0.0000000e+00   0.0000000e+00   0.0000000e+00   0.0000000e+00   0.0000000e+00   0.0000000e+00   0.0000000e+00   0.0000000e+00   3.0000000e+00   0.0000000e+00   0.0000000e+00   0.0000000e+00   2.0000000e+00   4.0000000e+00   0.0000000e+00   0.0000000e+00   0.0000000e+00   0.0000000e+00   0.0000000e+00   1.0000000e+00   3.0000000e+00   0.0000000e+00   0.0000000e+00   0.0000000e+00   1.0000000e+00   0.0000000e+00   1.0000000e+00   1.0000000e+00   0.0000000e+00   1.0000000e+00   0.0000000e+00   4.0000000e+00   5.0000000e+00   1.0000000e+00   6.0000000e+00   0.0000000e+00   1.1000000e+01   0.0000000e+00
   0.0000000e+00   0.0000000e+00   0.0000000e+00   0.0000000e+00   0.0000000e+00   0.0000000e+00   0.0000000e+00   0.0000000e+00   0.0000000e+00   0.0000000e+00   0.0000000e+00   0.0000000e+00   0.0000000e+00   0.0000000e+00   0.0000000e+00   0.0000000e+00   0.0000000e+00   0.0000000e+00   0.0000000e+00   0.0000000e+00   0.0000000e+00   0.0000000e+00   0.0000000e+00   0.0000000e+00   1.0000000e+00   0.0000000e+00   0.0000000e+00   0.0000000e+00   0.0000000e+00   0.0000000e+00   0.0000000e+00   0.0000000e+00   0.0000000e+00   0.0000000e+00   0.0000000e+00   0.0000000e+00   0.0000000e+00   0.0000000e+00   0.0000000e+00   0.0000000e+00   0.0000000e+00   1.0000000e+00   0.0000000e+00   0.0000000e+00   0.0000000e+00   0.0000000e+00   0.0000000e+00   0.0000000e+00   1.0000000e+00   0.0000000e+00   0.0000000e+00   0.0000000e+00   2.0000000e+00   0.0000000e+00   0.0000000e+00   0.0000000e+00   0.0000000e+00   0.0000000e+00   0.0000000e+00   0.0000000e+00   0.0000000e+00   0.0000000e+00   0.0000000e+00   0.0000000e+00   2.0000000e+00   0.0000000e+00   0.0000000e+00   0.0000000e+00   0.0000000e+00   0.0000000e+00   0.0000000e+00   0.0000000e+00   0.0000000e+00   0.0000000e+00   2.0000000e+00   0.0000000e+00   3.0000000e+00   0.0000000e+00   2.0000000e+00   2.0000000e+00   0.0000000e+00   1.0000000e+00   2.0000000e+00   0.0000000e+00   2.0000000e+00   3.0000000e+00   1.0000000e+00   0.0000000e+00   0.0000000e+00   1.0000000e+00   1.0000000e+00   0.0000000e+00   1.0000000e+00   0.0000000e+00   0.0000000e+00   5.0000000e+00   0.0000000e+00   1.0000000e+00   0.0000000e+00   4.0000000e+00   0.0000000e+00   0.0000000e+00   0.0000000e+00   2.0000000e+00   6.0000000e+00   1.0000000e+00   1.0000000e+00   0.0000000e+00   0.0000000e+00   0.0000000e+00   3.0000000e+00   0.0000000e+00   1.0000000e+00   0.0000000e+00   0.0000000e+00   0.0000000e+00   0.0000000e+00   2.0000000e+00   0.0000000e+00   1.0000000e+00   3.0000000e+00   2.0000000e+00   0.0000000e+00   0.0000000e+00   1.0000000e+00   1.0000000e+00   0.0000000e+00   5.0000000e+00   6.0000000e+00   0.0000000e+00   1.0000000e+00   0.0000000e+00   1.0000000e+00   1.0000000e+00   1.0000000e+00   0.0000000e+00   3.0000000e+00   3.0000000e+00   0.0000000e+00   0.0000000e+00   0.0000000e+00   3.0000000e+00   1.0000000e+00   2.0000000e+00   1.0000000e+00   0.0000000e+00   3.0000000e+00   2.0000000e+00   0.0000000e+00   2.0000000e+00   2.0000000e+00   1.0000000e+00   4.0000000e+00   0.0000000e+00   3.0000000e+00   4.0000000e+00   1.0000000e+00   3.0000000e+00   0.0000000e+00   1.0000000e+00   4.0000000e+00   1.0000000e+00   2.4000000e+01   1.0000000e+00   2.7000000e+01   0.0000000e+00
   0.0000000e+00   0.0000000e+00   0.0000000e+00   0.0000000e+00   0.0000000e+00   0.0000000e+00   0.0000000e+00   0.0000000e+00   0.0000000e+00   0.0000000e+00   0.0000000e+00   0.0000000e+00   0.0000000e+00   0.0000000e+00   0.0000000e+00   0.0000000e+00   0.0000000e+00   0.0000000e+00   0.0000000e+00   0.0000000e+00   0.0000000e+00   0.0000000e+00   0.0000000e+00   0.0000000e+00   0.0000000e+00   0.0000000e+00   0.0000000e+00   0.0000000e+00   0.0000000e+00   0.0000000e+00   0.0000000e+00   0.0000000e+00   0.0000000e+00   0.0000000e+00   0.0000000e+00   0.0000000e+00   0.0000000e+00   0.0000000e+00   0.0000000e+00   0.0000000e+00   0.0000000e+00   0.0000000e+00   0.0000000e+00   0.0000000e+00   0.0000000e+00   0.0000000e+00   0.0000000e+00   0.0000000e+00   1.0000000e+00   0.0000000e+00   0.0000000e+00   0.0000000e+00   0.0000000e+00   2.0000000e+00   0.0000000e+00   0.0000000e+00   0.0000000e+00   0.0000000e+00   0.0000000e+00   0.0000000e+00   0.0000000e+00   0.0000000e+00   0.0000000e+00   0.0000000e+00   0.0000000e+00   0.0000000e+00   0.0000000e+00   0.0000000e+00   0.0000000e+00   0.0000000e+00   0.0000000e+00   2.0000000e+00   0.0000000e+00   2.0000000e+00   0.0000000e+00   0.0000000e+00   0.0000000e+00   0.0000000e+00   0.0000000e+00   0.0000000e+00   0.0000000e+00   1.0000000e+00   0.0000000e+00   2.0000000e+00   0.0000000e+00   0.0000000e+00   0.0000000e+00   0.0000000e+00   0.0000000e+00   1.0000000e+00   0.0000000e+00   1.0000000e+00   0.0000000e+00   0.0000000e+00   1.0000000e+00   0.0000000e+00   1.0000000e+00   0.0000000e+00   0.0000000e+00   1.0000000e+00   0.0000000e+00   0.0000000e+00   0.0000000e+00   2.0000000e+00   0.0000000e+00   0.0000000e+00   0.0000000e+00   0.0000000e+00   1.0000000e+00   1.0000000e+00   1.0000000e+00   0.0000000e+00   1.0000000e+00   0.0000000e+00   0.0000000e+00   1.0000000e+00   1.0000000e+00   0.0000000e+00   0.0000000e+00   0.0000000e+00   0.0000000e+00   0.0000000e+00   0.0000000e+00   0.0000000e+00   0.0000000e+00   1.0000000e+00   0.0000000e+00   0.0000000e+00   0.0000000e+00   0.0000000e+00   2.0000000e+00   3.0000000e+00   0.0000000e+00   0.0000000e+00   0.0000000e+00   0.0000000e+00   0.0000000e+00   1.0000000e+00   1.0000000e+00   0.0000000e+00   0.0000000e+00   1.0000000e+00   1.0000000e+00   0.0000000e+00   0.0000000e+00   1.0000000e+00   0.0000000e+00   0.0000000e+00   1.0000000e+00   0.0000000e+00   2.0000000e+00   2.0000000e+00   2.0000000e+00   1.0000000e+00   3.0000000e+00   2.0000000e+00   2.0000000e+00   2.0000000e+00   2.0000000e+00   2.0000000e+00   2.0000000e+00   1.0000000e+00   6.0000000e+00   3.0000000e+00   6.0000000e+00   0.0000000e+00
   0.0000000e+00   0.0000000e+00   0.0000000e+00   0.0000000e+00   0.0000000e+00   0.0000000e+00   0.0000000e+00   0.0000000e+00   0.0000000e+00   0.0000000e+00   0.0000000e+00   0.0000000e+00   0.0000000e+00   0.0000000e+00   0.0000000e+00   0.0000000e+00   0.0000000e+00   0.0000000e+00   0.0000000e+00   0.0000000e+00   0.0000000e+00   0.0000000e+00   0.0000000e+00   0.0000000e+00   0.0000000e+00   0.0000000e+00   0.0000000e+00   0.0000000e+00   0.0000000e+00   0.0000000e+00   0.0000000e+00   0.0000000e+00   0.0000000e+00   0.0000000e+00   0.0000000e+00   0.0000000e+00   0.0000000e+00   0.0000000e+00   0.0000000e+00   0.0000000e+00   0.0000000e+00   1.0000000e+00   0.0000000e+00   0.0000000e+00   0.0000000e+00   0.0000000e+00   0.0000000e+00   0.0000000e+00   1.0000000e+00   0.0000000e+00   0.0000000e+00   0.0000000e+00   2.0000000e+00   0.0000000e+00   0.0000000e+00   0.0000000e+00   0.0000000e+00   0.0000000e+00   0.0000000e+00   0.0000000e+00   0.0000000e+00   8.0000000e+00   0.0000000e+00   0.0000000e+00   1.0000000e+00   0.0000000e+00   0.0000000e+00   0.0000000e+00   0.0000000e+00   0.0000000e+00   0.0000000e+00   0.0000000e+00   0.0000000e+00   2.0000000e+00   1.0000000e+00   0.0000000e+00   0.0000000e+00   0.0000000e+00   0.0000000e+00   2.0000000e+00   0.0000000e+00   0.0000000e+00   1.0000000e+00   0.0000000e+00   1.0000000e+00   0.0000000e+00   1.0000000e+00   0.0000000e+00   4.0000000e+00   1.0000000e+00   2.0000000e+00   1.0000000e+00   0.0000000e+00   0.0000000e+00   0.0000000e+00   5.0000000e+00   2.0000000e+00   0.0000000e+00   0.0000000e+00   1.0000000e+00   0.0000000e+00   0.0000000e+00   0.0000000e+00   2.0000000e+00   0.0000000e+00   0.0000000e+00   1.0000000e+00   1.0000000e+00   0.0000000e+00   1.0000000e+00   1.0000000e+00   0.0000000e+00   0.0000000e+00   0.0000000e+00   0.0000000e+00   0.0000000e+00   1.0000000e+00   0.0000000e+00   0.0000000e+00   0.0000000e+00   1.0000000e+00   1.0000000e+00   2.0000000e+00   0.0000000e+00   1.0000000e+00   0.0000000e+00   0.0000000e+00   2.0000000e+00   2.0000000e+00   0.0000000e+00   2.0000000e+00   3.0000000e+00   1.0000000e+00   1.0000000e+00   1.0000000e+00   1.0000000e+00   1.0000000e+00   0.0000000e+00   2.0000000e+00   2.0000000e+00   0.0000000e+00   1.0000000e+00   0.0000000e+00   5.0000000e+00   1.0000000e+00   3.0000000e+00   1.0000000e+00   1.0000000e+00   1.0000000e+00   5.0000000e+00   1.0000000e+00   2.0000000e+00   1.0000000e+00   2.0000000e+00   4.0000000e+00   4.0000000e+00   3.0000000e+00   2.0000000e+00   4.0000000e+00   2.0000000e+00   2.0000000e+00   1.0000000e+00   1.8000000e+01   5.0000000e+00   2.3000000e+01   0.0000000e+00
   0.0000000e+00   0.0000000e+00   0.0000000e+00   0.0000000e+00   0.0000000e+00   0.0000000e+00   0.0000000e+00   0.0000000e+00   0.0000000e+00   0.0000000e+00   0.0000000e+00   0.0000000e+00   0.0000000e+00   0.0000000e+00   0.0000000e+00   0.0000000e+00   0.0000000e+00   0.0000000e+00   0.0000000e+00   0.0000000e+00   0.0000000e+00   0.0000000e+00   0.0000000e+00   0.0000000e+00   0.0000000e+00   0.0000000e+00   0.0000000e+00   0.0000000e+00   0.0000000e+00   0.0000000e+00   0.0000000e+00   0.0000000e+00   0.0000000e+00   0.0000000e+00   0.0000000e+00   0.0000000e+00   0.0000000e+00   0.0000000e+00   0.0000000e+00   0.0000000e+00   0.0000000e+00   0.0000000e+00   0.0000000e+00   0.0000000e+00   0.0000000e+00   0.0000000e+00   0.0000000e+00   0.0000000e+00   0.0000000e+00   1.0000000e+00   0.0000000e+00   0.0000000e+00   0.0000000e+00   0.0000000e+00   0.0000000e+00   0.0000000e+00   0.0000000e+00   0.0000000e+00   0.0000000e+00   0.0000000e+00   0.0000000e+00   8.0000000e+00   0.0000000e+00   0.0000000e+00   0.0000000e+00   0.0000000e+00   0.0000000e+00   0.0000000e+00   0.0000000e+00   0.0000000e+00   0.0000000e+00   0.0000000e+00   0.0000000e+00   0.0000000e+00   0.0000000e+00   1.0000000e+00   0.0000000e+00   0.0000000e+00   0.0000000e+00   0.0000000e+00   0.0000000e+00   0.0000000e+00   0.0000000e+00   0.0000000e+00   0.0000000e+00   0.0000000e+00   1.0000000e+00   0.0000000e+00   0.0000000e+00   0.0000000e+00   0.0000000e+00   0.0000000e+00   0.0000000e+00   0.0000000e+00   0.0000000e+00   0.0000000e+00   0.0000000e+00   0.0000000e+00   2.0000000e+00   0.0000000e+00   0.0000000e+00   0.0000000e+00   1.0000000e+00   0.0000000e+00   6.0000000e+00   0.0000000e+00   1.0000000e+00   0.0000000e+00   0.0000000e+00   0.0000000e+00   0.0000000e+00   0.0000000e+00   0.0000000e+00   0.0000000e+00   0.0000000e+00   0.0000000e+00   0.0000000e+00   1.0000000e+00   0.0000000e+00   0.0000000e+00   0.0000000e+00   0.0000000e+00   0.0000000e+00   0.0000000e+00   1.0000000e+00   0.0000000e+00   1.0000000e+00   4.0000000e+00   4.0000000e+00   0.0000000e+00   0.0000000e+00   0.0000000e+00   0.0000000e+00   1.0000000e+00   0.0000000e+00   1.0000000e+00   0.0000000e+00   0.0000000e+00   0.0000000e+00   0.0000000e+00   0.0000000e+00   0.0000000e+00   2.0000000e+00   2.0000000e+00   1.0000000e+00   0.0000000e+00   2.0000000e+00   0.0000000e+00   0.0000000e+00   2.0000000e+00   0.0000000e+00   2.0000000e+00   0.0000000e+00   2.0000000e+00   0.0000000e+00   0.0000000e+00   0.0000000e+00   0.0000000e+00   1.0000000e+00   0.0000000e+00   0.0000000e+00   1.0000000e+00   2.2000000e+01   2.0000000e+00   2.2000000e+01   0.0000000e+00
   0.0000000e+00   0.0000000e+00   0.0000000e+00   0.0000000e+00   0.0000000e+00   0.0000000e+00   0.0000000e+00   0.0000000e+00   0.0000000e+00   0.0000000e+00   0.0000000e+00   0.0000000e+00   0.0000000e+00   0.0000000e+00   0.0000000e+00   0.0000000e+00   0.0000000e+00   0.0000000e+00   7.0000000e+00   0.0000000e+00   0.0000000e+00   0.0000000e+00   0.0000000e+00   0.0000000e+00   0.0000000e+00   0.0000000e+00   0.0000000e+00   0.0000000e+00   0.0000000e+00   0.0000000e+00   0.0000000e+00   0.0000000e+00   0.0000000e+00   0.0000000e+00   0.0000000e+00   0.0000000e+00   0.0000000e+00   0.0000000e+00   0.0000000e+00   0.0000000e+00   0.0000000e+00   0.0000000e+00   0.0000000e+00   0.0000000e+00   0.0000000e+00   0.0000000e+00   0.0000000e+00   0.0000000e+00   1.0000000e+00   0.0000000e+00   0.0000000e+00   0.0000000e+00   0.0000000e+00   0.0000000e+00   0.0000000e+00   0.0000000e+00   0.0000000e+00   0.0000000e+00   0.0000000e+00   0.0000000e+00   0.0000000e+00   0.0000000e+00   0.0000000e+00   0.0000000e+00   0.0000000e+00   0.0000000e+00   0.0000000e+00   0.0000000e+00   0.0000000e+00   0.0000000e+00   0.0000000e+00   0.0000000e+00   0.0000000e+00   0.0000000e+00   1.0000000e+00   0.0000000e+00   0.0000000e+00   0.0000000e+00   0.0000000e+00   0.0000000e+00   0.0000000e+00   1.0000000e+00   1.0000000e+00   0.0000000e+00   1.0000000e+00   0.0000000e+00   0.0000000e+00   0.0000000e+00   3.0000000e+00   1.0000000e+00   1.0000000e+00   0.0000000e+00   1.0000000e+00   0.0000000e+00   0.0000000e+00   5.0000000e+00   1.0000000e+00   1.0000000e+00   0.0000000e+00   0.0000000e+00   0.0000000e+00   0.0000000e+00   0.0000000e+00   1.0000000e+00   5.0000000e+00   0.0000000e+00   0.0000000e+00   2.0000000e+00   1.0000000e+00   0.0000000e+00   4.0000000e+00   0.0000000e+00   0.0000000e+00   0.0000000e+00   0.0000000e+00   4.0000000e+00   0.0000000e+00   0.0000000e+00   0.0000000e+00   0.0000000e+00   1.0000000e+00   1.0000000e+00   2.0000000e+00   0.0000000e+00   0.0000000e+00   1.0000000e+00   0.0000000e+00   4.0000000e+00   4.0000000e+00   0.0000000e+00   1.0000000e+00   2.0000000e+00   0.0000000e+00   0.0000000e+00   0.0000000e+00   0.0000000e+00   1.0000000e+00   0.0000000e+00   1.0000000e+00   0.0000000e+00   0.0000000e+00   0.0000000e+00   1.0000000e+00   0.0000000e+00   1.0000000e+00   1.0000000e+00   1.0000000e+00   1.0000000e+00   0.0000000e+00   0.0000000e+00   1.0000000e+00   1.0000000e+00   1.0000000e+00   1.0000000e+00   1.0000000e+00   2.0000000e+00   2.0000000e+00   1.0000000e+00   2.0000000e+00   1.0000000e+00   1.0000000e+00   1.0000000e+00   1.2000000e+01   3.0000000e+00   1.4000000e+01   0.0000000e+00
   0.0000000e+00   0.0000000e+00   0.0000000e+00   0.0000000e+00   0.0000000e+00   0.0000000e+00   0.0000000e+00   0.0000000e+00   0.0000000e+00   0.0000000e+00   0.0000000e+00   0.0000000e+00   0.0000000e+00   0.0000000e+00   0.0000000e+00   0.0000000e+00   0.0000000e+00   0.0000000e+00   0.0000000e+00   0.0000000e+00   0.0000000e+00   0.0000000e+00   0.0000000e+00   0.0000000e+00   0.0000000e+00   0.0000000e+00   0.0000000e+00   0.0000000e+00   0.0000000e+00   0.0000000e+00   0.0000000e+00   0.0000000e+00   0.0000000e+00   0.0000000e+00   0.0000000e+00   0.0000000e+00   0.0000000e+00   0.0000000e+00   0.0000000e+00   0.0000000e+00   0.0000000e+00   0.0000000e+00   0.0000000e+00   0.0000000e+00   0.0000000e+00   0.0000000e+00   0.0000000e+00   0.0000000e+00   1.0000000e+00   0.0000000e+00   0.0000000e+00   0.0000000e+00   0.0000000e+00   0.0000000e+00   0.0000000e+00   1.0000000e+00   0.0000000e+00   0.0000000e+00   0.0000000e+00   0.0000000e+00   0.0000000e+00   0.0000000e+00   1.0000000e+00   0.0000000e+00   0.0000000e+00   0.0000000e+00   0.0000000e+00   0.0000000e+00   0.0000000e+00   1.0000000e+00   1.0000000e+00   0.0000000e+00   0.0000000e+00   0.0000000e+00   0.0000000e+00   0.0000000e+00   0.0000000e+00   0.0000000e+00   2.0000000e+00   2.0000000e+00   0.0000000e+00   1.0000000e+00   0.0000000e+00   0.0000000e+00   3.0000000e+00   5.0000000e+00   0.0000000e+00   0.0000000e+00   0.0000000e+00   1.0000000e+00   0.0000000e+00   2.0000000e+00   0.0000000e+00   1.0000000e+00   1.0000000e+00   0.0000000e+00   0.0000000e+00   0.0000000e+00   0.0000000e+00   5.0000000e+00   0.0000000e+00   2.0000000e+00   0.0000000e+00   1.0000000e+00   0.0000000e+00   0.0000000e+00   0.0000000e+00   1.0000000e+00   0.0000000e+00   2.0000000e+00   6.0000000e+00   0.0000000e+00   0.0000000e+00   2.0000000e+00   0.0000000e+00   3.0000000e+00   2.0000000e+00   5.0000000e+00   1.0000000e+00   0.0000000e+00   0.0000000e+00   4.0000000e+00   0.0000000e+00   2.0000000e+00   0.0000000e+00   0.0000000e+00   0.0000000e+00   1.5000000e+01   1.2000000e+01   1.0000000e+00   0.0000000e+00   1.0000000e+00   2.0000000e+00   0.0000000e+00   1.0000000e+00   1.0000000e+00   0.0000000e+00   4.0000000e+00   0.0000000e+00   1.0000000e+00   0.0000000e+00   3.0000000e+00   0.0000000e+00   0.0000000e+00   1.0000000e+00   2.0000000e+00   6.0000000e+00   4.0000000e+00   1.0000000e+00   0.0000000e+00   1.0000000e+00   0.0000000e+00   5.0000000e+00   2.0000000e+00   6.0000000e+00   5.0000000e+00   0.0000000e+00   4.0000000e+00   3.0000000e+00   2.0000000e+00   4.0000000e+00   1.0000000e+00   1.8000000e+01   4.0000000e+00   1.8000000e+01   0.0000000e+00
   0.0000000e+00   0.0000000e+00   0.0000000e+00   0.0000000e+00   0.0000000e+00   0.0000000e+00   0.0000000e+00   0.0000000e+00   0.0000000e+00   0.0000000e+00   0.0000000e+00   0.0000000e+00   0.0000000e+00   0.0000000e+00   0.0000000e+00   0.0000000e+00   0.0000000e+00   0.0000000e+00   7.0000000e+00   0.0000000e+00   0.0000000e+00   0.0000000e+00   0.0000000e+00   0.0000000e+00   0.0000000e+00   0.0000000e+00   0.0000000e+00   0.0000000e+00   0.0000000e+00   0.0000000e+00   0.0000000e+00   0.0000000e+00   0.0000000e+00   0.0000000e+00   0.0000000e+00   0.0000000e+00   0.0000000e+00   0.0000000e+00   0.0000000e+00   0.0000000e+00   0.0000000e+00   0.0000000e+00   0.0000000e+00   0.0000000e+00   0.0000000e+00   0.0000000e+00   0.0000000e+00   0.0000000e+00   1.0000000e+00   2.0000000e+00   0.0000000e+00   0.0000000e+00   0.0000000e+00   0.0000000e+00   0.0000000e+00   0.0000000e+00   0.0000000e+00   0.0000000e+00   0.0000000e+00   0.0000000e+00   0.0000000e+00   4.0000000e+00   0.0000000e+00   0.0000000e+00   1.0000000e+00   0.0000000e+00   0.0000000e+00   0.0000000e+00   0.0000000e+00   0.0000000e+00   0.0000000e+00   0.0000000e+00   0.0000000e+00   0.0000000e+00   1.0000000e+00   2.0000000e+00   0.0000000e+00   0.0000000e+00   0.0000000e+00   0.0000000e+00   0.0000000e+00   1.0000000e+00   0.0000000e+00   0.0000000e+00   1.0000000e+00   3.0000000e+00   0.0000000e+00   0.0000000e+00   0.0000000e+00   0.0000000e+00   1.0000000e+00   0.0000000e+00   1.0000000e+00   0.0000000e+00   0.0000000e+00   0.0000000e+00   0.0000000e+00   2.0000000e+00   2.0000000e+00   2.0000000e+00   0.0000000e+00   0.0000000e+00   0.0000000e+00   1.0000000e+00   1.1000000e+01   0.0000000e+00   0.0000000e+00   0.0000000e+00   0.0000000e+00   0.0000000e+00   2.0000000e+00   0.0000000e+00   0.0000000e+00   0.0000000e+00   2.0000000e+00   2.0000000e+00   0.0000000e+00   2.0000000e+00   0.0000000e+00   1.0000000e+00   2.0000000e+00   1.0000000e+00   0.0000000e+00   0.0000000e+00   1.0000000e+00   0.0000000e+00   0.0000000e+00   4.0000000e+00   4.0000000e+00   0.0000000e+00   0.0000000e+00   0.0000000e+00   0.0000000e+00   0.0000000e+00   0.0000000e+00   0.0000000e+00   2.0000000e+00   1.0000000e+00   0.0000000e+00   0.0000000e+00   0.0000000e+00   1.0000000e+00   0.0000000e+00   3.0000000e+00   1.0000000e+00   0.0000000e+00   3.0000000e+00   1.0000000e+00   0.0000000e+00   0.0000000e+00   1.0000000e+00   0.0000000e+00   2.0000000e+00   0.0000000e+00   0.0000000e+00   1.0000000e+00   0.0000000e+00   1.0000000e+00   0.0000000e+00   1.0000000e+00   2.0000000e+00   1.0000000e+00   1.8000000e+01   0.0000000e+00   2.1000000e+01   0.0000000e+00
   0.0000000e+00   0.0000000e+00   0.0000000e+00   0.0000000e+00   0.0000000e+00   0.0000000e+00   0.0000000e+00   0.0000000e+00   0.0000000e+00   0.0000000e+00   0.0000000e+00   0.0000000e+00   0.0000000e+00   0.0000000e+00   0.0000000e+00   0.0000000e+00   0.0000000e+00   0.0000000e+00   0.0000000e+00   0.0000000e+00   0.0000000e+00   0.0000000e+00   0.0000000e+00   0.0000000e+00   0.0000000e+00   0.0000000e+00   0.0000000e+00   0.0000000e+00   0.0000000e+00   0.0000000e+00   0.0000000e+00   0.0000000e+00   0.0000000e+00   0.0000000e+00   0.0000000e+00   0.0000000e+00   1.0000000e+00   0.0000000e+00   0.0000000e+00   0.0000000e+00   0.0000000e+00   0.0000000e+00   0.0000000e+00   0.0000000e+00   0.0000000e+00   0.0000000e+00   0.0000000e+00   0.0000000e+00   1.0000000e+00   0.0000000e+00   0.0000000e+00   2.0000000e+00   0.0000000e+00   2.0000000e+00   0.0000000e+00   0.0000000e+00   1.0000000e+00   0.0000000e+00   0.0000000e+00   0.0000000e+00   0.0000000e+00   4.0000000e+00   0.0000000e+00   0.0000000e+00   0.0000000e+00   0.0000000e+00   0.0000000e+00   0.0000000e+00   0.0000000e+00   0.0000000e+00   0.0000000e+00   0.0000000e+00   0.0000000e+00   0.0000000e+00   4.0000000e+00   0.0000000e+00   2.0000000e+00   1.0000000e+00   5.0000000e+00   2.0000000e+00   0.0000000e+00   2.0000000e+00   3.0000000e+00   0.0000000e+00   3.0000000e+00   6.0000000e+00   1.0000000e+00   0.0000000e+00   2.0000000e+00   1.0000000e+00   2.0000000e+00   1.0000000e+00   1.0000000e+00   2.0000000e+00   3.0000000e+00   1.0000000e+01   2.0000000e+00   2.0000000e+00   0.0000000e+00   7.0000000e+00   0.0000000e+00   0.0000000e+00   1.0000000e+00   2.0000000e+00   0.0000000e+00   1.0000000e+00   1.0000000e+00   0.0000000e+00   0.0000000e+00   2.0000000e+00   7.0000000e+00   0.0000000e+00   0.0000000e+00   0.0000000e+00   2.0000000e+00   2.0000000e+00   2.0000000e+00   3.0000000e+00   1.0000000e+00   1.0000000e+00   4.0000000e+00   4.0000000e+00   0.0000000e+00   1.0000000e+00   1.0000000e+00   0.0000000e+00   1.0000000e+00   8.0000000e+00   8.0000000e+00   0.0000000e+00   1.0000000e+00   1.0000000e+00   1.0000000e+00   1.0000000e+00   0.0000000e+00   1.0000000e+00   5.0000000e+00   6.0000000e+00   0.0000000e+00   0.0000000e+00   0.0000000e+00   4.0000000e+00   2.0000000e+00   0.0000000e+00   1.0000000e+00   1.0000000e+00   4.0000000e+00   4.0000000e+00   0.0000000e+00   4.0000000e+00   2.0000000e+00   2.0000000e+00   7.0000000e+00   2.0000000e+00   4.0000000e+00   3.0000000e+00   0.0000000e+00   4.0000000e+00   2.0000000e+00   1.0000000e+00   5.0000000e+00   1.0000000e+00   1.2000000e+01   3.0000000e+00   2.2000000e+01   0.0000000e+00
   0.0000000e+00   0.0000000e+00   0.0000000e+00   0.0000000e+00   0.0000000e+00   0.0000000e+00   0.0000000e+00   0.0000000e+00   0.0000000e+00   0.0000000e+00   0.0000000e+00   0.0000000e+00   0.0000000e+00   0.0000000e+00   0.0000000e+00   0.0000000e+00   0.0000000e+00   0.0000000e+00   0.0000000e+00   0.0000000e+00   0.0000000e+00   0.0000000e+00   0.0000000e+00   0.0000000e+00   0.0000000e+00   0.0000000e+00   0.0000000e+00   0.0000000e+00   0.0000000e+00   0.0000000e+00   0.0000000e+00   2.0000000e+00   2.0000000e+00   0.0000000e+00   0.0000000e+00   1.0000000e+00   0.0000000e+00   1.0000000e+00   0.0000000e+00   0.0000000e+00   0.0000000e+00   3.0000000e+00   2.0000000e+00   0.0000000e+00   0.0000000e+00   0.0000000e+00   0.0000000e+00   0.0000000e+00   0.0000000e+00   0.0000000e+00   2.0000000e+00   0.0000000e+00   2.0000000e+00   0.0000000e+00   2.0000000e+00   0.0000000e+00   0.0000000e+00   2.0000000e+00   2.0000000e+00   2.0000000e+00   2.0000000e+00   0.0000000e+00   0.0000000e+00   1.0000000e+00   0.0000000e+00   0.0000000e+00   2.0000000e+00   0.0000000e+00   2.0000000e+00   0.0000000e+00   0.0000000e+00   0.0000000e+00   2.0000000e+00   0.0000000e+00   0.0000000e+00   0.0000000e+00   2.0000000e+00   0.0000000e+00   0.0000000e+00   2.0000000e+00   2.0000000e+00   0.0000000e+00   0.0000000e+00   1.0000000e+00   0.0000000e+00   0.0000000e+00   0.0000000e+00   2.0000000e+00   0.0000000e+00   0.0000000e+00   0.0000000e+00   0.0000000e+00   0.0000000e+00   2.0000000e+00   0.0000000e+00   0.0000000e+00   2.0000000e+00   3.0000000e+00   0.0000000e+00   0.0000000e+00   0.0000000e+00   4.0000000e+00   0.0000000e+00   2.0000000e+00   6.0000000e+00   3.0000000e+00   1.0000000e+00   0.0000000e+00   0.0000000e+00   0.0000000e+00   1.0000000e+00   3.0000000e+00   0.0000000e+00   0.0000000e+00   0.0000000e+00   0.0000000e+00   4.0000000e+00   0.0000000e+00   0.0000000e+00   1.0000000e+00   2.0000000e+00   0.0000000e+00   0.0000000e+00   4.0000000e+00   1.0000000e+00   0.0000000e+00   1.0000000e+00   0.0000000e+00   0.0000000e+00   3.0000000e+00   2.0000000e+00   0.0000000e+00   0.0000000e+00   3.0000000e+00   1.0000000e+00   1.0000000e+00   3.0000000e+00   0.0000000e+00   0.0000000e+00   1.0000000e+00   0.0000000e+00   2.0000000e+00   2.0000000e+00   4.0000000e+00   1.0000000e+00   2.0000000e+00   0.0000000e+00   2.0000000e+00   0.0000000e+00   2.0000000e+00   3.0000000e+00   0.0000000e+00   0.0000000e+00   0.0000000e+00   1.0000000e+00   4.0000000e+00   0.0000000e+00   2.0000000e+00   3.0000000e+00   0.0000000e+00   3.0000000e+00   1.0000000e+00   1.6000000e+01   4.0000000e+00   1.6000000e+01   0.0000000e+00
   0.0000000e+00   0.0000000e+00   0.0000000e+00   0.0000000e+00   0.0000000e+00   0.0000000e+00   0.0000000e+00   0.0000000e+00   0.0000000e+00   0.0000000e+00   0.0000000e+00   0.0000000e+00   0.0000000e+00   0.0000000e+00   0.0000000e+00   0.0000000e+00   0.0000000e+00   0.0000000e+00   0.0000000e+00   0.0000000e+00   0.0000000e+00   0.0000000e+00   0.0000000e+00   0.0000000e+00   0.0000000e+00   0.0000000e+00   0.0000000e+00   0.0000000e+00   0.0000000e+00   0.0000000e+00   0.0000000e+00   0.0000000e+00   0.0000000e+00   0.0000000e+00   0.0000000e+00   0.0000000e+00   0.0000000e+00   0.0000000e+00   0.0000000e+00   0.0000000e+00   0.0000000e+00   0.0000000e+00   0.0000000e+00   0.0000000e+00   0.0000000e+00   0.0000000e+00   0.0000000e+00   0.0000000e+00   0.0000000e+00   0.0000000e+00   0.0000000e+00   0.0000000e+00   0.0000000e+00   0.0000000e+00   0.0000000e+00   0.0000000e+00   0.0000000e+00   0.0000000e+00   0.0000000e+00   0.0000000e+00   0.0000000e+00   0.0000000e+00   0.0000000e+00   0.0000000e+00   0.0000000e+00   0.0000000e+00   0.0000000e+00   0.0000000e+00   0.0000000e+00   0.0000000e+00   0.0000000e+00   0.0000000e+00   0.0000000e+00   0.0000000e+00   0.0000000e+00   0.0000000e+00   0.0000000e+00   0.0000000e+00   0.0000000e+00   0.0000000e+00   0.0000000e+00   1.0000000e+00   0.0000000e+00   0.0000000e+00   0.0000000e+00   0.0000000e+00   0.0000000e+00   0.0000000e+00   0.0000000e+00   1.0000000e+00   0.0000000e+00   0.0000000e+00   0.0000000e+00   0.0000000e+00   0.0000000e+00   0.0000000e+00   0.0000000e+00   0.0000000e+00   0.0000000e+00   1.0000000e+00   0.0000000e+00   0.0000000e+00   0.0000000e+00   1.0000000e+00   0.0000000e+00   0.0000000e+00   0.0000000e+00   0.0000000e+00   0.0000000e+00   0.0000000e+00   1.0000000e+00   0.0000000e+00   0.0000000e+00   1.0000000e+00   1.0000000e+00   1.0000000e+00   0.0000000e+00   0.0000000e+00   0.0000000e+00   0.0000000e+00   0.0000000e+00   0.0000000e+00   0.0000000e+00   0.0000000e+00   0.0000000e+00   0.0000000e+00   0.0000000e+00   0.0000000e+00   0.0000000e+00   0.0000000e+00   0.0000000e+00   0.0000000e+00   1.0000000e+00   0.0000000e+00   1.0000000e+00   0.0000000e+00   0.0000000e+00   0.0000000e+00   0.0000000e+00   0.0000000e+00   0.0000000e+00   0.0000000e+00   0.0000000e+00   0.0000000e+00   0.0000000e+00   0.0000000e+00   1.0000000e+00   0.0000000e+00   0.0000000e+00   0.0000000e+00   1.0000000e+00   0.0000000e+00   1.0000000e+00   1.0000000e+00   3.0000000e+00   1.0000000e+00   0.0000000e+00   1.0000000e+00   0.0000000e+00   1.0000000e+00   1.0000000e+00   1.0000000e+00   6.0000000e+00   1.0000000e+00   6.0000000e+00   0.0000000e+00
   0.0000000e+00   0.0000000e+00   0.0000000e+00   0.0000000e+00   0.0000000e+00   0.0000000e+00   0.0000000e+00   0.0000000e+00   0.0000000e+00   0.0000000e+00   0.0000000e+00   0.0000000e+00   0.0000000e+00   0.0000000e+00   0.0000000e+00   0.0000000e+00   0.0000000e+00   0.0000000e+00   7.0000000e+00   0.0000000e+00   0.0000000e+00   0.0000000e+00   0.0000000e+00   0.0000000e+00   0.0000000e+00   0.0000000e+00   0.0000000e+00   0.0000000e+00   0.0000000e+00   0.0000000e+00   0.0000000e+00   0.0000000e+00   0.0000000e+00   0.0000000e+00   0.0000000e+00   0.0000000e+00   0.0000000e+00   0.0000000e+00   0.0000000e+00   0.0000000e+00   0.0000000e+00   0.0000000e+00   0.0000000e+00   0.0000000e+00   0.0000000e+00   0.0000000e+00   0.0000000e+00   0.0000000e+00   1.0000000e+00   0.0000000e+00   0.0000000e+00   0.0000000e+00   0.0000000e+00   0.0000000e+00   0.0000000e+00   0.0000000e+00   0.0000000e+00   0.0000000e+00   0.0000000e+00   0.0000000e+00   0.0000000e+00   0.0000000e+00   0.0000000e+00   0.0000000e+00   0.0000000e+00   0.0000000e+00   0.0000000e+00   0.0000000e+00   0.0000000e+00   0.0000000e+00   0.0000000e+00   0.0000000e+00   0.0000000e+00   0.0000000e+00   1.0000000e+00   0.0000000e+00   0.0000000e+00   0.0000000e+00   0.0000000e+00   0.0000000e+00   0.0000000e+00   0.0000000e+00   1.0000000e+00   0.0000000e+00   1.0000000e+00   0.0000000e+00   0.0000000e+00   0.0000000e+00   0.0000000e+00   1.0000000e+00   1.0000000e+00   0.0000000e+00   1.0000000e+00   0.0000000e+00   0.0000000e+00   5.0000000e+00   1.0000000e+00   1.0000000e+00   0.0000000e+00   0.0000000e+00   0.0000000e+00   0.0000000e+00   0.0000000e+00   1.0000000e+00   5.0000000e+00   0.0000000e+00   0.0000000e+00   2.0000000e+00   0.0000000e+00   0.0000000e+00   4.0000000e+00   0.0000000e+00   0.0000000e+00   0.0000000e+00   0.0000000e+00   4.0000000e+00   0.0000000e+00   0.0000000e+00   0.0000000e+00   0.0000000e+00   1.0000000e+00   1.0000000e+00   0.0000000e+00   0.0000000e+00   1.0000000e+00   1.0000000e+00   0.0000000e+00   4.0000000e+00   4.0000000e+00   0.0000000e+00   0.0000000e+00   2.0000000e+00   0.0000000e+00   0.0000000e+00   0.0000000e+00   0.0000000e+00   1.0000000e+00   0.0000000e+00   0.0000000e+00   0.0000000e+00   0.0000000e+00   0.0000000e+00   1.0000000e+00   0.0000000e+00   1.0000000e+00   0.0000000e+00   1.0000000e+00   1.0000000e+00   0.0000000e+00   0.0000000e+00   1.0000000e+00   2.0000000e+00   0.0000000e+00   0.0000000e+00   0.0000000e+00   2.0000000e+00   1.0000000e+00   1.0000000e+00   0.0000000e+00   1.0000000e+00   1.0000000e+00   1.0000000e+00   1.8000000e+01   1.0000000e+00   2.0000000e+01   0.0000000e+00
   0.0000000e+00   0.0000000e+00   0.0000000e+00   0.0000000e+00   0.0000000e+00   0.0000000e+00   0.0000000e+00   0.0000000e+00   0.0000000e+00   0.0000000e+00   0.0000000e+00   0.0000000e+00   0.0000000e+00   0.0000000e+00   0.0000000e+00   0.0000000e+00   0.0000000e+00   0.0000000e+00   0.0000000e+00   0.0000000e+00   0.0000000e+00   0.0000000e+00   0.0000000e+00   0.0000000e+00   0.0000000e+00   0.0000000e+00   0.0000000e+00   0.0000000e+00   0.0000000e+00   0.0000000e+00   0.0000000e+00   0.0000000e+00   0.0000000e+00   0.0000000e+00   0.0000000e+00   0.0000000e+00   0.0000000e+00   0.0000000e+00   0.0000000e+00   0.0000000e+00   0.0000000e+00   0.0000000e+00   0.0000000e+00   0.0000000e+00   0.0000000e+00   0.0000000e+00   0.0000000e+00   0.0000000e+00   1.0000000e+00   0.0000000e+00   0.0000000e+00   0.0000000e+00   0.0000000e+00   0.0000000e+00   0.0000000e+00   0.0000000e+00   0.0000000e+00   0.0000000e+00   0.0000000e+00   0.0000000e+00   0.0000000e+00   0.0000000e+00   0.0000000e+00   0.0000000e+00   0.0000000e+00   0.0000000e+00   0.0000000e+00   0.0000000e+00   0.0000000e+00   0.0000000e+00   0.0000000e+00   0.0000000e+00   0.0000000e+00   2.0000000e+00   1.0000000e+00   0.0000000e+00   0.0000000e+00   0.0000000e+00   2.0000000e+00   0.0000000e+00   0.0000000e+00   1.0000000e+00   1.0000000e+00   0.0000000e+00   2.0000000e+00   6.0000000e+00   0.0000000e+00   0.0000000e+00   0.0000000e+00   1.0000000e+00   1.0000000e+00   0.0000000e+00   0.0000000e+00   0.0000000e+00   1.0000000e+00   5.0000000e+00   1.0000000e+00   0.0000000e+00   0.0000000e+00   4.0000000e+00   0.0000000e+00   0.0000000e+00   0.0000000e+00   1.0000000e+00   0.0000000e+00   0.0000000e+00   0.0000000e+00   1.0000000e+00   2.0000000e+00   0.0000000e+00   4.0000000e+00   0.0000000e+00   0.0000000e+00   0.0000000e+00   1.0000000e+00   0.0000000e+00   0.0000000e+00   1.0000000e+00   0.0000000e+00   0.0000000e+00   1.0000000e+00   2.0000000e+00   0.0000000e+00   0.0000000e+00   1.0000000e+00   1.0000000e+00   0.0000000e+00   8.0000000e+00   6.0000000e+00   0.0000000e+00   0.0000000e+00   0.0000000e+00   1.0000000e+00   0.0000000e+00   1.0000000e+00   0.0000000e+00   1.0000000e+00   5.0000000e+00   0.0000000e+00   0.0000000e+00   0.0000000e+00   1.0000000e+00   0.0000000e+00   0.0000000e+00   1.0000000e+00   0.0000000e+00   2.0000000e+00   2.0000000e+00   1.0000000e+00   0.0000000e+00   1.0000000e+00   0.0000000e+00   6.0000000e+00   0.0000000e+00   4.0000000e+00   2.0000000e+00   1.0000000e+00   2.0000000e+00   0.0000000e+00   2.0000000e+00   2.0000000e+00   1.0000000e+00   1.2000000e+01   1.0000000e+00   1.7000000e+01   0.0000000e+00
   0.0000000e+00   0.0000000e+00   0.0000000e+00   0.0000000e+00   0.0000000e+00   0.0000000e+00   0.0000000e+00   0.0000000e+00   0.0000000e+00   0.0000000e+00   0.0000000e+00   0.0000000e+00   0.0000000e+00   0.0000000e+00   0.0000000e+00   0.0000000e+00   0.0000000e+00   0.0000000e+00   0.0000000e+00   0.0000000e+00   0.0000000e+00   3.0000000e+00   0.0000000e+00   0.0000000e+00   0.0000000e+00   0.0000000e+00   0.0000000e+00   0.0000000e+00   0.0000000e+00   0.0000000e+00   0.0000000e+00   0.0000000e+00   0.0000000e+00   0.0000000e+00   0.0000000e+00   0.0000000e+00   0.0000000e+00   0.0000000e+00   0.0000000e+00   0.0000000e+00   0.0000000e+00   0.0000000e+00   0.0000000e+00   0.0000000e+00   0.0000000e+00   0.0000000e+00   0.0000000e+00   0.0000000e+00   1.0000000e+00   0.0000000e+00   0.0000000e+00   0.0000000e+00   0.0000000e+00   2.0000000e+00   0.0000000e+00   0.0000000e+00   0.0000000e+00   0.0000000e+00   0.0000000e+00   0.0000000e+00   0.0000000e+00   0.0000000e+00   0.0000000e+00   0.0000000e+00   0.0000000e+00   0.0000000e+00   0.0000000e+00   0.0000000e+00   0.0000000e+00   0.0000000e+00   0.0000000e+00   2.0000000e+00   0.0000000e+00   2.0000000e+00   0.0000000e+00   0.0000000e+00   0.0000000e+00   0.0000000e+00   0.0000000e+00   0.0000000e+00   0.0000000e+00   1.0000000e+00   0.0000000e+00   1.0000000e+00   0.0000000e+00   2.0000000e+00   0.0000000e+00   0.0000000e+00   0.0000000e+00   1.0000000e+00   0.0000000e+00   0.0000000e+00   0.0000000e+00   0.0000000e+00   1.0000000e+00   0.0000000e+00   1.0000000e+00   0.0000000e+00   0.0000000e+00   1.0000000e+00   0.0000000e+00   0.0000000e+00   0.0000000e+00   1.0000000e+00   0.0000000e+00   0.0000000e+00   0.0000000e+00   0.0000000e+00   3.0000000e+00   0.0000000e+00   0.0000000e+00   0.0000000e+00   1.0000000e+00   0.0000000e+00   0.0000000e+00   1.0000000e+00   0.0000000e+00   1.0000000e+00   0.0000000e+00   0.0000000e+00   0.0000000e+00   0.0000000e+00   0.0000000e+00   0.0000000e+00   0.0000000e+00   2.0000000e+00   0.0000000e+00   3.0000000e+00   4.0000000e+00   0.0000000e+00   1.0000000e+00   3.0000000e+00   0.0000000e+00   0.0000000e+00   0.0000000e+00   0.0000000e+00   0.0000000e+00   3.0000000e+00   1.0000000e+00   0.0000000e+00   0.0000000e+00   0.0000000e+00   1.0000000e+00   0.0000000e+00   0.0000000e+00   1.0000000e+00   2.0000000e+00   0.0000000e+00   1.0000000e+00   0.0000000e+00   1.0000000e+00   2.0000000e+00   4.0000000e+00   0.0000000e+00   5.0000000e+00   1.0000000e+00   3.0000000e+00   1.0000000e+00   2.0000000e+00   2.0000000e+00   1.0000000e+00   1.0000000e+00   6.0000000e+00   3.0000000e+00   9.0000000e+00   0.0000000e+00
   0.0000000e+00   0.0000000e+00   0.0000000e+00   0.0000000e+00   0.0000000e+00   0.0000000e+00   0.0000000e+00   0.0000000e+00   0.0000000e+00   0.0000000e+00   0.0000000e+00   0.0000000e+00   0.0000000e+00   0.0000000e+00   0.0000000e+00   0.0000000e+00   0.0000000e+00   0.0000000e+00   0.0000000e+00   0.0000000e+00   0.0000000e+00   0.0000000e+00   0.0000000e+00   0.0000000e+00   0.0000000e+00   0.0000000e+00   0.0000000e+00   0.0000000e+00   0.0000000e+00   0.0000000e+00   0.0000000e+00   0.0000000e+00   0.0000000e+00   1.0000000e+00   0.0000000e+00   0.0000000e+00   0.0000000e+00   0.0000000e+00   0.0000000e+00   0.0000000e+00   0.0000000e+00   0.0000000e+00   0.0000000e+00   0.0000000e+00   0.0000000e+00   0.0000000e+00   0.0000000e+00   0.0000000e+00   1.0000000e+00   1.0000000e+00   0.0000000e+00   0.0000000e+00   0.0000000e+00   0.0000000e+00   0.0000000e+00   0.0000000e+00   0.0000000e+00   0.0000000e+00   0.0000000e+00   0.0000000e+00   0.0000000e+00   0.0000000e+00   0.0000000e+00   0.0000000e+00   0.0000000e+00   2.0000000e+00   0.0000000e+00   0.0000000e+00   0.0000000e+00   0.0000000e+00   0.0000000e+00   0.0000000e+00   0.0000000e+00   4.0000000e+00   0.0000000e+00   1.0000000e+00   0.0000000e+00   0.0000000e+00   0.0000000e+00   0.0000000e+00   0.0000000e+00   0.0000000e+00   0.0000000e+00   0.0000000e+00   0.0000000e+00   0.0000000e+00   0.0000000e+00   0.0000000e+00   0.0000000e+00   0.0000000e+00   0.0000000e+00   0.0000000e+00   0.0000000e+00   0.0000000e+00   0.0000000e+00   0.0000000e+00   0.0000000e+00   0.0000000e+00   2.0000000e+00   0.0000000e+00   0.0000000e+00   0.0000000e+00   0.0000000e+00   0.0000000e+00   6.0000000e+00   0.0000000e+00   0.0000000e+00   0.0000000e+00   0.0000000e+00   0.0000000e+00   0.0000000e+00   2.0000000e+00   0.0000000e+00   0.0000000e+00   2.0000000e+00   2.0000000e+00   0.0000000e+00   0.0000000e+00   0.0000000e+00   0.0000000e+00   0.0000000e+00   0.0000000e+00   2.0000000e+00   0.0000000e+00   1.0000000e+00   0.0000000e+00   0.0000000e+00   0.0000000e+00   0.0000000e+00   0.0000000e+00   0.0000000e+00   0.0000000e+00   0.0000000e+00   0.0000000e+00   0.0000000e+00   0.0000000e+00   0.0000000e+00   0.0000000e+00   0.0000000e+00   0.0000000e+00   3.0000000e+00   0.0000000e+00   0.0000000e+00   4.0000000e+00   1.0000000e+00   0.0000000e+00   1.0000000e+00   0.0000000e+00   4.0000000e+00   2.0000000e+00   0.0000000e+00   0.0000000e+00   0.0000000e+00   1.0000000e+00   0.0000000e+00   0.0000000e+00   1.0000000e+00   0.0000000e+00   1.0000000e+00   5.0000000e+00   0.0000000e+00   1.0000000e+00   1.6000000e+01   2.0000000e+00   1.6000000e+01   0.0000000e+00
   0.0000000e+00   0.0000000e+00   0.0000000e+00   0.0000000e+00   0.0000000e+00   0.0000000e+00   0.0000000e+00   0.0000000e+00   0.0000000e+00   0.0000000e+00   0.0000000e+00   0.0000000e+00   0.0000000e+00   0.0000000e+00   0.0000000e+00   0.0000000e+00   0.0000000e+00   0.0000000e+00   0.0000000e+00   0.0000000e+00   0.0000000e+00   0.0000000e+00   0.0000000e+00   0.0000000e+00   0.0000000e+00   0.0000000e+00   0.0000000e+00   0.0000000e+00   0.0000000e+00   0.0000000e+00   0.0000000e+00   0.0000000e+00   0.0000000e+00   0.0000000e+00   0.0000000e+00   0.0000000e+00   0.0000000e+00   0.0000000e+00   0.0000000e+00   0.0000000e+00   1.0000000e+00   4.0000000e+00   0.0000000e+00   0.0000000e+00   0.0000000e+00   0.0000000e+00   0.0000000e+00   0.0000000e+00   0.0000000e+00   0.0000000e+00   1.0000000e+00   0.0000000e+00   0.0000000e+00   2.0000000e+00   1.0000000e+00   0.0000000e+00   0.0000000e+00   1.0000000e+00   1.0000000e+00   1.0000000e+00   1.0000000e+00   0.0000000e+00   0.0000000e+00   1.0000000e+00   0.0000000e+00   0.0000000e+00   1.0000000e+00   0.0000000e+00   0.0000000e+00   0.0000000e+00   0.0000000e+00   2.0000000e+00   1.0000000e+00   0.0000000e+00   0.0000000e+00   0.0000000e+00   0.0000000e+00   0.0000000e+00   0.0000000e+00   2.0000000e+00   1.0000000e+00   0.0000000e+00   0.0000000e+00   0.0000000e+00   0.0000000e+00   0.0000000e+00   1.0000000e+00   1.0000000e+00   0.0000000e+00   0.0000000e+00   0.0000000e+00   1.0000000e+00   0.0000000e+00   0.0000000e+00   1.0000000e+00   0.0000000e+00   0.0000000e+00   0.0000000e+00   0.0000000e+00   0.0000000e+00   0.0000000e+00   2.0000000e+00   0.0000000e+00   0.0000000e+00   0.0000000e+00   1.0000000e+00   2.0000000e+00   0.0000000e+00   0.0000000e+00   1.0000000e+00   0.0000000e+00   2.0000000e+00   0.0000000e+00   0.0000000e+00   0.0000000e+00   0.0000000e+00   1.0000000e+00   0.0000000e+00   0.0000000e+00   0.0000000e+00   0.0000000e+00   0.0000000e+00   0.0000000e+00   2.0000000e+00   1.0000000e+00   0.0000000e+00   0.0000000e+00   0.0000000e+00   0.0000000e+00   1.0000000e+00   1.0000000e+00   0.0000000e+00   1.0000000e+00   4.0000000e+00   1.0000000e+00   1.0000000e+00   0.0000000e+00   0.0000000e+00   1.0000000e+00   1.0000000e+00   0.0000000e+00   1.0000000e+00   0.0000000e+00   5.0000000e+00   1.0000000e+00   2.0000000e+00   0.0000000e+00   1.0000000e+00   1.0000000e+00   5.0000000e+00   1.0000000e+00   1.0000000e+00   0.0000000e+00   1.0000000e+00   0.0000000e+00   2.0000000e+00   1.0000000e+00   1.0000000e+00   3.0000000e+00   2.0000000e+00   2.0000000e+00   1.0000000e+00   1.2000000e+01   4.0000000e+00   1.2000000e+01   0.0000000e+00
   0.0000000e+00   0.0000000e+00   0.0000000e+00   0.0000000e+00   0.0000000e+00   0.0000000e+00   0.0000000e+00   0.0000000e+00   0.0000000e+00   0.0000000e+00   0.0000000e+00   0.0000000e+00   0.0000000e+00   0.0000000e+00   0.0000000e+00   0.0000000e+00   0.0000000e+00   0.0000000e+00   0.0000000e+00   0.0000000e+00   0.0000000e+00   0.0000000e+00   0.0000000e+00   0.0000000e+00   0.0000000e+00   0.0000000e+00   0.0000000e+00   0.0000000e+00   0.0000000e+00   0.0000000e+00   0.0000000e+00   0.0000000e+00   0.0000000e+00   0.0000000e+00   0.0000000e+00   0.0000000e+00   0.0000000e+00   0.0000000e+00   0.0000000e+00   0.0000000e+00   0.0000000e+00   0.0000000e+00   0.0000000e+00   0.0000000e+00   0.0000000e+00   0.0000000e+00   0.0000000e+00   0.0000000e+00   1.0000000e+00   0.0000000e+00   0.0000000e+00   0.0000000e+00   2.0000000e+00   0.0000000e+00   0.0000000e+00   0.0000000e+00   0.0000000e+00   0.0000000e+00   0.0000000e+00   0.0000000e+00   0.0000000e+00   0.0000000e+00   0.0000000e+00   0.0000000e+00   0.0000000e+00   1.0000000e+00   0.0000000e+00   0.0000000e+00   0.0000000e+00   0.0000000e+00   0.0000000e+00   0.0000000e+00   0.0000000e+00   0.0000000e+00   1.0000000e+00   0.0000000e+00   0.0000000e+00   0.0000000e+00   0.0000000e+00   0.0000000e+00   0.0000000e+00   1.0000000e+00   0.0000000e+00   0.0000000e+00   1.0000000e+00   3.0000000e+00   0.0000000e+00   0.0000000e+00   0.0000000e+00   2.0000000e+00   2.0000000e+00   0.0000000e+00   0.0000000e+00   0.0000000e+00   0.0000000e+00   7.0000000e+00   1.0000000e+00   1.0000000e+00   2.0000000e+00   3.0000000e+00   0.0000000e+00   0.0000000e+00   0.0000000e+00   2.0000000e+00   5.0000000e+00   0.0000000e+00   0.0000000e+00   0.0000000e+00   0.0000000e+00   0.0000000e+00   3.0000000e+00   1.0000000e+00   0.0000000e+00   0.0000000e+00   0.0000000e+00   0.0000000e+00   0.0000000e+00   2.0000000e+00   0.0000000e+00   0.0000000e+00   1.0000000e+00   1.0000000e+00   0.0000000e+00   0.0000000e+00   0.0000000e+00   0.0000000e+00   0.0000000e+00   9.0000000e+00   8.0000000e+00   0.0000000e+00   1.0000000e+00   1.0000000e+00   0.0000000e+00   0.0000000e+00   0.0000000e+00   0.0000000e+00   1.0000000e+00   2.0000000e+00   1.0000000e+00   0.0000000e+00   0.0000000e+00   0.0000000e+00   0.0000000e+00   0.0000000e+00   1.0000000e+00   0.0000000e+00   3.0000000e+00   1.0000000e+00   0.0000000e+00   0.0000000e+00   1.0000000e+00   1.0000000e+00   3.0000000e+00   0.0000000e+00   2.0000000e+00   0.0000000e+00   1.0000000e+00   1.0000000e+00   0.0000000e+00   0.0000000e+00   1.0000000e+00   1.0000000e+00   1.8000000e+01   1.0000000e+00   1.9000000e+01   0.0000000e+00
   0.0000000e+00   0.0000000e+00   0.0000000e+00   0.0000000e+00   0.0000000e+00   0.0000000e+00   0.0000000e+00   0.0000000e+00   0.0000000e+00   0.0000000e+00   0.0000000e+00   0.0000000e+00   0.0000000e+00   0.0000000e+00   0.0000000e+00   0.0000000e+00   0.0000000e+00   0.0000000e+00   0.0000000e+00   0.0000000e+00   0.0000000e+00   0.0000000e+00   0.0000000e+00   0.0000000e+00   0.0000000e+00   0.0000000e+00   0.0000000e+00   0.0000000e+00   0.0000000e+00   0.0000000e+00   0.0000000e+00   0.0000000e+00   0.0000000e+00   0.0000000e+00   0.0000000e+00   0.0000000e+00   0.0000000e+00   0.0000000e+00   0.0000000e+00   0.0000000e+00   0.0000000e+00   0.0000000e+00   0.0000000e+00   0.0000000e+00   0.0000000e+00   0.0000000e+00   0.0000000e+00   0.0000000e+00   1.0000000e+00   0.0000000e+00   0.0000000e+00   0.0000000e+00   0.0000000e+00   2.0000000e+00   0.0000000e+00   0.0000000e+00   0.0000000e+00   0.0000000e+00   0.0000000e+00   0.0000000e+00   0.0000000e+00   0.0000000e+00   0.0000000e+00   0.0000000e+00   0.0000000e+00   0.0000000e+00   0.0000000e+00   0.0000000e+00   0.0000000e+00   0.0000000e+00   0.0000000e+00   4.0000000e+00   0.0000000e+00   4.0000000e+00   0.0000000e+00   0.0000000e+00   0.0000000e+00   0.0000000e+00   0.0000000e+00   0.0000000e+00   0.0000000e+00   1.0000000e+00   0.0000000e+00   1.0000000e+00   0.0000000e+00   2.0000000e+00   0.0000000e+00   0.0000000e+00   0.0000000e+00   1.0000000e+00   0.0000000e+00   0.0000000e+00   0.0000000e+00   0.0000000e+00   1.0000000e+00   0.0000000e+00   1.0000000e+00   0.0000000e+00   0.0000000e+00   1.0000000e+00   0.0000000e+00   0.0000000e+00   0.0000000e+00   1.0000000e+00   0.0000000e+00   0.0000000e+00   0.0000000e+00   1.0000000e+00   4.0000000e+00   0.0000000e+00   0.0000000e+00   0.0000000e+00   1.0000000e+00   0.0000000e+00   0.0000000e+00   2.0000000e+00   0.0000000e+00   0.0000000e+00   0.0000000e+00   0.0000000e+00   0.0000000e+00   0.0000000e+00   0.0000000e+00   0.0000000e+00   0.0000000e+00   3.0000000e+00   0.0000000e+00   0.0000000e+00   2.0000000e+00   0.0000000e+00   1.0000000e+00   4.0000000e+00   0.0000000e+00   0.0000000e+00   0.0000000e+00   0.0000000e+00   0.0000000e+00   4.0000000e+00   1.0000000e+00   1.0000000e+00   2.0000000e+00   0.0000000e+00   1.0000000e+00   0.0000000e+00   0.0000000e+00   2.0000000e+00   1.0000000e+00   0.0000000e+00   3.0000000e+00   0.0000000e+00   1.0000000e+00   3.0000000e+00   5.0000000e+00   0.0000000e+00   5.0000000e+00   1.0000000e+00   4.0000000e+00   1.0000000e+00   3.0000000e+00   4.0000000e+00   1.0000000e+00   1.0000000e+00   6.0000000e+00   4.0000000e+00   6.0000000e+00   0.0000000e+00
   0.0000000e+00   0.0000000e+00   0.0000000e+00   0.0000000e+00   0.0000000e+00   0.0000000e+00   0.0000000e+00   0.0000000e+00   0.0000000e+00   0.0000000e+00   0.0000000e+00   0.0000000e+00   0.0000000e+00   0.0000000e+00   0.0000000e+00   0.0000000e+00   0.0000000e+00   0.0000000e+00   0.0000000e+00   0.0000000e+00   0.0000000e+00   0.0000000e+00   0.0000000e+00   0.0000000e+00   0.0000000e+00   0.0000000e+00   0.0000000e+00   0.0000000e+00   0.0000000e+00   0.0000000e+00   0.0000000e+00   0.0000000e+00   0.0000000e+00   0.0000000e+00   0.0000000e+00   0.0000000e+00   0.0000000e+00   0.0000000e+00   0.0000000e+00   0.0000000e+00   0.0000000e+00   0.0000000e+00   0.0000000e+00   0.0000000e+00   0.0000000e+00   0.0000000e+00   0.0000000e+00   0.0000000e+00   1.0000000e+00   0.0000000e+00   0.0000000e+00   0.0000000e+00   0.0000000e+00   0.0000000e+00   0.0000000e+00   1.0000000e+00   0.0000000e+00   0.0000000e+00   0.0000000e+00   0.0000000e+00   0.0000000e+00   0.0000000e+00   1.0000000e+00   0.0000000e+00   0.0000000e+00   0.0000000e+00   0.0000000e+00   0.0000000e+00   0.0000000e+00   1.0000000e+00   1.0000000e+00   4.0000000e+00   0.0000000e+00   0.0000000e+00   0.0000000e+00   0.0000000e+00   0.0000000e+00   0.0000000e+00   0.0000000e+00   2.0000000e+00   0.0000000e+00   1.0000000e+00   0.0000000e+00   0.0000000e+00   2.0000000e+00   3.0000000e+00   0.0000000e+00   0.0000000e+00   0.0000000e+00   1.0000000e+00   0.0000000e+00   1.0000000e+00   5.0000000e+00   1.0000000e+00   0.0000000e+00   0.0000000e+00   1.0000000e+00   0.0000000e+00   0.0000000e+00   3.0000000e+00   0.0000000e+00   2.0000000e+00   0.0000000e+00   1.0000000e+00   0.0000000e+00   0.0000000e+00   0.0000000e+00   1.0000000e+00   0.0000000e+00   1.0000000e+00   2.0000000e+00   0.0000000e+00   4.0000000e+00   0.0000000e+00   2.0000000e+00   2.0000000e+00   1.0000000e+00   1.0000000e+00   1.0000000e+00   0.0000000e+00   0.0000000e+00   3.0000000e+00   0.0000000e+00   2.0000000e+00   1.0000000e+00   4.0000000e+00   3.0000000e+00   4.0000000e+00   4.0000000e+00   1.0000000e+00   0.0000000e+00   0.0000000e+00   2.0000000e+00   0.0000000e+00   2.0000000e+00   1.0000000e+00   0.0000000e+00   2.0000000e+00   0.0000000e+00   4.0000000e+00   3.0000000e+00   2.0000000e+00   4.0000000e+00   4.0000000e+00   1.0000000e+00   5.0000000e+00   2.0000000e+00   3.0000000e+00   4.0000000e+00   4.0000000e+00   1.0000000e+00   4.0000000e+00   3.0000000e+00   1.0000000e+00   5.0000000e+00   3.0000000e+00   4.0000000e+00   3.0000000e+00   6.0000000e+00   5.0000000e+00   3.0000000e+00   1.0000000e+00   1.8000000e+01   7.0000000e+00   1.8000000e+01   0.0000000e+00
   0.0000000e+00   0.0000000e+00   0.0000000e+00   0.0000000e+00   0.0000000e+00   0.0000000e+00   0.0000000e+00   0.0000000e+00   0.0000000e+00   0.0000000e+00   0.0000000e+00   0.0000000e+00   0.0000000e+00   0.0000000e+00   0.0000000e+00   0.0000000e+00   0.0000000e+00   0.0000000e+00   0.0000000e+00   0.0000000e+00   0.0000000e+00   0.0000000e+00   0.0000000e+00   0.0000000e+00   0.0000000e+00   0.0000000e+00   0.0000000e+00   0.0000000e+00   0.0000000e+00   0.0000000e+00   0.0000000e+00   0.0000000e+00   0.0000000e+00   0.0000000e+00   0.0000000e+00   0.0000000e+00   0.0000000e+00   0.0000000e+00   0.0000000e+00   0.0000000e+00   0.0000000e+00   0.0000000e+00   0.0000000e+00   0.0000000e+00   0.0000000e+00   1.0000000e+00   0.0000000e+00   0.0000000e+00   1.0000000e+00   0.0000000e+00   0.0000000e+00   0.0000000e+00   0.0000000e+00   0.0000000e+00   0.0000000e+00   0.0000000e+00   0.0000000e+00   0.0000000e+00   0.0000000e+00   0.0000000e+00   0.0000000e+00   0.0000000e+00   0.0000000e+00   0.0000000e+00   1.0000000e+00   0.0000000e+00   0.0000000e+00   0.0000000e+00   0.0000000e+00   0.0000000e+00   0.0000000e+00   0.0000000e+00   0.0000000e+00   2.0000000e+00   0.0000000e+00   0.0000000e+00   0.0000000e+00   0.0000000e+00   0.0000000e+00   0.0000000e+00   0.0000000e+00   1.0000000e+00   0.0000000e+00   0.0000000e+00   1.0000000e+00   3.0000000e+00   1.0000000e+00   0.0000000e+00   0.0000000e+00   0.0000000e+00   0.0000000e+00   0.0000000e+00   1.0000000e+00   0.0000000e+00   0.0000000e+00   0.0000000e+00   0.0000000e+00   1.0000000e+00   0.0000000e+00   1.0000000e+00   0.0000000e+00   0.0000000e+00   0.0000000e+00   1.0000000e+00   0.0000000e+00   0.0000000e+00   1.0000000e+00   0.0000000e+00   0.0000000e+00   0.0000000e+00   1.0000000e+00   0.0000000e+00   0.0000000e+00   0.0000000e+00   1.0000000e+00   1.0000000e+00   0.0000000e+00   0.0000000e+00   0.0000000e+00   0.0000000e+00   1.0000000e+00   1.0000000e+00   0.0000000e+00   0.0000000e+00   1.0000000e+00   0.0000000e+00   0.0000000e+00   0.0000000e+00   0.0000000e+00   0.0000000e+00   0.0000000e+00   0.0000000e+00   0.0000000e+00   1.0000000e+00   0.0000000e+00   0.0000000e+00   1.0000000e+00   0.0000000e+00   0.0000000e+00   0.0000000e+00   0.0000000e+00   1.0000000e+00   0.0000000e+00   0.0000000e+00   1.0000000e+00   0.0000000e+00   1.0000000e+00   1.0000000e+00   1.0000000e+00   0.0000000e+00   1.0000000e+00   0.0000000e+00   1.0000000e+00   0.0000000e+00   2.0000000e+00   1.0000000e+00   0.0000000e+00   1.0000000e+00   0.0000000e+00   2.0000000e+00   2.0000000e+00   1.0000000e+00   1.2000000e+01   0.0000000e+00   1.2000000e+01   0.0000000e+00
   0.0000000e+00   0.0000000e+00   0.0000000e+00   0.0000000e+00   0.0000000e+00   0.0000000e+00   0.0000000e+00   0.0000000e+00   0.0000000e+00   0.0000000e+00   0.0000000e+00   0.0000000e+00   0.0000000e+00   0.0000000e+00   0.0000000e+00   0.0000000e+00   0.0000000e+00   0.0000000e+00   0.0000000e+00   0.0000000e+00   0.0000000e+00   0.0000000e+00   0.0000000e+00   0.0000000e+00   0.0000000e+00   0.0000000e+00   0.0000000e+00   0.0000000e+00   0.0000000e+00   0.0000000e+00   0.0000000e+00   0.0000000e+00   0.0000000e+00   0.0000000e+00   0.0000000e+00   0.0000000e+00   0.0000000e+00   0.0000000e+00   0.0000000e+00   0.0000000e+00   0.0000000e+00   0.0000000e+00   0.0000000e+00   0.0000000e+00   0.0000000e+00   0.0000000e+00   0.0000000e+00   0.0000000e+00   1.0000000e+00   0.0000000e+00   0.0000000e+00   0.0000000e+00   0.0000000e+00   2.0000000e+00   0.0000000e+00   0.0000000e+00   0.0000000e+00   0.0000000e+00   0.0000000e+00   0.0000000e+00   0.0000000e+00   0.0000000e+00   0.0000000e+00   0.0000000e+00   0.0000000e+00   0.0000000e+00   0.0000000e+00   0.0000000e+00   0.0000000e+00   0.0000000e+00   0.0000000e+00   0.0000000e+00   0.0000000e+00   0.0000000e+00   1.0000000e+00   0.0000000e+00   0.0000000e+00   0.0000000e+00   2.0000000e+00   0.0000000e+00   0.0000000e+00   1.0000000e+00   0.0000000e+00   0.0000000e+00   1.0000000e+00   2.0000000e+00   0.0000000e+00   0.0000000e+00   0.0000000e+00   2.0000000e+00   2.0000000e+00   1.0000000e+00   0.0000000e+00   0.0000000e+00   1.0000000e+00   0.0000000e+00   0.0000000e+00   1.0000000e+00   0.0000000e+00   2.0000000e+00   0.0000000e+00   0.0000000e+00   0.0000000e+00   1.0000000e+00   0.0000000e+00   0.0000000e+00   0.0000000e+00   0.0000000e+00   0.0000000e+00   1.0000000e+00   3.0000000e+00   0.0000000e+00   0.0000000e+00   1.0000000e+00   1.0000000e+00   1.0000000e+00   1.0000000e+00   2.0000000e+00   0.0000000e+00   0.0000000e+00   1.0000000e+00   1.0000000e+00   0.0000000e+00   0.0000000e+00   0.0000000e+00   0.0000000e+00   0.0000000e+00   7.0000000e+00   5.0000000e+00   0.0000000e+00   1.0000000e+00   0.0000000e+00   1.0000000e+00   0.0000000e+00   1.0000000e+00   0.0000000e+00   1.0000000e+00   1.0000000e+00   0.0000000e+00   0.0000000e+00   1.0000000e+00   1.0000000e+00   0.0000000e+00   3.0000000e+00   1.0000000e+00   0.0000000e+00   3.0000000e+00   1.0000000e+00   2.0000000e+00   5.0000000e+00   2.0000000e+00   0.0000000e+00   2.0000000e+00   1.0000000e+00   3.0000000e+00   3.0000000e+00   0.0000000e+00   2.0000000e+00   0.0000000e+00   3.0000000e+00   2.0000000e+00   1.0000000e+00   1.2000000e+01   1.0000000e+00   1.2000000e+01   0.0000000e+00
   0.0000000e+00   0.0000000e+00   0.0000000e+00   0.0000000e+00   0.0000000e+00   0.0000000e+00   0.0000000e+00   0.0000000e+00   0.0000000e+00   0.0000000e+00   0.0000000e+00   0.0000000e+00   0.0000000e+00   0.0000000e+00   0.0000000e+00   0.0000000e+00   0.0000000e+00   0.0000000e+00   0.0000000e+00   0.0000000e+00   0.0000000e+00   0.0000000e+00   0.0000000e+00   0.0000000e+00   0.0000000e+00   0.0000000e+00   0.0000000e+00   0.0000000e+00   0.0000000e+00   0.0000000e+00   0.0000000e+00   0.0000000e+00   0.0000000e+00   0.0000000e+00   0.0000000e+00   0.0000000e+00   0.0000000e+00   0.0000000e+00   0.0000000e+00   0.0000000e+00   0.0000000e+00   0.0000000e+00   0.0000000e+00   0.0000000e+00   0.0000000e+00   0.0000000e+00   0.0000000e+00   0.0000000e+00   1.0000000e+00   0.0000000e+00   0.0000000e+00   0.0000000e+00   0.0000000e+00   0.0000000e+00   0.0000000e+00   0.0000000e+00   0.0000000e+00   0.0000000e+00   0.0000000e+00   0.0000000e+00   0.0000000e+00   0.0000000e+00   0.0000000e+00   0.0000000e+00   0.0000000e+00   1.0000000e+00   0.0000000e+00   0.0000000e+00   0.0000000e+00   0.0000000e+00   0.0000000e+00   0.0000000e+00   0.0000000e+00   3.0000000e+00   0.0000000e+00   0.0000000e+00   0.0000000e+00   0.0000000e+00   0.0000000e+00   0.0000000e+00   0.0000000e+00   0.0000000e+00   0.0000000e+00   1.0000000e+00   0.0000000e+00   0.0000000e+00   1.0000000e+00   0.0000000e+00   0.0000000e+00   0.0000000e+00   0.0000000e+00   0.0000000e+00   0.0000000e+00   0.0000000e+00   1.0000000e+00   0.0000000e+00   0.0000000e+00   0.0000000e+00   0.0000000e+00   0.0000000e+00   0.0000000e+00   0.0000000e+00   1.0000000e+00   0.0000000e+00   0.0000000e+00   0.0000000e+00   1.0000000e+00   0.0000000e+00   0.0000000e+00   0.0000000e+00   0.0000000e+00   1.0000000e+00   0.0000000e+00   0.0000000e+00   0.0000000e+00   0.0000000e+00   0.0000000e+00   0.0000000e+00   0.0000000e+00   0.0000000e+00   0.0000000e+00   0.0000000e+00   0.0000000e+00   0.0000000e+00   0.0000000e+00   0.0000000e+00   0.0000000e+00   0.0000000e+00   0.0000000e+00   0.0000000e+00   0.0000000e+00   0.0000000e+00   0.0000000e+00   1.0000000e+00   0.0000000e+00   0.0000000e+00   0.0000000e+00   0.0000000e+00   0.0000000e+00   0.0000000e+00   2.0000000e+00   0.0000000e+00   0.0000000e+00   0.0000000e+00   0.0000000e+00   0.0000000e+00   0.0000000e+00   0.0000000e+00   3.0000000e+00   0.0000000e+00   1.0000000e+00   1.0000000e+00   0.0000000e+00   1.0000000e+00   0.0000000e+00   2.0000000e+00   0.0000000e+00   1.0000000e+00   0.0000000e+00   4.0000000e+00   1.0000000e+00   1.0000000e+00   6.0000000e+00   1.0000000e+00   6.0000000e+00   0.0000000e+00
   0.0000000e+00   0.0000000e+00   0.0000000e+00   0.0000000e+00   0.0000000e+00   0.0000000e+00   0.0000000e+00   0.0000000e+00   0.0000000e+00   0.0000000e+00   0.0000000e+00   0.0000000e+00   0.0000000e+00   0.0000000e+00   0.0000000e+00   0.0000000e+00   0.0000000e+00   0.0000000e+00   0.0000000e+00   0.0000000e+00   0.0000000e+00   0.0000000e+00   0.0000000e+00   0.0000000e+00   0.0000000e+00   0.0000000e+00   0.0000000e+00   0.0000000e+00   0.0000000e+00   0.0000000e+00   0.0000000e+00   0.0000000e+00   0.0000000e+00   0.0000000e+00   0.0000000e+00   0.0000000e+00   0.0000000e+00   0.0000000e+00   2.0000000e+00   2.0000000e+00   0.0000000e+00   0.0000000e+00   0.0000000e+00   0.0000000e+00   0.0000000e+00   0.0000000e+00   0.0000000e+00   2.0000000e+00   0.0000000e+00   0.0000000e+00   2.0000000e+00   0.0000000e+00   0.0000000e+00   0.0000000e+00   2.0000000e+00   0.0000000e+00   0.0000000e+00   2.0000000e+00   0.0000000e+00   2.0000000e+00   2.0000000e+00   0.0000000e+00   0.0000000e+00   0.0000000e+00   0.0000000e+00   0.0000000e+00   2.0000000e+00   0.0000000e+00   0.0000000e+00   0.0000000e+00   0.0000000e+00   0.0000000e+00   2.0000000e+00   0.0000000e+00   0.0000000e+00   0.0000000e+00   0.0000000e+00   0.0000000e+00   0.0000000e+00   0.0000000e+00   0.0000000e+00   0.0000000e+00   0.0000000e+00   0.0000000e+00   0.0000000e+00   0.0000000e+00   0.0000000e+00   2.0000000e+00   0.0000000e+00   0.0000000e+00   0.0000000e+00   0.0000000e+00   2.0000000e+00   0.0000000e+00   0.0000000e+00   0.0000000e+00   0.0000000e+00   0.0000000e+00   0.0000000e+00   0.0000000e+00   0.0000000e+00   6.0000000e+00   0.0000000e+00   0.0000000e+00   0.0000000e+00   2.0000000e+00   0.0000000e+00   2.0000000e+00   2.0000000e+00   0.0000000e+00   0.0000000e+00   2.0000000e+00   0.0000000e+00   0.0000000e+00   0.0000000e+00   2.0000000e+00   0.0000000e+00   1.0000000e+00   0.0000000e+00   0.0000000e+00   0.0000000e+00   0.0000000e+00   0.0000000e+00   4.0000000e+00   0.0000000e+00   2.0000000e+00   0.0000000e+00   0.0000000e+00   2.0000000e+00   3.0000000e+00   0.0000000e+00   2.0000000e+00   0.0000000e+00   0.0000000e+00   0.0000000e+00   1.0000000e+00   0.0000000e+00   1.0000000e+00   0.0000000e+00   3.0000000e+00   0.0000000e+00   0.0000000e+00   0.0000000e+00   0.0000000e+00   0.0000000e+00   4.0000000e+00   2.0000000e+00   2.0000000e+00   1.0000000e+00   0.0000000e+00   0.0000000e+00   0.0000000e+00   2.0000000e+00   0.0000000e+00   4.0000000e+00   0.0000000e+00   2.0000000e+00   0.0000000e+00   5.0000000e+00   2.0000000e+00   0.0000000e+00   0.0000000e+00   0.0000000e+00   6.0000000e+00   0.0000000e+00   0.0000000e+00
   0.0000000e+00   0.0000000e+00   0.0000000e+00   0.0000000e+00   0.0000000e+00   0.0000000e+00   0.0000000e+00   0.0000000e+00   0.0000000e+00   0.0000000e+00   0.0000000e+00   0.0000000e+00   0.0000000e+00   0.0000000e+00   0.0000000e+00   0.0000000e+00   0.0000000e+00   0.0000000e+00   0.0000000e+00   0.0000000e+00   0.0000000e+00   0.0000000e+00   0.0000000e+00   0.0000000e+00   0.0000000e+00   0.0000000e+00   0.0000000e+00   0.0000000e+00   0.0000000e+00   0.0000000e+00   0.0000000e+00   0.0000000e+00   0.0000000e+00   1.0000000e+00   0.0000000e+00   0.0000000e+00   1.0000000e+00   0.0000000e+00   0.0000000e+00   0.0000000e+00   0.0000000e+00   0.0000000e+00   2.0000000e+00   0.0000000e+00   0.0000000e+00   0.0000000e+00   0.0000000e+00   0.0000000e+00   0.0000000e+00   0.0000000e+00   0.0000000e+00   0.0000000e+00   2.0000000e+00   0.0000000e+00   0.0000000e+00   0.0000000e+00   0.0000000e+00   0.0000000e+00   0.0000000e+00   0.0000000e+00   0.0000000e+00   0.0000000e+00   0.0000000e+00   0.0000000e+00   0.0000000e+00   1.0000000e+00   0.0000000e+00   0.0000000e+00   0.0000000e+00   0.0000000e+00   0.0000000e+00   0.0000000e+00   0.0000000e+00   2.0000000e+00   0.0000000e+00   0.0000000e+00   2.0000000e+00   0.0000000e+00   0.0000000e+00   2.0000000e+00   0.0000000e+00   0.0000000e+00   0.0000000e+00   0.0000000e+00   0.0000000e+00   0.0000000e+00   0.0000000e+00   0.0000000e+00   3.0000000e+00   2.0000000e+00   0.0000000e+00   2.0000000e+00   0.0000000e+00   0.0000000e+00   0.0000000e+00   0.0000000e+00   2.0000000e+00   2.0000000e+00   2.0000000e+00   0.0000000e+00   0.0000000e+00   0.0000000e+00   0.0000000e+00   0.0000000e+00   0.0000000e+00   1.0000000e+00   0.0000000e+00   1.0000000e+00   0.0000000e+00   3.0000000e+00   0.0000000e+00   1.0000000e+00   0.0000000e+00   0.0000000e+00   1.0000000e+00   0.0000000e+00   3.0000000e+00   0.0000000e+00   0.0000000e+00   1.0000000e+00   2.0000000e+00   0.0000000e+00   0.0000000e+00   0.0000000e+00   0.0000000e+00   0.0000000e+00   2.0000000e+00   0.0000000e+00   0.0000000e+00   0.0000000e+00   1.0000000e+00   0.0000000e+00   0.0000000e+00   0.0000000e+00   0.0000000e+00   1.0000000e+00   2.0000000e+00   0.0000000e+00   0.0000000e+00   0.0000000e+00   0.0000000e+00   1.0000000e+00   3.0000000e+00   0.0000000e+00   0.0000000e+00   1.0000000e+00   0.0000000e+00   0.0000000e+00   1.0000000e+00   4.0000000e+00   2.0000000e+00   0.0000000e+00   0.0000000e+00   3.0000000e+00   2.0000000e+00   3.0000000e+00   0.0000000e+00   2.0000000e+00   2.0000000e+00   2.0000000e+00   2.0000000e+00   0.0000000e+00   6.0000000e+00   3.0000000e+00   6.0000000e+00   0.0000000e+00
   0.0000000e+00   0.0000000e+00   0.0000000e+00   0.0000000e+00   0.0000000e+00   0.0000000e+00   0.0000000e+00   0.0000000e+00   0.0000000e+00   0.0000000e+00   0.0000000e+00   0.0000000e+00   0.0000000e+00   0.0000000e+00   0.0000000e+00   0.0000000e+00   0.0000000e+00   0.0000000e+00   0.0000000e+00   0.0000000e+00   0.0000000e+00   0.0000000e+00   0.0000000e+00   0.0000000e+00   0.0000000e+00   0.0000000e+00   0.0000000e+00   0.0000000e+00   0.0000000e+00   0.0000000e+00   0.0000000e+00   0.0000000e+00   0.0000000e+00   1.0000000e+00   0.0000000e+00   0.0000000e+00   1.0000000e+00   0.0000000e+00   0.0000000e+00   0.0000000e+00   0.0000000e+00   0.0000000e+00   0.0000000e+00   0.0000000e+00   0.0000000e+00   0.0000000e+00   0.0000000e+00   0.0000000e+00   1.0000000e+00   0.0000000e+00   0.0000000e+00   0.0000000e+00   0.0000000e+00   0.0000000e+00   0.0000000e+00   0.0000000e+00   0.0000000e+00   0.0000000e+00   0.0000000e+00   0.0000000e+00   0.0000000e+00   0.0000000e+00   0.0000000e+00   0.0000000e+00   1.0000000e+00   0.0000000e+00   0.0000000e+00   0.0000000e+00   0.0000000e+00   0.0000000e+00   0.0000000e+00   0.0000000e+00   0.0000000e+00   2.0000000e+00   1.0000000e+00   0.0000000e+00   2.0000000e+00   0.0000000e+00   0.0000000e+00   3.0000000e+00   0.0000000e+00   3.0000000e+00   1.0000000e+00   0.0000000e+00   3.0000000e+00   5.0000000e+00   0.0000000e+00   0.0000000e+00   2.0000000e+00   4.0000000e+00   2.0000000e+00   1.0000000e+00   1.0000000e+00   0.0000000e+00   0.0000000e+00   5.0000000e+00   1.0000000e+00   1.0000000e+00   2.0000000e+00   5.0000000e+00   0.0000000e+00   0.0000000e+00   0.0000000e+00   2.0000000e+00   1.3000000e+01   1.0000000e+00   0.0000000e+00   1.0000000e+00   0.0000000e+00   2.0000000e+00   2.0000000e+00   0.0000000e+00   0.0000000e+00   1.0000000e+00   1.0000000e+00   1.0000000e+00   2.0000000e+00   0.0000000e+00   0.0000000e+00   1.0000000e+00   2.0000000e+00   3.0000000e+00   0.0000000e+00   0.0000000e+00   1.0000000e+00   0.0000000e+00   0.0000000e+00   5.0000000e+00   4.0000000e+00   0.0000000e+00   3.0000000e+00   0.0000000e+00   0.0000000e+00   0.0000000e+00   0.0000000e+00   1.0000000e+00   2.0000000e+00   4.0000000e+00   0.0000000e+00   0.0000000e+00   1.0000000e+00   4.0000000e+00   0.0000000e+00   0.0000000e+00   1.0000000e+00   0.0000000e+00   1.0000000e+00   3.0000000e+00   2.0000000e+00   0.0000000e+00   4.0000000e+00   0.0000000e+00   5.0000000e+00   2.0000000e+00   5.0000000e+00   4.0000000e+00   0.0000000e+00   4.0000000e+00   1.0000000e+00   3.0000000e+00   5.0000000e+00   1.0000000e+00   1.4000000e+01   2.0000000e+00   1.6000000e+01   0.0000000e+00
   0.0000000e+00   0.0000000e+00   0.0000000e+00   0.0000000e+00   0.0000000e+00   0.0000000e+00   0.0000000e+00   0.0000000e+00   0.0000000e+00   0.0000000e+00   0.0000000e+00   0.0000000e+00   0.0000000e+00   0.0000000e+00   0.0000000e+00   0.0000000e+00   0.0000000e+00   0.0000000e+00   0.0000000e+00   0.0000000e+00   0.0000000e+00   0.0000000e+00   0.0000000e+00   0.0000000e+00   0.0000000e+00   0.0000000e+00   0.0000000e+00   0.0000000e+00   0.0000000e+00   0.0000000e+00   0.0000000e+00   0.0000000e+00   0.0000000e+00   0.0000000e+00   0.0000000e+00   0.0000000e+00   1.0000000e+00   1.0000000e+00   0.0000000e+00   0.0000000e+00   0.0000000e+00   0.0000000e+00   0.0000000e+00   0.0000000e+00   0.0000000e+00   0.0000000e+00   0.0000000e+00   0.0000000e+00   0.0000000e+00   0.0000000e+00   0.0000000e+00   0.0000000e+00   0.0000000e+00   0.0000000e+00   0.0000000e+00   0.0000000e+00   0.0000000e+00   0.0000000e+00   0.0000000e+00   0.0000000e+00   0.0000000e+00   0.0000000e+00   0.0000000e+00   0.0000000e+00   2.0000000e+00   0.0000000e+00   0.0000000e+00   0.0000000e+00   0.0000000e+00   0.0000000e+00   0.0000000e+00   0.0000000e+00   0.0000000e+00   0.0000000e+00   3.0000000e+00   0.0000000e+00   4.0000000e+00   0.0000000e+00   4.0000000e+00   4.0000000e+00   0.0000000e+00   0.0000000e+00   2.0000000e+00   0.0000000e+00   3.0000000e+00   0.0000000e+00   0.0000000e+00   0.0000000e+00   2.0000000e+00   0.0000000e+00   0.0000000e+00   1.0000000e+00   3.0000000e+00   0.0000000e+00   1.0000000e+00   5.0000000e+00   2.0000000e+00   2.0000000e+00   0.0000000e+00   0.0000000e+00   0.0000000e+00   0.0000000e+00   0.0000000e+00   0.0000000e+00   6.0000000e+00   1.0000000e+00   0.0000000e+00   0.0000000e+00   0.0000000e+00   2.0000000e+00   0.0000000e+00   0.0000000e+00   0.0000000e+00   0.0000000e+00   0.0000000e+00   0.0000000e+00   2.0000000e+00   0.0000000e+00   0.0000000e+00   1.0000000e+00   4.0000000e+00   3.0000000e+00   0.0000000e+00   0.0000000e+00   1.0000000e+00   0.0000000e+00   1.0000000e+00   0.0000000e+00   0.0000000e+00   0.0000000e+00   0.0000000e+00   0.0000000e+00   0.0000000e+00   0.0000000e+00   1.0000000e+00   1.0000000e+00   4.0000000e+00   0.0000000e+00   0.0000000e+00   0.0000000e+00   1.0000000e+00   3.0000000e+00   2.0000000e+00   3.0000000e+00   0.0000000e+00   0.0000000e+00   0.0000000e+00   3.0000000e+00   2.0000000e+00   4.0000000e+00   0.0000000e+00   0.0000000e+00   0.0000000e+00   2.0000000e+00   0.0000000e+00   4.0000000e+00   0.0000000e+00   3.0000000e+00   1.0000000e+00   3.0000000e+00   4.0000000e+00   1.0000000e+00   6.0000000e+00   2.0000000e+00   9.0000000e+00   0.0000000e+00
   0.0000000e+00   0.0000000e+00   0.0000000e+00   0.0000000e+00   0.0000000e+00   0.0000000e+00   0.0000000e+00   0.0000000e+00   0.0000000e+00   0.0000000e+00   0.0000000e+00   0.0000000e+00   0.0000000e+00   0.0000000e+00   0.0000000e+00   0.0000000e+00   0.0000000e+00   0.0000000e+00   0.0000000e+00   0.0000000e+00   0.0000000e+00   0.0000000e+00   0.0000000e+00   0.0000000e+00   0.0000000e+00   0.0000000e+00   0.0000000e+00   0.0000000e+00   0.0000000e+00   0.0000000e+00   0.0000000e+00   0.0000000e+00   0.0000000e+00   1.0000000e+00   0.0000000e+00   0.0000000e+00   0.0000000e+00   0.0000000e+00   0.0000000e+00   0.0000000e+00   0.0000000e+00   0.0000000e+00   0.0000000e+00   0.0000000e+00   0.0000000e+00   0.0000000e+00   0.0000000e+00   0.0000000e+00   0.0000000e+00   3.0000000e+00   0.0000000e+00   0.0000000e+00   2.0000000e+00   0.0000000e+00   0.0000000e+00   0.0000000e+00   0.0000000e+00   0.0000000e+00   0.0000000e+00   0.0000000e+00   0.0000000e+00   0.0000000e+00   0.0000000e+00   0.0000000e+00   0.0000000e+00   2.0000000e+00   0.0000000e+00   0.0000000e+00   0.0000000e+00   0.0000000e+00   0.0000000e+00   0.0000000e+00   0.0000000e+00   2.0000000e+00   0.0000000e+00   3.0000000e+00   0.0000000e+00   0.0000000e+00   0.0000000e+00   0.0000000e+00   0.0000000e+00   0.0000000e+00   0.0000000e+00   0.0000000e+00   0.0000000e+00   0.0000000e+00   0.0000000e+00   0.0000000e+00   2.0000000e+00   1.0000000e+00   2.0000000e+00   0.0000000e+00   0.0000000e+00   0.0000000e+00   0.0000000e+00   5.0000000e+00   0.0000000e+00   0.0000000e+00   6.0000000e+00   0.0000000e+00   0.0000000e+00   0.0000000e+00   0.0000000e+00   3.0000000e+00   6.0000000e+00   0.0000000e+00   0.0000000e+00   6.0000000e+00   0.0000000e+00   0.0000000e+00   0.0000000e+00   2.0000000e+00   0.0000000e+00   0.0000000e+00   3.0000000e+00   4.0000000e+00   0.0000000e+00   3.0000000e+00   0.0000000e+00   0.0000000e+00   0.0000000e+00   0.0000000e+00   0.0000000e+00   0.0000000e+00   0.0000000e+00   0.0000000e+00   1.0000000e+00   9.0000000e+00   5.0000000e+00   0.0000000e+00   2.0000000e+00   3.0000000e+00   0.0000000e+00   0.0000000e+00   0.0000000e+00   0.0000000e+00   0.0000000e+00   0.0000000e+00   3.0000000e+00   0.0000000e+00   2.0000000e+00   0.0000000e+00   2.0000000e+00   0.0000000e+00   1.0000000e+00   1.0000000e+00   4.0000000e+00   0.0000000e+00   3.0000000e+00   5.0000000e+00   0.0000000e+00   3.0000000e+00   0.0000000e+00   0.0000000e+00   3.0000000e+00   0.0000000e+00   3.0000000e+00   0.0000000e+00   2.0000000e+00   4.0000000e+00   0.0000000e+00   0.0000000e+00   1.2000000e+01   3.0000000e+00   1.5000000e+01   0.0000000e+00
   0.0000000e+00   0.0000000e+00   0.0000000e+00   0.0000000e+00   0.0000000e+00   0.0000000e+00   0.0000000e+00   0.0000000e+00   0.0000000e+00   0.0000000e+00   0.0000000e+00   0.0000000e+00   0.0000000e+00   0.0000000e+00   0.0000000e+00   0.0000000e+00   0.0000000e+00   0.0000000e+00   7.0000000e+00   0.0000000e+00   0.0000000e+00   0.0000000e+00   0.0000000e+00   0.0000000e+00   0.0000000e+00   0.0000000e+00   0.0000000e+00   0.0000000e+00   0.0000000e+00   0.0000000e+00   0.0000000e+00   0.0000000e+00   0.0000000e+00   0.0000000e+00   0.0000000e+00   0.0000000e+00   1.0000000e+00   0.0000000e+00   0.0000000e+00   0.0000000e+00   0.0000000e+00   0.0000000e+00   0.0000000e+00   0.0000000e+00   0.0000000e+00   0.0000000e+00   0.0000000e+00   0.0000000e+00   0.0000000e+00   0.0000000e+00   0.0000000e+00   0.0000000e+00   0.0000000e+00   0.0000000e+00   0.0000000e+00   0.0000000e+00   0.0000000e+00   0.0000000e+00   0.0000000e+00   0.0000000e+00   0.0000000e+00   0.0000000e+00   0.0000000e+00   0.0000000e+00   0.0000000e+00   0.0000000e+00   0.0000000e+00   0.0000000e+00   0.0000000e+00   0.0000000e+00   0.0000000e+00   0.0000000e+00   0.0000000e+00   0.0000000e+00   1.0000000e+00   0.0000000e+00   2.0000000e+00   0.0000000e+00   0.0000000e+00   0.0000000e+00   0.0000000e+00   0.0000000e+00   0.0000000e+00   1.0000000e+00   1.0000000e+00   0.0000000e+00   0.0000000e+00   0.0000000e+00   0.0000000e+00   0.0000000e+00   0.0000000e+00   0.0000000e+00   0.0000000e+00   0.0000000e+00   0.0000000e+00   0.0000000e+00   0.0000000e+00   0.0000000e+00   2.0000000e+00   0.0000000e+00   0.0000000e+00   0.0000000e+00   0.0000000e+00   0.0000000e+00   1.1000000e+01   1.0000000e+00   0.0000000e+00   0.0000000e+00   0.0000000e+00   1.0000000e+00   0.0000000e+00   0.0000000e+00   0.0000000e+00   0.0000000e+00   0.0000000e+00   0.0000000e+00   1.0000000e+00   0.0000000e+00   0.0000000e+00   0.0000000e+00   1.0000000e+00   1.0000000e+00   0.0000000e+00   0.0000000e+00   1.0000000e+00   0.0000000e+00   0.0000000e+00   0.0000000e+00   0.0000000e+00   0.0000000e+00   0.0000000e+00   0.0000000e+00   0.0000000e+00   0.0000000e+00   1.0000000e+00   0.0000000e+00   1.0000000e+00   0.0000000e+00   0.0000000e+00   0.0000000e+00   0.0000000e+00   1.0000000e+00   0.0000000e+00   3.0000000e+00   1.0000000e+00   0.0000000e+00   0.0000000e+00   1.0000000e+00   0.0000000e+00   0.0000000e+00   1.0000000e+00   0.0000000e+00   0.0000000e+00   1.0000000e+00   0.0000000e+00   3.0000000e+00   0.0000000e+00   2.0000000e+00   0.0000000e+00   0.0000000e+00   2.0000000e+00   1.0000000e+00   1.2000000e+01   1.0000000e+00   1.5000000e+01   0.0000000e+00
   0.0000000e+00   0.0000000e+00   0.0000000e+00   0.0000000e+00   0.0000000e+00   0.0000000e+00   0.0000000e+00   0.0000000e+00   0.0000000e+00   0.0000000e+00   0.0000000e+00   0.0000000e+00   0.0000000e+00   0.0000000e+00   0.0000000e+00   0.0000000e+00   0.0000000e+00   0.0000000e+00   0.0000000e+00   0.0000000e+00   0.0000000e+00   0.0000000e+00   0.0000000e+00   0.0000000e+00   0.0000000e+00   0.0000000e+00   0.0000000e+00   0.0000000e+00   0.0000000e+00   0.0000000e+00   0.0000000e+00   0.0000000e+00   0.0000000e+00   0.0000000e+00   0.0000000e+00   0.0000000e+00   0.0000000e+00   0.0000000e+00   0.0000000e+00   0.0000000e+00   0.0000000e+00   0.0000000e+00   0.0000000e+00   0.0000000e+00   0.0000000e+00   0.0000000e+00   0.0000000e+00   0.0000000e+00   1.0000000e+00   0.0000000e+00   0.0000000e+00   0.0000000e+00   0.0000000e+00   0.0000000e+00   0.0000000e+00   0.0000000e+00   0.0000000e+00   0.0000000e+00   0.0000000e+00   0.0000000e+00   0.0000000e+00   4.0000000e+00   0.0000000e+00   0.0000000e+00   0.0000000e+00   1.0000000e+00   0.0000000e+00   0.0000000e+00   0.0000000e+00   0.0000000e+00   0.0000000e+00   2.0000000e+00   0.0000000e+00   0.0000000e+00   0.0000000e+00   0.0000000e+00   0.0000000e+00   0.0000000e+00   0.0000000e+00   0.0000000e+00   0.0000000e+00   1.0000000e+00   0.0000000e+00   0.0000000e+00   1.0000000e+00   5.0000000e+00   0.0000000e+00   0.0000000e+00   0.0000000e+00   0.0000000e+00   1.0000000e+00   0.0000000e+00   0.0000000e+00   0.0000000e+00   1.0000000e+00   5.0000000e+00   0.0000000e+00   0.0000000e+00   0.0000000e+00   3.0000000e+00   0.0000000e+00   0.0000000e+00   0.0000000e+00   1.0000000e+00   0.0000000e+00   0.0000000e+00   0.0000000e+00   1.0000000e+00   3.0000000e+00   0.0000000e+00   1.0000000e+00   1.0000000e+00   0.0000000e+00   2.0000000e+00   0.0000000e+00   3.0000000e+00   0.0000000e+00   3.0000000e+00   0.0000000e+00   0.0000000e+00   0.0000000e+00   1.0000000e+00   2.0000000e+00   0.0000000e+00   0.0000000e+00   2.0000000e+00   0.0000000e+00   6.0000000e+00   1.0000000e+01   0.0000000e+00   0.0000000e+00   3.0000000e+00   0.0000000e+00   0.0000000e+00   0.0000000e+00   0.0000000e+00   0.0000000e+00   5.0000000e+00   0.0000000e+00   0.0000000e+00   0.0000000e+00   0.0000000e+00   0.0000000e+00   0.0000000e+00   0.0000000e+00   1.0000000e+00   4.0000000e+00   1.0000000e+00   1.0000000e+00   0.0000000e+00   1.0000000e+00   0.0000000e+00   6.0000000e+00   1.0000000e+00   6.0000000e+00   0.0000000e+00   2.0000000e+00   1.0000000e+00   2.0000000e+00   2.0000000e+00   1.0000000e+00   1.0000000e+00   6.0000000e+00   3.0000000e+00   1.1000000e+01   0.0000000e+00
   0.0000000e+00   0.0000000e+00   0.0000000e+00   0.0000000e+00   0.0000000e+00   0.0000000e+00   0.0000000e+00   0.0000000e+00   0.0000000e+00   0.0000000e+00   0.0000000e+00   0.0000000e+00   0.0000000e+00   0.0000000e+00   0.0000000e+00   0.0000000e+00   0.0000000e+00   0.0000000e+00   0.0000000e+00   0.0000000e+00   0.0000000e+00   0.0000000e+00   2.0000000e+00   0.0000000e+00   0.0000000e+00   0.0000000e+00   0.0000000e+00   0.0000000e+00   0.0000000e+00   0.0000000e+00   0.0000000e+00   0.0000000e+00   0.0000000e+00   0.0000000e+00   0.0000000e+00   0.0000000e+00   0.0000000e+00   0.0000000e+00   0.0000000e+00   0.0000000e+00   0.0000000e+00   0.0000000e+00   0.0000000e+00   0.0000000e+00   0.0000000e+00   0.0000000e+00   0.0000000e+00   0.0000000e+00   0.0000000e+00   0.0000000e+00   0.0000000e+00   0.0000000e+00   0.0000000e+00   0.0000000e+00   0.0000000e+00   0.0000000e+00   0.0000000e+00   0.0000000e+00   0.0000000e+00   0.0000000e+00   0.0000000e+00   0.0000000e+00   0.0000000e+00   0.0000000e+00   0.0000000e+00   1.0000000e+00   0.0000000e+00   0.0000000e+00   0.0000000e+00   0.0000000e+00   0.0000000e+00   0.0000000e+00   0.0000000e+00   2.0000000e+00   0.0000000e+00   0.0000000e+00   0.0000000e+00   0.0000000e+00   0.0000000e+00   0.0000000e+00   0.0000000e+00   0.0000000e+00   0.0000000e+00   1.0000000e+00   0.0000000e+00   0.0000000e+00   0.0000000e+00   0.0000000e+00   2.0000000e+00   2.0000000e+00   0.0000000e+00   0.0000000e+00   0.0000000e+00   0.0000000e+00   0.0000000e+00   0.0000000e+00   0.0000000e+00   0.0000000e+00   0.0000000e+00   0.0000000e+00   0.0000000e+00   0.0000000e+00   0.0000000e+00   0.0000000e+00   0.0000000e+00   2.0000000e+00   0.0000000e+00   2.0000000e+00   2.0000000e+00   4.0000000e+00   0.0000000e+00   1.0000000e+00   0.0000000e+00   1.0000000e+00   3.0000000e+00   1.0000000e+00   4.0000000e+00   0.0000000e+00   0.0000000e+00   0.0000000e+00   0.0000000e+00   0.0000000e+00   4.0000000e+00   0.0000000e+00   0.0000000e+00   2.0000000e+00   0.0000000e+00   0.0000000e+00   3.0000000e+00   0.0000000e+00   1.0000000e+00   0.0000000e+00   0.0000000e+00   0.0000000e+00   0.0000000e+00   1.0000000e+00   0.0000000e+00   1.0000000e+00   0.0000000e+00   1.0000000e+00   2.0000000e+00   1.0000000e+00   0.0000000e+00   0.0000000e+00   0.0000000e+00   2.0000000e+00   1.0000000e+00   0.0000000e+00   3.0000000e+00   0.0000000e+00   2.0000000e+00   0.0000000e+00   2.0000000e+00   2.0000000e+00   4.0000000e+00   3.0000000e+00   2.0000000e+00   2.0000000e+00   3.0000000e+00   4.0000000e+00   2.0000000e+00   0.0000000e+00   0.0000000e+00   4.0000000e+00   0.0000000e+00   0.0000000e+00
   0.0000000e+00   0.0000000e+00   0.0000000e+00   0.0000000e+00   0.0000000e+00   0.0000000e+00   0.0000000e+00   0.0000000e+00   0.0000000e+00   0.0000000e+00   0.0000000e+00   0.0000000e+00   0.0000000e+00   0.0000000e+00   0.0000000e+00   0.0000000e+00   0.0000000e+00   0.0000000e+00   0.0000000e+00   0.0000000e+00   0.0000000e+00   0.0000000e+00   0.0000000e+00   0.0000000e+00   0.0000000e+00   0.0000000e+00   0.0000000e+00   0.0000000e+00   0.0000000e+00   0.0000000e+00   0.0000000e+00   0.0000000e+00   0.0000000e+00   0.0000000e+00   0.0000000e+00   0.0000000e+00   0.0000000e+00   0.0000000e+00   0.0000000e+00   0.0000000e+00   0.0000000e+00   0.0000000e+00   0.0000000e+00   0.0000000e+00   0.0000000e+00   0.0000000e+00   0.0000000e+00   0.0000000e+00   1.0000000e+00   0.0000000e+00   0.0000000e+00   0.0000000e+00   0.0000000e+00   2.0000000e+00   0.0000000e+00   0.0000000e+00   0.0000000e+00   0.0000000e+00   0.0000000e+00   0.0000000e+00   0.0000000e+00   0.0000000e+00   0.0000000e+00   0.0000000e+00   0.0000000e+00   1.0000000e+00   0.0000000e+00   0.0000000e+00   0.0000000e+00   0.0000000e+00   0.0000000e+00   2.0000000e+00   0.0000000e+00   3.0000000e+00   0.0000000e+00   0.0000000e+00   0.0000000e+00   0.0000000e+00   0.0000000e+00   0.0000000e+00   0.0000000e+00   1.0000000e+00   0.0000000e+00   1.0000000e+00   0.0000000e+00   0.0000000e+00   0.0000000e+00   0.0000000e+00   0.0000000e+00   2.0000000e+00   1.0000000e+00   1.0000000e+00   0.0000000e+00   0.0000000e+00   1.0000000e+00   0.0000000e+00   1.0000000e+00   1.0000000e+00   0.0000000e+00   1.0000000e+00   0.0000000e+00   0.0000000e+00   0.0000000e+00   2.0000000e+00   6.0000000e+00   0.0000000e+00   0.0000000e+00   0.0000000e+00   1.0000000e+00   1.0000000e+00   1.0000000e+00   1.0000000e+00   1.0000000e+00   0.0000000e+00   0.0000000e+00   1.0000000e+00   1.0000000e+00   0.0000000e+00   0.0000000e+00   0.0000000e+00   1.0000000e+00   0.0000000e+00   0.0000000e+00   0.0000000e+00   1.0000000e+00   1.0000000e+00   1.0000000e+00   2.0000000e+00   0.0000000e+00   0.0000000e+00   2.0000000e+00   3.0000000e+00   0.0000000e+00   0.0000000e+00   1.0000000e+00   0.0000000e+00   1.0000000e+00   1.0000000e+00   1.0000000e+00   0.0000000e+00   1.0000000e+00   1.0000000e+00   2.0000000e+00   3.0000000e+00   1.0000000e+00   1.0000000e+00   1.0000000e+00   0.0000000e+00   2.0000000e+00   0.0000000e+00   2.0000000e+00   2.0000000e+00   2.0000000e+00   1.0000000e+00   2.0000000e+00   3.0000000e+00   2.0000000e+00   2.0000000e+00   2.0000000e+00   3.0000000e+00   2.0000000e+00   1.0000000e+00   1.0000000e+01   3.0000000e+00   1.0000000e+01   0.0000000e+00
   0.0000000e+00   0.0000000e+00   0.0000000e+00   0.0000000e+00   0.0000000e+00   0.0000000e+00   0.0000000e+00   0.0000000e+00   0.0000000e+00   0.0000000e+00   0.0000000e+00   0.0000000e+00   0.0000000e+00   0.0000000e+00   0.0000000e+00   0.0000000e+00   0.0000000e+00   0.0000000e+00   0.0000000e+00   0.0000000e+00   0.0000000e+00   0.0000000e+00   0.0000000e+00   0.0000000e+00   0.0000000e+00   0.0000000e+00   0.0000000e+00   0.0000000e+00   0.0000000e+00   0.0000000e+00   0.0000000e+00   0.0000000e+00   0.0000000e+00   0.0000000e+00   0.0000000e+00   0.0000000e+00   0.0000000e+00   0.0000000e+00   0.0000000e+00   0.0000000e+00   0.0000000e+00   0.0000000e+00   0.0000000e+00   0.0000000e+00   0.0000000e+00   0.0000000e+00   0.0000000e+00   0.0000000e+00   1.0000000e+00   0.0000000e+00   0.0000000e+00   0.0000000e+00   0.0000000e+00   2.0000000e+00   0.0000000e+00   0.0000000e+00   0.0000000e+00   0.0000000e+00   0.0000000e+00   0.0000000e+00   0.0000000e+00   0.0000000e+00   0.0000000e+00   0.0000000e+00   0.0000000e+00   0.0000000e+00   0.0000000e+00   0.0000000e+00   0.0000000e+00   0.0000000e+00   0.0000000e+00   4.0000000e+00   0.0000000e+00   0.0000000e+00   0.0000000e+00   1.0000000e+00   0.0000000e+00   1.0000000e+00   0.0000000e+00   0.0000000e+00   0.0000000e+00   1.0000000e+00   1.0000000e+00   1.0000000e+00   0.0000000e+00   2.0000000e+00   0.0000000e+00   0.0000000e+00   0.0000000e+00   1.0000000e+00   1.0000000e+00   0.0000000e+00   1.0000000e+00   0.0000000e+00   2.0000000e+00   5.0000000e+00   1.0000000e+00   0.0000000e+00   4.0000000e+00   2.0000000e+00   0.0000000e+00   0.0000000e+00   0.0000000e+00   2.0000000e+00   9.0000000e+00   0.0000000e+00   0.0000000e+00   0.0000000e+00   2.0000000e+00   0.0000000e+00   1.0000000e+00   0.0000000e+00   2.0000000e+00   0.0000000e+00   0.0000000e+00   0.0000000e+00   0.0000000e+00   0.0000000e+00   1.0000000e+00   0.0000000e+00   1.0000000e+00   0.0000000e+00   0.0000000e+00   0.0000000e+00   1.0000000e+00   3.0000000e+00   2.0000000e+00   2.0000000e+00   2.0000000e+00   0.0000000e+00   1.0000000e+00   3.0000000e+00   0.0000000e+00   0.0000000e+00   1.0000000e+00   0.0000000e+00   1.0000000e+00   3.0000000e+00   1.0000000e+00   1.0000000e+00   0.0000000e+00   1.0000000e+00   3.0000000e+00   4.0000000e+00   1.0000000e+00   2.0000000e+00   1.0000000e+00   0.0000000e+00   0.0000000e+00   2.0000000e+00   1.0000000e+00   4.0000000e+00   4.0000000e+00   0.0000000e+00   4.0000000e+00   2.0000000e+00   4.0000000e+00   2.0000000e+00   3.0000000e+00   1.0000000e+00   2.0000000e+00   1.0000000e+00   1.8000000e+01   4.0000000e+00   1.9000000e+01   0.0000000e+00
   0.0000000e+00   0.0000000e+00   0.0000000e+00   0.0000000e+00   0.0000000e+00   0.0000000e+00   0.0000000e+00   0.0000000e+00   0.0000000e+00   0.0000000e+00   0.0000000e+00   0.0000000e+00   0.0000000e+00   0.0000000e+00   0.0000000e+00   0.0000000e+00   0.0000000e+00   0.0000000e+00   0.0000000e+00   0.0000000e+00   0.0000000e+00   0.0000000e+00   0.0000000e+00   0.0000000e+00   0.0000000e+00   0.0000000e+00   0.0000000e+00   0.0000000e+00   0.0000000e+00   0.0000000e+00   0.0000000e+00   1.0000000e+00   1.0000000e+00   0.0000000e+00   0.0000000e+00   0.0000000e+00   0.0000000e+00   0.0000000e+00   0.0000000e+00   0.0000000e+00   0.0000000e+00   3.0000000e+00   0.0000000e+00   0.0000000e+00   0.0000000e+00   0.0000000e+00   0.0000000e+00   0.0000000e+00   0.0000000e+00   0.0000000e+00   1.0000000e+00   2.0000000e+00   0.0000000e+00   0.0000000e+00   1.0000000e+00   0.0000000e+00   0.0000000e+00   1.0000000e+00   1.0000000e+00   1.0000000e+00   1.0000000e+00   8.0000000e+00   0.0000000e+00   1.0000000e+00   2.0000000e+00   0.0000000e+00   1.0000000e+00   0.0000000e+00   1.0000000e+00   0.0000000e+00   0.0000000e+00   0.0000000e+00   1.0000000e+00   0.0000000e+00   1.0000000e+00   0.0000000e+00   0.0000000e+00   0.0000000e+00   0.0000000e+00   2.0000000e+00   1.0000000e+00   0.0000000e+00   2.0000000e+00   1.0000000e+00   0.0000000e+00   0.0000000e+00   0.0000000e+00   1.0000000e+00   0.0000000e+00   0.0000000e+00   0.0000000e+00   0.0000000e+00   0.0000000e+00   3.0000000e+00   0.0000000e+00   5.0000000e+00   0.0000000e+00   0.0000000e+00   0.0000000e+00   0.0000000e+00   0.0000000e+00   2.0000000e+00   0.0000000e+00   0.0000000e+00   0.0000000e+00   2.0000000e+00   1.0000000e+00   0.0000000e+00   0.0000000e+00   0.0000000e+00   0.0000000e+00   2.0000000e+00   0.0000000e+00   0.0000000e+00   0.0000000e+00   0.0000000e+00   2.0000000e+00   0.0000000e+00   0.0000000e+00   1.0000000e+00   2.0000000e+00   1.0000000e+00   0.0000000e+00   3.0000000e+00   1.0000000e+00   0.0000000e+00   0.0000000e+00   0.0000000e+00   0.0000000e+00   2.0000000e+00   0.0000000e+00   0.0000000e+00   1.0000000e+00   3.0000000e+00   1.0000000e+00   1.0000000e+00   2.0000000e+00   0.0000000e+00   0.0000000e+00   0.0000000e+00   0.0000000e+00   2.0000000e+00   0.0000000e+00   2.0000000e+00   1.0000000e+00   0.0000000e+00   0.0000000e+00   2.0000000e+00   0.0000000e+00   2.0000000e+00   1.0000000e+00   0.0000000e+00   0.0000000e+00   0.0000000e+00   0.0000000e+00   5.0000000e+00   0.0000000e+00   1.0000000e+00   1.0000000e+00   1.0000000e+00   3.0000000e+00   1.0000000e+00   1.2000000e+01   2.0000000e+00   1.7000000e+01   0.0000000e+00
   0.0000000e+00   0.0000000e+00   0.0000000e+00   0.0000000e+00   0.0000000e+00   0.0000000e+00   0.0000000e+00   0.0000000e+00   0.0000000e+00   0.0000000e+00   0.0000000e+00   0.0000000e+00   0.0000000e+00   0.0000000e+00   0.0000000e+00   0.0000000e+00   0.0000000e+00   0.0000000e+00   0.0000000e+00   0.0000000e+00   0.0000000e+00   0.0000000e+00   0.0000000e+00   0.0000000e+00   0.0000000e+00   0.0000000e+00   0.0000000e+00   0.0000000e+00   0.0000000e+00   0.0000000e+00   0.0000000e+00   0.0000000e+00   0.0000000e+00   0.0000000e+00   0.0000000e+00   0.0000000e+00   0.0000000e+00   0.0000000e+00   0.0000000e+00   0.0000000e+00   0.0000000e+00   1.0000000e+00   0.0000000e+00   0.0000000e+00   0.0000000e+00   0.0000000e+00   0.0000000e+00   0.0000000e+00   1.0000000e+00   0.0000000e+00   0.0000000e+00   0.0000000e+00   2.0000000e+00   0.0000000e+00   0.0000000e+00   0.0000000e+00   0.0000000e+00   0.0000000e+00   0.0000000e+00   0.0000000e+00   0.0000000e+00   4.0000000e+00   0.0000000e+00   0.0000000e+00   1.0000000e+00   0.0000000e+00   0.0000000e+00   0.0000000e+00   0.0000000e+00   0.0000000e+00   0.0000000e+00   0.0000000e+00   0.0000000e+00   4.0000000e+00   0.0000000e+00   0.0000000e+00   0.0000000e+00   0.0000000e+00   0.0000000e+00   0.0000000e+00   0.0000000e+00   0.0000000e+00   0.0000000e+00   0.0000000e+00   0.0000000e+00   2.0000000e+00   1.0000000e+00   0.0000000e+00   4.0000000e+00   0.0000000e+00   1.0000000e+00   0.0000000e+00   1.0000000e+00   0.0000000e+00   0.0000000e+00   0.0000000e+00   1.0000000e+00   1.0000000e+00   2.0000000e+00   0.0000000e+00   0.0000000e+00   0.0000000e+00   0.0000000e+00   2.0000000e+00   0.0000000e+00   0.0000000e+00   1.0000000e+00   1.0000000e+00   1.0000000e+00   0.0000000e+00   0.0000000e+00   0.0000000e+00   0.0000000e+00   0.0000000e+00   1.0000000e+00   0.0000000e+00   0.0000000e+00   0.0000000e+00   0.0000000e+00   0.0000000e+00   1.0000000e+00   0.0000000e+00   2.0000000e+00   0.0000000e+00   1.0000000e+00   1.0000000e+00   0.0000000e+00   0.0000000e+00   0.0000000e+00   0.0000000e+00   1.0000000e+00   2.0000000e+00   0.0000000e+00   1.0000000e+00   0.0000000e+00   0.0000000e+00   1.0000000e+00   0.0000000e+00   2.0000000e+00   2.0000000e+00   3.0000000e+00   0.0000000e+00   0.0000000e+00   5.0000000e+00   1.0000000e+00   3.0000000e+00   0.0000000e+00   0.0000000e+00   4.0000000e+00   5.0000000e+00   0.0000000e+00   2.0000000e+00   1.0000000e+00   1.0000000e+00   3.0000000e+00   2.0000000e+00   4.0000000e+00   0.0000000e+00   4.0000000e+00   5.0000000e+00   1.0000000e+00   1.0000000e+00   1.2000000e+01   5.0000000e+00   1.2000000e+01   0.0000000e+00
   0.0000000e+00   0.0000000e+00   0.0000000e+00   0.0000000e+00   0.0000000e+00   0.0000000e+00   0.0000000e+00   0.0000000e+00   0.0000000e+00   0.0000000e+00   0.0000000e+00   0.0000000e+00   0.0000000e+00   0.0000000e+00   0.0000000e+00   0.0000000e+00   0.0000000e+00   0.0000000e+00   0.0000000e+00   0.0000000e+00   0.0000000e+00   0.0000000e+00   0.0000000e+00   0.0000000e+00   0.0000000e+00   0.0000000e+00   0.0000000e+00   0.0000000e+00   0.0000000e+00   0.0000000e+00   0.0000000e+00   0.0000000e+00   0.0000000e+00   0.0000000e+00   0.0000000e+00   0.0000000e+00   0.0000000e+00   0.0000000e+00   0.0000000e+00   0.0000000e+00   0.0000000e+00   0.0000000e+00   0.0000000e+00   0.0000000e+00   0.0000000e+00   0.0000000e+00   0.0000000e+00   0.0000000e+00   1.0000000e+00   0.0000000e+00   0.0000000e+00   0.0000000e+00   0.0000000e+00   2.0000000e+00   0.0000000e+00   0.0000000e+00   0.0000000e+00   0.0000000e+00   0.0000000e+00   0.0000000e+00   0.0000000e+00   0.0000000e+00   0.0000000e+00   0.0000000e+00   0.0000000e+00   0.0000000e+00   0.0000000e+00   0.0000000e+00   0.0000000e+00   0.0000000e+00   0.0000000e+00   3.0000000e+00   0.0000000e+00   0.0000000e+00   2.0000000e+00   0.0000000e+00   0.0000000e+00   0.0000000e+00   2.0000000e+00   0.0000000e+00   0.0000000e+00   2.0000000e+00   0.0000000e+00   0.0000000e+00   2.0000000e+00   7.0000000e+00   1.0000000e+00   0.0000000e+00   0.0000000e+00   0.0000000e+00   2.0000000e+00   0.0000000e+00   0.0000000e+00   0.0000000e+00   1.0000000e+00   0.0000000e+00   0.0000000e+00   2.0000000e+00   0.0000000e+00   5.0000000e+00   0.0000000e+00   0.0000000e+00   1.0000000e+00   2.0000000e+00   0.0000000e+00   0.0000000e+00   1.0000000e+00   0.0000000e+00   2.0000000e+00   0.0000000e+00   5.0000000e+00   0.0000000e+00   0.0000000e+00   0.0000000e+00   0.0000000e+00   0.0000000e+00   0.0000000e+00   2.0000000e+00   0.0000000e+00   1.0000000e+00   2.0000000e+00   2.0000000e+00   2.0000000e+00   0.0000000e+00   1.0000000e+00   1.0000000e+00   0.0000000e+00   5.0000000e+00   7.0000000e+00   0.0000000e+00   1.0000000e+00   2.0000000e+00   0.0000000e+00   1.0000000e+00   0.0000000e+00   0.0000000e+00   2.0000000e+00   6.0000000e+00   0.0000000e+00   0.0000000e+00   0.0000000e+00   1.0000000e+00   0.0000000e+00   0.0000000e+00   1.0000000e+00   1.0000000e+00   3.0000000e+00   2.0000000e+00   0.0000000e+00   0.0000000e+00   2.0000000e+00   0.0000000e+00   7.0000000e+00   1.0000000e+00   3.0000000e+00   1.0000000e+00   2.0000000e+00   2.0000000e+00   2.0000000e+00   0.0000000e+00   2.0000000e+00   1.0000000e+00   1.8000000e+01   3.0000000e+00   1.8000000e+01   0.0000000e+00
   0.0000000e+00   0.0000000e+00   0.0000000e+00   0.0000000e+00   0.0000000e+00   0.0000000e+00   0.0000000e+00   0.0000000e+00   0.0000000e+00   0.0000000e+00   0.0000000e+00   0.0000000e+00   0.0000000e+00   0.0000000e+00   0.0000000e+00   0.0000000e+00   0.0000000e+00   0.0000000e+00   0.0000000e+00   0.0000000e+00   0.0000000e+00   0.0000000e+00   0.0000000e+00   0.0000000e+00   0.0000000e+00   0.0000000e+00   0.0000000e+00   0.0000000e+00   0.0000000e+00   0.0000000e+00   0.0000000e+00   0.0000000e+00   0.0000000e+00   0.0000000e+00   0.0000000e+00   1.0000000e+00   0.0000000e+00   0.0000000e+00   0.0000000e+00   0.0000000e+00   0.0000000e+00   0.0000000e+00   0.0000000e+00   0.0000000e+00   0.0000000e+00   0.0000000e+00   0.0000000e+00   0.0000000e+00   1.0000000e+00   0.0000000e+00   0.0000000e+00   0.0000000e+00   0.0000000e+00   0.0000000e+00   0.0000000e+00   0.0000000e+00   1.0000000e+00   0.0000000e+00   0.0000000e+00   0.0000000e+00   0.0000000e+00   0.0000000e+00   0.0000000e+00   0.0000000e+00   0.0000000e+00   1.0000000e+00   0.0000000e+00   0.0000000e+00   0.0000000e+00   0.0000000e+00   0.0000000e+00   0.0000000e+00   0.0000000e+00   0.0000000e+00   0.0000000e+00   0.0000000e+00   0.0000000e+00   0.0000000e+00   0.0000000e+00   0.0000000e+00   1.0000000e+00   1.0000000e+00   2.0000000e+00   0.0000000e+00   1.0000000e+00   3.0000000e+00   0.0000000e+00   1.0000000e+00   0.0000000e+00   1.0000000e+00   1.0000000e+00   0.0000000e+00   0.0000000e+00   0.0000000e+00   1.0000000e+00   5.0000000e+00   0.0000000e+00   1.0000000e+00   0.0000000e+00   3.0000000e+00   0.0000000e+00   0.0000000e+00   0.0000000e+00   1.0000000e+00   9.0000000e+00   0.0000000e+00   0.0000000e+00   2.0000000e+00   0.0000000e+00   0.0000000e+00   2.0000000e+00   1.0000000e+00   0.0000000e+00   0.0000000e+00   0.0000000e+00   1.0000000e+00   0.0000000e+00   1.0000000e+00   0.0000000e+00   1.0000000e+00   1.0000000e+00   1.0000000e+00   0.0000000e+00   0.0000000e+00   0.0000000e+00   0.0000000e+00   0.0000000e+00   6.0000000e+00   6.0000000e+00   0.0000000e+00   0.0000000e+00   2.0000000e+00   0.0000000e+00   0.0000000e+00   0.0000000e+00   0.0000000e+00   3.0000000e+00   3.0000000e+00   0.0000000e+00   0.0000000e+00   0.0000000e+00   0.0000000e+00   0.0000000e+00   0.0000000e+00   1.0000000e+00   0.0000000e+00   2.0000000e+00   1.0000000e+00   0.0000000e+00   0.0000000e+00   1.0000000e+00   1.0000000e+00   4.0000000e+00   0.0000000e+00   0.0000000e+00   0.0000000e+00   1.0000000e+00   1.0000000e+00   0.0000000e+00   1.0000000e+00   1.0000000e+00   0.0000000e+00   8.0000000e+00   1.0000000e+00   1.2000000e+01   0.0000000e+00
   0.0000000e+00   0.0000000e+00   0.0000000e+00   0.0000000e+00   0.0000000e+00   0.0000000e+00   0.0000000e+00   0.0000000e+00   0.0000000e+00   0.0000000e+00   0.0000000e+00   0.0000000e+00   0.0000000e+00   0.0000000e+00   0.0000000e+00   0.0000000e+00   0.0000000e+00   0.0000000e+00   0.0000000e+00   0.0000000e+00   0.0000000e+00   0.0000000e+00   0.0000000e+00   0.0000000e+00   0.0000000e+00   0.0000000e+00   0.0000000e+00   0.0000000e+00   0.0000000e+00   0.0000000e+00   0.0000000e+00   0.0000000e+00   0.0000000e+00   0.0000000e+00   0.0000000e+00   0.0000000e+00   0.0000000e+00   0.0000000e+00   0.0000000e+00   0.0000000e+00   0.0000000e+00   0.0000000e+00   0.0000000e+00   0.0000000e+00   0.0000000e+00   0.0000000e+00   0.0000000e+00   0.0000000e+00   1.0000000e+00   0.0000000e+00   0.0000000e+00   0.0000000e+00   0.0000000e+00   0.0000000e+00   0.0000000e+00   0.0000000e+00   0.0000000e+00   0.0000000e+00   0.0000000e+00   0.0000000e+00   0.0000000e+00   0.0000000e+00   0.0000000e+00   0.0000000e+00   0.0000000e+00   0.0000000e+00   0.0000000e+00   0.0000000e+00   0.0000000e+00   0.0000000e+00   0.0000000e+00   0.0000000e+00   0.0000000e+00   0.0000000e+00   0.0000000e+00   0.0000000e+00   0.0000000e+00   0.0000000e+00   0.0000000e+00   0.0000000e+00   0.0000000e+00   0.0000000e+00   0.0000000e+00   0.0000000e+00   1.0000000e+00   2.0000000e+00   0.0000000e+00   0.0000000e+00   0.0000000e+00   0.0000000e+00   0.0000000e+00   0.0000000e+00   0.0000000e+00   0.0000000e+00   0.0000000e+00   0.0000000e+00   0.0000000e+00   0.0000000e+00   0.0000000e+00   2.0000000e+00   0.0000000e+00   0.0000000e+00   2.0000000e+00   0.0000000e+00   0.0000000e+00   0.0000000e+00   0.0000000e+00   0.0000000e+00   0.0000000e+00   0.0000000e+00   2.0000000e+00   0.0000000e+00   0.0000000e+00   0.0000000e+00   0.0000000e+00   0.0000000e+00   0.0000000e+00   2.0000000e+00   0.0000000e+00   0.0000000e+00   0.0000000e+00   1.0000000e+00   2.0000000e+00   0.0000000e+00   0.0000000e+00   0.0000000e+00   0.0000000e+00   2.0000000e+00   4.0000000e+00   0.0000000e+00   0.0000000e+00   1.0000000e+00   1.0000000e+00   2.0000000e+00   1.0000000e+00   0.0000000e+00   0.0000000e+00   3.0000000e+00   0.0000000e+00   0.0000000e+00   0.0000000e+00   0.0000000e+00   0.0000000e+00   0.0000000e+00   0.0000000e+00   0.0000000e+00   3.0000000e+00   1.0000000e+00   0.0000000e+00   0.0000000e+00   0.0000000e+00   0.0000000e+00   4.0000000e+00   1.0000000e+00   7.0000000e+00   1.0000000e+00   1.0000000e+00   1.0000000e+00   1.0000000e+00   0.0000000e+00   1.0000000e+00   1.0000000e+00   6.0000000e+00   2.0000000e+00   6.0000000e+00   0.0000000e+00
   0.0000000e+00   0.0000000e+00   0.0000000e+00   0.0000000e+00   0.0000000e+00   0.0000000e+00   0.0000000e+00   0.0000000e+00   0.0000000e+00   0.0000000e+00   0.0000000e+00   0.0000000e+00   1.0000000e+00   0.0000000e+00   0.0000000e+00   0.0000000e+00   0.0000000e+00   0.0000000e+00   7.0000000e+00   0.0000000e+00   0.0000000e+00   0.0000000e+00   0.0000000e+00   0.0000000e+00   0.0000000e+00   0.0000000e+00   0.0000000e+00   0.0000000e+00   0.0000000e+00   0.0000000e+00   0.0000000e+00   0.0000000e+00   0.0000000e+00   0.0000000e+00   0.0000000e+00   0.0000000e+00   0.0000000e+00   1.0000000e+00   0.0000000e+00   0.0000000e+00   0.0000000e+00   0.0000000e+00   2.0000000e+00   0.0000000e+00   0.0000000e+00   0.0000000e+00   0.0000000e+00   0.0000000e+00   1.0000000e+00   0.0000000e+00   0.0000000e+00   0.0000000e+00   0.0000000e+00   0.0000000e+00   0.0000000e+00   0.0000000e+00   0.0000000e+00   0.0000000e+00   0.0000000e+00   0.0000000e+00   0.0000000e+00   4.0000000e+00   0.0000000e+00   0.0000000e+00   0.0000000e+00   0.0000000e+00   0.0000000e+00   0.0000000e+00   0.0000000e+00   0.0000000e+00   1.0000000e+00   0.0000000e+00   0.0000000e+00   0.0000000e+00   1.0000000e+00   0.0000000e+00   2.0000000e+00   2.0000000e+00   3.0000000e+00   2.0000000e+00   0.0000000e+00   0.0000000e+00   0.0000000e+00   0.0000000e+00   0.0000000e+00   0.0000000e+00   1.0000000e+00   0.0000000e+00   0.0000000e+00   0.0000000e+00   0.0000000e+00   0.0000000e+00   1.0000000e+00   1.0000000e+00   0.0000000e+00   0.0000000e+00   1.0000000e+00   0.0000000e+00   0.0000000e+00   1.0000000e+00   0.0000000e+00   1.0000000e+00   1.0000000e+00   2.0000000e+00   6.0000000e+00   0.0000000e+00   1.0000000e+00   0.0000000e+00   0.0000000e+00   0.0000000e+00   1.0000000e+00   0.0000000e+00   0.0000000e+00   0.0000000e+00   0.0000000e+00   1.0000000e+00   0.0000000e+00   0.0000000e+00   2.0000000e+00   1.0000000e+00   2.0000000e+00   1.0000000e+00   0.0000000e+00   1.0000000e+00   1.0000000e+00   0.0000000e+00   0.0000000e+00   0.0000000e+00   0.0000000e+00   0.0000000e+00   1.0000000e+00   1.0000000e+00   1.0000000e+00   1.0000000e+00   1.0000000e+00   0.0000000e+00   2.0000000e+00   0.0000000e+00   0.0000000e+00   0.0000000e+00   0.0000000e+00   2.0000000e+00   1.0000000e+00   2.0000000e+00   1.0000000e+00   0.0000000e+00   0.0000000e+00   1.0000000e+00   0.0000000e+00   2.0000000e+00   2.0000000e+00   0.0000000e+00   1.0000000e+00   0.0000000e+00   0.0000000e+00   3.0000000e+00   0.0000000e+00   3.0000000e+00   0.0000000e+00   1.0000000e+00   3.0000000e+00   1.0000000e+00   1.2000000e+01   1.0000000e+00   1.7000000e+01   0.0000000e+00
   0.0000000e+00   0.0000000e+00   0.0000000e+00   0.0000000e+00   0.0000000e+00   0.0000000e+00   0.0000000e+00   0.0000000e+00   0.0000000e+00   0.0000000e+00   0.0000000e+00   0.0000000e+00   0.0000000e+00   0.0000000e+00   0.0000000e+00   0.0000000e+00   0.0000000e+00   0.0000000e+00   0.0000000e+00   0.0000000e+00   0.0000000e+00   0.0000000e+00   0.0000000e+00   0.0000000e+00   0.0000000e+00   0.0000000e+00   0.0000000e+00   0.0000000e+00   0.0000000e+00   0.0000000e+00   0.0000000e+00   0.0000000e+00   0.0000000e+00   0.0000000e+00   0.0000000e+00   0.0000000e+00   0.0000000e+00   0.0000000e+00   0.0000000e+00   0.0000000e+00   0.0000000e+00   0.0000000e+00   0.0000000e+00   0.0000000e+00   0.0000000e+00   0.0000000e+00   0.0000000e+00   0.0000000e+00   1.0000000e+00   0.0000000e+00   0.0000000e+00   0.0000000e+00   0.0000000e+00   0.0000000e+00   0.0000000e+00   0.0000000e+00   0.0000000e+00   0.0000000e+00   0.0000000e+00   0.0000000e+00   0.0000000e+00   0.0000000e+00   0.0000000e+00   0.0000000e+00   1.0000000e+00   0.0000000e+00   0.0000000e+00   0.0000000e+00   0.0000000e+00   0.0000000e+00   0.0000000e+00   0.0000000e+00   0.0000000e+00   0.0000000e+00   0.0000000e+00   0.0000000e+00   0.0000000e+00   0.0000000e+00   0.0000000e+00   2.0000000e+00   0.0000000e+00   1.0000000e+00   0.0000000e+00   0.0000000e+00   1.0000000e+00   3.0000000e+00   1.0000000e+00   0.0000000e+00   0.0000000e+00   2.0000000e+00   1.0000000e+00   0.0000000e+00   0.0000000e+00   0.0000000e+00   0.0000000e+00   0.0000000e+00   0.0000000e+00   1.0000000e+00   0.0000000e+00   3.0000000e+00   0.0000000e+00   0.0000000e+00   1.0000000e+00   2.0000000e+00   6.0000000e+00   0.0000000e+00   1.0000000e+00   2.0000000e+00   0.0000000e+00   0.0000000e+00   2.0000000e+00   0.0000000e+00   0.0000000e+00   2.0000000e+00   1.0000000e+00   4.0000000e+00   0.0000000e+00   0.0000000e+00   0.0000000e+00   0.0000000e+00   1.0000000e+00   1.0000000e+00   0.0000000e+00   0.0000000e+00   1.0000000e+00   0.0000000e+00   0.0000000e+00   3.0000000e+00   3.0000000e+00   0.0000000e+00   1.0000000e+00   0.0000000e+00   1.0000000e+00   1.0000000e+00   1.0000000e+00   0.0000000e+00   1.0000000e+00   2.0000000e+00   0.0000000e+00   0.0000000e+00   1.0000000e+00   2.0000000e+00   0.0000000e+00   0.0000000e+00   1.0000000e+00   0.0000000e+00   1.0000000e+00   1.0000000e+00   2.0000000e+00   0.0000000e+00   2.0000000e+00   0.0000000e+00   3.0000000e+00   0.0000000e+00   5.0000000e+00   3.0000000e+00   0.0000000e+00   2.0000000e+00   0.0000000e+00   3.0000000e+00   3.0000000e+00   1.0000000e+00   1.0000000e+01   0.0000000e+00   1.0000000e+01   0.0000000e+00
   0.0000000e+00   0.0000000e+00   0.0000000e+00   0.0000000e+00   0.0000000e+00   0.0000000e+00   0.0000000e+00   0.0000000e+00   0.0000000e+00   0.0000000e+00   0.0000000e+00   0.0000000e+00   0.0000000e+00   0.0000000e+00   0.0000000e+00   0.0000000e+00   0.0000000e+00   0.0000000e+00   0.0000000e+00   0.0000000e+00   0.0000000e+00   0.0000000e+00   0.0000000e+00   0.0000000e+00   0.0000000e+00   0.0000000e+00   0.0000000e+00   0.0000000e+00   0.0000000e+00   0.0000000e+00   0.0000000e+00   2.0000000e+00   2.0000000e+00   0.0000000e+00   0.0000000e+00   1.0000000e+00   0.0000000e+00   0.0000000e+00   0.0000000e+00   0.0000000e+00   0.0000000e+00   0.0000000e+00   0.0000000e+00   0.0000000e+00   0.0000000e+00   0.0000000e+00   0.0000000e+00   0.0000000e+00   0.0000000e+00   0.0000000e+00   2.0000000e+00   0.0000000e+00   0.0000000e+00   0.0000000e+00   2.0000000e+00   0.0000000e+00   0.0000000e+00   2.0000000e+00   2.0000000e+00   2.0000000e+00   2.0000000e+00   0.0000000e+00   0.0000000e+00   1.0000000e+00   0.0000000e+00   0.0000000e+00   2.0000000e+00   0.0000000e+00   1.0000000e+00   0.0000000e+00   0.0000000e+00   0.0000000e+00   2.0000000e+00   0.0000000e+00   0.0000000e+00   0.0000000e+00   2.0000000e+00   1.0000000e+00   0.0000000e+00   2.0000000e+00   2.0000000e+00   0.0000000e+00   0.0000000e+00   1.0000000e+00   0.0000000e+00   0.0000000e+00   1.0000000e+00   2.0000000e+00   0.0000000e+00   0.0000000e+00   0.0000000e+00   0.0000000e+00   0.0000000e+00   2.0000000e+00   0.0000000e+00   0.0000000e+00   2.0000000e+00   3.0000000e+00   0.0000000e+00   0.0000000e+00   0.0000000e+00   4.0000000e+00   1.0000000e+00   0.0000000e+00   6.0000000e+00   2.0000000e+00   1.0000000e+00   0.0000000e+00   0.0000000e+00   0.0000000e+00   0.0000000e+00   2.0000000e+00   0.0000000e+00   0.0000000e+00   0.0000000e+00   0.0000000e+00   4.0000000e+00   0.0000000e+00   1.0000000e+00   1.0000000e+00   2.0000000e+00   0.0000000e+00   0.0000000e+00   4.0000000e+00   1.0000000e+00   0.0000000e+00   1.0000000e+00   0.0000000e+00   0.0000000e+00   3.0000000e+00   1.0000000e+00   0.0000000e+00   0.0000000e+00   1.0000000e+00   1.0000000e+00   1.0000000e+00   3.0000000e+00   0.0000000e+00   0.0000000e+00   1.0000000e+00   0.0000000e+00   2.0000000e+00   2.0000000e+00   4.0000000e+00   1.0000000e+00   2.0000000e+00   0.0000000e+00   2.0000000e+00   0.0000000e+00   2.0000000e+00   2.0000000e+00   0.0000000e+00   0.0000000e+00   0.0000000e+00   0.0000000e+00   3.0000000e+00   0.0000000e+00   2.0000000e+00   3.0000000e+00   0.0000000e+00   3.0000000e+00   1.0000000e+00   1.0000000e+01   4.0000000e+00   1.0000000e+01   0.0000000e+00
   0.0000000e+00   0.0000000e+00   0.0000000e+00   0.0000000e+00   0.0000000e+00   0.0000000e+00   0.0000000e+00   0.0000000e+00   0.0000000e+00   0.0000000e+00   0.0000000e+00   0.0000000e+00   0.0000000e+00   0.0000000e+00   0.0000000e+00   0.0000000e+00   0.0000000e+00   0.0000000e+00   0.0000000e+00   0.0000000e+00   0.0000000e+00   0.0000000e+00   0.0000000e+00   0.0000000e+00   0.0000000e+00   0.0000000e+00   0.0000000e+00   0.0000000e+00   0.0000000e+00   0.0000000e+00   0.0000000e+00   0.0000000e+00   0.0000000e+00   0.0000000e+00   0.0000000e+00   0.0000000e+00   0.0000000e+00   0.0000000e+00   0.0000000e+00   0.0000000e+00   0.0000000e+00   0.0000000e+00   0.0000000e+00   0.0000000e+00   0.0000000e+00   0.0000000e+00   0.0000000e+00   0.0000000e+00   1.0000000e+00   0.0000000e+00   0.0000000e+00   0.0000000e+00   0.0000000e+00   0.0000000e+00   0.0000000e+00   0.0000000e+00   0.0000000e+00   0.0000000e+00   0.0000000e+00   0.0000000e+00   0.0000000e+00   0.0000000e+00   0.0000000e+00   0.0000000e+00   1.0000000e+00   0.0000000e+00   0.0000000e+00   0.0000000e+00   0.0000000e+00   0.0000000e+00   0.0000000e+00   0.0000000e+00   0.0000000e+00   2.0000000e+00   0.0000000e+00   0.0000000e+00   0.0000000e+00   0.0000000e+00   0.0000000e+00   0.0000000e+00   0.0000000e+00   1.0000000e+00   0.0000000e+00   0.0000000e+00   1.0000000e+00   3.0000000e+00   1.0000000e+00   0.0000000e+00   0.0000000e+00   0.0000000e+00   0.0000000e+00   0.0000000e+00   1.0000000e+00   0.0000000e+00   0.0000000e+00   0.0000000e+00   0.0000000e+00   1.0000000e+00   0.0000000e+00   1.0000000e+00   0.0000000e+00   0.0000000e+00   1.0000000e+00   1.0000000e+00   0.0000000e+00   0.0000000e+00   1.0000000e+00   0.0000000e+00   0.0000000e+00   0.0000000e+00   1.0000000e+00   0.0000000e+00   0.0000000e+00   0.0000000e+00   1.0000000e+00   1.0000000e+00   0.0000000e+00   0.0000000e+00   0.0000000e+00   0.0000000e+00   1.0000000e+00   1.0000000e+00   0.0000000e+00   0.0000000e+00   1.0000000e+00   0.0000000e+00   0.0000000e+00   0.0000000e+00   0.0000000e+00   0.0000000e+00   0.0000000e+00   0.0000000e+00   0.0000000e+00   1.0000000e+00   0.0000000e+00   0.0000000e+00   1.0000000e+00   0.0000000e+00   0.0000000e+00   0.0000000e+00   0.0000000e+00   1.0000000e+00   0.0000000e+00   0.0000000e+00   1.0000000e+00   0.0000000e+00   1.0000000e+00   1.0000000e+00   1.0000000e+00   0.0000000e+00   1.0000000e+00   0.0000000e+00   1.0000000e+00   0.0000000e+00   2.0000000e+00   1.0000000e+00   0.0000000e+00   1.0000000e+00   0.0000000e+00   2.0000000e+00   2.0000000e+00   1.0000000e+00   1.2000000e+01   0.0000000e+00   1.2000000e+01   0.0000000e+00
   0.0000000e+00   0.0000000e+00   0.0000000e+00   0.0000000e+00   0.0000000e+00   0.0000000e+00   0.0000000e+00   0.0000000e+00   0.0000000e+00   0.0000000e+00   0.0000000e+00   0.0000000e+00   0.0000000e+00   0.0000000e+00   0.0000000e+00   0.0000000e+00   0.0000000e+00   0.0000000e+00   0.0000000e+00   0.0000000e+00   0.0000000e+00   0.0000000e+00   0.0000000e+00   0.0000000e+00   0.0000000e+00   0.0000000e+00   0.0000000e+00   0.0000000e+00   0.0000000e+00   0.0000000e+00   0.0000000e+00   0.0000000e+00   0.0000000e+00   0.0000000e+00   0.0000000e+00   1.0000000e+00   0.0000000e+00   0.0000000e+00   0.0000000e+00   0.0000000e+00   0.0000000e+00   0.0000000e+00   0.0000000e+00   0.0000000e+00   0.0000000e+00   0.0000000e+00   0.0000000e+00   0.0000000e+00   1.0000000e+00   0.0000000e+00   0.0000000e+00   0.0000000e+00   0.0000000e+00   0.0000000e+00   0.0000000e+00   0.0000000e+00   0.0000000e+00   0.0000000e+00   1.0000000e+00   0.0000000e+00   0.0000000e+00   0.0000000e+00   0.0000000e+00   0.0000000e+00   0.0000000e+00   0.0000000e+00   0.0000000e+00   0.0000000e+00   0.0000000e+00   0.0000000e+00   0.0000000e+00   0.0000000e+00   0.0000000e+00   2.0000000e+00   1.0000000e+00   0.0000000e+00   0.0000000e+00   0.0000000e+00   0.0000000e+00   2.0000000e+00   1.0000000e+00   1.0000000e+00   0.0000000e+00   0.0000000e+00   2.0000000e+00   3.0000000e+00   1.0000000e+00   1.0000000e+00   0.0000000e+00   1.0000000e+00   0.0000000e+00   0.0000000e+00   1.0000000e+00   0.0000000e+00   0.0000000e+00   0.0000000e+00   0.0000000e+00   2.0000000e+00   0.0000000e+00   2.0000000e+00   0.0000000e+00   0.0000000e+00   1.0000000e+00   1.0000000e+00   1.0000000e+01   0.0000000e+00   1.0000000e+00   1.0000000e+00   0.0000000e+00   0.0000000e+00   1.0000000e+00   0.0000000e+00   0.0000000e+00   0.0000000e+00   1.0000000e+00   1.0000000e+00   0.0000000e+00   0.0000000e+00   0.0000000e+00   1.0000000e+00   1.0000000e+00   2.0000000e+00   0.0000000e+00   0.0000000e+00   1.0000000e+00   0.0000000e+00   0.0000000e+00   0.0000000e+00   0.0000000e+00   0.0000000e+00   0.0000000e+00   0.0000000e+00   0.0000000e+00   1.0000000e+00   1.0000000e+00   0.0000000e+00   2.0000000e+00   1.0000000e+00   0.0000000e+00   0.0000000e+00   0.0000000e+00   1.0000000e+00   0.0000000e+00   2.0000000e+00   1.0000000e+00   0.0000000e+00   1.0000000e+00   2.0000000e+00   1.0000000e+00   0.0000000e+00   1.0000000e+00   0.0000000e+00   2.0000000e+00   0.0000000e+00   3.0000000e+00   2.0000000e+00   0.0000000e+00   2.0000000e+00   0.0000000e+00   2.0000000e+00   2.0000000e+00   1.0000000e+00   1.4000000e+01   0.0000000e+00   1.4000000e+01   0.0000000e+00
   0.0000000e+00   0.0000000e+00   0.0000000e+00   0.0000000e+00   0.0000000e+00   0.0000000e+00   0.0000000e+00   0.0000000e+00   0.0000000e+00   0.0000000e+00   0.0000000e+00   0.0000000e+00   0.0000000e+00   0.0000000e+00   0.0000000e+00   0.0000000e+00   0.0000000e+00   0.0000000e+00   0.0000000e+00   0.0000000e+00   0.0000000e+00   0.0000000e+00   0.0000000e+00   0.0000000e+00   0.0000000e+00   0.0000000e+00   0.0000000e+00   0.0000000e+00   0.0000000e+00   0.0000000e+00   0.0000000e+00   1.0000000e+00   1.0000000e+00   0.0000000e+00   0.0000000e+00   0.0000000e+00   1.0000000e+00   0.0000000e+00   0.0000000e+00   0.0000000e+00   0.0000000e+00   0.0000000e+00   0.0000000e+00   0.0000000e+00   0.0000000e+00   0.0000000e+00   0.0000000e+00   0.0000000e+00   1.0000000e+00   0.0000000e+00   1.0000000e+00   0.0000000e+00   0.0000000e+00   0.0000000e+00   1.0000000e+00   0.0000000e+00   0.0000000e+00   1.0000000e+00   1.0000000e+00   1.0000000e+00   1.0000000e+00   0.0000000e+00   0.0000000e+00   1.0000000e+00   0.0000000e+00   0.0000000e+00   1.0000000e+00   0.0000000e+00   0.0000000e+00   0.0000000e+00   0.0000000e+00   0.0000000e+00   1.0000000e+00   0.0000000e+00   0.0000000e+00   0.0000000e+00   2.0000000e+00   0.0000000e+00   0.0000000e+00   0.0000000e+00   1.0000000e+00   1.0000000e+00   0.0000000e+00   0.0000000e+00   0.0000000e+00   0.0000000e+00   1.0000000e+00   1.0000000e+00   3.0000000e+00   0.0000000e+00   0.0000000e+00   0.0000000e+00   0.0000000e+00   1.0000000e+00   0.0000000e+00   0.0000000e+00   2.0000000e+00   0.0000000e+00   0.0000000e+00   1.0000000e+00   0.0000000e+00   2.0000000e+00   1.0000000e+00   1.0000000e+00   0.0000000e+00   2.0000000e+00   1.0000000e+00   0.0000000e+00   0.0000000e+00   1.0000000e+00   1.0000000e+00   1.0000000e+00   0.0000000e+00   1.0000000e+00   1.0000000e+00   0.0000000e+00   3.0000000e+00   0.0000000e+00   0.0000000e+00   0.0000000e+00   0.0000000e+00   0.0000000e+00   0.0000000e+00   2.0000000e+00   0.0000000e+00   0.0000000e+00   0.0000000e+00   0.0000000e+00   0.0000000e+00   1.0000000e+00   0.0000000e+00   0.0000000e+00   0.0000000e+00   1.0000000e+00   0.0000000e+00   1.0000000e+00   0.0000000e+00   0.0000000e+00   0.0000000e+00   0.0000000e+00   0.0000000e+00   1.0000000e+00   0.0000000e+00   0.0000000e+00   0.0000000e+00   1.0000000e+00   1.0000000e+00   1.0000000e+00   0.0000000e+00   0.0000000e+00   1.0000000e+00   0.0000000e+00   1.0000000e+00   1.0000000e+00   2.0000000e+00   2.0000000e+00   0.0000000e+00   2.0000000e+00   2.0000000e+00   1.0000000e+00   2.0000000e+00   1.0000000e+00   6.0000000e+00   3.0000000e+00   6.0000000e+00   0.0000000e+00
   0.0000000e+00   0.0000000e+00   0.0000000e+00   0.0000000e+00   0.0000000e+00   0.0000000e+00   0.0000000e+00   0.0000000e+00   0.0000000e+00   0.0000000e+00   0.0000000e+00   0.0000000e+00   0.0000000e+00   0.0000000e+00   0.0000000e+00   0.0000000e+00   0.0000000e+00   0.0000000e+00   0.0000000e+00   0.0000000e+00   0.0000000e+00   0.0000000e+00   0.0000000e+00   0.0000000e+00   0.0000000e+00   0.0000000e+00   0.0000000e+00   0.0000000e+00   0.0000000e+00   0.0000000e+00   0.0000000e+00   1.0000000e+00   1.0000000e+00   0.0000000e+00   0.0000000e+00   0.0000000e+00   0.0000000e+00   0.0000000e+00   0.0000000e+00   0.0000000e+00   0.0000000e+00   0.0000000e+00   2.0000000e+00   0.0000000e+00   0.0000000e+00   0.0000000e+00   0.0000000e+00   0.0000000e+00   0.0000000e+00   0.0000000e+00   1.0000000e+00   0.0000000e+00   0.0000000e+00   0.0000000e+00   1.0000000e+00   0.0000000e+00   0.0000000e+00   1.0000000e+00   1.0000000e+00   1.0000000e+00   1.0000000e+00   4.0000000e+00   0.0000000e+00   1.0000000e+00   0.0000000e+00   0.0000000e+00   1.0000000e+00   0.0000000e+00   1.0000000e+00   0.0000000e+00   0.0000000e+00   0.0000000e+00   1.0000000e+00   0.0000000e+00   0.0000000e+00   0.0000000e+00   0.0000000e+00   0.0000000e+00   0.0000000e+00   0.0000000e+00   1.0000000e+00   0.0000000e+00   1.0000000e+00   1.0000000e+00   0.0000000e+00   0.0000000e+00   1.0000000e+00   1.0000000e+00   2.0000000e+00   0.0000000e+00   0.0000000e+00   2.0000000e+00   0.0000000e+00   1.0000000e+00   0.0000000e+00   5.0000000e+00   0.0000000e+00   0.0000000e+00   0.0000000e+00   0.0000000e+00   0.0000000e+00   2.0000000e+00   1.0000000e+00   0.0000000e+00   6.0000000e+00   1.0000000e+00   1.0000000e+00   0.0000000e+00   0.0000000e+00   2.0000000e+00   0.0000000e+00   2.0000000e+00   0.0000000e+00   0.0000000e+00   0.0000000e+00   0.0000000e+00   4.0000000e+00   0.0000000e+00   0.0000000e+00   0.0000000e+00   1.0000000e+00   0.0000000e+00   0.0000000e+00   2.0000000e+00   1.0000000e+00   0.0000000e+00   1.0000000e+00   0.0000000e+00   0.0000000e+00   1.0000000e+00   2.0000000e+00   0.0000000e+00   0.0000000e+00   1.0000000e+00   0.0000000e+00   1.0000000e+00   1.0000000e+00   0.0000000e+00   1.0000000e+00   1.0000000e+00   0.0000000e+00   1.0000000e+00   2.0000000e+00   4.0000000e+00   1.0000000e+00   2.0000000e+00   0.0000000e+00   1.0000000e+00   0.0000000e+00   2.0000000e+00   2.0000000e+00   1.0000000e+00   0.0000000e+00   1.0000000e+00   0.0000000e+00   3.0000000e+00   1.0000000e+00   1.0000000e+00   3.0000000e+00   0.0000000e+00   2.0000000e+00   1.0000000e+00   1.2000000e+01   4.0000000e+00   1.5000000e+01   0.0000000e+00
   0.0000000e+00   0.0000000e+00   0.0000000e+00   0.0000000e+00   0.0000000e+00   0.0000000e+00   0.0000000e+00   0.0000000e+00   0.0000000e+00   0.0000000e+00   0.0000000e+00   0.0000000e+00   0.0000000e+00   0.0000000e+00   0.0000000e+00   0.0000000e+00   0.0000000e+00   0.0000000e+00   0.0000000e+00   0.0000000e+00   0.0000000e+00   0.0000000e+00   1.0000000e+00   0.0000000e+00   0.0000000e+00   0.0000000e+00   0.0000000e+00   0.0000000e+00   0.0000000e+00   0.0000000e+00   0.0000000e+00   0.0000000e+00   0.0000000e+00   0.0000000e+00   0.0000000e+00   0.0000000e+00   0.0000000e+00   0.0000000e+00   0.0000000e+00   0.0000000e+00   0.0000000e+00   0.0000000e+00   0.0000000e+00   0.0000000e+00   0.0000000e+00   0.0000000e+00   0.0000000e+00   0.0000000e+00   0.0000000e+00   0.0000000e+00   0.0000000e+00   0.0000000e+00   0.0000000e+00   0.0000000e+00   0.0000000e+00   0.0000000e+00   1.0000000e+00   0.0000000e+00   0.0000000e+00   0.0000000e+00   0.0000000e+00   0.0000000e+00   0.0000000e+00   0.0000000e+00   0.0000000e+00   0.0000000e+00   0.0000000e+00   0.0000000e+00   0.0000000e+00   0.0000000e+00   0.0000000e+00   0.0000000e+00   0.0000000e+00   0.0000000e+00   0.0000000e+00   0.0000000e+00   0.0000000e+00   0.0000000e+00   0.0000000e+00   0.0000000e+00   0.0000000e+00   0.0000000e+00   2.0000000e+00   0.0000000e+00   0.0000000e+00   0.0000000e+00   1.0000000e+00   0.0000000e+00   0.0000000e+00   0.0000000e+00   0.0000000e+00   0.0000000e+00   0.0000000e+00   0.0000000e+00   1.0000000e+00   5.0000000e+00   0.0000000e+00   0.0000000e+00   0.0000000e+00   0.0000000e+00   0.0000000e+00   0.0000000e+00   1.0000000e+00   0.0000000e+00   6.0000000e+00   1.0000000e+00   1.0000000e+00   0.0000000e+00   0.0000000e+00   2.0000000e+00   0.0000000e+00   0.0000000e+00   1.0000000e+00   0.0000000e+00   0.0000000e+00   0.0000000e+00   2.0000000e+00   0.0000000e+00   0.0000000e+00   1.0000000e+00   1.0000000e+00   0.0000000e+00   2.0000000e+00   0.0000000e+00   1.0000000e+00   0.0000000e+00   0.0000000e+00   0.0000000e+00   0.0000000e+00   0.0000000e+00   0.0000000e+00   0.0000000e+00   0.0000000e+00   1.0000000e+00   1.0000000e+00   0.0000000e+00   2.0000000e+00   0.0000000e+00   0.0000000e+00   0.0000000e+00   0.0000000e+00   0.0000000e+00   1.0000000e+00   2.0000000e+00   0.0000000e+00   0.0000000e+00   0.0000000e+00   0.0000000e+00   0.0000000e+00   0.0000000e+00   1.0000000e+00   1.0000000e+00   0.0000000e+00   1.0000000e+00   0.0000000e+00   2.0000000e+00   1.0000000e+00   1.0000000e+00   1.0000000e+00   0.0000000e+00   1.0000000e+00   1.0000000e+00   6.0000000e+00   2.0000000e+00   9.0000000e+00   0.0000000e+00
   0.0000000e+00   0.0000000e+00   0.0000000e+00   0.0000000e+00   0.0000000e+00   0.0000000e+00   0.0000000e+00   0.0000000e+00   0.0000000e+00   0.0000000e+00   0.0000000e+00   0.0000000e+00   0.0000000e+00   0.0000000e+00   0.0000000e+00   0.0000000e+00   0.0000000e+00   0.0000000e+00   0.0000000e+00   0.0000000e+00   0.0000000e+00   0.0000000e+00   0.0000000e+00   0.0000000e+00   0.0000000e+00   0.0000000e+00   0.0000000e+00   1.0000000e+00   0.0000000e+00   0.0000000e+00   0.0000000e+00   0.0000000e+00   0.0000000e+00   0.0000000e+00   0.0000000e+00   0.0000000e+00   0.0000000e+00   0.0000000e+00   0.0000000e+00   0.0000000e+00   0.0000000e+00   0.0000000e+00   0.0000000e+00   0.0000000e+00   0.0000000e+00   0.0000000e+00   1.0000000e+00   0.0000000e+00   1.0000000e+00   0.0000000e+00   1.0000000e+00   0.0000000e+00   0.0000000e+00   2.0000000e+00   1.0000000e+00   0.0000000e+00   1.0000000e+00   1.0000000e+00   0.0000000e+00   1.0000000e+00   1.0000000e+00   0.0000000e+00   0.0000000e+00   0.0000000e+00   0.0000000e+00   1.0000000e+00   1.0000000e+00   0.0000000e+00   0.0000000e+00   0.0000000e+00   0.0000000e+00   2.0000000e+00   1.0000000e+00   2.0000000e+00   0.0000000e+00   0.0000000e+00   0.0000000e+00   0.0000000e+00   0.0000000e+00   0.0000000e+00   0.0000000e+00   2.0000000e+00   0.0000000e+00   2.0000000e+00   0.0000000e+00   2.0000000e+00   0.0000000e+00   1.0000000e+00   0.0000000e+00   1.0000000e+00   1.0000000e+00   0.0000000e+00   0.0000000e+00   0.0000000e+00   3.0000000e+00   0.0000000e+00   1.0000000e+00   1.0000000e+00   0.0000000e+00   2.0000000e+00   0.0000000e+00   2.0000000e+00   0.0000000e+00   0.0000000e+00   6.0000000e+00   0.0000000e+00   0.0000000e+00   0.0000000e+00   0.0000000e+00   0.0000000e+00   0.0000000e+00   2.0000000e+00   1.0000000e+00   1.0000000e+00   0.0000000e+00   1.0000000e+00   0.0000000e+00   0.0000000e+00   0.0000000e+00   0.0000000e+00   0.0000000e+00   0.0000000e+00   0.0000000e+00   2.0000000e+00   1.0000000e+00   0.0000000e+00   0.0000000e+00   0.0000000e+00   0.0000000e+00   1.0000000e+00   2.0000000e+00   2.0000000e+00   1.0000000e+00   0.0000000e+00   0.0000000e+00   1.0000000e+00   1.0000000e+00   2.0000000e+00   1.0000000e+00   1.0000000e+00   1.0000000e+00   1.0000000e+00   1.0000000e+00   2.0000000e+00   1.0000000e+00   2.0000000e+00   0.0000000e+00   1.0000000e+00   2.0000000e+00   4.0000000e+00   2.0000000e+00   3.0000000e+00   3.0000000e+00   0.0000000e+00   3.0000000e+00   1.0000000e+00   2.0000000e+00   2.0000000e+00   3.0000000e+00   3.0000000e+00   2.0000000e+00   1.0000000e+00   1.0000000e+01   4.0000000e+00   1.0000000e+01   0.0000000e+00
   0.0000000e+00   0.0000000e+00   0.0000000e+00   0.0000000e+00   0.0000000e+00   0.0000000e+00   0.0000000e+00   0.0000000e+00   0.0000000e+00   0.0000000e+00   0.0000000e+00   0.0000000e+00   0.0000000e+00   0.0000000e+00   0.0000000e+00   0.0000000e+00   0.0000000e+00   0.0000000e+00   0.0000000e+00   0.0000000e+00   0.0000000e+00   0.0000000e+00   0.0000000e+00   0.0000000e+00   0.0000000e+00   0.0000000e+00   0.0000000e+00   0.0000000e+00   0.0000000e+00   0.0000000e+00   0.0000000e+00   0.0000000e+00   0.0000000e+00   0.0000000e+00   0.0000000e+00   0.0000000e+00   0.0000000e+00   1.0000000e+00   0.0000000e+00   0.0000000e+00   0.0000000e+00   0.0000000e+00   0.0000000e+00   0.0000000e+00   0.0000000e+00   0.0000000e+00   0.0000000e+00   0.0000000e+00   0.0000000e+00   0.0000000e+00   0.0000000e+00   4.0000000e+00   0.0000000e+00   0.0000000e+00   0.0000000e+00   0.0000000e+00   0.0000000e+00   0.0000000e+00   0.0000000e+00   0.0000000e+00   0.0000000e+00   4.0000000e+00   0.0000000e+00   0.0000000e+00   2.0000000e+00   0.0000000e+00   0.0000000e+00   0.0000000e+00   0.0000000e+00   2.0000000e+00   0.0000000e+00   0.0000000e+00   0.0000000e+00   0.0000000e+00   1.0000000e+00   0.0000000e+00   4.0000000e+00   0.0000000e+00   4.0000000e+00   4.0000000e+00   0.0000000e+00   0.0000000e+00   4.0000000e+00   0.0000000e+00   0.0000000e+00   0.0000000e+00   0.0000000e+00   0.0000000e+00   0.0000000e+00   1.0000000e+00   1.0000000e+00   1.0000000e+00   0.0000000e+00   4.0000000e+00   0.0000000e+00   5.0000000e+00   0.0000000e+00   1.0000000e+00   0.0000000e+00   0.0000000e+00   0.0000000e+00   0.0000000e+00   0.0000000e+00   1.0000000e+00   6.0000000e+00   0.0000000e+00   0.0000000e+00   0.0000000e+00   1.0000000e+00   1.0000000e+00   4.0000000e+00   0.0000000e+00   1.0000000e+00   0.0000000e+00   0.0000000e+00   0.0000000e+00   1.0000000e+00   4.0000000e+00   0.0000000e+00   1.0000000e+00   5.0000000e+00   1.0000000e+00   0.0000000e+00   2.0000000e+00   1.0000000e+00   1.0000000e+00   1.0000000e+00   6.0000000e+00   6.0000000e+00   1.0000000e+00   0.0000000e+00   2.0000000e+00   1.0000000e+00   0.0000000e+00   1.0000000e+00   0.0000000e+00   5.0000000e+00   0.0000000e+00   0.0000000e+00   0.0000000e+00   0.0000000e+00   4.0000000e+00   2.0000000e+00   4.0000000e+00   1.0000000e+00   0.0000000e+00   5.0000000e+00   1.0000000e+00   0.0000000e+00   2.0000000e+00   1.0000000e+00   1.0000000e+00   1.0000000e+00   1.0000000e+00   4.0000000e+00   5.0000000e+00   1.0000000e+00   2.0000000e+00   1.0000000e+00   0.0000000e+00   5.0000000e+00   1.0000000e+00   1.6000000e+01   2.0000000e+00   2.1000000e+01   0.0000000e+00
   0.0000000e+00   0.0000000e+00   0.0000000e+00   0.0000000e+00   0.0000000e+00   0.0000000e+00   0.0000000e+00   0.0000000e+00   0.0000000e+00   0.0000000e+00   0.0000000e+00   0.0000000e+00   0.0000000e+00   0.0000000e+00   0.0000000e+00   0.0000000e+00   0.0000000e+00   0.0000000e+00   0.0000000e+00   0.0000000e+00   0.0000000e+00   0.0000000e+00   0.0000000e+00   0.0000000e+00   1.0000000e+00   0.0000000e+00   0.0000000e+00   0.0000000e+00   0.0000000e+00   0.0000000e+00   0.0000000e+00   0.0000000e+00   0.0000000e+00   0.0000000e+00   0.0000000e+00   0.0000000e+00   0.0000000e+00   0.0000000e+00   0.0000000e+00   0.0000000e+00   1.0000000e+00   0.0000000e+00   3.0000000e+00   0.0000000e+00   0.0000000e+00   0.0000000e+00   0.0000000e+00   0.0000000e+00   1.0000000e+00   0.0000000e+00   0.0000000e+00   0.0000000e+00   0.0000000e+00   0.0000000e+00   0.0000000e+00   0.0000000e+00   0.0000000e+00   0.0000000e+00   0.0000000e+00   0.0000000e+00   0.0000000e+00   0.0000000e+00   0.0000000e+00   0.0000000e+00   2.0000000e+00   0.0000000e+00   0.0000000e+00   0.0000000e+00   0.0000000e+00   0.0000000e+00   0.0000000e+00   0.0000000e+00   0.0000000e+00   0.0000000e+00   0.0000000e+00   0.0000000e+00   6.0000000e+00   1.0000000e+00   2.0000000e+00   3.0000000e+00   0.0000000e+00   1.0000000e+00   2.0000000e+00   0.0000000e+00   0.0000000e+00   2.0000000e+00   0.0000000e+00   1.0000000e+00   0.0000000e+00   2.0000000e+00   4.0000000e+00   0.0000000e+00   1.0000000e+00   0.0000000e+00   0.0000000e+00   5.0000000e+00   0.0000000e+00   0.0000000e+00   0.0000000e+00   1.0000000e+00   0.0000000e+00   0.0000000e+00   0.0000000e+00   2.0000000e+00   0.0000000e+00   1.0000000e+00   0.0000000e+00   1.0000000e+00   0.0000000e+00   0.0000000e+00   2.0000000e+00   0.0000000e+00   0.0000000e+00   0.0000000e+00   0.0000000e+00   1.0000000e+00   0.0000000e+00   0.0000000e+00   1.0000000e+00   1.0000000e+00   2.0000000e+00   0.0000000e+00   0.0000000e+00   0.0000000e+00   0.0000000e+00   0.0000000e+00   0.0000000e+00   0.0000000e+00   2.0000000e+00   0.0000000e+00   3.0000000e+00   0.0000000e+00   0.0000000e+00   0.0000000e+00   0.0000000e+00   0.0000000e+00   2.0000000e+00   2.0000000e+00   0.0000000e+00   0.0000000e+00   0.0000000e+00   5.0000000e+00   0.0000000e+00   2.0000000e+00   0.0000000e+00   0.0000000e+00   1.0000000e+00   0.0000000e+00   1.0000000e+00   2.0000000e+00   4.0000000e+00   0.0000000e+00   3.0000000e+00   0.0000000e+00   3.0000000e+00   3.0000000e+00   0.0000000e+00   3.0000000e+00   0.0000000e+00   2.0000000e+00   6.0000000e+00   1.0000000e+00   0.0000000e+00   0.0000000e+00   5.0000000e+00   0.0000000e+00
   0.0000000e+00   0.0000000e+00   0.0000000e+00   0.0000000e+00   0.0000000e+00   0.0000000e+00   0.0000000e+00   0.0000000e+00   0.0000000e+00   0.0000000e+00   0.0000000e+00   0.0000000e+00   0.0000000e+00   0.0000000e+00   0.0000000e+00   0.0000000e+00   0.0000000e+00   0.0000000e+00   0.0000000e+00   0.0000000e+00   0.0000000e+00   3.0000000e+00   0.0000000e+00   0.0000000e+00   0.0000000e+00   0.0000000e+00   0.0000000e+00   0.0000000e+00   0.0000000e+00   0.0000000e+00   0.0000000e+00   0.0000000e+00   0.0000000e+00   0.0000000e+00   0.0000000e+00   0.0000000e+00   0.0000000e+00   0.0000000e+00   0.0000000e+00   0.0000000e+00   0.0000000e+00   1.0000000e+00   0.0000000e+00   0.0000000e+00   2.0000000e+00   0.0000000e+00   0.0000000e+00   0.0000000e+00   1.0000000e+00   1.0000000e+00   0.0000000e+00   0.0000000e+00   0.0000000e+00   0.0000000e+00   0.0000000e+00   0.0000000e+00   0.0000000e+00   0.0000000e+00   0.0000000e+00   0.0000000e+00   0.0000000e+00   8.0000000e+00   0.0000000e+00   0.0000000e+00   0.0000000e+00   0.0000000e+00   0.0000000e+00   0.0000000e+00   0.0000000e+00   0.0000000e+00   0.0000000e+00   0.0000000e+00   0.0000000e+00   0.0000000e+00   2.0000000e+00   3.0000000e+00   0.0000000e+00   1.0000000e+00   2.0000000e+00   2.0000000e+00   0.0000000e+00   1.0000000e+00   0.0000000e+00   1.0000000e+00   2.0000000e+00   4.0000000e+00   1.0000000e+00   0.0000000e+00   3.0000000e+00   0.0000000e+00   1.0000000e+00   0.0000000e+00   0.0000000e+00   0.0000000e+00   0.0000000e+00   0.0000000e+00   3.0000000e+00   3.0000000e+00   6.0000000e+00   4.0000000e+00   0.0000000e+00   0.0000000e+00   0.0000000e+00   1.0000000e+00   6.0000000e+00   0.0000000e+00   1.0000000e+00   0.0000000e+00   0.0000000e+00   0.0000000e+00   6.0000000e+00   0.0000000e+00   0.0000000e+00   0.0000000e+00   0.0000000e+00   0.0000000e+00   0.0000000e+00   2.0000000e+00   1.0000000e+00   1.0000000e+00   3.0000000e+00   2.0000000e+00   2.0000000e+00   0.0000000e+00   0.0000000e+00   0.0000000e+00   0.0000000e+00   4.0000000e+00   4.0000000e+00   0.0000000e+00   0.0000000e+00   0.0000000e+00   2.0000000e+00   1.0000000e+00   0.0000000e+00   1.0000000e+00   3.0000000e+00   3.0000000e+00   0.0000000e+00   0.0000000e+00   0.0000000e+00   2.0000000e+00   1.0000000e+00   0.0000000e+00   1.0000000e+00   1.0000000e+00   3.0000000e+00   2.0000000e+00   0.0000000e+00   4.0000000e+00   1.0000000e+00   1.0000000e+00   4.0000000e+00   2.0000000e+00   0.0000000e+00   3.0000000e+00   1.0000000e+00   3.0000000e+00   2.0000000e+00   0.0000000e+00   3.0000000e+00   0.0000000e+00   1.6000000e+01   3.0000000e+00   1.9000000e+01   0.0000000e+00
   0.0000000e+00   0.0000000e+00   0.0000000e+00   0.0000000e+00   0.0000000e+00   0.0000000e+00   0.0000000e+00   0.0000000e+00   0.0000000e+00   0.0000000e+00   0.0000000e+00   0.0000000e+00   0.0000000e+00   0.0000000e+00   0.0000000e+00   0.0000000e+00   0.0000000e+00   0.0000000e+00   0.0000000e+00   0.0000000e+00   0.0000000e+00   0.0000000e+00   0.0000000e+00   0.0000000e+00   0.0000000e+00   0.0000000e+00   0.0000000e+00   0.0000000e+00   0.0000000e+00   0.0000000e+00   0.0000000e+00   0.0000000e+00   0.0000000e+00   0.0000000e+00   0.0000000e+00   0.0000000e+00   0.0000000e+00   0.0000000e+00   0.0000000e+00   0.0000000e+00   0.0000000e+00   1.0000000e+00   0.0000000e+00   0.0000000e+00   0.0000000e+00   0.0000000e+00   0.0000000e+00   0.0000000e+00   1.0000000e+00   0.0000000e+00   0.0000000e+00   0.0000000e+00   2.0000000e+00   0.0000000e+00   0.0000000e+00   0.0000000e+00   0.0000000e+00   0.0000000e+00   0.0000000e+00   0.0000000e+00   0.0000000e+00   0.0000000e+00   0.0000000e+00   0.0000000e+00   0.0000000e+00   0.0000000e+00   0.0000000e+00   0.0000000e+00   0.0000000e+00   0.0000000e+00   0.0000000e+00   0.0000000e+00   0.0000000e+00   0.0000000e+00   1.0000000e+00   0.0000000e+00   0.0000000e+00   0.0000000e+00   0.0000000e+00   2.0000000e+00   0.0000000e+00   1.0000000e+00   0.0000000e+00   1.0000000e+00   1.0000000e+00   3.0000000e+00   2.0000000e+00   0.0000000e+00   2.0000000e+00   2.0000000e+00   1.0000000e+00   1.0000000e+00   2.0000000e+00   0.0000000e+00   1.0000000e+00   0.0000000e+00   2.0000000e+00   1.0000000e+00   0.0000000e+00   3.0000000e+00   0.0000000e+00   0.0000000e+00   1.0000000e+00   2.0000000e+00   0.0000000e+00   0.0000000e+00   2.0000000e+00   1.0000000e+00   1.0000000e+00   1.0000000e+00   2.0000000e+00   0.0000000e+00   2.0000000e+00   0.0000000e+00   0.0000000e+00   1.0000000e+00   1.0000000e+00   1.0000000e+00   0.0000000e+00   0.0000000e+00   1.0000000e+00   1.0000000e+00   0.0000000e+00   0.0000000e+00   1.0000000e+00   3.0000000e+00   2.0000000e+00   5.0000000e+00   5.0000000e+00   0.0000000e+00   2.0000000e+00   2.0000000e+00   2.0000000e+00   2.0000000e+00   1.0000000e+00   0.0000000e+00   1.0000000e+00   3.0000000e+00   0.0000000e+00   1.0000000e+00   0.0000000e+00   2.0000000e+00   3.0000000e+00   4.0000000e+00   1.0000000e+00   2.0000000e+00   2.0000000e+00   1.0000000e+00   1.0000000e+00   6.0000000e+00   3.0000000e+00   3.0000000e+00   4.0000000e+00   1.0000000e+00   3.0000000e+00   3.0000000e+00   3.0000000e+00   3.0000000e+00   3.0000000e+00   2.0000000e+00   3.0000000e+00   1.0000000e+00   1.8000000e+01   4.0000000e+00   1.8000000e+01   0.0000000e+00
   0.0000000e+00   0.0000000e+00   0.0000000e+00   0.0000000e+00   0.0000000e+00   0.0000000e+00   0.0000000e+00   0.0000000e+00   0.0000000e+00   0.0000000e+00   0.0000000e+00   0.0000000e+00   0.0000000e+00   0.0000000e+00   0.0000000e+00   0.0000000e+00   0.0000000e+00   0.0000000e+00   0.0000000e+00   0.0000000e+00   0.0000000e+00   0.0000000e+00   0.0000000e+00   0.0000000e+00   0.0000000e+00   0.0000000e+00   0.0000000e+00   0.0000000e+00   0.0000000e+00   0.0000000e+00   0.0000000e+00   0.0000000e+00   0.0000000e+00   0.0000000e+00   0.0000000e+00   0.0000000e+00   0.0000000e+00   0.0000000e+00   0.0000000e+00   0.0000000e+00   1.0000000e+00   1.0000000e+00   0.0000000e+00   0.0000000e+00   0.0000000e+00   0.0000000e+00   0.0000000e+00   0.0000000e+00   1.0000000e+00   0.0000000e+00   0.0000000e+00   0.0000000e+00   0.0000000e+00   0.0000000e+00   0.0000000e+00   0.0000000e+00   1.0000000e+00   0.0000000e+00   0.0000000e+00   0.0000000e+00   0.0000000e+00   4.0000000e+00   0.0000000e+00   0.0000000e+00   0.0000000e+00   1.0000000e+00   0.0000000e+00   0.0000000e+00   0.0000000e+00   0.0000000e+00   0.0000000e+00   0.0000000e+00   0.0000000e+00   2.0000000e+00   0.0000000e+00   0.0000000e+00   0.0000000e+00   0.0000000e+00   0.0000000e+00   0.0000000e+00   0.0000000e+00   1.0000000e+00   1.0000000e+00   0.0000000e+00   1.0000000e+00   3.0000000e+00   1.0000000e+00   0.0000000e+00   0.0000000e+00   1.0000000e+00   0.0000000e+00   0.0000000e+00   1.0000000e+00   0.0000000e+00   0.0000000e+00   5.0000000e+00   0.0000000e+00   0.0000000e+00   0.0000000e+00   1.0000000e+00   0.0000000e+00   0.0000000e+00   0.0000000e+00   1.0000000e+00   6.0000000e+00   0.0000000e+00   1.0000000e+00   1.0000000e+00   1.0000000e+00   0.0000000e+00   1.0000000e+00   1.0000000e+00   0.0000000e+00   0.0000000e+00   1.0000000e+00   1.0000000e+00   0.0000000e+00   0.0000000e+00   0.0000000e+00   0.0000000e+00   0.0000000e+00   1.0000000e+00   0.0000000e+00   0.0000000e+00   1.0000000e+00   0.0000000e+00   0.0000000e+00   3.0000000e+00   2.0000000e+00   0.0000000e+00   0.0000000e+00   1.0000000e+00   0.0000000e+00   1.0000000e+00   0.0000000e+00   0.0000000e+00   1.0000000e+00   1.0000000e+00   0.0000000e+00   0.0000000e+00   0.0000000e+00   1.0000000e+00   0.0000000e+00   2.0000000e+00   1.0000000e+00   0.0000000e+00   1.0000000e+00   1.0000000e+00   1.0000000e+00   0.0000000e+00   1.0000000e+00   1.0000000e+00   2.0000000e+00   0.0000000e+00   3.0000000e+00   0.0000000e+00   1.0000000e+00   1.0000000e+00   0.0000000e+00   2.0000000e+00   2.0000000e+00   1.0000000e+00   1.2000000e+01   1.0000000e+00   1.5000000e+01   0.0000000e+00
   0.0000000e+00   0.0000000e+00   0.0000000e+00   0.0000000e+00   0.0000000e+00   0.0000000e+00   0.0000000e+00   0.0000000e+00   0.0000000e+00   0.0000000e+00   0.0000000e+00   0.0000000e+00   0.0000000e+00   0.0000000e+00   0.0000000e+00   0.0000000e+00   0.0000000e+00   0.0000000e+00   0.0000000e+00   0.0000000e+00   0.0000000e+00   0.0000000e+00   0.0000000e+00   0.0000000e+00   0.0000000e+00   0.0000000e+00   0.0000000e+00   0.0000000e+00   0.0000000e+00   0.0000000e+00   0.0000000e+00   0.0000000e+00   0.0000000e+00   0.0000000e+00   0.0000000e+00   0.0000000e+00   0.0000000e+00   0.0000000e+00   0.0000000e+00   0.0000000e+00   0.0000000e+00   0.0000000e+00   0.0000000e+00   0.0000000e+00   0.0000000e+00   0.0000000e+00   0.0000000e+00   0.0000000e+00   1.0000000e+00   0.0000000e+00   0.0000000e+00   0.0000000e+00   0.0000000e+00   4.0000000e+00   0.0000000e+00   0.0000000e+00   3.0000000e+00   0.0000000e+00   0.0000000e+00   0.0000000e+00   0.0000000e+00   0.0000000e+00   0.0000000e+00   0.0000000e+00   0.0000000e+00   3.0000000e+00   0.0000000e+00   0.0000000e+00   0.0000000e+00   0.0000000e+00   0.0000000e+00   1.0000000e+01   0.0000000e+00   2.0000000e+00   0.0000000e+00   0.0000000e+00   0.0000000e+00   0.0000000e+00   0.0000000e+00   0.0000000e+00   0.0000000e+00   0.0000000e+00   0.0000000e+00   0.0000000e+00   1.0000000e+00   2.0000000e+00   0.0000000e+00   0.0000000e+00   8.0000000e+00   3.0000000e+00   1.0000000e+00   0.0000000e+00   3.0000000e+00   0.0000000e+00   1.0000000e+00   0.0000000e+00   2.0000000e+00   2.0000000e+00   0.0000000e+00   0.0000000e+00   0.0000000e+00   0.0000000e+00   0.0000000e+00   1.0000000e+00   0.0000000e+00   0.0000000e+00   0.0000000e+00   2.0000000e+00   0.0000000e+00   0.0000000e+00   1.0000000e+00   3.0000000e+00   0.0000000e+00   1.0000000e+00   3.0000000e+00   4.0000000e+00   0.0000000e+00   0.0000000e+00   0.0000000e+00   1.0000000e+00   0.0000000e+00   1.0000000e+00   6.0000000e+00   0.0000000e+00   0.0000000e+00   4.0000000e+00   9.0000000e+00   0.0000000e+00   0.0000000e+00   0.0000000e+00   4.0000000e+00   4.0000000e+00   1.0000000e+00   0.0000000e+00   0.0000000e+00   1.0000000e+00   3.0000000e+00   0.0000000e+00   4.0000000e+00   1.0000000e+01   1.2000000e+01   0.0000000e+00   1.0000000e+01   0.0000000e+00   1.0000000e+00   1.1000000e+01   0.0000000e+00   1.0000000e+00   1.3000000e+01   2.0000000e+01   1.0000000e+00   1.2000000e+01   0.0000000e+00   2.0000000e+00   1.0000000e+00   1.0000000e+00   1.1000000e+01   1.0000000e+00   1.2000000e+01   1.4000000e+01   1.0000000e+00   0.0000000e+00   1.2000000e+01   1.3000000e+01   2.6000000e+01   0.0000000e+00
   0.0000000e+00   0.0000000e+00   0.0000000e+00   0.0000000e+00   0.0000000e+00   0.0000000e+00   0.0000000e+00   1.0000000e+00   0.0000000e+00   0.0000000e+00   4.0000000e+00   0.0000000e+00   0.0000000e+00   0.0000000e+00   0.0000000e+00   0.0000000e+00   0.0000000e+00   0.0000000e+00   7.0000000e+00   0.0000000e+00   0.0000000e+00   0.0000000e+00   0.0000000e+00   0.0000000e+00   0.0000000e+00   0.0000000e+00   0.0000000e+00   0.0000000e+00   0.0000000e+00   0.0000000e+00   0.0000000e+00   0.0000000e+00   0.0000000e+00   0.0000000e+00   0.0000000e+00   0.0000000e+00   0.0000000e+00   0.0000000e+00   0.0000000e+00   0.0000000e+00   0.0000000e+00   0.0000000e+00   0.0000000e+00   0.0000000e+00   0.0000000e+00   0.0000000e+00   0.0000000e+00   0.0000000e+00   1.0000000e+00   0.0000000e+00   0.0000000e+00   0.0000000e+00   0.0000000e+00   0.0000000e+00   0.0000000e+00   0.0000000e+00   1.0000000e+00   0.0000000e+00   0.0000000e+00   0.0000000e+00   0.0000000e+00   0.0000000e+00   0.0000000e+00   0.0000000e+00   0.0000000e+00   0.0000000e+00   0.0000000e+00   0.0000000e+00   0.0000000e+00   0.0000000e+00   0.0000000e+00   0.0000000e+00   0.0000000e+00   0.0000000e+00   0.0000000e+00   1.0000000e+00   0.0000000e+00   0.0000000e+00   0.0000000e+00   0.0000000e+00   0.0000000e+00   1.0000000e+00   2.0000000e+00   0.0000000e+00   1.0000000e+00   0.0000000e+00   0.0000000e+00   0.0000000e+00   5.0000000e+00   0.0000000e+00   0.0000000e+00   2.0000000e+00   0.0000000e+00   0.0000000e+00   3.0000000e+00   5.0000000e+00   2.0000000e+00   0.0000000e+00   2.0000000e+00   0.0000000e+00   0.0000000e+00   0.0000000e+00   0.0000000e+00   0.0000000e+00   6.0000000e+00   0.0000000e+00   0.0000000e+00   0.0000000e+00   1.0000000e+00   2.0000000e+00   1.0000000e+00   0.0000000e+00   0.0000000e+00   0.0000000e+00   0.0000000e+00   0.0000000e+00   2.0000000e+00   0.0000000e+00   0.0000000e+00   1.0000000e+00   1.0000000e+00   1.0000000e+00   2.0000000e+00   0.0000000e+00   0.0000000e+00   0.0000000e+00   0.0000000e+00   0.0000000e+00   0.0000000e+00   0.0000000e+00   0.0000000e+00   1.0000000e+00   0.0000000e+00   0.0000000e+00   0.0000000e+00   1.0000000e+00   2.0000000e+00   0.0000000e+00   1.0000000e+00   2.0000000e+00   0.0000000e+00   0.0000000e+00   1.0000000e+00   0.0000000e+00   0.0000000e+00   3.0000000e+00   0.0000000e+00   1.0000000e+00   0.0000000e+00   2.0000000e+00   0.0000000e+00   1.0000000e+00   1.0000000e+00   2.0000000e+00   1.0000000e+00   3.0000000e+00   3.0000000e+00   1.0000000e+00   4.0000000e+00   0.0000000e+00   1.0000000e+00   0.0000000e+00   0.0000000e+00   5.0000000e+00   7.0000000e+00   0.0000000e+00
   0.0000000e+00   0.0000000e+00   0.0000000e+00   0.0000000e+00   0.0000000e+00   0.0000000e+00   0.0000000e+00   0.0000000e+00   0.0000000e+00   0.0000000e+00   0.0000000e+00   0.0000000e+00   0.0000000e+00   0.0000000e+00   0.0000000e+00   0.0000000e+00   0.0000000e+00   0.0000000e+00   0.0000000e+00   0.0000000e+00   0.0000000e+00   0.0000000e+00   0.0000000e+00   0.0000000e+00   0.0000000e+00   0.0000000e+00   0.0000000e+00   0.0000000e+00   0.0000000e+00   0.0000000e+00   0.0000000e+00   0.0000000e+00   0.0000000e+00   0.0000000e+00   0.0000000e+00   0.0000000e+00   0.0000000e+00   0.0000000e+00   0.0000000e+00   0.0000000e+00   0.0000000e+00   0.0000000e+00   0.0000000e+00   0.0000000e+00   0.0000000e+00   0.0000000e+00   0.0000000e+00   0.0000000e+00   1.0000000e+00   0.0000000e+00   0.0000000e+00   0.0000000e+00   0.0000000e+00   0.0000000e+00   0.0000000e+00   0.0000000e+00   0.0000000e+00   0.0000000e+00   0.0000000e+00   0.0000000e+00   0.0000000e+00   0.0000000e+00   0.0000000e+00   0.0000000e+00   0.0000000e+00   1.0000000e+00   0.0000000e+00   0.0000000e+00   0.0000000e+00   0.0000000e+00   0.0000000e+00   0.0000000e+00   0.0000000e+00   0.0000000e+00   1.0000000e+00   0.0000000e+00   0.0000000e+00   0.0000000e+00   0.0000000e+00   0.0000000e+00   0.0000000e+00   1.0000000e+00   1.0000000e+00   0.0000000e+00   1.0000000e+00   2.0000000e+00   1.0000000e+00   0.0000000e+00   0.0000000e+00   1.0000000e+00   1.0000000e+00   0.0000000e+00   1.0000000e+00   0.0000000e+00   0.0000000e+00   5.0000000e+00   1.0000000e+00   0.0000000e+00   0.0000000e+00   1.0000000e+00   0.0000000e+00   0.0000000e+00   1.0000000e+00   1.0000000e+00   0.0000000e+00   0.0000000e+00   1.0000000e+00   4.0000000e+00   1.0000000e+00   0.0000000e+00   3.0000000e+00   1.0000000e+00   0.0000000e+00   0.0000000e+00   1.0000000e+00   4.0000000e+00   0.0000000e+00   1.0000000e+00   0.0000000e+00   0.0000000e+00   1.0000000e+00   1.0000000e+00   0.0000000e+00   0.0000000e+00   1.0000000e+00   1.0000000e+00   0.0000000e+00   5.0000000e+00   5.0000000e+00   0.0000000e+00   0.0000000e+00   1.0000000e+00   0.0000000e+00   1.0000000e+00   0.0000000e+00   0.0000000e+00   1.0000000e+00   1.0000000e+00   0.0000000e+00   0.0000000e+00   0.0000000e+00   0.0000000e+00   0.0000000e+00   0.0000000e+00   1.0000000e+00   0.0000000e+00   2.0000000e+00   1.0000000e+00   1.0000000e+00   2.0000000e+00   1.0000000e+00   1.0000000e+00   2.0000000e+00   0.0000000e+00   2.0000000e+00   1.0000000e+00   1.0000000e+00   1.0000000e+00   0.0000000e+00   2.0000000e+00   1.0000000e+00   1.0000000e+00   1.2000000e+01   1.0000000e+00   1.7000000e+01   0.0000000e+00
   0.0000000e+00   0.0000000e+00   0.0000000e+00   0.0000000e+00   0.0000000e+00   0.0000000e+00   0.0000000e+00   0.0000000e+00   0.0000000e+00   0.0000000e+00   0.0000000e+00   0.0000000e+00   0.0000000e+00   0.0000000e+00   0.0000000e+00   0.0000000e+00   0.0000000e+00   0.0000000e+00   0.0000000e+00   0.0000000e+00   0.0000000e+00   0.0000000e+00   0.0000000e+00   0.0000000e+00   0.0000000e+00   0.0000000e+00   0.0000000e+00   0.0000000e+00   0.0000000e+00   0.0000000e+00   0.0000000e+00   0.0000000e+00   0.0000000e+00   0.0000000e+00   0.0000000e+00   0.0000000e+00   0.0000000e+00   0.0000000e+00   0.0000000e+00   0.0000000e+00   0.0000000e+00   0.0000000e+00   0.0000000e+00   0.0000000e+00   0.0000000e+00   0.0000000e+00   0.0000000e+00   0.0000000e+00   0.0000000e+00   0.0000000e+00   0.0000000e+00   0.0000000e+00   0.0000000e+00   0.0000000e+00   0.0000000e+00   0.0000000e+00   0.0000000e+00   0.0000000e+00   0.0000000e+00   0.0000000e+00   0.0000000e+00   0.0000000e+00   0.0000000e+00   0.0000000e+00   0.0000000e+00   1.0000000e+00   0.0000000e+00   0.0000000e+00   0.0000000e+00   0.0000000e+00   0.0000000e+00   3.0000000e+00   0.0000000e+00   2.0000000e+00   0.0000000e+00   0.0000000e+00   0.0000000e+00   0.0000000e+00   0.0000000e+00   0.0000000e+00   0.0000000e+00   0.0000000e+00   0.0000000e+00   0.0000000e+00   0.0000000e+00   0.0000000e+00   1.0000000e+00   0.0000000e+00   0.0000000e+00   0.0000000e+00   0.0000000e+00   0.0000000e+00   0.0000000e+00   0.0000000e+00   0.0000000e+00   0.0000000e+00   0.0000000e+00   0.0000000e+00   0.0000000e+00   0.0000000e+00   0.0000000e+00   0.0000000e+00   1.0000000e+00   0.0000000e+00   0.0000000e+00   0.0000000e+00   1.0000000e+00   1.0000000e+00   1.0000000e+00   0.0000000e+00   0.0000000e+00   1.0000000e+00   1.0000000e+00   1.0000000e+00   0.0000000e+00   0.0000000e+00   0.0000000e+00   0.0000000e+00   0.0000000e+00   0.0000000e+00   0.0000000e+00   0.0000000e+00   2.0000000e+00   0.0000000e+00   0.0000000e+00   2.0000000e+00   0.0000000e+00   0.0000000e+00   0.0000000e+00   0.0000000e+00   0.0000000e+00   0.0000000e+00   0.0000000e+00   1.0000000e+00   0.0000000e+00   0.0000000e+00   0.0000000e+00   0.0000000e+00   0.0000000e+00   0.0000000e+00   1.0000000e+00   0.0000000e+00   1.0000000e+00   0.0000000e+00   0.0000000e+00   1.0000000e+00   0.0000000e+00   0.0000000e+00   2.0000000e+00   0.0000000e+00   0.0000000e+00   2.0000000e+00   1.0000000e+00   1.0000000e+00   1.0000000e+00   0.0000000e+00   2.0000000e+00   0.0000000e+00   2.0000000e+00   3.0000000e+00   0.0000000e+00   1.0000000e+00   6.0000000e+00   3.0000000e+00   6.0000000e+00   0.0000000e+00
   0.0000000e+00   0.0000000e+00   0.0000000e+00   0.0000000e+00   0.0000000e+00   0.0000000e+00   0.0000000e+00   0.0000000e+00   0.0000000e+00   0.0000000e+00   0.0000000e+00   0.0000000e+00   0.0000000e+00   0.0000000e+00   0.0000000e+00   0.0000000e+00   0.0000000e+00   0.0000000e+00   0.0000000e+00   0.0000000e+00   0.0000000e+00   0.0000000e+00   0.0000000e+00   0.0000000e+00   0.0000000e+00   0.0000000e+00   0.0000000e+00   0.0000000e+00   0.0000000e+00   0.0000000e+00   0.0000000e+00   0.0000000e+00   0.0000000e+00   0.0000000e+00   0.0000000e+00   0.0000000e+00   0.0000000e+00   0.0000000e+00   0.0000000e+00   0.0000000e+00   0.0000000e+00   0.0000000e+00   0.0000000e+00   0.0000000e+00   0.0000000e+00   0.0000000e+00   0.0000000e+00   0.0000000e+00   1.0000000e+00   1.0000000e+00   0.0000000e+00   0.0000000e+00   0.0000000e+00   0.0000000e+00   0.0000000e+00   0.0000000e+00   0.0000000e+00   0.0000000e+00   0.0000000e+00   0.0000000e+00   0.0000000e+00   0.0000000e+00   0.0000000e+00   0.0000000e+00   0.0000000e+00   0.0000000e+00   0.0000000e+00   0.0000000e+00   0.0000000e+00   0.0000000e+00   0.0000000e+00   0.0000000e+00   0.0000000e+00   0.0000000e+00   0.0000000e+00   2.0000000e+00   0.0000000e+00   0.0000000e+00   0.0000000e+00   0.0000000e+00   0.0000000e+00   1.0000000e+00   0.0000000e+00   0.0000000e+00   1.0000000e+00   3.0000000e+00   0.0000000e+00   0.0000000e+00   0.0000000e+00   0.0000000e+00   0.0000000e+00   0.0000000e+00   0.0000000e+00   0.0000000e+00   1.0000000e+00   0.0000000e+00   0.0000000e+00   0.0000000e+00   2.0000000e+00   3.0000000e+00   0.0000000e+00   0.0000000e+00   1.0000000e+00   1.0000000e+00   0.0000000e+00   0.0000000e+00   1.0000000e+00   1.0000000e+00   1.0000000e+00   0.0000000e+00   1.0000000e+00   0.0000000e+00   1.0000000e+00   2.0000000e+00   0.0000000e+00   3.0000000e+00   0.0000000e+00   0.0000000e+00   0.0000000e+00   0.0000000e+00   0.0000000e+00   1.0000000e+00   0.0000000e+00   0.0000000e+00   1.0000000e+00   1.0000000e+00   0.0000000e+00   0.0000000e+00   3.0000000e+00   0.0000000e+00   0.0000000e+00   1.0000000e+00   0.0000000e+00   1.0000000e+00   0.0000000e+00   0.0000000e+00   0.0000000e+00   3.0000000e+00   0.0000000e+00   0.0000000e+00   0.0000000e+00   0.0000000e+00   1.0000000e+00   0.0000000e+00   1.0000000e+00   0.0000000e+00   1.0000000e+00   1.0000000e+00   1.0000000e+00   0.0000000e+00   1.0000000e+00   1.0000000e+00   4.0000000e+00   0.0000000e+00   4.0000000e+00   0.0000000e+00   1.0000000e+00   1.0000000e+00   0.0000000e+00   2.0000000e+00   1.0000000e+00   1.0000000e+00   1.8000000e+01   1.0000000e+00   1.8000000e+01   0.0000000e+00
   0.0000000e+00   0.0000000e+00   0.0000000e+00   0.0000000e+00   0.0000000e+00   0.0000000e+00   0.0000000e+00   0.0000000e+00   0.0000000e+00   0.0000000e+00   0.0000000e+00   0.0000000e+00   0.0000000e+00   0.0000000e+00   0.0000000e+00   0.0000000e+00   0.0000000e+00   0.0000000e+00   7.0000000e+00   0.0000000e+00   0.0000000e+00   0.0000000e+00   0.0000000e+00   0.0000000e+00   0.0000000e+00   0.0000000e+00   0.0000000e+00   0.0000000e+00   0.0000000e+00   0.0000000e+00   0.0000000e+00   0.0000000e+00   0.0000000e+00   0.0000000e+00   0.0000000e+00   0.0000000e+00   0.0000000e+00   0.0000000e+00   0.0000000e+00   0.0000000e+00   0.0000000e+00   0.0000000e+00   0.0000000e+00   0.0000000e+00   0.0000000e+00   0.0000000e+00   0.0000000e+00   0.0000000e+00   0.0000000e+00   0.0000000e+00   0.0000000e+00   0.0000000e+00   0.0000000e+00   0.0000000e+00   0.0000000e+00   1.0000000e+00   0.0000000e+00   0.0000000e+00   0.0000000e+00   0.0000000e+00   0.0000000e+00   4.0000000e+00   1.0000000e+00   0.0000000e+00   0.0000000e+00   0.0000000e+00   0.0000000e+00   0.0000000e+00   0.0000000e+00   1.0000000e+00   1.0000000e+00   0.0000000e+00   0.0000000e+00   0.0000000e+00   0.0000000e+00   0.0000000e+00   0.0000000e+00   1.0000000e+00   2.0000000e+00   2.0000000e+00   0.0000000e+00   0.0000000e+00   0.0000000e+00   0.0000000e+00   0.0000000e+00   0.0000000e+00   1.0000000e+00   0.0000000e+00   0.0000000e+00   0.0000000e+00   0.0000000e+00   1.0000000e+00   0.0000000e+00   1.0000000e+00   1.0000000e+00   0.0000000e+00   0.0000000e+00   0.0000000e+00   0.0000000e+00   1.0000000e+00   0.0000000e+00   2.0000000e+00   1.0000000e+00   1.0000000e+00   6.0000000e+00   0.0000000e+00   1.0000000e+00   0.0000000e+00   0.0000000e+00   1.0000000e+00   1.0000000e+00   0.0000000e+00   0.0000000e+00   0.0000000e+00   0.0000000e+00   0.0000000e+00   1.0000000e+00   0.0000000e+00   2.0000000e+00   1.0000000e+00   2.0000000e+00   1.0000000e+00   0.0000000e+00   2.0000000e+00   1.0000000e+00   0.0000000e+00   0.0000000e+00   0.0000000e+00   0.0000000e+00   1.0000000e+00   0.0000000e+00   1.0000000e+00   1.0000000e+00   1.0000000e+00   2.0000000e+00   1.0000000e+00   2.0000000e+00   0.0000000e+00   0.0000000e+00   0.0000000e+00   0.0000000e+00   2.0000000e+00   1.0000000e+00   3.0000000e+00   1.0000000e+00   1.0000000e+00   0.0000000e+00   1.0000000e+00   0.0000000e+00   2.0000000e+00   1.0000000e+00   0.0000000e+00   1.0000000e+00   1.0000000e+00   0.0000000e+00   4.0000000e+00   0.0000000e+00   3.0000000e+00   2.0000000e+00   0.0000000e+00   3.0000000e+00   1.0000000e+00   1.2000000e+01   3.0000000e+00   1.7000000e+01   0.0000000e+00
   0.0000000e+00   0.0000000e+00   0.0000000e+00   0.0000000e+00   0.0000000e+00   0.0000000e+00   0.0000000e+00   0.0000000e+00   0.0000000e+00   0.0000000e+00   0.0000000e+00   0.0000000e+00   0.0000000e+00   0.0000000e+00   0.0000000e+00   0.0000000e+00   0.0000000e+00   0.0000000e+00   0.0000000e+00   0.0000000e+00   0.0000000e+00   0.0000000e+00   0.0000000e+00   0.0000000e+00   1.0000000e+00   0.0000000e+00   0.0000000e+00   0.0000000e+00   0.0000000e+00   0.0000000e+00   0.0000000e+00   0.0000000e+00   0.0000000e+00   0.0000000e+00   0.0000000e+00   0.0000000e+00   0.0000000e+00   0.0000000e+00   0.0000000e+00   0.0000000e+00   0.0000000e+00   0.0000000e+00   3.0000000e+00   0.0000000e+00   0.0000000e+00   0.0000000e+00   0.0000000e+00   0.0000000e+00   1.0000000e+00   0.0000000e+00   0.0000000e+00   0.0000000e+00   0.0000000e+00   2.0000000e+00   0.0000000e+00   0.0000000e+00   0.0000000e+00   0.0000000e+00   0.0000000e+00   0.0000000e+00   0.0000000e+00   0.0000000e+00   0.0000000e+00   0.0000000e+00   0.0000000e+00   0.0000000e+00   0.0000000e+00   0.0000000e+00   0.0000000e+00   0.0000000e+00   0.0000000e+00   0.0000000e+00   0.0000000e+00   0.0000000e+00   0.0000000e+00   0.0000000e+00   3.0000000e+00   1.0000000e+00   2.0000000e+00   0.0000000e+00   0.0000000e+00   2.0000000e+00   2.0000000e+00   0.0000000e+00   0.0000000e+00   0.0000000e+00   2.0000000e+00   0.0000000e+00   0.0000000e+00   3.0000000e+00   3.0000000e+00   0.0000000e+00   0.0000000e+00   0.0000000e+00   0.0000000e+00   5.0000000e+00   0.0000000e+00   0.0000000e+00   0.0000000e+00   2.0000000e+00   0.0000000e+00   0.0000000e+00   2.0000000e+00   2.0000000e+00   0.0000000e+00   1.0000000e+00   2.0000000e+00   0.0000000e+00   0.0000000e+00   0.0000000e+00   2.0000000e+00   0.0000000e+00   0.0000000e+00   0.0000000e+00   0.0000000e+00   0.0000000e+00   0.0000000e+00   0.0000000e+00   1.0000000e+00   1.0000000e+00   2.0000000e+00   0.0000000e+00   0.0000000e+00   0.0000000e+00   0.0000000e+00   0.0000000e+00   0.0000000e+00   2.0000000e+00   0.0000000e+00   0.0000000e+00   2.0000000e+00   0.0000000e+00   1.0000000e+00   2.0000000e+00   1.0000000e+00   0.0000000e+00   2.0000000e+00   1.0000000e+00   0.0000000e+00   0.0000000e+00   0.0000000e+00   2.0000000e+00   0.0000000e+00   3.0000000e+00   0.0000000e+00   0.0000000e+00   1.0000000e+00   0.0000000e+00   0.0000000e+00   3.0000000e+00   3.0000000e+00   0.0000000e+00   2.0000000e+00   0.0000000e+00   0.0000000e+00   2.0000000e+00   0.0000000e+00   3.0000000e+00   0.0000000e+00   0.0000000e+00   3.0000000e+00   1.0000000e+00   6.0000000e+00   0.0000000e+00   1.1000000e+01   0.0000000e+00
   0.0000000e+00   0.0000000e+00   0.0000000e+00   0.0000000e+00   0.0000000e+00   0.0000000e+00   0.0000000e+00   0.0000000e+00   0.0000000e+00   0.0000000e+00   0.0000000e+00   0.0000000e+00   0.0000000e+00   0.0000000e+00   0.0000000e+00   0.0000000e+00   0.0000000e+00   0.0000000e+00   0.0000000e+00   0.0000000e+00   0.0000000e+00   0.0000000e+00   0.0000000e+00   0.0000000e+00   0.0000000e+00   0.0000000e+00   0.0000000e+00   0.0000000e+00   0.0000000e+00   0.0000000e+00   0.0000000e+00   0.0000000e+00   0.0000000e+00   0.0000000e+00   0.0000000e+00   1.0000000e+00   0.0000000e+00   0.0000000e+00   0.0000000e+00   0.0000000e+00   0.0000000e+00   0.0000000e+00   0.0000000e+00   0.0000000e+00   0.0000000e+00   0.0000000e+00   0.0000000e+00   0.0000000e+00   1.0000000e+00   0.0000000e+00   0.0000000e+00   0.0000000e+00   0.0000000e+00   0.0000000e+00   0.0000000e+00   0.0000000e+00   0.0000000e+00   0.0000000e+00   0.0000000e+00   0.0000000e+00   0.0000000e+00   0.0000000e+00   0.0000000e+00   0.0000000e+00   0.0000000e+00   0.0000000e+00   0.0000000e+00   0.0000000e+00   0.0000000e+00   0.0000000e+00   0.0000000e+00   0.0000000e+00   0.0000000e+00   0.0000000e+00   1.0000000e+00   0.0000000e+00   0.0000000e+00   0.0000000e+00   0.0000000e+00   0.0000000e+00   1.0000000e+00   1.0000000e+00   1.0000000e+00   0.0000000e+00   1.0000000e+00   2.0000000e+00   1.0000000e+00   1.0000000e+00   0.0000000e+00   0.0000000e+00   1.0000000e+00   0.0000000e+00   1.0000000e+00   0.0000000e+00   2.0000000e+00   5.0000000e+00   0.0000000e+00   1.0000000e+00   0.0000000e+00   2.0000000e+00   0.0000000e+00   0.0000000e+00   1.0000000e+00   1.0000000e+00   6.0000000e+00   0.0000000e+00   1.0000000e+00   0.0000000e+00   0.0000000e+00   0.0000000e+00   1.0000000e+00   0.0000000e+00   0.0000000e+00   0.0000000e+00   0.0000000e+00   0.0000000e+00   0.0000000e+00   0.0000000e+00   0.0000000e+00   1.0000000e+00   1.0000000e+00   1.0000000e+00   2.0000000e+00   0.0000000e+00   1.0000000e+00   1.0000000e+00   0.0000000e+00   2.0000000e+00   2.0000000e+00   0.0000000e+00   0.0000000e+00   0.0000000e+00   0.0000000e+00   1.0000000e+00   0.0000000e+00   0.0000000e+00   2.0000000e+00   1.0000000e+00   0.0000000e+00   0.0000000e+00   0.0000000e+00   0.0000000e+00   0.0000000e+00   4.0000000e+00   1.0000000e+00   0.0000000e+00   1.0000000e+00   1.0000000e+00   0.0000000e+00   2.0000000e+00   1.0000000e+00   0.0000000e+00   2.0000000e+00   1.0000000e+00   0.0000000e+00   1.0000000e+00   1.0000000e+00   1.0000000e+00   1.0000000e+00   1.0000000e+00   1.0000000e+00   1.0000000e+00   1.2000000e+01   2.0000000e+00   1.5000000e+01   0.0000000e+00
   0.0000000e+00   0.0000000e+00   0.0000000e+00   0.0000000e+00   0.0000000e+00   0.0000000e+00   0.0000000e+00   0.0000000e+00   0.0000000e+00   0.0000000e+00   0.0000000e+00   0.0000000e+00   0.0000000e+00   0.0000000e+00   0.0000000e+00   0.0000000e+00   0.0000000e+00   0.0000000e+00   7.0000000e+00   0.0000000e+00   0.0000000e+00   0.0000000e+00   0.0000000e+00   0.0000000e+00   0.0000000e+00   0.0000000e+00   0.0000000e+00   0.0000000e+00   0.0000000e+00   0.0000000e+00   0.0000000e+00   0.0000000e+00   0.0000000e+00   0.0000000e+00   0.0000000e+00   0.0000000e+00   0.0000000e+00   0.0000000e+00   0.0000000e+00   0.0000000e+00   0.0000000e+00   0.0000000e+00   0.0000000e+00   0.0000000e+00   0.0000000e+00   0.0000000e+00   0.0000000e+00   0.0000000e+00   1.0000000e+00   0.0000000e+00   0.0000000e+00   0.0000000e+00   0.0000000e+00   0.0000000e+00   0.0000000e+00   0.0000000e+00   0.0000000e+00   0.0000000e+00   0.0000000e+00   0.0000000e+00   0.0000000e+00   4.0000000e+00   0.0000000e+00   0.0000000e+00   0.0000000e+00   0.0000000e+00   0.0000000e+00   0.0000000e+00   0.0000000e+00   0.0000000e+00   0.0000000e+00   0.0000000e+00   0.0000000e+00   0.0000000e+00   0.0000000e+00   0.0000000e+00   0.0000000e+00   1.0000000e+00   2.0000000e+00   2.0000000e+00   0.0000000e+00   0.0000000e+00   0.0000000e+00   0.0000000e+00   0.0000000e+00   0.0000000e+00   1.0000000e+00   0.0000000e+00   3.0000000e+00   0.0000000e+00   0.0000000e+00   1.0000000e+00   0.0000000e+00   0.0000000e+00   3.0000000e+00   0.0000000e+00   2.0000000e+00   0.0000000e+00   0.0000000e+00   0.0000000e+00   0.0000000e+00   0.0000000e+00   1.0000000e+00   0.0000000e+00   6.0000000e+00   0.0000000e+00   1.0000000e+00   0.0000000e+00   0.0000000e+00   1.0000000e+00   0.0000000e+00   0.0000000e+00   0.0000000e+00   0.0000000e+00   0.0000000e+00   0.0000000e+00   1.0000000e+00   0.0000000e+00   1.0000000e+00   1.0000000e+00   2.0000000e+00   0.0000000e+00   2.0000000e+00   0.0000000e+00   1.0000000e+00   0.0000000e+00   0.0000000e+00   0.0000000e+00   0.0000000e+00   0.0000000e+00   0.0000000e+00   0.0000000e+00   0.0000000e+00   1.0000000e+00   1.0000000e+00   1.0000000e+00   2.0000000e+00   0.0000000e+00   0.0000000e+00   0.0000000e+00   0.0000000e+00   1.0000000e+00   1.0000000e+00   2.0000000e+00   1.0000000e+00   1.0000000e+00   0.0000000e+00   0.0000000e+00   0.0000000e+00   2.0000000e+00   1.0000000e+00   0.0000000e+00   0.0000000e+00   2.0000000e+00   0.0000000e+00   4.0000000e+00   1.0000000e+00   2.0000000e+00   2.0000000e+00   0.0000000e+00   2.0000000e+00   1.0000000e+00   1.2000000e+01   3.0000000e+00   1.7000000e+01   0.0000000e+00
   0.0000000e+00   0.0000000e+00   0.0000000e+00   0.0000000e+00   0.0000000e+00   0.0000000e+00   0.0000000e+00   0.0000000e+00   0.0000000e+00   0.0000000e+00   0.0000000e+00   0.0000000e+00   0.0000000e+00   0.0000000e+00   0.0000000e+00   0.0000000e+00   0.0000000e+00   0.0000000e+00   7.0000000e+00   0.0000000e+00   0.0000000e+00   0.0000000e+00   0.0000000e+00   0.0000000e+00   0.0000000e+00   0.0000000e+00   0.0000000e+00   0.0000000e+00   0.0000000e+00   0.0000000e+00   0.0000000e+00   0.0000000e+00   0.0000000e+00   0.0000000e+00   0.0000000e+00   0.0000000e+00   0.0000000e+00   1.0000000e+00   0.0000000e+00   0.0000000e+00   0.0000000e+00   0.0000000e+00   0.0000000e+00   0.0000000e+00   0.0000000e+00   0.0000000e+00   0.0000000e+00   0.0000000e+00   1.0000000e+00   0.0000000e+00   0.0000000e+00   0.0000000e+00   0.0000000e+00   0.0000000e+00   0.0000000e+00   0.0000000e+00   0.0000000e+00   0.0000000e+00   0.0000000e+00   0.0000000e+00   0.0000000e+00   4.0000000e+00   0.0000000e+00   0.0000000e+00   0.0000000e+00   0.0000000e+00   0.0000000e+00   0.0000000e+00   0.0000000e+00   0.0000000e+00   0.0000000e+00   0.0000000e+00   0.0000000e+00   0.0000000e+00   2.0000000e+00   0.0000000e+00   2.0000000e+00   1.0000000e+00   4.0000000e+00   3.0000000e+00   0.0000000e+00   1.0000000e+00   0.0000000e+00   0.0000000e+00   2.0000000e+00   5.0000000e+00   1.0000000e+00   0.0000000e+00   0.0000000e+00   0.0000000e+00   1.0000000e+00   0.0000000e+00   1.0000000e+00   0.0000000e+00   0.0000000e+00   0.0000000e+00   0.0000000e+00   2.0000000e+00   0.0000000e+00   4.0000000e+00   0.0000000e+00   0.0000000e+00   1.0000000e+00   1.0000000e+00   1.1000000e+01   0.0000000e+00   1.0000000e+00   0.0000000e+00   0.0000000e+00   0.0000000e+00   4.0000000e+00   0.0000000e+00   0.0000000e+00   0.0000000e+00   2.0000000e+00   2.0000000e+00   0.0000000e+00   1.0000000e+00   1.0000000e+00   1.0000000e+00   4.0000000e+00   2.0000000e+00   0.0000000e+00   0.0000000e+00   1.0000000e+00   0.0000000e+00   0.0000000e+00   4.0000000e+00   4.0000000e+00   0.0000000e+00   1.0000000e+00   0.0000000e+00   1.0000000e+00   1.0000000e+00   2.0000000e+00   0.0000000e+00   4.0000000e+00   3.0000000e+00   0.0000000e+00   0.0000000e+00   0.0000000e+00   3.0000000e+00   0.0000000e+00   3.0000000e+00   1.0000000e+00   0.0000000e+00   2.0000000e+00   2.0000000e+00   0.0000000e+00   0.0000000e+00   2.0000000e+00   0.0000000e+00   4.0000000e+00   0.0000000e+00   0.0000000e+00   4.0000000e+00   0.0000000e+00   4.0000000e+00   0.0000000e+00   1.0000000e+00   4.0000000e+00   1.0000000e+00   1.8000000e+01   0.0000000e+00   2.1000000e+01   0.0000000e+00
   0.0000000e+00   0.0000000e+00   0.0000000e+00   0.0000000e+00   0.0000000e+00   0.0000000e+00   0.0000000e+00   0.0000000e+00   0.0000000e+00   0.0000000e+00   0.0000000e+00   0.0000000e+00   0.0000000e+00   0.0000000e+00   0.0000000e+00   0.0000000e+00   0.0000000e+00   0.0000000e+00   7.0000000e+00   0.0000000e+00   0.0000000e+00   0.0000000e+00   0.0000000e+00   0.0000000e+00   0.0000000e+00   0.0000000e+00   0.0000000e+00   0.0000000e+00   0.0000000e+00   0.0000000e+00   0.0000000e+00   0.0000000e+00   0.0000000e+00   0.0000000e+00   0.0000000e+00   0.0000000e+00   0.0000000e+00   0.0000000e+00   0.0000000e+00   0.0000000e+00   0.0000000e+00   0.0000000e+00   0.0000000e+00   0.0000000e+00   0.0000000e+00   0.0000000e+00   0.0000000e+00   0.0000000e+00   1.0000000e+00   0.0000000e+00   0.0000000e+00   0.0000000e+00   0.0000000e+00   0.0000000e+00   0.0000000e+00   0.0000000e+00   0.0000000e+00   0.0000000e+00   0.0000000e+00   0.0000000e+00   0.0000000e+00   0.0000000e+00   0.0000000e+00   0.0000000e+00   0.0000000e+00   0.0000000e+00   0.0000000e+00   0.0000000e+00   0.0000000e+00   0.0000000e+00   0.0000000e+00   0.0000000e+00   0.0000000e+00   0.0000000e+00   1.0000000e+00   0.0000000e+00   0.0000000e+00   0.0000000e+00   0.0000000e+00   0.0000000e+00   0.0000000e+00   0.0000000e+00   1.0000000e+00   0.0000000e+00   1.0000000e+00   0.0000000e+00   0.0000000e+00   0.0000000e+00   3.0000000e+00   1.0000000e+00   1.0000000e+00   0.0000000e+00   1.0000000e+00   0.0000000e+00   0.0000000e+00   5.0000000e+00   3.0000000e+00   1.0000000e+00   0.0000000e+00   0.0000000e+00   0.0000000e+00   0.0000000e+00   0.0000000e+00   1.0000000e+00   5.0000000e+00   0.0000000e+00   0.0000000e+00   2.0000000e+00   1.0000000e+00   0.0000000e+00   3.0000000e+00   0.0000000e+00   0.0000000e+00   1.0000000e+00   0.0000000e+00   3.0000000e+00   0.0000000e+00   0.0000000e+00   0.0000000e+00   0.0000000e+00   1.0000000e+00   1.0000000e+00   4.0000000e+00   0.0000000e+00   0.0000000e+00   2.0000000e+00   0.0000000e+00   3.0000000e+00   2.0000000e+00   0.0000000e+00   0.0000000e+00   1.0000000e+00   0.0000000e+00   0.0000000e+00   0.0000000e+00   1.0000000e+00   1.0000000e+00   0.0000000e+00   0.0000000e+00   1.0000000e+00   0.0000000e+00   0.0000000e+00   1.0000000e+00   0.0000000e+00   1.0000000e+00   2.0000000e+00   1.0000000e+00   1.0000000e+00   1.0000000e+00   2.0000000e+00   1.0000000e+00   1.0000000e+00   1.0000000e+00   2.0000000e+00   1.0000000e+00   2.0000000e+00   2.0000000e+00   1.0000000e+00   3.0000000e+00   2.0000000e+00   1.0000000e+00   1.0000000e+00   1.2000000e+01   4.0000000e+00   1.4000000e+01   0.0000000e+00
   0.0000000e+00   0.0000000e+00   0.0000000e+00   0.0000000e+00   0.0000000e+00   0.0000000e+00   0.0000000e+00   0.0000000e+00   0.0000000e+00   0.0000000e+00   0.0000000e+00   0.0000000e+00   0.0000000e+00   0.0000000e+00   0.0000000e+00   0.0000000e+00   0.0000000e+00   0.0000000e+00   7.0000000e+00   0.0000000e+00   0.0000000e+00   0.0000000e+00   0.0000000e+00   0.0000000e+00   0.0000000e+00   0.0000000e+00   0.0000000e+00   0.0000000e+00   0.0000000e+00   0.0000000e+00   0.0000000e+00   0.0000000e+00   0.0000000e+00   0.0000000e+00   0.0000000e+00   0.0000000e+00   0.0000000e+00   0.0000000e+00   0.0000000e+00   0.0000000e+00   0.0000000e+00   0.0000000e+00   0.0000000e+00   0.0000000e+00   0.0000000e+00   0.0000000e+00   0.0000000e+00   0.0000000e+00   1.0000000e+00   0.0000000e+00   0.0000000e+00   0.0000000e+00   0.0000000e+00   0.0000000e+00   0.0000000e+00   0.0000000e+00   0.0000000e+00   0.0000000e+00   0.0000000e+00   0.0000000e+00   0.0000000e+00   0.0000000e+00   0.0000000e+00   0.0000000e+00   0.0000000e+00   0.0000000e+00   0.0000000e+00   0.0000000e+00   0.0000000e+00   0.0000000e+00   0.0000000e+00   0.0000000e+00   0.0000000e+00   0.0000000e+00   1.0000000e+00   0.0000000e+00   0.0000000e+00   0.0000000e+00   0.0000000e+00   0.0000000e+00   0.0000000e+00   0.0000000e+00   1.0000000e+00   0.0000000e+00   1.0000000e+00   0.0000000e+00   0.0000000e+00   0.0000000e+00   3.0000000e+00   1.0000000e+00   1.0000000e+00   0.0000000e+00   2.0000000e+00   0.0000000e+00   0.0000000e+00   5.0000000e+00   3.0000000e+00   1.0000000e+00   0.0000000e+00   0.0000000e+00   0.0000000e+00   0.0000000e+00   0.0000000e+00   1.0000000e+00   5.0000000e+00   0.0000000e+00   0.0000000e+00   2.0000000e+00   0.0000000e+00   0.0000000e+00   3.0000000e+00   0.0000000e+00   0.0000000e+00   0.0000000e+00   0.0000000e+00   3.0000000e+00   0.0000000e+00   0.0000000e+00   0.0000000e+00   0.0000000e+00   1.0000000e+00   1.0000000e+00   4.0000000e+00   0.0000000e+00   0.0000000e+00   2.0000000e+00   0.0000000e+00   3.0000000e+00   2.0000000e+00   0.0000000e+00   0.0000000e+00   1.0000000e+00   0.0000000e+00   0.0000000e+00   0.0000000e+00   1.0000000e+00   1.0000000e+00   0.0000000e+00   0.0000000e+00   1.0000000e+00   0.0000000e+00   0.0000000e+00   1.0000000e+00   0.0000000e+00   1.0000000e+00   2.0000000e+00   1.0000000e+00   1.0000000e+00   1.0000000e+00   2.0000000e+00   1.0000000e+00   1.0000000e+00   0.0000000e+00   2.0000000e+00   0.0000000e+00   2.0000000e+00   2.0000000e+00   1.0000000e+00   3.0000000e+00   2.0000000e+00   1.0000000e+00   1.0000000e+00   1.2000000e+01   4.0000000e+00   1.4000000e+01   0.0000000e+00
   0.0000000e+00   0.0000000e+00   0.0000000e+00   0.0000000e+00   0.0000000e+00   0.0000000e+00   0.0000000e+00   0.0000000e+00   0.0000000e+00   0.0000000e+00   0.0000000e+00   0.0000000e+00   0.0000000e+00   0.0000000e+00   0.0000000e+00   0.0000000e+00   0.0000000e+00   0.0000000e+00   0.0000000e+00   0.0000000e+00   0.0000000e+00   0.0000000e+00   0.0000000e+00   0.0000000e+00   0.0000000e+00   0.0000000e+00   0.0000000e+00   0.0000000e+00   0.0000000e+00   0.0000000e+00   0.0000000e+00   0.0000000e+00   0.0000000e+00   0.0000000e+00   0.0000000e+00   0.0000000e+00   0.0000000e+00   0.0000000e+00   0.0000000e+00   0.0000000e+00   0.0000000e+00   0.0000000e+00   0.0000000e+00   0.0000000e+00   0.0000000e+00   0.0000000e+00   0.0000000e+00   0.0000000e+00   1.0000000e+00   0.0000000e+00   0.0000000e+00   0.0000000e+00   0.0000000e+00   0.0000000e+00   0.0000000e+00   0.0000000e+00   1.0000000e+00   0.0000000e+00   0.0000000e+00   0.0000000e+00   0.0000000e+00   0.0000000e+00   0.0000000e+00   0.0000000e+00   0.0000000e+00   1.0000000e+00   0.0000000e+00   0.0000000e+00   0.0000000e+00   0.0000000e+00   0.0000000e+00   3.0000000e+00   0.0000000e+00   0.0000000e+00   1.0000000e+00   0.0000000e+00   0.0000000e+00   0.0000000e+00   0.0000000e+00   0.0000000e+00   0.0000000e+00   1.0000000e+00   1.0000000e+00   0.0000000e+00   1.0000000e+00   2.0000000e+00   0.0000000e+00   0.0000000e+00   0.0000000e+00   0.0000000e+00   2.0000000e+00   0.0000000e+00   2.0000000e+00   0.0000000e+00   0.0000000e+00   5.0000000e+00   0.0000000e+00   1.0000000e+00   2.0000000e+00   1.0000000e+00   8.0000000e+00   0.0000000e+00   0.0000000e+00   1.0000000e+00   1.5000000e+01   0.0000000e+00   0.0000000e+00   0.0000000e+00   0.0000000e+00   0.0000000e+00   2.0000000e+00   1.0000000e+00   2.0000000e+00   0.0000000e+00   1.0000000e+00   2.0000000e+00   0.0000000e+00   0.0000000e+00   0.0000000e+00   1.0000000e+00   1.0000000e+00   1.0000000e+00   0.0000000e+00   0.0000000e+00   1.0000000e+00   1.0000000e+00   1.0000000e+00   2.0000000e+00   2.0000000e+00   0.0000000e+00   1.0000000e+00   0.0000000e+00   0.0000000e+00   0.0000000e+00   0.0000000e+00   0.0000000e+00   2.0000000e+00   0.0000000e+00   1.0000000e+00   0.0000000e+00   0.0000000e+00   0.0000000e+00   2.0000000e+00   4.0000000e+00   1.0000000e+00   1.0000000e+00   1.0000000e+00   1.0000000e+00   1.0000000e+00   0.0000000e+00   1.0000000e+00   4.0000000e+00   1.0000000e+00   0.0000000e+00   0.0000000e+00   1.0000000e+00   3.0000000e+00   1.0000000e+00   2.0000000e+00   2.0000000e+00   1.0000000e+00   1.0000000e+00   1.7000000e+01   3.0000000e+00   1.8000000e+01   0.0000000e+00
   0.0000000e+00   0.0000000e+00   0.0000000e+00   0.0000000e+00   0.0000000e+00   0.0000000e+00   0.0000000e+00   0.0000000e+00   0.0000000e+00   0.0000000e+00   0.0000000e+00   0.0000000e+00   0.0000000e+00   0.0000000e+00   0.0000000e+00   0.0000000e+00   0.0000000e+00   0.0000000e+00   0.0000000e+00   0.0000000e+00   0.0000000e+00   0.0000000e+00   0.0000000e+00   0.0000000e+00   0.0000000e+00   0.0000000e+00   0.0000000e+00   0.0000000e+00   0.0000000e+00   0.0000000e+00   0.0000000e+00   0.0000000e+00   0.0000000e+00   0.0000000e+00   0.0000000e+00   0.0000000e+00   0.0000000e+00   0.0000000e+00   0.0000000e+00   0.0000000e+00   0.0000000e+00   0.0000000e+00   0.0000000e+00   0.0000000e+00   0.0000000e+00   0.0000000e+00   0.0000000e+00   0.0000000e+00   1.0000000e+00   0.0000000e+00   0.0000000e+00   0.0000000e+00   0.0000000e+00   0.0000000e+00   0.0000000e+00   0.0000000e+00   2.0000000e+00   0.0000000e+00   0.0000000e+00   0.0000000e+00   0.0000000e+00   0.0000000e+00   0.0000000e+00   0.0000000e+00   0.0000000e+00   0.0000000e+00   0.0000000e+00   0.0000000e+00   0.0000000e+00   0.0000000e+00   0.0000000e+00   9.0000000e+00   0.0000000e+00   0.0000000e+00   0.0000000e+00   2.0000000e+00   0.0000000e+00   0.0000000e+00   0.0000000e+00   0.0000000e+00   0.0000000e+00   0.0000000e+00   0.0000000e+00   0.0000000e+00   0.0000000e+00   0.0000000e+00   0.0000000e+00   0.0000000e+00   6.0000000e+00   0.0000000e+00   0.0000000e+00   0.0000000e+00   0.0000000e+00   0.0000000e+00   0.0000000e+00   0.0000000e+00   0.0000000e+00   2.0000000e+00   4.0000000e+00   0.0000000e+00   0.0000000e+00   0.0000000e+00   0.0000000e+00   1.0000000e+00   1.2000000e+01   0.0000000e+00   0.0000000e+00   0.0000000e+00   2.0000000e+00   0.0000000e+00   0.0000000e+00   0.0000000e+00   4.0000000e+00   0.0000000e+00   0.0000000e+00   0.0000000e+00   0.0000000e+00   0.0000000e+00   0.0000000e+00   1.0000000e+00   0.0000000e+00   0.0000000e+00   4.0000000e+00   0.0000000e+00   1.0000000e+00   2.0000000e+00   3.0000000e+00   0.0000000e+00   0.0000000e+00   0.0000000e+00   0.0000000e+00   2.0000000e+00   0.0000000e+00   0.0000000e+00   0.0000000e+00   1.0000000e+00   2.0000000e+00   1.0000000e+00   1.0000000e+00   8.0000000e+00   0.0000000e+00   0.0000000e+00   4.0000000e+00   6.0000000e+00   1.0000000e+00   9.0000000e+00   0.0000000e+00   0.0000000e+00   0.0000000e+00   0.0000000e+00   0.0000000e+00   9.0000000e+00   2.0000000e+00   4.0000000e+00   2.0000000e+00   0.0000000e+00   7.0000000e+00   0.0000000e+00   1.0000000e+01   0.0000000e+00   0.0000000e+00   1.0000000e+00   2.0000000e+01   1.1000000e+01   2.0000000e+01   0.0000000e+00
   0.0000000e+00   0.0000000e+00   0.0000000e+00   0.0000000e+00   0.0000000e+00   0.0000000e+00   0.0000000e+00   0.0000000e+00   0.0000000e+00   0.0000000e+00   0.0000000e+00   0.0000000e+00   0.0000000e+00   0.0000000e+00   0.0000000e+00   0.0000000e+00   0.0000000e+00   0.0000000e+00   7.0000000e+00   0.0000000e+00   0.0000000e+00   0.0000000e+00   0.0000000e+00   0.0000000e+00   0.0000000e+00   0.0000000e+00   0.0000000e+00   0.0000000e+00   0.0000000e+00   0.0000000e+00   0.0000000e+00   0.0000000e+00   0.0000000e+00   0.0000000e+00   0.0000000e+00   0.0000000e+00   0.0000000e+00   0.0000000e+00   0.0000000e+00   0.0000000e+00   0.0000000e+00   0.0000000e+00   0.0000000e+00   0.0000000e+00   0.0000000e+00   0.0000000e+00   0.0000000e+00   0.0000000e+00   1.0000000e+00   1.0000000e+00   0.0000000e+00   0.0000000e+00   0.0000000e+00   0.0000000e+00   0.0000000e+00   0.0000000e+00   0.0000000e+00   0.0000000e+00   0.0000000e+00   0.0000000e+00   0.0000000e+00   0.0000000e+00   0.0000000e+00   0.0000000e+00   0.0000000e+00   0.0000000e+00   0.0000000e+00   0.0000000e+00   0.0000000e+00   0.0000000e+00   0.0000000e+00   0.0000000e+00   0.0000000e+00   2.0000000e+00   0.0000000e+00   1.0000000e+00   0.0000000e+00   0.0000000e+00   0.0000000e+00   0.0000000e+00   0.0000000e+00   1.0000000e+00   0.0000000e+00   0.0000000e+00   1.0000000e+00   3.0000000e+00   0.0000000e+00   0.0000000e+00   0.0000000e+00   0.0000000e+00   0.0000000e+00   0.0000000e+00   1.0000000e+00   0.0000000e+00   0.0000000e+00   0.0000000e+00   0.0000000e+00   0.0000000e+00   4.0000000e+00   1.0000000e+00   0.0000000e+00   0.0000000e+00   0.0000000e+00   1.0000000e+00   1.1000000e+01   0.0000000e+00   0.0000000e+00   0.0000000e+00   0.0000000e+00   0.0000000e+00   1.0000000e+00   0.0000000e+00   0.0000000e+00   0.0000000e+00   1.0000000e+00   1.0000000e+00   0.0000000e+00   0.0000000e+00   0.0000000e+00   0.0000000e+00   0.0000000e+00   1.0000000e+00   0.0000000e+00   0.0000000e+00   1.0000000e+00   0.0000000e+00   0.0000000e+00   0.0000000e+00   0.0000000e+00   0.0000000e+00   0.0000000e+00   0.0000000e+00   0.0000000e+00   0.0000000e+00   0.0000000e+00   0.0000000e+00   0.0000000e+00   0.0000000e+00   0.0000000e+00   0.0000000e+00   0.0000000e+00   0.0000000e+00   0.0000000e+00   3.0000000e+00   1.0000000e+00   0.0000000e+00   1.0000000e+00   1.0000000e+00   1.0000000e+00   0.0000000e+00   1.0000000e+00   0.0000000e+00   1.0000000e+00   0.0000000e+00   2.0000000e+00   0.0000000e+00   0.0000000e+00   1.0000000e+00   0.0000000e+00   2.0000000e+00   1.0000000e+00   1.0000000e+00   1.2000000e+01   0.0000000e+00   1.5000000e+01   0.0000000e+00
   0.0000000e+00   0.0000000e+00   0.0000000e+00   0.0000000e+00   0.0000000e+00   0.0000000e+00   0.0000000e+00   0.0000000e+00   0.0000000e+00   0.0000000e+00   0.0000000e+00   0.0000000e+00   0.0000000e+00   0.0000000e+00   0.0000000e+00   0.0000000e+00   0.0000000e+00   0.0000000e+00   0.0000000e+00   0.0000000e+00   0.0000000e+00   0.0000000e+00   0.0000000e+00   0.0000000e+00   0.0000000e+00   0.0000000e+00   0.0000000e+00   0.0000000e+00   1.0000000e+00   0.0000000e+00   0.0000000e+00   0.0000000e+00   0.0000000e+00   0.0000000e+00   0.0000000e+00   0.0000000e+00   0.0000000e+00   0.0000000e+00   0.0000000e+00   0.0000000e+00   0.0000000e+00   0.0000000e+00   0.0000000e+00   0.0000000e+00   0.0000000e+00   0.0000000e+00   0.0000000e+00   0.0000000e+00   0.0000000e+00   0.0000000e+00   0.0000000e+00   0.0000000e+00   0.0000000e+00   0.0000000e+00   0.0000000e+00   0.0000000e+00   1.0000000e+00   0.0000000e+00   0.0000000e+00   0.0000000e+00   0.0000000e+00   0.0000000e+00   0.0000000e+00   0.0000000e+00   0.0000000e+00   0.0000000e+00   0.0000000e+00   0.0000000e+00   1.0000000e+00   0.0000000e+00   0.0000000e+00   0.0000000e+00   0.0000000e+00   0.0000000e+00   0.0000000e+00   0.0000000e+00   2.0000000e+00   0.0000000e+00   0.0000000e+00   0.0000000e+00   0.0000000e+00   1.0000000e+00   0.0000000e+00   0.0000000e+00   0.0000000e+00   2.0000000e+00   0.0000000e+00   0.0000000e+00   0.0000000e+00   1.0000000e+00   1.0000000e+00   0.0000000e+00   0.0000000e+00   2.0000000e+00   0.0000000e+00   0.0000000e+00   1.0000000e+00   3.0000000e+00   0.0000000e+00   3.0000000e+00   0.0000000e+00   2.0000000e+00   2.0000000e+00   1.0000000e+00   0.0000000e+00   1.0000000e+00   0.0000000e+00   0.0000000e+00   1.0000000e+00   0.0000000e+00   3.0000000e+00   1.0000000e+00   0.0000000e+00   0.0000000e+00   0.0000000e+00   0.0000000e+00   2.0000000e+00   2.0000000e+00   0.0000000e+00   1.0000000e+00   1.0000000e+00   1.0000000e+00   0.0000000e+00   3.0000000e+00   0.0000000e+00   0.0000000e+00   0.0000000e+00   6.0000000e+00   4.0000000e+00   2.0000000e+00   0.0000000e+00   1.0000000e+00   1.0000000e+00   2.0000000e+00   0.0000000e+00   0.0000000e+00   3.0000000e+00   5.0000000e+00   0.0000000e+00   0.0000000e+00   0.0000000e+00   1.0000000e+00   1.0000000e+00   0.0000000e+00   0.0000000e+00   0.0000000e+00   3.0000000e+00   2.0000000e+00   0.0000000e+00   0.0000000e+00   1.0000000e+00   0.0000000e+00   6.0000000e+00   0.0000000e+00   4.0000000e+00   1.0000000e+00   1.0000000e+00   2.0000000e+00   1.0000000e+00   0.0000000e+00   2.0000000e+00   0.0000000e+00   6.0000000e+00   2.0000000e+00   6.0000000e+00   0.0000000e+00
   0.0000000e+00   0.0000000e+00   0.0000000e+00   0.0000000e+00   0.0000000e+00   0.0000000e+00   0.0000000e+00   0.0000000e+00   0.0000000e+00   0.0000000e+00   0.0000000e+00   0.0000000e+00   0.0000000e+00   0.0000000e+00   0.0000000e+00   0.0000000e+00   0.0000000e+00   0.0000000e+00   7.0000000e+00   0.0000000e+00   0.0000000e+00   0.0000000e+00   0.0000000e+00   0.0000000e+00   0.0000000e+00   0.0000000e+00   0.0000000e+00   0.0000000e+00   0.0000000e+00   0.0000000e+00   0.0000000e+00   0.0000000e+00   0.0000000e+00   0.0000000e+00   0.0000000e+00   0.0000000e+00   0.0000000e+00   0.0000000e+00   0.0000000e+00   0.0000000e+00   0.0000000e+00   0.0000000e+00   0.0000000e+00   0.0000000e+00   0.0000000e+00   0.0000000e+00   0.0000000e+00   0.0000000e+00   1.0000000e+00   2.0000000e+00   0.0000000e+00   0.0000000e+00   0.0000000e+00   0.0000000e+00   0.0000000e+00   0.0000000e+00   0.0000000e+00   0.0000000e+00   0.0000000e+00   0.0000000e+00   0.0000000e+00   4.0000000e+00   0.0000000e+00   0.0000000e+00   0.0000000e+00   0.0000000e+00   0.0000000e+00   0.0000000e+00   0.0000000e+00   0.0000000e+00   0.0000000e+00   0.0000000e+00   0.0000000e+00   0.0000000e+00   1.0000000e+00   2.0000000e+00   0.0000000e+00   0.0000000e+00   0.0000000e+00   0.0000000e+00   0.0000000e+00   1.0000000e+00   0.0000000e+00   0.0000000e+00   1.0000000e+00   3.0000000e+00   0.0000000e+00   0.0000000e+00   0.0000000e+00   0.0000000e+00   1.0000000e+00   0.0000000e+00   1.0000000e+00   0.0000000e+00   0.0000000e+00   0.0000000e+00   0.0000000e+00   1.0000000e+00   4.0000000e+00   2.0000000e+00   0.0000000e+00   0.0000000e+00   0.0000000e+00   1.0000000e+00   1.1000000e+01   0.0000000e+00   0.0000000e+00   0.0000000e+00   0.0000000e+00   0.0000000e+00   2.0000000e+00   0.0000000e+00   0.0000000e+00   0.0000000e+00   2.0000000e+00   2.0000000e+00   0.0000000e+00   1.0000000e+00   0.0000000e+00   0.0000000e+00   1.0000000e+00   1.0000000e+00   0.0000000e+00   0.0000000e+00   1.0000000e+00   0.0000000e+00   0.0000000e+00   4.0000000e+00   4.0000000e+00   0.0000000e+00   0.0000000e+00   0.0000000e+00   0.0000000e+00   0.0000000e+00   0.0000000e+00   0.0000000e+00   1.0000000e+00   1.0000000e+00   0.0000000e+00   0.0000000e+00   0.0000000e+00   0.0000000e+00   0.0000000e+00   3.0000000e+00   1.0000000e+00   0.0000000e+00   2.0000000e+00   1.0000000e+00   0.0000000e+00   0.0000000e+00   1.0000000e+00   0.0000000e+00   2.0000000e+00   0.0000000e+00   0.0000000e+00   0.0000000e+00   0.0000000e+00   1.0000000e+00   0.0000000e+00   1.0000000e+00   1.0000000e+00   1.0000000e+00   1.8000000e+01   0.0000000e+00   2.1000000e+01   0.0000000e+00
   0.0000000e+00   0.0000000e+00   0.0000000e+00   0.0000000e+00   0.0000000e+00   0.0000000e+00   0.0000000e+00   0.0000000e+00   0.0000000e+00   0.0000000e+00   0.0000000e+00   0.0000000e+00   0.0000000e+00   0.0000000e+00   0.0000000e+00   0.0000000e+00   0.0000000e+00   0.0000000e+00   0.0000000e+00   0.0000000e+00   0.0000000e+00   0.0000000e+00   0.0000000e+00   0.0000000e+00   0.0000000e+00   0.0000000e+00   0.0000000e+00   0.0000000e+00   0.0000000e+00   0.0000000e+00   0.0000000e+00   0.0000000e+00   0.0000000e+00   0.0000000e+00   0.0000000e+00   0.0000000e+00   0.0000000e+00   0.0000000e+00   0.0000000e+00   0.0000000e+00   1.0000000e+00   0.0000000e+00   0.0000000e+00   0.0000000e+00   0.0000000e+00   0.0000000e+00   0.0000000e+00   0.0000000e+00   1.0000000e+00   0.0000000e+00   0.0000000e+00   0.0000000e+00   0.0000000e+00   0.0000000e+00   0.0000000e+00   0.0000000e+00   0.0000000e+00   0.0000000e+00   0.0000000e+00   0.0000000e+00   0.0000000e+00   0.0000000e+00   0.0000000e+00   0.0000000e+00   0.0000000e+00   1.0000000e+00   0.0000000e+00   0.0000000e+00   0.0000000e+00   0.0000000e+00   0.0000000e+00   5.0000000e+00   0.0000000e+00   2.0000000e+00   0.0000000e+00   0.0000000e+00   0.0000000e+00   0.0000000e+00   0.0000000e+00   0.0000000e+00   0.0000000e+00   1.0000000e+00   0.0000000e+00   0.0000000e+00   1.0000000e+00   3.0000000e+00   0.0000000e+00   0.0000000e+00   2.0000000e+00   1.0000000e+00   0.0000000e+00   0.0000000e+00   6.0000000e+00   0.0000000e+00   0.0000000e+00   0.0000000e+00   0.0000000e+00   0.0000000e+00   0.0000000e+00   2.0000000e+00   0.0000000e+00   0.0000000e+00   0.0000000e+00   1.0000000e+00   0.0000000e+00   0.0000000e+00   0.0000000e+00   2.0000000e+00   0.0000000e+00   0.0000000e+00   2.0000000e+00   1.0000000e+00   5.0000000e+00   0.0000000e+00   2.0000000e+00   3.0000000e+00   0.0000000e+00   1.0000000e+00   0.0000000e+00   0.0000000e+00   0.0000000e+00   1.0000000e+00   0.0000000e+00   0.0000000e+00   1.0000000e+00   5.0000000e+00   4.0000000e+00   4.0000000e+00   4.0000000e+00   0.0000000e+00   0.0000000e+00   0.0000000e+00   0.0000000e+00   0.0000000e+00   0.0000000e+00   0.0000000e+00   0.0000000e+00   1.0000000e+00   0.0000000e+00   2.0000000e+00   6.0000000e+00   1.0000000e+00   5.0000000e+00   5.0000000e+00   1.0000000e+00   3.0000000e+00   2.0000000e+00   1.0000000e+00   7.0000000e+00   5.0000000e+00   1.0000000e+00   5.0000000e+00   2.0000000e+00   0.0000000e+00   5.0000000e+00   0.0000000e+00   5.0000000e+00   1.0000000e+00   4.0000000e+00   8.0000000e+00   2.0000000e+00   1.0000000e+00   1.2000000e+01   5.0000000e+00   1.2000000e+01   0.0000000e+00
   0.0000000e+00   0.0000000e+00   0.0000000e+00   0.0000000e+00   0.0000000e+00   0.0000000e+00   0.0000000e+00   0.0000000e+00   0.0000000e+00   0.0000000e+00   0.0000000e+00   0.0000000e+00   0.0000000e+00   0.0000000e+00   0.0000000e+00   0.0000000e+00   0.0000000e+00   0.0000000e+00   0.0000000e+00   0.0000000e+00   0.0000000e+00   0.0000000e+00   0.0000000e+00   0.0000000e+00   0.0000000e+00   0.0000000e+00   0.0000000e+00   0.0000000e+00   0.0000000e+00   0.0000000e+00   0.0000000e+00   0.0000000e+00   0.0000000e+00   0.0000000e+00   0.0000000e+00   0.0000000e+00   0.0000000e+00   0.0000000e+00   0.0000000e+00   0.0000000e+00   1.0000000e+00   0.0000000e+00   0.0000000e+00   0.0000000e+00   0.0000000e+00   0.0000000e+00   0.0000000e+00   0.0000000e+00   1.0000000e+00   0.0000000e+00   0.0000000e+00   0.0000000e+00   0.0000000e+00   0.0000000e+00   0.0000000e+00   0.0000000e+00   0.0000000e+00   0.0000000e+00   0.0000000e+00   0.0000000e+00   0.0000000e+00   0.0000000e+00   0.0000000e+00   0.0000000e+00   0.0000000e+00   1.0000000e+00   0.0000000e+00   0.0000000e+00   0.0000000e+00   0.0000000e+00   0.0000000e+00   2.0000000e+00   0.0000000e+00   2.0000000e+00   0.0000000e+00   0.0000000e+00   0.0000000e+00   0.0000000e+00   0.0000000e+00   0.0000000e+00   0.0000000e+00   1.0000000e+00   0.0000000e+00   1.0000000e+00   0.0000000e+00   2.0000000e+00   0.0000000e+00   0.0000000e+00   0.0000000e+00   1.0000000e+00   0.0000000e+00   0.0000000e+00   3.0000000e+00   0.0000000e+00   0.0000000e+00   0.0000000e+00   0.0000000e+00   0.0000000e+00   0.0000000e+00   1.0000000e+00   0.0000000e+00   0.0000000e+00   0.0000000e+00   1.0000000e+00   0.0000000e+00   0.0000000e+00   0.0000000e+00   2.0000000e+00   0.0000000e+00   0.0000000e+00   1.0000000e+00   1.0000000e+00   2.0000000e+00   0.0000000e+00   1.0000000e+00   2.0000000e+00   0.0000000e+00   0.0000000e+00   0.0000000e+00   0.0000000e+00   0.0000000e+00   0.0000000e+00   0.0000000e+00   0.0000000e+00   0.0000000e+00   2.0000000e+00   1.0000000e+00   0.0000000e+00   0.0000000e+00   0.0000000e+00   0.0000000e+00   0.0000000e+00   0.0000000e+00   0.0000000e+00   0.0000000e+00   0.0000000e+00   0.0000000e+00   0.0000000e+00   0.0000000e+00   0.0000000e+00   3.0000000e+00   1.0000000e+00   2.0000000e+00   2.0000000e+00   0.0000000e+00   0.0000000e+00   1.0000000e+00   0.0000000e+00   4.0000000e+00   2.0000000e+00   1.0000000e+00   2.0000000e+00   1.0000000e+00   0.0000000e+00   3.0000000e+00   0.0000000e+00   2.0000000e+00   1.0000000e+00   1.0000000e+00   5.0000000e+00   2.0000000e+00   1.0000000e+00   6.0000000e+00   2.0000000e+00   6.0000000e+00   0.0000000e+00
   0.0000000e+00   0.0000000e+00   0.0000000e+00   0.0000000e+00   0.0000000e+00   0.0000000e+00   0.0000000e+00   0.0000000e+00   0.0000000e+00   0.0000000e+00   0.0000000e+00   0.0000000e+00   0.0000000e+00   0.0000000e+00   0.0000000e+00   0.0000000e+00   0.0000000e+00   0.0000000e+00   0.0000000e+00   0.0000000e+00   0.0000000e+00   0.0000000e+00   0.0000000e+00   0.0000000e+00   0.0000000e+00   0.0000000e+00   0.0000000e+00   0.0000000e+00   0.0000000e+00   0.0000000e+00   0.0000000e+00   0.0000000e+00   0.0000000e+00   0.0000000e+00   0.0000000e+00   0.0000000e+00   0.0000000e+00   0.0000000e+00   0.0000000e+00   0.0000000e+00   1.0000000e+00   0.0000000e+00   0.0000000e+00   0.0000000e+00   0.0000000e+00   0.0000000e+00   0.0000000e+00   0.0000000e+00   1.0000000e+00   0.0000000e+00   0.0000000e+00   0.0000000e+00   0.0000000e+00   0.0000000e+00   0.0000000e+00   0.0000000e+00   0.0000000e+00   0.0000000e+00   0.0000000e+00   0.0000000e+00   0.0000000e+00   0.0000000e+00   0.0000000e+00   0.0000000e+00   0.0000000e+00   1.0000000e+00   0.0000000e+00   0.0000000e+00   0.0000000e+00   0.0000000e+00   0.0000000e+00   2.0000000e+00   0.0000000e+00   2.0000000e+00   0.0000000e+00   0.0000000e+00   0.0000000e+00   0.0000000e+00   0.0000000e+00   0.0000000e+00   0.0000000e+00   1.0000000e+00   0.0000000e+00   1.0000000e+00   0.0000000e+00   0.0000000e+00   0.0000000e+00   0.0000000e+00   0.0000000e+00   1.0000000e+00   0.0000000e+00   0.0000000e+00   2.0000000e+00   0.0000000e+00   0.0000000e+00   0.0000000e+00   0.0000000e+00   0.0000000e+00   0.0000000e+00   1.0000000e+00   0.0000000e+00   0.0000000e+00   0.0000000e+00   1.0000000e+00   0.0000000e+00   0.0000000e+00   0.0000000e+00   1.0000000e+00   0.0000000e+00   0.0000000e+00   1.0000000e+00   1.0000000e+00   2.0000000e+00   0.0000000e+00   0.0000000e+00   1.0000000e+00   0.0000000e+00   0.0000000e+00   0.0000000e+00   0.0000000e+00   0.0000000e+00   0.0000000e+00   0.0000000e+00   0.0000000e+00   0.0000000e+00   2.0000000e+00   1.0000000e+00   0.0000000e+00   0.0000000e+00   0.0000000e+00   0.0000000e+00   0.0000000e+00   0.0000000e+00   0.0000000e+00   0.0000000e+00   0.0000000e+00   0.0000000e+00   0.0000000e+00   0.0000000e+00   0.0000000e+00   2.0000000e+00   1.0000000e+00   2.0000000e+00   2.0000000e+00   0.0000000e+00   0.0000000e+00   1.0000000e+00   0.0000000e+00   3.0000000e+00   2.0000000e+00   1.0000000e+00   2.0000000e+00   1.0000000e+00   0.0000000e+00   3.0000000e+00   0.0000000e+00   2.0000000e+00   1.0000000e+00   1.0000000e+00   4.0000000e+00   2.0000000e+00   1.0000000e+00   6.0000000e+00   2.0000000e+00   6.0000000e+00   0.0000000e+00
   0.0000000e+00   0.0000000e+00   0.0000000e+00   0.0000000e+00   0.0000000e+00   0.0000000e+00   0.0000000e+00   0.0000000e+00   0.0000000e+00   0.0000000e+00   0.0000000e+00   0.0000000e+00   0.0000000e+00   0.0000000e+00   0.0000000e+00   0.0000000e+00   2.0000000e+00   0.0000000e+00   0.0000000e+00   0.0000000e+00   0.0000000e+00   0.0000000e+00   0.0000000e+00   0.0000000e+00   0.0000000e+00   1.0000000e+00   0.0000000e+00   0.0000000e+00   0.0000000e+00   0.0000000e+00   0.0000000e+00   0.0000000e+00   0.0000000e+00   0.0000000e+00   0.0000000e+00   0.0000000e+00   0.0000000e+00   0.0000000e+00   0.0000000e+00   0.0000000e+00   0.0000000e+00   0.0000000e+00   0.0000000e+00   0.0000000e+00   0.0000000e+00   0.0000000e+00   0.0000000e+00   0.0000000e+00   0.0000000e+00   1.0000000e+00   0.0000000e+00   0.0000000e+00   0.0000000e+00   0.0000000e+00   0.0000000e+00   0.0000000e+00   1.0000000e+00   0.0000000e+00   0.0000000e+00   0.0000000e+00   0.0000000e+00   0.0000000e+00   0.0000000e+00   0.0000000e+00   1.0000000e+00   3.0000000e+00   0.0000000e+00   0.0000000e+00   0.0000000e+00   0.0000000e+00   1.0000000e+00   0.0000000e+00   0.0000000e+00   0.0000000e+00   0.0000000e+00   1.0000000e+00   0.0000000e+00   0.0000000e+00   0.0000000e+00   0.0000000e+00   0.0000000e+00   0.0000000e+00   2.0000000e+00   0.0000000e+00   0.0000000e+00   0.0000000e+00   0.0000000e+00   0.0000000e+00   0.0000000e+00   1.0000000e+00   1.0000000e+00   0.0000000e+00   0.0000000e+00   1.0000000e+00   0.0000000e+00   1.0000000e+01   1.0000000e+00   0.0000000e+00   2.0000000e+00   0.0000000e+00   0.0000000e+00   1.0000000e+00   0.0000000e+00   1.0000000e+00   1.8000000e+01   0.0000000e+00   0.0000000e+00   4.0000000e+00   0.0000000e+00   0.0000000e+00   0.0000000e+00   3.0000000e+00   0.0000000e+00   0.0000000e+00   2.0000000e+00   4.0000000e+00   0.0000000e+00   2.0000000e+00   0.0000000e+00   1.0000000e+00   1.0000000e+00   0.0000000e+00   0.0000000e+00   1.0000000e+00   1.0000000e+00   0.0000000e+00   0.0000000e+00   7.0000000e+00   7.0000000e+00   0.0000000e+00   0.0000000e+00   1.0000000e+00   0.0000000e+00   0.0000000e+00   0.0000000e+00   0.0000000e+00   2.0000000e+00   0.0000000e+00   1.0000000e+00   0.0000000e+00   0.0000000e+00   0.0000000e+00   1.0000000e+00   2.0000000e+00   1.0000000e+00   0.0000000e+00   3.0000000e+00   0.0000000e+00   1.0000000e+00   3.0000000e+00   0.0000000e+00   2.0000000e+00   0.0000000e+00   0.0000000e+00   0.0000000e+00   0.0000000e+00   1.0000000e+00   0.0000000e+00   1.0000000e+00   2.0000000e+00   1.0000000e+00   1.0000000e+00   1.4000000e+01   2.0000000e+00   2.0000000e+01   0.0000000e+00
   0.0000000e+00   0.0000000e+00   0.0000000e+00   0.0000000e+00   0.0000000e+00   0.0000000e+00   0.0000000e+00   0.0000000e+00   0.0000000e+00   0.0000000e+00   0.0000000e+00   0.0000000e+00   0.0000000e+00   0.0000000e+00   0.0000000e+00   0.0000000e+00   0.0000000e+00   0.0000000e+00   0.0000000e+00   0.0000000e+00   0.0000000e+00   0.0000000e+00   0.0000000e+00   0.0000000e+00   0.0000000e+00   0.0000000e+00   0.0000000e+00   0.0000000e+00   0.0000000e+00   0.0000000e+00   0.0000000e+00   0.0000000e+00   0.0000000e+00   0.0000000e+00   0.0000000e+00   0.0000000e+00   1.0000000e+00   0.0000000e+00   0.0000000e+00   0.0000000e+00   0.0000000e+00   0.0000000e+00   0.0000000e+00   0.0000000e+00   0.0000000e+00   0.0000000e+00   0.0000000e+00   0.0000000e+00   0.0000000e+00   0.0000000e+00   0.0000000e+00   2.0000000e+00   0.0000000e+00   0.0000000e+00   0.0000000e+00   1.0000000e+00   1.0000000e+00   0.0000000e+00   0.0000000e+00   0.0000000e+00   0.0000000e+00   4.0000000e+00   1.0000000e+00   0.0000000e+00   0.0000000e+00   0.0000000e+00   0.0000000e+00   0.0000000e+00   0.0000000e+00   1.0000000e+00   1.0000000e+00   0.0000000e+00   0.0000000e+00   0.0000000e+00   1.0000000e+00   0.0000000e+00   2.0000000e+00   1.0000000e+00   3.0000000e+00   2.0000000e+00   0.0000000e+00   0.0000000e+00   3.0000000e+00   0.0000000e+00   0.0000000e+00   0.0000000e+00   0.0000000e+00   0.0000000e+00   2.0000000e+00   1.0000000e+00   0.0000000e+00   1.0000000e+00   0.0000000e+00   3.0000000e+00   3.0000000e+00   1.0000000e+01   2.0000000e+00   0.0000000e+00   0.0000000e+00   1.0000000e+00   0.0000000e+00   2.0000000e+00   0.0000000e+00   1.0000000e+00   0.0000000e+00   1.0000000e+00   0.0000000e+00   0.0000000e+00   0.0000000e+00   2.0000000e+00   1.0000000e+00   0.0000000e+00   0.0000000e+00   0.0000000e+00   0.0000000e+00   0.0000000e+00   2.0000000e+00   0.0000000e+00   2.0000000e+00   1.0000000e+00   2.0000000e+00   2.0000000e+00   0.0000000e+00   3.0000000e+00   1.0000000e+00   0.0000000e+00   1.0000000e+00   0.0000000e+00   0.0000000e+00   2.0000000e+00   0.0000000e+00   1.0000000e+00   2.0000000e+00   0.0000000e+00   1.0000000e+00   1.0000000e+00   3.0000000e+00   0.0000000e+00   0.0000000e+00   2.0000000e+00   0.0000000e+00   3.0000000e+00   2.0000000e+00   0.0000000e+00   0.0000000e+00   3.0000000e+00   0.0000000e+00   2.0000000e+00   0.0000000e+00   2.0000000e+00   1.0000000e+00   2.0000000e+00   1.0000000e+00   2.0000000e+00   0.0000000e+00   4.0000000e+00   0.0000000e+00   3.0000000e+00   4.0000000e+00   0.0000000e+00   4.0000000e+00   1.0000000e+00   6.0000000e+00   5.0000000e+00   1.6000000e+01   0.0000000e+00
   0.0000000e+00   0.0000000e+00   0.0000000e+00   0.0000000e+00   0.0000000e+00   0.0000000e+00   0.0000000e+00   0.0000000e+00   0.0000000e+00   0.0000000e+00   0.0000000e+00   0.0000000e+00   0.0000000e+00   0.0000000e+00   0.0000000e+00   0.0000000e+00   0.0000000e+00   0.0000000e+00   0.0000000e+00   0.0000000e+00   0.0000000e+00   0.0000000e+00   0.0000000e+00   0.0000000e+00   0.0000000e+00   1.0000000e+00   0.0000000e+00   0.0000000e+00   0.0000000e+00   0.0000000e+00   0.0000000e+00   1.0000000e+00   1.0000000e+00   0.0000000e+00   0.0000000e+00   0.0000000e+00   0.0000000e+00   1.0000000e+00   0.0000000e+00   0.0000000e+00   0.0000000e+00   0.0000000e+00   0.0000000e+00   0.0000000e+00   1.0000000e+00   0.0000000e+00   0.0000000e+00   0.0000000e+00   0.0000000e+00   1.0000000e+00   1.0000000e+00   0.0000000e+00   0.0000000e+00   0.0000000e+00   1.0000000e+00   0.0000000e+00   0.0000000e+00   1.0000000e+00   0.0000000e+00   1.0000000e+00   1.0000000e+00   4.0000000e+00   0.0000000e+00   0.0000000e+00   1.0000000e+00   0.0000000e+00   1.0000000e+00   0.0000000e+00   1.0000000e+00   0.0000000e+00   0.0000000e+00   0.0000000e+00   1.0000000e+00   2.0000000e+00   2.0000000e+00   2.0000000e+00   2.0000000e+00   1.0000000e+00   5.0000000e+00   0.0000000e+00   0.0000000e+00   0.0000000e+00   1.0000000e+00   0.0000000e+00   2.0000000e+00   4.0000000e+00   0.0000000e+00   1.0000000e+00   0.0000000e+00   0.0000000e+00   1.0000000e+00   1.0000000e+00   1.0000000e+00   1.0000000e+00   1.0000000e+00   5.0000000e+00   0.0000000e+00   3.0000000e+00   6.0000000e+00   4.0000000e+00   0.0000000e+00   2.0000000e+00   0.0000000e+00   0.0000000e+00   6.0000000e+00   1.0000000e+00   0.0000000e+00   0.0000000e+00   0.0000000e+00   1.0000000e+00   4.0000000e+00   1.0000000e+00   0.0000000e+00   0.0000000e+00   0.0000000e+00   0.0000000e+00   3.0000000e+00   1.0000000e+00   1.0000000e+00   1.0000000e+00   4.0000000e+00   2.0000000e+00   0.0000000e+00   2.0000000e+00   0.0000000e+00   0.0000000e+00   0.0000000e+00   4.0000000e+00   4.0000000e+00   1.0000000e+00   1.0000000e+00   0.0000000e+00   3.0000000e+00   0.0000000e+00   2.0000000e+00   1.0000000e+00   4.0000000e+00   3.0000000e+00   0.0000000e+00   0.0000000e+00   1.0000000e+00   5.0000000e+00   0.0000000e+00   2.0000000e+00   1.0000000e+00   1.0000000e+00   2.0000000e+00   3.0000000e+00   2.0000000e+00   2.0000000e+00   2.0000000e+00   0.0000000e+00   4.0000000e+00   1.0000000e+00   0.0000000e+00   8.0000000e+00   0.0000000e+00   5.0000000e+00   2.0000000e+00   3.0000000e+00   6.0000000e+00   1.0000000e+00   1.8000000e+01   3.0000000e+00   2.1000000e+01   0.0000000e+00
   0.0000000e+00   0.0000000e+00   0.0000000e+00   0.0000000e+00   0.0000000e+00   0.0000000e+00   0.0000000e+00   0.0000000e+00   0.0000000e+00   0.0000000e+00   0.0000000e+00   0.0000000e+00   0.0000000e+00   0.0000000e+00   0.0000000e+00   0.0000000e+00   0.0000000e+00   0.0000000e+00   7.0000000e+00   0.0000000e+00   0.0000000e+00   0.0000000e+00   0.0000000e+00   0.0000000e+00   0.0000000e+00   0.0000000e+00   0.0000000e+00   0.0000000e+00   0.0000000e+00   0.0000000e+00   0.0000000e+00   0.0000000e+00   0.0000000e+00   0.0000000e+00   0.0000000e+00   0.0000000e+00   0.0000000e+00   0.0000000e+00   0.0000000e+00   0.0000000e+00   0.0000000e+00   0.0000000e+00   0.0000000e+00   0.0000000e+00   0.0000000e+00   0.0000000e+00   0.0000000e+00   0.0000000e+00   1.0000000e+00   0.0000000e+00   0.0000000e+00   0.0000000e+00   0.0000000e+00   0.0000000e+00   0.0000000e+00   0.0000000e+00   0.0000000e+00   0.0000000e+00   0.0000000e+00   0.0000000e+00   0.0000000e+00   0.0000000e+00   0.0000000e+00   0.0000000e+00   0.0000000e+00   0.0000000e+00   0.0000000e+00   0.0000000e+00   0.0000000e+00   0.0000000e+00   0.0000000e+00   0.0000000e+00   0.0000000e+00   0.0000000e+00   1.0000000e+00   0.0000000e+00   0.0000000e+00   0.0000000e+00   0.0000000e+00   2.0000000e+00   0.0000000e+00   1.0000000e+00   0.0000000e+00   1.0000000e+00   1.0000000e+00   2.0000000e+00   0.0000000e+00   0.0000000e+00   0.0000000e+00   1.0000000e+00   0.0000000e+00   0.0000000e+00   1.0000000e+00   0.0000000e+00   0.0000000e+00   0.0000000e+00   0.0000000e+00   0.0000000e+00   0.0000000e+00   2.0000000e+00   0.0000000e+00   0.0000000e+00   0.0000000e+00   1.0000000e+00   1.1000000e+01   0.0000000e+00   0.0000000e+00   1.0000000e+00   0.0000000e+00   0.0000000e+00   1.0000000e+00   0.0000000e+00   0.0000000e+00   0.0000000e+00   1.0000000e+00   1.0000000e+00   0.0000000e+00   1.0000000e+00   0.0000000e+00   0.0000000e+00   1.0000000e+00   1.0000000e+00   0.0000000e+00   0.0000000e+00   1.0000000e+00   0.0000000e+00   0.0000000e+00   3.0000000e+00   0.0000000e+00   0.0000000e+00   0.0000000e+00   0.0000000e+00   0.0000000e+00   0.0000000e+00   1.0000000e+00   0.0000000e+00   1.0000000e+00   1.0000000e+00   0.0000000e+00   0.0000000e+00   0.0000000e+00   1.0000000e+00   0.0000000e+00   3.0000000e+00   1.0000000e+00   0.0000000e+00   2.0000000e+00   1.0000000e+00   0.0000000e+00   0.0000000e+00   1.0000000e+00   0.0000000e+00   2.0000000e+00   0.0000000e+00   3.0000000e+00   2.0000000e+00   0.0000000e+00   2.0000000e+00   0.0000000e+00   1.0000000e+00   2.0000000e+00   1.0000000e+00   1.2000000e+01   0.0000000e+00   1.5000000e+01   0.0000000e+00
   0.0000000e+00   0.0000000e+00   0.0000000e+00   0.0000000e+00   0.0000000e+00   0.0000000e+00   0.0000000e+00   0.0000000e+00   0.0000000e+00   0.0000000e+00   0.0000000e+00   0.0000000e+00   0.0000000e+00   0.0000000e+00   0.0000000e+00   0.0000000e+00   0.0000000e+00   0.0000000e+00   7.0000000e+00   0.0000000e+00   0.0000000e+00   0.0000000e+00   0.0000000e+00   0.0000000e+00   0.0000000e+00   0.0000000e+00   0.0000000e+00   0.0000000e+00   0.0000000e+00   0.0000000e+00   0.0000000e+00   0.0000000e+00   0.0000000e+00   0.0000000e+00   0.0000000e+00   0.0000000e+00   0.0000000e+00   0.0000000e+00   0.0000000e+00   0.0000000e+00   0.0000000e+00   0.0000000e+00   0.0000000e+00   0.0000000e+00   0.0000000e+00   0.0000000e+00   0.0000000e+00   0.0000000e+00   1.0000000e+00   2.0000000e+00   0.0000000e+00   0.0000000e+00   0.0000000e+00   0.0000000e+00   0.0000000e+00   0.0000000e+00   0.0000000e+00   0.0000000e+00   0.0000000e+00   0.0000000e+00   0.0000000e+00   4.0000000e+00   0.0000000e+00   0.0000000e+00   1.0000000e+00   0.0000000e+00   0.0000000e+00   0.0000000e+00   0.0000000e+00   0.0000000e+00   0.0000000e+00   0.0000000e+00   0.0000000e+00   0.0000000e+00   0.0000000e+00   2.0000000e+00   0.0000000e+00   0.0000000e+00   0.0000000e+00   0.0000000e+00   0.0000000e+00   1.0000000e+00   0.0000000e+00   1.0000000e+00   0.0000000e+00   2.0000000e+00   1.0000000e+00   0.0000000e+00   0.0000000e+00   0.0000000e+00   1.0000000e+00   0.0000000e+00   0.0000000e+00   0.0000000e+00   0.0000000e+00   0.0000000e+00   0.0000000e+00   2.0000000e+00   2.0000000e+00   2.0000000e+00   0.0000000e+00   0.0000000e+00   1.0000000e+00   1.0000000e+00   1.1000000e+01   0.0000000e+00   1.0000000e+00   0.0000000e+00   0.0000000e+00   0.0000000e+00   2.0000000e+00   0.0000000e+00   0.0000000e+00   0.0000000e+00   0.0000000e+00   0.0000000e+00   0.0000000e+00   2.0000000e+00   0.0000000e+00   1.0000000e+00   2.0000000e+00   0.0000000e+00   0.0000000e+00   0.0000000e+00   1.0000000e+00   0.0000000e+00   0.0000000e+00   4.0000000e+00   4.0000000e+00   0.0000000e+00   0.0000000e+00   0.0000000e+00   0.0000000e+00   1.0000000e+00   0.0000000e+00   0.0000000e+00   2.0000000e+00   1.0000000e+00   0.0000000e+00   0.0000000e+00   0.0000000e+00   1.0000000e+00   0.0000000e+00   3.0000000e+00   1.0000000e+00   0.0000000e+00   3.0000000e+00   0.0000000e+00   0.0000000e+00   0.0000000e+00   1.0000000e+00   0.0000000e+00   2.0000000e+00   0.0000000e+00   0.0000000e+00   1.0000000e+00   0.0000000e+00   1.0000000e+00   0.0000000e+00   0.0000000e+00   2.0000000e+00   1.0000000e+00   1.8000000e+01   0.0000000e+00   2.1000000e+01   0.0000000e+00
   0.0000000e+00   0.0000000e+00   0.0000000e+00   0.0000000e+00   0.0000000e+00   0.0000000e+00   0.0000000e+00   0.0000000e+00   0.0000000e+00   0.0000000e+00   0.0000000e+00   0.0000000e+00   0.0000000e+00   0.0000000e+00   0.0000000e+00   0.0000000e+00   0.0000000e+00   0.0000000e+00   0.0000000e+00   0.0000000e+00   0.0000000e+00   0.0000000e+00   0.0000000e+00   0.0000000e+00   0.0000000e+00   0.0000000e+00   0.0000000e+00   0.0000000e+00   0.0000000e+00   0.0000000e+00   0.0000000e+00   0.0000000e+00   0.0000000e+00   0.0000000e+00   0.0000000e+00   0.0000000e+00   0.0000000e+00   0.0000000e+00   0.0000000e+00   0.0000000e+00   0.0000000e+00   3.0000000e+00   0.0000000e+00   0.0000000e+00   0.0000000e+00   0.0000000e+00   0.0000000e+00   0.0000000e+00   1.0000000e+00   0.0000000e+00   0.0000000e+00   0.0000000e+00   0.0000000e+00   0.0000000e+00   0.0000000e+00   0.0000000e+00   0.0000000e+00   0.0000000e+00   0.0000000e+00   0.0000000e+00   0.0000000e+00   0.0000000e+00   0.0000000e+00   0.0000000e+00   0.0000000e+00   0.0000000e+00   0.0000000e+00   0.0000000e+00   0.0000000e+00   0.0000000e+00   0.0000000e+00   0.0000000e+00   0.0000000e+00   0.0000000e+00   0.0000000e+00   0.0000000e+00   0.0000000e+00   0.0000000e+00   0.0000000e+00   0.0000000e+00   0.0000000e+00   1.0000000e+00   0.0000000e+00   1.0000000e+00   0.0000000e+00   0.0000000e+00   0.0000000e+00   0.0000000e+00   0.0000000e+00   0.0000000e+00   0.0000000e+00   0.0000000e+00   0.0000000e+00   0.0000000e+00   0.0000000e+00   0.0000000e+00   0.0000000e+00   0.0000000e+00   0.0000000e+00   1.0000000e+00   0.0000000e+00   0.0000000e+00   0.0000000e+00   1.0000000e+00   0.0000000e+00   1.0000000e+00   1.0000000e+00   1.0000000e+00   0.0000000e+00   0.0000000e+00   1.0000000e+00   1.0000000e+00   0.0000000e+00   1.0000000e+00   1.0000000e+00   1.0000000e+00   0.0000000e+00   0.0000000e+00   0.0000000e+00   0.0000000e+00   0.0000000e+00   0.0000000e+00   0.0000000e+00   0.0000000e+00   0.0000000e+00   0.0000000e+00   0.0000000e+00   0.0000000e+00   2.0000000e+00   0.0000000e+00   0.0000000e+00   0.0000000e+00   0.0000000e+00   3.0000000e+00   0.0000000e+00   0.0000000e+00   0.0000000e+00   0.0000000e+00   0.0000000e+00   0.0000000e+00   0.0000000e+00   0.0000000e+00   0.0000000e+00   0.0000000e+00   0.0000000e+00   0.0000000e+00   0.0000000e+00   0.0000000e+00   1.0000000e+00   0.0000000e+00   1.0000000e+00   0.0000000e+00   1.0000000e+00   0.0000000e+00   2.0000000e+00   1.0000000e+00   0.0000000e+00   1.0000000e+00   0.0000000e+00   2.0000000e+00   1.0000000e+00   1.0000000e+00   6.0000000e+00   0.0000000e+00   6.0000000e+00   0.0000000e+00
   0.0000000e+00   0.0000000e+00   0.0000000e+00   0.0000000e+00   0.0000000e+00   0.0000000e+00   0.0000000e+00   0.0000000e+00   0.0000000e+00   0.0000000e+00   0.0000000e+00   0.0000000e+00   0.0000000e+00   0.0000000e+00   0.0000000e+00   0.0000000e+00   0.0000000e+00   0.0000000e+00   7.0000000e+00   0.0000000e+00   0.0000000e+00   0.0000000e+00   0.0000000e+00   0.0000000e+00   0.0000000e+00   0.0000000e+00   0.0000000e+00   0.0000000e+00   0.0000000e+00   0.0000000e+00   0.0000000e+00   0.0000000e+00   0.0000000e+00   0.0000000e+00   0.0000000e+00   0.0000000e+00   0.0000000e+00   0.0000000e+00   0.0000000e+00   0.0000000e+00   0.0000000e+00   0.0000000e+00   0.0000000e+00   0.0000000e+00   0.0000000e+00   0.0000000e+00   0.0000000e+00   0.0000000e+00   0.0000000e+00   0.0000000e+00   0.0000000e+00   0.0000000e+00   0.0000000e+00   0.0000000e+00   0.0000000e+00   0.0000000e+00   0.0000000e+00   0.0000000e+00   0.0000000e+00   0.0000000e+00   0.0000000e+00   4.0000000e+00   0.0000000e+00   0.0000000e+00   0.0000000e+00   0.0000000e+00   0.0000000e+00   0.0000000e+00   0.0000000e+00   0.0000000e+00   0.0000000e+00   0.0000000e+00   0.0000000e+00   0.0000000e+00   1.0000000e+00   0.0000000e+00   0.0000000e+00   1.0000000e+00   2.0000000e+00   2.0000000e+00   0.0000000e+00   0.0000000e+00   0.0000000e+00   0.0000000e+00   1.0000000e+00   0.0000000e+00   1.0000000e+00   0.0000000e+00   0.0000000e+00   0.0000000e+00   0.0000000e+00   1.0000000e+00   1.0000000e+00   0.0000000e+00   1.0000000e+00   0.0000000e+00   0.0000000e+00   0.0000000e+00   0.0000000e+00   1.0000000e+00   0.0000000e+00   0.0000000e+00   1.0000000e+00   0.0000000e+00   6.0000000e+00   0.0000000e+00   1.0000000e+00   0.0000000e+00   0.0000000e+00   1.0000000e+00   1.0000000e+00   0.0000000e+00   0.0000000e+00   0.0000000e+00   0.0000000e+00   1.0000000e+00   1.0000000e+00   0.0000000e+00   1.0000000e+00   1.0000000e+00   2.0000000e+00   1.0000000e+00   0.0000000e+00   0.0000000e+00   1.0000000e+00   0.0000000e+00   0.0000000e+00   0.0000000e+00   0.0000000e+00   0.0000000e+00   0.0000000e+00   1.0000000e+00   0.0000000e+00   1.0000000e+00   1.0000000e+00   0.0000000e+00   2.0000000e+00   0.0000000e+00   0.0000000e+00   0.0000000e+00   0.0000000e+00   1.0000000e+00   1.0000000e+00   2.0000000e+00   1.0000000e+00   0.0000000e+00   0.0000000e+00   1.0000000e+00   0.0000000e+00   2.0000000e+00   0.0000000e+00   0.0000000e+00   1.0000000e+00   1.0000000e+00   0.0000000e+00   3.0000000e+00   0.0000000e+00   2.0000000e+00   0.0000000e+00   1.0000000e+00   2.0000000e+00   1.0000000e+00   1.2000000e+01   1.0000000e+00   1.7000000e+01   0.0000000e+00
   0.0000000e+00   0.0000000e+00   0.0000000e+00   0.0000000e+00   0.0000000e+00   0.0000000e+00   0.0000000e+00   0.0000000e+00   0.0000000e+00   0.0000000e+00   0.0000000e+00   0.0000000e+00   0.0000000e+00   0.0000000e+00   0.0000000e+00   0.0000000e+00   0.0000000e+00   0.0000000e+00   0.0000000e+00   0.0000000e+00   0.0000000e+00   0.0000000e+00   0.0000000e+00   0.0000000e+00   0.0000000e+00   0.0000000e+00   0.0000000e+00   0.0000000e+00   0.0000000e+00   0.0000000e+00   0.0000000e+00   2.0000000e+00   2.0000000e+00   0.0000000e+00   0.0000000e+00   0.0000000e+00   0.0000000e+00   0.0000000e+00   0.0000000e+00   0.0000000e+00   0.0000000e+00   0.0000000e+00   0.0000000e+00   0.0000000e+00   0.0000000e+00   0.0000000e+00   0.0000000e+00   0.0000000e+00   0.0000000e+00   0.0000000e+00   2.0000000e+00   0.0000000e+00   0.0000000e+00   0.0000000e+00   2.0000000e+00   0.0000000e+00   0.0000000e+00   2.0000000e+00   2.0000000e+00   2.0000000e+00   2.0000000e+00   0.0000000e+00   0.0000000e+00   2.0000000e+00   0.0000000e+00   0.0000000e+00   2.0000000e+00   0.0000000e+00   2.0000000e+00   0.0000000e+00   0.0000000e+00   0.0000000e+00   2.0000000e+00   0.0000000e+00   0.0000000e+00   0.0000000e+00   0.0000000e+00   0.0000000e+00   0.0000000e+00   0.0000000e+00   2.0000000e+00   0.0000000e+00   0.0000000e+00   2.0000000e+00   0.0000000e+00   0.0000000e+00   2.0000000e+00   2.0000000e+00   0.0000000e+00   0.0000000e+00   0.0000000e+00   0.0000000e+00   0.0000000e+00   2.0000000e+00   0.0000000e+00   0.0000000e+00   0.0000000e+00   0.0000000e+00   0.0000000e+00   0.0000000e+00   0.0000000e+00   4.0000000e+00   2.0000000e+00   0.0000000e+00   0.0000000e+00   2.0000000e+00   2.0000000e+00   0.0000000e+00   0.0000000e+00   0.0000000e+00   0.0000000e+00   2.0000000e+00   0.0000000e+00   0.0000000e+00   0.0000000e+00   0.0000000e+00   4.0000000e+00   0.0000000e+00   0.0000000e+00   0.0000000e+00   0.0000000e+00   0.0000000e+00   0.0000000e+00   4.0000000e+00   0.0000000e+00   0.0000000e+00   0.0000000e+00   0.0000000e+00   0.0000000e+00   3.0000000e+00   1.0000000e+00   0.0000000e+00   0.0000000e+00   2.0000000e+00   0.0000000e+00   1.0000000e+00   0.0000000e+00   0.0000000e+00   0.0000000e+00   1.0000000e+00   0.0000000e+00   1.0000000e+00   0.0000000e+00   3.0000000e+00   0.0000000e+00   2.0000000e+00   0.0000000e+00   2.0000000e+00   0.0000000e+00   3.0000000e+00   2.0000000e+00   0.0000000e+00   0.0000000e+00   0.0000000e+00   0.0000000e+00   2.0000000e+00   0.0000000e+00   0.0000000e+00   3.0000000e+00   0.0000000e+00   2.0000000e+00   1.0000000e+00   6.0000000e+00   4.0000000e+00   6.0000000e+00   0.0000000e+00
   0.0000000e+00   0.0000000e+00   0.0000000e+00   0.0000000e+00   0.0000000e+00   0.0000000e+00   0.0000000e+00   0.0000000e+00   0.0000000e+00   0.0000000e+00   0.0000000e+00   0.0000000e+00   0.0000000e+00   0.0000000e+00   0.0000000e+00   0.0000000e+00   0.0000000e+00   0.0000000e+00   0.0000000e+00   0.0000000e+00   0.0000000e+00   0.0000000e+00   0.0000000e+00   0.0000000e+00   0.0000000e+00   0.0000000e+00   0.0000000e+00   0.0000000e+00   0.0000000e+00   0.0000000e+00   0.0000000e+00   0.0000000e+00   0.0000000e+00   0.0000000e+00   0.0000000e+00   0.0000000e+00   0.0000000e+00   0.0000000e+00   0.0000000e+00   0.0000000e+00   0.0000000e+00   0.0000000e+00   0.0000000e+00   0.0000000e+00   0.0000000e+00   0.0000000e+00   0.0000000e+00   0.0000000e+00   1.0000000e+00   0.0000000e+00   0.0000000e+00   0.0000000e+00   0.0000000e+00   0.0000000e+00   0.0000000e+00   0.0000000e+00   0.0000000e+00   0.0000000e+00   0.0000000e+00   0.0000000e+00   0.0000000e+00   0.0000000e+00   0.0000000e+00   0.0000000e+00   0.0000000e+00   0.0000000e+00   0.0000000e+00   0.0000000e+00   0.0000000e+00   0.0000000e+00   0.0000000e+00   0.0000000e+00   0.0000000e+00   0.0000000e+00   0.0000000e+00   0.0000000e+00   0.0000000e+00   0.0000000e+00   0.0000000e+00   0.0000000e+00   0.0000000e+00   0.0000000e+00   0.0000000e+00   0.0000000e+00   0.0000000e+00   0.0000000e+00   2.0000000e+00   0.0000000e+00   0.0000000e+00   1.0000000e+00   0.0000000e+00   0.0000000e+00   0.0000000e+00   0.0000000e+00   0.0000000e+00   0.0000000e+00   0.0000000e+00   0.0000000e+00   0.0000000e+00   0.0000000e+00   0.0000000e+00   0.0000000e+00   2.0000000e+00   0.0000000e+00   0.0000000e+00   0.0000000e+00   2.0000000e+00   0.0000000e+00   0.0000000e+00   0.0000000e+00   0.0000000e+00   0.0000000e+00   0.0000000e+00   0.0000000e+00   0.0000000e+00   0.0000000e+00   0.0000000e+00   0.0000000e+00   0.0000000e+00   0.0000000e+00   0.0000000e+00   0.0000000e+00   2.0000000e+00   0.0000000e+00   1.0000000e+00   0.0000000e+00   0.0000000e+00   0.0000000e+00   0.0000000e+00   0.0000000e+00   0.0000000e+00   1.0000000e+00   1.0000000e+00   2.0000000e+00   1.0000000e+00   0.0000000e+00   0.0000000e+00   0.0000000e+00   0.0000000e+00   0.0000000e+00   0.0000000e+00   0.0000000e+00   0.0000000e+00   4.0000000e+00   1.0000000e+00   0.0000000e+00   0.0000000e+00   0.0000000e+00   0.0000000e+00   4.0000000e+00   1.0000000e+00   0.0000000e+00   0.0000000e+00   1.0000000e+00   1.0000000e+00   2.0000000e+00   1.0000000e+00   1.0000000e+00   1.0000000e+00   0.0000000e+00   1.0000000e+00   1.0000000e+00   1.2000000e+01   2.0000000e+00   1.2000000e+01   0.0000000e+00
   0.0000000e+00   0.0000000e+00   0.0000000e+00   0.0000000e+00   0.0000000e+00   0.0000000e+00   0.0000000e+00   0.0000000e+00   0.0000000e+00   0.0000000e+00   0.0000000e+00   0.0000000e+00   0.0000000e+00   0.0000000e+00   0.0000000e+00   0.0000000e+00   0.0000000e+00   0.0000000e+00   0.0000000e+00   0.0000000e+00   0.0000000e+00   0.0000000e+00   0.0000000e+00   0.0000000e+00   0.0000000e+00   0.0000000e+00   0.0000000e+00   0.0000000e+00   0.0000000e+00   0.0000000e+00   0.0000000e+00   0.0000000e+00   0.0000000e+00   0.0000000e+00   0.0000000e+00   0.0000000e+00   0.0000000e+00   1.0000000e+00   0.0000000e+00   0.0000000e+00   0.0000000e+00   0.0000000e+00   0.0000000e+00   0.0000000e+00   0.0000000e+00   0.0000000e+00   0.0000000e+00   0.0000000e+00   0.0000000e+00   0.0000000e+00   0.0000000e+00   0.0000000e+00   0.0000000e+00   0.0000000e+00   0.0000000e+00   0.0000000e+00   1.0000000e+00   0.0000000e+00   0.0000000e+00   0.0000000e+00   0.0000000e+00   4.0000000e+00   0.0000000e+00   0.0000000e+00   2.0000000e+00   0.0000000e+00   0.0000000e+00   0.0000000e+00   0.0000000e+00   0.0000000e+00   0.0000000e+00   2.0000000e+00   0.0000000e+00   0.0000000e+00   1.0000000e+00   0.0000000e+00   4.0000000e+00   1.0000000e+00   4.0000000e+00   4.0000000e+00   0.0000000e+00   1.0000000e+00   3.0000000e+00   0.0000000e+00   1.0000000e+00   0.0000000e+00   0.0000000e+00   0.0000000e+00   0.0000000e+00   1.0000000e+00   2.0000000e+00   2.0000000e+00   0.0000000e+00   0.0000000e+00   1.0000000e+00   1.0000000e+01   2.0000000e+00   2.0000000e+00   0.0000000e+00   0.0000000e+00   0.0000000e+00   0.0000000e+00   0.0000000e+00   0.0000000e+00   6.0000000e+00   0.0000000e+00   0.0000000e+00   0.0000000e+00   1.0000000e+00   2.0000000e+00   1.0000000e+00   0.0000000e+00   0.0000000e+00   0.0000000e+00   0.0000000e+00   0.0000000e+00   2.0000000e+00   0.0000000e+00   1.0000000e+00   1.0000000e+00   4.0000000e+00   1.0000000e+00   0.0000000e+00   0.0000000e+00   1.0000000e+00   0.0000000e+00   0.0000000e+00   3.0000000e+00   2.0000000e+00   0.0000000e+00   1.0000000e+00   3.0000000e+00   1.0000000e+00   0.0000000e+00   1.0000000e+00   0.0000000e+00   5.0000000e+00   0.0000000e+00   1.0000000e+00   0.0000000e+00   0.0000000e+00   3.0000000e+00   1.0000000e+00   3.0000000e+00   0.0000000e+00   1.0000000e+00   1.0000000e+00   1.0000000e+00   0.0000000e+00   0.0000000e+00   1.0000000e+00   1.0000000e+00   1.0000000e+00   1.0000000e+00   1.0000000e+00   4.0000000e+00   2.0000000e+00   3.0000000e+00   2.0000000e+00   0.0000000e+00   4.0000000e+00   1.0000000e+00   6.0000000e+00   3.0000000e+00   1.4000000e+01   0.0000000e+00
   0.0000000e+00   0.0000000e+00   0.0000000e+00   0.0000000e+00   0.0000000e+00   0.0000000e+00   0.0000000e+00   0.0000000e+00   0.0000000e+00   0.0000000e+00   0.0000000e+00   0.0000000e+00   0.0000000e+00   0.0000000e+00   0.0000000e+00   0.0000000e+00   0.0000000e+00   0.0000000e+00   0.0000000e+00   0.0000000e+00   0.0000000e+00   0.0000000e+00   0.0000000e+00   0.0000000e+00   0.0000000e+00   0.0000000e+00   0.0000000e+00   0.0000000e+00   0.0000000e+00   0.0000000e+00   0.0000000e+00   0.0000000e+00   0.0000000e+00   0.0000000e+00   0.0000000e+00   0.0000000e+00   0.0000000e+00   0.0000000e+00   0.0000000e+00   0.0000000e+00   1.0000000e+00   0.0000000e+00   0.0000000e+00   0.0000000e+00   0.0000000e+00   0.0000000e+00   0.0000000e+00   0.0000000e+00   0.0000000e+00   0.0000000e+00   0.0000000e+00   0.0000000e+00   0.0000000e+00   0.0000000e+00   0.0000000e+00   0.0000000e+00   0.0000000e+00   0.0000000e+00   0.0000000e+00   0.0000000e+00   0.0000000e+00   4.0000000e+00   0.0000000e+00   0.0000000e+00   0.0000000e+00   2.0000000e+00   0.0000000e+00   0.0000000e+00   0.0000000e+00   0.0000000e+00   0.0000000e+00   0.0000000e+00   0.0000000e+00   0.0000000e+00   1.0000000e+00   0.0000000e+00   0.0000000e+00   0.0000000e+00   0.0000000e+00   0.0000000e+00   0.0000000e+00   1.0000000e+00   0.0000000e+00   0.0000000e+00   1.0000000e+00   3.0000000e+00   0.0000000e+00   0.0000000e+00   0.0000000e+00   0.0000000e+00   1.0000000e+00   0.0000000e+00   0.0000000e+00   0.0000000e+00   0.0000000e+00   0.0000000e+00   0.0000000e+00   1.0000000e+00   0.0000000e+00   3.0000000e+00   0.0000000e+00   0.0000000e+00   0.0000000e+00   1.0000000e+00   0.0000000e+00   0.0000000e+00   0.0000000e+00   0.0000000e+00   0.0000000e+00   0.0000000e+00   3.0000000e+00   2.0000000e+00   0.0000000e+00   0.0000000e+00   0.0000000e+00   0.0000000e+00   0.0000000e+00   2.0000000e+00   0.0000000e+00   0.0000000e+00   1.0000000e+00   1.0000000e+00   2.0000000e+00   0.0000000e+00   1.0000000e+00   0.0000000e+00   0.0000000e+00   5.0000000e+00   6.0000000e+00   0.0000000e+00   0.0000000e+00   0.0000000e+00   0.0000000e+00   0.0000000e+00   0.0000000e+00   0.0000000e+00   1.0000000e+00   2.0000000e+00   0.0000000e+00   0.0000000e+00   0.0000000e+00   1.0000000e+00   0.0000000e+00   0.0000000e+00   1.0000000e+00   0.0000000e+00   3.0000000e+00   1.0000000e+00   0.0000000e+00   0.0000000e+00   1.0000000e+00   0.0000000e+00   3.0000000e+00   1.0000000e+00   2.0000000e+00   0.0000000e+00   1.0000000e+00   1.0000000e+00   1.0000000e+00   0.0000000e+00   2.0000000e+00   1.0000000e+00   2.4000000e+01   2.0000000e+00   2.4000000e+01   0.0000000e+00
   0.0000000e+00   0.0000000e+00   0.0000000e+00   0.0000000e+00   0.0000000e+00   0.0000000e+00   0.0000000e+00   0.0000000e+00   0.0000000e+00   0.0000000e+00   0.0000000e+00   0.0000000e+00   0.0000000e+00   0.0000000e+00   0.0000000e+00   0.0000000e+00   0.0000000e+00   0.0000000e+00   0.0000000e+00   0.0000000e+00   0.0000000e+00   0.0000000e+00   0.0000000e+00   0.0000000e+00   0.0000000e+00   0.0000000e+00   0.0000000e+00   0.0000000e+00   0.0000000e+00   0.0000000e+00   0.0000000e+00   0.0000000e+00   0.0000000e+00   0.0000000e+00   0.0000000e+00   0.0000000e+00   0.0000000e+00   0.0000000e+00   0.0000000e+00   0.0000000e+00   0.0000000e+00   2.0000000e+00   0.0000000e+00   0.0000000e+00   0.0000000e+00   0.0000000e+00   0.0000000e+00   0.0000000e+00   1.0000000e+00   0.0000000e+00   0.0000000e+00   0.0000000e+00   0.0000000e+00   0.0000000e+00   0.0000000e+00   0.0000000e+00   0.0000000e+00   0.0000000e+00   0.0000000e+00   0.0000000e+00   0.0000000e+00   4.0000000e+00   0.0000000e+00   0.0000000e+00   0.0000000e+00   0.0000000e+00   0.0000000e+00   0.0000000e+00   0.0000000e+00   0.0000000e+00   0.0000000e+00   0.0000000e+00   0.0000000e+00   0.0000000e+00   0.0000000e+00   0.0000000e+00   0.0000000e+00   0.0000000e+00   0.0000000e+00   0.0000000e+00   0.0000000e+00   0.0000000e+00   0.0000000e+00   0.0000000e+00   0.0000000e+00   0.0000000e+00   2.0000000e+00   0.0000000e+00   3.0000000e+00   0.0000000e+00   0.0000000e+00   0.0000000e+00   0.0000000e+00   0.0000000e+00   0.0000000e+00   0.0000000e+00   0.0000000e+00   0.0000000e+00   0.0000000e+00   0.0000000e+00   0.0000000e+00   0.0000000e+00   0.0000000e+00   0.0000000e+00   0.0000000e+00   0.0000000e+00   2.0000000e+00   0.0000000e+00   0.0000000e+00   0.0000000e+00   0.0000000e+00   0.0000000e+00   1.0000000e+00   0.0000000e+00   0.0000000e+00   0.0000000e+00   0.0000000e+00   0.0000000e+00   0.0000000e+00   0.0000000e+00   0.0000000e+00   0.0000000e+00   2.0000000e+00   0.0000000e+00   1.0000000e+00   0.0000000e+00   0.0000000e+00   0.0000000e+00   0.0000000e+00   0.0000000e+00   0.0000000e+00   0.0000000e+00   0.0000000e+00   2.0000000e+00   0.0000000e+00   0.0000000e+00   0.0000000e+00   0.0000000e+00   0.0000000e+00   0.0000000e+00   0.0000000e+00   0.0000000e+00   1.0000000e+00   4.0000000e+00   1.0000000e+00   1.0000000e+00   0.0000000e+00   0.0000000e+00   0.0000000e+00   4.0000000e+00   0.0000000e+00   1.0000000e+00   0.0000000e+00   1.0000000e+00   0.0000000e+00   0.0000000e+00   2.0000000e+00   0.0000000e+00   2.0000000e+00   0.0000000e+00   0.0000000e+00   1.0000000e+00   1.2000000e+01   3.0000000e+00   1.2000000e+01   0.0000000e+00
   0.0000000e+00   0.0000000e+00   0.0000000e+00   0.0000000e+00   0.0000000e+00   0.0000000e+00   0.0000000e+00   0.0000000e+00   0.0000000e+00   0.0000000e+00   0.0000000e+00   0.0000000e+00   0.0000000e+00   0.0000000e+00   0.0000000e+00   0.0000000e+00   0.0000000e+00   0.0000000e+00   7.0000000e+00   0.0000000e+00   0.0000000e+00   0.0000000e+00   0.0000000e+00   0.0000000e+00   0.0000000e+00   0.0000000e+00   0.0000000e+00   0.0000000e+00   0.0000000e+00   0.0000000e+00   0.0000000e+00   0.0000000e+00   0.0000000e+00   0.0000000e+00   0.0000000e+00   1.0000000e+00   0.0000000e+00   0.0000000e+00   0.0000000e+00   0.0000000e+00   0.0000000e+00   0.0000000e+00   0.0000000e+00   0.0000000e+00   0.0000000e+00   0.0000000e+00   0.0000000e+00   0.0000000e+00   1.0000000e+00   0.0000000e+00   0.0000000e+00   0.0000000e+00   0.0000000e+00   0.0000000e+00   0.0000000e+00   0.0000000e+00   0.0000000e+00   0.0000000e+00   1.0000000e+00   0.0000000e+00   0.0000000e+00   4.0000000e+00   0.0000000e+00   0.0000000e+00   0.0000000e+00   0.0000000e+00   0.0000000e+00   0.0000000e+00   0.0000000e+00   0.0000000e+00   0.0000000e+00   2.0000000e+00   0.0000000e+00   2.0000000e+00   1.0000000e+00   0.0000000e+00   0.0000000e+00   0.0000000e+00   2.0000000e+00   0.0000000e+00   1.0000000e+00   1.0000000e+00   0.0000000e+00   0.0000000e+00   2.0000000e+00   3.0000000e+00   0.0000000e+00   1.0000000e+00   0.0000000e+00   0.0000000e+00   0.0000000e+00   1.0000000e+00   2.0000000e+00   0.0000000e+00   1.0000000e+00   0.0000000e+00   0.0000000e+00   0.0000000e+00   0.0000000e+00   2.0000000e+00   0.0000000e+00   0.0000000e+00   0.0000000e+00   1.0000000e+00   6.0000000e+00   0.0000000e+00   0.0000000e+00   0.0000000e+00   0.0000000e+00   1.0000000e+00   2.0000000e+00   0.0000000e+00   1.0000000e+00   0.0000000e+00   1.0000000e+00   1.0000000e+00   1.0000000e+00   0.0000000e+00   0.0000000e+00   1.0000000e+00   1.0000000e+00   2.0000000e+00   2.0000000e+00   0.0000000e+00   1.0000000e+00   2.0000000e+00   2.0000000e+00   0.0000000e+00   0.0000000e+00   0.0000000e+00   0.0000000e+00   0.0000000e+00   0.0000000e+00   0.0000000e+00   1.0000000e+00   1.0000000e+00   2.0000000e+00   1.0000000e+00   0.0000000e+00   1.0000000e+00   2.0000000e+00   1.0000000e+00   3.0000000e+00   2.0000000e+00   1.0000000e+00   2.0000000e+00   1.0000000e+00   2.0000000e+00   3.0000000e+00   4.0000000e+00   1.0000000e+00   2.0000000e+00   2.0000000e+00   2.0000000e+00   2.0000000e+00   2.0000000e+00   2.0000000e+00   2.0000000e+00   3.0000000e+00   4.0000000e+00   2.0000000e+00   1.0000000e+00   1.2000000e+01   4.0000000e+00   1.7000000e+01   0.0000000e+00
   0.0000000e+00   0.0000000e+00   0.0000000e+00   0.0000000e+00   0.0000000e+00   0.0000000e+00   0.0000000e+00   0.0000000e+00   0.0000000e+00   0.0000000e+00   0.0000000e+00   0.0000000e+00   0.0000000e+00   0.0000000e+00   0.0000000e+00   0.0000000e+00   0.0000000e+00   0.0000000e+00   0.0000000e+00   0.0000000e+00   0.0000000e+00   0.0000000e+00   0.0000000e+00   0.0000000e+00   0.0000000e+00   0.0000000e+00   0.0000000e+00   0.0000000e+00   0.0000000e+00   0.0000000e+00   0.0000000e+00   0.0000000e+00   0.0000000e+00   0.0000000e+00   0.0000000e+00   0.0000000e+00   0.0000000e+00   0.0000000e+00   0.0000000e+00   0.0000000e+00   0.0000000e+00   0.0000000e+00   0.0000000e+00   0.0000000e+00   0.0000000e+00   0.0000000e+00   0.0000000e+00   0.0000000e+00   1.0000000e+00   0.0000000e+00   0.0000000e+00   0.0000000e+00   0.0000000e+00   0.0000000e+00   0.0000000e+00   0.0000000e+00   0.0000000e+00   0.0000000e+00   0.0000000e+00   0.0000000e+00   0.0000000e+00   0.0000000e+00   0.0000000e+00   0.0000000e+00   0.0000000e+00   0.0000000e+00   0.0000000e+00   0.0000000e+00   0.0000000e+00   0.0000000e+00   0.0000000e+00   0.0000000e+00   0.0000000e+00   2.0000000e+00   0.0000000e+00   0.0000000e+00   0.0000000e+00   0.0000000e+00   0.0000000e+00   0.0000000e+00   0.0000000e+00   1.0000000e+00   0.0000000e+00   0.0000000e+00   1.0000000e+00   3.0000000e+00   0.0000000e+00   0.0000000e+00   0.0000000e+00   0.0000000e+00   0.0000000e+00   0.0000000e+00   1.0000000e+00   0.0000000e+00   1.0000000e+00   0.0000000e+00   0.0000000e+00   0.0000000e+00   0.0000000e+00   1.0000000e+00   0.0000000e+00   0.0000000e+00   0.0000000e+00   1.0000000e+00   0.0000000e+00   0.0000000e+00   0.0000000e+00   0.0000000e+00   1.0000000e+00   0.0000000e+00   1.0000000e+00   0.0000000e+00   0.0000000e+00   0.0000000e+00   1.0000000e+00   1.0000000e+00   0.0000000e+00   0.0000000e+00   0.0000000e+00   0.0000000e+00   0.0000000e+00   1.0000000e+00   0.0000000e+00   0.0000000e+00   1.0000000e+00   1.0000000e+00   0.0000000e+00   0.0000000e+00   0.0000000e+00   0.0000000e+00   0.0000000e+00   1.0000000e+00   0.0000000e+00   0.0000000e+00   0.0000000e+00   0.0000000e+00   0.0000000e+00   1.0000000e+00   0.0000000e+00   0.0000000e+00   0.0000000e+00   0.0000000e+00   0.0000000e+00   0.0000000e+00   1.0000000e+00   0.0000000e+00   1.0000000e+00   1.0000000e+00   1.0000000e+00   0.0000000e+00   1.0000000e+00   1.0000000e+00   2.0000000e+00   0.0000000e+00   2.0000000e+00   0.0000000e+00   1.0000000e+00   1.0000000e+00   0.0000000e+00   2.0000000e+00   1.0000000e+00   1.0000000e+00   1.2000000e+01   1.0000000e+00   1.2000000e+01   0.0000000e+00
   0.0000000e+00   0.0000000e+00   0.0000000e+00   0.0000000e+00   0.0000000e+00   0.0000000e+00   0.0000000e+00   0.0000000e+00   0.0000000e+00   0.0000000e+00   0.0000000e+00   0.0000000e+00   0.0000000e+00   0.0000000e+00   0.0000000e+00   0.0000000e+00   0.0000000e+00   0.0000000e+00   0.0000000e+00   0.0000000e+00   0.0000000e+00   0.0000000e+00   0.0000000e+00   0.0000000e+00   2.0000000e+00   0.0000000e+00   0.0000000e+00   0.0000000e+00   0.0000000e+00   0.0000000e+00   0.0000000e+00   0.0000000e+00   0.0000000e+00   0.0000000e+00   0.0000000e+00   0.0000000e+00   0.0000000e+00   2.0000000e+00   0.0000000e+00   0.0000000e+00   0.0000000e+00   0.0000000e+00   0.0000000e+00   0.0000000e+00   0.0000000e+00   0.0000000e+00   0.0000000e+00   0.0000000e+00   0.0000000e+00   0.0000000e+00   0.0000000e+00   0.0000000e+00   0.0000000e+00   0.0000000e+00   0.0000000e+00   0.0000000e+00   0.0000000e+00   0.0000000e+00   0.0000000e+00   0.0000000e+00   0.0000000e+00   8.0000000e+00   0.0000000e+00   0.0000000e+00   4.0000000e+00   0.0000000e+00   0.0000000e+00   0.0000000e+00   0.0000000e+00   0.0000000e+00   0.0000000e+00   0.0000000e+00   0.0000000e+00   0.0000000e+00   2.0000000e+00   0.0000000e+00   8.0000000e+00   0.0000000e+00   6.0000000e+00   8.0000000e+00   0.0000000e+00   4.0000000e+00   0.0000000e+00   0.0000000e+00   4.0000000e+00   8.0000000e+00   0.0000000e+00   0.0000000e+00   0.0000000e+00   0.0000000e+00   4.0000000e+00   0.0000000e+00   0.0000000e+00   0.0000000e+00   4.0000000e+00   0.0000000e+00   0.0000000e+00   6.0000000e+00   0.0000000e+00   8.0000000e+00   0.0000000e+00   0.0000000e+00   0.0000000e+00   4.0000000e+00   6.0000000e+00   2.0000000e+00   0.0000000e+00   0.0000000e+00   4.0000000e+00   0.0000000e+00   8.0000000e+00   0.0000000e+00   0.0000000e+00   0.0000000e+00   0.0000000e+00   0.0000000e+00   0.0000000e+00   8.0000000e+00   0.0000000e+00   1.0000000e+00   6.0000000e+00   4.0000000e+00   0.0000000e+00   0.0000000e+00   1.0000000e+00   0.0000000e+00   0.0000000e+00   1.4000000e+01   1.6000000e+01   0.0000000e+00   3.0000000e+00   4.0000000e+00   4.0000000e+00   0.0000000e+00   4.0000000e+00   0.0000000e+00   6.0000000e+00   1.1000000e+01   4.0000000e+00   1.0000000e+00   0.0000000e+00   7.0000000e+00   0.0000000e+00   0.0000000e+00   1.0000000e+00   2.0000000e+00   9.0000000e+00   4.0000000e+00   0.0000000e+00   0.0000000e+00   0.0000000e+00   0.0000000e+00   1.2000000e+01   0.0000000e+00   8.0000000e+00   6.0000000e+00   4.0000000e+00   4.0000000e+00   3.0000000e+00   0.0000000e+00   8.0000000e+00   1.0000000e+00   2.2000000e+01   4.0000000e+00   2.2000000e+01   0.0000000e+00
   0.0000000e+00   0.0000000e+00   0.0000000e+00   0.0000000e+00   0.0000000e+00   0.0000000e+00   0.0000000e+00   0.0000000e+00   0.0000000e+00   0.0000000e+00   0.0000000e+00   0.0000000e+00   0.0000000e+00   0.0000000e+00   0.0000000e+00   0.0000000e+00   0.0000000e+00   0.0000000e+00   0.0000000e+00   0.0000000e+00   0.0000000e+00   0.0000000e+00   0.0000000e+00   0.0000000e+00   0.0000000e+00   0.0000000e+00   0.0000000e+00   0.0000000e+00   0.0000000e+00   0.0000000e+00   0.0000000e+00   0.0000000e+00   0.0000000e+00   0.0000000e+00   0.0000000e+00   0.0000000e+00   0.0000000e+00   0.0000000e+00   0.0000000e+00   0.0000000e+00   0.0000000e+00   0.0000000e+00   0.0000000e+00   0.0000000e+00   0.0000000e+00   0.0000000e+00   0.0000000e+00   0.0000000e+00   1.0000000e+00   0.0000000e+00   0.0000000e+00   0.0000000e+00   0.0000000e+00   0.0000000e+00   0.0000000e+00   0.0000000e+00   0.0000000e+00   0.0000000e+00   0.0000000e+00   0.0000000e+00   0.0000000e+00   0.0000000e+00   0.0000000e+00   0.0000000e+00   1.0000000e+00   1.0000000e+00   0.0000000e+00   0.0000000e+00   0.0000000e+00   0.0000000e+00   0.0000000e+00   0.0000000e+00   0.0000000e+00   4.0000000e+00   0.0000000e+00   0.0000000e+00   0.0000000e+00   0.0000000e+00   0.0000000e+00   2.0000000e+00   0.0000000e+00   1.0000000e+00   0.0000000e+00   1.0000000e+00   1.0000000e+00   0.0000000e+00   0.0000000e+00   0.0000000e+00   0.0000000e+00   1.0000000e+00   1.0000000e+00   1.0000000e+00   0.0000000e+00   0.0000000e+00   0.0000000e+00   0.0000000e+00   1.0000000e+00   1.0000000e+00   0.0000000e+00   1.0000000e+00   0.0000000e+00   0.0000000e+00   0.0000000e+00   1.0000000e+00   0.0000000e+00   0.0000000e+00   0.0000000e+00   1.0000000e+00   0.0000000e+00   1.0000000e+00   1.0000000e+00   1.0000000e+00   0.0000000e+00   0.0000000e+00   0.0000000e+00   1.0000000e+00   1.0000000e+00   0.0000000e+00   0.0000000e+00   0.0000000e+00   1.0000000e+00   1.0000000e+00   0.0000000e+00   0.0000000e+00   1.0000000e+00   0.0000000e+00   0.0000000e+00   0.0000000e+00   0.0000000e+00   0.0000000e+00   1.0000000e+00   0.0000000e+00   0.0000000e+00   0.0000000e+00   0.0000000e+00   0.0000000e+00   1.0000000e+00   0.0000000e+00   0.0000000e+00   0.0000000e+00   2.0000000e+00   2.0000000e+00   0.0000000e+00   0.0000000e+00   1.0000000e+00   0.0000000e+00   1.0000000e+00   1.0000000e+00   3.0000000e+00   0.0000000e+00   2.0000000e+00   0.0000000e+00   1.0000000e+00   1.0000000e+00   2.0000000e+00   4.0000000e+00   0.0000000e+00   2.0000000e+00   0.0000000e+00   4.0000000e+00   3.0000000e+00   1.0000000e+00   1.2000000e+01   1.0000000e+00   1.2000000e+01   0.0000000e+00
   0.0000000e+00   0.0000000e+00   0.0000000e+00   0.0000000e+00   0.0000000e+00   0.0000000e+00   0.0000000e+00   0.0000000e+00   0.0000000e+00   0.0000000e+00   0.0000000e+00   0.0000000e+00   0.0000000e+00   2.0000000e+00   0.0000000e+00   0.0000000e+00   0.0000000e+00   0.0000000e+00   0.0000000e+00   0.0000000e+00   0.0000000e+00   0.0000000e+00   0.0000000e+00   0.0000000e+00   0.0000000e+00   0.0000000e+00   0.0000000e+00   0.0000000e+00   0.0000000e+00   0.0000000e+00   0.0000000e+00   0.0000000e+00   0.0000000e+00   0.0000000e+00   0.0000000e+00   0.0000000e+00   0.0000000e+00   0.0000000e+00   0.0000000e+00   0.0000000e+00   0.0000000e+00   0.0000000e+00   0.0000000e+00   0.0000000e+00   0.0000000e+00   0.0000000e+00   4.0000000e+00   0.0000000e+00   0.0000000e+00   0.0000000e+00   0.0000000e+00   0.0000000e+00   0.0000000e+00   0.0000000e+00   0.0000000e+00   0.0000000e+00   0.0000000e+00   0.0000000e+00   0.0000000e+00   0.0000000e+00   0.0000000e+00   0.0000000e+00   0.0000000e+00   0.0000000e+00   0.0000000e+00   0.0000000e+00   2.0000000e+00   0.0000000e+00   0.0000000e+00   0.0000000e+00   0.0000000e+00   0.0000000e+00   2.0000000e+00   0.0000000e+00   0.0000000e+00   0.0000000e+00   0.0000000e+00   0.0000000e+00   0.0000000e+00   0.0000000e+00   4.0000000e+00   0.0000000e+00   0.0000000e+00   0.0000000e+00   2.0000000e+00   4.0000000e+00   0.0000000e+00   4.0000000e+00   0.0000000e+00   0.0000000e+00   0.0000000e+00   0.0000000e+00   0.0000000e+00   0.0000000e+00   0.0000000e+00   0.0000000e+00   0.0000000e+00   0.0000000e+00   0.0000000e+00   4.0000000e+00   0.0000000e+00   0.0000000e+00   0.0000000e+00   0.0000000e+00   0.0000000e+00   2.0000000e+00   0.0000000e+00   0.0000000e+00   0.0000000e+00   0.0000000e+00   0.0000000e+00   0.0000000e+00   0.0000000e+00   4.0000000e+00   0.0000000e+00   4.0000000e+00   0.0000000e+00   0.0000000e+00   0.0000000e+00   0.0000000e+00   0.0000000e+00   2.0000000e+00   0.0000000e+00   1.0000000e+00   0.0000000e+00   0.0000000e+00   0.0000000e+00   0.0000000e+00   0.0000000e+00   0.0000000e+00   0.0000000e+00   0.0000000e+00   0.0000000e+00   0.0000000e+00   0.0000000e+00   0.0000000e+00   0.0000000e+00   3.0000000e+00   0.0000000e+00   0.0000000e+00   2.0000000e+00   1.0000000e+00   0.0000000e+00   0.0000000e+00   0.0000000e+00   0.0000000e+00   0.0000000e+00   2.0000000e+00   3.0000000e+00   0.0000000e+00   0.0000000e+00   0.0000000e+00   4.0000000e+00   0.0000000e+00   4.0000000e+00   2.0000000e+00   0.0000000e+00   2.0000000e+00   0.0000000e+00   4.0000000e+00   2.0000000e+00   0.0000000e+00   0.0000000e+00   0.0000000e+00   0.0000000e+00   0.0000000e+00
   0.0000000e+00   0.0000000e+00   0.0000000e+00   0.0000000e+00   0.0000000e+00   0.0000000e+00   0.0000000e+00   0.0000000e+00   0.0000000e+00   0.0000000e+00   0.0000000e+00   0.0000000e+00   0.0000000e+00   0.0000000e+00   0.0000000e+00   0.0000000e+00   0.0000000e+00   0.0000000e+00   0.0000000e+00   0.0000000e+00   0.0000000e+00   0.0000000e+00   0.0000000e+00   0.0000000e+00   0.0000000e+00   0.0000000e+00   0.0000000e+00   0.0000000e+00   0.0000000e+00   0.0000000e+00   0.0000000e+00   2.0000000e+00   2.0000000e+00   0.0000000e+00   0.0000000e+00   0.0000000e+00   0.0000000e+00   0.0000000e+00   0.0000000e+00   0.0000000e+00   0.0000000e+00   0.0000000e+00   0.0000000e+00   0.0000000e+00   0.0000000e+00   0.0000000e+00   0.0000000e+00   0.0000000e+00   1.0000000e+00   0.0000000e+00   2.0000000e+00   0.0000000e+00   0.0000000e+00   0.0000000e+00   2.0000000e+00   0.0000000e+00   0.0000000e+00   2.0000000e+00   0.0000000e+00   2.0000000e+00   2.0000000e+00   0.0000000e+00   0.0000000e+00   0.0000000e+00   0.0000000e+00   0.0000000e+00   2.0000000e+00   0.0000000e+00   2.0000000e+00   0.0000000e+00   0.0000000e+00   0.0000000e+00   2.0000000e+00   0.0000000e+00   0.0000000e+00   0.0000000e+00   0.0000000e+00   0.0000000e+00   0.0000000e+00   0.0000000e+00   0.0000000e+00   1.0000000e+00   0.0000000e+00   0.0000000e+00   1.0000000e+00   3.0000000e+00   0.0000000e+00   2.0000000e+00   0.0000000e+00   0.0000000e+00   0.0000000e+00   0.0000000e+00   3.0000000e+00   2.0000000e+00   1.0000000e+00   0.0000000e+00   0.0000000e+00   0.0000000e+00   0.0000000e+00   2.0000000e+00   0.0000000e+00   4.0000000e+00   0.0000000e+00   1.0000000e+00   0.0000000e+00   2.0000000e+00   0.0000000e+00   0.0000000e+00   1.0000000e+00   0.0000000e+00   2.0000000e+00   2.0000000e+00   1.0000000e+00   0.0000000e+00   2.0000000e+00   2.0000000e+00   4.0000000e+00   1.0000000e+00   0.0000000e+00   0.0000000e+00   0.0000000e+00   1.0000000e+00   0.0000000e+00   4.0000000e+00   1.0000000e+00   1.0000000e+00   0.0000000e+00   2.0000000e+00   4.0000000e+00   3.0000000e+00   2.0000000e+00   1.0000000e+00   2.0000000e+00   0.0000000e+00   2.0000000e+00   1.0000000e+00   0.0000000e+00   2.0000000e+00   0.0000000e+00   2.0000000e+00   1.0000000e+00   2.0000000e+00   1.0000000e+00   0.0000000e+00   1.0000000e+00   3.0000000e+00   2.0000000e+00   3.0000000e+00   2.0000000e+00   0.0000000e+00   3.0000000e+00   1.0000000e+00   3.0000000e+00   0.0000000e+00   4.0000000e+00   4.0000000e+00   1.0000000e+00   3.0000000e+00   4.0000000e+00   3.0000000e+00   3.0000000e+00   1.0000000e+00   1.2000000e+01   5.0000000e+00   1.2000000e+01   0.0000000e+00
   0.0000000e+00   0.0000000e+00   0.0000000e+00   0.0000000e+00   0.0000000e+00   0.0000000e+00   0.0000000e+00   0.0000000e+00   0.0000000e+00   0.0000000e+00   0.0000000e+00   0.0000000e+00   0.0000000e+00   0.0000000e+00   0.0000000e+00   0.0000000e+00   0.0000000e+00   0.0000000e+00   0.0000000e+00   0.0000000e+00   0.0000000e+00   0.0000000e+00   0.0000000e+00   0.0000000e+00   0.0000000e+00   1.0000000e+00   0.0000000e+00   0.0000000e+00   0.0000000e+00   0.0000000e+00   0.0000000e+00   0.0000000e+00   0.0000000e+00   0.0000000e+00   0.0000000e+00   0.0000000e+00   0.0000000e+00   0.0000000e+00   0.0000000e+00   0.0000000e+00   0.0000000e+00   0.0000000e+00   0.0000000e+00   0.0000000e+00   0.0000000e+00   0.0000000e+00   0.0000000e+00   0.0000000e+00   1.0000000e+00   2.0000000e+00   0.0000000e+00   0.0000000e+00   0.0000000e+00   0.0000000e+00   0.0000000e+00   0.0000000e+00   0.0000000e+00   0.0000000e+00   0.0000000e+00   0.0000000e+00   0.0000000e+00   0.0000000e+00   0.0000000e+00   0.0000000e+00   0.0000000e+00   0.0000000e+00   0.0000000e+00   0.0000000e+00   0.0000000e+00   0.0000000e+00   0.0000000e+00   0.0000000e+00   0.0000000e+00   0.0000000e+00   0.0000000e+00   2.0000000e+00   0.0000000e+00   1.0000000e+00   0.0000000e+00   0.0000000e+00   0.0000000e+00   1.0000000e+00   1.0000000e+00   0.0000000e+00   1.0000000e+00   0.0000000e+00   0.0000000e+00   0.0000000e+00   0.0000000e+00   0.0000000e+00   1.0000000e+00   0.0000000e+00   0.0000000e+00   0.0000000e+00   1.0000000e+00   5.0000000e+00   2.0000000e+00   1.0000000e+00   6.0000000e+00   2.0000000e+00   8.0000000e+00   0.0000000e+00   0.0000000e+00   1.0000000e+00   1.5000000e+01   0.0000000e+00   0.0000000e+00   0.0000000e+00   0.0000000e+00   0.0000000e+00   4.0000000e+00   0.0000000e+00   0.0000000e+00   0.0000000e+00   0.0000000e+00   0.0000000e+00   0.0000000e+00   0.0000000e+00   1.0000000e+00   1.0000000e+00   2.0000000e+00   1.0000000e+00   2.0000000e+00   0.0000000e+00   0.0000000e+00   1.0000000e+00   1.0000000e+00   4.0000000e+00   5.0000000e+00   0.0000000e+00   0.0000000e+00   3.0000000e+00   0.0000000e+00   0.0000000e+00   0.0000000e+00   1.0000000e+00   2.0000000e+00   1.0000000e+00   0.0000000e+00   0.0000000e+00   0.0000000e+00   1.0000000e+00   2.0000000e+00   0.0000000e+00   1.0000000e+00   1.0000000e+00   0.0000000e+00   1.0000000e+00   0.0000000e+00   0.0000000e+00   1.0000000e+00   2.0000000e+00   2.0000000e+00   2.0000000e+00   0.0000000e+00   3.0000000e+00   1.0000000e+00   2.0000000e+00   2.0000000e+00   0.0000000e+00   2.0000000e+00   0.0000000e+00   1.7000000e+01   3.0000000e+00   2.0000000e+01   0.0000000e+00
   0.0000000e+00   0.0000000e+00   0.0000000e+00   0.0000000e+00   0.0000000e+00   0.0000000e+00   0.0000000e+00   0.0000000e+00   0.0000000e+00   0.0000000e+00   0.0000000e+00   0.0000000e+00   0.0000000e+00   0.0000000e+00   0.0000000e+00   0.0000000e+00   0.0000000e+00   0.0000000e+00   0.0000000e+00   0.0000000e+00   0.0000000e+00   0.0000000e+00   0.0000000e+00   0.0000000e+00   0.0000000e+00   0.0000000e+00   0.0000000e+00   0.0000000e+00   0.0000000e+00   0.0000000e+00   0.0000000e+00   0.0000000e+00   0.0000000e+00   0.0000000e+00   0.0000000e+00   0.0000000e+00   2.0000000e+00   0.0000000e+00   0.0000000e+00   0.0000000e+00   0.0000000e+00   0.0000000e+00   0.0000000e+00   0.0000000e+00   0.0000000e+00   0.0000000e+00   0.0000000e+00   0.0000000e+00   1.0000000e+00   0.0000000e+00   0.0000000e+00   0.0000000e+00   0.0000000e+00   0.0000000e+00   0.0000000e+00   0.0000000e+00   0.0000000e+00   0.0000000e+00   0.0000000e+00   0.0000000e+00   0.0000000e+00   4.0000000e+00   0.0000000e+00   0.0000000e+00   0.0000000e+00   0.0000000e+00   0.0000000e+00   0.0000000e+00   0.0000000e+00   0.0000000e+00   0.0000000e+00   0.0000000e+00   0.0000000e+00   0.0000000e+00   3.0000000e+00   1.0000000e+00   4.0000000e+00   4.0000000e+00   4.0000000e+00   3.0000000e+00   0.0000000e+00   1.0000000e+00   4.0000000e+00   0.0000000e+00   3.0000000e+00   3.0000000e+00   1.0000000e+00   0.0000000e+00   0.0000000e+00   1.0000000e+00   1.0000000e+00   0.0000000e+00   0.0000000e+00   0.0000000e+00   0.0000000e+00   1.0000000e+01   0.0000000e+00   1.0000000e+00   8.0000000e+00   4.0000000e+00   0.0000000e+00   0.0000000e+00   1.0000000e+00   1.0000000e+00   1.2000000e+01   2.0000000e+00   1.0000000e+00   0.0000000e+00   0.0000000e+00   2.0000000e+00   3.0000000e+00   0.0000000e+00   0.0000000e+00   0.0000000e+00   0.0000000e+00   0.0000000e+00   2.0000000e+00   2.0000000e+00   4.0000000e+00   1.0000000e+00   5.0000000e+00   3.0000000e+00   0.0000000e+00   0.0000000e+00   0.0000000e+00   0.0000000e+00   1.0000000e+00   6.0000000e+00   6.0000000e+00   0.0000000e+00   0.0000000e+00   0.0000000e+00   1.0000000e+00   1.0000000e+00   0.0000000e+00   1.0000000e+00   5.0000000e+00   3.0000000e+00   0.0000000e+00   0.0000000e+00   0.0000000e+00   4.0000000e+00   2.0000000e+00   0.0000000e+00   1.0000000e+00   0.0000000e+00   3.0000000e+00   3.0000000e+00   0.0000000e+00   4.0000000e+00   1.0000000e+00   0.0000000e+00   4.0000000e+00   2.0000000e+00   3.0000000e+00   7.0000000e+00   0.0000000e+00   5.0000000e+00   1.0000000e+00   0.0000000e+00   5.0000000e+00   0.0000000e+00   1.8000000e+01   2.0000000e+00   2.4000000e+01   0.0000000e+00
   0.0000000e+00   0.0000000e+00   0.0000000e+00   0.0000000e+00   0.0000000e+00   0.0000000e+00   0.0000000e+00   0.0000000e+00   0.0000000e+00   0.0000000e+00   0.0000000e+00   0.0000000e+00   0.0000000e+00   0.0000000e+00   0.0000000e+00   0.0000000e+00   0.0000000e+00   0.0000000e+00   0.0000000e+00   0.0000000e+00   0.0000000e+00   0.0000000e+00   0.0000000e+00   0.0000000e+00   0.0000000e+00   0.0000000e+00   0.0000000e+00   0.0000000e+00   0.0000000e+00   0.0000000e+00   0.0000000e+00   0.0000000e+00   0.0000000e+00   0.0000000e+00   0.0000000e+00   0.0000000e+00   0.0000000e+00   0.0000000e+00   0.0000000e+00   0.0000000e+00   0.0000000e+00   0.0000000e+00   0.0000000e+00   0.0000000e+00   0.0000000e+00   0.0000000e+00   0.0000000e+00   0.0000000e+00   1.0000000e+00   0.0000000e+00   0.0000000e+00   0.0000000e+00   0.0000000e+00   0.0000000e+00   0.0000000e+00   0.0000000e+00   0.0000000e+00   0.0000000e+00   0.0000000e+00   0.0000000e+00   0.0000000e+00   0.0000000e+00   0.0000000e+00   0.0000000e+00   0.0000000e+00   0.0000000e+00   0.0000000e+00   0.0000000e+00   0.0000000e+00   0.0000000e+00   0.0000000e+00   2.0000000e+00   0.0000000e+00   0.0000000e+00   1.0000000e+00   0.0000000e+00   0.0000000e+00   0.0000000e+00   0.0000000e+00   0.0000000e+00   0.0000000e+00   1.0000000e+00   0.0000000e+00   0.0000000e+00   1.0000000e+00   3.0000000e+00   0.0000000e+00   0.0000000e+00   0.0000000e+00   0.0000000e+00   1.0000000e+00   0.0000000e+00   2.0000000e+00   0.0000000e+00   0.0000000e+00   5.0000000e+00   0.0000000e+00   1.0000000e+00   0.0000000e+00   3.0000000e+00   0.0000000e+00   0.0000000e+00   0.0000000e+00   1.0000000e+00   6.0000000e+00   0.0000000e+00   0.0000000e+00   0.0000000e+00   0.0000000e+00   0.0000000e+00   2.0000000e+00   0.0000000e+00   2.0000000e+00   0.0000000e+00   0.0000000e+00   0.0000000e+00   0.0000000e+00   1.0000000e+00   0.0000000e+00   0.0000000e+00   1.0000000e+00   1.0000000e+00   0.0000000e+00   0.0000000e+00   1.0000000e+00   2.0000000e+00   2.0000000e+00   5.0000000e+00   6.0000000e+00   0.0000000e+00   0.0000000e+00   0.0000000e+00   0.0000000e+00   0.0000000e+00   0.0000000e+00   0.0000000e+00   1.0000000e+00   2.0000000e+00   0.0000000e+00   0.0000000e+00   0.0000000e+00   0.0000000e+00   3.0000000e+00   4.0000000e+00   1.0000000e+00   1.0000000e+00   2.0000000e+00   1.0000000e+00   1.0000000e+00   4.0000000e+00   1.0000000e+00   3.0000000e+00   3.0000000e+00   1.0000000e+00   2.0000000e+00   0.0000000e+00   2.0000000e+00   1.0000000e+00   2.0000000e+00   2.0000000e+00   1.0000000e+00   1.0000000e+00   1.8000000e+01   3.0000000e+00   2.1000000e+01   0.0000000e+00
   0.0000000e+00   0.0000000e+00   0.0000000e+00   0.0000000e+00   0.0000000e+00   0.0000000e+00   0.0000000e+00   0.0000000e+00   0.0000000e+00   0.0000000e+00   0.0000000e+00   0.0000000e+00   0.0000000e+00   0.0000000e+00   0.0000000e+00   0.0000000e+00   0.0000000e+00   0.0000000e+00   0.0000000e+00   0.0000000e+00   0.0000000e+00   0.0000000e+00   0.0000000e+00   0.0000000e+00   1.0000000e+00   0.0000000e+00   0.0000000e+00   0.0000000e+00   0.0000000e+00   0.0000000e+00   0.0000000e+00   0.0000000e+00   0.0000000e+00   0.0000000e+00   0.0000000e+00   0.0000000e+00   0.0000000e+00   1.0000000e+00   0.0000000e+00   0.0000000e+00   0.0000000e+00   0.0000000e+00   0.0000000e+00   0.0000000e+00   0.0000000e+00   0.0000000e+00   0.0000000e+00   0.0000000e+00   0.0000000e+00   0.0000000e+00   0.0000000e+00   0.0000000e+00   0.0000000e+00   0.0000000e+00   0.0000000e+00   0.0000000e+00   2.0000000e+00   0.0000000e+00   0.0000000e+00   0.0000000e+00   0.0000000e+00   4.0000000e+00   0.0000000e+00   0.0000000e+00   2.0000000e+00   0.0000000e+00   0.0000000e+00   0.0000000e+00   0.0000000e+00   0.0000000e+00   0.0000000e+00   5.0000000e+00   0.0000000e+00   0.0000000e+00   2.0000000e+00   0.0000000e+00   4.0000000e+00   0.0000000e+00   2.0000000e+00   4.0000000e+00   0.0000000e+00   0.0000000e+00   0.0000000e+00   1.0000000e+00   2.0000000e+00   4.0000000e+00   0.0000000e+00   0.0000000e+00   2.0000000e+00   0.0000000e+00   0.0000000e+00   1.0000000e+00   2.0000000e+00   0.0000000e+00   1.0000000e+00   0.0000000e+00   2.0000000e+00   6.0000000e+00   0.0000000e+00   4.0000000e+00   0.0000000e+00   0.0000000e+00   0.0000000e+00   0.0000000e+00   1.2000000e+01   1.0000000e+00   0.0000000e+00   0.0000000e+00   1.0000000e+00   1.0000000e+00   4.0000000e+00   0.0000000e+00   4.0000000e+00   0.0000000e+00   0.0000000e+00   0.0000000e+00   1.0000000e+00   1.0000000e+00   0.0000000e+00   1.0000000e+00   4.0000000e+00   2.0000000e+00   0.0000000e+00   0.0000000e+00   1.0000000e+00   2.0000000e+00   1.0000000e+00   5.0000000e+00   4.0000000e+00   0.0000000e+00   0.0000000e+00   1.0000000e+00   2.0000000e+00   0.0000000e+00   2.0000000e+00   0.0000000e+00   6.0000000e+00   4.0000000e+00   0.0000000e+00   2.0000000e+00   0.0000000e+00   4.0000000e+00   2.0000000e+00   4.0000000e+00   1.0000000e+00   3.0000000e+00   2.0000000e+00   2.0000000e+00   1.0000000e+00   2.0000000e+00   1.0000000e+00   5.0000000e+00   5.0000000e+00   1.0000000e+00   0.0000000e+00   4.0000000e+00   4.0000000e+00   3.0000000e+00   4.0000000e+00   2.0000000e+00   5.0000000e+00   1.0000000e+00   2.6000000e+01   5.0000000e+00   2.6000000e+01   0.0000000e+00
   0.0000000e+00   0.0000000e+00   0.0000000e+00   0.0000000e+00   0.0000000e+00   0.0000000e+00   0.0000000e+00   0.0000000e+00   0.0000000e+00   0.0000000e+00   0.0000000e+00   0.0000000e+00   0.0000000e+00   0.0000000e+00   0.0000000e+00   0.0000000e+00   0.0000000e+00   0.0000000e+00   7.0000000e+00   0.0000000e+00   0.0000000e+00   0.0000000e+00   0.0000000e+00   0.0000000e+00   0.0000000e+00   0.0000000e+00   0.0000000e+00   0.0000000e+00   0.0000000e+00   0.0000000e+00   0.0000000e+00   0.0000000e+00   0.0000000e+00   0.0000000e+00   0.0000000e+00   0.0000000e+00   0.0000000e+00   0.0000000e+00   0.0000000e+00   0.0000000e+00   0.0000000e+00   0.0000000e+00   0.0000000e+00   0.0000000e+00   0.0000000e+00   0.0000000e+00   0.0000000e+00   0.0000000e+00   1.0000000e+00   1.0000000e+00   0.0000000e+00   0.0000000e+00   0.0000000e+00   0.0000000e+00   0.0000000e+00   0.0000000e+00   1.0000000e+00   0.0000000e+00   0.0000000e+00   0.0000000e+00   0.0000000e+00   0.0000000e+00   0.0000000e+00   0.0000000e+00   0.0000000e+00   0.0000000e+00   0.0000000e+00   0.0000000e+00   0.0000000e+00   0.0000000e+00   0.0000000e+00   0.0000000e+00   0.0000000e+00   2.0000000e+00   0.0000000e+00   1.0000000e+00   0.0000000e+00   0.0000000e+00   0.0000000e+00   0.0000000e+00   0.0000000e+00   1.0000000e+00   0.0000000e+00   0.0000000e+00   1.0000000e+00   3.0000000e+00   0.0000000e+00   0.0000000e+00   0.0000000e+00   0.0000000e+00   0.0000000e+00   0.0000000e+00   1.0000000e+00   0.0000000e+00   0.0000000e+00   0.0000000e+00   0.0000000e+00   0.0000000e+00   2.0000000e+00   1.0000000e+00   0.0000000e+00   0.0000000e+00   0.0000000e+00   1.0000000e+00   1.1000000e+01   0.0000000e+00   0.0000000e+00   0.0000000e+00   1.0000000e+00   0.0000000e+00   1.0000000e+00   0.0000000e+00   1.0000000e+00   0.0000000e+00   1.0000000e+00   1.0000000e+00   0.0000000e+00   0.0000000e+00   0.0000000e+00   0.0000000e+00   0.0000000e+00   1.0000000e+00   0.0000000e+00   0.0000000e+00   1.0000000e+00   0.0000000e+00   0.0000000e+00   0.0000000e+00   0.0000000e+00   0.0000000e+00   0.0000000e+00   0.0000000e+00   0.0000000e+00   0.0000000e+00   0.0000000e+00   0.0000000e+00   1.0000000e+00   1.0000000e+00   0.0000000e+00   0.0000000e+00   0.0000000e+00   0.0000000e+00   0.0000000e+00   3.0000000e+00   1.0000000e+00   0.0000000e+00   1.0000000e+00   1.0000000e+00   1.0000000e+00   0.0000000e+00   1.0000000e+00   1.0000000e+00   2.0000000e+00   0.0000000e+00   2.0000000e+00   0.0000000e+00   1.0000000e+00   1.0000000e+00   0.0000000e+00   2.0000000e+00   1.0000000e+00   1.0000000e+00   1.2000000e+01   1.0000000e+00   1.5000000e+01   0.0000000e+00
   0.0000000e+00   0.0000000e+00   0.0000000e+00   0.0000000e+00   0.0000000e+00   0.0000000e+00   0.0000000e+00   0.0000000e+00   0.0000000e+00   0.0000000e+00   0.0000000e+00   0.0000000e+00   0.0000000e+00   0.0000000e+00   0.0000000e+00   0.0000000e+00   0.0000000e+00   0.0000000e+00   0.0000000e+00   0.0000000e+00   0.0000000e+00   0.0000000e+00   0.0000000e+00   0.0000000e+00   0.0000000e+00   0.0000000e+00   0.0000000e+00   0.0000000e+00   0.0000000e+00   0.0000000e+00   0.0000000e+00   0.0000000e+00   0.0000000e+00   0.0000000e+00   0.0000000e+00   0.0000000e+00   0.0000000e+00   0.0000000e+00   0.0000000e+00   0.0000000e+00   0.0000000e+00   0.0000000e+00   0.0000000e+00   0.0000000e+00   0.0000000e+00   0.0000000e+00   0.0000000e+00   0.0000000e+00   1.0000000e+00   0.0000000e+00   0.0000000e+00   0.0000000e+00   0.0000000e+00   0.0000000e+00   0.0000000e+00   0.0000000e+00   0.0000000e+00   0.0000000e+00   0.0000000e+00   0.0000000e+00   0.0000000e+00   0.0000000e+00   0.0000000e+00   0.0000000e+00   1.0000000e+00   1.0000000e+00   0.0000000e+00   0.0000000e+00   0.0000000e+00   0.0000000e+00   0.0000000e+00   0.0000000e+00   0.0000000e+00   2.0000000e+00   0.0000000e+00   0.0000000e+00   0.0000000e+00   0.0000000e+00   0.0000000e+00   0.0000000e+00   0.0000000e+00   1.0000000e+00   0.0000000e+00   0.0000000e+00   1.0000000e+00   3.0000000e+00   0.0000000e+00   0.0000000e+00   0.0000000e+00   0.0000000e+00   0.0000000e+00   0.0000000e+00   1.0000000e+00   0.0000000e+00   1.0000000e+00   0.0000000e+00   0.0000000e+00   1.0000000e+00   0.0000000e+00   1.0000000e+00   0.0000000e+00   0.0000000e+00   0.0000000e+00   1.0000000e+00   0.0000000e+00   0.0000000e+00   0.0000000e+00   1.0000000e+00   1.0000000e+00   0.0000000e+00   1.0000000e+00   1.0000000e+00   0.0000000e+00   0.0000000e+00   1.0000000e+00   1.0000000e+00   0.0000000e+00   0.0000000e+00   0.0000000e+00   0.0000000e+00   1.0000000e+00   1.0000000e+00   0.0000000e+00   0.0000000e+00   1.0000000e+00   1.0000000e+00   0.0000000e+00   0.0000000e+00   0.0000000e+00   0.0000000e+00   0.0000000e+00   1.0000000e+00   0.0000000e+00   0.0000000e+00   0.0000000e+00   0.0000000e+00   1.0000000e+00   1.0000000e+00   0.0000000e+00   0.0000000e+00   1.0000000e+00   1.0000000e+00   0.0000000e+00   0.0000000e+00   1.0000000e+00   0.0000000e+00   1.0000000e+00   1.0000000e+00   2.0000000e+00   0.0000000e+00   1.0000000e+00   1.0000000e+00   2.0000000e+00   0.0000000e+00   2.0000000e+00   1.0000000e+00   1.0000000e+00   1.0000000e+00   0.0000000e+00   3.0000000e+00   2.0000000e+00   1.0000000e+00   1.2000000e+01   1.0000000e+00   1.2000000e+01   0.0000000e+00
   0.0000000e+00   0.0000000e+00   0.0000000e+00   0.0000000e+00   0.0000000e+00   0.0000000e+00   0.0000000e+00   0.0000000e+00   0.0000000e+00   0.0000000e+00   0.0000000e+00   0.0000000e+00   0.0000000e+00   0.0000000e+00   0.0000000e+00   0.0000000e+00   0.0000000e+00   0.0000000e+00   0.0000000e+00   0.0000000e+00   0.0000000e+00   0.0000000e+00   0.0000000e+00   0.0000000e+00   0.0000000e+00   0.0000000e+00   0.0000000e+00   0.0000000e+00   0.0000000e+00   0.0000000e+00   0.0000000e+00   0.0000000e+00   0.0000000e+00   0.0000000e+00   0.0000000e+00   0.0000000e+00   0.0000000e+00   0.0000000e+00   0.0000000e+00   0.0000000e+00   0.0000000e+00   0.0000000e+00   0.0000000e+00   0.0000000e+00   0.0000000e+00   0.0000000e+00   0.0000000e+00   0.0000000e+00   0.0000000e+00   1.0000000e+00   0.0000000e+00   0.0000000e+00   0.0000000e+00   0.0000000e+00   0.0000000e+00   0.0000000e+00   1.0000000e+00   0.0000000e+00   0.0000000e+00   0.0000000e+00   0.0000000e+00   0.0000000e+00   0.0000000e+00   0.0000000e+00   0.0000000e+00   1.0000000e+00   0.0000000e+00   0.0000000e+00   0.0000000e+00   0.0000000e+00   0.0000000e+00   0.0000000e+00   0.0000000e+00   2.0000000e+00   0.0000000e+00   1.0000000e+00   0.0000000e+00   0.0000000e+00   0.0000000e+00   0.0000000e+00   0.0000000e+00   0.0000000e+00   0.0000000e+00   0.0000000e+00   0.0000000e+00   0.0000000e+00   0.0000000e+00   0.0000000e+00   2.0000000e+00   0.0000000e+00   1.0000000e+00   0.0000000e+00   0.0000000e+00   0.0000000e+00   0.0000000e+00   0.0000000e+00   0.0000000e+00   1.0000000e+00   2.0000000e+00   0.0000000e+00   0.0000000e+00   0.0000000e+00   0.0000000e+00   0.0000000e+00   1.0000000e+01   0.0000000e+00   0.0000000e+00   2.0000000e+00   0.0000000e+00   0.0000000e+00   0.0000000e+00   1.0000000e+00   2.0000000e+00   1.0000000e+00   2.0000000e+00   2.0000000e+00   0.0000000e+00   2.0000000e+00   0.0000000e+00   0.0000000e+00   0.0000000e+00   0.0000000e+00   0.0000000e+00   0.0000000e+00   1.0000000e+00   0.0000000e+00   0.0000000e+00   0.0000000e+00   2.0000000e+00   0.0000000e+00   0.0000000e+00   0.0000000e+00   0.0000000e+00   0.0000000e+00   0.0000000e+00   0.0000000e+00   1.0000000e+00   0.0000000e+00   1.0000000e+00   0.0000000e+00   2.0000000e+00   0.0000000e+00   1.0000000e+00   3.0000000e+00   1.0000000e+00   0.0000000e+00   3.0000000e+00   0.0000000e+00   3.0000000e+00   0.0000000e+00   0.0000000e+00   3.0000000e+00   0.0000000e+00   0.0000000e+00   4.0000000e+00   0.0000000e+00   2.0000000e+00   0.0000000e+00   1.0000000e+00   4.0000000e+00   0.0000000e+00   1.0000000e+00   1.4000000e+01   2.0000000e+00   1.4000000e+01   0.0000000e+00
   0.0000000e+00   0.0000000e+00   0.0000000e+00   0.0000000e+00   0.0000000e+00   0.0000000e+00   0.0000000e+00   0.0000000e+00   0.0000000e+00   0.0000000e+00   0.0000000e+00   0.0000000e+00   0.0000000e+00   0.0000000e+00   0.0000000e+00   0.0000000e+00   0.0000000e+00   0.0000000e+00   0.0000000e+00   0.0000000e+00   0.0000000e+00   0.0000000e+00   0.0000000e+00   0.0000000e+00   0.0000000e+00   0.0000000e+00   0.0000000e+00   0.0000000e+00   0.0000000e+00   0.0000000e+00   0.0000000e+00   0.0000000e+00   0.0000000e+00   0.0000000e+00   0.0000000e+00   0.0000000e+00   1.0000000e+00   0.0000000e+00   0.0000000e+00   0.0000000e+00   0.0000000e+00   1.0000000e+00   0.0000000e+00   0.0000000e+00   1.0000000e+00   0.0000000e+00   0.0000000e+00   0.0000000e+00   1.0000000e+00   0.0000000e+00   0.0000000e+00   0.0000000e+00   0.0000000e+00   0.0000000e+00   0.0000000e+00   0.0000000e+00   0.0000000e+00   0.0000000e+00   0.0000000e+00   0.0000000e+00   0.0000000e+00   4.0000000e+00   0.0000000e+00   0.0000000e+00   0.0000000e+00   0.0000000e+00   0.0000000e+00   0.0000000e+00   0.0000000e+00   0.0000000e+00   0.0000000e+00   0.0000000e+00   0.0000000e+00   0.0000000e+00   2.0000000e+00   1.0000000e+00   2.0000000e+00   2.0000000e+00   2.0000000e+00   2.0000000e+00   0.0000000e+00   1.0000000e+00   2.0000000e+00   0.0000000e+00   2.0000000e+00   3.0000000e+00   1.0000000e+00   0.0000000e+00   0.0000000e+00   1.0000000e+00   1.0000000e+00   0.0000000e+00   0.0000000e+00   0.0000000e+00   0.0000000e+00   5.0000000e+00   0.0000000e+00   1.0000000e+00   6.0000000e+00   3.0000000e+00   0.0000000e+00   0.0000000e+00   0.0000000e+00   1.0000000e+00   6.0000000e+00   1.0000000e+00   1.0000000e+00   0.0000000e+00   0.0000000e+00   1.0000000e+00   2.0000000e+00   0.0000000e+00   0.0000000e+00   0.0000000e+00   0.0000000e+00   0.0000000e+00   1.0000000e+00   1.0000000e+00   2.0000000e+00   1.0000000e+00   3.0000000e+00   2.0000000e+00   0.0000000e+00   0.0000000e+00   0.0000000e+00   0.0000000e+00   0.0000000e+00   5.0000000e+00   5.0000000e+00   0.0000000e+00   0.0000000e+00   1.0000000e+00   1.0000000e+00   1.0000000e+00   0.0000000e+00   1.0000000e+00   3.0000000e+00   2.0000000e+00   0.0000000e+00   0.0000000e+00   0.0000000e+00   2.0000000e+00   1.0000000e+00   0.0000000e+00   1.0000000e+00   0.0000000e+00   2.0000000e+00   2.0000000e+00   0.0000000e+00   2.0000000e+00   1.0000000e+00   1.0000000e+00   3.0000000e+00   2.0000000e+00   3.0000000e+00   4.0000000e+00   0.0000000e+00   3.0000000e+00   1.0000000e+00   0.0000000e+00   3.0000000e+00   1.0000000e+00   1.8000000e+01   2.0000000e+00   2.1000000e+01   0.0000000e+00
   0.0000000e+00   0.0000000e+00   0.0000000e+00   0.0000000e+00   0.0000000e+00   0.0000000e+00   0.0000000e+00   0.0000000e+00   0.0000000e+00   0.0000000e+00   0.0000000e+00   0.0000000e+00   0.0000000e+00   0.0000000e+00   0.0000000e+00   0.0000000e+00   0.0000000e+00   0.0000000e+00   0.0000000e+00   0.0000000e+00   0.0000000e+00   0.0000000e+00   0.0000000e+00   0.0000000e+00   0.0000000e+00   0.0000000e+00   0.0000000e+00   0.0000000e+00   0.0000000e+00   0.0000000e+00   0.0000000e+00   0.0000000e+00   0.0000000e+00   0.0000000e+00   0.0000000e+00   0.0000000e+00   1.0000000e+00   1.0000000e+00   0.0000000e+00   0.0000000e+00   0.0000000e+00   0.0000000e+00   0.0000000e+00   0.0000000e+00   0.0000000e+00   0.0000000e+00   0.0000000e+00   0.0000000e+00   0.0000000e+00   0.0000000e+00   0.0000000e+00   0.0000000e+00   0.0000000e+00   2.0000000e+00   0.0000000e+00   0.0000000e+00   0.0000000e+00   0.0000000e+00   0.0000000e+00   0.0000000e+00   0.0000000e+00   0.0000000e+00   0.0000000e+00   0.0000000e+00   2.0000000e+00   0.0000000e+00   0.0000000e+00   0.0000000e+00   0.0000000e+00   0.0000000e+00   0.0000000e+00   2.0000000e+00   0.0000000e+00   0.0000000e+00   3.0000000e+00   0.0000000e+00   4.0000000e+00   0.0000000e+00   4.0000000e+00   4.0000000e+00   0.0000000e+00   1.0000000e+00   2.0000000e+00   0.0000000e+00   3.0000000e+00   0.0000000e+00   0.0000000e+00   0.0000000e+00   2.0000000e+00   1.0000000e+00   0.0000000e+00   1.0000000e+00   2.0000000e+00   0.0000000e+00   2.0000000e+00   5.0000000e+00   3.0000000e+00   2.0000000e+00   0.0000000e+00   1.0000000e+00   0.0000000e+00   0.0000000e+00   0.0000000e+00   1.0000000e+00   6.0000000e+00   1.0000000e+00   0.0000000e+00   0.0000000e+00   1.0000000e+00   2.0000000e+00   0.0000000e+00   0.0000000e+00   0.0000000e+00   0.0000000e+00   0.0000000e+00   0.0000000e+00   2.0000000e+00   0.0000000e+00   0.0000000e+00   1.0000000e+00   4.0000000e+00   3.0000000e+00   0.0000000e+00   0.0000000e+00   1.0000000e+00   0.0000000e+00   1.0000000e+00   0.0000000e+00   0.0000000e+00   0.0000000e+00   1.0000000e+00   2.0000000e+00   0.0000000e+00   0.0000000e+00   1.0000000e+00   1.0000000e+00   4.0000000e+00   1.0000000e+00   2.0000000e+00   1.0000000e+00   0.0000000e+00   3.0000000e+00   2.0000000e+00   3.0000000e+00   0.0000000e+00   2.0000000e+00   0.0000000e+00   3.0000000e+00   1.0000000e+00   4.0000000e+00   0.0000000e+00   1.0000000e+00   2.0000000e+00   2.0000000e+00   2.0000000e+00   4.0000000e+00   2.0000000e+00   3.0000000e+00   3.0000000e+00   2.0000000e+00   4.0000000e+00   1.0000000e+00   6.0000000e+00   4.0000000e+00   9.0000000e+00   0.0000000e+00
   0.0000000e+00   0.0000000e+00   0.0000000e+00   0.0000000e+00   0.0000000e+00   0.0000000e+00   0.0000000e+00   0.0000000e+00   0.0000000e+00   0.0000000e+00   0.0000000e+00   0.0000000e+00   0.0000000e+00   0.0000000e+00   0.0000000e+00   0.0000000e+00   0.0000000e+00   0.0000000e+00   0.0000000e+00   0.0000000e+00   0.0000000e+00   0.0000000e+00   0.0000000e+00   0.0000000e+00   0.0000000e+00   0.0000000e+00   0.0000000e+00   0.0000000e+00   0.0000000e+00   0.0000000e+00   0.0000000e+00   1.0000000e+00   1.0000000e+00   0.0000000e+00   0.0000000e+00   0.0000000e+00   0.0000000e+00   0.0000000e+00   0.0000000e+00   0.0000000e+00   0.0000000e+00   0.0000000e+00   0.0000000e+00   0.0000000e+00   0.0000000e+00   0.0000000e+00   0.0000000e+00   0.0000000e+00   1.0000000e+00   0.0000000e+00   1.0000000e+00   0.0000000e+00   0.0000000e+00   0.0000000e+00   1.0000000e+00   0.0000000e+00   0.0000000e+00   1.0000000e+00   0.0000000e+00   1.0000000e+00   1.0000000e+00   0.0000000e+00   0.0000000e+00   0.0000000e+00   1.0000000e+00   0.0000000e+00   1.0000000e+00   0.0000000e+00   1.0000000e+00   0.0000000e+00   0.0000000e+00   0.0000000e+00   1.0000000e+00   0.0000000e+00   1.0000000e+00   0.0000000e+00   0.0000000e+00   0.0000000e+00   0.0000000e+00   2.0000000e+00   0.0000000e+00   1.0000000e+00   0.0000000e+00   0.0000000e+00   1.0000000e+00   3.0000000e+00   0.0000000e+00   1.0000000e+00   0.0000000e+00   0.0000000e+00   1.0000000e+00   0.0000000e+00   1.0000000e+00   1.0000000e+00   0.0000000e+00   0.0000000e+00   0.0000000e+00   2.0000000e+00   0.0000000e+00   3.0000000e+00   0.0000000e+00   2.0000000e+00   0.0000000e+00   1.0000000e+00   0.0000000e+00   1.0000000e+00   0.0000000e+00   1.0000000e+00   0.0000000e+00   0.0000000e+00   3.0000000e+00   1.0000000e+00   0.0000000e+00   0.0000000e+00   0.0000000e+00   0.0000000e+00   2.0000000e+00   2.0000000e+00   0.0000000e+00   1.0000000e+00   2.0000000e+00   1.0000000e+00   0.0000000e+00   2.0000000e+00   1.0000000e+00   0.0000000e+00   0.0000000e+00   5.0000000e+00   6.0000000e+00   1.0000000e+00   1.0000000e+00   0.0000000e+00   1.0000000e+00   0.0000000e+00   1.0000000e+00   1.0000000e+00   2.0000000e+00   2.0000000e+00   0.0000000e+00   0.0000000e+00   0.0000000e+00   2.0000000e+00   0.0000000e+00   0.0000000e+00   1.0000000e+00   1.0000000e+00   3.0000000e+00   2.0000000e+00   1.0000000e+00   0.0000000e+00   2.0000000e+00   1.0000000e+00   3.0000000e+00   1.0000000e+00   2.0000000e+00   4.0000000e+00   0.0000000e+00   2.0000000e+00   2.0000000e+00   2.0000000e+00   3.0000000e+00   1.0000000e+00   1.8000000e+01   3.0000000e+00   1.8000000e+01   0.0000000e+00
   0.0000000e+00   0.0000000e+00   0.0000000e+00   0.0000000e+00   0.0000000e+00   0.0000000e+00   0.0000000e+00   0.0000000e+00   0.0000000e+00   0.0000000e+00   0.0000000e+00   0.0000000e+00   0.0000000e+00   0.0000000e+00   0.0000000e+00   0.0000000e+00   2.0000000e+00   0.0000000e+00   0.0000000e+00   0.0000000e+00   0.0000000e+00   3.0000000e+00   1.0000000e+00   0.0000000e+00   0.0000000e+00   0.0000000e+00   0.0000000e+00   0.0000000e+00   0.0000000e+00   0.0000000e+00   0.0000000e+00   0.0000000e+00   0.0000000e+00   0.0000000e+00   0.0000000e+00   0.0000000e+00   0.0000000e+00   0.0000000e+00   0.0000000e+00   0.0000000e+00   0.0000000e+00   3.0000000e+00   0.0000000e+00   0.0000000e+00   0.0000000e+00   0.0000000e+00   0.0000000e+00   0.0000000e+00   0.0000000e+00   0.0000000e+00   0.0000000e+00   0.0000000e+00   0.0000000e+00   0.0000000e+00   0.0000000e+00   0.0000000e+00   1.0000000e+00   0.0000000e+00   0.0000000e+00   0.0000000e+00   0.0000000e+00   0.0000000e+00   0.0000000e+00   0.0000000e+00   0.0000000e+00   1.0000000e+00   0.0000000e+00   0.0000000e+00   0.0000000e+00   0.0000000e+00   0.0000000e+00   0.0000000e+00   0.0000000e+00   0.0000000e+00   0.0000000e+00   0.0000000e+00   0.0000000e+00   0.0000000e+00   0.0000000e+00   0.0000000e+00   0.0000000e+00   0.0000000e+00   0.0000000e+00   0.0000000e+00   0.0000000e+00   0.0000000e+00   1.0000000e+00   0.0000000e+00   0.0000000e+00   0.0000000e+00   0.0000000e+00   0.0000000e+00   0.0000000e+00   0.0000000e+00   0.0000000e+00   0.0000000e+00   1.0000000e+00   2.0000000e+00   0.0000000e+00   0.0000000e+00   0.0000000e+00   0.0000000e+00   1.0000000e+00   0.0000000e+00   6.0000000e+00   2.0000000e+00   2.0000000e+00   0.0000000e+00   0.0000000e+00   2.0000000e+00   0.0000000e+00   2.0000000e+00   0.0000000e+00   0.0000000e+00   0.0000000e+00   0.0000000e+00   2.0000000e+00   0.0000000e+00   0.0000000e+00   1.0000000e+00   1.0000000e+00   0.0000000e+00   2.0000000e+00   0.0000000e+00   1.0000000e+00   0.0000000e+00   0.0000000e+00   0.0000000e+00   0.0000000e+00   0.0000000e+00   0.0000000e+00   0.0000000e+00   0.0000000e+00   4.0000000e+00   1.0000000e+00   0.0000000e+00   2.0000000e+00   0.0000000e+00   0.0000000e+00   0.0000000e+00   0.0000000e+00   0.0000000e+00   1.0000000e+00   2.0000000e+00   1.0000000e+00   0.0000000e+00   1.0000000e+00   0.0000000e+00   0.0000000e+00   0.0000000e+00   1.0000000e+00   1.0000000e+00   0.0000000e+00   1.0000000e+00   0.0000000e+00   2.0000000e+00   1.0000000e+00   1.0000000e+00   1.0000000e+00   0.0000000e+00   1.0000000e+00   1.0000000e+00   1.0000000e+01   2.0000000e+00   1.3000000e+01   0.0000000e+00
   0.0000000e+00   0.0000000e+00   0.0000000e+00   0.0000000e+00   0.0000000e+00   0.0000000e+00   0.0000000e+00   0.0000000e+00   0.0000000e+00   0.0000000e+00   0.0000000e+00   0.0000000e+00   0.0000000e+00   0.0000000e+00   0.0000000e+00   0.0000000e+00   0.0000000e+00   0.0000000e+00   0.0000000e+00   0.0000000e+00   0.0000000e+00   0.0000000e+00   0.0000000e+00   0.0000000e+00   0.0000000e+00   0.0000000e+00   0.0000000e+00   0.0000000e+00   0.0000000e+00   0.0000000e+00   0.0000000e+00   0.0000000e+00   0.0000000e+00   0.0000000e+00   0.0000000e+00   0.0000000e+00   0.0000000e+00   0.0000000e+00   0.0000000e+00   0.0000000e+00   0.0000000e+00   0.0000000e+00   0.0000000e+00   0.0000000e+00   1.0000000e+00   0.0000000e+00   0.0000000e+00   0.0000000e+00   1.0000000e+00   0.0000000e+00   0.0000000e+00   2.0000000e+00   2.0000000e+00   2.0000000e+00   0.0000000e+00   0.0000000e+00   0.0000000e+00   0.0000000e+00   0.0000000e+00   0.0000000e+00   0.0000000e+00   0.0000000e+00   0.0000000e+00   0.0000000e+00   0.0000000e+00   0.0000000e+00   0.0000000e+00   0.0000000e+00   1.0000000e+00   0.0000000e+00   0.0000000e+00   2.0000000e+00   0.0000000e+00   0.0000000e+00   0.0000000e+00   2.0000000e+00   0.0000000e+00   1.0000000e+00   2.0000000e+00   3.0000000e+00   0.0000000e+00   2.0000000e+00   0.0000000e+00   0.0000000e+00   1.0000000e+00   3.0000000e+00   1.0000000e+00   0.0000000e+00   0.0000000e+00   2.0000000e+00   1.0000000e+00   1.0000000e+00   3.0000000e+00   2.0000000e+00   1.0000000e+00   0.0000000e+00   0.0000000e+00   2.0000000e+00   2.0000000e+00   3.0000000e+00   0.0000000e+00   0.0000000e+00   1.0000000e+00   2.0000000e+00   0.0000000e+00   0.0000000e+00   1.0000000e+00   1.0000000e+00   0.0000000e+00   1.0000000e+00   2.0000000e+00   0.0000000e+00   2.0000000e+00   0.0000000e+00   2.0000000e+00   2.0000000e+00   1.0000000e+00   1.0000000e+00   1.0000000e+00   1.0000000e+00   2.0000000e+00   1.0000000e+00   0.0000000e+00   1.0000000e+00   0.0000000e+00   2.0000000e+00   2.0000000e+00   4.0000000e+00   4.0000000e+00   0.0000000e+00   2.0000000e+00   0.0000000e+00   1.0000000e+00   1.0000000e+00   0.0000000e+00   0.0000000e+00   2.0000000e+00   2.0000000e+00   0.0000000e+00   0.0000000e+00   1.0000000e+00   3.0000000e+00   3.0000000e+00   2.0000000e+00   1.0000000e+00   1.0000000e+00   2.0000000e+00   1.0000000e+00   2.0000000e+00   5.0000000e+00   3.0000000e+00   2.0000000e+00   3.0000000e+00   1.0000000e+00   5.0000000e+00   2.0000000e+00   2.0000000e+00   3.0000000e+00   2.0000000e+00   3.0000000e+00   4.0000000e+00   1.0000000e+00   1.2000000e+01   3.0000000e+00   1.2000000e+01   0.0000000e+00
   0.0000000e+00   0.0000000e+00   0.0000000e+00   0.0000000e+00   0.0000000e+00   0.0000000e+00   0.0000000e+00   0.0000000e+00   0.0000000e+00   0.0000000e+00   0.0000000e+00   0.0000000e+00   0.0000000e+00   0.0000000e+00   0.0000000e+00   0.0000000e+00   0.0000000e+00   0.0000000e+00   0.0000000e+00   0.0000000e+00   0.0000000e+00   0.0000000e+00   0.0000000e+00   0.0000000e+00   0.0000000e+00   0.0000000e+00   0.0000000e+00   0.0000000e+00   0.0000000e+00   0.0000000e+00   0.0000000e+00   0.0000000e+00   0.0000000e+00   0.0000000e+00   0.0000000e+00   1.0000000e+00   0.0000000e+00   1.0000000e+00   0.0000000e+00   0.0000000e+00   0.0000000e+00   0.0000000e+00   0.0000000e+00   0.0000000e+00   0.0000000e+00   0.0000000e+00   1.0000000e+00   0.0000000e+00   0.0000000e+00   0.0000000e+00   0.0000000e+00   2.0000000e+00   0.0000000e+00   0.0000000e+00   0.0000000e+00   0.0000000e+00   0.0000000e+00   0.0000000e+00   0.0000000e+00   0.0000000e+00   0.0000000e+00   4.0000000e+00   0.0000000e+00   0.0000000e+00   0.0000000e+00   0.0000000e+00   0.0000000e+00   0.0000000e+00   1.0000000e+00   0.0000000e+00   0.0000000e+00   2.0000000e+00   0.0000000e+00   0.0000000e+00   1.0000000e+00   0.0000000e+00   2.0000000e+00   2.0000000e+00   0.0000000e+00   0.0000000e+00   1.0000000e+00   0.0000000e+00   0.0000000e+00   0.0000000e+00   1.0000000e+00   0.0000000e+00   0.0000000e+00   1.0000000e+00   0.0000000e+00   0.0000000e+00   0.0000000e+00   0.0000000e+00   2.0000000e+00   2.0000000e+00   1.0000000e+00   0.0000000e+00   0.0000000e+00   4.0000000e+00   0.0000000e+00   2.0000000e+00   0.0000000e+00   0.0000000e+00   0.0000000e+00   0.0000000e+00   6.0000000e+00   1.0000000e+00   0.0000000e+00   0.0000000e+00   0.0000000e+00   1.0000000e+00   1.0000000e+00   0.0000000e+00   2.0000000e+00   1.0000000e+00   0.0000000e+00   0.0000000e+00   1.0000000e+00   0.0000000e+00   2.0000000e+00   1.0000000e+00   3.0000000e+00   1.0000000e+00   0.0000000e+00   1.0000000e+00   1.0000000e+00   2.0000000e+00   2.0000000e+00   3.0000000e+00   0.0000000e+00   0.0000000e+00   0.0000000e+00   0.0000000e+00   0.0000000e+00   0.0000000e+00   1.0000000e+00   0.0000000e+00   4.0000000e+00   1.0000000e+00   0.0000000e+00   0.0000000e+00   2.0000000e+00   3.0000000e+00   3.0000000e+00   4.0000000e+00   1.0000000e+00   1.0000000e+00   1.0000000e+00   1.0000000e+00   3.0000000e+00   4.0000000e+00   1.0000000e+00   2.0000000e+00   2.0000000e+00   1.0000000e+00   1.0000000e+00   4.0000000e+00   2.0000000e+00   3.0000000e+00   2.0000000e+00   4.0000000e+00   4.0000000e+00   1.0000000e+00   2.2000000e+01   3.0000000e+00   2.2000000e+01   0.0000000e+00
   0.0000000e+00   0.0000000e+00   0.0000000e+00   0.0000000e+00   0.0000000e+00   0.0000000e+00   0.0000000e+00   0.0000000e+00   0.0000000e+00   0.0000000e+00   0.0000000e+00   0.0000000e+00   0.0000000e+00   0.0000000e+00   0.0000000e+00   0.0000000e+00   0.0000000e+00   0.0000000e+00   0.0000000e+00   0.0000000e+00   0.0000000e+00   0.0000000e+00   0.0000000e+00   0.0000000e+00   0.0000000e+00   0.0000000e+00   0.0000000e+00   0.0000000e+00   0.0000000e+00   0.0000000e+00   0.0000000e+00   0.0000000e+00   0.0000000e+00   0.0000000e+00   0.0000000e+00   0.0000000e+00   0.0000000e+00   0.0000000e+00   0.0000000e+00   0.0000000e+00   1.0000000e+00   0.0000000e+00   0.0000000e+00   0.0000000e+00   0.0000000e+00   0.0000000e+00   0.0000000e+00   0.0000000e+00   1.0000000e+00   1.0000000e+00   0.0000000e+00   0.0000000e+00   0.0000000e+00   0.0000000e+00   0.0000000e+00   1.0000000e+00   0.0000000e+00   0.0000000e+00   0.0000000e+00   0.0000000e+00   0.0000000e+00   0.0000000e+00   1.0000000e+00   0.0000000e+00   0.0000000e+00   0.0000000e+00   0.0000000e+00   0.0000000e+00   0.0000000e+00   1.0000000e+00   1.0000000e+00   2.0000000e+00   0.0000000e+00   0.0000000e+00   0.0000000e+00   1.0000000e+00   0.0000000e+00   0.0000000e+00   0.0000000e+00   2.0000000e+00   0.0000000e+00   0.0000000e+00   0.0000000e+00   0.0000000e+00   1.0000000e+00   2.0000000e+00   0.0000000e+00   0.0000000e+00   3.0000000e+00   0.0000000e+00   0.0000000e+00   1.0000000e+00   0.0000000e+00   1.0000000e+00   1.0000000e+00   0.0000000e+00   2.0000000e+00   0.0000000e+00   2.0000000e+00   2.0000000e+00   0.0000000e+00   2.0000000e+00   0.0000000e+00   0.0000000e+00   0.0000000e+00   0.0000000e+00   0.0000000e+00   0.0000000e+00   0.0000000e+00   1.0000000e+00   0.0000000e+00   0.0000000e+00   2.0000000e+00   2.0000000e+00   0.0000000e+00   2.0000000e+00   1.0000000e+00   0.0000000e+00   1.0000000e+00   0.0000000e+00   0.0000000e+00   2.0000000e+00   0.0000000e+00   2.0000000e+00   0.0000000e+00   0.0000000e+00   1.0000000e+00   0.0000000e+00   0.0000000e+00   1.0000000e+00   0.0000000e+00   0.0000000e+00   1.0000000e+00   0.0000000e+00   1.0000000e+00   1.0000000e+00   0.0000000e+00   1.0000000e+00   1.0000000e+00   2.0000000e+00   0.0000000e+00   2.0000000e+00   2.0000000e+00   3.0000000e+00   0.0000000e+00   3.0000000e+00   0.0000000e+00   2.0000000e+00   1.0000000e+00   3.0000000e+00   0.0000000e+00   2.0000000e+00   2.0000000e+00   1.0000000e+00   2.0000000e+00   2.0000000e+00   2.0000000e+00   2.0000000e+00   4.0000000e+00   2.0000000e+00   3.0000000e+00   1.0000000e+00   6.0000000e+00   5.0000000e+00   6.0000000e+00   0.0000000e+00
   0.0000000e+00   0.0000000e+00   0.0000000e+00   0.0000000e+00   0.0000000e+00   0.0000000e+00   0.0000000e+00   0.0000000e+00   0.0000000e+00   0.0000000e+00   0.0000000e+00   0.0000000e+00   0.0000000e+00   0.0000000e+00   0.0000000e+00   0.0000000e+00   0.0000000e+00   0.0000000e+00   0.0000000e+00   0.0000000e+00   0.0000000e+00   0.0000000e+00   0.0000000e+00   0.0000000e+00   0.0000000e+00   0.0000000e+00   0.0000000e+00   0.0000000e+00   0.0000000e+00   0.0000000e+00   0.0000000e+00   0.0000000e+00   0.0000000e+00   0.0000000e+00   0.0000000e+00   0.0000000e+00   0.0000000e+00   0.0000000e+00   0.0000000e+00   0.0000000e+00   0.0000000e+00   0.0000000e+00   0.0000000e+00   0.0000000e+00   0.0000000e+00   0.0000000e+00   0.0000000e+00   0.0000000e+00   1.0000000e+00   0.0000000e+00   0.0000000e+00   0.0000000e+00   0.0000000e+00   2.0000000e+00   0.0000000e+00   0.0000000e+00   0.0000000e+00   0.0000000e+00   0.0000000e+00   0.0000000e+00   0.0000000e+00   0.0000000e+00   0.0000000e+00   0.0000000e+00   0.0000000e+00   0.0000000e+00   0.0000000e+00   0.0000000e+00   0.0000000e+00   0.0000000e+00   0.0000000e+00   0.0000000e+00   0.0000000e+00   0.0000000e+00   0.0000000e+00   0.0000000e+00   0.0000000e+00   0.0000000e+00   0.0000000e+00   0.0000000e+00   0.0000000e+00   0.0000000e+00   0.0000000e+00   1.0000000e+00   0.0000000e+00   0.0000000e+00   0.0000000e+00   0.0000000e+00   0.0000000e+00   0.0000000e+00   0.0000000e+00   0.0000000e+00   1.0000000e+00   0.0000000e+00   1.0000000e+00   0.0000000e+00   0.0000000e+00   0.0000000e+00   0.0000000e+00   0.0000000e+00   0.0000000e+00   0.0000000e+00   0.0000000e+00   0.0000000e+00   0.0000000e+00   0.0000000e+00   0.0000000e+00   0.0000000e+00   0.0000000e+00   0.0000000e+00   0.0000000e+00   0.0000000e+00   0.0000000e+00   0.0000000e+00   0.0000000e+00   0.0000000e+00   0.0000000e+00   0.0000000e+00   0.0000000e+00   0.0000000e+00   0.0000000e+00   0.0000000e+00   0.0000000e+00   0.0000000e+00   0.0000000e+00   0.0000000e+00   0.0000000e+00   0.0000000e+00   0.0000000e+00   0.0000000e+00   1.0000000e+00   0.0000000e+00   0.0000000e+00   0.0000000e+00   0.0000000e+00   0.0000000e+00   0.0000000e+00   0.0000000e+00   1.0000000e+00   0.0000000e+00   0.0000000e+00   0.0000000e+00   0.0000000e+00   0.0000000e+00   0.0000000e+00   0.0000000e+00   0.0000000e+00   0.0000000e+00   1.0000000e+00   0.0000000e+00   1.0000000e+00   1.0000000e+00   0.0000000e+00   0.0000000e+00   0.0000000e+00   1.0000000e+00   1.0000000e+00   1.0000000e+00   0.0000000e+00   2.0000000e+00   1.0000000e+00   1.0000000e+00   6.0000000e+00   1.0000000e+00   6.0000000e+00   0.0000000e+00
   0.0000000e+00   0.0000000e+00   0.0000000e+00   0.0000000e+00   0.0000000e+00   0.0000000e+00   0.0000000e+00   0.0000000e+00   0.0000000e+00   0.0000000e+00   0.0000000e+00   0.0000000e+00   0.0000000e+00   0.0000000e+00   0.0000000e+00   0.0000000e+00   0.0000000e+00   0.0000000e+00   7.0000000e+00   0.0000000e+00   0.0000000e+00   0.0000000e+00   0.0000000e+00   0.0000000e+00   1.0000000e+00   0.0000000e+00   0.0000000e+00   0.0000000e+00   0.0000000e+00   0.0000000e+00   0.0000000e+00   0.0000000e+00   0.0000000e+00   0.0000000e+00   0.0000000e+00   0.0000000e+00   0.0000000e+00   0.0000000e+00   0.0000000e+00   0.0000000e+00   0.0000000e+00   0.0000000e+00   2.0000000e+00   0.0000000e+00   0.0000000e+00   0.0000000e+00   0.0000000e+00   0.0000000e+00   1.0000000e+00   0.0000000e+00   0.0000000e+00   0.0000000e+00   0.0000000e+00   0.0000000e+00   0.0000000e+00   0.0000000e+00   0.0000000e+00   0.0000000e+00   0.0000000e+00   0.0000000e+00   0.0000000e+00   0.0000000e+00   0.0000000e+00   0.0000000e+00   0.0000000e+00   0.0000000e+00   0.0000000e+00   0.0000000e+00   0.0000000e+00   0.0000000e+00   0.0000000e+00   0.0000000e+00   0.0000000e+00   0.0000000e+00   0.0000000e+00   0.0000000e+00   3.0000000e+00   1.0000000e+00   2.0000000e+00   0.0000000e+00   0.0000000e+00   1.0000000e+00   2.0000000e+00   1.0000000e+00   1.0000000e+00   0.0000000e+00   0.0000000e+00   0.0000000e+00   0.0000000e+00   1.0000000e+00   2.0000000e+00   0.0000000e+00   0.0000000e+00   0.0000000e+00   0.0000000e+00   5.0000000e+00   0.0000000e+00   0.0000000e+00   0.0000000e+00   1.0000000e+00   0.0000000e+00   0.0000000e+00   0.0000000e+00   0.0000000e+00   1.3000000e+01   1.0000000e+00   0.0000000e+00   0.0000000e+00   0.0000000e+00   0.0000000e+00   1.0000000e+00   0.0000000e+00   0.0000000e+00   0.0000000e+00   0.0000000e+00   0.0000000e+00   0.0000000e+00   0.0000000e+00   1.0000000e+00   1.0000000e+00   2.0000000e+00   1.0000000e+00   0.0000000e+00   0.0000000e+00   1.0000000e+00   0.0000000e+00   0.0000000e+00   2.0000000e+00   0.0000000e+00   0.0000000e+00   1.0000000e+00   0.0000000e+00   1.0000000e+00   0.0000000e+00   1.0000000e+00   0.0000000e+00   2.0000000e+00   0.0000000e+00   0.0000000e+00   0.0000000e+00   0.0000000e+00   2.0000000e+00   0.0000000e+00   3.0000000e+00   1.0000000e+00   0.0000000e+00   0.0000000e+00   1.0000000e+00   0.0000000e+00   0.0000000e+00   2.0000000e+00   0.0000000e+00   1.0000000e+00   0.0000000e+00   0.0000000e+00   3.0000000e+00   0.0000000e+00   3.0000000e+00   0.0000000e+00   0.0000000e+00   3.0000000e+00   1.0000000e+00   1.2000000e+01   0.0000000e+00   1.8000000e+01   0.0000000e+00
   0.0000000e+00   0.0000000e+00   0.0000000e+00   0.0000000e+00   0.0000000e+00   0.0000000e+00   0.0000000e+00   0.0000000e+00   0.0000000e+00   0.0000000e+00   0.0000000e+00   0.0000000e+00   0.0000000e+00   0.0000000e+00   0.0000000e+00   0.0000000e+00   0.0000000e+00   0.0000000e+00   0.0000000e+00   0.0000000e+00   0.0000000e+00   0.0000000e+00   0.0000000e+00   0.0000000e+00   0.0000000e+00   0.0000000e+00   0.0000000e+00   0.0000000e+00   0.0000000e+00   0.0000000e+00   0.0000000e+00   0.0000000e+00   0.0000000e+00   0.0000000e+00   0.0000000e+00   1.0000000e+00   0.0000000e+00   1.0000000e+00   0.0000000e+00   0.0000000e+00   0.0000000e+00   0.0000000e+00   0.0000000e+00   0.0000000e+00   0.0000000e+00   0.0000000e+00   0.0000000e+00   0.0000000e+00   1.0000000e+00   1.0000000e+00   0.0000000e+00   0.0000000e+00   0.0000000e+00   0.0000000e+00   0.0000000e+00   0.0000000e+00   0.0000000e+00   0.0000000e+00   0.0000000e+00   0.0000000e+00   0.0000000e+00   0.0000000e+00   0.0000000e+00   0.0000000e+00   2.0000000e+00   0.0000000e+00   0.0000000e+00   0.0000000e+00   0.0000000e+00   0.0000000e+00   0.0000000e+00   0.0000000e+00   0.0000000e+00   0.0000000e+00   1.0000000e+00   1.0000000e+00   2.0000000e+00   0.0000000e+00   2.0000000e+00   0.0000000e+00   1.0000000e+00   0.0000000e+00   3.0000000e+00   0.0000000e+00   1.0000000e+00   0.0000000e+00   0.0000000e+00   1.0000000e+00   0.0000000e+00   0.0000000e+00   0.0000000e+00   0.0000000e+00   0.0000000e+00   0.0000000e+00   0.0000000e+00   1.0000000e+01   0.0000000e+00   0.0000000e+00   2.0000000e+00   1.0000000e+00   0.0000000e+00   0.0000000e+00   0.0000000e+00   0.0000000e+00   0.0000000e+00   0.0000000e+00   0.0000000e+00   0.0000000e+00   0.0000000e+00   0.0000000e+00   1.0000000e+00   0.0000000e+00   0.0000000e+00   1.0000000e+00   1.0000000e+00   1.0000000e+00   0.0000000e+00   0.0000000e+00   0.0000000e+00   1.0000000e+00   2.0000000e+00   1.0000000e+00   4.0000000e+00   0.0000000e+00   1.0000000e+00   0.0000000e+00   0.0000000e+00   2.0000000e+00   2.0000000e+00   0.0000000e+00   0.0000000e+00   0.0000000e+00   0.0000000e+00   0.0000000e+00   0.0000000e+00   1.0000000e+00   3.0000000e+00   0.0000000e+00   0.0000000e+00   1.0000000e+00   0.0000000e+00   1.0000000e+00   0.0000000e+00   3.0000000e+00   0.0000000e+00   2.0000000e+00   1.0000000e+00   1.0000000e+00   0.0000000e+00   3.0000000e+00   0.0000000e+00   0.0000000e+00   1.0000000e+00   2.0000000e+00   5.0000000e+00   2.0000000e+00   2.0000000e+00   1.0000000e+00   3.0000000e+00   1.0000000e+00   2.0000000e+00   1.0000000e+00   6.0000000e+00   4.0000000e+00   1.6000000e+01   0.0000000e+00
   0.0000000e+00   0.0000000e+00   0.0000000e+00   0.0000000e+00   0.0000000e+00   0.0000000e+00   0.0000000e+00   0.0000000e+00   0.0000000e+00   0.0000000e+00   0.0000000e+00   0.0000000e+00   0.0000000e+00   0.0000000e+00   0.0000000e+00   0.0000000e+00   0.0000000e+00   0.0000000e+00   0.0000000e+00   0.0000000e+00   0.0000000e+00   0.0000000e+00   1.0000000e+00   0.0000000e+00   0.0000000e+00   0.0000000e+00   0.0000000e+00   0.0000000e+00   0.0000000e+00   0.0000000e+00   0.0000000e+00   0.0000000e+00   0.0000000e+00   0.0000000e+00   0.0000000e+00   0.0000000e+00   0.0000000e+00   0.0000000e+00   0.0000000e+00   0.0000000e+00   0.0000000e+00   0.0000000e+00   0.0000000e+00   0.0000000e+00   0.0000000e+00   0.0000000e+00   0.0000000e+00   0.0000000e+00   1.0000000e+00   0.0000000e+00   0.0000000e+00   0.0000000e+00   2.0000000e+00   0.0000000e+00   0.0000000e+00   0.0000000e+00   1.0000000e+00   0.0000000e+00   0.0000000e+00   0.0000000e+00   0.0000000e+00   0.0000000e+00   0.0000000e+00   0.0000000e+00   2.0000000e+00   0.0000000e+00   0.0000000e+00   0.0000000e+00   0.0000000e+00   0.0000000e+00   0.0000000e+00   2.0000000e+00   0.0000000e+00   0.0000000e+00   1.0000000e+00   0.0000000e+00   0.0000000e+00   1.0000000e+00   3.0000000e+00   3.0000000e+00   0.0000000e+00   0.0000000e+00   4.0000000e+00   0.0000000e+00   3.0000000e+00   0.0000000e+00   0.0000000e+00   0.0000000e+00   4.0000000e+00   0.0000000e+00   1.0000000e+00   5.0000000e+00   1.0000000e+00   0.0000000e+00   4.0000000e+00   1.5000000e+01   2.0000000e+00   3.0000000e+00   0.0000000e+00   0.0000000e+00   0.0000000e+00   0.0000000e+00   0.0000000e+00   0.0000000e+00   2.3000000e+01   1.0000000e+00   0.0000000e+00   0.0000000e+00   0.0000000e+00   5.0000000e+00   1.0000000e+00   2.0000000e+00   0.0000000e+00   0.0000000e+00   0.0000000e+00   0.0000000e+00   5.0000000e+00   0.0000000e+00   1.0000000e+00   1.0000000e+00   4.0000000e+00   3.0000000e+00   2.0000000e+00   0.0000000e+00   1.0000000e+00   0.0000000e+00   2.0000000e+00   0.0000000e+00   0.0000000e+00   0.0000000e+00   1.0000000e+00   0.0000000e+00   1.0000000e+00   0.0000000e+00   1.0000000e+00   1.0000000e+00   5.0000000e+00   0.0000000e+00   1.0000000e+00   2.0000000e+00   0.0000000e+00   4.0000000e+00   3.0000000e+00   2.0000000e+00   1.0000000e+00   3.0000000e+00   0.0000000e+00   3.0000000e+00   1.0000000e+00   5.0000000e+00   1.0000000e+00   1.0000000e+00   0.0000000e+00   3.0000000e+00   1.0000000e+00   9.0000000e+00   2.0000000e+00   5.0000000e+00   4.0000000e+00   2.0000000e+00   5.0000000e+00   1.0000000e+00   2.6000000e+01   5.0000000e+00   3.4000000e+01   0.0000000e+00
   0.0000000e+00   0.0000000e+00   0.0000000e+00   0.0000000e+00   0.0000000e+00   0.0000000e+00   0.0000000e+00   0.0000000e+00   0.0000000e+00   0.0000000e+00   0.0000000e+00   0.0000000e+00   0.0000000e+00   0.0000000e+00   0.0000000e+00   0.0000000e+00   0.0000000e+00   0.0000000e+00   0.0000000e+00   0.0000000e+00   0.0000000e+00   0.0000000e+00   0.0000000e+00   0.0000000e+00   0.0000000e+00   0.0000000e+00   0.0000000e+00   0.0000000e+00   0.0000000e+00   0.0000000e+00   0.0000000e+00   0.0000000e+00   0.0000000e+00   0.0000000e+00   0.0000000e+00   0.0000000e+00   0.0000000e+00   0.0000000e+00   0.0000000e+00   0.0000000e+00   0.0000000e+00   0.0000000e+00   0.0000000e+00   0.0000000e+00   0.0000000e+00   0.0000000e+00   0.0000000e+00   0.0000000e+00   1.0000000e+00   0.0000000e+00   0.0000000e+00   0.0000000e+00   2.0000000e+00   4.0000000e+00   0.0000000e+00   0.0000000e+00   3.0000000e+00   0.0000000e+00   0.0000000e+00   0.0000000e+00   0.0000000e+00   0.0000000e+00   0.0000000e+00   0.0000000e+00   0.0000000e+00   3.0000000e+00   0.0000000e+00   0.0000000e+00   0.0000000e+00   0.0000000e+00   0.0000000e+00   1.0000000e+01   0.0000000e+00   2.0000000e+00   0.0000000e+00   0.0000000e+00   0.0000000e+00   0.0000000e+00   0.0000000e+00   0.0000000e+00   0.0000000e+00   0.0000000e+00   0.0000000e+00   1.0000000e+00   1.0000000e+00   2.0000000e+00   0.0000000e+00   0.0000000e+00   7.0000000e+00   4.0000000e+00   1.0000000e+00   0.0000000e+00   2.0000000e+00   0.0000000e+00   1.0000000e+00   0.0000000e+00   3.0000000e+00   2.0000000e+00   0.0000000e+00   0.0000000e+00   0.0000000e+00   0.0000000e+00   0.0000000e+00   2.0000000e+00   0.0000000e+00   0.0000000e+00   0.0000000e+00   2.0000000e+00   0.0000000e+00   0.0000000e+00   1.0000000e+00   3.0000000e+00   0.0000000e+00   1.0000000e+00   3.0000000e+00   3.0000000e+00   0.0000000e+00   0.0000000e+00   0.0000000e+00   1.0000000e+00   0.0000000e+00   1.0000000e+00   6.0000000e+00   0.0000000e+00   0.0000000e+00   3.0000000e+00   8.0000000e+00   0.0000000e+00   0.0000000e+00   0.0000000e+00   6.0000000e+00   4.0000000e+00   2.0000000e+00   0.0000000e+00   0.0000000e+00   0.0000000e+00   3.0000000e+00   0.0000000e+00   5.0000000e+00   9.0000000e+00   1.1000000e+01   1.0000000e+00   9.0000000e+00   0.0000000e+00   1.0000000e+00   1.0000000e+01   0.0000000e+00   1.0000000e+00   1.2000000e+01   2.0000000e+01   2.0000000e+00   1.1000000e+01   0.0000000e+00   1.0000000e+00   1.0000000e+00   2.0000000e+00   1.1000000e+01   2.0000000e+00   1.1000000e+01   1.3000000e+01   2.0000000e+00   0.0000000e+00   1.2000000e+01   1.2000000e+01   2.6000000e+01   0.0000000e+00
   0.0000000e+00   0.0000000e+00   0.0000000e+00   0.0000000e+00   0.0000000e+00   0.0000000e+00   0.0000000e+00   0.0000000e+00   0.0000000e+00   0.0000000e+00   0.0000000e+00   0.0000000e+00   0.0000000e+00   0.0000000e+00   0.0000000e+00   0.0000000e+00   0.0000000e+00   0.0000000e+00   0.0000000e+00   0.0000000e+00   0.0000000e+00   0.0000000e+00   0.0000000e+00   0.0000000e+00   0.0000000e+00   0.0000000e+00   0.0000000e+00   0.0000000e+00   0.0000000e+00   0.0000000e+00   0.0000000e+00   0.0000000e+00   0.0000000e+00   0.0000000e+00   0.0000000e+00   0.0000000e+00   0.0000000e+00   0.0000000e+00   0.0000000e+00   0.0000000e+00   0.0000000e+00   0.0000000e+00   0.0000000e+00   0.0000000e+00   0.0000000e+00   0.0000000e+00   1.0000000e+00   0.0000000e+00   0.0000000e+00   0.0000000e+00   1.0000000e+00   0.0000000e+00   0.0000000e+00   0.0000000e+00   0.0000000e+00   0.0000000e+00   0.0000000e+00   0.0000000e+00   1.0000000e+00   1.0000000e+00   1.0000000e+00   0.0000000e+00   0.0000000e+00   1.0000000e+00   3.0000000e+00   0.0000000e+00   1.0000000e+00   0.0000000e+00   0.0000000e+00   0.0000000e+00   0.0000000e+00   0.0000000e+00   1.0000000e+00   0.0000000e+00   0.0000000e+00   0.0000000e+00   2.0000000e+00   0.0000000e+00   2.0000000e+00   0.0000000e+00   1.0000000e+00   0.0000000e+00   2.0000000e+00   0.0000000e+00   0.0000000e+00   0.0000000e+00   0.0000000e+00   1.0000000e+00   0.0000000e+00   1.0000000e+00   0.0000000e+00   0.0000000e+00   2.0000000e+00   0.0000000e+00   1.0000000e+00   5.0000000e+00   3.0000000e+00   1.0000000e+00   0.0000000e+00   0.0000000e+00   0.0000000e+00   1.0000000e+00   0.0000000e+00   0.0000000e+00   6.0000000e+00   1.0000000e+00   0.0000000e+00   0.0000000e+00   0.0000000e+00   0.0000000e+00   1.0000000e+00   0.0000000e+00   2.0000000e+00   0.0000000e+00   0.0000000e+00   1.0000000e+00   0.0000000e+00   0.0000000e+00   0.0000000e+00   1.0000000e+00   3.0000000e+00   0.0000000e+00   0.0000000e+00   1.0000000e+00   1.0000000e+00   2.0000000e+00   1.0000000e+00   0.0000000e+00   0.0000000e+00   0.0000000e+00   0.0000000e+00   1.0000000e+00   0.0000000e+00   0.0000000e+00   0.0000000e+00   0.0000000e+00   3.0000000e+00   0.0000000e+00   0.0000000e+00   0.0000000e+00   2.0000000e+00   2.0000000e+00   2.0000000e+00   4.0000000e+00   1.0000000e+00   1.0000000e+00   0.0000000e+00   1.0000000e+00   3.0000000e+00   4.0000000e+00   1.0000000e+00   2.0000000e+00   1.0000000e+00   0.0000000e+00   1.0000000e+00   4.0000000e+00   2.0000000e+00   0.0000000e+00   2.0000000e+00   4.0000000e+00   3.0000000e+00   1.0000000e+00   1.2000000e+01   3.0000000e+00   1.5000000e+01   0.0000000e+00
   0.0000000e+00   0.0000000e+00   0.0000000e+00   0.0000000e+00   0.0000000e+00   0.0000000e+00   0.0000000e+00   0.0000000e+00   0.0000000e+00   0.0000000e+00   0.0000000e+00   0.0000000e+00   0.0000000e+00   0.0000000e+00   0.0000000e+00   0.0000000e+00   0.0000000e+00   0.0000000e+00   7.0000000e+00   0.0000000e+00   0.0000000e+00   0.0000000e+00   0.0000000e+00   0.0000000e+00   0.0000000e+00   0.0000000e+00   0.0000000e+00   0.0000000e+00   0.0000000e+00   0.0000000e+00   0.0000000e+00   0.0000000e+00   0.0000000e+00   0.0000000e+00   0.0000000e+00   0.0000000e+00   0.0000000e+00   1.0000000e+00   0.0000000e+00   0.0000000e+00   0.0000000e+00   0.0000000e+00   0.0000000e+00   0.0000000e+00   0.0000000e+00   0.0000000e+00   0.0000000e+00   0.0000000e+00   0.0000000e+00   0.0000000e+00   0.0000000e+00   2.0000000e+00   0.0000000e+00   0.0000000e+00   0.0000000e+00   0.0000000e+00   0.0000000e+00   0.0000000e+00   0.0000000e+00   0.0000000e+00   0.0000000e+00   4.0000000e+00   0.0000000e+00   0.0000000e+00   3.0000000e+00   0.0000000e+00   0.0000000e+00   0.0000000e+00   0.0000000e+00   0.0000000e+00   0.0000000e+00   0.0000000e+00   0.0000000e+00   0.0000000e+00   0.0000000e+00   0.0000000e+00   3.0000000e+00   1.0000000e+00   4.0000000e+00   4.0000000e+00   0.0000000e+00   0.0000000e+00   3.0000000e+00   0.0000000e+00   1.0000000e+00   0.0000000e+00   1.0000000e+00   0.0000000e+00   0.0000000e+00   0.0000000e+00   0.0000000e+00   0.0000000e+00   0.0000000e+00   2.0000000e+00   0.0000000e+00   5.0000000e+00   0.0000000e+00   0.0000000e+00   0.0000000e+00   1.0000000e+00   0.0000000e+00   0.0000000e+00   1.0000000e+00   0.0000000e+00   1.0000000e+01   0.0000000e+00   1.0000000e+00   0.0000000e+00   0.0000000e+00   0.0000000e+00   1.0000000e+00   0.0000000e+00   0.0000000e+00   0.0000000e+00   0.0000000e+00   0.0000000e+00   0.0000000e+00   0.0000000e+00   1.0000000e+00   1.0000000e+00   4.0000000e+00   1.0000000e+00   0.0000000e+00   1.0000000e+00   1.0000000e+00   0.0000000e+00   0.0000000e+00   0.0000000e+00   0.0000000e+00   0.0000000e+00   0.0000000e+00   0.0000000e+00   0.0000000e+00   1.0000000e+00   1.0000000e+00   0.0000000e+00   4.0000000e+00   0.0000000e+00   0.0000000e+00   0.0000000e+00   0.0000000e+00   3.0000000e+00   0.0000000e+00   4.0000000e+00   1.0000000e+00   0.0000000e+00   0.0000000e+00   1.0000000e+00   0.0000000e+00   0.0000000e+00   0.0000000e+00   0.0000000e+00   1.0000000e+00   0.0000000e+00   0.0000000e+00   3.0000000e+00   0.0000000e+00   2.0000000e+00   0.0000000e+00   0.0000000e+00   4.0000000e+00   1.0000000e+00   1.2000000e+01   0.0000000e+00   2.0000000e+01   0.0000000e+00
   0.0000000e+00   0.0000000e+00   0.0000000e+00   0.0000000e+00   0.0000000e+00   0.0000000e+00   0.0000000e+00   0.0000000e+00   0.0000000e+00   0.0000000e+00   0.0000000e+00   0.0000000e+00   0.0000000e+00   0.0000000e+00   0.0000000e+00   0.0000000e+00   0.0000000e+00   0.0000000e+00   0.0000000e+00   0.0000000e+00   0.0000000e+00   0.0000000e+00   0.0000000e+00   0.0000000e+00   0.0000000e+00   0.0000000e+00   0.0000000e+00   0.0000000e+00   0.0000000e+00   0.0000000e+00   0.0000000e+00   0.0000000e+00   0.0000000e+00   0.0000000e+00   0.0000000e+00   0.0000000e+00   0.0000000e+00   0.0000000e+00   0.0000000e+00   0.0000000e+00   0.0000000e+00   0.0000000e+00   0.0000000e+00   0.0000000e+00   0.0000000e+00   0.0000000e+00   0.0000000e+00   0.0000000e+00   0.0000000e+00   0.0000000e+00   0.0000000e+00   0.0000000e+00   0.0000000e+00   0.0000000e+00   0.0000000e+00   0.0000000e+00   0.0000000e+00   0.0000000e+00   0.0000000e+00   0.0000000e+00   0.0000000e+00   0.0000000e+00   0.0000000e+00   0.0000000e+00   0.0000000e+00   1.0000000e+00   0.0000000e+00   0.0000000e+00   0.0000000e+00   0.0000000e+00   0.0000000e+00   0.0000000e+00   0.0000000e+00   0.0000000e+00   0.0000000e+00   0.0000000e+00   0.0000000e+00   0.0000000e+00   0.0000000e+00   0.0000000e+00   0.0000000e+00   0.0000000e+00   0.0000000e+00   0.0000000e+00   0.0000000e+00   0.0000000e+00   0.0000000e+00   0.0000000e+00   0.0000000e+00   1.0000000e+00   2.0000000e+00   0.0000000e+00   0.0000000e+00   0.0000000e+00   0.0000000e+00   5.0000000e+00   0.0000000e+00   0.0000000e+00   0.0000000e+00   0.0000000e+00   0.0000000e+00   0.0000000e+00   0.0000000e+00   1.0000000e+00   1.4000000e+01   0.0000000e+00   0.0000000e+00   3.0000000e+00   0.0000000e+00   0.0000000e+00   0.0000000e+00   1.0000000e+00   1.0000000e+00   0.0000000e+00   1.0000000e+00   3.0000000e+00   0.0000000e+00   2.0000000e+00   0.0000000e+00   0.0000000e+00   0.0000000e+00   0.0000000e+00   0.0000000e+00   0.0000000e+00   1.0000000e+00   0.0000000e+00   1.0000000e+00   6.0000000e+00   5.0000000e+00   0.0000000e+00   1.0000000e+00   1.0000000e+00   0.0000000e+00   0.0000000e+00   0.0000000e+00   0.0000000e+00   0.0000000e+00   0.0000000e+00   2.0000000e+00   0.0000000e+00   0.0000000e+00   0.0000000e+00   2.0000000e+00   2.0000000e+00   1.0000000e+00   0.0000000e+00   3.0000000e+00   0.0000000e+00   0.0000000e+00   2.0000000e+00   0.0000000e+00   2.0000000e+00   0.0000000e+00   0.0000000e+00   0.0000000e+00   0.0000000e+00   2.0000000e+00   0.0000000e+00   1.0000000e+00   1.0000000e+00   0.0000000e+00   1.0000000e+00   1.4000000e+01   2.0000000e+00   1.7000000e+01   0.0000000e+00
   0.0000000e+00   0.0000000e+00   0.0000000e+00   0.0000000e+00   0.0000000e+00   0.0000000e+00   0.0000000e+00   0.0000000e+00   0.0000000e+00   0.0000000e+00   0.0000000e+00   0.0000000e+00   0.0000000e+00   0.0000000e+00   0.0000000e+00   0.0000000e+00   0.0000000e+00   0.0000000e+00   0.0000000e+00   0.0000000e+00   0.0000000e+00   0.0000000e+00   1.0000000e+00   0.0000000e+00   0.0000000e+00   0.0000000e+00   0.0000000e+00   0.0000000e+00   0.0000000e+00   0.0000000e+00   0.0000000e+00   0.0000000e+00   0.0000000e+00   0.0000000e+00   0.0000000e+00   0.0000000e+00   0.0000000e+00   0.0000000e+00   0.0000000e+00   0.0000000e+00   0.0000000e+00   0.0000000e+00   0.0000000e+00   0.0000000e+00   0.0000000e+00   0.0000000e+00   0.0000000e+00   0.0000000e+00   0.0000000e+00   0.0000000e+00   0.0000000e+00   0.0000000e+00   0.0000000e+00   0.0000000e+00   0.0000000e+00   0.0000000e+00   0.0000000e+00   0.0000000e+00   0.0000000e+00   0.0000000e+00   0.0000000e+00   0.0000000e+00   0.0000000e+00   0.0000000e+00   0.0000000e+00   1.0000000e+00   0.0000000e+00   0.0000000e+00   0.0000000e+00   0.0000000e+00   0.0000000e+00   0.0000000e+00   0.0000000e+00   0.0000000e+00   0.0000000e+00   0.0000000e+00   0.0000000e+00   0.0000000e+00   0.0000000e+00   0.0000000e+00   0.0000000e+00   0.0000000e+00   0.0000000e+00   0.0000000e+00   1.0000000e+00   2.0000000e+00   0.0000000e+00   0.0000000e+00   0.0000000e+00   1.0000000e+00   1.0000000e+00   0.0000000e+00   0.0000000e+00   0.0000000e+00   0.0000000e+00   5.0000000e+00   0.0000000e+00   0.0000000e+00   0.0000000e+00   2.0000000e+00   0.0000000e+00   0.0000000e+00   2.0000000e+00   1.0000000e+00   1.4000000e+01   1.0000000e+00   0.0000000e+00   3.0000000e+00   0.0000000e+00   2.0000000e+00   2.0000000e+00   1.0000000e+00   1.0000000e+00   0.0000000e+00   1.0000000e+00   3.0000000e+00   2.0000000e+00   4.0000000e+00   0.0000000e+00   0.0000000e+00   0.0000000e+00   1.0000000e+00   2.0000000e+00   0.0000000e+00   1.0000000e+00   1.0000000e+00   1.0000000e+00   8.0000000e+00   9.0000000e+00   0.0000000e+00   0.0000000e+00   1.0000000e+00   0.0000000e+00   2.0000000e+00   0.0000000e+00   0.0000000e+00   0.0000000e+00   3.0000000e+00   1.0000000e+00   0.0000000e+00   0.0000000e+00   0.0000000e+00   2.0000000e+00   2.0000000e+00   1.0000000e+00   1.0000000e+00   5.0000000e+00   1.0000000e+00   0.0000000e+00   2.0000000e+00   0.0000000e+00   2.0000000e+00   4.0000000e+00   1.0000000e+00   4.0000000e+00   1.0000000e+00   2.0000000e+00   1.0000000e+00   2.0000000e+00   1.0000000e+00   1.0000000e+00   1.0000000e+00   1.4000000e+01   3.0000000e+00   1.7000000e+01   0.0000000e+00
   0.0000000e+00   0.0000000e+00   0.0000000e+00   0.0000000e+00   0.0000000e+00   0.0000000e+00   0.0000000e+00   0.0000000e+00   0.0000000e+00   0.0000000e+00   0.0000000e+00   0.0000000e+00   0.0000000e+00   0.0000000e+00   0.0000000e+00   0.0000000e+00   0.0000000e+00   0.0000000e+00   0.0000000e+00   0.0000000e+00   0.0000000e+00   0.0000000e+00   0.0000000e+00   0.0000000e+00   0.0000000e+00   0.0000000e+00   0.0000000e+00   0.0000000e+00   0.0000000e+00   0.0000000e+00   0.0000000e+00   0.0000000e+00   0.0000000e+00   0.0000000e+00   0.0000000e+00   0.0000000e+00   0.0000000e+00   0.0000000e+00   1.0000000e+00   1.0000000e+00   0.0000000e+00   0.0000000e+00   0.0000000e+00   0.0000000e+00   0.0000000e+00   0.0000000e+00   0.0000000e+00   1.0000000e+00   1.0000000e+00   0.0000000e+00   0.0000000e+00   0.0000000e+00   0.0000000e+00   0.0000000e+00   1.0000000e+00   0.0000000e+00   0.0000000e+00   1.0000000e+00   0.0000000e+00   1.0000000e+00   1.0000000e+00   0.0000000e+00   0.0000000e+00   0.0000000e+00   0.0000000e+00   1.0000000e+00   1.0000000e+00   0.0000000e+00   0.0000000e+00   0.0000000e+00   0.0000000e+00   0.0000000e+00   1.0000000e+00   0.0000000e+00   0.0000000e+00   0.0000000e+00   0.0000000e+00   0.0000000e+00   0.0000000e+00   0.0000000e+00   0.0000000e+00   0.0000000e+00   0.0000000e+00   0.0000000e+00   0.0000000e+00   0.0000000e+00   0.0000000e+00   1.0000000e+00   0.0000000e+00   0.0000000e+00   0.0000000e+00   0.0000000e+00   0.0000000e+00   0.0000000e+00   0.0000000e+00   5.0000000e+00   0.0000000e+00   0.0000000e+00   0.0000000e+00   0.0000000e+00   0.0000000e+00   4.0000000e+00   0.0000000e+00   0.0000000e+00   1.4000000e+01   1.0000000e+00   0.0000000e+00   3.0000000e+00   0.0000000e+00   0.0000000e+00   0.0000000e+00   2.0000000e+00   1.0000000e+00   0.0000000e+00   1.0000000e+00   3.0000000e+00   0.0000000e+00   2.0000000e+00   0.0000000e+00   0.0000000e+00   0.0000000e+00   0.0000000e+00   0.0000000e+00   3.0000000e+00   1.0000000e+00   1.0000000e+00   1.0000000e+00   6.0000000e+00   5.0000000e+00   2.0000000e+00   0.0000000e+00   1.0000000e+00   0.0000000e+00   0.0000000e+00   0.0000000e+00   1.0000000e+00   0.0000000e+00   0.0000000e+00   0.0000000e+00   2.0000000e+00   0.0000000e+00   0.0000000e+00   2.0000000e+00   2.0000000e+00   1.0000000e+00   3.0000000e+00   3.0000000e+00   1.0000000e+00   0.0000000e+00   2.0000000e+00   0.0000000e+00   2.0000000e+00   0.0000000e+00   1.0000000e+00   0.0000000e+00   0.0000000e+00   1.0000000e+00   0.0000000e+00   4.0000000e+00   1.0000000e+00   0.0000000e+00   1.0000000e+00   1.4000000e+01   5.0000000e+00   1.7000000e+01   0.0000000e+00
   0.0000000e+00   0.0000000e+00   0.0000000e+00   0.0000000e+00   0.0000000e+00   0.0000000e+00   0.0000000e+00   0.0000000e+00   0.0000000e+00   0.0000000e+00   0.0000000e+00   0.0000000e+00   0.0000000e+00   0.0000000e+00   0.0000000e+00   0.0000000e+00   0.0000000e+00   0.0000000e+00   0.0000000e+00   0.0000000e+00   0.0000000e+00   0.0000000e+00   0.0000000e+00   0.0000000e+00   0.0000000e+00   0.0000000e+00   0.0000000e+00   0.0000000e+00   0.0000000e+00   0.0000000e+00   0.0000000e+00   0.0000000e+00   0.0000000e+00   1.0000000e+00   0.0000000e+00   0.0000000e+00   0.0000000e+00   0.0000000e+00   0.0000000e+00   0.0000000e+00   0.0000000e+00   0.0000000e+00   0.0000000e+00   0.0000000e+00   0.0000000e+00   0.0000000e+00   0.0000000e+00   0.0000000e+00   1.0000000e+00   1.0000000e+00   0.0000000e+00   0.0000000e+00   0.0000000e+00   0.0000000e+00   0.0000000e+00   0.0000000e+00   0.0000000e+00   0.0000000e+00   0.0000000e+00   0.0000000e+00   0.0000000e+00   0.0000000e+00   0.0000000e+00   0.0000000e+00   0.0000000e+00   0.0000000e+00   0.0000000e+00   0.0000000e+00   0.0000000e+00   0.0000000e+00   0.0000000e+00   3.0000000e+00   0.0000000e+00   0.0000000e+00   0.0000000e+00   1.0000000e+00   0.0000000e+00   0.0000000e+00   0.0000000e+00   0.0000000e+00   0.0000000e+00   0.0000000e+00   0.0000000e+00   0.0000000e+00   0.0000000e+00   0.0000000e+00   2.0000000e+00   0.0000000e+00   0.0000000e+00   0.0000000e+00   0.0000000e+00   0.0000000e+00   0.0000000e+00   0.0000000e+00   0.0000000e+00   0.0000000e+00   0.0000000e+00   0.0000000e+00   2.0000000e+00   0.0000000e+00   0.0000000e+00   0.0000000e+00   2.0000000e+00   0.0000000e+00   0.0000000e+00   0.0000000e+00   2.0000000e+00   0.0000000e+00   1.0000000e+00   0.0000000e+00   0.0000000e+00   0.0000000e+00   1.0000000e+00   1.0000000e+00   0.0000000e+00   0.0000000e+00   0.0000000e+00   0.0000000e+00   0.0000000e+00   0.0000000e+00   0.0000000e+00   0.0000000e+00   2.0000000e+00   0.0000000e+00   0.0000000e+00   1.0000000e+00   0.0000000e+00   0.0000000e+00   0.0000000e+00   0.0000000e+00   0.0000000e+00   1.0000000e+00   0.0000000e+00   2.0000000e+00   0.0000000e+00   1.0000000e+00   0.0000000e+00   0.0000000e+00   0.0000000e+00   1.0000000e+00   0.0000000e+00   0.0000000e+00   1.0000000e+00   4.0000000e+00   0.0000000e+00   2.0000000e+00   0.0000000e+00   0.0000000e+00   0.0000000e+00   4.0000000e+00   0.0000000e+00   2.0000000e+00   1.0000000e+00   2.0000000e+00   2.0000000e+00   0.0000000e+00   2.0000000e+00   0.0000000e+00   3.0000000e+00   1.0000000e+00   0.0000000e+00   1.0000000e+00   6.0000000e+00   4.0000000e+00   6.0000000e+00   0.0000000e+00
   0.0000000e+00   0.0000000e+00   0.0000000e+00   0.0000000e+00   0.0000000e+00   0.0000000e+00   0.0000000e+00   0.0000000e+00   0.0000000e+00   0.0000000e+00   0.0000000e+00   0.0000000e+00   0.0000000e+00   0.0000000e+00   0.0000000e+00   0.0000000e+00   0.0000000e+00   0.0000000e+00   0.0000000e+00   0.0000000e+00   0.0000000e+00   0.0000000e+00   0.0000000e+00   0.0000000e+00   0.0000000e+00   0.0000000e+00   0.0000000e+00   0.0000000e+00   0.0000000e+00   0.0000000e+00   0.0000000e+00   0.0000000e+00   0.0000000e+00   0.0000000e+00   0.0000000e+00   0.0000000e+00   0.0000000e+00   0.0000000e+00   0.0000000e+00   0.0000000e+00   0.0000000e+00   0.0000000e+00   0.0000000e+00   0.0000000e+00   0.0000000e+00   0.0000000e+00   0.0000000e+00   0.0000000e+00   1.0000000e+00   0.0000000e+00   0.0000000e+00   0.0000000e+00   0.0000000e+00   4.0000000e+00   0.0000000e+00   0.0000000e+00   0.0000000e+00   0.0000000e+00   0.0000000e+00   0.0000000e+00   0.0000000e+00   0.0000000e+00   0.0000000e+00   0.0000000e+00   0.0000000e+00   0.0000000e+00   0.0000000e+00   0.0000000e+00   0.0000000e+00   0.0000000e+00   0.0000000e+00   0.0000000e+00   0.0000000e+00   0.0000000e+00   0.0000000e+00   0.0000000e+00   0.0000000e+00   0.0000000e+00   2.0000000e+00   0.0000000e+00   0.0000000e+00   4.0000000e+00   0.0000000e+00   2.0000000e+00   0.0000000e+00   0.0000000e+00   0.0000000e+00   0.0000000e+00   0.0000000e+00   2.0000000e+00   2.0000000e+00   0.0000000e+00   0.0000000e+00   0.0000000e+00   2.0000000e+00   0.0000000e+00   0.0000000e+00   0.0000000e+00   0.0000000e+00   2.0000000e+00   0.0000000e+00   0.0000000e+00   0.0000000e+00   2.0000000e+00   0.0000000e+00   0.0000000e+00   0.0000000e+00   2.0000000e+00   2.0000000e+00   0.0000000e+00   6.0000000e+00   0.0000000e+00   0.0000000e+00   2.0000000e+00   0.0000000e+00   2.0000000e+00   0.0000000e+00   0.0000000e+00   0.0000000e+00   0.0000000e+00   0.0000000e+00   0.0000000e+00   0.0000000e+00   0.0000000e+00   0.0000000e+00   0.0000000e+00   0.0000000e+00   6.0000000e+00   6.0000000e+00   0.0000000e+00   3.0000000e+00   0.0000000e+00   0.0000000e+00   0.0000000e+00   0.0000000e+00   0.0000000e+00   0.0000000e+00   3.0000000e+00   2.0000000e+00   0.0000000e+00   0.0000000e+00   1.0000000e+00   0.0000000e+00   0.0000000e+00   0.0000000e+00   0.0000000e+00   1.0000000e+00   0.0000000e+00   1.0000000e+00   0.0000000e+00   2.0000000e+00   0.0000000e+00   4.0000000e+00   0.0000000e+00   6.0000000e+00   2.0000000e+00   2.0000000e+00   2.0000000e+00   1.0000000e+00   2.0000000e+00   2.0000000e+00   0.0000000e+00   0.0000000e+00   2.0000000e+00   0.0000000e+00   0.0000000e+00
   0.0000000e+00   0.0000000e+00   0.0000000e+00   0.0000000e+00   0.0000000e+00   0.0000000e+00   0.0000000e+00   0.0000000e+00   0.0000000e+00   0.0000000e+00   0.0000000e+00   0.0000000e+00   0.0000000e+00   0.0000000e+00   0.0000000e+00   0.0000000e+00   2.0000000e+00   0.0000000e+00   0.0000000e+00   0.0000000e+00   0.0000000e+00   0.0000000e+00   0.0000000e+00   0.0000000e+00   0.0000000e+00   0.0000000e+00   0.0000000e+00   0.0000000e+00   0.0000000e+00   0.0000000e+00   0.0000000e+00   0.0000000e+00   0.0000000e+00   0.0000000e+00   0.0000000e+00   0.0000000e+00   0.0000000e+00   0.0000000e+00   0.0000000e+00   0.0000000e+00   0.0000000e+00   0.0000000e+00   0.0000000e+00   0.0000000e+00   0.0000000e+00   0.0000000e+00   0.0000000e+00   0.0000000e+00   0.0000000e+00   0.0000000e+00   0.0000000e+00   0.0000000e+00   0.0000000e+00   0.0000000e+00   0.0000000e+00   0.0000000e+00   0.0000000e+00   0.0000000e+00   0.0000000e+00   0.0000000e+00   0.0000000e+00   0.0000000e+00   0.0000000e+00   0.0000000e+00   0.0000000e+00   2.0000000e+00   0.0000000e+00   0.0000000e+00   0.0000000e+00   0.0000000e+00   0.0000000e+00   0.0000000e+00   0.0000000e+00   0.0000000e+00   0.0000000e+00   0.0000000e+00   0.0000000e+00   0.0000000e+00   0.0000000e+00   0.0000000e+00   0.0000000e+00   0.0000000e+00   0.0000000e+00   0.0000000e+00   0.0000000e+00   0.0000000e+00   0.0000000e+00   0.0000000e+00   0.0000000e+00   1.0000000e+00   2.0000000e+00   0.0000000e+00   0.0000000e+00   0.0000000e+00   0.0000000e+00   5.0000000e+00   0.0000000e+00   0.0000000e+00   0.0000000e+00   0.0000000e+00   0.0000000e+00   0.0000000e+00   0.0000000e+00   1.0000000e+00   1.4000000e+01   0.0000000e+00   0.0000000e+00   3.0000000e+00   0.0000000e+00   0.0000000e+00   0.0000000e+00   2.0000000e+00   1.0000000e+00   0.0000000e+00   1.0000000e+00   3.0000000e+00   0.0000000e+00   2.0000000e+00   0.0000000e+00   0.0000000e+00   0.0000000e+00   0.0000000e+00   0.0000000e+00   0.0000000e+00   1.0000000e+00   0.0000000e+00   1.0000000e+00   6.0000000e+00   5.0000000e+00   0.0000000e+00   1.0000000e+00   1.0000000e+00   0.0000000e+00   0.0000000e+00   0.0000000e+00   0.0000000e+00   0.0000000e+00   0.0000000e+00   2.0000000e+00   0.0000000e+00   0.0000000e+00   0.0000000e+00   2.0000000e+00   2.0000000e+00   1.0000000e+00   0.0000000e+00   3.0000000e+00   0.0000000e+00   0.0000000e+00   3.0000000e+00   0.0000000e+00   2.0000000e+00   0.0000000e+00   0.0000000e+00   0.0000000e+00   0.0000000e+00   2.0000000e+00   0.0000000e+00   1.0000000e+00   1.0000000e+00   0.0000000e+00   1.0000000e+00   1.4000000e+01   2.0000000e+00   1.7000000e+01   0.0000000e+00
   0.0000000e+00   0.0000000e+00   0.0000000e+00   0.0000000e+00   0.0000000e+00   0.0000000e+00   0.0000000e+00   0.0000000e+00   0.0000000e+00   0.0000000e+00   0.0000000e+00   0.0000000e+00   0.0000000e+00   0.0000000e+00   0.0000000e+00   0.0000000e+00   0.0000000e+00   0.0000000e+00   0.0000000e+00   0.0000000e+00   0.0000000e+00   0.0000000e+00   0.0000000e+00   0.0000000e+00   0.0000000e+00   0.0000000e+00   0.0000000e+00   0.0000000e+00   0.0000000e+00   0.0000000e+00   0.0000000e+00   0.0000000e+00   0.0000000e+00   0.0000000e+00   0.0000000e+00   0.0000000e+00   0.0000000e+00   0.0000000e+00   0.0000000e+00   0.0000000e+00   0.0000000e+00   0.0000000e+00   0.0000000e+00   0.0000000e+00   0.0000000e+00   0.0000000e+00   1.0000000e+00   0.0000000e+00   0.0000000e+00   0.0000000e+00   0.0000000e+00   0.0000000e+00   0.0000000e+00   0.0000000e+00   0.0000000e+00   0.0000000e+00   0.0000000e+00   0.0000000e+00   0.0000000e+00   0.0000000e+00   0.0000000e+00   0.0000000e+00   0.0000000e+00   0.0000000e+00   1.0000000e+00   0.0000000e+00   0.0000000e+00   0.0000000e+00   0.0000000e+00   0.0000000e+00   0.0000000e+00   0.0000000e+00   1.0000000e+00   0.0000000e+00   0.0000000e+00   0.0000000e+00   0.0000000e+00   0.0000000e+00   0.0000000e+00   0.0000000e+00   1.0000000e+00   0.0000000e+00   0.0000000e+00   1.0000000e+00   0.0000000e+00   0.0000000e+00   0.0000000e+00   1.0000000e+00   0.0000000e+00   0.0000000e+00   0.0000000e+00   0.0000000e+00   0.0000000e+00   0.0000000e+00   0.0000000e+00   0.0000000e+00   0.0000000e+00   1.0000000e+00   0.0000000e+00   0.0000000e+00   0.0000000e+00   0.0000000e+00   0.0000000e+00   0.0000000e+00   0.0000000e+00   0.0000000e+00   0.0000000e+00   0.0000000e+00   0.0000000e+00   0.0000000e+00   1.0000000e+00   0.0000000e+00   0.0000000e+00   1.0000000e+00   0.0000000e+00   0.0000000e+00   0.0000000e+00   0.0000000e+00   0.0000000e+00   0.0000000e+00   1.0000000e+00   0.0000000e+00   0.0000000e+00   0.0000000e+00   0.0000000e+00   0.0000000e+00   0.0000000e+00   0.0000000e+00   0.0000000e+00   0.0000000e+00   0.0000000e+00   0.0000000e+00   0.0000000e+00   0.0000000e+00   0.0000000e+00   0.0000000e+00   1.0000000e+00   0.0000000e+00   0.0000000e+00   0.0000000e+00   0.0000000e+00   1.0000000e+00   0.0000000e+00   0.0000000e+00   0.0000000e+00   0.0000000e+00   0.0000000e+00   0.0000000e+00   0.0000000e+00   0.0000000e+00   1.0000000e+00   0.0000000e+00   0.0000000e+00   0.0000000e+00   1.0000000e+00   2.0000000e+00   0.0000000e+00   1.0000000e+00   0.0000000e+00   1.0000000e+00   2.0000000e+00   1.0000000e+00   6.0000000e+00   0.0000000e+00   6.0000000e+00   0.0000000e+00
   0.0000000e+00   0.0000000e+00   0.0000000e+00   0.0000000e+00   0.0000000e+00   0.0000000e+00   0.0000000e+00   0.0000000e+00   0.0000000e+00   0.0000000e+00   0.0000000e+00   0.0000000e+00   0.0000000e+00   0.0000000e+00   0.0000000e+00   0.0000000e+00   0.0000000e+00   0.0000000e+00   0.0000000e+00   0.0000000e+00   0.0000000e+00   0.0000000e+00   0.0000000e+00   0.0000000e+00   0.0000000e+00   0.0000000e+00   0.0000000e+00   0.0000000e+00   0.0000000e+00   0.0000000e+00   0.0000000e+00   0.0000000e+00   0.0000000e+00   0.0000000e+00   0.0000000e+00   0.0000000e+00   0.0000000e+00   0.0000000e+00   0.0000000e+00   0.0000000e+00   0.0000000e+00   0.0000000e+00   0.0000000e+00   0.0000000e+00   0.0000000e+00   0.0000000e+00   0.0000000e+00   0.0000000e+00   0.0000000e+00   0.0000000e+00   0.0000000e+00   0.0000000e+00   0.0000000e+00   0.0000000e+00   0.0000000e+00   0.0000000e+00   0.0000000e+00   0.0000000e+00   0.0000000e+00   0.0000000e+00   0.0000000e+00   0.0000000e+00   0.0000000e+00   0.0000000e+00   0.0000000e+00   1.0000000e+00   0.0000000e+00   0.0000000e+00   0.0000000e+00   0.0000000e+00   0.0000000e+00   0.0000000e+00   0.0000000e+00   0.0000000e+00   0.0000000e+00   0.0000000e+00   0.0000000e+00   0.0000000e+00   0.0000000e+00   0.0000000e+00   0.0000000e+00   0.0000000e+00   1.0000000e+00   0.0000000e+00   0.0000000e+00   0.0000000e+00   0.0000000e+00   0.0000000e+00   2.0000000e+00   1.0000000e+00   1.0000000e+00   2.0000000e+00   0.0000000e+00   0.0000000e+00   0.0000000e+00   5.0000000e+00   0.0000000e+00   0.0000000e+00   0.0000000e+00   0.0000000e+00   0.0000000e+00   0.0000000e+00   0.0000000e+00   1.0000000e+00   0.0000000e+00   0.0000000e+00   0.0000000e+00   0.0000000e+00   0.0000000e+00   2.0000000e+00   1.0000000e+00   1.0000000e+00   0.0000000e+00   1.0000000e+00   2.0000000e+00   1.0000000e+00   2.0000000e+00   0.0000000e+00   0.0000000e+00   0.0000000e+00   1.0000000e+00   0.0000000e+00   0.0000000e+00   0.0000000e+00   0.0000000e+00   0.0000000e+00   1.0000000e+00   0.0000000e+00   0.0000000e+00   0.0000000e+00   0.0000000e+00   1.0000000e+00   0.0000000e+00   0.0000000e+00   0.0000000e+00   1.0000000e+00   1.0000000e+00   0.0000000e+00   0.0000000e+00   0.0000000e+00   0.0000000e+00   0.0000000e+00   2.0000000e+00   0.0000000e+00   0.0000000e+00   0.0000000e+00   0.0000000e+00   0.0000000e+00   1.0000000e+00   3.0000000e+00   1.0000000e+00   0.0000000e+00   0.0000000e+00   2.0000000e+00   1.0000000e+00   2.0000000e+00   0.0000000e+00   1.0000000e+00   1.0000000e+00   2.0000000e+00   1.0000000e+00   0.0000000e+00   0.0000000e+00   2.0000000e+00   5.0000000e+00   0.0000000e+00
   0.0000000e+00   0.0000000e+00   0.0000000e+00   0.0000000e+00   0.0000000e+00   0.0000000e+00   0.0000000e+00   0.0000000e+00   0.0000000e+00   0.0000000e+00   0.0000000e+00   0.0000000e+00   0.0000000e+00   0.0000000e+00   0.0000000e+00   0.0000000e+00   0.0000000e+00   0.0000000e+00   0.0000000e+00   0.0000000e+00   0.0000000e+00   0.0000000e+00   0.0000000e+00   0.0000000e+00   0.0000000e+00   0.0000000e+00   0.0000000e+00   0.0000000e+00   0.0000000e+00   0.0000000e+00   0.0000000e+00   0.0000000e+00   0.0000000e+00   0.0000000e+00   0.0000000e+00   0.0000000e+00   0.0000000e+00   0.0000000e+00   0.0000000e+00   0.0000000e+00   0.0000000e+00   0.0000000e+00   0.0000000e+00   0.0000000e+00   0.0000000e+00   0.0000000e+00   0.0000000e+00   0.0000000e+00   1.0000000e+00   0.0000000e+00   0.0000000e+00   0.0000000e+00   0.0000000e+00   0.0000000e+00   0.0000000e+00   0.0000000e+00   1.0000000e+00   0.0000000e+00   0.0000000e+00   0.0000000e+00   0.0000000e+00   0.0000000e+00   0.0000000e+00   0.0000000e+00   1.0000000e+00   1.0000000e+00   0.0000000e+00   0.0000000e+00   0.0000000e+00   0.0000000e+00   0.0000000e+00   0.0000000e+00   0.0000000e+00   0.0000000e+00   0.0000000e+00   0.0000000e+00   0.0000000e+00   0.0000000e+00   0.0000000e+00   0.0000000e+00   0.0000000e+00   0.0000000e+00   1.0000000e+00   0.0000000e+00   0.0000000e+00   0.0000000e+00   0.0000000e+00   0.0000000e+00   3.0000000e+00   1.0000000e+00   1.0000000e+00   0.0000000e+00   0.0000000e+00   0.0000000e+00   1.0000000e+00   5.0000000e+00   0.0000000e+00   1.0000000e+00   0.0000000e+00   0.0000000e+00   0.0000000e+00   0.0000000e+00   0.0000000e+00   0.0000000e+00   9.0000000e+00   0.0000000e+00   0.0000000e+00   1.0000000e+00   1.0000000e+00   0.0000000e+00   0.0000000e+00   1.0000000e+00   0.0000000e+00   2.0000000e+00   0.0000000e+00   1.0000000e+00   0.0000000e+00   0.0000000e+00   0.0000000e+00   1.0000000e+00   1.0000000e+00   0.0000000e+00   2.0000000e+00   0.0000000e+00   1.0000000e+00   0.0000000e+00   0.0000000e+00   3.0000000e+00   3.0000000e+00   0.0000000e+00   0.0000000e+00   3.0000000e+00   0.0000000e+00   0.0000000e+00   0.0000000e+00   0.0000000e+00   2.0000000e+00   0.0000000e+00   0.0000000e+00   0.0000000e+00   0.0000000e+00   0.0000000e+00   0.0000000e+00   2.0000000e+00   1.0000000e+00   1.0000000e+00   1.0000000e+00   0.0000000e+00   1.0000000e+00   0.0000000e+00   1.0000000e+00   1.0000000e+00   1.0000000e+00   1.0000000e+00   3.0000000e+00   2.0000000e+00   2.0000000e+00   0.0000000e+00   2.0000000e+00   2.0000000e+00   1.0000000e+00   1.0000000e+00   1.2000000e+01   3.0000000e+00   1.3000000e+01   0.0000000e+00
   0.0000000e+00   0.0000000e+00   0.0000000e+00   0.0000000e+00   0.0000000e+00   0.0000000e+00   0.0000000e+00   0.0000000e+00   0.0000000e+00   0.0000000e+00   0.0000000e+00   0.0000000e+00   0.0000000e+00   0.0000000e+00   0.0000000e+00   0.0000000e+00   0.0000000e+00   0.0000000e+00   0.0000000e+00   0.0000000e+00   0.0000000e+00   0.0000000e+00   0.0000000e+00   0.0000000e+00   0.0000000e+00   0.0000000e+00   0.0000000e+00   1.0000000e+00   0.0000000e+00   0.0000000e+00   0.0000000e+00   0.0000000e+00   0.0000000e+00   0.0000000e+00   0.0000000e+00   0.0000000e+00   0.0000000e+00   0.0000000e+00   0.0000000e+00   0.0000000e+00   0.0000000e+00   0.0000000e+00   0.0000000e+00   0.0000000e+00   0.0000000e+00   0.0000000e+00   0.0000000e+00   0.0000000e+00   0.0000000e+00   0.0000000e+00   0.0000000e+00   0.0000000e+00   0.0000000e+00   2.0000000e+00   0.0000000e+00   0.0000000e+00   6.0000000e+00   0.0000000e+00   0.0000000e+00   0.0000000e+00   0.0000000e+00   4.0000000e+00   0.0000000e+00   0.0000000e+00   0.0000000e+00   0.0000000e+00   0.0000000e+00   0.0000000e+00   0.0000000e+00   0.0000000e+00   0.0000000e+00   1.1000000e+01   0.0000000e+00   0.0000000e+00   0.0000000e+00   0.0000000e+00   0.0000000e+00   0.0000000e+00   0.0000000e+00   0.0000000e+00   0.0000000e+00   0.0000000e+00   3.0000000e+00   0.0000000e+00   0.0000000e+00   0.0000000e+00   0.0000000e+00   0.0000000e+00   9.0000000e+00   0.0000000e+00   1.0000000e+00   0.0000000e+00   2.0000000e+00   0.0000000e+00   0.0000000e+00   1.0000000e+01   0.0000000e+00   3.0000000e+00   0.0000000e+00   0.0000000e+00   0.0000000e+00   0.0000000e+00   0.0000000e+00   0.0000000e+00   2.0000000e+01   0.0000000e+00   0.0000000e+00   0.0000000e+00   3.0000000e+00   0.0000000e+00   0.0000000e+00   0.0000000e+00   5.0000000e+00   0.0000000e+00   0.0000000e+00   1.0000000e+00   0.0000000e+00   0.0000000e+00   0.0000000e+00   1.0000000e+00   0.0000000e+00   0.0000000e+00   8.0000000e+00   0.0000000e+00   1.0000000e+00   3.0000000e+00   6.0000000e+00   0.0000000e+00   0.0000000e+00   0.0000000e+00   2.0000000e+00   1.0000000e+00   0.0000000e+00   0.0000000e+00   0.0000000e+00   0.0000000e+00   6.0000000e+00   2.0000000e+00   3.0000000e+00   1.0000000e+01   1.0000000e+00   0.0000000e+00   7.0000000e+00   7.0000000e+00   1.0000000e+00   1.1000000e+01   0.0000000e+00   0.0000000e+00   2.0000000e+00   6.0000000e+00   0.0000000e+00   1.0000000e+01   3.0000000e+00   1.0000000e+00   0.0000000e+00   0.0000000e+00   1.2000000e+01   0.0000000e+00   1.2000000e+01   3.0000000e+00   0.0000000e+00   1.0000000e+00   2.6000000e+01   1.3000000e+01   3.2000000e+01   0.0000000e+00
   0.0000000e+00   0.0000000e+00   0.0000000e+00   0.0000000e+00   0.0000000e+00   0.0000000e+00   0.0000000e+00   0.0000000e+00   0.0000000e+00   0.0000000e+00   0.0000000e+00   0.0000000e+00   0.0000000e+00   0.0000000e+00   0.0000000e+00   0.0000000e+00   0.0000000e+00   0.0000000e+00   0.0000000e+00   0.0000000e+00   0.0000000e+00   0.0000000e+00   0.0000000e+00   0.0000000e+00   1.0000000e+00   0.0000000e+00   0.0000000e+00   0.0000000e+00   0.0000000e+00   0.0000000e+00   0.0000000e+00   0.0000000e+00   1.0000000e+00   0.0000000e+00   0.0000000e+00   1.0000000e+00   0.0000000e+00   1.0000000e+00   0.0000000e+00   0.0000000e+00   0.0000000e+00   0.0000000e+00   6.0000000e+00   0.0000000e+00   0.0000000e+00   0.0000000e+00   1.0000000e+00   0.0000000e+00   1.0000000e+00   0.0000000e+00   0.0000000e+00   0.0000000e+00   2.0000000e+00   0.0000000e+00   1.0000000e+00   0.0000000e+00   0.0000000e+00   1.0000000e+00   0.0000000e+00   1.0000000e+00   1.0000000e+00   0.0000000e+00   0.0000000e+00   0.0000000e+00   1.0000000e+00   0.0000000e+00   1.0000000e+00   0.0000000e+00   2.0000000e+00   0.0000000e+00   0.0000000e+00   0.0000000e+00   1.0000000e+00   0.0000000e+00   0.0000000e+00   0.0000000e+00   7.0000000e+00   2.0000000e+00   0.0000000e+00   5.0000000e+00   1.0000000e+00   0.0000000e+00   2.0000000e+00   4.0000000e+00   0.0000000e+00   2.0000000e+00   0.0000000e+00   3.0000000e+00   0.0000000e+00   2.0000000e+00   2.0000000e+00   0.0000000e+00   0.0000000e+00   2.0000000e+00   0.0000000e+00   5.0000000e+00   2.0000000e+00   0.0000000e+00   0.0000000e+00   0.0000000e+00   0.0000000e+00   2.0000000e+00   0.0000000e+00   2.0000000e+00   0.0000000e+00   3.0000000e+00   0.0000000e+00   0.0000000e+00   0.0000000e+00   0.0000000e+00   2.0000000e+00   1.0000000e+00   0.0000000e+00   0.0000000e+00   0.0000000e+00   0.0000000e+00   2.0000000e+00   0.0000000e+00   2.0000000e+00   1.0000000e+00   1.0000000e+00   0.0000000e+00   0.0000000e+00   3.0000000e+00   0.0000000e+00   0.0000000e+00   0.0000000e+00   0.0000000e+00   2.0000000e+00   2.0000000e+00   5.0000000e+00   0.0000000e+00   1.0000000e+00   0.0000000e+00   1.0000000e+00   1.0000000e+00   2.0000000e+00   1.0000000e+00   0.0000000e+00   0.0000000e+00   0.0000000e+00   6.0000000e+00   0.0000000e+00   0.0000000e+00   0.0000000e+00   0.0000000e+00   1.0000000e+00   1.0000000e+00   0.0000000e+00   0.0000000e+00   6.0000000e+00   0.0000000e+00   2.0000000e+00   0.0000000e+00   3.0000000e+00   5.0000000e+00   0.0000000e+00   4.0000000e+00   1.0000000e+00   0.0000000e+00   7.0000000e+00   1.0000000e+00   0.0000000e+00   2.0000000e+00   5.0000000e+00   0.0000000e+00
   0.0000000e+00   0.0000000e+00   0.0000000e+00   0.0000000e+00   0.0000000e+00   0.0000000e+00   0.0000000e+00   0.0000000e+00   0.0000000e+00   0.0000000e+00   0.0000000e+00   0.0000000e+00   0.0000000e+00   0.0000000e+00   0.0000000e+00   0.0000000e+00   0.0000000e+00   0.0000000e+00   0.0000000e+00   0.0000000e+00   0.0000000e+00   0.0000000e+00   2.0000000e+00   0.0000000e+00   0.0000000e+00   0.0000000e+00   0.0000000e+00   0.0000000e+00   0.0000000e+00   0.0000000e+00   0.0000000e+00   0.0000000e+00   0.0000000e+00   0.0000000e+00   0.0000000e+00   0.0000000e+00   0.0000000e+00   0.0000000e+00   0.0000000e+00   0.0000000e+00   0.0000000e+00   0.0000000e+00   0.0000000e+00   0.0000000e+00   0.0000000e+00   0.0000000e+00   0.0000000e+00   0.0000000e+00   0.0000000e+00   0.0000000e+00   0.0000000e+00   0.0000000e+00   0.0000000e+00   0.0000000e+00   0.0000000e+00   0.0000000e+00   0.0000000e+00   0.0000000e+00   0.0000000e+00   0.0000000e+00   0.0000000e+00   0.0000000e+00   0.0000000e+00   0.0000000e+00   0.0000000e+00   0.0000000e+00   0.0000000e+00   0.0000000e+00   0.0000000e+00   0.0000000e+00   0.0000000e+00   0.0000000e+00   0.0000000e+00   0.0000000e+00   0.0000000e+00   0.0000000e+00   0.0000000e+00   0.0000000e+00   0.0000000e+00   0.0000000e+00   0.0000000e+00   0.0000000e+00   0.0000000e+00   2.0000000e+00   0.0000000e+00   0.0000000e+00   0.0000000e+00   0.0000000e+00   2.0000000e+00   2.0000000e+00   0.0000000e+00   0.0000000e+00   0.0000000e+00   0.0000000e+00   0.0000000e+00   0.0000000e+00   0.0000000e+00   0.0000000e+00   0.0000000e+00   0.0000000e+00   0.0000000e+00   0.0000000e+00   0.0000000e+00   0.0000000e+00   0.0000000e+00   2.0000000e+00   0.0000000e+00   0.0000000e+00   2.0000000e+00   4.0000000e+00   0.0000000e+00   0.0000000e+00   0.0000000e+00   0.0000000e+00   0.0000000e+00   0.0000000e+00   4.0000000e+00   0.0000000e+00   0.0000000e+00   0.0000000e+00   0.0000000e+00   0.0000000e+00   4.0000000e+00   0.0000000e+00   0.0000000e+00   2.0000000e+00   0.0000000e+00   0.0000000e+00   0.0000000e+00   0.0000000e+00   1.0000000e+00   0.0000000e+00   0.0000000e+00   0.0000000e+00   0.0000000e+00   1.0000000e+00   0.0000000e+00   1.0000000e+00   0.0000000e+00   1.0000000e+00   0.0000000e+00   1.0000000e+00   0.0000000e+00   0.0000000e+00   0.0000000e+00   2.0000000e+00   0.0000000e+00   0.0000000e+00   0.0000000e+00   0.0000000e+00   2.0000000e+00   0.0000000e+00   2.0000000e+00   2.0000000e+00   2.0000000e+00   2.0000000e+00   2.0000000e+00   2.0000000e+00   3.0000000e+00   0.0000000e+00   2.0000000e+00   1.0000000e+00   6.0000000e+00   4.0000000e+00   6.0000000e+00   0.0000000e+00
   0.0000000e+00   0.0000000e+00   0.0000000e+00   0.0000000e+00   0.0000000e+00   0.0000000e+00   0.0000000e+00   0.0000000e+00   0.0000000e+00   0.0000000e+00   0.0000000e+00   0.0000000e+00   0.0000000e+00   0.0000000e+00   0.0000000e+00   0.0000000e+00   0.0000000e+00   0.0000000e+00   0.0000000e+00   0.0000000e+00   0.0000000e+00   0.0000000e+00   0.0000000e+00   0.0000000e+00   0.0000000e+00   0.0000000e+00   0.0000000e+00   0.0000000e+00   0.0000000e+00   0.0000000e+00   0.0000000e+00   0.0000000e+00   0.0000000e+00   0.0000000e+00   0.0000000e+00   0.0000000e+00   0.0000000e+00   0.0000000e+00   0.0000000e+00   0.0000000e+00   0.0000000e+00   0.0000000e+00   0.0000000e+00   0.0000000e+00   1.0000000e+00   0.0000000e+00   0.0000000e+00   0.0000000e+00   0.0000000e+00   2.0000000e+00   0.0000000e+00   0.0000000e+00   0.0000000e+00   0.0000000e+00   0.0000000e+00   0.0000000e+00   0.0000000e+00   0.0000000e+00   0.0000000e+00   0.0000000e+00   0.0000000e+00   4.0000000e+00   0.0000000e+00   0.0000000e+00   0.0000000e+00   0.0000000e+00   0.0000000e+00   0.0000000e+00   0.0000000e+00   0.0000000e+00   0.0000000e+00   0.0000000e+00   0.0000000e+00   0.0000000e+00   0.0000000e+00   4.0000000e+00   0.0000000e+00   0.0000000e+00   0.0000000e+00   0.0000000e+00   0.0000000e+00   0.0000000e+00   0.0000000e+00   0.0000000e+00   0.0000000e+00   0.0000000e+00   2.0000000e+00   0.0000000e+00   0.0000000e+00   0.0000000e+00   0.0000000e+00   0.0000000e+00   1.0000000e+00   0.0000000e+00   0.0000000e+00   0.0000000e+00   4.0000000e+00   1.0000000e+00   4.0000000e+00   0.0000000e+00   0.0000000e+00   0.0000000e+00   2.0000000e+00   0.0000000e+00   0.0000000e+00   0.0000000e+00   2.0000000e+00   0.0000000e+00   1.0000000e+00   0.0000000e+00   0.0000000e+00   0.0000000e+00   0.0000000e+00   1.0000000e+00   0.0000000e+00   0.0000000e+00   0.0000000e+00   0.0000000e+00   0.0000000e+00   0.0000000e+00   1.0000000e+00   0.0000000e+00   4.0000000e+00   0.0000000e+00   0.0000000e+00   2.0000000e+00   0.0000000e+00   0.0000000e+00   0.0000000e+00   0.0000000e+00   0.0000000e+00   0.0000000e+00   0.0000000e+00   2.0000000e+00   0.0000000e+00   1.0000000e+00   1.0000000e+00   0.0000000e+00   0.0000000e+00   1.0000000e+00   2.0000000e+00   0.0000000e+00   0.0000000e+00   3.0000000e+00   1.0000000e+00   2.0000000e+00   0.0000000e+00   0.0000000e+00   3.0000000e+00   8.0000000e+00   1.0000000e+00   0.0000000e+00   1.0000000e+00   2.0000000e+00   1.0000000e+00   2.0000000e+00   2.0000000e+00   1.0000000e+00   3.0000000e+00   4.0000000e+00   1.0000000e+00   1.0000000e+00   1.2000000e+01   4.0000000e+00   1.2000000e+01   0.0000000e+00
   0.0000000e+00   0.0000000e+00   0.0000000e+00   0.0000000e+00   0.0000000e+00   0.0000000e+00   0.0000000e+00   0.0000000e+00   0.0000000e+00   0.0000000e+00   0.0000000e+00   0.0000000e+00   0.0000000e+00   0.0000000e+00   0.0000000e+00   0.0000000e+00   0.0000000e+00   0.0000000e+00   0.0000000e+00   0.0000000e+00   0.0000000e+00   0.0000000e+00   0.0000000e+00   0.0000000e+00   0.0000000e+00   0.0000000e+00   0.0000000e+00   0.0000000e+00   0.0000000e+00   0.0000000e+00   0.0000000e+00   0.0000000e+00   0.0000000e+00   0.0000000e+00   0.0000000e+00   0.0000000e+00   0.0000000e+00   0.0000000e+00   0.0000000e+00   0.0000000e+00   0.0000000e+00   0.0000000e+00   0.0000000e+00   0.0000000e+00   0.0000000e+00   0.0000000e+00   0.0000000e+00   0.0000000e+00   1.0000000e+00   0.0000000e+00   0.0000000e+00   0.0000000e+00   0.0000000e+00   0.0000000e+00   0.0000000e+00   0.0000000e+00   0.0000000e+00   0.0000000e+00   0.0000000e+00   0.0000000e+00   0.0000000e+00   0.0000000e+00   0.0000000e+00   0.0000000e+00   0.0000000e+00   0.0000000e+00   0.0000000e+00   0.0000000e+00   0.0000000e+00   0.0000000e+00   0.0000000e+00   0.0000000e+00   0.0000000e+00   0.0000000e+00   0.0000000e+00   0.0000000e+00   0.0000000e+00   0.0000000e+00   0.0000000e+00   0.0000000e+00   0.0000000e+00   0.0000000e+00   0.0000000e+00   0.0000000e+00   0.0000000e+00   0.0000000e+00   0.0000000e+00   0.0000000e+00   0.0000000e+00   0.0000000e+00   0.0000000e+00   0.0000000e+00   0.0000000e+00   0.0000000e+00   0.0000000e+00   0.0000000e+00   0.0000000e+00   0.0000000e+00   0.0000000e+00   0.0000000e+00   0.0000000e+00   0.0000000e+00   0.0000000e+00   0.0000000e+00   0.0000000e+00   0.0000000e+00   0.0000000e+00   0.0000000e+00   0.0000000e+00   0.0000000e+00   0.0000000e+00   0.0000000e+00   1.0000000e+00   0.0000000e+00   0.0000000e+00   0.0000000e+00   0.0000000e+00   0.0000000e+00   0.0000000e+00   0.0000000e+00   0.0000000e+00   0.0000000e+00   2.0000000e+00   0.0000000e+00   1.0000000e+00   1.0000000e+00   0.0000000e+00   0.0000000e+00   0.0000000e+00   0.0000000e+00   0.0000000e+00   0.0000000e+00   0.0000000e+00   0.0000000e+00   0.0000000e+00   0.0000000e+00   0.0000000e+00   0.0000000e+00   0.0000000e+00   0.0000000e+00   0.0000000e+00   0.0000000e+00   1.0000000e+00   0.0000000e+00   1.0000000e+00   1.0000000e+00   0.0000000e+00   0.0000000e+00   0.0000000e+00   0.0000000e+00   0.0000000e+00   2.0000000e+00   0.0000000e+00   1.0000000e+00   0.0000000e+00   0.0000000e+00   2.0000000e+00   0.0000000e+00   2.0000000e+00   1.0000000e+00   0.0000000e+00   1.0000000e+00   1.2000000e+01   3.0000000e+00   1.2000000e+01   0.0000000e+00
   0.0000000e+00   0.0000000e+00   0.0000000e+00   0.0000000e+00   0.0000000e+00   0.0000000e+00   0.0000000e+00   0.0000000e+00   0.0000000e+00   0.0000000e+00   0.0000000e+00   0.0000000e+00   0.0000000e+00   0.0000000e+00   0.0000000e+00   0.0000000e+00   0.0000000e+00   0.0000000e+00   0.0000000e+00   0.0000000e+00   0.0000000e+00   0.0000000e+00   0.0000000e+00   0.0000000e+00   0.0000000e+00   0.0000000e+00   0.0000000e+00   0.0000000e+00   0.0000000e+00   0.0000000e+00   0.0000000e+00   0.0000000e+00   0.0000000e+00   0.0000000e+00   0.0000000e+00   0.0000000e+00   0.0000000e+00   0.0000000e+00   0.0000000e+00   0.0000000e+00   0.0000000e+00   0.0000000e+00   0.0000000e+00   0.0000000e+00   0.0000000e+00   0.0000000e+00   0.0000000e+00   0.0000000e+00   1.0000000e+00   0.0000000e+00   0.0000000e+00   0.0000000e+00   0.0000000e+00   0.0000000e+00   0.0000000e+00   0.0000000e+00   0.0000000e+00   0.0000000e+00   0.0000000e+00   0.0000000e+00   0.0000000e+00   0.0000000e+00   0.0000000e+00   0.0000000e+00   0.0000000e+00   0.0000000e+00   0.0000000e+00   0.0000000e+00   0.0000000e+00   0.0000000e+00   0.0000000e+00   0.0000000e+00   0.0000000e+00   0.0000000e+00   1.0000000e+00   0.0000000e+00   0.0000000e+00   0.0000000e+00   0.0000000e+00   2.0000000e+00   0.0000000e+00   1.0000000e+00   0.0000000e+00   0.0000000e+00   2.0000000e+00   3.0000000e+00   0.0000000e+00   0.0000000e+00   0.0000000e+00   0.0000000e+00   1.0000000e+00   1.0000000e+00   0.0000000e+00   0.0000000e+00   0.0000000e+00   0.0000000e+00   0.0000000e+00   1.0000000e+00   0.0000000e+00   3.0000000e+00   0.0000000e+00   0.0000000e+00   0.0000000e+00   1.0000000e+00   0.0000000e+00   0.0000000e+00   0.0000000e+00   0.0000000e+00   0.0000000e+00   1.0000000e+00   4.0000000e+00   0.0000000e+00   0.0000000e+00   1.0000000e+00   0.0000000e+00   0.0000000e+00   1.0000000e+00   2.0000000e+00   0.0000000e+00   0.0000000e+00   1.0000000e+00   2.0000000e+00   0.0000000e+00   0.0000000e+00   1.0000000e+00   0.0000000e+00   0.0000000e+00   6.0000000e+00   6.0000000e+00   0.0000000e+00   0.0000000e+00   1.0000000e+00   1.0000000e+00   0.0000000e+00   1.0000000e+00   0.0000000e+00   1.0000000e+00   2.0000000e+00   0.0000000e+00   0.0000000e+00   0.0000000e+00   1.0000000e+00   0.0000000e+00   0.0000000e+00   1.0000000e+00   0.0000000e+00   3.0000000e+00   2.0000000e+00   0.0000000e+00   0.0000000e+00   1.0000000e+00   0.0000000e+00   3.0000000e+00   1.0000000e+00   3.0000000e+00   3.0000000e+00   0.0000000e+00   2.0000000e+00   0.0000000e+00   1.0000000e+00   2.0000000e+00   1.0000000e+00   1.8000000e+01   1.0000000e+00   1.8000000e+01   0.0000000e+00
   0.0000000e+00   0.0000000e+00   0.0000000e+00   0.0000000e+00   0.0000000e+00   0.0000000e+00   0.0000000e+00   0.0000000e+00   0.0000000e+00   0.0000000e+00   0.0000000e+00   0.0000000e+00   0.0000000e+00   0.0000000e+00   0.0000000e+00   0.0000000e+00   0.0000000e+00   0.0000000e+00   0.0000000e+00   0.0000000e+00   0.0000000e+00   0.0000000e+00   0.0000000e+00   0.0000000e+00   0.0000000e+00   0.0000000e+00   0.0000000e+00   0.0000000e+00   0.0000000e+00   0.0000000e+00   0.0000000e+00   0.0000000e+00   0.0000000e+00   0.0000000e+00   0.0000000e+00   0.0000000e+00   0.0000000e+00   0.0000000e+00   0.0000000e+00   0.0000000e+00   0.0000000e+00   0.0000000e+00   0.0000000e+00   0.0000000e+00   0.0000000e+00   0.0000000e+00   0.0000000e+00   0.0000000e+00   0.0000000e+00   0.0000000e+00   0.0000000e+00   0.0000000e+00   0.0000000e+00   0.0000000e+00   0.0000000e+00   0.0000000e+00   0.0000000e+00   0.0000000e+00   0.0000000e+00   0.0000000e+00   0.0000000e+00   0.0000000e+00   0.0000000e+00   0.0000000e+00   0.0000000e+00   2.0000000e+00   0.0000000e+00   0.0000000e+00   0.0000000e+00   0.0000000e+00   0.0000000e+00   0.0000000e+00   0.0000000e+00   2.0000000e+00   1.0000000e+00   0.0000000e+00   0.0000000e+00   0.0000000e+00   0.0000000e+00   0.0000000e+00   0.0000000e+00   1.0000000e+00   0.0000000e+00   0.0000000e+00   1.0000000e+00   3.0000000e+00   0.0000000e+00   0.0000000e+00   0.0000000e+00   3.0000000e+00   3.0000000e+00   0.0000000e+00   0.0000000e+00   0.0000000e+00   0.0000000e+00   0.0000000e+00   0.0000000e+00   1.0000000e+00   0.0000000e+00   3.0000000e+00   0.0000000e+00   0.0000000e+00   0.0000000e+00   2.0000000e+00   0.0000000e+00   0.0000000e+00   0.0000000e+00   0.0000000e+00   0.0000000e+00   0.0000000e+00   3.0000000e+00   2.0000000e+00   0.0000000e+00   0.0000000e+00   0.0000000e+00   0.0000000e+00   0.0000000e+00   2.0000000e+00   0.0000000e+00   0.0000000e+00   1.0000000e+00   1.0000000e+00   2.0000000e+00   0.0000000e+00   1.0000000e+00   0.0000000e+00   0.0000000e+00   6.0000000e+00   6.0000000e+00   0.0000000e+00   2.0000000e+00   1.0000000e+00   0.0000000e+00   0.0000000e+00   0.0000000e+00   0.0000000e+00   1.0000000e+00   2.0000000e+00   2.0000000e+00   1.0000000e+00   0.0000000e+00   0.0000000e+00   0.0000000e+00   0.0000000e+00   1.0000000e+00   2.0000000e+00   3.0000000e+00   1.0000000e+00   1.0000000e+00   0.0000000e+00   1.0000000e+00   2.0000000e+00   3.0000000e+00   1.0000000e+00   3.0000000e+00   0.0000000e+00   3.0000000e+00   1.0000000e+00   3.0000000e+00   2.0000000e+00   1.0000000e+00   1.0000000e+00   2.4000000e+01   4.0000000e+00   2.4000000e+01   0.0000000e+00
[truncated: 1,092,028 more chars]
