# Supplementary material for: Efficiency of different measures for defining the applicability domain of classification models
Source: J Cheminform. 2017 Aug 3;9:44. doi: 10.1186/s13321-017-0230-2 (PMC5543028; doi:10.1186/s13321-017-0230-2)
Supplement: Supplementary file 5 — Additional file 5. Data sets used in this study. The data are provided in the way they were used for the respective computations. In addition to the data, the indices for the fivefold CV are also provided. [file 13321_2017_230_MOESM5_ESM.zip › Additional_file_5/Data/hERG/hERG_MOE_autoscaled_X.dat]

   7.0294845e-01   7.9779679e-01   0.0000000e+00   0.0000000e+00   7.9779679e-01   0.0000000e+00   7.1844086e-01  -3.7370031e-01  -1.4288074e-01   1.7177624e+00   7.3663714e-01  -4.3304782e-02   8.3679488e-01   3.2163487e-01   1.0091197e+00   3.5854264e-01   0.0000000e+00  -8.4667158e-02   6.7279342e-01  -4.3967692e-01   5.6431368e-01   5.9522547e-01  -6.9047852e-02   1.0306144e+00   2.4040491e-01  -6.9047852e-02  -4.4656863e-01  -1.4832872e+00   6.9181906e-01  -2.8213168e-01  -6.4263838e-01   2.4813245e-03   8.2395284e-01   1.2269586e+00   9.8979836e-01  -3.9095325e-01  -7.5755428e-01   7.7241202e-01  -2.8174861e-01   0.0000000e+00   0.0000000e+00   7.1203814e-01   6.6941001e-01   6.3171528e-01   5.4614799e-01   8.7741890e-01   8.4840538e-01   7.8905199e-01   5.7414448e-01   0.0000000e+00   0.0000000e+00  -4.3792621e-02   8.1168276e-02   1.3519460e+00   0.0000000e+00  -4.2537454e-02  -4.2250422e-02   4.2218172e-02  -4.2513469e-02  -4.2220034e-02  -4.2261324e-02  -4.2217543e-02  -4.2217101e-02  -4.2219057e-02  -4.2511607e-02   0.0000000e+00   0.0000000e+00   0.0000000e+00   0.0000000e+00   0.0000000e+00   0.0000000e+00   1.8728231e+00   0.0000000e+00   5.1704966e-01   3.1279975e-01  -9.8906116e-02   4.5638452e-01   2.9060652e-01  -9.3930108e-02   2.3262945e-02  -3.7764768e-01   6.7497163e-01   0.0000000e+00   0.0000000e+00   1.8319387e+00  -1.0196490e-01  -1.0624900e+00  -3.7631749e-01  -5.3335952e-01   2.0952357e+00  -1.2268995e-01   2.7315337e-01   1.8551193e-01   2.6112811e+00  -5.2801190e-01  -7.5692062e-01   7.1626366e-01   2.6989407e-01  -4.7231416e-01   8.3441126e-01  -7.3596177e-01  -1.7462782e-02  -6.6763813e-01  -6.7846015e-01  -1.0001366e-01   6.6763839e-01   6.7846017e-01   8.0288303e-01   4.5025674e-02  -4.5300520e-01   1.0773090e-01   9.6701633e-01   7.1877458e-01   1.0963736e+00   3.5714505e-02  -2.6722732e-02   1.2006211e+00   0.0000000e+00   0.0000000e+00   0.0000000e+00   0.0000000e+00   0.0000000e+00   0.0000000e+00   0.0000000e+00   0.0000000e+00   0.0000000e+00   0.0000000e+00   4.3469164e-01   0.0000000e+00   0.0000000e+00   0.0000000e+00   4.3469164e-01   0.0000000e+00   1.4666345e+00   2.1194288e+00   1.4185726e+00   0.0000000e+00   0.0000000e+00  -4.4831914e-01  -2.4032369e-01   5.1562249e-01   4.1503715e-01   9.2295372e-01  -3.7033415e-01  -5.8981189e-02   8.1503398e-01  -6.7850380e-01   1.4526050e+00  -3.8828358e-01   6.5509827e-01   4.8577805e-02   1.2376022e+00  -2.7151713e-02  -2.1030705e-01  -4.5614807e-02   2.7049558e-02   1.2978794e+00  -6.4456161e-01   1.5576734e+00  -6.7852275e-01   0.0000000e+00   4.8763931e-01  -8.0029813e-01   9.8067612e-01   1.2351150e+00   8.3770909e-01   4.3469164e-01   6.6814764e-01   7.5850993e-01   7.7731150e-01   3.5171376e-01  -3.7283890e-01  -3.6060118e-01  -7.1526131e-01   1.8538557e-01   9.5304275e-01   2.7151745e-01   7.2553504e-01   6.8008432e-01   9.8503347e-01   1.0295837e+00
   1.3893762e-01   5.5501917e-01   0.0000000e+00   0.0000000e+00   5.5501917e-01   0.0000000e+00   7.1844086e-01  -3.7370031e-01  -6.8204731e-01   3.8489281e-01   3.4241882e-01   8.5647236e-01  -1.9850974e-02  -2.5072726e-01   2.6761602e-01  -2.9360596e-01   0.0000000e+00  -8.4667158e-02  -6.2378198e-02  -4.3967692e-01  -3.6407334e-01   5.9522547e-01  -6.9047852e-02  -2.2492236e-01   6.8404686e-01  -6.9047852e-02  -4.4656863e-01   1.4240926e+00   3.7371467e-01   1.5096707e+00   2.0126221e+00  -6.9353021e-01   2.2653621e-01   4.9547742e-01  -2.2961583e-01   1.5524308e+00   2.0758283e+00   4.3062960e-01  -2.8174861e-01   0.0000000e+00   0.0000000e+00   1.3038011e-01   9.8614703e-02   1.5958340e-01   6.9915060e-02  -6.4947002e-02  -9.3737704e-02   9.5333763e-02  -6.1493946e-02   0.0000000e+00   0.0000000e+00  -7.2668196e-01  -3.6146574e-01   8.3739941e-01   0.0000000e+00  -4.2553860e-02  -4.2256430e-02   4.2219595e-02  -4.2513002e-02  -4.2220034e-02  -4.2224060e-02  -4.2218989e-02  -4.2225653e-02  -4.2219924e-02  -4.2512563e-02   0.0000000e+00   0.0000000e+00   0.0000000e+00   0.0000000e+00   0.0000000e+00   0.0000000e+00   6.2944587e-01   0.0000000e+00   4.1197285e-01   8.5514854e-01   1.6452241e+00   3.6943939e-01   7.8885920e-01   1.4441211e+00   9.1638660e-01  -6.1157215e-01   1.0805749e-02   0.0000000e+00   0.0000000e+00   6.3604669e-01  -5.7162023e-02  -5.7671728e-01  -4.5641874e-01  -9.7587190e-02   2.9304809e+00  -6.5907768e-01   2.5812153e-01  -5.4632161e-01   4.8216826e-01  -2.7449634e-01  -7.5692062e-01  -5.4544097e-01  -3.5106317e-01  -4.7231416e-01   4.1744818e-01   1.2840550e+00  -3.2561820e-01  -1.8334022e-01  -8.5037756e-01   7.0123013e-01   1.8334023e-01   8.5037764e-01  -2.4095835e-01   1.1746479e-01  -7.0134689e-01   8.9996054e-01   3.4903710e-01   6.3144200e-01  -1.1594561e-01  -7.3805636e-02  -1.4836862e-01   6.2495671e-02   0.0000000e+00   0.0000000e+00   0.0000000e+00   0.0000000e+00   0.0000000e+00   0.0000000e+00   0.0000000e+00   0.0000000e+00   0.0000000e+00   0.0000000e+00   2.3968944e-01   0.0000000e+00   0.0000000e+00   0.0000000e+00   2.3968944e-01   0.0000000e+00   9.4720142e-01   2.1194288e+00   5.6495980e-01   0.0000000e+00   0.0000000e+00  -4.2949967e-01   5.8025184e-01   3.9615122e-01   2.5524157e-01   2.5719325e-02   1.2597287e+00  -7.8196883e-01  -6.3916330e-01  -7.9355146e-01   1.0558948e-01   1.1417927e+00   1.7411479e-02   3.0700184e-01   5.7756246e-01  -8.0520537e-01   1.6058916e-01   9.4919205e-01  -7.4336471e-01   3.4954588e-01   7.9898107e-01   6.3672996e-01   4.5779486e-01   0.0000000e+00   7.3136800e-01  -4.3207149e-01  -5.6420134e-02   7.7638635e-01   1.1776100e-01   2.3968944e-01  -4.7919833e-03   1.7368510e-01   3.6515353e-01   3.2605805e-01  -3.7283890e-01   5.2103863e-01   4.0796099e-01   1.0566598e-01  -1.1618249e-01   7.0475639e-01  -5.2458487e-02  -1.2623571e-01  -4.4738926e-01  -3.4839768e-01
  -1.6251940e+00  -1.6051968e+00   0.0000000e+00   0.0000000e+00  -1.6051968e+00   0.0000000e+00  -2.1996501e-01  -3.7370031e-01  -6.8204731e-01  -9.4797674e-01  -1.5160390e+00   8.5647236e-01  -1.6107647e+00  -1.5385421e+00  -1.5081593e+00   2.8422897e-01   0.0000000e+00  -8.4667158e-02  -1.5327214e+00  -4.3967692e-01  -3.6407334e-01  -1.3118076e+00  -6.9047852e-02  -8.5269072e-01  -2.0323704e-01  -6.9047852e-02  -4.4656863e-01   9.3606084e-01  -1.4977039e+00  -1.1780328e+00  -8.4791257e-01  -6.9353021e-01  -1.5657137e+00  -2.3600372e-01  -1.6707417e+00  -9.4620583e-01  -2.0139480e-01  -1.3922100e+00  -2.8174861e-01   0.0000000e+00   0.0000000e+00  -1.5428837e+00  -1.6656903e+00  -1.4952646e+00  -1.4906678e+00  -1.6393162e+00  -1.7808979e+00  -1.3659262e+00  -1.3306303e+00   0.0000000e+00   0.0000000e+00  -4.4316206e-01  -1.3069420e-01  -1.2207871e+00   0.0000000e+00  -4.2586832e-02  -4.2268843e-02   4.2219792e-02  -4.2514888e-02  -4.2220034e-02  -4.2197624e-02  -4.2220449e-02  -4.2241875e-02  -4.2220914e-02  -4.2514646e-02   0.0000000e+00   0.0000000e+00   0.0000000e+00   0.0000000e+00   0.0000000e+00   0.0000000e+00  -6.1393135e-01   0.0000000e+00  -1.4424028e+00  -1.2902069e+00  -6.9080085e-01  -1.4868716e+00  -1.3918195e+00  -8.8879201e-01  -1.1938984e+00  -1.0568626e+00  -1.6592253e+00   0.0000000e+00   0.0000000e+00  -1.2620377e+00   7.7786691e-01   1.6072437e+00   4.7591062e-01  -5.3335952e-01   3.7202979e-03  -5.7011619e-01  -7.6224128e-01  -5.4632161e-01  -2.5162335e-01  -9.7466759e-01  -7.5692062e-01  -5.4544097e-01  -3.5106317e-01   5.1093629e-01  -4.9113665e-01   2.7404661e-01  -5.5263674e-01   3.9603718e-01  -3.7070946e-01   4.8033185e-01  -3.9603718e-01   3.7070947e-01  -7.4285981e-01  -1.3349378e+00  -1.0174527e+00  -4.4103802e-01  -1.1094921e+00  -1.1904677e+00  -1.0692807e+00  -1.1377153e+00  -1.2431808e+00  -1.0536252e+00   0.0000000e+00   0.0000000e+00   0.0000000e+00   0.0000000e+00   0.0000000e+00   0.0000000e+00   0.0000000e+00   0.0000000e+00   0.0000000e+00   0.0000000e+00  -1.5484405e+00   0.0000000e+00   0.0000000e+00   0.0000000e+00  -1.5484405e+00   0.0000000e+00  -1.1305307e+00  -4.7098419e-01  -1.3788417e+00   0.0000000e+00   0.0000000e+00  -4.2375210e-01  -3.3936192e-01   1.6037485e-01  -6.9714041e-02  -1.0012605e+00  -9.5803037e-01  -7.8196883e-01  -6.3916330e-01  -5.1959275e-01  -7.9242099e-01  -5.0276921e-01  -1.6344598e+00  -3.7029412e-01  -2.7988520e-01  -8.0520537e-01  -8.0397288e-01   9.4919205e-01  -1.0168451e+00  -9.1491979e-01  -6.4456161e-01  -1.1156231e+00  -1.5015827e+00   0.0000000e+00  -4.1790655e-01   2.2298368e+00  -2.2008985e+00  -1.3892201e+00  -2.1727781e+00  -1.5484405e+00  -1.6437986e+00  -1.6360089e+00  -1.6246456e+00  -5.0326174e-01  -3.7283890e-01  -3.6060118e-01  -1.5365014e-01  -1.4808304e+00  -4.9630537e-01  -1.6240985e-01  -1.6438051e+00  -8.9057693e-01  -1.6929742e+00  -1.6819280e+00
  -1.5800092e+00  -1.4791448e+00   0.0000000e+00   0.0000000e+00  -1.4791448e+00   0.0000000e+00   1.1876438e+00  -3.7370031e-01  -8.6176950e-01  -9.4797674e-01  -1.5723559e+00   8.5647236e-01  -1.3660087e+00  -2.1109042e+00  -1.0990040e+00   3.1102304e+00   0.0000000e+00  -8.4667158e-02  -2.1208587e+00  -4.3967692e-01  -3.6407334e-01  -1.5978626e+00  -6.9047852e-02   1.0306144e+00   2.4040491e-01  -6.9047852e-02   3.2376226e+00   1.3227906e+00  -1.0334921e+00  -8.7939912e-01  -2.9525109e-01  -8.6753309e-01  -1.6200243e+00  -2.3600372e-01  -1.4490300e+00  -6.6857954e-01   2.0173840e-01  -1.3922100e+00  -2.8174861e-01   0.0000000e+00   0.0000000e+00  -1.2381602e+00  -1.2684743e+00  -2.0113087e+00  -2.0846874e+00  -1.4571337e+00  -1.0806478e+00  -2.0855353e+00  -2.2209666e+00   0.0000000e+00   0.0000000e+00   3.1359496e+00   3.2074968e+00  -1.2207871e+00   0.0000000e+00  -4.2507599e-02  -4.2215140e-02   4.2223659e-02  -4.2505788e-02  -4.2220034e-02  -4.2202769e-02  -4.2231073e-02  -4.2214822e-02  -4.2220914e-02  -4.2509412e-02   0.0000000e+00   0.0000000e+00   0.0000000e+00   0.0000000e+00   0.0000000e+00   0.0000000e+00  -6.1393135e-01   0.0000000e+00  -1.1580321e+00  -1.3220204e+00  -6.6595170e-01  -7.4207219e-01  -9.7666737e-01  -3.1769695e-01  -4.9839663e-01  -1.9489146e+00  -1.5123109e+00   0.0000000e+00   0.0000000e+00  -6.1139591e-01   4.5654512e-02   7.5202318e-01  -6.4141252e-01  -1.4703562e+00   1.2059709e-01  -4.1923410e-01  -7.6224128e-01  -5.4632161e-01  -2.5162335e-01   7.4314272e-02  -7.5692062e-01   9.7962302e-01   6.7841053e-01  -4.7231416e-01   1.6530293e+00   2.7404661e-01  -5.5263674e-01  -2.0631128e+00   1.4075858e+00   2.6413386e+00   2.0631128e+00  -1.4075858e+00   6.1273387e-01  -1.6697599e+00   1.1211666e-01   1.0075987e+00   2.8929439e-01  -1.4435032e+00  -2.5159635e-01  -1.1377153e+00  -1.2431808e+00  -9.3037643e-01   0.0000000e+00   0.0000000e+00   0.0000000e+00   0.0000000e+00   0.0000000e+00   0.0000000e+00   0.0000000e+00   0.0000000e+00   0.0000000e+00   0.0000000e+00  -1.2468153e+00   0.0000000e+00   0.0000000e+00   0.0000000e+00  -1.2468153e+00   0.0000000e+00  -1.1305307e+00  -4.7098419e-01  -1.2213175e+00   0.0000000e+00   0.0000000e+00  -1.5461557e+00  -1.5213997e-01   3.5388111e+00   1.3677574e-01  -1.0012605e+00  -9.5803037e-01  -7.8196883e-01  -6.3916330e-01  -1.6154276e+00  -7.9242099e-01  -1.1163519e-01  -1.5316176e+00   9.9699249e-01  -4.5184748e-02  -8.0520537e-01  -1.1748690e+00   3.1114881e+00  -1.9773617e+00  -9.1491979e-01  -9.7072677e-02  -8.2843321e-01  -1.5094399e+00   0.0000000e+00   1.3420290e+00   1.5929187e+00  -1.7417045e+00  -1.1992840e+00  -1.6682604e+00  -1.2468153e+00  -1.5396298e+00  -1.6083992e+00  -1.4814049e+00   2.1212726e+00  -3.7283890e-01  -3.6060118e-01   1.8363114e+00  -1.9456596e+00   5.4954051e-01   2.1268376e+00  -1.0365346e+00  -8.4096563e-01  -1.5061365e+00  -1.3707709e+00
  -1.5764015e+00  -1.4737054e+00   0.0000000e+00   0.0000000e+00  -1.4737054e+00   0.0000000e+00  -6.8916794e-01   1.7987958e+00  -6.8204731e-01  -9.4797674e-01  -1.5160390e+00  -9.4308193e-01  -1.3660087e+00  -1.5385421e+00  -1.5722886e+00  -8.1223895e-02   0.0000000e+00  -8.4667158e-02  -1.3856871e+00  -4.3967692e-01  -3.6407334e-01  -1.5025109e+00  -6.9047852e-02  -1.4804591e+00   6.8404686e-01  -6.9047852e-02  -4.4656863e-01   1.5631541e+00  -1.4231452e+00  -8.7939912e-01  -2.9525109e-01  -6.9353021e-01  -1.5657137e+00   4.9547742e-01  -1.4490300e+00  -6.6857954e-01   2.0173840e-01  -1.4491737e+00  -2.8174861e-01   0.0000000e+00   0.0000000e+00  -1.2747942e+00  -1.5097970e+00  -1.3835377e+00  -1.3694139e+00  -1.4017623e+00  -1.6670835e+00  -1.2647892e+00  -1.2122216e+00   0.0000000e+00   0.0000000e+00   5.4962293e-02   4.0235220e-01  -1.4780604e+00   0.0000000e+00  -4.2567674e-02  -4.2265498e-02   4.2220539e-02  -4.2512103e-02  -4.2220034e-02  -4.2228502e-02  -4.2223694e-02  -4.2225553e-02  -4.2220965e-02  -4.2512608e-02   0.0000000e+00   0.0000000e+00   0.0000000e+00   0.0000000e+00   0.0000000e+00   0.0000000e+00  -1.8573086e+00   0.0000000e+00  -1.1580321e+00  -1.0335029e+00  -6.6595170e-01  -1.2366809e+00  -1.1560220e+00  -8.1796616e-01  -9.9146886e-01  -6.9101828e-01  -1.5557301e+00   0.0000000e+00   0.0000000e+00  -1.3116706e+00  -4.6729511e-01   2.2085277e+00   6.2221362e-02  -5.0063349e-01  -7.3059115e-01   3.7234547e-01  -7.6224128e-01  -5.4632161e-01  -1.6647293e-01  -9.7466759e-01  -7.5692062e-01  -5.4544097e-01  -3.5106317e-01  -4.7231416e-01  -8.7170222e-01   4.6044222e-01   1.9076210e+00  -5.8916241e-01  -1.6130390e-01   2.2141233e+00   5.8916218e-01   1.6130384e-01  -7.4944822e-01  -1.3726854e+00  -8.1312166e-01   6.4284356e-01  -5.3334182e-01  -1.0678141e+00  -1.0219880e+00   8.5711514e-01   9.4644353e-01  -1.0189881e+00   0.0000000e+00   0.0000000e+00   0.0000000e+00   0.0000000e+00   0.0000000e+00   0.0000000e+00   0.0000000e+00   0.0000000e+00   0.0000000e+00   0.0000000e+00  -1.3422711e+00   0.0000000e+00   0.0000000e+00   0.0000000e+00  -1.3422711e+00   0.0000000e+00  -1.6499638e+00  -4.7098419e-01  -1.3790455e+00   0.0000000e+00   0.0000000e+00  -1.1232262e+00   5.5766189e-01  -4.2247629e-01  -6.9714041e-02  -1.0012605e+00   1.2597287e+00  -7.8196883e-01  -6.3916330e-01  -5.1959275e-01  -7.9242099e-01  -5.4811559e-01  -1.6451151e+00   1.5185094e+00  -7.0506288e-01  -8.0520537e-01  -5.7863989e-01  -5.9738301e-01  -1.0168451e+00  -8.0404014e-01  -6.4456161e-01  -1.3998771e+00  -3.6751093e-01   0.0000000e+00   4.0089127e-02   1.5929187e+00  -1.7417045e+00  -1.5309311e+00  -1.6304824e+00  -1.3422711e+00  -1.4622107e+00  -1.4439956e+00  -1.4502581e+00   8.9696756e-01   1.8065782e+00  -3.6060118e-01  -7.1526131e-01  -1.5243394e+00   3.5625470e-01   1.5188974e-01  -1.4047207e+00  -8.4696260e-01  -1.3815780e+00  -1.4596730e+00
   1.1852882e-01   2.3180632e-01   0.0000000e+00   0.0000000e+00   2.3180632e-01   0.0000000e+00  -6.8916794e-01   1.7987958e+00  -6.8204731e-01  -9.4797674e-01   1.1715120e-01  -9.4308193e-01  -1.9850974e-02   3.2163487e-01  -3.3849730e-01  -1.1741738e+00   0.0000000e+00  -8.4667158e-02   3.7872477e-01  -4.3967692e-01  -3.6407334e-01   2.1381886e-01  -6.9047852e-02  -1.4804591e+00   2.4040491e-01  -6.9047852e-02  -4.4656863e-01   1.1413404e+00  -7.0144841e-03   3.1513576e-01   5.4909275e-01  -6.9353021e-01   9.2937931e-03   2.6899208e+00  -2.2961583e-01   1.6429934e-01   3.6011219e-01   3.1883446e-02  -2.8174861e-01   0.0000000e+00   0.0000000e+00   1.5810701e-01   1.5910689e-01   5.6767078e-01   6.1120412e-01  -8.3510629e-02  -2.8644339e-01   4.0726332e-01   6.2240925e-01   0.0000000e+00   0.0000000e+00  -1.0260018e+00  -1.0058510e+00   8.3739941e-01   0.0000000e+00  -4.2528452e-02  -4.2253263e-02   4.2220895e-02  -4.2493866e-02  -4.2220034e-02  -4.2225087e-02  -4.2219120e-02  -4.2221646e-02  -4.2220695e-02  -4.2494727e-02   0.0000000e+00   0.0000000e+00   0.0000000e+00   0.0000000e+00   0.0000000e+00   0.0000000e+00  -1.8573086e+00   0.0000000e+00   4.1197285e-01   6.4995279e-01   1.0670420e+00   1.5295954e-01   3.7068697e-01   7.0449818e-01   3.7099431e-01   1.0803352e+00   1.2324600e-01   0.0000000e+00   0.0000000e+00  -1.4256673e+00  -3.3900660e-01   1.1986613e+00   1.9378865e-01   1.1770039e+00  -4.4034198e-01  -8.4118894e-01   4.3002994e-01  -5.4632161e-01  -8.7850112e-01  -9.7466759e-01   1.1814861e+00  -5.4544097e-01  -3.5106317e-01  -4.7231416e-01  -8.7170222e-01  -7.3596177e-01   2.1346395e+00   1.4447902e+00   4.5396110e-01  -1.3817323e-01  -1.4447900e+00  -4.5396109e-01  -1.5129133e+00   1.0138230e+00   7.3541256e-01   2.8987552e-02  -1.1668837e+00   5.0384174e-03  -1.4174501e+00  -7.3805636e-02  -1.4836862e-01  -1.0092946e-01   0.0000000e+00   0.0000000e+00   0.0000000e+00   0.0000000e+00   0.0000000e+00   0.0000000e+00   0.0000000e+00   0.0000000e+00   0.0000000e+00   0.0000000e+00   3.4920009e-01   0.0000000e+00   0.0000000e+00   0.0000000e+00   3.4920009e-01   0.0000000e+00   9.4720142e-01  -4.7098419e-01   3.4419899e-01   0.0000000e+00   0.0000000e+00   8.3855650e-01   5.5766189e-01  -7.4355971e-01  -6.9714041e-02  -1.0012605e+00   8.6762952e-02   3.5637046e-01  -6.3916330e-01   2.8324703e-02  -3.7257195e-01   1.6446337e+00   1.6268723e-01   8.4121351e-01  -7.0506288e-01  -8.0520537e-01   5.4802522e-01  -5.9738301e-01  -5.3658683e-01  -5.2625170e-01   1.7910555e+00   4.6010619e-01  -4.8767310e-01   0.0000000e+00  -4.1710307e-01  -4.3207149e-01  -5.6420134e-02   8.8775515e-01   9.7582540e-02   3.4920009e-01   1.7550062e-01   2.3141459e-01   2.2167308e-01   3.2605805e-01   1.8065782e+00  -3.6060118e-01  -7.1526131e-01   5.2720140e-01  -4.1725797e-01  -2.8912953e-01  -1.5507712e-01  -9.4615314e-02  -2.6055151e-01  -3.0394667e-01
   2.4917197e-01   3.3045706e-01   0.0000000e+00   0.0000000e+00   3.3045706e-01   0.0000000e+00  -6.8916794e-01   1.7987958e+00   3.9628583e-01   3.8489281e-01   1.7346811e-01  -9.4308193e-01   2.2490499e-01   4.6472541e-01  -2.7248932e-02  -5.7674561e-01   0.0000000e+00  -8.4667158e-02   5.2575909e-01  -4.3967692e-01  -3.6407334e-01   1.1846721e-01  -6.9047852e-02  -2.2492236e-01  -2.0323704e-01  -6.9047852e-02  -4.4656863e-01  -4.3515425e-01  -3.4944517e-02   3.1513576e-01   2.3547936e-01   3.5048709e-01   1.7222560e-01   1.2269586e+00   2.1380751e-01   1.6429934e-01   6.5989491e-02  -2.5080290e-02  -2.8174861e-01   0.0000000e+00   0.0000000e+00   1.7161966e-01   1.2032059e-01   4.0400997e-01   5.0664787e-01   2.6431388e-01   1.2431538e-01   5.5091521e-01   7.6854970e-01   0.0000000e+00   0.0000000e+00  -7.9318767e-01  -7.7345208e-01   6.5579472e-02   0.0000000e+00  -4.2484677e-02  -4.2264591e-02   4.2217883e-02  -4.2440248e-02  -4.2220034e-02  -4.2235245e-02  -4.2219130e-02  -4.2222068e-02  -4.2218777e-02  -4.2438097e-02   0.0000000e+00   0.0000000e+00   0.0000000e+00   0.0000000e+00   0.0000000e+00   0.0000000e+00  -6.1393135e-01   0.0000000e+00   2.2373609e-01   5.4846904e-01   6.9418987e-01  -4.0547136e-02   2.4693174e-01   3.6984286e-01  -2.6507138e-02   5.9973545e-01   3.2235621e-01   0.0000000e+00   0.0000000e+00  -3.3127365e-01  -2.6958653e-01  -1.2068404e-01   2.7209526e-01   2.0211395e-01   1.3565691e+00  -8.4118894e-01  -7.6224128e-01  -5.4632161e-01   1.0868687e+00  -2.7449634e-01   6.1754163e-01  -5.4544097e-01  -3.5106317e-01  -4.7231416e-01  -4.9113665e-01  -7.3596177e-01   1.9076210e+00  -9.8295705e-02   8.2612414e-02   3.4293231e-02   9.8295957e-02  -8.2612605e-02   8.7167707e-02   1.5804933e-01   2.6978361e-01   1.7281813e-01   2.6883961e-01   1.2603781e-01   2.1990645e-01   8.5711514e-01   9.4644353e-01  -1.8314581e-01   0.0000000e+00   0.0000000e+00   0.0000000e+00   0.0000000e+00   0.0000000e+00   0.0000000e+00   0.0000000e+00   0.0000000e+00   0.0000000e+00   0.0000000e+00   2.3989114e-01   0.0000000e+00   0.0000000e+00   0.0000000e+00   2.3989114e-01   0.0000000e+00  -9.1664653e-02  -4.7098419e-01   5.6707287e-02   0.0000000e+00   0.0000000e+00  -5.6097658e-01   3.0801251e-01  -4.7726006e-02  -6.9714041e-02   5.2500573e-01   1.6440309e-02  -7.8196883e-01  -6.3916330e-01   8.5020093e-01   5.2543840e-01  -6.3436595e-01   2.3949984e-01   9.2989280e-01  -5.3406058e-01  -6.2204086e-01  -3.3420355e-01  -5.9738301e-01   6.9741007e-01   1.0263184e+00  -6.4456161e-01  -3.5788568e-01   1.7418090e+00   0.0000000e+00  -2.0015778e-01  -4.4889790e-01   3.6730520e-01   3.8206102e-01   3.9278216e-01   2.3989114e-01   3.2182737e-01   3.7573831e-01   3.0197956e-01   4.9009957e-01   1.8065782e+00  -3.6060118e-01  -7.1526131e-01   3.8152969e-01  -4.1725797e-01  -1.6240985e-01   4.1565552e-02  -2.4287198e-02  -2.6055151e-01   9.6112437e-02
  -1.2824567e+00  -9.1642671e-01   0.0000000e+00   0.0000000e+00  -9.1642671e-01   0.0000000e+00   1.1876438e+00  -3.7370031e-01  -8.6176950e-01  -9.4797674e-01  -1.1218207e+00   1.7562495e+00  -9.9887481e-01  -2.1109042e+00  -8.0708049e-01   1.4129951e+00   0.0000000e+00  -8.4667158e-02  -1.5327214e+00  -4.3967692e-01  -3.6407334e-01  -1.1211043e+00  -6.9047852e-02   1.6583827e+00   2.4040491e-01  -6.9047852e-02  -4.4656863e-01   2.3023315e-01  -8.8778930e-01  -2.8213168e-01   4.1995782e-01  -8.6753309e-01  -1.1312289e+00   4.9547742e-01  -1.0056067e+00  -3.9095325e-01   2.3900284e-01  -9.3650007e-01  -2.8174861e-01   0.0000000e+00   0.0000000e+00  -9.8608495e-01  -1.2212853e+00  -1.5200077e+00  -1.5794316e+00  -9.8928958e-01  -1.3358060e+00  -1.8879889e+00  -2.0216916e+00   0.0000000e+00   0.0000000e+00   5.3618919e-01   1.1684312e+00  -7.0624047e-01   0.0000000e+00  -4.2559255e-02  -4.2259297e-02   4.2223433e-02  -4.2514007e-02  -4.2220034e-02  -4.2207601e-02  -4.2219915e-02  -4.2225259e-02  -4.2220914e-02  -4.2517406e-02   0.0000000e+00   0.0000000e+00   0.0000000e+00   0.0000000e+00   0.0000000e+00   0.0000000e+00  -6.1393135e-01   0.0000000e+00  -9.6045969e-01  -8.7991423e-01  -8.7431367e-01  -1.0700570e+00  -1.0150388e+00  -9.4483294e-01  -9.6025506e-01  -1.9494050e+00  -1.3022713e+00   0.0000000e+00   0.0000000e+00  -5.9239145e-03  -6.3572520e-01  -5.4225254e-01  -8.3366573e-01  -1.4703562e+00  -1.2353047e+00  -8.4118894e-01   1.4023682e+00   1.3621840e+00   1.1658751e+00  -5.2801190e-01  -7.5692062e-01  -5.4544097e-01   1.5877277e+00   3.5136505e-01   4.1744818e-01   2.7404661e-01  -3.2561820e-01  -2.3710896e+00   2.7591291e-01   1.1403850e+00   2.3710896e+00  -2.7591310e-01   1.9043460e+00  -1.6450917e+00  -3.9566515e-01   2.8610444e-01   6.9106703e-01  -9.7306563e-01   6.5924892e-01  -6.9441949e-01  -8.0525583e-01  -7.3663389e-01   0.0000000e+00   0.0000000e+00   0.0000000e+00   0.0000000e+00   0.0000000e+00   0.0000000e+00   0.0000000e+00   0.0000000e+00   0.0000000e+00   0.0000000e+00  -1.0613349e+00   0.0000000e+00   0.0000000e+00   0.0000000e+00  -1.0613349e+00   0.0000000e+00  -6.1109769e-01  -4.7098419e-01  -5.2294827e-01   0.0000000e+00   0.0000000e+00  -1.6212301e+00   7.0345224e-01   1.0136599e+00  -4.6966033e-01   9.0592053e-02   1.2245673e+00  -3.2435607e-01  -6.3916330e-01  -1.3547863e+00  -7.9242099e-01  -8.0709379e-01  -1.2252513e+00  -5.8077599e-02   7.6848182e-01  -8.0520537e-01  -9.7986931e-01   3.3671414e+00  -1.4699292e+00   3.1300862e-01  -1.1257425e+00  -3.7508697e-01  -7.6663594e-01   0.0000000e+00   1.3345297e+00   1.0582069e+00  -1.0043080e+00  -6.1968852e-01  -1.0597648e+00  -1.0613349e+00  -1.2460439e+00  -1.1641331e+00  -1.0082489e+00   2.1243679e-01  -3.7283890e-01  -3.6060118e-01   1.5998469e+00  -2.0328929e+00   3.0185205e+00   1.0977390e+00  -1.0112561e+00  -7.3411050e-01  -1.0079025e+00  -1.0151629e+00
  -6.6706774e-01  -7.4573831e-01   0.0000000e+00   0.0000000e+00  -7.4573831e-01   0.0000000e+00   2.4923792e-01  -3.7370031e-01  -6.8204731e-01   3.8489281e-01  -4.4601783e-01   1.7562495e+00  -8.7649683e-01  -6.7999887e-01  -6.0520024e-01  -5.1699354e-01   0.0000000e+00  -8.4667158e-02  -7.9754981e-01  -4.3967692e-01  -3.6407334e-01  -7.2236101e-02  -6.9047852e-02  -8.5269072e-01   2.4040491e-01  -6.9047852e-02  -4.4656863e-01   1.3648460e+00  -5.4500226e-01  -2.8213168e-01   4.1995782e-01  -6.9353021e-01  -5.3381224e-01  -9.6748485e-01  -1.0056067e+00  -1.1332695e-01   7.2344039e-01  -2.5293524e-01  -2.8174861e-01   0.0000000e+00   0.0000000e+00  -7.2970831e-01  -7.6791282e-01  -6.2061919e-01  -6.9586475e-01  -9.6061168e-01  -9.5409953e-01  -5.8872212e-01  -6.8618702e-01   0.0000000e+00   0.0000000e+00  -3.8948669e-01  -3.1314581e-01  -7.0624047e-01   0.0000000e+00  -4.2544846e-02  -4.2217578e-02   4.2220065e-02  -4.2511024e-02  -4.2220034e-02  -4.2216906e-02  -4.2217885e-02  -4.2257856e-02  -4.2220640e-02  -4.2511055e-02   0.0000000e+00   0.0000000e+00   0.0000000e+00   0.0000000e+00   0.0000000e+00   0.0000000e+00   6.2944587e-01   0.0000000e+00  -5.8787697e-01  -6.8057164e-01   4.9807375e-02  -4.0878611e-01  -5.1939605e-01   1.4743524e-01  -1.9778520e-01  -7.4300152e-01  -8.6250224e-01   0.0000000e+00   0.0000000e+00  -1.6853005e-01   8.4828403e-01   1.7860527e-01   1.4725514e-01  -9.3640586e-01   1.9870910e+00  -5.7011619e-01  -7.6224128e-01   1.3621840e+00  -4.6903011e-01  -2.7449634e-01  -4.2490133e-01  -5.4544097e-01  -3.5106317e-01   5.1093629e-01   9.4546761e-01  -7.3596177e-01  -5.5263674e-01  -4.9059712e-01  -2.6382298e-01   2.6507551e-01   4.9059738e-01   2.6382306e-01   3.7558397e-01  -8.1192084e-01  -5.5142105e-01  -8.4298718e-02  -8.4383518e-02  -4.8928180e-01  -5.1165097e-02  -6.9441949e-01  -8.0525583e-01  -7.2778287e-01   0.0000000e+00   0.0000000e+00   0.0000000e+00   0.0000000e+00   0.0000000e+00   0.0000000e+00   0.0000000e+00   0.0000000e+00   0.0000000e+00   0.0000000e+00  -6.9885776e-01   0.0000000e+00   0.0000000e+00   0.0000000e+00  -6.9885776e-01   0.0000000e+00  -6.1109769e-01  -4.7098419e-01  -5.2356312e-01   0.0000000e+00   0.0000000e+00  -7.8432303e-01   1.8409464e+00  -8.0424925e-01  -8.1169509e-01  -5.2020697e-01  -4.3563371e-01  -7.8196883e-01  -6.3916330e-01  -7.9355146e-01  -6.3848868e-01   8.9247991e-01  -8.7529510e-01  -1.0475901e+00   1.7530338e+00  -8.0520537e-01   1.0425582e-01  -5.9738301e-01  -9.7216151e-01  -5.4498889e-01   3.1780014e-01  -3.2094868e-01  -8.7601698e-01   0.0000000e+00   3.3122450e-01   6.3913283e-01  -1.0043080e+00  -4.1150620e-01  -8.7818320e-01  -6.9885776e-01  -8.8510046e-01  -8.8176057e-01  -7.7960623e-01  -1.2033764e+00  -3.7283890e-01   5.2103863e-01  -1.5365014e-01  -5.9396468e-01  -1.0782527e+00   3.7841847e-01  -8.8212859e-01  -6.7577633e-01  -1.0079025e+00  -9.7071184e-01
   4.0393648e-01   1.0445896e+00   0.0000000e+00   0.0000000e+00   1.0445896e+00   0.0000000e+00   1.6568467e+00  -3.7370031e-01   3.6841447e-02  -9.4797674e-01   5.1136953e-01  -4.3304782e-02   4.6966094e-01   3.5453804e-02   6.7642036e-01   1.9109213e-01   0.0000000e+00  -8.4667158e-02   2.3169045e-01  -4.3967692e-01  -3.6407334e-01   4.9987382e-01  -6.9047852e-02   1.0306144e+00   6.8404686e-01  -6.9047852e-02  -4.4656863e-01  -7.8152476e-01   8.5792886e-01   9.1240321e-01   6.9544581e-01   1.7648421e-01   4.9808922e-01  -2.3600372e-01   4.3551918e-01   9.9717822e-01   7.7188411e-01   4.8759334e-01  -2.8174861e-01   0.0000000e+00   0.0000000e+00   4.6743629e-01   4.9657051e-01   4.4102619e-01   3.3967394e-01   4.9845951e-01   2.7137713e-01  -2.6746699e-01  -4.0357510e-01   0.0000000e+00   0.0000000e+00  -5.1007432e-01  -1.7919805e-01   1.0946727e+00   0.0000000e+00  -4.2555558e-02  -4.2255903e-02   4.2212957e-02  -4.2520995e-02  -4.2220034e-02  -4.2204669e-02  -4.2213808e-02  -4.2223956e-02  -4.2221033e-02  -4.2513918e-02   0.0000000e+00   0.0000000e+00   0.0000000e+00   0.0000000e+00   0.0000000e+00   0.0000000e+00  -6.1393135e-01   0.0000000e+00   5.0337376e-01   6.4613146e-01   3.7863397e-01   3.8206326e-01   5.3016141e-01   2.7602943e-01   3.4648346e-01  -8.1669022e-01   3.8903613e-01   0.0000000e+00   0.0000000e+00   4.5787335e-01  -1.1576685e+00  -9.8419061e-01  -9.9634017e-01  -2.6638432e-01   2.0934172e+00   1.0584159e+00   1.9051193e+00   8.1045277e-01  -2.5162335e-01  -9.7466759e-01  -7.5692062e-01  -5.4544097e-01  -3.5106317e-01  -4.7231416e-01   2.6999445e-01   2.7404661e-01   1.2841887e-01   6.9164840e-01  -1.1222919e+00   1.0422960e-01  -6.9164865e-01   1.1222919e+00  -8.3214923e-01   8.7328275e-01  -9.1301629e-01   4.1305462e-01  -3.3518221e-01   1.1157441e+00  -6.4765590e-01   8.5711514e-01   9.4644353e-01   9.6855509e-01   0.0000000e+00   0.0000000e+00   0.0000000e+00   0.0000000e+00   0.0000000e+00   0.0000000e+00   0.0000000e+00   0.0000000e+00   0.0000000e+00   0.0000000e+00   5.7642843e-01   0.0000000e+00   0.0000000e+00   0.0000000e+00   5.7642843e-01   0.0000000e+00   9.4720142e-01  -4.7098419e-01   1.4235280e+00   0.0000000e+00   0.0000000e+00  -5.4320736e-02   2.2328650e-01   8.0541770e-01   4.7345940e-01   5.0677289e-01  -7.3199336e-01   2.0441791e+00  -6.3916330e-01  -9.9426427e-01   5.5459466e-01  -4.3062661e-01   4.6549740e-01  -5.8077599e-02   6.1229022e-01   4.1002072e-01   2.1948574e-01  -1.0466882e-01  -7.2668911e-01   7.0744127e-01   8.5221444e-01   1.6056865e+00  -5.9584356e-01   0.0000000e+00   5.5915090e-01  -6.6831232e-01   5.5695059e-01   1.1136282e+00   5.4810042e-01   5.7642843e-01   4.1810622e-01   6.0791126e-01   8.6966780e-01   4.7084705e-01  -3.7283890e-01  -3.6060118e-01  -1.5365014e-01   5.4888350e-01   2.0841900e-01   4.9246763e-02   3.8347341e-01   3.1644980e-01   2.9996173e-01   3.6281851e-01
  -3.4880803e-01  -2.2760191e-01   0.0000000e+00   0.0000000e+00  -2.2760191e-01   0.0000000e+00   2.4923792e-01  -3.7370031e-01   7.5573021e-01  -9.4797674e-01  -3.8970092e-01   8.5647236e-01  -2.6460693e-01  -3.9381780e-01  -4.0448028e-01  -1.0157084e-01   0.0000000e+00  -8.4667158e-02  -2.0941252e-01  -4.3967692e-01  -3.6407334e-01  -4.5364271e-01  -6.9047852e-02   1.0306144e+00  -6.4687900e-01  -6.9047852e-02  -4.4656863e-01  -6.3600697e-01  -3.5397523e-01  -8.7939912e-01  -9.4370727e-01   8.7249574e-01  -3.1656983e-01  -2.3600372e-01  -1.1875999e-01  -9.4620583e-01  -1.0399121e+00  -5.9471765e-01  -2.8174861e-01   0.0000000e+00   0.0000000e+00  -3.5321247e-01  -3.4378905e-01  -2.2187568e-01  -2.0161532e-01  -2.3498420e-01  -3.9099183e-01  -4.9155048e-01  -4.2890745e-01   0.0000000e+00   0.0000000e+00  -6.2525163e-01  -4.3028528e-01  -4.4896716e-01   0.0000000e+00  -4.2564087e-02  -4.2263539e-02   4.2219493e-02  -4.2514871e-02  -4.2220034e-02  -4.2203392e-02  -4.2221943e-02  -4.2222971e-02  -4.2220900e-02  -4.2514330e-02   0.0000000e+00   0.0000000e+00   0.0000000e+00   0.0000000e+00   0.0000000e+00   0.0000000e+00  -6.1393135e-01   0.0000000e+00  -5.2138453e-01  -7.1343366e-01  -9.6932601e-01  -7.5106771e-01  -8.9355731e-01  -1.0164477e+00  -9.7600995e-01  -7.0671134e-01  -2.9498964e-01   0.0000000e+00   0.0000000e+00  -4.6837134e-01  -1.1530097e-01  -3.5524332e-01  -5.0151907e-01  -4.0136008e-01   1.0817467e+00   8.9574199e-01   7.4538370e-01  -5.4632161e-01  -2.5162335e-01  -9.7466759e-01  -7.5692062e-01  -5.4544097e-01  -3.5106317e-01  -4.7231416e-01  -1.1057111e-01   2.7404661e-01  -5.5263674e-01   9.9650845e-01  -1.1827787e+00  -2.8571986e-02  -9.9650828e-01   1.1827788e+00  -1.0857505e+00  -9.7408505e-03  -1.1725356e+00  -1.8392108e-01  -9.8216773e-01   1.5271733e-01  -1.0692807e+00   8.5711514e-01   9.4644353e-01  -5.1284588e-01   0.0000000e+00   0.0000000e+00   0.0000000e+00   0.0000000e+00   0.0000000e+00   0.0000000e+00   0.0000000e+00   0.0000000e+00   0.0000000e+00   0.0000000e+00  -4.1206292e-01   0.0000000e+00   0.0000000e+00   0.0000000e+00  -4.1206292e-01   0.0000000e+00  -6.1109769e-01  -4.7098419e-01  -3.2418943e-01   0.0000000e+00   0.0000000e+00   4.3242716e-01  -1.1440531e+00   3.1782624e-01  -2.8975930e-01  -5.2020697e-01   1.9378398e+00  -2.6757200e-01  -6.3916330e-01  -1.8570556e-01  -7.9242099e-01   2.1008439e-01  -2.4946527e-01  -3.7029412e-01  -3.8558716e-01   1.5993072e-01  -3.6453688e-01  -2.4609603e-01  -2.8061590e-01  -3.9739640e-01  -1.6957234e-01  -1.2212247e-01  -5.8940623e-01   0.0000000e+00  -2.9497096e-01   2.1385853e-01   5.5790081e-02  -2.5601586e-01  -1.0554263e-01  -4.1206292e-01  -2.8956808e-01  -2.0532155e-01  -1.6495885e-01  -5.0326174e-01  -3.7283890e-01  -3.6060118e-01  -7.1526131e-01  -4.5037124e-01   6.1777161e-01  -4.7670935e-01  -4.2050782e-01  -4.3753302e-01  -1.1434515e-02  -3.7240598e-02
  -4.5138228e-01  -4.5936749e-01   0.0000000e+00   0.0000000e+00  -4.5936749e-01   0.0000000e+00   2.4923792e-01  -3.7370031e-01   1.2948968e+00  -9.4797674e-01  -6.7128544e-01  -9.4308193e-01  -2.6460693e-01  -3.9381780e-01  -6.5297314e-01   4.2856023e-02   0.0000000e+00  -8.4667158e-02  -2.0941252e-01   1.2614179e+00  -3.6407334e-01  -9.3040098e-01  -6.9047852e-02   1.0306144e+00  -1.0905209e+00  -6.9047852e-02  -4.4656863e-01  -3.7868991e-01  -9.0803194e-01  -1.1780328e+00  -1.2949543e+00   1.2205015e+00  -5.8812284e-01  -2.3600372e-01  -1.1875999e-01  -1.2238321e+00  -1.3693296e+00  -9.9346381e-01  -2.8174861e-01   0.0000000e+00   0.0000000e+00  -3.8093954e-01  -3.4565448e-01  -3.7430756e-01  -2.6312803e-01  -2.1642058e-01  -4.1789477e-01  -3.0672076e-01  -7.1122419e-02   0.0000000e+00   0.0000000e+00  -6.9916647e-02  -7.5569277e-02  -7.0624047e-01   0.0000000e+00  -4.2539484e-02  -4.2260586e-02   4.2220112e-02  -4.2500715e-02  -4.2220034e-02  -4.2201773e-02  -4.2216234e-02  -4.2221173e-02  -4.2220914e-02  -4.2500793e-02   0.0000000e+00   0.0000000e+00   0.0000000e+00   0.0000000e+00   0.0000000e+00   0.0000000e+00  -6.1393135e-01   0.0000000e+00  -5.2138453e-01  -6.1392250e-01  -8.3591923e-01  -6.8630642e-01  -7.5775465e-01  -8.7873516e-01  -8.6410749e-01   4.6879643e-01  -2.3250684e-01   0.0000000e+00   0.0000000e+00  -1.0120964e+00   4.9659062e-01  -9.9359758e-02  -5.9749959e-02   4.6908919e-01   3.8870386e-01  -4.8256157e-01   2.9065712e-01  -5.4632161e-01  -8.7850112e-01  -9.7466759e-01  -7.5692062e-01   9.8095360e-01   1.7078842e+00  -4.7231416e-01  -8.7170222e-01  -3.1291445e-01  -5.5263674e-01   1.9542389e+00  -4.8200031e-01  -1.0293403e+00  -1.9542387e+00   4.8200032e-01  -1.5129133e+00   3.3243204e-01  -5.9868064e-01  -1.0548941e+00  -1.7036224e+00  -1.6488117e-01  -1.4174501e+00  -6.9441949e-01  -8.0525583e-01  -6.1253568e-01   0.0000000e+00   0.0000000e+00   0.0000000e+00   0.0000000e+00   0.0000000e+00   0.0000000e+00   0.0000000e+00   0.0000000e+00   0.0000000e+00   0.0000000e+00  -4.2899949e-01   0.0000000e+00   0.0000000e+00   0.0000000e+00  -4.2899949e-01   0.0000000e+00  -6.1109769e-01  -4.7098419e-01  -6.6080490e-01   0.0000000e+00   0.0000000e+00   8.4575871e-01  -1.1440531e+00   7.7026484e-01  -8.1169509e-01  -1.0012605e+00  -5.3882334e-02  -3.2435607e-01   5.1495315e-01   6.1904807e-01  -7.9242099e-01   3.1291605e-01  -1.8722345e-01  -1.0475901e+00   5.0706381e-01  -8.0520537e-01  -1.4725327e-01  -3.9208544e-01   1.9463965e-01  -9.8514169e-01  -7.9310186e-02  -7.2431421e-01   1.1414324e-01   0.0000000e+00  -5.8557053e-01   2.1385853e-01   5.5790081e-02  -6.6424304e-01  -6.8227885e-02  -4.2899949e-01  -2.2516313e-01  -2.2665637e-01  -3.4962660e-01   6.2206959e-02  -3.7283890e-01  -3.6060118e-01  -7.1526131e-01  -3.8033096e-01   2.2862260e-01  -4.9295064e-01  -2.9736908e-01  -4.7624075e-01   1.1312398e-01  -8.1691609e-02
  -1.0138739e+00  -8.3133083e-01   0.0000000e+00   0.0000000e+00  -8.3133083e-01   0.0000000e+00   2.4923792e-01  -3.7370031e-01  -6.8204731e-01  -9.4797674e-01  -7.8391924e-01  -9.4308193e-01  -1.1212528e+00  -1.6816326e+00  -9.0790346e-01  -4.2429131e-01   0.0000000e+00  -8.4667158e-02  -1.3856871e+00  -4.3967692e-01  -3.6407334e-01  -4.5364271e-01  -6.9047852e-02   2.2861511e+00  -1.0905209e+00  -6.9047852e-02  -4.4656863e-01   1.9254517e+00  -1.2687658e-01  -5.8076540e-01   1.1003393e-01  -6.9353021e-01  -8.5967586e-01  -9.6748485e-01  -1.2273183e+00  -6.6857954e-01  -5.1659654e-02  -5.9471765e-01  -2.8174861e-01   0.0000000e+00   0.0000000e+00  -9.7897782e-01  -8.6000626e-01  -8.9404037e-01  -1.0345990e+00  -1.1957082e+00  -1.3089528e+00  -2.2830816e+00  -2.4161953e+00   0.0000000e+00   0.0000000e+00  -1.0639736e+00  -5.3760537e-01  -1.4780604e+00   0.0000000e+00  -4.2611010e-02  -4.2261472e-02   4.2190691e-02  -4.2545835e-02  -4.2220034e-02  -4.2201750e-02  -4.2214080e-02  -4.2248846e-02  -4.2220914e-02  -4.2516491e-02   0.0000000e+00   0.0000000e+00   0.0000000e+00   0.0000000e+00   0.0000000e+00   0.0000000e+00  -6.1393135e-01   0.0000000e+00  -8.7312728e-01  -9.3536162e-01  -5.9160735e-01  -9.4961841e-01  -1.0137273e+00  -6.9419969e-01  -8.2983525e-01  -1.8263126e+00  -1.1667687e+00   0.0000000e+00   0.0000000e+00  -6.3269137e-01   6.9619772e-02  -5.2703510e-01  -8.7862793e-01  -1.4703562e+00   5.7441364e+00  -8.4118894e-01  -7.6224128e-01   3.5240017e+00  -8.7850112e-01  -9.7466759e-01  -7.5692062e-01  -5.4544097e-01  -3.5106317e-01   7.6320466e-01  -8.7170222e-01  -7.3596177e-01  -5.5263674e-01   6.7468106e-01  -1.3557098e+00  -1.3273351e+00  -6.7468081e-01   1.3557098e+00   9.3169220e-02  -2.1835382e-01  -1.3276185e+00  -1.3120109e+00  -7.7685791e-01   1.3773196e-01  -1.5257554e-01  -3.7974890e+00  -3.4328051e+00  -9.4826265e-01   0.0000000e+00   0.0000000e+00   0.0000000e+00   0.0000000e+00   0.0000000e+00   0.0000000e+00   0.0000000e+00   0.0000000e+00   0.0000000e+00   0.0000000e+00  -4.9823416e-01   0.0000000e+00   0.0000000e+00   0.0000000e+00  -4.9823416e-01   0.0000000e+00  -1.1305307e+00  -4.7098419e-01  -1.1579371e+00   0.0000000e+00   0.0000000e+00  -1.0753128e+00  -8.4693838e-01   1.2832519e+00  -8.1169509e-01  -1.0012605e+00  -9.5803037e-01   4.5991562e+00  -6.3916330e-01  -1.6154276e+00  -7.9242099e-01  -1.0888374e+00  -9.7384279e-01  -1.0475901e+00   4.5817633e-01  -2.6627901e-01  -1.1748690e+00  -1.7310134e-01  -1.9773617e+00  -1.0625123e+00   1.7241928e+00  -1.3716105e+00   5.0042465e-01   0.0000000e+00  -4.4308300e-01   1.0720785e+00  -1.3483535e+00  -1.4464652e+00  -1.1950388e+00  -4.9823416e-01  -1.0805602e+00  -9.4702000e-01  -6.8156861e-01  -3.2363632e-01  -3.7283890e-01  -3.6060118e-01  -7.1526131e-01  -5.5469106e-01   1.0359205e+00  -7.9100893e-01  -1.1387431e+00  -7.8808324e-01  -1.0701818e+00  -1.1929669e+00
  -1.2100058e+00  -1.9201188e+00   0.0000000e+00   0.0000000e+00  -1.9201188e+00   0.0000000e+00  -1.1583709e+00  -3.7370031e-01  -1.7603805e+00   3.8489281e-01  -1.0091869e+00  -9.4308193e-01  -1.6107647e+00  -1.1092705e+00  -1.4811994e+00  -1.8011965e+00   0.0000000e+00  -8.4667158e-02  -1.2386528e+00  -4.3967692e-01  -3.6407334e-01  -4.5364271e-01  -6.9047852e-02  -8.5269072e-01  -1.0905209e+00  -6.9047852e-02  -4.4656863e-01   3.5950710e-01  -9.7565976e-01  -1.4766666e+00  -1.6462014e+00  -1.7375475e+00  -9.6829707e-01  -9.6748485e-01  -1.4490300e+00  -1.5014584e+00  -1.6987470e+00  -3.6686271e-01  -2.8174861e-01   0.0000000e+00   0.0000000e+00  -1.6776454e+00  -1.4617970e+00  -1.1231493e+00  -1.2986667e+00  -1.6256512e+00  -1.1808388e+00  -4.1235904e-01  -8.1510920e-01   0.0000000e+00   0.0000000e+00   2.7644064e-01  -7.7298703e-01  -1.9926070e+00   0.0000000e+00  -3.9102458e-02  -4.2071192e-02   4.2220332e-02  -3.9209948e-02  -4.2220034e-02  -4.2217707e-02  -4.2221709e-02  -4.2261081e-02  -4.2218672e-02  -3.9210245e-02   0.0000000e+00   0.0000000e+00   0.0000000e+00   0.0000000e+00   0.0000000e+00   0.0000000e+00   6.2944587e-01   0.0000000e+00  -1.8121155e+00  -1.9512572e+00  -1.6998334e+00  -1.4332846e+00  -1.6686607e+00  -1.4279692e+00  -1.3547481e+00  -5.0319210e-01  -1.5703120e+00   0.0000000e+00   0.0000000e+00  -8.8257196e-01   1.6518451e+00   2.1251522e+00  -1.9748538e+00  -6.6943073e-01   3.9207308e-01  -8.4118894e-01  -7.6224128e-01  -5.4632161e-01  -8.7850112e-01  -3.6269303e-01  -7.5692062e-01  -5.4544097e-01  -3.5106317e-01  -4.7231416e-01  -8.7170222e-01  -7.3596177e-01  -5.5263674e-01   8.9770235e-01  -1.7743231e+00  -1.3273351e+00  -8.9770210e-01   1.7743231e+00  -1.5387395e-01  -1.5591045e+00  -1.6629426e+00  -1.3120109e+00  -1.4334068e+00  -1.2061466e+00  -9.4041421e-01  -6.1247914e+00  -4.8925546e+00  -1.1459084e+00   0.0000000e+00   0.0000000e+00   0.0000000e+00   0.0000000e+00   0.0000000e+00   0.0000000e+00   0.0000000e+00   0.0000000e+00   0.0000000e+00   0.0000000e+00  -1.8650745e+00   0.0000000e+00   0.0000000e+00   0.0000000e+00  -1.8650745e+00   0.0000000e+00  -1.6499638e+00  -4.7098419e-01  -2.0704204e+00   0.0000000e+00   0.0000000e+00  -5.0182748e-01  -1.0123890e-01  -8.0424925e-01  -8.1169509e-01  -1.0012605e+00   1.2694727e-01  -7.8196883e-01  -6.3916330e-01  -1.6154276e+00   1.9016102e+00  -1.1825533e+00  -1.5897461e+00  -1.0475901e+00  -1.0301790e+00   1.8471575e+00  -1.1748690e+00  -5.9738301e-01  -4.3653312e-01  -1.0625123e+00  -1.1257425e+00  -1.8754297e+00  -1.3948863e+00   0.0000000e+00  -9.9883805e-01   2.8865115e+00  -1.7417045e+00  -2.8584675e+00  -2.0883905e+00  -1.8650745e+00  -1.6106573e+00  -1.8393171e+00  -1.8936097e+00  -1.2033764e+00  -3.7283890e-01   2.3921089e+00   1.0382356e+00  -1.5420966e+00  -1.0782527e+00  -7.6331315e-01  -1.6344419e+00  -9.1347446e-01  -1.4438572e+00  -1.2818689e+00
   2.4243773e-01  -3.6499288e-01   0.0000000e+00   0.0000000e+00  -3.6499288e-01   0.0000000e+00  -6.8916794e-01  -3.7370031e-01   3.9628583e-01   3.8489281e-01   2.2978501e-01  -4.3304782e-02   1.0252701e-01   3.2163487e-01  -2.5598754e-02  -6.9462991e-01   0.0000000e+00  -8.4667158e-02   3.7872477e-01  -4.3967692e-01  -3.6407334e-01   3.0917051e-01  -6.9047852e-02   4.0284601e-01  -6.4687900e-01  -6.9047852e-02  -4.4656863e-01  -1.0761725e+00   5.7983768e-02  -2.8213168e-01  -3.9174752e-01   3.5048709e-01   2.8084681e-01  -2.3600372e-01   2.1380751e-01  -3.9095325e-01  -5.2225599e-01   2.0277465e-01  -2.8174861e-01   0.0000000e+00   0.0000000e+00  -2.0395638e-02   1.0760387e-02   2.4411927e-01   2.9663019e-01   1.5050617e-01   1.5873381e-01   3.9765972e-01   5.0557657e-01   0.0000000e+00   0.0000000e+00   2.1591343e-01  -7.2815842e-01   8.3739941e-01   0.0000000e+00  -3.4643587e-02  -4.2044622e-02   4.2171462e-02  -3.4847975e-02  -4.2220032e-02  -4.2217864e-02  -4.2217364e-02  -4.2193514e-02  -4.2220251e-02  -3.4799404e-02   0.0000000e+00   0.0000000e+00   0.0000000e+00   0.0000000e+00   0.0000000e+00   0.0000000e+00   6.2944587e-01   0.0000000e+00  -1.1414047e-01  -7.6754359e-02  -1.0708060e-01  -2.7945306e-01  -2.3823289e-01  -2.4308595e-01  -4.5167546e-01  -1.6530100e-01   1.8590127e-01   0.0000000e+00   0.0000000e+00   3.6692552e-02   6.1733281e-01  -5.0824950e-01   4.4594533e-01   2.0211395e-01  -7.7805925e-01   4.5989999e-01  -7.6224128e-01  -5.4632161e-01   1.7137465e+00  -2.7449634e-01   2.3913725e-01  -5.4544097e-01   1.5877277e+00  -4.7231416e-01  -8.7170222e-01   2.7404661e-01  -5.5263674e-01  -1.3183582e-01  -1.5505449e-01  -7.1473711e-01   1.3183583e-01   1.5505430e-01   5.9863561e-01  -8.8573920e-02  -1.1424889e-01  -6.9815482e-01   1.2768195e-01   3.7355124e-02   5.6807594e-01  -7.3805636e-02  -1.4836862e-01  -6.1286363e-01   0.0000000e+00   0.0000000e+00   0.0000000e+00   0.0000000e+00   0.0000000e+00   0.0000000e+00   0.0000000e+00   0.0000000e+00   0.0000000e+00   0.0000000e+00  -1.9919897e-02   0.0000000e+00   0.0000000e+00   0.0000000e+00  -1.9919897e-02   0.0000000e+00   9.4720142e-01  -4.7098419e-01  -7.3025300e-01   0.0000000e+00   0.0000000e+00  -2.3982989e-01  -2.2006765e-03  -4.5673316e-01  -8.1169509e-01   9.2295372e-01   2.2442455e+00  -7.8196883e-01  -6.3916330e-01   8.5020093e-01  -3.4341577e-01  -8.3389003e-01   2.1135213e-01  -2.8161483e-01  -9.3783582e-01  -2.9798057e-01  -7.2420299e-01  -3.9208544e-01   1.1393145e+00   1.1551738e+00  -1.1257425e+00  -9.1599212e-01   6.9727792e-01   0.0000000e+00  -3.7933854e-01  -2.2208707e-01   3.6730520e-01   7.0722526e-01   2.2147545e-01  -1.9919897e-02   1.6053100e-01  -1.9402665e-01  -2.9345404e-01  -5.0326174e-01  -3.7283890e-01  -3.6060118e-01   1.0382356e+00   1.4012872e-01  -4.9630537e-01  -2.2248483e-01  -6.0839336e-02  -8.5892447e-02  -1.1434515e-02   1.8501446e-01
  -1.3914089e+00  -1.1547404e+00   0.0000000e+00   0.0000000e+00  -1.1547404e+00   0.0000000e+00   2.4923792e-01  -3.7370031e-01  -6.8204731e-01   3.0506319e+00  -1.2907714e+00   8.5647236e-01  -1.1212528e+00  -2.2539947e+00  -9.4746256e-01   1.7700700e+00   0.0000000e+00  -8.4667158e-02  -1.8267901e+00   1.2614179e+00  -3.6407334e-01  -1.3118076e+00  -6.9047852e-02   2.9139195e+00  -6.4687900e-01  -6.9047852e-02  -4.4656863e-01   1.6957428e+00  -1.4659313e+00  -1.1780328e+00  -1.0607896e+00  -6.9353021e-01  -1.3484713e+00   4.9547742e-01  -1.2273183e+00  -6.6857954e-01  -5.1659654e-02  -1.2213188e+00  -2.8174861e-01   0.0000000e+00   0.0000000e+00  -9.7897782e-01  -1.2484330e+00  -1.8995818e+00  -1.9309438e+00  -1.1957082e+00  -1.5130267e+00  -1.9867621e+00  -2.0780493e+00   0.0000000e+00   0.0000000e+00   1.6052081e+00   2.1020152e+00  -9.6351378e-01   0.0000000e+00  -4.2568112e-02  -4.2266930e-02   4.2222796e-02  -4.2511544e-02  -4.2220034e-02  -4.2225801e-02  -4.2219156e-02  -4.2229705e-02  -4.2220914e-02  -4.2514306e-02   0.0000000e+00   0.0000000e+00   0.0000000e+00   0.0000000e+00   0.0000000e+00   0.0000000e+00   6.2944587e-01   0.0000000e+00  -8.7312728e-01  -9.3536162e-01  -5.9160735e-01  -1.0438503e+00  -1.0985692e+00  -7.7623478e-01  -9.4847584e-01  -2.0555636e+00  -1.3528687e+00   0.0000000e+00   0.0000000e+00   4.3952619e-02   6.0916250e-01   4.4199966e-01  -2.9200609e-01  -1.4703562e+00  -1.7658407e-02  -8.4118894e-01   2.8737425e-01   3.3325514e-02  -8.7850112e-01   1.2877507e-02  -6.3757182e-01   2.8119378e+00   1.1314471e+00  -4.7231416e-01  -1.1057111e-01  -7.3596177e-01  -5.5263674e-01   1.7926425e-01   1.4015213e+00  -4.9910926e-01  -1.7926433e-01  -1.4015211e+00   1.1748256e-01  -9.9880475e-01   2.1908761e-01  -7.9777722e-01  -7.8467575e-01  -1.3803658e+00  -4.6752742e-01   8.5711514e-01   9.4644353e-01  -8.4969068e-01   0.0000000e+00   0.0000000e+00   0.0000000e+00   0.0000000e+00   0.0000000e+00   0.0000000e+00   0.0000000e+00   0.0000000e+00   0.0000000e+00   0.0000000e+00  -1.1398486e+00   0.0000000e+00   0.0000000e+00   0.0000000e+00  -1.1398486e+00   0.0000000e+00  -1.1305307e+00  -4.7098419e-01  -9.4698079e-01   0.0000000e+00   0.0000000e+00  -2.5867709e+00   3.5592914e+00   8.8414342e-01  -8.1169509e-01  -1.0012605e+00   1.2245673e+00  -7.8196883e-01   3.7357293e-01  -1.6154276e+00  -7.9242099e-01  -4.6200318e-01  -1.2444439e+00  -3.7029412e-01   8.9816459e-01   2.3037854e-01  -7.6258570e-01   2.1992262e+00  -1.0818802e+00  -8.6162004e-01  -5.6049104e-01  -8.4836998e-01  -7.3651543e-01   0.0000000e+00   2.5068380e+00   1.0720785e+00  -1.3483535e+00  -9.8719967e-01  -1.2213840e+00  -1.1398486e+00  -1.3471399e+00  -1.3247717e+00  -1.1529680e+00   8.3231678e-02  -3.7283890e-01   6.0264592e+00   6.8603379e+00  -2.1737085e+00   1.6191590e+00   2.5789480e+00  -9.6485904e-01  -7.8045074e-01  -1.0701818e+00  -1.1929669e+00
  -1.8223948e+00  -1.8158501e+00   0.0000000e+00   0.0000000e+00  -1.8158501e+00   0.0000000e+00  -1.1583709e+00   1.7987958e+00  -6.8204731e-01  -9.4797674e-01  -1.7413066e+00  -4.3304782e-02  -1.7331427e+00  -1.6816326e+00  -1.7050535e+00   6.4696133e-01   0.0000000e+00  -8.4667158e-02  -1.6797558e+00  -4.3967692e-01  -3.6407334e-01  -1.5978626e+00  -6.9047852e-02  -8.5269072e-01  -2.0323704e-01  -6.9047852e-02  -4.4656863e-01   1.1633710e+00  -1.7731893e+00  -1.1780328e+00  -7.6808372e-01  -6.9353021e-01  -1.7829561e+00  -2.3600372e-01  -1.7815975e+00  -1.2238321e+00  -8.7520334e-01  -1.6200649e+00  -2.8174861e-01   0.0000000e+00   0.0000000e+00  -1.6630650e+00  -1.8584920e+00  -1.7187182e+00  -1.7006854e+00  -1.7630626e+00  -1.9377538e+00  -1.4646994e+00  -1.4131437e+00   0.0000000e+00   0.0000000e+00  -1.4028872e-01   2.0232355e-01  -1.4780604e+00   0.0000000e+00  -4.2590654e-02  -4.2268839e-02   4.2220245e-02  -4.2515713e-02  -4.2220034e-02  -4.2225518e-02  -4.2222684e-02  -4.2242642e-02  -4.2220914e-02  -4.2515924e-02   0.0000000e+00   0.0000000e+00   0.0000000e+00   0.0000000e+00   0.0000000e+00   0.0000000e+00  -1.8573086e+00   0.0000000e+00  -1.5842877e+00  -1.4987702e+00  -1.1048260e+00  -1.6310751e+00  -1.5858438e+00  -1.2140286e+00  -1.3504068e+00  -9.8673431e-01  -1.8309109e+00   0.0000000e+00   0.0000000e+00  -1.8194765e+00   1.0417427e-01   1.6374264e+00   8.1473668e-01  -5.0063349e-01  -5.0069994e-01  -8.4118894e-01  -7.6224128e-01  -5.4632161e-01  -8.7850112e-01  -9.7466759e-01  -7.5692062e-01  -5.4544097e-01   1.5877277e+00  -4.7231416e-01  -8.7170222e-01  -7.3596177e-01   1.9076210e+00   4.2645151e-01   4.6334476e-01   1.6431828e+00  -4.2645176e-01  -4.6334456e-01  -1.5129133e+00  -1.5239824e+00  -7.8023754e-01  -8.4298718e-02  -1.2229832e+00  -1.5376398e+00  -1.4174501e+00   8.5711514e-01   9.4644353e-01  -1.0900858e+00   0.0000000e+00   0.0000000e+00   0.0000000e+00   0.0000000e+00   0.0000000e+00   0.0000000e+00   0.0000000e+00   0.0000000e+00   0.0000000e+00   0.0000000e+00  -1.7497702e+00   0.0000000e+00   0.0000000e+00   0.0000000e+00  -1.7497702e+00   0.0000000e+00  -1.6499638e+00  -4.7098419e-01  -1.5483958e+00   0.0000000e+00   0.0000000e+00  -1.2977387e+00   1.2517885e+00  -7.4355971e-01  -8.1169509e-01  -1.0012605e+00   1.2597287e+00  -7.8196883e-01  -6.3916330e-01  -5.1959275e-01  -7.9242099e-01  -1.1372069e+00  -1.8684763e+00   8.4121351e-01  -1.0301790e+00  -8.0520537e-01  -9.4953601e-01  -3.9208544e-01  -5.6910444e-01  -1.0214236e+00  -1.1257425e+00  -1.3307069e+00  -1.4678751e+00   0.0000000e+00   3.2589835e-02   2.6030816e+00  -2.4628847e+00  -1.8956381e+00  -2.4369526e+00  -1.7497702e+00  -1.8041599e+00  -1.8104524e+00  -1.8098104e+00   1.9685289e-01   1.8065782e+00  -3.6060118e-01   1.0382356e+00  -1.8262903e+00  -4.1725797e-01   3.1834349e-01  -1.7722490e+00  -9.1565517e-01  -1.6929742e+00  -1.7708300e+00
  -1.8153042e+00  -1.7705736e+00   0.0000000e+00   0.0000000e+00  -1.7705736e+00   0.0000000e+00  -1.1583709e+00   2.8850438e+00  -6.8204731e-01  -9.4797674e-01  -1.7413066e+00  -4.3304782e-02  -1.6107647e+00  -1.8247231e+00  -1.6605820e+00   9.6374730e-01   0.0000000e+00  -8.4667158e-02  -1.6797558e+00  -4.3967692e-01  -3.6407334e-01  -1.6932142e+00  -6.9047852e-02  -8.5269072e-01   2.4040491e-01  -6.9047852e-02  -4.4656863e-01   1.5407384e+00  -1.7834176e+00  -1.1780328e+00  -8.4791257e-01  -6.9353021e-01  -1.7829561e+00  -2.3600372e-01  -1.6707417e+00  -1.2238321e+00  -9.5007092e-01  -1.6200649e+00  -2.8174861e-01   0.0000000e+00   0.0000000e+00  -1.5151567e+00  -1.7921477e+00  -1.7360024e+00  -1.7279366e+00  -1.6578795e+00  -1.8983476e+00  -1.4976239e+00  -1.4695014e+00   0.0000000e+00   0.0000000e+00   4.5025157e-01   8.2407990e-01  -1.4780604e+00   0.0000000e+00  -4.2569647e-02  -4.2266748e-02   4.2230594e-02  -4.2503163e-02  -4.2220034e-02  -4.2283599e-02  -4.2224793e-02  -4.2234166e-02  -4.2220914e-02  -4.2513723e-02   0.0000000e+00   0.0000000e+00   0.0000000e+00   0.0000000e+00   0.0000000e+00   0.0000000e+00  -3.1006858e+00   0.0000000e+00  -1.4424028e+00  -1.4435706e+00  -1.1349109e+00  -1.4868716e+00  -1.5050952e+00  -1.1940530e+00  -1.2686629e+00  -1.0612763e+00  -1.8096869e+00   0.0000000e+00   0.0000000e+00  -1.8601669e+00  -1.1510513e+00   2.4344727e+00   3.6759168e-01  -1.0018578e+00  -5.0069994e-01  -8.4118894e-01  -7.6224128e-01  -5.4632161e-01  -8.7850112e-01  -9.7466759e-01  -3.7851627e-01  -5.4544097e-01   2.5120233e+00  -4.7231416e-01  -8.7170222e-01  -7.3596177e-01   3.1377499e+00  -3.0781880e-01   2.2691475e+00   2.9276258e+00   3.0781881e-01  -2.2691475e+00  -1.5129133e+00  -1.6068155e+00   7.3869973e-03   5.2955742e-01  -9.1900132e-01  -1.8840548e+00  -1.4174501e+00   8.5711514e-01   9.4644353e-01  -1.0738472e+00   0.0000000e+00   0.0000000e+00   0.0000000e+00   0.0000000e+00   0.0000000e+00   0.0000000e+00   0.0000000e+00   0.0000000e+00   0.0000000e+00   0.0000000e+00  -1.6924587e+00   0.0000000e+00   0.0000000e+00   0.0000000e+00  -1.6924587e+00   0.0000000e+00  -1.6499638e+00  -4.7098419e-01  -1.5447403e+00   0.0000000e+00   0.0000000e+00  -1.2245970e+00   1.2517885e+00  -7.4355971e-01   5.1551733e-01  -1.0012605e+00   1.2597287e+00  -7.8196883e-01  -6.3916330e-01  -7.9355146e-01  -7.9242099e-01  -1.1372069e+00  -1.8641850e+00   2.0527209e+00  -1.0301790e+00  -8.0520537e-01  -9.4953601e-01  -3.9208544e-01  -8.0923346e-01  -1.0214236e+00  -1.1257425e+00  -1.3992354e+00  -1.1044509e+00   0.0000000e+00   6.5021440e-01   2.2298368e+00  -2.2008985e+00  -1.9294181e+00  -2.1290008e+00  -1.6924587e+00  -1.7502881e+00  -1.7577428e+00  -1.7451654e+00   8.9696756e-01   2.8962869e+00  -3.6060118e-01   1.0382356e+00  -1.9794434e+00  -3.7135088e-02   8.5917185e-01  -1.6441809e+00  -8.9929980e-01  -1.5061365e+00  -1.6374770e+00
   1.2813696e+00   1.2931492e+00   0.0000000e+00   0.0000000e+00   1.2931492e+00   0.0000000e+00  -2.1996501e-01  -3.7370031e-01   9.3545240e-01   3.8489281e-01   7.9295404e-01  -9.4308193e-01   8.3679488e-01   8.9399701e-01   8.1425579e-01  -1.2251969e-01   0.0000000e+00  -8.4667158e-02   9.6686206e-01  -4.3967692e-01  -3.6407334e-01   6.9057713e-01   9.6149133e+00  -8.5269072e-01   2.4040491e-01  -6.9047852e-02  -4.4656863e-01  -3.9728598e-01   1.1219755e+00   1.8083044e+00   1.2808575e+00   1.0464986e+00   7.6964224e-01  -2.3600372e-01   7.6808669e-01   1.5524308e+00   1.0463986e+00   4.8759334e-01  -2.8174861e-01   0.0000000e+00   0.0000000e+00   8.5570676e-01   1.6514766e+00   9.8606497e-01   9.9343439e-01   8.7380586e-01   1.4517972e+00   1.0581879e+00   1.0708993e+00   0.0000000e+00   0.0000000e+00   2.5167239e+00   2.7073800e+00   1.0946727e+00   0.0000000e+00  -4.2444812e-02  -4.2256995e-02   4.2222103e-02  -4.2481468e-02  -4.2220034e-02  -4.2218820e-02  -4.2219590e-02  -4.2146226e-02  -4.2220672e-02  -4.2483537e-02   0.0000000e+00   0.0000000e+00   0.0000000e+00   0.0000000e+00   0.0000000e+00   0.0000000e+00   6.2944587e-01   0.0000000e+00   9.2431892e-01   1.1072238e+00   6.0064012e-01   1.5815280e+00   1.8120745e+00   1.1097173e+00   2.1959630e+00   2.5226246e+00   1.6409310e+00   0.0000000e+00   0.0000000e+00   5.7519837e-01   1.1314681e-02  -8.5496496e-01   2.3672886e-01   9.0486154e-01   1.6098450e+00  -2.7970613e-02  -4.7942318e-01   1.3621840e+00   1.0868687e+00  -2.7449634e-01   1.2169031e+00  -5.4544097e-01  -3.5106317e-01  -4.7231416e-01  -8.7170222e-01   2.7404661e-01  -9.8599660e-02   3.5331468e-01  -2.0986187e-01  -7.6049538e-01  -3.5331468e-01   2.0986168e-01   9.0204900e-02   1.4786291e+00   5.5097269e-01  -4.7158232e-01   4.4397679e-01   1.2597323e+00   8.1298474e-01   8.5711514e-01   9.4644353e-01   9.2375848e-01   0.0000000e+00   0.0000000e+00   0.0000000e+00   0.0000000e+00   0.0000000e+00   0.0000000e+00   0.0000000e+00   0.0000000e+00   0.0000000e+00   0.0000000e+00   1.3921639e+00   0.0000000e+00   0.0000000e+00   0.0000000e+00   1.3921639e+00   0.0000000e+00   9.4720142e-01   2.1194288e+00   2.1432775e-01   0.0000000e+00   0.0000000e+00   1.6964753e+00  -6.9632729e-01  -5.6847287e-01  -7.0848392e-01   9.8782645e-01   1.9676981e+00  -8.3795665e-03  -6.3916330e-01   1.4337234e-01   1.0558948e-01   2.4162999e+00   1.6084886e+00  -1.1761956e-02  -7.0506288e-01  -6.1435274e-01   3.2117772e-02  -4.5614807e-02   2.3382740e-01   1.2370000e+00   1.9575053e+00   8.5126987e-01   4.0887444e-01   0.0000000e+00  -5.6387597e-01  -9.5263271e-01   8.1893676e-01   1.0275717e+00   8.7330128e-01   1.3921639e+00   1.2991675e+00   1.3583946e+00   1.3265374e+00  -3.7405658e-01  -3.7283890e-01  -3.6060118e-01  -7.1526131e-01   1.6271149e+00   1.7463377e-01  -8.2995785e-01   2.5863615e+00   5.9830744e-01   7.3591648e-01   6.7397559e-01
  -7.7225165e-02  -3.8403301e-01   0.0000000e+00   0.0000000e+00  -3.8403301e-01   0.0000000e+00  -1.1583709e+00  -3.7370031e-01   3.9628583e-01   3.8489281e-01  -1.0811641e-01  -9.4308193e-01  -3.8698491e-01   3.2163487e-01  -7.8020768e-01  -1.7948960e+00   0.0000000e+00  -8.4667158e-02   2.3169045e-01  -4.3967692e-01  -3.6407334e-01   1.1846721e-01  -6.9047852e-02  -8.5269072e-01  -1.0905209e+00  -6.9047852e-02  -4.4656863e-01  -1.3275304e-01  -2.7974506e-01  -5.8076540e-01  -5.0083055e-01   3.5048709e-01  -9.9327413e-02  -2.3600372e-01  -3.4047167e-01  -6.6857954e-01  -6.2455963e-01  -1.9597150e-01  -2.8174861e-01   0.0000000e+00   0.0000000e+00  -4.5701346e-01  -2.9033234e-01   2.2872041e-01   2.9840190e-01  -3.4016716e-01  -2.5960670e-01   3.0822526e-01   5.2265646e-01   0.0000000e+00   0.0000000e+00  -1.3090006e+00  -1.3790761e+00  -7.0624047e-01   0.0000000e+00  -4.2568607e-02  -4.2260032e-02   4.2220798e-02  -4.2502697e-02  -4.2220034e-02  -4.2214044e-02  -4.2219602e-02  -4.2245957e-02  -4.2220456e-02  -4.2503461e-02   0.0000000e+00   0.0000000e+00   0.0000000e+00   0.0000000e+00   0.0000000e+00   0.0000000e+00   6.2944587e-01   0.0000000e+00  -4.7043628e-01  -3.1692140e-01  -4.4163043e-01  -5.6938911e-01  -4.4054952e-01  -5.1698557e-01  -5.4494480e-01   7.4195374e-01  -1.4480331e-01   0.0000000e+00   0.0000000e+00  -6.6322055e-01   1.4049937e+00   8.4802608e-01   1.3490567e+00  -1.0018578e+00  -1.2353047e+00  -3.3456925e-01  -7.6224128e-01  -5.4632161e-01   1.0418377e-01   1.3638552e+00   2.4631782e+00  -5.4544097e-01  -3.5106317e-01  -4.7231416e-01  -8.7170222e-01  -7.3596177e-01  -5.5263674e-01  -3.8985756e-01   1.7121571e+00  -1.3273351e+00   3.8985757e-01  -1.7121571e+00   1.2723703e+00  -4.4036834e-01   1.3528030e+00  -1.3120109e+00   1.4299556e-01  -1.0391651e+00   9.5122063e-01  -6.9441949e-01  -8.0525583e-01  -6.8473094e-01   0.0000000e+00   0.0000000e+00   0.0000000e+00   0.0000000e+00   0.0000000e+00   0.0000000e+00   0.0000000e+00   0.0000000e+00   0.0000000e+00   0.0000000e+00  -3.0138225e-01   0.0000000e+00   0.0000000e+00   0.0000000e+00  -3.0138225e-01   0.0000000e+00  -6.1109769e-01  -4.7098419e-01  -6.2593446e-01   0.0000000e+00   0.0000000e+00   1.9583082e-01  -1.0450148e+00  -8.0424925e-01  -8.1169509e-01  -4.3710140e-01   8.6762952e-02   2.0405333e+00  -6.3916330e-01   8.5020093e-01  -3.4341577e-01  -1.1825533e+00  -1.3839356e-01  -9.5891077e-01  -1.0301790e+00  -6.2204086e-01  -2.7353696e-01  -5.9738301e-01   9.5421491e-01  -5.4498889e-01  -1.7576408e-01  -7.0553428e-01   3.7732323e-01   0.0000000e+00  -1.6202123e+00   2.4457353e-01  -1.7340657e-01  -4.7061455e-01  -2.2076691e-01  -3.0138225e-01  -1.6221253e-01  -1.5135703e-01  -2.0379805e-01  -1.2033764e+00  -3.7283890e-01  -3.6060118e-01  -7.1526131e-01   2.7311503e-01  -1.0782527e+00  -1.4705953e+00  -5.5667454e-01  -5.0022863e-01  -1.9827226e-01  -3.9284869e-01
   3.7501036e-01   4.6598636e-01   0.0000000e+00   0.0000000e+00   4.6598636e-01   0.0000000e+00   2.4923792e-01  -3.7370031e-01  -6.8204731e-01   3.8489281e-01   3.9873572e-01  -4.3304782e-02   4.6966094e-01   1.7854434e-01   6.8950319e-01   4.7677792e-01   0.0000000e+00  -8.4667158e-02   2.3169045e-01   1.2614179e+00  -3.6407334e-01   3.0917051e-01  -6.9047852e-02  -2.2492236e-01   1.1276888e+00  -6.9047852e-02  -4.4656863e-01   1.3271721e+00   3.4741737e-01   9.1240321e-01   7.7619215e-01  -6.9353021e-01   3.3515741e-01   1.9584397e+00   3.2466335e-01   1.2748045e+00   1.1410588e+00   4.3062960e-01  -2.8174861e-01   0.0000000e+00   0.0000000e+00   5.6699776e-01   5.2626302e-01   2.7131023e-01   2.5090976e-01   4.7969099e-01   2.2957145e-01  -9.7037779e-03   1.0296497e-02   0.0000000e+00   0.0000000e+00   2.1709449e-01   2.6812282e-01  -1.9169384e-01   0.0000000e+00  -4.1235728e-02  -4.2243827e-02   4.2218201e-02  -4.1224920e-02  -4.2220034e-02  -4.2229790e-02  -4.2219670e-02  -4.2205713e-02  -4.2221738e-02  -4.1223086e-02   0.0000000e+00   0.0000000e+00   0.0000000e+00   0.0000000e+00   0.0000000e+00   0.0000000e+00   6.2944587e-01   0.0000000e+00   7.3119906e-01   9.7499206e-01   4.7194070e-01   7.3020847e-01   9.8248055e-01   4.7150392e-01   9.9057850e-01  -2.9329742e-01   4.5376099e-01   0.0000000e+00   0.0000000e+00   1.1016020e+00  -5.8108377e-01  -4.8112331e-01  -7.6478856e-01  -3.1039689e-02  -6.2296680e-01  -8.4118894e-01   1.9051193e+00   1.3621840e+00   5.4555526e-01   3.3747830e-01  -4.6497034e-02   9.8095360e-01  -3.5106317e-01  -6.0474537e-02  -8.7170222e-01   1.6568462e+00  -3.2561820e-01  -5.1349196e-01  -1.8260920e-02  -3.9683280e-02   5.1349172e-01   1.8261123e-02   5.9392955e-01   2.7074978e-01   3.7749948e-01   2.5556014e-01   9.5105265e-01   4.8418994e-01   9.8937396e-01  -4.1232198e-01  -5.1330621e-01  -1.7679369e-01   0.0000000e+00   0.0000000e+00   0.0000000e+00   0.0000000e+00   0.0000000e+00   0.0000000e+00   0.0000000e+00   0.0000000e+00   0.0000000e+00   0.0000000e+00   6.1276291e-01   0.0000000e+00   0.0000000e+00   0.0000000e+00   6.1276291e-01   0.0000000e+00  -9.1664653e-02  -4.7098419e-01  -2.2408138e-01   0.0000000e+00   0.0000000e+00  -3.2258471e-01   4.6968741e-01  -1.6208243e-01   1.6983714e+00   1.1175719e+00  -6.9683204e-01   5.0668127e-01   1.9691504e+00  -5.1959275e-01  -7.9242099e-01   5.5778641e-01   3.6924602e-01   1.2436516e+00  -1.0301790e+00   2.1219045e+00   4.5074597e-01  -5.9738301e-01  -1.0168451e+00   1.6517209e+00   9.1276414e-01  -3.9207064e-01   9.8363219e-01   0.0000000e+00   9.7938212e-01  -7.5926330e-01   4.6376370e-01  -1.5241154e-01   6.5505209e-01   6.1276291e-01   4.4913042e-01   4.8743232e-01   5.3139095e-01   3.2605805e-01  -3.7283890e-01   2.3921089e+00   1.5998469e+00   3.8623390e-01   4.6877260e-01   6.4468140e-01   5.6648137e-01   1.9872316e-02   5.4907873e-01   2.2946547e-01
  -1.4421742e+00  -1.7248896e+00   0.0000000e+00   0.0000000e+00  -1.7248896e+00   0.0000000e+00  -1.1583709e+00  -3.7370031e-01  -6.8204731e-01   3.8489281e-01  -1.2907714e+00  -9.4308193e-01  -1.7331427e+00  -1.2523610e+00  -1.6519297e+00  -1.5753752e+00   0.0000000e+00  -8.4667158e-02  -1.3856871e+00  -4.3967692e-01  -3.6407334e-01  -8.3504933e-01  -6.9047852e-02  -8.5269072e-01  -1.0905209e+00  -6.9047852e-02  -4.4656863e-01   8.4503026e-01  -1.3064603e+00  -8.7939912e-01   1.1003393e-01  -6.9353021e-01  -1.3484713e+00  -9.6748485e-01  -1.7815975e+00  -9.4620583e-01  -5.1659654e-02  -1.1073913e+00  -2.8174861e-01   0.0000000e+00   0.0000000e+00  -1.6907919e+00  -1.6228937e+00  -1.3026905e+00  -1.3149116e+00  -1.7401871e+00  -1.6474727e+00  -9.9909519e-01  -9.9248421e-01   0.0000000e+00   0.0000000e+00  -1.5023786e+00  -1.3449283e+00  -1.4780604e+00   0.0000000e+00  -4.2600933e-02  -4.2265905e-02   4.2219977e-02  -4.2513792e-02  -4.2220034e-02  -4.2220800e-02  -4.2219688e-02  -4.2260866e-02  -4.2220817e-02  -4.2513735e-02   0.0000000e+00   0.0000000e+00   0.0000000e+00   0.0000000e+00   0.0000000e+00   0.0000000e+00   6.2944587e-01   0.0000000e+00  -1.5842877e+00  -1.3284009e+00  -7.5597147e-01  -1.4773224e+00  -1.2953571e+00  -7.8730290e-01  -1.0589117e+00  -6.5325687e-01  -1.5919392e+00   0.0000000e+00   0.0000000e+00  -8.5457286e-01   1.6203357e+00   2.0959437e+00   1.9138523e+00  -1.4703562e+00  -2.2617095e-01  -3.3456925e-01  -7.6224128e-01  -5.4632161e-01  -8.7850112e-01  -1.3161184e-01   9.4956093e-01  -5.4544097e-01  -3.5106317e-01  -4.7231416e-01  -8.7170222e-01  -7.3596177e-01  -5.5263674e-01   7.8936159e-01   1.7620943e+00  -1.3273351e+00  -7.8936160e-01  -1.7620943e+00  -3.3863963e-02  -1.2774555e+00  -6.4757484e-02  -1.3120109e+00  -1.2832959e+00  -1.7137028e+00  -7.6028576e-01   8.5711514e-01   9.4644353e-01  -1.1019500e+00   0.0000000e+00   0.0000000e+00   0.0000000e+00   0.0000000e+00   0.0000000e+00   0.0000000e+00   0.0000000e+00   0.0000000e+00   0.0000000e+00   0.0000000e+00  -1.5729292e+00   0.0000000e+00   0.0000000e+00   0.0000000e+00  -1.5729292e+00   0.0000000e+00  -1.6499638e+00  -4.7098419e-01  -1.5822930e+00   0.0000000e+00   0.0000000e+00  -6.7355772e-01  -1.0123890e-01  -8.0424925e-01  -6.8787821e-01  -1.0012605e+00  -6.9683204e-01  -2.6757200e-01  -6.3916330e-01  -2.4563411e-01  -7.9242099e-01  -6.3436595e-01  -1.6316874e+00  -1.0475901e+00  -1.0301790e+00   1.0863203e+00  -6.6786976e-01  -5.9738301e-01  -5.1991121e-01  -1.0625123e+00  -6.4456161e-01  -1.3186039e+00  -1.4679971e+00   0.0000000e+00  -9.9883805e-01   2.6030816e+00  -2.4628847e+00  -1.7282924e+00  -2.4467650e+00  -1.5729292e+00  -1.6299730e+00  -1.6272240e+00  -1.7005765e+00  -1.2033764e+00  -3.7283890e-01   2.3921089e+00   1.0382356e+00  -1.2350740e+00  -1.0782527e+00  -7.6331315e-01  -1.7714971e+00  -9.1238410e-01  -1.8175327e+00  -1.8152811e+00
   1.2887094e+00   1.3414610e+00   0.0000000e+00   0.0000000e+00   1.3414610e+00   0.0000000e+00   1.1876438e+00  -3.7370031e-01   3.9628583e-01  -9.4797674e-01   1.2998062e+00   1.7562495e+00   1.3263068e+00   8.9399701e-01   1.6470670e+00   3.7789778e-01   0.0000000e+00  -8.4667158e-02   9.6686206e-01  -4.3967692e-01  -3.6407334e-01   1.1673354e+00  -6.9047852e-02   4.0284601e-01   1.5713308e+00  -6.9047852e-02   1.3955270e+00  -2.0435352e-01   1.5321478e+00   1.8083044e+00   9.6441869e-01   3.5048709e-01   1.2584377e+00  -2.3600372e-01   1.2115100e+00   2.1076834e+00   1.1947848e+00   1.2281219e+00  -2.8174861e-01   0.0000000e+00   0.0000000e+00   1.3730657e+00   1.3059062e+00   9.4904875e-01   9.5917316e-01   1.2969042e+00   1.4700863e+00   9.2304845e-01   9.2705953e-01   0.0000000e+00   0.0000000e+00   2.3839097e-01   1.6050971e-01   8.3739941e-01   0.0000000e+00  -4.2069835e-02  -4.2188321e-02   4.2211328e-02  -4.2104035e-02  -4.2220030e-02  -4.2201424e-02  -4.2226076e-02  -4.2212397e-02  -4.2219130e-02  -4.2095332e-02   0.0000000e+00   0.0000000e+00   0.0000000e+00   0.0000000e+00   0.0000000e+00   0.0000000e+00  -6.1393135e-01   0.0000000e+00   1.4876989e+00   1.6185871e+00   1.8836991e+00   1.5442005e+00   1.7169643e+00   1.8792777e+00   1.6286279e+00  -3.2321235e-01   1.3076758e+00   0.0000000e+00   0.0000000e+00   3.5003212e-01  -1.0363073e+00  -4.0284811e-01  -9.3946040e-01  -5.5131701e-01   7.7607072e-01   1.0936677e+00   5.4093963e-01  -5.4632161e-01  -6.7592749e-01  -3.1243737e-01   2.2312532e+00  -5.4544097e-01   1.5877277e+00  -4.7231416e-01   3.4701990e+00  -5.4956616e-01  -3.2561820e-01   5.0056675e-01   1.4160446e+00   8.0094182e-01  -5.0056650e-01  -1.4160446e+00  -1.0616710e+00   1.5798992e+00   2.8583285e+00   1.8480273e+00   2.5785231e-01   6.5339894e-02  -7.8872994e-01  -7.3805636e-02  -1.4836862e-01   7.9986199e-01   0.0000000e+00   0.0000000e+00   0.0000000e+00   0.0000000e+00   0.0000000e+00   0.0000000e+00   0.0000000e+00   0.0000000e+00   0.0000000e+00   0.0000000e+00   1.3984238e+00   0.0000000e+00   0.0000000e+00   0.0000000e+00   1.3984238e+00   0.0000000e+00   9.4720142e-01  -4.7098419e-01   6.3155572e-01   0.0000000e+00   0.0000000e+00   1.1141779e-01   1.2743785e+00   1.5589357e+00   6.0495854e-01   1.0526992e+00  -3.3517281e-01  -2.2529537e-01  -6.3916330e-01   8.5020093e-01  -3.4341577e-01   3.5168291e-01   1.3070128e+00   1.6214257e+00  -2.3500213e-01   5.7315525e-01   2.4725555e-01  -3.9208544e-01   1.1451508e+00   1.3525111e+00  -6.7497753e-02   4.4558355e-01   1.8096056e+00   0.0000000e+00   1.7745805e+00  -1.2669669e+00   1.1334255e+00   8.5447647e-01   1.2778259e+00   1.3984238e+00   1.2760059e+00   1.2805853e+00   1.2575693e+00   1.2781411e+00  -3.7283890e-01  -3.6060118e-01   1.5998469e+00   9.2706732e-01   3.5122689e-01   1.9209799e+00   1.3844391e+00   1.0976916e+00   7.3591648e-01   1.1184857e+00
  -1.1736077e+00  -1.0854690e+00   0.0000000e+00   0.0000000e+00  -1.0854690e+00   0.0000000e+00  -6.8916794e-01  -3.7370031e-01  -6.8204731e-01   3.0506319e+00  -1.2907714e+00  -9.4308193e-01  -9.9887481e-01  -1.1092705e+00  -9.5847455e-01   1.7177758e+00   0.0000000e+00  -8.4667158e-02  -1.2386528e+00   2.9625127e+00  -3.6407334e-01  -1.4071592e+00  -6.9047852e-02   4.0284601e-01  -6.4687900e-01  -6.9047852e-02  -4.4656863e-01  -5.6760427e-02  -1.3171451e+00  -1.4766666e+00  -1.6462014e+00  -6.9353021e-01  -1.2398501e+00   4.9547742e-01  -8.9475084e-01  -1.5014584e+00  -1.6987470e+00  -1.1073913e+00  -2.8174861e-01   0.0000000e+00   0.0000000e+00  -1.0301923e+00  -9.5847463e-01  -1.3255486e+00  -1.3369241e+00  -1.0076476e+00  -1.0263923e+00  -1.3475848e+00  -1.3567860e+00   0.0000000e+00   0.0000000e+00   1.2949655e+00   1.5450020e+00  -9.6351378e-01   0.0000000e+00  -4.2569976e-02  -4.2259541e-02   4.2212825e-02  -4.2520846e-02  -4.2220034e-02  -4.2223679e-02  -4.2219889e-02  -4.2229559e-02  -4.2220279e-02  -4.2513637e-02   0.0000000e+00   0.0000000e+00   0.0000000e+00   0.0000000e+00   0.0000000e+00   0.0000000e+00   6.2944587e-01   0.0000000e+00  -1.1531368e+00  -1.3189219e+00  -1.2842420e+00  -9.7018360e-01  -1.1602799e+00  -1.1146362e+00  -1.0026870e+00  -2.8299890e-01  -1.0529795e+00   0.0000000e+00   0.0000000e+00  -1.0754440e-01   7.7965266e-01   3.1570202e-01   1.8010355e-01  -1.0018578e+00  -8.4933502e-01  -6.2648637e-01  -8.3509295e-02  -5.4632161e-01   1.0418377e-01   1.2877507e-02  -6.3757182e-01   2.5073482e+00   1.7524042e+00  -4.7231416e-01  -8.7170222e-01  -7.3596177e-01  -5.5263674e-01   1.3641397e-01   9.4816411e-01  -1.3273351e+00  -1.3641372e-01  -9.4816411e-01   6.8941370e-01  -9.6762366e-01  -8.7980004e-03  -1.3120109e+00  -7.3460253e-01  -1.2104928e+00  -1.0187037e-01   8.5711514e-01   9.4644353e-01  -7.6295559e-01   0.0000000e+00   0.0000000e+00   0.0000000e+00   0.0000000e+00   0.0000000e+00   0.0000000e+00   0.0000000e+00   0.0000000e+00   0.0000000e+00   0.0000000e+00  -1.0937413e+00   0.0000000e+00   0.0000000e+00   0.0000000e+00  -1.0937413e+00   0.0000000e+00  -1.1305307e+00  -4.7098419e-01  -8.2086308e-01   0.0000000e+00   0.0000000e+00  -9.7170398e-01  -4.1039158e-02  -3.7800746e-01  -6.9714041e-02  -5.2020697e-01  -6.9683204e-01  -7.8196883e-01   1.6690696e+00  -1.0675102e+00  -7.9242099e-01   4.5404019e-01  -1.0372762e+00   1.0613989e-01  -9.3783582e-01   2.3037854e-01  -4.5430220e-01  -3.9208544e-01  -1.2461351e+00  -3.4409667e-01   4.7604502e-03  -7.4087289e-01  -1.0990676e+00   0.0000000e+00  -4.9879237e-01   1.2628282e+00  -8.4719220e-01  -1.1485534e+00  -1.0269714e+00  -1.0937413e+00  -1.0415595e+00  -1.0398892e+00  -1.0832986e+00  -5.0326174e-01  -3.7283890e-01   1.4026784e+00   4.0796099e-01  -1.0785158e+00   2.0841900e-01  -4.7670935e-01  -7.3880267e-01  -7.6355018e-01  -7.5878551e-01  -7.9290779e-01
  -2.9821274e-01  -3.2391698e-01   0.0000000e+00   0.0000000e+00  -3.2391698e-01   0.0000000e+00   7.1844086e-01  -3.7370031e-01   2.1656364e-01  -9.4797674e-01  -3.3338402e-01  -9.4308193e-01  -2.6460693e-01  -6.7999887e-01  -5.0074720e-01  -5.3199108e-01   0.0000000e+00  -8.4667158e-02  -2.0941252e-01  -4.3967692e-01  -3.6407334e-01  -3.5829106e-01  -6.9047852e-02   1.6583827e+00  -1.0905209e+00  -6.9047852e-02  -4.4656863e-01   6.9119909e-01  -4.4360385e-01  -2.8213168e-01  -1.1904018e-01   1.7648421e-01  -3.7088043e-01  -9.6748485e-01  -3.4047167e-01   1.6429934e-01   4.4962776e-01  -4.8079018e-01   6.7431834e+00   0.0000000e+00   0.0000000e+00  -1.6400273e-01  -2.2911114e-01  -9.0979655e-02  -5.6577116e-02  -3.3321768e-01  -5.3052566e-01  -2.7379629e-01  -3.3923608e-01   0.0000000e+00   0.0000000e+00  -6.4853804e-01  -7.5965037e-01  -7.0624047e-01   0.0000000e+00  -4.2423965e-02  -4.2180861e-02   4.2220987e-02  -4.2490593e-02  -4.2220034e-02  -4.2205560e-02  -4.2218799e-02  -4.2193001e-02  -4.2220850e-02  -4.2491546e-02   0.0000000e+00   0.0000000e+00   0.0000000e+00   0.0000000e+00   0.0000000e+00   0.0000000e+00  -6.1393135e-01   0.0000000e+00  -1.1801840e-01  -3.8791517e-01  -1.6003104e-01  -4.7273455e-01  -6.6697745e-01  -4.3794287e-01  -6.9341053e-01  -6.1334571e-02  -2.5287045e-01   0.0000000e+00   0.0000000e+00  -8.8187126e-01   3.5003922e-01  -4.1043754e-02  -6.0152374e-01   3.0545923e-01   1.5782662e-01  -8.4118894e-01   7.4538370e-01   1.5985613e+00  -8.7850112e-01  -9.7466759e-01   3.3190736e-01  -5.4544097e-01   6.7841053e-01   2.0994278e+00  -4.9113665e-01  -7.3596177e-01  -5.5263674e-01   1.3696190e+00   2.4759133e-01  -1.0810611e+00  -1.3696192e+00  -2.4759153e-01  -8.3257215e-01   7.0391997e-01   3.5185015e-01  -1.0548941e+00  -1.1481636e+00  -6.8317450e-02  -7.5091638e-01  -6.9441949e-01  -8.0525583e-01  -5.5325621e-01   0.0000000e+00   0.0000000e+00   0.0000000e+00   0.0000000e+00   0.0000000e+00   0.0000000e+00   0.0000000e+00   0.0000000e+00   0.0000000e+00   0.0000000e+00   1.0340563e-01   0.0000000e+00   0.0000000e+00   0.0000000e+00   1.0340563e-01   0.0000000e+00  -6.1109769e-01  -4.7098419e-01  -4.0661228e-01   0.0000000e+00   0.0000000e+00   5.1445870e-01  -1.1440531e+00   6.5598573e-01  -8.1169509e-01   1.4855146e+00  -1.7443542e-01  -7.8196883e-01  -6.3916330e-01  -2.7226897e-01  -7.9242099e-01   1.3135130e+00  -3.1829432e-01  -1.0475901e+00   1.8469458e+00  -8.0520537e-01   1.8497933e+00  -5.9738301e-01  -5.4909361e-01  -1.0625123e+00   7.9898107e-01  -6.0700892e-01   7.3703078e-01   0.0000000e+00   3.5773999e-01  -4.5327157e-02  -1.7340657e-01  -4.3611422e-01  -7.5640773e-02   1.0340563e-01  -1.9179143e-01  -2.1661645e-01  -2.9560818e-01   1.4072245e+00  -3.7283890e-01  -3.6060118e-01  -7.1526131e-01  -6.6525423e-01   2.9744065e+00   5.4605578e-01  -4.2891422e-01  -4.2771980e-01  -3.2283076e-01  -2.5949566e-01
   1.1852220e+00   1.4976852e+00   0.0000000e+00   0.0000000e+00   1.4976852e+00   0.0000000e+00  -2.1996501e-01  -3.7370031e-01   2.0137855e+00   3.8489281e-01   1.0745386e+00  -4.3304782e-02   1.2039288e+00   1.4663591e+00   9.9315607e-01  -3.1770063e-01   0.0000000e+00  -8.4667158e-02   1.4079650e+00  -4.3967692e-01   5.6431368e-01   8.8128043e-01  -6.9047852e-02   1.0306144e+00  -6.4687900e-01  -6.9047852e-02  -4.4656863e-01  -1.5341911e+00   9.1737598e-01   9.1240321e-01   2.0246740e-01   2.0905159e+00   1.1498165e+00  -9.6748485e-01   1.3223659e+00   7.1955192e-01   3.5029190e-02   6.0152081e-01  -2.8174861e-01   0.0000000e+00   0.0000000e+00   1.0171276e+00   1.0352308e+00   1.2187812e+00   1.3431749e+00   1.3041429e+00   1.1082119e+00   1.0727127e+00   1.3199162e+00   0.0000000e+00   0.0000000e+00  -6.6655076e-01  -6.0509879e-01   2.1237660e+00   0.0000000e+00  -4.2534391e-02  -4.2255491e-02   4.2215563e-02  -4.2499178e-02  -4.2220034e-02  -4.2216718e-02  -4.2217615e-02  -4.2221961e-02  -4.2220284e-02  -4.2494707e-02   0.0000000e+00   0.0000000e+00   0.0000000e+00   0.0000000e+00   0.0000000e+00   0.0000000e+00   6.2944587e-01   0.0000000e+00   9.2738855e-01   1.1181024e+00   8.3063407e-01   5.7685555e-01   7.7546124e-01   5.2795810e-01   2.5537482e-01   1.4471602e+00   1.2976848e+00   0.0000000e+00   0.0000000e+00   6.6709102e-01  -9.2098240e-02  -1.0279747e+00  -4.8524967e-01   4.3636320e-01   8.2953660e-01   6.0506901e-01   4.3002994e-01   8.1045277e-01   2.0695537e+00  -9.7466759e-01   6.1754163e-01  -5.4544097e-01  -3.5106317e-01  -6.0474537e-02   3.0639183e-01  -7.3596177e-01  -3.2561820e-01   3.0265001e-01  -4.0461974e-01  -6.6486530e-01  -3.0264976e-01   4.0461974e-01   8.5770155e-02   1.1376184e+00   1.3133093e-01  -4.0278339e-01   3.3516456e-01   1.1186013e+00   6.4153132e-01   8.5711514e-01   9.4644353e-01   1.9562331e+00   0.0000000e+00   0.0000000e+00   0.0000000e+00   0.0000000e+00   0.0000000e+00   0.0000000e+00   0.0000000e+00   0.0000000e+00   0.0000000e+00   0.0000000e+00   1.0684530e+00   0.0000000e+00   0.0000000e+00   0.0000000e+00   1.0684530e+00   0.0000000e+00   1.9860675e+00  -4.7098419e-01   1.9518843e+00   0.0000000e+00   0.0000000e+00   1.0258408e+00  -6.9632729e-01   7.1693465e-01  -4.0426575e-01   4.4190006e-01  -4.3563371e-01   6.9707491e-01  -6.3916330e-01   1.7386640e+00   1.0558948e-01  -5.1566504e-01   1.3430824e+00  -9.5891077e-01   2.8935162e-01  -2.8076414e-01  -7.1640565e-02   1.2046735e+00   1.9255705e+00   4.9005782e-01  -6.1484909e-01   2.0666677e+00  -3.0999503e-01   0.0000000e+00  -5.7351801e-01  -1.0623333e+00   1.2067303e+00   1.6016272e+00   1.1153430e+00   1.0684530e+00   1.2738289e+00   1.3910243e+00   1.3856476e+00  -7.8092454e-01  -3.7283890e-01  -3.6060118e-01  -1.5365014e-01   1.4264220e+00  -3.7352833e-01  -9.1772861e-01   9.9105980e-01   1.2487062e+00   7.9819573e-01   1.2073877e+00
  -4.8211684e-01  -1.6626701e-01   0.0000000e+00   0.0000000e+00  -1.6626701e-01   0.0000000e+00   2.4923792e-01  -3.7370031e-01  -6.8204731e-01   3.8489281e-01  -2.7706712e-01   8.5647236e-01  -6.3174087e-01  -6.7999887e-01  -3.2503334e-01  -2.0385172e-01   0.0000000e+00  -8.4667158e-02  -6.5051549e-01  -4.3967692e-01  -3.6407334e-01   2.3115552e-02  -6.9047852e-02  -2.2492236e-01   2.4040491e-01  -6.9047852e-02  -4.4656863e-01   6.9043326e-01  -2.9481497e-01   9.1240321e-01   2.0511361e+00  -6.9353021e-01  -3.7088043e-01  -2.3600372e-01  -7.8389501e-01   7.1955192e-01   1.7688053e+00  -1.3900776e-01  -2.8174861e-01   0.0000000e+00   0.0000000e+00  -5.2598009e-01  -5.9523873e-01  -5.3977212e-01  -5.9262766e-01  -6.6922277e-01  -7.2521929e-01  -5.0529425e-01  -5.8321136e-01   0.0000000e+00   0.0000000e+00  -5.7716353e-01  -2.9300405e-01   3.2285279e-01   0.0000000e+00  -4.2570236e-02  -4.2257842e-02   4.2221222e-02  -4.2512053e-02  -4.2220034e-02  -4.2223811e-02  -4.2218744e-02  -4.2241602e-02  -4.2220133e-02  -4.2513240e-02   0.0000000e+00   0.0000000e+00   0.0000000e+00   0.0000000e+00   0.0000000e+00   0.0000000e+00   6.2944587e-01   0.0000000e+00  -3.0239041e-01   1.2021733e-01   1.3103208e+00  -2.8352184e-01   9.3708342e-02   1.1131515e+00   2.4626939e-01  -1.1338566e+00  -6.1531220e-01   0.0000000e+00   0.0000000e+00   1.9461194e-01   4.3961522e-01  -2.3437993e-01   1.6645110e-01  -1.0018578e+00   1.0732121e+00  -1.5245802e-01  -2.4696603e-02  -5.4632161e-01   4.8216826e-01  -2.7449634e-01  -4.6497034e-02  -5.4544097e-01   1.5877277e+00  -4.7231416e-01   3.6882695e-02   2.7404661e-01  -3.2561820e-01  -2.4036866e-01   1.8624804e-01   2.4368657e-01   2.4036891e-01  -1.8624804e-01   1.1194751e-01  -5.1626708e-01  -6.5650392e-02   2.8987552e-02  -8.2269099e-02  -4.7256760e-01  -1.1594561e-01  -2.1702437e-01  -3.0477025e-01  -2.8418904e-01   0.0000000e+00   0.0000000e+00   0.0000000e+00   0.0000000e+00   0.0000000e+00   0.0000000e+00   0.0000000e+00   0.0000000e+00   0.0000000e+00   0.0000000e+00  -4.5614710e-01   0.0000000e+00   0.0000000e+00   0.0000000e+00  -4.5614710e-01   0.0000000e+00   4.2776838e-01  -4.7098419e-01   3.9805481e-01   0.0000000e+00   0.0000000e+00  -1.4027361e+00   1.6230660e+00  -5.8624964e-01   2.5524157e-01   2.5719325e-02  -6.9683204e-01  -2.6757200e-01  -6.3916330e-01  -5.1959275e-01  -7.9242099e-01   7.1671304e-05  -6.5118251e-01  -3.7029412e-01   5.7756246e-01  -8.0520537e-01   1.6058916e-01   1.8525013e+00  -7.6004044e-01   1.8991787e-01  -1.6338071e-01   6.7993381e-01  -1.3607585e+00   0.0000000e+00   6.4887537e-01   2.7368087e-01  -6.9857372e-01   5.2930972e-01  -5.9951968e-01  -4.5614710e-01  -6.4192071e-01  -5.5546346e-01  -3.4336709e-01  -3.7405658e-01  -3.7283890e-01   5.2103863e-01   1.5998469e+00  -5.2905925e-01  -4.9630537e-01   6.4468140e-01  -6.5124559e-01  -4.9586720e-01  -1.0701818e+00  -8.8180982e-01
   1.7695058e+00   1.8203933e+00   0.0000000e+00   0.0000000e+00   1.8203933e+00   0.0000000e+00   2.4923792e-01   1.7987958e+00   2.3732299e+00  -9.4797674e-01   1.5813907e+00   1.7562495e+00   2.0605747e+00   2.0387213e+00   1.6839249e+00  -4.3077017e-02   0.0000000e+00  -8.4667158e-02   2.1431366e+00  -4.3967692e-01   5.6431368e-01   1.0719837e+00  -6.9047852e-02  -2.2492236e-01   1.1276888e+00  -6.9047852e-02  -4.4656863e-01  -3.3607071e-01   9.5553476e-01   2.1069381e+00   7.4866501e-01   2.2645188e+00   1.5843013e+00   4.9547742e-01   1.9875009e+00   2.1076834e+00   7.3445010e-01   8.8633949e-01  -2.8174861e-01   0.0000000e+00   0.0000000e+00   2.0688657e+00   1.7273073e+00   1.8194425e+00   2.0109564e+00   2.0665027e+00   1.6134894e+00   2.0916448e+00   2.4176912e+00   0.0000000e+00   0.0000000e+00  -1.5411637e-01  -2.8532730e-01   1.0946727e+00   0.0000000e+00  -4.2471817e-02  -4.2256973e-02   4.2220195e-02  -4.2462021e-02  -4.2220032e-02  -4.2228192e-02  -4.2219698e-02  -4.2192215e-02  -4.2221038e-02  -4.2462184e-02   0.0000000e+00   0.0000000e+00   0.0000000e+00   0.0000000e+00   0.0000000e+00   0.0000000e+00  -1.8573086e+00   0.0000000e+00   2.1076795e+00   2.2275895e+00   1.8407164e+00   1.4938874e+00   1.6606614e+00   1.3105793e+00   1.0536973e+00   1.8262456e+00   2.0079490e+00   0.0000000e+00   0.0000000e+00  -2.4512256e-01  -1.6675558e+00  -4.5383789e-01  -6.6348727e-01   2.9108542e+00   1.4323537e+00   9.8449347e-02  -1.9660508e-01  -5.4632161e-01  -2.5162335e-01  -9.7466759e-01  -7.5692062e-01  -5.4544097e-01  -3.5106317e-01  -4.7231416e-01   2.1235616e+00   2.7404661e-01   1.9076210e+00   5.5901925e-01  -6.9116436e-01   1.0507901e+00  -5.5901941e-01   6.9116437e-01  -1.2846335e+00   2.0266467e+00   1.7359764e-02   2.5532110e+00   3.7326119e-01   2.0032392e+00  -1.0692807e+00   8.5711514e-01   9.4644353e-01   1.5262712e+00   0.0000000e+00   0.0000000e+00   0.0000000e+00   0.0000000e+00   0.0000000e+00   0.0000000e+00   0.0000000e+00   0.0000000e+00   0.0000000e+00   0.0000000e+00   1.8113402e+00   0.0000000e+00   0.0000000e+00   0.0000000e+00   1.8113402e+00   0.0000000e+00   9.4720142e-01  -4.7098419e-01   1.0727941e+00   0.0000000e+00   0.0000000e+00   1.5572263e+00   1.8183566e+00   2.9979007e-01   6.1617577e-01  -1.0012605e+00   1.4857658e+00  -7.8196883e-01   8.1503398e-01   2.4111946e+00   5.5459466e-01   5.0856702e-01   2.0062547e+00   1.5185094e+00   9.6870474e-01  -2.8076414e-01   4.7258864e-01   1.8661879e+00   2.4058289e+00  -8.7383109e-01  -1.6338071e-01   5.0218185e-01   2.6604418e+00   0.0000000e+00   1.3307800e+00  -1.5897492e+00   1.6097096e+00   9.3751149e-01   1.7503835e+00   1.8113402e+00   2.0195949e+00   2.0235387e+00   1.9853755e+00   8.9696756e-01   1.8065782e+00  -3.6060118e-01  -1.5365014e-01   1.5132373e+00   1.6468935e-01   1.4600751e+00   1.8287260e+00   1.9530777e+00   1.6701052e+00   1.8741529e+00
   7.3284268e-02   8.8266354e-02   0.0000000e+00   0.0000000e+00   8.8266354e-02   0.0000000e+00  -2.1996501e-01  -3.7370031e-01   3.9628583e-01  -9.4797674e-01  -1.6443331e-01  -9.4308193e-01   1.0252701e-01   4.6472541e-01  -4.4077715e-01  -8.0243812e-01   0.0000000e+00  -8.4667158e-02   5.2575909e-01   1.2614179e+00  -3.6407334e-01  -3.5829106e-01  -6.9047852e-02  -1.4804591e+00  -2.0323704e-01  -6.9047852e-02  -4.4656863e-01  -9.6958096e-01  -6.1638629e-01  -8.7939912e-01  -1.0189744e+00   3.5048709e-01  -9.9327413e-02   1.2269586e+00   2.1380751e-01  -9.4620583e-01  -1.1105015e+00  -3.0989897e-01  -2.8174861e-01   0.0000000e+00   0.0000000e+00   7.3310954e-03   3.1484639e-02   2.6328869e-01   3.6338137e-01   1.4056729e-01   1.4796495e-01   9.5130994e-01   1.1001787e+00   0.0000000e+00   0.0000000e+00  -2.9798022e-01  -2.9997998e-01   5.8012610e-01   0.0000000e+00  -4.2543977e-02  -4.2261850e-02   4.2219541e-02  -4.2510766e-02  -4.2220034e-02  -4.2200705e-02  -4.2219780e-02  -4.2211050e-02  -4.2220669e-02  -4.2510273e-02   0.0000000e+00   0.0000000e+00   0.0000000e+00   0.0000000e+00   0.0000000e+00   0.0000000e+00  -6.1393135e-01   0.0000000e+00  -1.1414047e-01  -1.9541952e-01  -4.4790616e-01  -2.0894636e-01  -2.7313203e-01  -4.7360502e-01  -4.3236682e-01   1.0837681e+00   2.0338875e-01   0.0000000e+00   0.0000000e+00  -1.2467313e+00   7.6064154e-01   6.2199056e-01   5.7732988e-01   1.2700146e+00  -1.0802123e+00  -8.4118894e-01  -1.9660508e-01  -5.4632161e-01  -8.7850112e-01  -9.7466759e-01  -4.6497034e-02   9.8095360e-01  -3.5106317e-01  -4.7231416e-01  -8.7170222e-01   1.2840550e+00  -5.5263674e-01   1.3712067e+00   2.2861960e-01  -9.4558415e-03  -1.3712068e+00  -2.2861979e-01  -1.5129133e+00   3.3765461e-01   1.1798028e-01  -8.4298718e-02  -1.2229832e+00  -3.1358421e-01  -1.4174501e+00   8.5711514e-01   9.4644353e-01   2.0955246e-01   0.0000000e+00   0.0000000e+00   0.0000000e+00   0.0000000e+00   0.0000000e+00   0.0000000e+00   0.0000000e+00   0.0000000e+00   0.0000000e+00   0.0000000e+00  -2.2697724e-01   0.0000000e+00   0.0000000e+00   0.0000000e+00  -2.2697724e-01   0.0000000e+00   4.2776838e-01   2.1194288e+00   6.3818997e-01   0.0000000e+00   0.0000000e+00   1.7475066e+00  -1.1440531e+00  -3.3269650e-01  -8.1169509e-01  -1.0012605e+00   4.1003452e+00  -6.9512262e-01   1.9691504e+00   8.5020093e-01   1.0035999e+00  -5.3858820e-01   2.0922744e-01   3.0700184e-01  -1.0301790e+00  -5.5159297e-01   2.8607947e-01  -5.9738301e-01   1.2110196e+00  -7.4325644e-01  -5.6049104e-01   6.1784447e-01  -8.6417106e-01   0.0000000e+00  -8.2474611e-01  -2.2208707e-01   3.6730520e-01   5.2669163e-01   2.2841290e-01  -2.2697724e-01   1.9672620e-01   2.1886470e-01   7.8392648e-02   1.9685289e-01  -3.7283890e-01  -3.6060118e-01  -7.1526131e-01  -7.5457233e-02  -3.1800701e-01  -3.8893862e-01   6.2060369e-02  -1.2296463e-01   2.9996173e-01   2.2946547e-01
  -2.2794269e-01  -2.9643678e-01   0.0000000e+00   0.0000000e+00  -2.9643678e-01   0.0000000e+00  -2.1996501e-01  -3.7370031e-01  -6.8204731e-01   3.8489281e-01  -1.0811641e-01  -4.3304782e-02  -3.8698491e-01  -2.5072726e-01  -3.0658911e-01  -5.9533996e-01   0.0000000e+00  -8.4667158e-02  -2.0941252e-01  -4.3967692e-01  -3.6407334e-01   1.1846721e-01  -6.9047852e-02  -8.5269072e-01   2.4040491e-01  -6.9047852e-02  -4.4656863e-01  -5.1572361e-01  -6.2329649e-02  -2.8213168e-01  -1.1904018e-01  -6.9353021e-01  -9.9327413e-02  -2.3600372e-01  -3.4047167e-01  -1.1332695e-01   9.1565299e-02   1.4581092e-01  -2.8174861e-01   0.0000000e+00   0.0000000e+00  -4.2928622e-01  -3.9643235e-01  -1.7190809e-01  -2.3587677e-01  -3.5762104e-01  -2.6906215e-01   2.6540411e-02  -1.0297132e-01   0.0000000e+00   0.0000000e+00  -1.3036326e-01  -4.0211121e-01  -1.9169384e-01   0.0000000e+00  -4.2062726e-02  -4.2037490e-02   4.2217710e-02  -4.2257711e-02  -4.2220032e-02  -4.2217464e-02  -4.2214951e-02  -4.2213713e-02  -4.2218992e-02  -4.2255389e-02   0.0000000e+00   0.0000000e+00   0.0000000e+00   0.0000000e+00   0.0000000e+00   0.0000000e+00   6.2944587e-01   0.0000000e+00  -4.7043628e-01  -4.5000738e-01  -5.8966434e-01  -3.3329332e-01  -3.2593599e-01  -4.7120720e-01  -3.0492109e-01  -3.1487541e-01  -3.8991308e-01   0.0000000e+00   0.0000000e+00   1.8717072e-01   4.4798933e-01  -3.6086731e-01   2.1433124e-02  -1.4703562e+00  -1.5038619e-01   5.1390099e-01  -2.4696603e-02   6.1297263e-01  -1.6647293e-01   1.9459380e-01   9.4956093e-01  -5.4544097e-01  -3.5106317e-01  -4.7231416e-01   3.6882695e-02   2.7404661e-01  -3.2561820e-01  -6.8553168e-01   9.3475343e-01   2.6238239e-01   6.8553169e-01  -9.3475323e-01   5.9322046e-01  -7.0559417e-01   5.1820587e-01   2.8987552e-02   2.2245284e-01  -8.0932468e-01   2.4971144e-01  -4.1232198e-01  -5.1330621e-01  -4.7460474e-01   0.0000000e+00   0.0000000e+00   0.0000000e+00   0.0000000e+00   0.0000000e+00   0.0000000e+00   0.0000000e+00   0.0000000e+00   0.0000000e+00   0.0000000e+00  -4.8564195e-01   0.0000000e+00   0.0000000e+00   0.0000000e+00  -4.8564195e-01   0.0000000e+00  -9.1664653e-02  -4.7098419e-01  -1.7614273e-01   0.0000000e+00   0.0000000e+00  -8.4937738e-01  -2.4032369e-01  -4.8316585e-01   7.2109312e-01  -4.5533424e-01  -6.9683204e-01   1.1488532e-01   8.1503398e-01  -2.4563411e-01   1.0035999e+00  -1.1825533e+00  -4.4685522e-01   3.0601809e-02  -2.7988520e-01  -8.0520537e-01   3.8335873e-01  -5.9738301e-01   2.5050302e-01  -2.5781457e-01  -6.5075330e-01   1.0006421e-01  -8.8479779e-01   0.0000000e+00  -3.7398184e-01   2.4457353e-01  -1.7340657e-01  -5.4528283e-02  -2.5412792e-01  -4.8564195e-01  -3.9624814e-01  -4.9020404e-01  -3.6553201e-01  -5.0326174e-01  -3.7283890e-01  -3.6060118e-01  -7.1526131e-01  -3.5015421e-01  -3.0474007e-01  -3.8893862e-01  -4.5446623e-01  -4.5824983e-01  -3.8511001e-01  -3.4839768e-01
   1.7367677e+00   1.4195826e+00   0.0000000e+00   0.0000000e+00   1.4195826e+00   0.0000000e+00  -2.1996501e-01  -3.7370031e-01  -6.8204731e-01   3.8489281e-01   1.9192921e+00  -9.4308193e-01   1.4486848e+00   1.3232686e+00   1.7489869e+00  -4.5033022e-01   0.0000000e+00  -8.4667158e-02   1.4079650e+00  -4.3967692e-01  -3.6407334e-01   2.1208519e+00  -6.9047852e-02   1.0306144e+00   6.8404686e-01  -6.9047852e-02  -4.4656863e-01  -1.9244686e-01   1.9964876e+00   2.7042055e+00   1.5889689e+00  -6.9353021e-01   1.8558543e+00   1.2269586e+00   1.3223659e+00   2.3853097e+00   1.3353613e+00   2.0825780e+00  -2.8174861e-01   0.0000000e+00   0.0000000e+00   1.4566128e+00   1.5598337e+00   1.6260278e+00   1.4591900e+00   1.5000528e+00   1.7674743e+00   1.8543798e+00   1.4460355e+00   0.0000000e+00   0.0000000e+00  -5.8693044e-01  -5.0780987e-01   5.8012610e-01   0.0000000e+00  -4.2469900e-02  -4.2248553e-02   4.2229915e-02  -4.2458157e-02  -4.2220034e-02  -4.2240884e-02  -4.2221340e-02  -4.2206072e-02  -4.2215915e-02  -4.2468039e-02   0.0000000e+00   0.0000000e+00   0.0000000e+00   0.0000000e+00   0.0000000e+00   0.0000000e+00   6.2944587e-01   0.0000000e+00   1.6288448e+00   2.1796666e+00   1.8654625e+00   1.5640375e+00   2.1350612e+00   1.7564253e+00   1.8990623e+00   1.2632572e+00   1.5413371e+00   0.0000000e+00   0.0000000e+00   1.1974430e+00  -6.8894058e-01  -1.2477665e+00  -8.8460311e-01   1.3406337e+00   2.5416680e+00   3.1597528e-01  -8.3509295e-02  -5.4632161e-01   3.6476298e+00  -9.7466759e-01  -7.5692062e-01  -5.4544097e-01  -3.5106317e-01  -4.7231416e-01  -8.7170222e-01   3.8100991e+00  -5.5263674e-01  -3.7022544e-01  -9.8900861e-01   3.9685922e-01   3.7022520e-01   9.8900856e-01   1.5879593e-01   1.3113543e+00  -4.6181306e-01   1.4509634e+00   1.6321858e+00   2.1781396e+00   1.0963736e+00   8.5711514e-01   9.4644353e-01   7.8073021e-01   0.0000000e+00   0.0000000e+00   0.0000000e+00   0.0000000e+00   0.0000000e+00   0.0000000e+00   0.0000000e+00   0.0000000e+00   0.0000000e+00   0.0000000e+00   1.7442022e+00   0.0000000e+00   0.0000000e+00   0.0000000e+00   1.7442022e+00   0.0000000e+00   4.2776838e-01   2.1194288e+00   6.7513341e-01   0.0000000e+00   0.0000000e+00   8.4539249e-01  -1.0450148e+00   1.8451270e-01   1.7791968e-01   2.7328047e+00   1.2597287e+00  -7.8196883e-01  -6.3916330e-01  -5.1959275e-01   4.1466363e+00  -4.0832287e-02   1.5624794e+00   5.9679656e-01  -8.4549261e-01   2.1234609e+00  -3.8620350e-01  -3.9208544e-01   1.8080071e+00   1.8202894e+00  -1.6338071e-01   2.0694602e-01   2.3179222e+00   0.0000000e+00   6.9494259e-01  -1.3362454e+00   1.2067303e+00   8.8683710e-01   1.3605219e+00   1.7442022e+00   1.5050854e+00   1.6407671e+00   1.6465752e+00   1.9685289e-01  -3.7283890e-01  -3.6060118e-01  -7.1526131e-01   1.5803597e+00   1.6104911e+00  -3.8893862e-01   1.3507455e+00   1.2830525e+00   1.0473127e+00   1.1184857e+00
  -5.4506998e-02  -4.1726811e-01   0.0000000e+00   0.0000000e+00  -4.1726811e-01   0.0000000e+00  -6.8916794e-01  -3.7370031e-01   3.9628583e-01   3.8489281e-01  -1.0811641e-01  -9.4308193e-01  -2.6460693e-01   3.2163487e-01  -6.2499200e-01  -1.4017738e+00   0.0000000e+00  -8.4667158e-02   2.3169045e-01  -4.3967692e-01  -3.6407334e-01   2.3115552e-02  -6.9047852e-02  -2.2492236e-01  -1.0905209e+00  -6.9047852e-02  -4.4656863e-01  -3.9438903e-01  -2.6258852e-01  -1.4766666e+00  -1.6462014e+00   3.5048709e-01  -4.5016810e-02  -2.3600372e-01  -1.1875999e-01  -1.5014584e+00  -1.6987470e+00  -1.3900776e-01  -2.8174861e-01   0.0000000e+00   0.0000000e+00  -4.0866644e-01  -2.4888423e-01   1.7498271e-01   2.0963772e-01  -1.9354522e-01  -1.0512348e-01   3.6281720e-01   4.6629867e-01   0.0000000e+00   0.0000000e+00  -9.3921941e-01  -1.0858755e+00  -7.0624047e-01   0.0000000e+00  -4.2557609e-02  -4.2257690e-02   4.2220893e-02  -4.2497751e-02  -4.2220034e-02  -4.2212814e-02  -4.2218675e-02  -4.2243760e-02  -4.2219870e-02  -4.2498611e-02   0.0000000e+00   0.0000000e+00   0.0000000e+00   0.0000000e+00   0.0000000e+00   0.0000000e+00   6.2944587e-01   0.0000000e+00  -5.2138453e-01  -5.0576055e-01  -7.3304834e-01  -5.9755540e-01  -5.8550275e-01  -7.4187976e-01  -7.0981780e-01   1.2717025e-02  -1.0963717e-01   0.0000000e+00   0.0000000e+00  -3.9881220e-01   1.1074365e+00   3.3778409e-01   1.5808469e+00  -7.3488271e-01  -3.0884780e-01   1.7205041e-01  -7.6224128e-01  -5.4632161e-01   1.0868687e+00   1.9459380e-01   1.0887160e+00  -5.4544097e-01  -3.5106317e-01  -4.7231416e-01  -4.9113665e-01  -7.3596177e-01  -5.5263674e-01  -2.6770659e-01   4.4973545e-01  -1.0307512e+00   2.6770659e-01  -4.4973564e-01   9.4925374e-01  -4.9241162e-01   1.7734122e-01  -1.0548941e+00  -3.4401934e-02  -5.5552677e-01   5.8556358e-01  -6.9441949e-01  -8.0525583e-01  -7.1197188e-01   0.0000000e+00   0.0000000e+00   0.0000000e+00   0.0000000e+00   0.0000000e+00   0.0000000e+00   0.0000000e+00   0.0000000e+00   0.0000000e+00   0.0000000e+00  -4.1694001e-01   0.0000000e+00   0.0000000e+00   0.0000000e+00  -4.1694001e-01   0.0000000e+00  -6.1109769e-01  -4.7098419e-01  -7.7691244e-01   0.0000000e+00   0.0000000e+00  -3.8598845e-02  -1.0450148e+00  -1.0841555e-01  -8.1169509e-01   4.3952167e-02   5.1601672e-02   1.2305252e+00  -6.3916330e-01   2.9562458e-01   1.0558948e-01  -1.1825533e+00  -1.2874206e-01  -9.5891077e-01  -5.3406058e-01  -6.2204086e-01  -7.8537269e-02  -5.9738301e-01   7.2492494e-01  -2.7465479e-02  -6.5075330e-01  -1.0207049e+00   7.8131755e-01   0.0000000e+00  -1.2749746e+00   2.1385853e-01   5.5790081e-02  -6.7611209e-01  -6.5712698e-02  -4.1694001e-01  -1.2867162e-01  -1.5888696e-01  -3.6808270e-01  -9.1012967e-01  -3.7283890e-01  -3.6060118e-01  -7.1526131e-01   9.6619785e-02  -1.0782527e+00  -1.2440665e+00  -4.4562423e-01  -4.7515039e-01   1.1312398e-01  -1.2614262e-01
   8.8071504e-01   1.7741042e+00   0.0000000e+00   0.0000000e+00   1.7741042e+00   0.0000000e+00   2.4923792e-01  -3.7370031e-01   2.1656364e-01   1.7177624e+00   8.4927094e-01  -9.4308193e-01   9.5917286e-01   1.7854434e-01   1.1959694e+00   4.7184984e-01   0.0000000e+00  -8.4667158e-02   6.7279342e-01   1.2614179e+00  -3.6407334e-01   6.9057713e-01  -6.9047852e-02   1.6583827e+00   2.4040491e-01  -6.9047852e-02  -4.4656863e-01  -1.4349571e+00   9.3754305e-01   9.1240321e-01   3.6092470e-01   1.7648421e-01   8.7826345e-01   1.2269586e+00   9.8979836e-01   7.1955192e-01   1.8363855e-01   7.7241202e-01  -2.8174861e-01   0.0000000e+00   0.0000000e+00   8.7632671e-01   9.2891709e-01   6.4899942e-01   6.5515262e-01   1.0011652e+00   9.2288826e-01   1.3657678e-01   1.5348479e-01   0.0000000e+00   0.0000000e+00  -2.5213422e-01   4.7178348e-02   2.3810393e+00   0.0000000e+00  -4.2517156e-02  -4.2251632e-02   4.2229746e-02  -4.2505565e-02  -4.2220034e-02  -4.2269125e-02  -4.2218592e-02  -4.2200850e-02  -4.2220655e-02  -4.2515277e-02   0.0000000e+00   0.0000000e+00   0.0000000e+00   0.0000000e+00   0.0000000e+00   0.0000000e+00   1.8728231e+00   0.0000000e+00   8.5041155e-01   1.0064838e+00   8.9369013e-01   7.6179608e-01   9.3501507e-01   7.9152702e-01   6.3331482e-01  -2.1611480e-02   9.6310864e-01   0.0000000e+00   0.0000000e+00   2.4149684e+00  -7.5808926e-01  -1.3332875e+00  -4.8842247e-01   2.0211395e-01  -5.3775299e-01   8.0428345e-02   1.9930887e-01   1.2099975e+00   7.3106169e-01   3.5968385e+00  -7.5692062e-01   9.8095360e-01  -3.5106317e-01   2.1046725e-01   3.6882695e-02   2.7404661e-01  -3.2561820e-01  -1.8679252e+00  -7.6217263e-01  -3.6782470e-01   1.8679254e+00   7.6217284e-01   2.3020428e+00  -1.1387327e-01  -3.1280114e-01   2.8987552e-02   3.0025910e+00   1.4317867e+00   3.5857929e+00   1.9217177e-01   1.5021678e-01   2.9701370e+00   0.0000000e+00   0.0000000e+00   0.0000000e+00   0.0000000e+00   0.0000000e+00   0.0000000e+00   0.0000000e+00   0.0000000e+00   0.0000000e+00   0.0000000e+00   1.1422143e+00   0.0000000e+00   0.0000000e+00   0.0000000e+00   1.1422143e+00   0.0000000e+00   2.5055005e+00  -4.7098419e-01   2.7519040e+00   0.0000000e+00   0.0000000e+00  -9.1158338e-01  -9.4597661e-01  -1.3207290e-01   4.6555580e-01   2.3661141e+00  -5.1125923e-01   8.2835039e-01   5.1495315e-01   1.6239723e-01   1.0558948e-01  -1.4607307e-01   9.4261523e-01   7.5421333e-01  -3.5661674e-01  -8.0520537e-01  -5.4182742e-01   4.5628529e-02  -2.2977299e-02   2.8433011e+00   1.6304931e-01   2.8201416e+00  -1.1950788e+00   0.0000000e+00   2.6962266e-01  -9.6446710e-01   9.8067612e-01   1.7603251e+00   9.2079271e-01   1.1422143e+00   9.6204246e-01   1.1663813e+00   1.5095881e+00   6.8302126e-01  -3.7283890e-01  -3.6060118e-01  -7.1526131e-01   7.5684943e-01   2.0724826e+00  -1.3380660e-02   9.9438311e-01   1.0595290e+00   4.2452023e-01   8.9623064e-01
  -2.1299297e-01  -1.5407455e-01   0.0000000e+00   0.0000000e+00  -1.5407455e-01   0.0000000e+00   7.1844086e-01  -3.7370031e-01   3.9628583e-01  -9.4797674e-01  -3.3338402e-01   1.7562495e+00   3.4728297e-01  -1.0763673e-01   6.7937761e-01   2.7485735e+00   0.0000000e+00  -8.4667158e-02  -5.0348117e-01  -4.3967692e-01   2.4210877e+00  -8.3504933e-01  -6.9047852e-02   4.0284601e-01   6.8404686e-01  -6.9047852e-02   3.2376226e+00  -1.9054837e-02   9.6150034e-02  -5.8076540e-01  -7.3780376e-01   3.5048709e-01  -3.1656983e-01  -9.6748485e-01   3.2466335e-01  -3.9095325e-01  -5.6282474e-01  -3.6686271e-01  -2.8174861e-01   0.0000000e+00   0.0000000e+00   4.5715734e-01   1.2972173e-01  -7.0948805e-01  -6.3789565e-01   2.0355854e-01   5.8971920e-01  -4.7466880e-01  -3.1247753e-01   0.0000000e+00   0.0000000e+00   2.5287294e+00   2.1235983e+00   6.5579472e-02   0.0000000e+00  -4.1369173e-02  -4.2029909e-02   4.2229847e-02  -4.1559658e-02  -4.2220034e-02  -4.2209090e-02  -4.2226492e-02  -4.2211747e-02  -4.2221509e-02  -4.1569471e-02   0.0000000e+00   0.0000000e+00   0.0000000e+00   0.0000000e+00   0.0000000e+00   0.0000000e+00  -6.1393135e-01   0.0000000e+00   3.6344231e-01  -2.6895992e-01   2.1550472e-02   6.2260086e-01  -1.4299857e-02   2.2581215e-01   1.4746512e-01  -6.0874745e-01  -3.8270431e-02   0.0000000e+00   0.0000000e+00  -2.9408810e-03  -6.3908221e-01   1.8243994e-01  -6.5508885e-01  -6.8629264e-01  -1.0054135e+00  -8.4118894e-01  -3.5050680e-01   8.2143402e-01  -8.7850112e-01  -3.7399896e-01   1.1191611e+00   4.9350815e-01   3.1475068e+00   2.1168889e+00   1.2724636e+00  -7.3596177e-01  -3.7390795e-02   2.9776373e-01   2.6360278e+00   3.7131732e-01  -2.9776372e-01  -2.6360280e+00  -5.6496892e-01   1.0493474e-01   2.5641376e+00   3.9374254e-01  -2.4185445e-01  -1.3502306e+00  -5.2418994e-01   8.5711514e-01   9.4644353e-01  -1.9495122e-02   0.0000000e+00   0.0000000e+00   0.0000000e+00   0.0000000e+00   0.0000000e+00   0.0000000e+00   0.0000000e+00   0.0000000e+00   0.0000000e+00   0.0000000e+00  -1.3671543e-02   0.0000000e+00   0.0000000e+00   0.0000000e+00  -1.3671543e-02   0.0000000e+00  -9.1664653e-02  -4.7098419e-01  -8.6748479e-02   0.0000000e+00   0.0000000e+00  -1.2555499e-01   3.6788515e-01   3.9362301e+00  -2.8823265e-01  -1.0012605e+00  -4.3563371e-01  -1.8301877e-01   1.9190749e+00   3.0228334e-01  -7.9242099e-01  -3.9895979e-01  -6.6860056e-02   1.6869831e+00   2.9631858e-01   7.6253680e-01  -4.7286999e-01   3.2794946e+00  -3.9652918e-02  -1.0625123e+00  -9.3397649e-01   1.4796329e-01  -3.8849829e-01   0.0000000e+00   1.4309498e+00  -5.6196705e-01   4.6376370e-01   2.1620477e-01   4.9932749e-01  -1.3671543e-02   1.0137688e-02  -1.4759206e-01  -1.7981725e-01   2.1010189e+00  -3.7283890e-01  -3.6060118e-01   2.6343871e+00  -6.7745350e-01   3.3293210e-01   2.4331001e+00   6.6498211e-01  -2.5922736e-02   4.8679948e-01   5.4062255e-01
  -1.1805535e+00  -1.0602084e+00   0.0000000e+00   0.0000000e+00  -1.0602084e+00   0.0000000e+00  -6.8916794e-01  -3.7370031e-01  -6.8204731e-01  -9.4797674e-01  -1.0655038e+00  -4.3304782e-02  -1.3660087e+00  -1.1092705e+00  -1.2736337e+00  -7.7859925e-01   0.0000000e+00  -8.4667158e-02  -1.0916185e+00  -4.3967692e-01  -3.6407334e-01  -7.3969767e-01  -6.9047852e-02  -8.5269072e-01  -6.4687900e-01  -6.9047852e-02  -4.4656863e-01   6.0411842e-01  -1.0015029e+00   1.6502042e-02   1.7311742e+00  -6.9353021e-01  -1.1312289e+00  -2.3600372e-01  -1.4490300e+00  -1.1332695e-01   1.4687287e+00  -9.3650007e-01  -2.8174861e-01   0.0000000e+00   0.0000000e+00  -1.3302484e+00  -1.3145271e+00  -1.0039635e+00  -1.0179018e+00  -1.3365440e+00  -1.3217861e+00  -7.7495367e-01  -8.1055999e-01   0.0000000e+00   0.0000000e+00  -1.3051244e+00  -9.9853214e-01  -4.4896716e-01   0.0000000e+00  -4.2586591e-02  -4.2266508e-02   4.2220336e-02  -4.2515652e-02  -4.2220034e-02  -4.2200111e-02  -4.2219099e-02  -4.2244679e-02  -4.2220791e-02  -4.2515954e-02   0.0000000e+00   0.0000000e+00   0.0000000e+00   0.0000000e+00   0.0000000e+00   0.0000000e+00  -6.1393135e-01   0.0000000e+00  -1.1580321e+00  -6.2202705e-01  -3.1593374e-01  -1.1925106e+00  -7.8200378e-01  -5.0922963e-01  -6.9118407e-01  -8.1931605e-02  -1.2511302e+00   0.0000000e+00   0.0000000e+00  -1.4883594e+00   1.0325625e+00   2.7418156e+00   1.6497968e+00   4.0363721e-01  -3.0884780e-01  -8.4118894e-01  -7.6224128e-01   1.3621840e+00  -8.7850112e-01  -9.7466759e-01  -7.5692062e-01  -5.4544097e-01  -3.5106317e-01  -6.0474537e-02  -8.7170222e-01   2.7404661e-01  -5.5263674e-01   6.1672435e-01  -1.1251822e+00  -3.2285001e-01  -6.1672427e-01   1.1251823e+00  -4.7871096e-01  -9.0913819e-01  -1.2843103e+00  -6.9815482e-01  -1.0327205e+00  -6.2949988e-01  -8.2437187e-01   8.5711514e-01   9.4644353e-01  -8.7657845e-01   0.0000000e+00   0.0000000e+00   0.0000000e+00   0.0000000e+00   0.0000000e+00   0.0000000e+00   0.0000000e+00   0.0000000e+00   0.0000000e+00   0.0000000e+00  -1.1685563e+00   0.0000000e+00   0.0000000e+00   0.0000000e+00  -1.1685563e+00   0.0000000e+00  -6.1109769e-01   2.1194288e+00  -6.2040726e-01   0.0000000e+00   0.0000000e+00   2.6824510e-01  -1.1440531e+00  -5.7624814e-02  -1.8529179e-01  -5.2020697e-01   1.2597287e+00  -7.8196883e-01  -6.3916330e-01  -5.1959275e-01   1.0558948e-01  -5.8901955e-01  -1.2193633e+00  -3.7029412e-01  -1.0301790e+00  -8.0520537e-01  -9.4953601e-01   9.4919205e-01  -5.0323559e-01  -5.4498889e-01  -3.5369293e-01  -2.9965619e-01  -1.7758427e+00   0.0000000e+00  -9.5973429e-01   1.5929187e+00  -1.7417045e+00  -5.0214255e-01  -1.7127985e+00  -1.1685563e+00  -1.2747746e+00  -1.2118227e+00  -1.1730940e+00  -5.0326174e-01  -3.7283890e-01  -3.6060118e-01  -1.5365014e-01  -1.0384119e+00  -8.6952707e-02  -7.0323821e-01  -1.4209867e+00  -8.2079400e-01  -1.5061365e+00  -1.5485750e+00
   1.2706612e-01  -1.4429089e-01   0.0000000e+00   0.0000000e+00  -1.4429089e-01   0.0000000e+00  -6.8916794e-01  -3.7370031e-01   3.9628583e-01   3.8489281e-01   1.1715120e-01  -9.4308193e-01  -1.4222895e-01   4.6472541e-01  -3.9131330e-01  -1.2970238e+00   0.0000000e+00  -8.4667158e-02   3.7872477e-01  -4.3967692e-01  -3.6407334e-01   3.0917051e-01  -6.9047852e-02  -8.5269072e-01  -6.4687900e-01  -6.9047852e-02  -4.4656863e-01  -7.6502006e-01   3.0598863e-02  -2.8213168e-01  -2.9525109e-01   3.5048709e-01   1.7222560e-01  -9.6748485e-01  -7.9041594e-03  -3.9095325e-01  -4.3175669e-01   1.4581092e-01  -2.8174861e-01   0.0000000e+00   0.0000000e+00  -2.8848537e-01  -1.3093680e-01   3.1514134e-01   3.5814290e-01  -6.9798885e-02   6.1629129e-02   6.2014166e-01   7.1136828e-01   0.0000000e+00   0.0000000e+00  -6.6780062e-01  -1.0357228e+00  -4.4896716e-01   0.0000000e+00  -4.2062059e-02  -4.2039129e-02   4.2218430e-02  -4.2249786e-02  -4.2220032e-02  -4.2216494e-02  -4.2213690e-02  -4.2220745e-02  -4.2218840e-02  -4.2248183e-02   0.0000000e+00   0.0000000e+00   0.0000000e+00   0.0000000e+00   0.0000000e+00   0.0000000e+00   6.2944587e-01   0.0000000e+00  -3.8617981e-01  -3.2466541e-01  -5.2181107e-01  -3.6940417e-01  -3.1708892e-01  -4.8738795e-01  -4.4943650e-01   1.0616997e+00   2.0085447e-02   0.0000000e+00   0.0000000e+00  -3.3093180e-01   1.0310462e+00   2.3006383e-01   2.4877261e+00  -1.4049042e+00  -1.5038619e-01   4.4312317e-01  -4.7942318e-01   6.1297263e-01  -8.7850112e-01   1.9459380e-01   2.5632724e+00  -5.4544097e-01  -3.5106317e-01  -4.7231416e-01  -8.7170222e-01  -7.3596177e-01  -3.2561820e-01   7.2072234e-01   1.8323612e+00  -1.2038746e+00  -7.2072259e-01  -1.8323612e+00  -3.6011705e-02   3.1933374e-02   1.4957930e+00  -1.1987246e+00  -7.1507095e-01  -1.0766199e+00  -1.4575061e-01   8.5711514e-01   9.4644353e-01  -5.4519595e-01   0.0000000e+00   0.0000000e+00   0.0000000e+00   0.0000000e+00   0.0000000e+00   0.0000000e+00   0.0000000e+00   0.0000000e+00   0.0000000e+00   0.0000000e+00  -2.6808197e-01   0.0000000e+00   0.0000000e+00   0.0000000e+00  -2.6808197e-01   0.0000000e+00  -6.1109769e-01  -4.7098419e-01  -4.3282233e-01   0.0000000e+00   0.0000000e+00   4.6412017e-01  -1.0450148e+00  -8.0424925e-01  -2.0887860e-02  -1.0012605e+00  -4.3563371e-01   1.1488532e-01  -6.3916330e-01   1.1241594e+00   1.1575321e+00  -1.1825533e+00  -7.6142362e-03  -6.4669418e-01  -1.0301790e+00  -8.0520537e-01   7.5425501e-01  -5.9738301e-01   1.4511488e+00  -1.0625123e+00  -6.5075330e-01  -4.1592957e-01   2.2654418e-01   0.0000000e+00  -1.3730018e+00   5.8129356e-02   1.6359962e-01  -2.2361793e-01   4.1574720e-02  -2.6808197e-01  -9.5550107e-04  -1.2500226e-01  -2.0367931e-01  -1.0741712e+00  -3.7283890e-01  -3.6060118e-01  -7.1526131e-01   2.8385469e-01  -1.0782527e+00  -1.3707862e+00  -3.0016256e-01  -3.4812364e-01  -1.9827226e-01  -3.7240598e-02
   7.7635415e-01   4.6655768e-01   0.0000000e+00   0.0000000e+00   4.6655768e-01   0.0000000e+00  -6.8916794e-01  -3.7370031e-01   3.9628583e-01   3.8489281e-01   8.4927094e-01  -9.4308193e-01   3.4728297e-01   8.9399701e-01   2.6592616e-01  -1.2378347e+00   0.0000000e+00  -8.4667158e-02   8.1982774e-01  -4.3967692e-01  -3.6407334e-01   1.1673354e+00  -6.9047852e-02  -2.2492236e-01  -6.4687900e-01  -6.9047852e-02  -4.4656863e-01  -3.5495565e-01   9.2468542e-01   1.5096707e+00   1.3817906e+00   3.5048709e-01   8.2395284e-01  -9.6748485e-01   3.2466335e-01   1.2748045e+00   1.1410588e+00   8.2937575e-01  -2.8174861e-01   0.0000000e+00   0.0000000e+00   2.6407383e-01   4.9480472e-01   9.1259519e-01   9.1967262e-01   4.1955980e-01   5.7923207e-01   8.9914000e-01   9.3844603e-01   0.0000000e+00   0.0000000e+00  -1.1423704e+00  -1.1780981e+00   6.5579472e-02   0.0000000e+00  -4.2458355e-02  -4.2255484e-02   4.2223440e-02  -4.2399624e-02  -4.2220033e-02  -4.2215475e-02  -4.2216960e-02  -4.2247902e-02  -4.2218517e-02  -4.2403031e-02   0.0000000e+00   0.0000000e+00   0.0000000e+00   0.0000000e+00   0.0000000e+00   0.0000000e+00   6.2944587e-01   0.0000000e+00   3.6344231e-01   9.3755559e-01   1.0548519e+00   3.3254347e-01   8.7579706e-01   9.3472004e-01   6.5334566e-01   1.1406552e+00   6.3146662e-01   0.0000000e+00   0.0000000e+00  -5.0778321e-02   7.1576986e-01  -5.9281306e-01   9.6658183e-01   7.0443378e-01  -1.5038619e-01   5.1627021e-01  -8.3509295e-02   1.3621840e+00   1.4111895e+00  -9.7466759e-01   9.4956093e-01  -5.4544097e-01  -3.5106317e-01  -4.7231416e-01  -8.7170222e-01  -7.3596177e-01  -3.2561820e-01   6.2157774e-01  -3.7860849e-01  -1.2357295e+00  -6.2157774e-01   3.7860844e-01   9.3983881e-02   9.2946319e-01  -1.5509350e-02  -1.1987246e+00  -2.2082651e-01   7.5177049e-01   4.4732769e-01   8.5711514e-01   9.4644353e-01  -2.3078444e-01   0.0000000e+00   0.0000000e+00   0.0000000e+00   0.0000000e+00   0.0000000e+00   0.0000000e+00   0.0000000e+00   0.0000000e+00   0.0000000e+00   0.0000000e+00   6.6943294e-01   0.0000000e+00   0.0000000e+00   0.0000000e+00   6.6943294e-01   0.0000000e+00  -9.1664653e-02  -4.7098419e-01  -7.0036805e-02   0.0000000e+00   0.0000000e+00   7.6080669e-01  -9.4597661e-01  -8.0424925e-01  -3.4584344e-01   1.5337526e+00  -3.3517281e-01  -7.8196883e-01  -6.3916330e-01   1.1241594e+00   1.0558948e-01   2.6248468e-01   6.6840292e-01  -6.4669418e-01  -1.0301790e+00  -3.7195086e-01  -6.6786976e-01  -3.9208544e-01   1.1885075e+00   1.6646864e+00  -1.6338071e-01  -2.3446322e-01   1.1004174e+00   0.0000000e+00  -1.2862236e+00  -5.6196705e-01   4.6376370e-01   2.3790257e-01   5.2413188e-01   6.6943294e-01   5.9652684e-01   6.4932589e-01   5.8640055e-01  -1.0741712e+00  -3.7283890e-01  -3.6060118e-01  -7.1526131e-01   1.2691116e+00  -1.0782527e+00  -1.3707862e+00   2.0483100e-01   5.2037888e-02  -2.6055151e-01   1.4056345e-01
   7.4161303e-02   5.5950387e-01   0.0000000e+00   0.0000000e+00   5.5950387e-01   0.0000000e+00   2.4923792e-01  -3.7370031e-01  -6.8204731e-01   3.8489281e-01   2.8610191e-01  -4.3304782e-02  -2.6460693e-01   3.5453804e-02  -5.2240791e-02  -8.6999057e-01   0.0000000e+00  -8.4667158e-02  -6.2378198e-02  -4.3967692e-01  -3.6407334e-01   6.9057713e-01  -6.9047852e-02  -8.5269072e-01   2.4040491e-01  -6.9047852e-02  -4.4656863e-01  -6.9360137e-01   4.0648617e-01   1.8083044e+00   2.5534917e+00  -6.9353021e-01   2.2653621e-01  -9.6748485e-01  -3.4047167e-01   1.5524308e+00   2.2399402e+00   5.4455707e-01  -2.8174861e-01   0.0000000e+00   0.0000000e+00  -2.6499783e-01  -1.2839429e-01   1.0953447e-01   1.3919629e-03  -2.4360844e-01  -8.7188909e-02   2.3399994e-01   3.1029958e-02   0.0000000e+00   0.0000000e+00  -1.0568065e+00  -6.6503515e-01   1.0946727e+00   0.0000000e+00  -4.2572645e-02  -4.2245776e-02   4.2221038e-02  -4.2514599e-02  -4.2220034e-02  -4.2221127e-02  -4.2215669e-02  -4.2256520e-02  -4.2220219e-02  -4.2515602e-02   0.0000000e+00   0.0000000e+00   0.0000000e+00   0.0000000e+00   0.0000000e+00   0.0000000e+00   6.2944587e-01   0.0000000e+00  -1.1801840e-01   3.9572029e-01   1.0659758e+00   1.2760654e-01   6.4042176e-01   1.2279637e+00   7.7992697e-01  -1.6971467e-01  -1.5450519e-01   0.0000000e+00   0.0000000e+00   1.7858578e-01   4.5765048e-01  -2.1938733e-01   3.7133227e-01  -5.0063349e-01   1.6156714e+00   7.5475176e-01  -2.4696603e-02  -5.4632161e-01  -1.4470946e-01  -2.7449634e-01  -4.6497034e-02  -5.4544097e-01  -3.5106317e-01  -4.7231416e-01   3.6882695e-02  -7.3596177e-01  -9.8599660e-02   6.7949810e-01  -6.5773764e-01  -4.5833633e-01  -6.7949793e-01   6.5773765e-01  -4.6245099e-01   1.6217804e-01  -6.3224976e-01  -4.7158232e-01  -6.2030008e-01   1.9304002e-01  -4.6411500e-01   8.5711514e-01   9.4644353e-01   3.8533938e-01   0.0000000e+00   0.0000000e+00   0.0000000e+00   0.0000000e+00   0.0000000e+00   0.0000000e+00   0.0000000e+00   0.0000000e+00   0.0000000e+00   0.0000000e+00  -1.2255174e-01   0.0000000e+00   0.0000000e+00   0.0000000e+00  -1.2255174e-01   0.0000000e+00   9.4720142e-01  -4.7098419e-01   1.2963321e+00   0.0000000e+00   0.0000000e+00  -4.1532403e-01   5.8025184e-01  -8.0424925e-01  -1.4470472e-01   1.1175719e+00  -3.3517281e-01  -2.6757200e-01  -6.3916330e-01  -5.1959275e-01   1.0558948e-01   7.1671304e-05  -1.8647226e-01  -7.3537353e-01   5.7756246e-01  -5.5159297e-01   1.6058916e-01  -5.9738301e-01  -2.4643076e-01   1.2169540e+00  -1.6338071e-01   1.6275859e+00  -1.4953144e+00   0.0000000e+00  -2.5800987e-01  -4.5327157e-02  -1.7340657e-01   1.1250124e+00  -1.8488009e-01  -1.2255174e-01  -1.8660939e-01   3.0066044e-03   1.9621835e-01  -9.4496604e-01  -3.7283890e-01   5.2103863e-01  -1.5365014e-01   2.2604962e-01  -1.0782527e+00  -5.0361993e-01  -3.0018836e-01  -2.0310597e-01  -8.8334400e-01  -4.8175071e-01
   4.2329843e-01  -7.0129878e-02   0.0000000e+00   0.0000000e+00  -7.0129878e-02   0.0000000e+00  -1.1583709e+00   1.7987958e+00   3.9628583e-01  -9.4797674e-01   3.4241882e-01  -9.4308193e-01   2.2490499e-01   7.5090647e-01  -2.9469946e-01  -1.5028354e+00   0.0000000e+00  -8.4667158e-02   8.1982774e-01  -4.3967692e-01  -3.6407334e-01   4.0452217e-01  -6.9047852e-02  -1.4804591e+00  -2.0323704e-01  -6.9047852e-02  -4.4656863e-01  -1.6717550e-01   1.3442172e-02  -5.8076540e-01  -7.0536101e-01   3.5048709e-01   3.3515741e-01   4.9547742e-01   2.1380751e-01  -6.6857954e-01  -8.1637877e-01   2.0277465e-01  -2.8174861e-01   0.0000000e+00   0.0000000e+00   3.2806890e-01   3.8681642e-01   9.1267675e-01   9.6972676e-01   1.1379818e-01   1.5885142e-01   1.1884908e+00   1.2600650e+00   0.0000000e+00   0.0000000e+00  -7.2601904e-01  -1.0273386e+00   6.5579472e-02   0.0000000e+00  -4.2475821e-02  -4.2189568e-02   4.2220374e-02  -4.2494915e-02  -4.2220034e-02  -4.2225308e-02  -4.2222145e-02  -4.2229032e-02  -4.2220300e-02  -4.2495254e-02   0.0000000e+00   0.0000000e+00   0.0000000e+00   0.0000000e+00   0.0000000e+00   0.0000000e+00  -1.8573086e+00   0.0000000e+00   2.2373609e-01  -3.3851306e-01  -3.4750025e-01   5.5791181e-02  -4.1624960e-01  -4.0256334e-01  -4.3557361e-01   1.9969076e+00   3.5345856e-01   0.0000000e+00   0.0000000e+00  -1.8263856e+00   1.1194954e-01   1.7658209e+00   8.2882207e-01   2.1467266e+00  -7.3059115e-01  -8.4118894e-01  -7.6224128e-01  -5.4632161e-01  -8.7850112e-01  -9.7466759e-01   8.0308185e-01  -5.4544097e-01  -3.5106317e-01  -4.7231416e-01  -8.7170222e-01  -7.3596177e-01   1.9076210e+00   1.5036093e+00   7.4804943e-02  -2.4106485e-01  -1.5036095e+00  -7.4804937e-02  -1.5129133e+00   1.0511100e+00   3.3177425e-01  -8.4298718e-02  -1.2229832e+00   2.2343834e-01  -1.4174501e+00   8.5711514e-01   9.4644353e-01  -3.1206461e-01   0.0000000e+00   0.0000000e+00   0.0000000e+00   0.0000000e+00   0.0000000e+00   0.0000000e+00   0.0000000e+00   0.0000000e+00   0.0000000e+00   0.0000000e+00   3.5661893e-01   0.0000000e+00   0.0000000e+00   0.0000000e+00   3.5661893e-01   0.0000000e+00  -9.1664653e-02  -4.7098419e-01  -1.5440258e-01   0.0000000e+00   0.0000000e+00   1.2220414e+00   2.0897432e-01  -7.4355971e-01  -8.1169509e-01  -9.1815493e-01   2.5657204e+00  -7.8196883e-01  -6.3916330e-01   2.8324703e-02   1.0558948e-01   2.0864168e+00   3.7033747e-01   8.4121351e-01  -1.0301790e+00  -6.2204086e-01   1.7712901e-01  -5.9738301e-01  -2.2977299e-02  -1.0214236e+00   1.7436524e+00  -1.7543419e-01   1.4156193e-01   0.0000000e+00  -6.6431363e-01  -4.4889790e-01   3.6730520e-01   2.9437448e-01   3.7076943e-01   3.5661893e-01   3.9563035e-01   3.0043898e-01   2.2124027e-02   1.9685289e-01   1.8065782e+00  -3.6060118e-01  -7.1526131e-01   5.5925453e-01  -4.1725797e-01  -3.8893862e-01   3.3296103e-02  -9.1889418e-02   6.1135798e-01   4.0726952e-01
  -1.1665766e-01   2.3133457e-01   0.0000000e+00   0.0000000e+00   2.3133457e-01   0.0000000e+00   1.1876438e+00  -3.7370031e-01   3.9628583e-01  -9.4797674e-01  -2.2075021e-01   8.5647236e-01   5.9203892e-01   3.2163487e-01   6.2983796e-01   2.1742212e+00   0.0000000e+00  -8.4667158e-02  -6.2378198e-02  -4.3967692e-01   3.3494747e+00  -8.3504933e-01  -6.9047852e-02  -2.2492236e-01   6.8404686e-01  -6.9047852e-02   1.3955270e+00   1.3325705e+00  -1.8034757e-01  -2.8213168e-01  -4.7537778e-01   3.5048709e-01  -2.6225922e-01  -2.3600372e-01   4.3551918e-01   4.4192563e-01   2.2285488e-01  -4.2382644e-01   3.2307174e+00   0.0000000e+00   0.0000000e+00   8.1590118e-01   2.7011849e-01  -2.3170094e-01  -1.5110880e-01   4.4016161e-01   2.3596375e-01  -2.0301989e-01  -6.0067612e-02   0.0000000e+00   0.0000000e+00   1.6510329e+00   1.5237891e+00   6.5579472e-02   0.0000000e+00  -4.2333727e-02  -4.2143772e-02   4.2218704e-02  -4.2450862e-02  -4.2220034e-02  -4.2203364e-02  -4.2220485e-02  -4.2176851e-02  -4.2221897e-02  -4.2449532e-02   0.0000000e+00   0.0000000e+00   0.0000000e+00   0.0000000e+00   0.0000000e+00   0.0000000e+00  -6.1393135e-01   0.0000000e+00   8.7311350e-01   2.9736336e-01   3.0721644e-01   6.5120316e-01   1.7399902e-01   1.7737634e-01   1.8222234e-01  -1.3648468e-01   1.1959281e-01   0.0000000e+00   0.0000000e+00   9.5384895e-01  -1.7158243e+00  -6.4815609e-01  -8.7718085e-01   1.0393612e-01  -1.0837352e+00   1.3263914e+00  -6.8839680e-01   1.8551193e-01   1.5352389e-01  -6.6266982e-01  -7.5692062e-01  -2.0938799e-01  -3.5106317e-01   3.4027599e+00   1.2149768e+00   2.7404661e-01   2.3503393e+00  -5.5117929e-01   7.4789177e-01   1.7809051e+00   5.5117955e-01  -7.4789176e-01  -5.1719142e-01   7.5119413e-03   1.0263569e+00   2.1602791e+00   7.5839938e-01  -1.8091187e-01  -3.7363669e-01   8.5711514e-01   9.4644353e-01   6.1727048e-02   0.0000000e+00   0.0000000e+00   0.0000000e+00   0.0000000e+00   0.0000000e+00   0.0000000e+00   0.0000000e+00   0.0000000e+00   0.0000000e+00   0.0000000e+00   3.1817432e-01   0.0000000e+00   0.0000000e+00   0.0000000e+00   3.1817432e-01   0.0000000e+00  -9.1664653e-02  -4.7098419e-01  -1.0054339e-02   0.0000000e+00   0.0000000e+00   6.6350690e-01  -3.3936192e-01   2.1573022e+00   6.2894369e-01   2.4212702e-01  -1.7443542e-01  -6.9741558e-01   1.9190749e+00  -2.4563411e-01  -7.9242099e-01   9.4349737e-01   9.6675489e-03   9.9699249e-01   2.4067782e+00   3.4372179e-01   1.1330244e+00   9.4919205e-01  -7.7671606e-01  -9.1491979e-01  -6.4053772e-02  -8.1358258e-02   6.3993360e-01   0.0000000e+00   1.1336544e+00  -8.5466133e-01   5.5695059e-01   2.1085843e-02   7.4498240e-01   3.1817432e-01   2.6285127e-01   1.9752988e-01   1.9260979e-01   2.0645290e+00  -3.7283890e-01  -3.6060118e-01  -1.5365014e-01  -2.6098501e-01   7.0863014e-01   1.8211710e+00   7.4151035e-01   1.1800457e-01   8.6047498e-01   5.8507356e-01
   2.6693713e-01  -2.1973408e-01   0.0000000e+00   0.0000000e+00  -2.1973408e-01   0.0000000e+00  -6.8916794e-01  -3.7370031e-01  -6.8204731e-01   3.8489281e-01   3.4241882e-01  -4.3304782e-02  -1.4222895e-01   4.6472541e-01  -2.5681260e-01  -1.4213617e+00   0.0000000e+00  -8.4667158e-02   3.7872477e-01  -4.3967692e-01  -3.6407334e-01   6.9057713e-01  -6.9047852e-02  -8.5269072e-01  -6.4687900e-01  -6.9047852e-02  -4.4656863e-01  -6.8858720e-01   2.1645581e-01   1.6502042e-02   4.2486484e-02  -6.9353021e-01   3.8946802e-01  -2.3600372e-01  -7.9041594e-03  -1.1332695e-01  -1.1500910e-01   6.5848455e-01  -2.8174861e-01   0.0000000e+00   0.0000000e+00  -2.7957835e-01  -7.7785044e-02   3.6567158e-01   3.0763638e-01  -8.3806957e-02   2.7581620e-01   9.8403453e-01   8.0641222e-01   0.0000000e+00   0.0000000e+00  -7.3303595e-01  -9.6896891e-01  -4.4896716e-01   0.0000000e+00  -4.2163264e-02  -4.2032312e-02   4.2217879e-02  -4.2490286e-02  -4.2220034e-02  -4.2213921e-02  -4.2232846e-02  -4.2068887e-02  -4.2219075e-02  -4.2488131e-02   0.0000000e+00   0.0000000e+00   0.0000000e+00   0.0000000e+00   0.0000000e+00   0.0000000e+00   6.2944587e-01   0.0000000e+00  -3.8617981e-01  -4.3960086e-01  -6.4092473e-01  -2.0833187e-01  -2.7139735e-01  -4.8640214e-01  -3.1404118e-01   4.0259137e-01   1.7275373e-02   0.0000000e+00   0.0000000e+00  -4.1691479e-01   1.1278086e+00  -1.8511838e-01   1.3677749e+00  -6.3670471e-01  -1.5038619e-01  -3.3456925e-01  -7.6224128e-01  -5.4632161e-01   2.0695537e+00  -9.7466759e-01   1.5672144e+00  -5.4544097e-01  -3.5106317e-01  -4.7231416e-01   3.6882695e-02  -7.3596177e-01  -5.5263674e-01  -9.9676886e-04   1.0509102e+00  -6.4990517e-01   9.9652564e-04  -1.0509100e+00   4.1264934e-01  -2.8709880e-01   7.8055615e-01  -6.9815482e-01  -1.6246657e-01  -7.4155765e-01   2.1990645e-01   8.5711514e-01   9.4644353e-01  -5.3353056e-01   0.0000000e+00   0.0000000e+00   0.0000000e+00   0.0000000e+00   0.0000000e+00   0.0000000e+00   0.0000000e+00   0.0000000e+00   0.0000000e+00   0.0000000e+00  -3.0168665e-01   0.0000000e+00   0.0000000e+00   0.0000000e+00  -3.0168665e-01   0.0000000e+00  -6.1109769e-01  -4.7098419e-01  -4.0592131e-01   0.0000000e+00   0.0000000e+00   3.4235314e-01  -2.4032369e-01  -8.0424925e-01  -8.1169509e-01   4.4190006e-01   3.8814560e-01  -7.8196883e-01  -6.3916330e-01   3.0228334e-01   1.9016102e+00  -1.1825533e+00   1.4726487e-02  -9.5891077e-01  -2.7988520e-01  -4.4368197e-02  -9.4953601e-01  -5.9738301e-01   1.2443708e+00   4.9005782e-01  -1.1257425e+00  -3.2238654e-01  -2.9257793e-03   0.0000000e+00  -1.0783846e+00   5.8129356e-02   1.6359962e-01  -2.4932674e-01   4.4008678e-02  -3.0168665e-01  -2.8200353e-02  -9.7392508e-02  -1.6395249e-01  -1.2033764e+00  -3.7283890e-01  -3.6060118e-01  -7.1526131e-01   1.4135833e-01  -1.0782527e+00  -9.2976695e-01  -2.6571737e-01  -3.5848204e-01  -3.2283076e-01   7.2104136e-03
   1.8615508e-01   7.7430274e-01   0.0000000e+00   0.0000000e+00   7.7430274e-01   0.0000000e+00   7.1844086e-01  -3.7370031e-01  -6.8204731e-01   3.8489281e-01   4.5505262e-01  -4.3304782e-02  -1.4222895e-01   3.5453804e-02   1.6185693e-01  -7.4852096e-01   0.0000000e+00  -8.4667158e-02  -6.2378198e-02  -4.3967692e-01  -3.6407334e-01   8.8128043e-01  -6.9047852e-02  -8.5269072e-01   6.8404686e-01  -6.9047852e-02  -4.4656863e-01   4.9453021e-01   7.1683039e-01   2.1069381e+00   2.9352820e+00  -6.9353021e-01   3.3515741e-01  -9.6748485e-01  -3.4047167e-01   1.8300571e+00   2.5980026e+00   6.5848455e-01  -2.8174861e-01   0.0000000e+00   0.0000000e+00  -4.5255114e-02   7.0907514e-02   2.4043050e-01   1.2441738e-01  -1.5698859e-01  -1.0208725e-01   8.7796486e-03  -1.6172836e-01   0.0000000e+00   0.0000000e+00  -9.6570859e-01  -6.1753573e-01   1.3519460e+00   0.0000000e+00  -4.2575303e-02  -4.2251670e-02   4.2221631e-02  -4.2513917e-02  -4.2220034e-02  -4.2219650e-02  -4.2214419e-02  -4.2255212e-02  -4.2220223e-02  -4.2515514e-02   0.0000000e+00   0.0000000e+00   0.0000000e+00   0.0000000e+00   0.0000000e+00   0.0000000e+00   6.2944587e-01   0.0000000e+00   2.6904564e-01   1.0829636e+00   2.6731537e+00   5.2424362e-01   1.3564001e+00   2.8255724e+00   1.7361739e+00  -3.8267916e-01  -3.8582198e-02   0.0000000e+00   0.0000000e+00   5.5154544e-01   3.7933105e-02  -5.2021595e-01  -2.3806446e-01   3.7091107e-01   1.0732121e+00  -3.8800493e-01   2.1879374e+00  -5.4632161e-01  -1.4470946e-01  -2.7449634e-01  -7.5692062e-01  -5.4544097e-01  -3.5106317e-01  -4.7231416e-01   3.6882695e-02  -7.3596177e-01   1.2841887e-01   7.9462916e-01  -1.3792609e+00  -4.5995776e-01  -7.9462941e-01   1.3792610e+00  -5.8895653e-01   6.0958961e-01  -1.2483404e+00  -3.5829596e-01  -5.6420063e-01   9.4603030e-01  -4.6411500e-01   3.5714505e-02  -2.6722732e-02   6.4640519e-01   0.0000000e+00   0.0000000e+00   0.0000000e+00   0.0000000e+00   0.0000000e+00   0.0000000e+00   0.0000000e+00   0.0000000e+00   0.0000000e+00   0.0000000e+00   2.6650574e-01   0.0000000e+00   0.0000000e+00   0.0000000e+00   2.6650574e-01   0.0000000e+00   1.4666345e+00  -4.7098419e-01   1.5318926e+00   0.0000000e+00   0.0000000e+00  -2.9379600e-01   5.8025184e-01  -8.0424925e-01   3.9846879e-01   1.1175719e+00  -6.9683204e-01  -7.8196883e-01  -6.3916330e-01  -5.1959275e-01  -7.9242099e-01   1.4406672e+00  -6.6574984e-02  -4.2315696e-01   5.7756246e-01  -8.0520537e-01   6.1815176e-01  -5.9738301e-01  -7.3203242e-01   1.2169540e+00   7.9898107e-01   1.8476063e+00  -1.4346669e+00   0.0000000e+00  -1.0799314e-02  -3.0980491e-01  -1.7340657e-01   1.3006174e+00  -5.7099628e-02   2.6650574e-01  -4.4667995e-02   1.3603543e-01   4.1078755e-01  -8.1576088e-01  -3.7283890e-01   5.2103863e-01  -1.5365014e-01   6.1066299e-01  -1.0782527e+00  -4.0381087e-01  -1.4628621e-01  -8.1531013e-02  -8.2106475e-01  -5.2620172e-01
   1.5828442e+00   2.3247173e+00   0.0000000e+00   0.0000000e+00   2.3247173e+00   0.0000000e+00   1.1876438e+00  -3.7370031e-01   1.4746190e+00   3.8489281e-01   1.5813907e+00  -9.4308193e-01   1.8158187e+00   1.6094497e+00   1.7477349e+00   5.3892077e-02   0.0000000e+00  -8.4667158e-02   1.5549994e+00  -4.3967692e-01  -3.6407334e-01   1.2626870e+00  -6.9047852e-02   4.0284601e-01   2.0149727e+00  -6.9047852e-02  -4.4656863e-01  -5.5362489e-01   1.6097038e+00   3.0028393e+00   1.5664243e+00   1.3945044e+00   1.5299907e+00   4.9547742e-01   1.6549334e+00   2.6629360e+00   1.3142178e+00   1.1141944e+00  -2.8174861e-01   0.0000000e+00   0.0000000e+00   1.8726105e+00   1.7219878e+00   1.6330051e+00   1.7104795e+00   1.8493205e+00   1.2742237e+00   6.4099509e-01   9.0008044e-01   0.0000000e+00   0.0000000e+00  -5.1949234e-01  -2.5862710e-01   1.8664927e+00   0.0000000e+00  -4.2502180e-02  -4.2252696e-02   4.2222063e-02  -4.2501664e-02  -4.2220034e-02  -4.2233352e-02  -4.2213108e-02  -4.2194194e-02  -4.2220656e-02  -4.2503693e-02   0.0000000e+00   0.0000000e+00   0.0000000e+00   0.0000000e+00   0.0000000e+00   0.0000000e+00   6.2944587e-01   0.0000000e+00   2.0528665e+00   2.4714359e+00   2.0581970e+00   1.6269363e+00   2.0560555e+00   1.6418340e+00   1.6077619e+00   7.5493960e-01   1.7343195e+00   0.0000000e+00   0.0000000e+00   2.0151644e+00  -1.6091790e+00  -1.2381371e+00  -1.1829986e+00   1.6938796e-01   2.9350945e-01   1.9068860e+00   4.0068436e+00  -5.4632161e-01   2.0380671e+00   1.9459380e-01  -3.7851627e-01  -5.4544097e-01  -3.5106317e-01  -4.7231416e-01  -8.7170222e-01   2.8000910e+00   3.5543740e-01  -1.3520126e-01  -8.7765491e-01   1.7173083e-01   1.3520127e-01   8.7765472e-01   4.1017332e-02   1.8233986e+00  -1.7728771e-01   1.2902524e+00   1.5671750e+00   2.4655932e+00   1.1138613e+00   1.2217788e-01   7.0593631e-02   2.1145073e+00   0.0000000e+00   0.0000000e+00   0.0000000e+00   0.0000000e+00   0.0000000e+00   0.0000000e+00   0.0000000e+00   0.0000000e+00   0.0000000e+00   0.0000000e+00   2.1363002e+00   0.0000000e+00   0.0000000e+00   0.0000000e+00   2.1363002e+00   0.0000000e+00   1.9860675e+00   2.1194288e+00   1.6496262e+00   0.0000000e+00   0.0000000e+00   6.3058096e-01   4.4877356e-01  -2.9251987e-01  -8.1169509e-01   1.7706976e+00   1.5209270e+00   4.4878699e+00  -6.3916330e-01   1.1241594e+00  -3.4341577e-01  -7.4685909e-01   1.8114071e+00  -8.0499406e-02   2.7028564e-01   2.3031029e+00   7.5938156e-01  -1.8678787e-01   9.3753929e-01   6.3765036e-01   1.3928203e+00   1.1439922e+00   2.8421025e+00   0.0000000e+00   1.1398145e+00  -1.5258027e+00   1.4155982e+00   1.6614661e+00   1.5502996e+00   2.1363002e+00   1.8028833e+00   2.0674634e+00   2.2723896e+00   1.3558901e-02  -3.7283890e-01  -3.6060118e-01  -7.1526131e-01   2.1522910e+00   1.0285440e+00  -5.3053055e-01   1.6662297e+00   2.1700590e+00   1.4832675e+00   1.4740938e+00
  -3.6865271e-01  -3.3944299e-01   0.0000000e+00   0.0000000e+00  -3.3944299e-01   0.0000000e+00  -6.8916794e-01  -3.7370031e-01   3.9628583e-01   3.8489281e-01  -4.4601783e-01  -9.4308193e-01  -6.3174087e-01  -1.0763673e-01  -6.6230031e-01  -6.8386295e-01   0.0000000e+00   1.1789902e+01  -3.5644684e-01  -4.3967692e-01  -3.6407334e-01  -2.6293941e-01  -6.9047852e-02  -2.2492236e-01  -1.0905209e+00  -6.9047852e-02  -4.4656863e-01   3.2701355e-01  -4.1310152e-01   1.6502042e-02   5.4909275e-01   3.5048709e-01  -4.7950164e-01  -9.6748485e-01  -6.7303917e-01  -1.1332695e-01   3.6011219e-01  -5.3775392e-01  -2.8174861e-01   0.0000000e+00   0.0000000e+00  -6.2554139e-01  -2.9094165e-01  -3.1074454e-01  -2.6836671e-01  -6.1915983e-01  -4.2249657e-01  -4.6737716e-01  -3.4804093e-01   0.0000000e+00   0.0000000e+00   2.1531997e-01   3.6904591e-01  -7.0624047e-01   0.0000000e+00  -4.2558765e-02  -4.2264566e-02   4.2220962e-02  -4.2508799e-02  -4.2220034e-02  -4.2218054e-02  -4.2219082e-02  -4.2225848e-02  -4.2220608e-02  -4.2509727e-02   0.0000000e+00   0.0000000e+00   0.0000000e+00   0.0000000e+00   0.0000000e+00   0.0000000e+00   6.2944587e-01   0.0000000e+00  -5.4045699e-01  -2.6444464e-01  -4.4272471e-02  -3.4374662e-01  -9.0198676e-02   8.3575124e-02   3.7587589e-02   3.0058657e-01  -3.1028380e-01   0.0000000e+00   0.0000000e+00  -3.9231595e-01   1.1001259e+00   3.2853375e-01   1.5862778e+00  -2.6573733e-01   3.0939614e-01  -8.4118894e-01  -7.6224128e-01  -5.4632161e-01   1.0418377e-01   1.3638552e+00   8.6973772e-01  -5.4544097e-01  -3.5106317e-01  -4.7231416e-01  -4.9113665e-01  -7.3596177e-01  -5.5263674e-01  -4.7379054e-01   6.0851845e-02  -1.0519172e+00   4.7379055e-01  -6.0851839e-02   1.1909383e+00  -4.0637260e-01  -2.7740202e-02  -1.0548941e+00   2.7032000e-01  -2.3128294e-01   9.5122063e-01  -6.9441949e-01  -8.0525583e-01  -4.5340072e-01   0.0000000e+00   0.0000000e+00   0.0000000e+00   0.0000000e+00   0.0000000e+00   0.0000000e+00   0.0000000e+00   0.0000000e+00   0.0000000e+00   0.0000000e+00  -2.2118899e-01   0.0000000e+00   0.0000000e+00   0.0000000e+00  -2.2118899e-01   0.0000000e+00  -6.1109769e-01  -4.7098419e-01  -3.2735988e-01   0.0000000e+00   0.0000000e+00   1.6626390e-01  -1.0450148e+00  -1.0841555e-01  -8.1169509e-01  -5.2020697e-01  -4.7079501e-01   1.0950288e+00   8.1503398e-01   5.6958322e-01  -3.4341577e-01  -4.2664376e-01  -3.3553410e-01  -9.5891077e-01  -5.3406058e-01  -6.2954266e-01  -4.4253670e-01  -5.9738301e-01   1.9463965e-01  -5.4498889e-01   4.8774859e-01  -7.7905247e-01   4.7445783e-01   0.0000000e+00  -1.2749746e+00   4.3989931e-01  -5.5758065e-01  -5.0136119e-01  -5.1814508e-01  -2.2118899e-01  -3.2788155e-01  -2.8815082e-01  -3.1131972e-01  -9.1012967e-01  -3.7283890e-01  -3.6060118e-01  -7.1526131e-01   3.0233935e-01  -1.0782527e+00  -1.2440665e+00  -1.9927841e-01  -5.8963802e-01  -8.2106475e-01  -7.4845678e-01
   1.2762971e-02  -2.5053762e-01   0.0000000e+00   0.0000000e+00  -2.5053762e-01   0.0000000e+00  -6.8916794e-01  -3.7370031e-01  -6.8204731e-01   3.8489281e-01   1.7346811e-01  -4.3304782e-02  -3.8698491e-01  -1.0763673e-01  -2.5221850e-01  -1.0895578e+00   0.0000000e+00  -8.4667158e-02  -6.2378198e-02  -4.3967692e-01  -3.6407334e-01   5.9522547e-01  -6.9047852e-02  -2.2492236e-01  -6.4687900e-01  -6.9047852e-02  -4.4656863e-01   3.0474709e-01   2.5615586e-01   1.6502042e-02   3.4952058e-01  -6.9353021e-01   1.1791500e-01  -2.3600372e-01  -4.5132750e-01   1.6429934e-01   5.4728127e-01   3.7366586e-01  -2.8174861e-01   0.0000000e+00   0.0000000e+00  -3.5745200e-01  -1.6144896e-01   1.6940888e-01   6.2904670e-02  -3.7187216e-01  -1.1747657e-01   3.4351352e-01   1.4916755e-01   0.0000000e+00   0.0000000e+00  -1.1017927e+00  -1.0300956e+00  -1.9169384e-01   0.0000000e+00  -4.2526814e-02  -4.2258928e-02   4.2218325e-02  -4.2463580e-02  -4.2220034e-02  -4.2215430e-02  -4.2221030e-02  -4.2243266e-02  -4.2220148e-02  -4.2461871e-02   0.0000000e+00   0.0000000e+00   0.0000000e+00   0.0000000e+00   0.0000000e+00   0.0000000e+00   6.2944587e-01   0.0000000e+00  -2.5904208e-01  -8.2635734e-03  -7.0317516e-02  -1.9660227e-01   3.1648816e-02  -4.5332327e-02   7.6956811e-02   4.8448954e-01  -1.9244445e-01   0.0000000e+00   0.0000000e+00  -1.9082610e-01   8.7337541e-01  -2.4682727e-01   7.0778902e-01   3.0545923e-01   6.2196423e-01  -8.4118894e-01  -7.6224128e-01  -5.4632161e-01   1.0868687e+00  -2.9693075e-01   3.3190736e-01  -5.4544097e-01  -3.5106317e-01  -4.7231416e-01  -4.9113665e-01   2.7404661e-01  -5.5263674e-01  -2.2017916e-02  -2.4486944e-01  -4.1809781e-01   2.2018167e-02   2.4486932e-01   2.8914565e-01  -1.5788599e-01  -2.6458142e-01  -4.4103802e-01  -4.9715698e-02  -2.8442308e-02   2.0241870e-01  -4.1232198e-01  -5.1330621e-01  -6.2071956e-01   0.0000000e+00   0.0000000e+00   0.0000000e+00   0.0000000e+00   0.0000000e+00   0.0000000e+00   0.0000000e+00   0.0000000e+00   0.0000000e+00   0.0000000e+00  -1.4960311e-01   0.0000000e+00   0.0000000e+00   0.0000000e+00  -1.4960311e-01   0.0000000e+00  -9.1664653e-02  -4.7098419e-01  -4.9122021e-01   0.0000000e+00   0.0000000e+00   1.5041480e-01  -1.0450148e+00   1.6037485e-01   5.4102818e-02  -3.9153404e-02  -4.3563371e-01  -7.8196883e-01  -6.3916330e-01  -7.9355146e-01   1.4526050e+00   5.0735504e-01  -1.6476626e-01  -2.8161483e-01  -1.0301790e+00  -8.0520537e-01  -4.4253670e-01   9.4919205e-01   2.7049558e-02   1.2012695e-01   3.1780014e-01  -4.4694570e-01   2.0022891e-01   0.0000000e+00  -8.4081608e-01   1.0440040e-01  -2.9559448e-01  -9.7163353e-02  -2.3771948e-01  -1.4960311e-01  -2.3508066e-01  -1.7645681e-01  -2.1595214e-01  -5.0326174e-01  -3.7283890e-01  -3.6060118e-01  -1.5365014e-01   1.2067816e-01  -4.9630537e-01  -7.0323821e-01  -4.6249673e-01  -4.5879501e-01  -4.4738926e-01  -5.2620172e-01
  -7.4176476e-01  -9.4484791e-01   0.0000000e+00   0.0000000e+00  -9.4484791e-01   0.0000000e+00  -6.8916794e-01  -3.7370031e-01  -6.8204731e-01   3.8489281e-01  -6.7128544e-01  -9.4308193e-01  -9.9887481e-01  -6.7999887e-01  -7.7815591e-01  -3.6478797e-01   0.0000000e+00  -8.4667158e-02  -7.9754981e-01   1.2614179e+00  -3.6407334e-01  -3.5829106e-01  -6.9047852e-02  -8.5269072e-01  -6.4687900e-01  -6.9047852e-02  -4.4656863e-01   1.5145376e+00  -6.8885822e-01  -5.8076540e-01   2.6922143e-04  -6.9353021e-01  -7.5105465e-01  -2.3600372e-01  -1.1164625e+00  -3.9095325e-01   3.6011219e-01  -5.3775392e-01  -2.8174861e-01   0.0000000e+00   0.0000000e+00  -8.4988956e-01  -6.9500421e-01  -5.8416574e-01  -6.3435214e-01  -1.0984040e+00  -9.3876515e-01  -5.2989996e-01  -5.9798050e-01   0.0000000e+00   0.0000000e+00  -2.5231885e-01  -3.2446683e-01  -9.6351378e-01   0.0000000e+00  -4.2510097e-02  -4.2218412e-02   4.2220201e-02  -4.2491019e-02  -4.2220034e-02  -4.2220819e-02  -4.2220120e-02  -4.2240173e-02  -4.2220511e-02  -4.2491185e-02   0.0000000e+00   0.0000000e+00   0.0000000e+00   0.0000000e+00   0.0000000e+00   0.0000000e+00   6.2944587e-01   0.0000000e+00  -7.3053728e-01  -8.7991423e-01  -3.5130621e-02  -5.0163447e-01  -6.7704500e-01   1.1465611e-01  -3.1899586e-01   2.4468002e-01  -8.1807411e-01   0.0000000e+00   0.0000000e+00  -4.5848142e-01   1.1745866e+00   2.8863322e-01   2.7524656e+00  -5.0063349e-01   3.1513171e+00  -8.4118894e-01  -7.6224128e-01   1.8551193e-01  -8.7850112e-01  -7.4358643e-01  -7.5692062e-01   9.8095360e-01  -3.5106317e-01  -4.7231416e-01  -8.7170222e-01   2.7404661e-01  -5.5263674e-01   1.1833288e+00  -6.4780953e-01  -5.4967301e-01  -1.1833290e+00   6.4780954e-01  -9.6271230e-01  -1.9112484e-01  -8.1421624e-01  -6.9815482e-01  -1.1873317e+00  -2.9244847e-01  -1.0099005e+00   8.5711514e-01   9.4644353e-01  -7.6922157e-01   0.0000000e+00   0.0000000e+00   0.0000000e+00   0.0000000e+00   0.0000000e+00   0.0000000e+00   0.0000000e+00   0.0000000e+00   0.0000000e+00   0.0000000e+00  -6.4484333e-01   0.0000000e+00   0.0000000e+00   0.0000000e+00  -6.4484333e-01   0.0000000e+00  -1.1305307e+00   2.1194288e+00  -6.7693116e-01   0.0000000e+00   0.0000000e+00   4.5463117e-02  -5.7312686e-01  -5.6847287e-01  -6.8787821e-01  -1.0012605e+00   1.2597287e+00  -7.8196883e-01   5.1495315e-01  -5.1959275e-01  -7.9242099e-01   1.6541611e+00  -8.4057293e-01  -3.7029412e-01  -4.9784758e-01  -8.0520537e-01  -4.2025285e-01  -5.9738301e-01  -1.0168451e+00  -9.0288436e-01   1.3642325e+00  -5.7254958e-01  -1.1516854e+00   0.0000000e+00  -8.3706643e-01   8.4605058e-01  -1.1709514e+00  -7.5311080e-01  -1.0402429e+00  -6.4484333e-01  -8.4899291e-01  -8.8803552e-01  -9.2676739e-01  -5.0326174e-01  -3.7283890e-01   5.2103863e-01  -1.5365014e-01  -3.5627249e-01  -6.9812985e-01  -7.0323821e-01  -8.7844656e-01  -7.3356532e-01  -1.1324610e+00  -1.0596139e+00
  -1.2202410e+00  -9.9507376e-01   0.0000000e+00   0.0000000e+00  -9.9507376e-01   0.0000000e+00   1.6568467e+00  -3.7370031e-01  -1.7603805e+00  -9.4797674e-01  -1.0655038e+00  -9.4308193e-01  -1.2436308e+00  -1.6816326e+00  -8.7232754e-01   8.5491189e-01   0.0000000e+00  -8.4667158e-02  -1.8267901e+00  -4.3967692e-01  -3.6407334e-01  -8.3504933e-01  -6.9047852e-02  -1.4804591e+00   1.5713308e+00  -6.9047852e-02   3.2376226e+00   3.1674778e+00   6.3091369e-02   6.1376949e-01   3.0821247e+00  -1.7375475e+00  -1.1855395e+00  -9.6748485e-01  -1.4490300e+00   4.4192563e-01   2.7357192e+00  -5.9471765e-01  -2.8174861e-01   0.0000000e+00   0.0000000e+00  -1.0372377e+00  -9.5140829e-01  -1.4910131e+00  -1.6444113e+00  -1.3766511e+00  -3.8535166e-01  -1.6904425e+00  -1.9089762e+00   0.0000000e+00   0.0000000e+00   2.2079598e+00   2.4198639e+00  -7.0624047e-01   0.0000000e+00  -4.2441167e-02  -4.2117131e-02   4.2212537e-02  -4.2518946e-02  -4.2220034e-02  -4.2198313e-02  -4.2222074e-02  -4.2242306e-02  -4.2220850e-02  -4.2511448e-02   0.0000000e+00   0.0000000e+00   0.0000000e+00   0.0000000e+00   0.0000000e+00   0.0000000e+00  -6.1393135e-01   0.0000000e+00  -7.3948645e-01  -8.1653583e-01   3.4619970e+00   2.8479991e-01   1.2282910e-01   5.9790448e+00   1.7261611e+00  -1.6017058e+00  -1.3712717e+00   0.0000000e+00   0.0000000e+00  -3.4859520e-01  -2.5009339e-01   1.6807668e+00  -7.9457897e-01  -1.0018578e+00   2.7854257e-01  -1.0328156e-01  -7.6224128e-01  -5.4632161e-01  -8.7850112e-01   1.1903638e+00  -7.5692062e-01  -5.4544097e-01  -3.5106317e-01  -4.7231416e-01   3.4166294e+00   3.2752372e-04  -5.5263674e-01  -2.6614738e+00   2.8788166e-01   3.2003310e+00   2.6614736e+00  -2.8788165e-01   9.2156897e-01  -1.5897256e+00  -2.0889279e-01   2.0327592e+00   1.2317939e+00  -7.7284583e-01   2.7019807e-01  -6.9441949e-01  -8.0525583e-01  -5.6143092e-01   0.0000000e+00   0.0000000e+00   0.0000000e+00   0.0000000e+00   0.0000000e+00   0.0000000e+00   0.0000000e+00   0.0000000e+00   0.0000000e+00   0.0000000e+00  -7.9357407e-01   0.0000000e+00   0.0000000e+00   0.0000000e+00  -7.9357407e-01   0.0000000e+00  -6.1109769e-01   2.1194288e+00  -1.5513081e-01   0.0000000e+00   0.0000000e+00  -1.2536400e+00  -1.1440531e+00   3.1896055e+00   2.5350930e-01   9.0592053e-02  -9.5803037e-01   9.4598203e-01  -6.3916330e-01  -1.6154276e+00   1.0558948e-01  -1.1825533e+00  -1.3619186e+00   2.1720825e+00  -1.0301790e+00  -8.0520537e-01  -1.1748690e+00  -5.9738301e-01  -1.4637521e+00   1.1211630e-01   3.7266901e-02   1.0691486e-01  -1.7935164e+00   0.0000000e+00   5.8405944e-01   1.0539541e+00  -1.7417045e+00  -3.3341400e-01  -1.5011784e+00  -7.9357407e-01  -1.3199072e+00  -1.3523814e+00  -1.1499457e+00   2.6113980e+00  -3.7283890e-01  -3.6060118e-01  -7.1526131e-01  -1.1833840e+00  -4.3491936e-02   1.4762622e+00  -8.3103293e-01  -7.6682126e-01  -1.6929742e+00  -1.4152220e+00
  -1.0037833e+00  -1.3429325e+00   0.0000000e+00   0.0000000e+00  -1.3429325e+00   0.0000000e+00   2.4923792e-01  -3.7370031e-01  -1.7603805e+00  -9.4797674e-01  -8.4023615e-01   8.5647236e-01  -9.9887481e-01  -1.3954515e+00  -7.5940817e-01   3.0311940e-01   0.0000000e+00  -8.4667158e-02  -1.0916185e+00  -4.3967692e-01  -3.6407334e-01  -6.4434602e-01  -6.9047852e-02  -2.2492236e-01   2.4040491e-01  -6.9047852e-02  -4.4656863e-01   2.4079022e+00  -7.2393074e-01  -2.8213168e-01   5.4909275e-01  -1.7375475e+00  -9.1398646e-01   1.9584397e+00  -1.1164625e+00  -3.9095325e-01   3.6011219e-01  -5.3775392e-01  -2.8174861e-01   0.0000000e+00   0.0000000e+00  -8.4988956e-01  -9.9684924e-01  -9.4408930e-01  -9.9287470e-01  -1.0661219e+00  -1.1447976e+00  -8.6606091e-01  -1.0451778e+00   0.0000000e+00   0.0000000e+00   9.4767996e-01   6.9759643e-02  -1.2207871e+00   0.0000000e+00  -4.2103566e-02  -4.2226147e-02   4.2215187e-02  -4.2098258e-02  -4.2220034e-02  -4.2205424e-02  -4.2225267e-02  -4.2215242e-02  -4.2218791e-02  -4.2093411e-02   0.0000000e+00   0.0000000e+00   0.0000000e+00   0.0000000e+00   0.0000000e+00   0.0000000e+00  -6.1393135e-01   0.0000000e+00  -7.3053728e-01  -8.7991423e-01  -7.9036877e-01  -8.3144574e-01  -9.6371760e-01  -8.4096476e-01  -7.8163921e-01  -7.6703151e-01  -1.1062142e+00   0.0000000e+00   0.0000000e+00  -7.4180418e-01   1.9241200e-01   1.1103694e+00  -5.1061855e-01  -9.7587190e-02  -1.2353047e+00  -8.4118894e-01  -7.6224128e-01  -5.4632161e-01   3.7525438e-01  -3.7310779e-01   1.9275224e-01  -5.4544097e-01  -3.5106317e-01   3.5136505e-01   3.6882695e-02   1.2840550e+00  -5.5263674e-01  -8.4553660e-01   9.6497751e-01   1.1888844e+00   8.4553661e-01  -9.6497751e-01   1.8376211e-01  -1.0209924e+00   2.5058451e-01   5.2955742e-01   5.2070249e-02  -1.0344734e+00  -2.5219380e-01  -1.1377153e+00  -1.2431808e+00  -9.6741183e-01   0.0000000e+00   0.0000000e+00   0.0000000e+00   0.0000000e+00   0.0000000e+00   0.0000000e+00   0.0000000e+00   0.0000000e+00   0.0000000e+00   0.0000000e+00  -8.1373400e-01   0.0000000e+00   0.0000000e+00   0.0000000e+00  -8.1373400e-01   0.0000000e+00  -1.1305307e+00  -4.7098419e-01  -1.3346894e+00   0.0000000e+00   0.0000000e+00  -6.2191606e-01  -2.2006765e-03  -1.6802719e-01   6.7226700e-01  -1.0012605e+00  -5.9637114e-01  -7.8196883e-01  -6.3916330e-01  -1.3414689e+00   1.0558948e-01   8.3436988e-01  -1.1171430e+00   9.8429769e-01  -1.0301790e+00   1.5195749e+00  -1.1748690e+00  -5.9738301e-01  -1.2236231e+00  -6.3177020e-01   3.0010969e-01  -1.2469719e+00  -6.9054801e-01   0.0000000e+00   2.7685409e-01   8.4605058e-01  -1.1709514e+00  -1.3757960e+00  -9.9226085e-01  -8.1373400e-01  -1.0726654e+00  -1.3059468e+00  -1.3473123e+00   8.9696756e-01  -3.7283890e-01  -3.6060118e-01   4.0796099e-01  -1.1896191e+00   8.6941367e-01   6.0494721e-01  -1.0193548e+00  -7.6191464e-01  -7.5878551e-01  -1.0596139e+00
   1.3159358e+00   1.2218774e+00   0.0000000e+00   0.0000000e+00   1.2218774e+00   0.0000000e+00  -2.1996501e-01  -3.7370031e-01  -1.4288074e-01   1.7177624e+00   1.4124400e+00   8.5647236e-01   1.0815508e+00   8.9399701e-01   1.2245430e+00  -4.8968798e-01   0.0000000e+00  -8.4667158e-02   1.1138964e+00  -4.3967692e-01  -3.6407334e-01   1.5487420e+00  -6.9047852e-02   1.6583827e+00  -2.0323704e-01  -6.9047852e-02  -4.4656863e-01  -5.6643270e-01   1.4551998e+00   1.5096707e+00   7.9301443e-01   2.4813245e-03   1.4213695e+00   1.2269586e+00   1.1006542e+00   1.5524308e+00   8.1763641e-01   1.3990131e+00  -2.8174861e-01   0.0000000e+00   0.0000000e+00   1.0519619e+00   1.1576411e+00   1.2249177e+00   1.2034521e+00   1.1158770e+00   1.1936024e+00   7.6052542e-01   6.8805321e-01   0.0000000e+00   0.0000000e+00  -7.0586861e-01  -6.0932370e-01   3.2285279e-01   0.0000000e+00  -4.2523892e-02  -4.2248245e-02   4.2215362e-02  -4.2511973e-02  -4.2220030e-02  -4.2257620e-02  -4.2226424e-02  -4.2198092e-02  -4.2219280e-02  -4.2507304e-02   0.0000000e+00   0.0000000e+00   0.0000000e+00   0.0000000e+00   0.0000000e+00   0.0000000e+00   1.8728231e+00   0.0000000e+00   9.8935988e-01   9.2407124e-01   3.4378282e-01   8.0080245e-01   7.7720388e-01   2.4641213e-01   4.7231858e-01  -3.0114394e-01   1.1829830e+00   0.0000000e+00   0.0000000e+00   1.9712522e+00  -2.5874412e-01  -1.2258995e+00  -8.4781041e-01   1.6938796e-01   8.5185541e-01   9.6651969e-01  -6.8839680e-01   1.1537227e+00   1.0868687e+00   2.6655863e+00  -3.7851627e-01  -5.4544097e-01  -3.5106317e-01  -4.7231416e-01   7.9801387e-01   2.7404661e-01  -5.5263674e-01  -1.5980371e+00  -9.5378501e-01  -1.0012454e-01   1.5980372e+00   9.5378522e-01   1.8335663e+00   9.3512749e-02  -5.5128787e-01   4.2993493e-01   2.7463075e+00   1.6272742e+00   3.0400070e+00  -2.1702437e-01  -3.0477025e-01   4.0860241e-01   0.0000000e+00   0.0000000e+00   0.0000000e+00   0.0000000e+00   0.0000000e+00   0.0000000e+00   0.0000000e+00   0.0000000e+00   0.0000000e+00   0.0000000e+00   1.2064102e+00   0.0000000e+00   0.0000000e+00   0.0000000e+00   1.2064102e+00   0.0000000e+00   4.2776838e-01  -4.7098419e-01   4.5019953e-01   0.0000000e+00   0.0000000e+00  -9.2777321e-01  -3.7505042e-01  -2.5651032e-01   5.7603861e-01   1.4040072e+00  -7.3974494e-02   1.5261364e+00   8.1503398e-01  -1.7904687e-01   1.0558948e-01   2.8618253e-01   1.2221617e+00   4.8436046e-01  -9.3783582e-01   1.4491271e+00  -1.3053715e-01  -2.4609603e-01  -1.2138324e-02   1.8082542e+00   7.6890720e-01   2.7362378e-01   1.3319951e+00   0.0000000e+00   2.4498201e-01  -1.0483273e+00   1.0581119e+00   6.0569938e-01   1.0994300e+00   1.2064102e+00   1.1467529e+00   1.2793303e+00   1.3318005e+00   1.9685289e-01  -3.7283890e-01  -3.6060118e-01   4.0796099e-01   1.1902911e+00   2.8746644e-01   6.4118891e-02   9.4016054e-01   6.8935236e-01   1.1718712e+00   1.0740347e+00
  -1.4171686e+00  -1.3403720e+00   0.0000000e+00   0.0000000e+00  -1.3403720e+00   0.0000000e+00   2.4923792e-01  -3.7370031e-01  -8.6176950e-01  -9.4797674e-01  -1.2907714e+00  -9.4308193e-01  -1.2436308e+00  -1.9678137e+00  -1.0844866e+00   1.1193567e+00   0.0000000e+00  -8.4667158e-02  -1.5327214e+00  -4.3967692e-01  -3.6407334e-01  -1.2164559e+00  -6.9047852e-02   1.0306144e+00  -2.0323704e-01  -6.9047852e-02  -4.4656863e-01   1.0281687e+00  -8.4324770e-01  -1.4766666e+00  -1.6462014e+00  -8.6753309e-01  -1.2941607e+00   4.9547742e-01  -1.2273183e+00  -1.5014584e+00  -1.6987470e+00  -1.1073913e+00  -2.8174861e-01   0.0000000e+00   0.0000000e+00  -1.1709933e+00  -1.2611183e+00  -1.3236635e+00  -1.3948934e+00  -1.2922671e+00  -1.5007181e+00  -2.0855353e+00  -2.1907646e+00   0.0000000e+00   0.0000000e+00  -1.7883807e-01   4.3827625e-01  -1.4780604e+00   0.0000000e+00  -4.2582547e-02  -4.2265828e-02   4.2205012e-02  -4.2532016e-02  -4.2220034e-02  -4.2202783e-02  -4.2223162e-02  -4.2220290e-02  -4.2221389e-02  -4.2516993e-02   0.0000000e+00   0.0000000e+00   0.0000000e+00   0.0000000e+00   0.0000000e+00   0.0000000e+00  -6.1393135e-01   0.0000000e+00  -1.2384125e+00  -1.4612052e+00  -1.4561201e+00  -1.3503216e+00  -1.5215810e+00  -1.4110341e+00  -1.3310031e+00  -1.7890416e+00  -1.4561682e+00   0.0000000e+00   0.0000000e+00  -2.7227506e-01  -3.3598174e-01  -5.7458419e-02  -7.7019748e-01  -1.4703562e+00  -1.2353047e+00   2.4179703e+00   6.6482351e-01  -5.4632161e-01  -2.5162335e-01  -3.7310779e-01  -7.5692062e-01  -5.4544097e-01  -3.5106317e-01  -4.7231416e-01   4.1744818e-01   2.7404661e-01  -5.5263674e-01  -3.8556781e-01  -7.3596559e-01   9.5242692e-01   3.8556782e-01   7.3596580e-01  -1.7601636e-01  -1.0756006e+00  -1.0174527e+00   1.7281813e-01  -4.1473573e-01  -6.3724624e-01  -6.0036313e-01  -3.7974890e+00  -3.4328051e+00  -1.0194725e+00   0.0000000e+00   0.0000000e+00   0.0000000e+00   0.0000000e+00   0.0000000e+00   0.0000000e+00   0.0000000e+00   0.0000000e+00   0.0000000e+00   0.0000000e+00  -1.0504614e+00   0.0000000e+00   0.0000000e+00   0.0000000e+00  -1.0504614e+00   0.0000000e+00  -1.1305307e+00  -4.7098419e-01  -1.4536095e+00   0.0000000e+00   0.0000000e+00  -8.9652781e-01  -1.0450148e+00   5.1804907e-01  -8.1169509e-01  -1.0012605e+00   1.2245673e+00   1.0117395e+00  -6.3916330e-01  -1.3547863e+00  -7.9242099e-01  -2.1061226e-01  -1.4086889e+00   3.0700184e-01  -3.8558716e-01  -6.2556326e-01  -9.7986931e-01  -4.2402061e-01  -1.7489055e+00  -7.7936274e-01   2.9922512e-01  -1.4466571e+00  -4.1380597e-01   0.0000000e+00  -1.7391007e-01   1.5738679e+00  -1.3483535e+00  -2.0002134e+00  -1.3766510e+00  -1.0504614e+00  -1.3633379e+00  -1.2758271e+00  -1.2016799e+00   4.9009957e-01  -3.7283890e-01  -3.6060118e-01  -7.1526131e-01  -1.4750424e+00   1.9044434e+00  -1.6240985e-01  -1.2762084e+00  -8.4042045e-01  -8.2106475e-01  -1.1040649e+00
   1.3367009e+00   9.1927673e-01   0.0000000e+00   0.0000000e+00   9.1927673e-01   0.0000000e+00   2.4923792e-01  -3.7370031e-01  -1.7603805e+00  -9.4797674e-01   1.5250738e+00   1.7562495e+00   7.1441690e-01   1.3232686e+00   5.9799388e-01  -1.6246135e+00   0.0000000e+00  -8.4667158e-02   1.2609307e+00  -4.3967692e-01  -3.6407334e-01   2.0255003e+00  -6.9047852e-02  -1.4804591e+00   2.4040491e-01  -6.9047852e-02  -4.4656863e-01  -4.6487790e-01   1.2744010e+00   3.1513576e-01   2.6922143e-04  -1.7375475e+00   1.4756801e+00   1.2269586e+00   6.5723085e-01   1.6429934e-01  -1.5460261e-01   2.0256142e+00  -2.8174861e-01   0.0000000e+00   0.0000000e+00   8.0879388e-01   1.0403084e+00   1.5236446e+00   1.3537290e+00   6.2172024e-01   1.1337547e+00   2.2380927e+00   1.7615907e+00   0.0000000e+00   0.0000000e+00  -6.7875665e-01  -8.9466100e-01   8.3739941e-01   0.0000000e+00  -4.2417306e-02  -4.2162788e-02   4.2220197e-02  -4.2445736e-02  -4.2220023e-02  -4.2195552e-02  -4.2218292e-02  -4.2253763e-02  -4.2216818e-02  -4.2445910e-02   0.0000000e+00   0.0000000e+00   0.0000000e+00   0.0000000e+00   0.0000000e+00   0.0000000e+00  -6.1393135e-01   0.0000000e+00   7.8382946e-01   3.6115376e-01   4.1430133e-01   1.1255781e+00   7.0383556e-01   6.7931070e-01   8.7761699e-01   1.1538962e+00   8.9224002e-01   0.0000000e+00   0.0000000e+00  -1.1730953e+00   6.7777392e-01   1.1149929e-01  -1.3816393e-01   2.2776304e+00  -1.5038619e-01  -8.4118894e-01  -1.9660508e-01  -5.4632161e-01  -8.7850112e-01  -9.7466759e-01   6.1754163e-01  -5.4544097e-01  -3.5106317e-01  -4.7231416e-01   1.8540526e+00  -7.3596177e-01  -5.5263674e-01   1.3014190e+00  -6.3925818e-02   1.1262232e-01  -1.3014190e+00   6.3925824e-02  -1.5129133e+00   1.4323185e+00   4.2486654e-01   5.2955742e-01  -9.1900132e-01   6.6032605e-01  -1.4174501e+00  -7.3805636e-02  -1.4836862e-01   9.3293199e-01   0.0000000e+00   0.0000000e+00   0.0000000e+00   0.0000000e+00   0.0000000e+00   0.0000000e+00   0.0000000e+00   0.0000000e+00   0.0000000e+00   0.0000000e+00   7.9351015e-01   0.0000000e+00   0.0000000e+00   0.0000000e+00   7.9351015e-01   0.0000000e+00   9.4720142e-01  -4.7098419e-01   1.3023931e+00   0.0000000e+00   0.0000000e+00   1.7908931e+00   1.2700203e+00  -8.0424925e-01  -4.0941769e-01  -1.0012605e+00   1.2694727e-01  -5.2143020e-01  -6.3916330e-01  -1.0675102e+00   3.6976310e+00   1.5382294e+00   1.0092356e+00  -1.0475901e+00   1.2207024e+00  -4.4368197e-02   4.1625530e-01  -5.9738301e-01   1.0709444e+00  -1.0625123e+00   1.2624714e+00   1.4015893e+00  -4.6163904e-01   0.0000000e+00  -1.1364748e-01  -8.6314753e-01   7.3435269e-01   9.7092894e-01   7.6992348e-01   7.9351015e-01   8.7239779e-01   8.2251436e-01   8.2224366e-01  -1.2033764e+00  -3.7283890e-01  -3.6060118e-01  -7.1526131e-01   1.0294536e+00  -1.0782527e+00   1.5188974e-01   6.2419802e-01   4.7836801e-01   6.7363723e-01   7.6287761e-01
  -8.5858129e-01  -9.6841472e-01   0.0000000e+00   0.0000000e+00  -9.6841472e-01   0.0000000e+00  -6.8916794e-01  -3.7370031e-01   3.9628583e-01  -9.4797674e-01  -9.5286995e-01  -4.3304782e-02  -7.5411885e-01  -5.3690833e-01  -1.0548198e+00  -3.4718499e-01   0.0000000e+00  -8.4667158e-02  -5.0348117e-01  -4.3967692e-01  -3.6407334e-01  -1.0257526e+00  -6.9047852e-02  -2.2492236e-01  -6.4687900e-01  -6.9047852e-02  -4.4656863e-01   1.9431551e-01  -1.1996750e+00  -1.1780328e+00  -1.2071425e+00   3.5048709e-01  -9.1398646e-01   4.9547742e-01  -6.7303917e-01  -1.2238321e+00  -1.2869752e+00  -1.1073913e+00  -2.8174861e-01   0.0000000e+00   0.0000000e+00  -8.1755686e-01  -9.5563709e-01  -7.2119845e-01  -5.6714836e-01  -7.2003067e-01  -9.7186752e-01  -4.7933156e-01  -1.7896789e-01   0.0000000e+00   0.0000000e+00  -5.3583905e-01  -6.2981432e-01  -1.2207871e+00   0.0000000e+00  -4.2548785e-02  -4.2262436e-02   4.2219366e-02  -4.2499947e-02  -4.2220034e-02  -4.2197690e-02  -4.2220129e-02  -4.2225777e-02  -4.2220634e-02  -4.2499278e-02   0.0000000e+00   0.0000000e+00   0.0000000e+00   0.0000000e+00   0.0000000e+00   0.0000000e+00  -6.1393135e-01   0.0000000e+00  -8.8195717e-01  -8.8182467e-01  -1.0038376e+00  -1.1643160e+00  -1.1562559e+00  -1.1324909e+00  -1.1755357e+00  -3.7304583e-02  -7.5769906e-01   0.0000000e+00   0.0000000e+00  -1.3620501e+00   8.9041784e-01   4.2143040e+00   7.0898303e-01   9.3758753e-01  -7.7552235e-01  -8.4118894e-01  -7.6224128e-01  -5.4632161e-01  -8.7850112e-01  -3.7310779e-01  -7.5692062e-01   3.7005113e-01  -3.5106317e-01  -4.7231416e-01   3.6882695e-02  -7.3596177e-01  -5.5263674e-01   9.8671716e-01  -8.5890577e-01  -4.5643541e-01  -9.8671716e-01   8.5890572e-01  -8.0396484e-01  -5.2039567e-01  -1.0470951e+00  -6.9815482e-01  -1.1361904e+00  -4.4704021e-01  -9.4853255e-01  -1.1377153e+00  -1.2431808e+00  -8.9616973e-01   0.0000000e+00   0.0000000e+00   0.0000000e+00   0.0000000e+00   0.0000000e+00   0.0000000e+00   0.0000000e+00   0.0000000e+00   0.0000000e+00   0.0000000e+00  -8.9314110e-01   0.0000000e+00   0.0000000e+00   0.0000000e+00  -8.9314110e-01   0.0000000e+00  -1.1305307e+00  -4.7098419e-01  -1.1309438e+00   0.0000000e+00   0.0000000e+00   6.1213284e-01  -2.2006765e-03  -6.0402643e-01  -8.1169509e-01  -1.0012605e+00  -4.3563371e-01  -7.8196883e-01  -6.3916330e-01   5.7624214e-01   4.7277074e-02  -6.9934542e-01  -6.2644526e-01  -3.7029412e-01  -1.0301790e+00  -6.2556326e-01  -7.2420299e-01   2.2630966e+00  -5.6328538e-02   6.3388531e-02  -1.1257425e+00  -1.0886310e+00  -2.6047761e-01   0.0000000e+00  -4.9825667e-01   8.0321817e-01  -5.5758065e-01  -1.3585999e+00  -6.3930558e-01  -8.9314110e-01  -7.3819744e-01  -7.7508652e-01  -8.8526943e-01  -5.0326174e-01  -3.7283890e-01  -3.6060118e-01   1.0382356e+00  -8.2106961e-01  -2.9448093e-01  -2.2248483e-01  -9.1671918e-01  -6.9703832e-01  -3.2283076e-01  -6.5955476e-01
   3.2869175e-01   4.0972570e-01   0.0000000e+00   0.0000000e+00   4.0972570e-01   0.0000000e+00  -2.1996501e-01  -3.7370031e-01  -6.8204731e-01   3.8489281e-01   5.1136953e-01  -9.4308193e-01  -1.9850974e-02   1.7854434e-01   1.2699752e-01  -9.2711772e-01   0.0000000e+00  -8.4667158e-02   2.3169045e-01  -4.3967692e-01  -3.6407334e-01   8.8128043e-01  -6.9047852e-02  -8.5269072e-01   2.4040491e-01  -6.9047852e-02  -4.4656863e-01  -1.8972496e-01   7.4421538e-01   1.5096707e+00   1.8662693e+00  -6.9353021e-01   4.4377862e-01  -2.3600372e-01  -1.1875999e-01   1.5524308e+00   1.9248452e+00   7.1544828e-01  -2.8174861e-01   0.0000000e+00   0.0000000e+00  -1.5728144e-02   1.4233866e-01   4.3725608e-01   3.3665914e-01   3.6706920e-02   2.1495122e-01   4.9521211e-01   2.9410207e-01   0.0000000e+00   0.0000000e+00  -8.4094871e-01  -8.1410065e-01   5.8012610e-01   0.0000000e+00  -4.2449059e-02  -4.2220151e-02   4.2223699e-02  -4.2430353e-02  -4.2220034e-02  -4.2217821e-02  -4.2218551e-02  -4.2242031e-02  -4.2218111e-02  -4.2434018e-02   0.0000000e+00   0.0000000e+00   0.0000000e+00   0.0000000e+00   0.0000000e+00   0.0000000e+00   6.2944587e-01   0.0000000e+00   1.6453699e-01   6.4995279e-01   3.6438823e-01   3.2013942e-01   7.9996369e-01   4.6744122e-01   8.7911107e-01   4.3434037e-01   1.3416670e-01   0.0000000e+00   0.0000000e+00   3.2230365e-01   2.9591482e-01  -7.0203239e-01   3.9020293e-02  -5.3335952e-01   7.8296281e-01  -8.4118894e-01   7.1284804e-01   1.3621840e+00   1.7988969e+00  -2.7449634e-01   9.4956093e-01  -5.4544097e-01  -3.5106317e-01  -4.7231416e-01  -8.7170222e-01   4.6044222e-01  -3.2561820e-01  -5.1051325e-01   2.8694320e-02  -5.9076024e-01   5.1051325e-01  -2.8694314e-02   9.3959397e-01   8.5643124e-02   3.0059650e-01  -4.7158232e-01   7.7353672e-01   2.7488074e-01   1.2084468e+00   8.5711514e-01   9.4644353e-01   1.2903062e-01   0.0000000e+00   0.0000000e+00   0.0000000e+00   0.0000000e+00   0.0000000e+00   0.0000000e+00   0.0000000e+00   0.0000000e+00   0.0000000e+00   0.0000000e+00   3.8831232e-01   0.0000000e+00   0.0000000e+00   0.0000000e+00   3.8831232e-01   0.0000000e+00   4.2776838e-01  -4.7098419e-01   7.1205225e-01   0.0000000e+00   0.0000000e+00  -1.0214255e-01  -1.0450148e+00  -4.8316585e-01   6.1435551e-01   2.0796790e+00  -6.9683204e-01  -7.8196883e-01  -6.3916330e-01  -2.4563411e-01   1.0035999e+00  -8.6178607e-02   7.7758398e-02   3.4281830e-01  -1.0301790e+00  -8.0520537e-01  -9.4953601e-01  -5.9738301e-01   2.5050302e-01   2.4693841e+00  -1.6338071e-01   9.6521683e-01  -4.3818799e-01   0.0000000e+00  -6.6859897e-01  -3.1485179e-01   5.5790081e-02   7.6716353e-01   9.9047769e-02   3.8831232e-01   1.1471713e-01   1.6364518e-01   2.8289334e-01  -3.7405658e-01  -3.7283890e-01  -3.6060118e-01  -7.1526131e-01   6.7548569e-01  -3.0474007e-01  -8.2995785e-01  -7.7745925e-02  -1.1206105e-01  -2.6055151e-01  -2.5949566e-01
  -5.8968549e-01  -4.0141161e-01   0.0000000e+00   0.0000000e+00  -4.0141161e-01   0.0000000e+00  -2.1996501e-01  -3.7370031e-01  -1.7603805e+00  -9.4797674e-01  -2.7706712e-01   8.5647236e-01  -7.5411885e-01  -1.1092705e+00  -2.8460486e-01  -9.4142663e-02   0.0000000e+00  -8.4667158e-02  -9.4458414e-01  -4.3967692e-01  -3.6407334e-01   1.1846721e-01  -6.9047852e-02  -2.2492236e-01   6.8404686e-01  -6.9047852e-02  -4.4656863e-01   5.1822398e+00   5.5229156e-02   6.1376949e-01   1.9695772e+00  -1.7375475e+00  -4.2519103e-01   4.9547742e-01  -1.0056067e+00   1.2748045e+00   3.1456278e+00   8.8847182e-02  -2.8174861e-01   0.0000000e+00   0.0000000e+00  -5.3769284e-01  -5.7272523e-01  -5.7991436e-01  -7.5560579e-01  -8.4382365e-01  -8.3659092e-01  -7.3334317e-01  -1.0898283e+00   0.0000000e+00   0.0000000e+00  -3.7324212e-01  -6.2863103e-02  -4.4896716e-01   0.0000000e+00  -4.2525819e-02  -4.2220292e-02   4.2215395e-02  -4.2510466e-02  -4.2220034e-02  -4.2196745e-02  -4.2222239e-02  -4.2231869e-02  -4.2221091e-02  -4.2505826e-02   0.0000000e+00   0.0000000e+00   0.0000000e+00   0.0000000e+00   0.0000000e+00   0.0000000e+00  -6.1393135e-01   0.0000000e+00  -1.6673981e-01   1.0884015e-01   1.9865620e+00  -5.7777098e-02   1.9601535e-01   1.8805373e+00   6.8148525e-01  -5.6204100e-01  -8.0739451e-01   0.0000000e+00   0.0000000e+00  -5.0239443e-01  -7.7012424e-02   8.2708414e-01  -6.7601669e-01   7.4123159e-01  -1.2353047e+00  -6.2648637e-01   7.1284804e-01  -5.4632161e-01  -8.7850112e-01   3.4979281e-01  -7.5692062e-01   3.7005113e-01  -3.5106317e-01  -4.7231416e-01   1.3260332e+00  -3.6317054e-01  -5.5263674e-01  -1.2517641e-02  -5.3304385e-01   5.2776079e-01   1.2517645e-02   5.3304380e-01  -3.2033293e-01  -2.4804662e-01  -5.6996638e-01   3.9939062e-01  -1.2308750e-01   1.5091514e-02  -3.8502945e-01   8.5711514e-01   9.4644353e-01  -6.1648174e-01   0.0000000e+00   0.0000000e+00   0.0000000e+00   0.0000000e+00   0.0000000e+00   0.0000000e+00   0.0000000e+00   0.0000000e+00   0.0000000e+00   0.0000000e+00  -2.5354095e-01   0.0000000e+00   0.0000000e+00   0.0000000e+00  -2.5354095e-01   0.0000000e+00  -6.1109769e-01  -4.7098419e-01  -3.2782144e-01   0.0000000e+00   0.0000000e+00  -8.1898844e-02   4.6968741e-01  -1.9763602e-01  -3.8086144e-03   9.0592053e-02  -9.5803037e-01  -7.8196883e-01  -6.3916330e-01  -1.6154276e+00   1.0558948e-01   1.7952262e+00  -8.0017964e-01   9.3143486e-01  -1.0301790e+00   2.3037854e-01  -8.9320277e-01   1.8525013e+00  -1.4637521e+00   5.2281232e-01   7.9898107e-01  -1.8599892e-01  -4.1883838e-01   0.0000000e+00   6.8878254e-01   2.6379172e-01  -1.0043080e+00  -1.4599017e-01  -6.9832700e-01  -2.5354095e-01  -7.8191001e-01  -7.0606213e-01  -5.1087195e-01   1.9685289e-01  -3.7283890e-01  -3.6060118e-01   1.5998469e+00  -5.8694706e-01   8.7242143e-01   5.4487226e-01  -7.1117488e-01  -6.0381268e-01  -1.1324610e+00  -1.0596139e+00
  -2.2758640e-01  -1.5789787e-01   0.0000000e+00   0.0000000e+00  -1.5789787e-01   0.0000000e+00   2.4923792e-01  -3.7370031e-01  -6.8204731e-01   3.8489281e-01  -5.1799504e-02   8.5647236e-01  -3.8698491e-01  -3.9381780e-01  -1.3650685e-01  -3.0831052e-01   0.0000000e+00  -8.4667158e-02  -3.5644684e-01  -4.3967692e-01  -3.6407334e-01   2.1381886e-01  -6.9047852e-02  -2.2492236e-01   2.4040491e-01  -6.9047852e-02  -4.4656863e-01  -6.2458554e-02  -2.9557770e-02   1.6502042e-02   3.4952058e-01  -6.9353021e-01  -9.9327413e-02  -2.3600372e-01  -4.5132750e-01   1.6429934e-01   5.4728127e-01   1.4581092e-01  -2.8174861e-01   0.0000000e+00   0.0000000e+00  -3.2081790e-01  -2.9949328e-01  -1.9288123e-01  -2.7760119e-01  -4.4385993e-01  -4.2031562e-01  -2.0188313e-01  -3.4804093e-01   0.0000000e+00   0.0000000e+00  -4.6705460e-01  -3.2734653e-01   6.5579472e-02   0.0000000e+00  -4.2523531e-02  -4.2213159e-02   4.2219014e-02  -4.2511566e-02  -4.2220034e-02  -4.2223163e-02  -4.2218450e-02  -4.2240369e-02  -4.2220126e-02  -4.2510546e-02   0.0000000e+00   0.0000000e+00   0.0000000e+00   0.0000000e+00   0.0000000e+00   0.0000000e+00   6.2944587e-01   0.0000000e+00  -2.5904208e-01  -3.1692140e-01   2.9829910e-01  -1.9660227e-01  -2.5584321e-01   2.8486683e-01  -1.5416795e-01  -8.7246921e-01  -3.9204477e-01   0.0000000e+00   0.0000000e+00   3.0002194e-01   3.2098984e-01  -3.2927524e-01  -2.2818207e-02  -5.0063349e-01   3.0496905e+00  -8.4118894e-01  -2.4696603e-02  -5.4632161e-01   1.5784771e-01  -2.7449634e-01  -7.5692062e-01  -5.4544097e-01  -3.5106317e-01  -4.7231416e-01   4.1744818e-01   2.7404661e-01  -3.2561820e-01  -6.9629673e-02  -9.7269632e-01   4.3267362e-01   6.9629431e-02   9.7269626e-01  -1.9685664e-01  -3.0929026e-01  -9.6820450e-01   2.8610444e-01  -1.0505554e-01   1.7502601e-01  -2.9607400e-01   8.5711514e-01   9.4644353e-01  -2.9102644e-01   0.0000000e+00   0.0000000e+00   0.0000000e+00   0.0000000e+00   0.0000000e+00   0.0000000e+00   0.0000000e+00   0.0000000e+00   0.0000000e+00   0.0000000e+00  -2.9621846e-01   0.0000000e+00   0.0000000e+00   0.0000000e+00  -2.9621846e-01   0.0000000e+00  -9.1664653e-02  -4.7098419e-01   2.0334286e-01   0.0000000e+00   0.0000000e+00  -7.6846892e-01   5.8025184e-01   1.6037485e-01   1.3142464e-01   2.5719325e-02  -6.9683204e-01  -2.6757200e-01  -6.3916330e-01  -7.9355146e-01  -3.4341577e-01   5.9360544e-01  -3.7040868e-01  -3.7029412e-01   5.7756246e-01  -8.0520537e-01  -1.2107713e-01   9.4919205e-01  -7.4336471e-01   1.8991787e-01   3.1780014e-01   4.3806046e-01  -7.7978740e-01   0.0000000e+00   2.7417578e-01   1.0440040e-01  -2.9559448e-01   2.8976942e-01  -2.7791856e-01  -2.9621846e-01  -4.0141907e-01  -3.4964528e-01  -2.6654612e-01  -3.7405658e-01  -3.7283890e-01   5.2103863e-01   4.0796099e-01  -2.4414935e-01  -4.9630537e-01   1.6392803e-01  -4.2880316e-01  -4.1190960e-01  -6.3422701e-01  -4.3729970e-01
   6.2278674e-01   1.2367123e+00   0.0000000e+00   0.0000000e+00   1.2367123e+00   0.0000000e+00   1.1876438e+00  -3.7370031e-01   3.9628583e-01   3.8489281e-01   5.6768643e-01  -4.3304782e-02   7.1441690e-01   7.5090647e-01   5.1667947e-01  -2.5056154e-01   0.0000000e+00  -8.4667158e-02   8.1982774e-01  -4.3967692e-01  -3.6407334e-01   4.0452217e-01  -6.9047852e-02  -2.2492236e-01   6.8404686e-01  -6.9047852e-02  -4.4656863e-01  -1.4295697e+00   4.0318628e-01   1.5096707e+00   1.0147613e+00   3.5048709e-01   6.0671043e-01   1.2269586e+00   7.6808669e-01   1.2748045e+00   7.9683996e-01   4.3062960e-01  -2.8174861e-01   0.0000000e+00   0.0000000e+00   5.8051041e-01   5.1284611e-01   6.3303768e-01   7.4915549e-01   8.1346927e-01   4.8708981e-01   5.1466462e-01   7.7341948e-01   0.0000000e+00   0.0000000e+00  -5.8091479e-01  -4.1203408e-01   1.3519460e+00   0.0000000e+00  -4.2538623e-02  -4.2247210e-02   4.2222075e-02  -4.2510461e-02  -4.2220034e-02  -4.2222127e-02  -4.2213931e-02  -4.2225717e-02  -4.2221441e-02  -4.2512502e-02   0.0000000e+00   0.0000000e+00   0.0000000e+00   0.0000000e+00   0.0000000e+00   0.0000000e+00   6.2944587e-01   0.0000000e+00   5.7325501e-01   9.0122648e-01   4.9925885e-01   3.7572418e-01   6.8751244e-01   3.2765616e-01   3.1164335e-01  -2.1888302e-01   7.0123274e-01   0.0000000e+00   0.0000000e+00   7.8520137e-01  -2.2501602e-01  -6.6649517e-01  -5.7678907e-01   6.7061230e-01  -4.8527317e-01  -4.6154383e-02   1.1675747e+00   1.3621840e+00  -4.6903011e-01   4.2567491e-01  -9.2882047e-02  -5.4544097e-01  -3.5106317e-01  -4.7231416e-01   4.1744818e-01  -7.3596177e-01   1.2841887e-01  -8.0082695e-03  -7.6089424e-01  -3.0736593e-01   8.0085210e-03   7.6089426e-01   2.0350729e-01   4.5828993e-01  -5.1466825e-01  -1.0117916e-01   3.6209011e-01   8.4992938e-01   4.9462035e-01   3.5714505e-02  -2.6722732e-02   1.4724704e+00   0.0000000e+00   0.0000000e+00   0.0000000e+00   0.0000000e+00   0.0000000e+00   0.0000000e+00   0.0000000e+00   0.0000000e+00   0.0000000e+00   0.0000000e+00   5.2385007e-01   0.0000000e+00   0.0000000e+00   0.0000000e+00   5.2385007e-01   0.0000000e+00   1.4666345e+00   2.1194288e+00   1.8196007e+00   0.0000000e+00   0.0000000e+00   7.8727860e-02   9.2893932e-01  -6.8997000e-01  -2.6852164e-01   1.0526992e+00  -6.9683204e-01   7.8323897e-01   8.1503398e-01   1.3981182e+00  -7.9242099e-01  -9.6470618e-01   7.3620542e-01  -7.3537353e-01   1.3987970e+00  -8.0520537e-01   9.3271470e-01  -3.9208544e-01   6.6405884e-01   1.2245336e+00  -6.1484909e-01   2.0157785e+00  -6.6860125e-02   0.0000000e+00   3.2024321e-01  -7.8251668e-01   8.1893676e-01   1.3935170e+00   7.3543590e-01   5.2385007e-01   7.1301495e-01   8.5137910e-01   9.9084992e-01  -5.2251415e-01  -3.7283890e-01   5.2103863e-01  -1.5365014e-01   7.6115421e-01  -7.7717724e-01  -1.7728213e-01   5.4597827e-01   6.8826200e-01   4.2452023e-01   6.2952458e-01
  -2.6459567e-01  -6.1140063e-02   0.0000000e+00   0.0000000e+00  -6.1140063e-02   0.0000000e+00   2.4923792e-01  -3.7370031e-01   1.2948968e+00  -9.4797674e-01  -3.8970092e-01  -4.3304782e-02   2.2490499e-01   3.2163487e-01   3.0403315e-01   1.9172249e+00   0.0000000e+00  -8.4667158e-02  -2.0941252e-01  -4.3967692e-01   2.4210877e+00  -8.3504933e-01  -6.9047852e-02   4.0284601e-01  -2.0323704e-01  -6.9047852e-02   1.3955270e+00  -1.9020605e-01  -3.4382524e-01  -5.8076540e-01  -7.0536101e-01   1.2205015e+00  -3.7088043e-01  -9.6748485e-01   2.1380751e-01  -3.9095325e-01  -5.2225599e-01  -7.0864513e-01  -2.8174861e-01   0.0000000e+00   0.0000000e+00   3.0034200e-01  -2.5979226e-02  -4.0330202e-01  -2.7937290e-01   1.2075663e-01   8.7848254e-02  -2.2066402e-01   4.6130953e-02   0.0000000e+00   0.0000000e+00   1.1946889e+00   1.1001904e+00   6.5579472e-02   0.0000000e+00  -4.2392167e-02  -4.2136330e-02   4.2226164e-02  -4.2480640e-02  -4.2220034e-02  -4.2199872e-02  -4.2217562e-02  -4.2216355e-02  -4.2221420e-02  -4.2486769e-02   0.0000000e+00   0.0000000e+00   0.0000000e+00   0.0000000e+00   0.0000000e+00   0.0000000e+00  -6.1393135e-01   0.0000000e+00   2.2373609e-01  -2.3774624e-01  -1.4647066e-04   1.0606779e-01  -2.8843661e-01  -7.6232974e-02  -3.1474166e-01   3.5648548e-02  -5.1403499e-02   0.0000000e+00   0.0000000e+00  -3.2417428e-01  -2.7757595e-01   7.1359749e-01  -9.9834717e-01   3.1913218e-01  -7.7552235e-01   1.7205041e-01  -5.3823584e-01  -5.4632161e-01  -6.7592749e-01  -6.6266982e-01  -4.6497034e-02   4.9350815e-01  -3.5106317e-01   2.7996703e+00   1.2724636e+00  -7.3596177e-01  -5.5263674e-01   9.4728450e-01   9.4400737e-01   1.2992291e-01  -9.4728450e-01  -9.4400756e-01  -1.1315900e+00   3.5802960e-01   9.1623261e-01   1.3662556e-01  -8.1714623e-01  -5.2518949e-01  -1.0617371e+00   8.5711514e-01   9.4644353e-01  -1.0764908e-01   0.0000000e+00   0.0000000e+00   0.0000000e+00   0.0000000e+00   0.0000000e+00   0.0000000e+00   0.0000000e+00   0.0000000e+00   0.0000000e+00   0.0000000e+00  -4.3336844e-02   0.0000000e+00   0.0000000e+00   0.0000000e+00  -4.3336844e-02   0.0000000e+00  -9.1664653e-02  -4.7098419e-01  -3.9566916e-02   0.0000000e+00   0.0000000e+00   8.3502652e-01  -1.5213997e-01   1.9570794e+00  -6.0520525e-01  -1.0012605e+00  -4.7079501e-01  -7.3969220e-01   1.9190749e+00   9.8527764e-01  -7.9242099e-01   1.0388109e-01  -8.5748244e-02   3.1969653e-01   8.4132463e-01  -2.6988366e-01  -7.5453628e-01   2.3807474e+00   1.8380068e-01  -1.0625123e+00  -5.4867859e-01  -4.3301655e-01   1.1747470e+00   0.0000000e+00   3.4943720e-01  -4.4889790e-01   3.6730520e-01   2.3918338e-01   3.8766755e-01  -4.3336844e-02   1.1205533e-02  -3.9663018e-02  -1.9992567e-02   9.3498963e-01  -3.7283890e-01  -3.6060118e-01   1.2747003e+00  -1.5012006e-01  -6.2411026e-01   9.8392258e-01   3.2290357e-01  -7.9350297e-02   1.7540323e-01   3.6281851e-01
   1.0307704e+00   8.5318616e-01   0.0000000e+00   0.0000000e+00   8.5318616e-01   0.0000000e+00   7.1844086e-01   1.7987958e+00   3.9628583e-01  -9.4797674e-01   1.0745386e+00   8.5647236e-01   1.0815508e+00   1.1801781e+00   1.0832395e+00  -1.6213769e-01   0.0000000e+00  -8.4667158e-02   1.1138964e+00  -4.3967692e-01   5.6431368e-01   9.7663209e-01  -6.9047852e-02  -8.5269072e-01   1.1276888e+00  -6.9047852e-02  -4.4656863e-01   1.0253682e+00   8.4544955e-01   1.8083044e+00   1.1947676e+00   3.5048709e-01   9.8688465e-01   4.9547742e-01   8.7894252e-01   1.5524308e+00   9.6565909e-01   8.8633949e-01  -2.8174861e-01   0.0000000e+00   0.0000000e+00   1.2510845e+00   1.0759782e+00   1.2052672e+00   1.1832114e+00   1.0146413e+00   7.8133944e-01   1.2116370e+00   1.1794696e+00   0.0000000e+00   0.0000000e+00  -1.3219347e-01  -2.5407951e-01   5.8012610e-01   0.0000000e+00  -4.2400230e-02  -4.2255502e-02   4.2218500e-02  -4.2364959e-02  -4.2220032e-02  -4.2227754e-02  -4.2217694e-02  -4.2221205e-02  -4.2220997e-02  -4.2363428e-02   0.0000000e+00   0.0000000e+00   0.0000000e+00   0.0000000e+00   0.0000000e+00   0.0000000e+00  -1.8573086e+00   0.0000000e+00   1.4415090e+00   1.5281608e+00   1.5475277e+00   1.2663002e+00   1.3897216e+00   1.3491001e+00   1.3088090e+00   9.1163473e-01   1.0398711e+00   0.0000000e+00   0.0000000e+00  -4.8411819e-01  -1.3985972e+00  -9.6053934e-01  -5.4786369e-01   1.6076088e+00   8.1410973e-01  -5.5209514e-01   1.7332109e+00  -5.4632161e-01  -8.7850112e-01  -9.7466759e-01  -3.7851627e-01  -5.4544097e-01  -3.5106317e-01  -4.7231416e-01   1.7429961e+00  -3.1291445e-01   2.1346395e+00   7.4223738e-01  -4.0609938e-01   1.0907865e+00  -7.4223722e-01   4.0609919e-01  -1.5129133e+00   1.4571453e+00   1.5414038e-01   2.0526409e+00  -1.6476971e-01   1.1685820e+00  -1.4174501e+00   8.5711514e-01   9.4644353e-01   4.2553303e-01   0.0000000e+00   0.0000000e+00   0.0000000e+00   0.0000000e+00   0.0000000e+00   0.0000000e+00   0.0000000e+00   0.0000000e+00   0.0000000e+00   0.0000000e+00   1.1241328e+00   0.0000000e+00   0.0000000e+00   0.0000000e+00   1.1241328e+00   0.0000000e+00   4.2776838e-01  -4.7098419e-01   4.1879369e-01   0.0000000e+00   0.0000000e+00   8.2840420e-01   1.8183566e+00  -4.7726006e-02   9.5821063e-01  -1.0012605e+00   1.6440309e-02   1.8267810e-01   2.2692312e+00  -1.4670449e-01   5.2543840e-01   1.6004992e+00   1.0084972e+00   1.1534300e+00   1.4086930e+00  -2.8076414e-01   1.2049210e+00  -1.2291749e-01   2.1706424e-02  -5.2625170e-01   1.3098745e+00   1.8268310e-01   1.1372608e+00   0.0000000e+00   1.0117900e+00  -1.1881330e+00   9.0099611e-01   6.6999058e-01   1.1035386e+00   1.1241328e+00   1.0679704e+00   1.0559423e+00   1.0188368e+00   6.1930478e-01   1.8065782e+00  -3.6060118e-01  -7.1526131e-01   1.0236705e+00  -4.1725797e-01   1.0190558e+00   9.8218362e-01   7.2206311e-01   8.6047498e-01   8.0732862e-01
   3.8319138e-01   4.9375094e-01   0.0000000e+00   0.0000000e+00   4.9375094e-01   0.0000000e+00  -6.8916794e-01   1.7987958e+00   3.9628583e-01   1.7177624e+00   3.4241882e-01  -9.4308193e-01   3.4728297e-01   4.6472541e-01   4.5148695e-01   1.0179774e-01   0.0000000e+00  -8.4667158e-02   3.7872477e-01   1.2614179e+00  -3.6407334e-01   3.0917051e-01  -6.9047852e-02  -2.2492236e-01   2.4040491e-01  -6.9047852e-02  -4.4656863e-01  -6.0589844e-01   3.0717189e-01   9.1240321e-01   7.7619215e-01   3.5048709e-01   3.3515741e-01  -2.3600372e-01   3.2466335e-01   7.1955192e-01   5.7309763e-01   2.5973839e-01  -2.8174861e-01   0.0000000e+00   0.0000000e+00   2.9180090e-01   3.2265112e-01   2.7311395e-01   3.2388103e-01   3.9668444e-01   3.4707758e-01   1.5185692e-01   2.9722562e-01   0.0000000e+00   0.0000000e+00  -2.2978051e-01  -1.1893251e-01   8.3739941e-01   0.0000000e+00  -4.2530056e-02  -4.2254056e-02   4.2234854e-02  -4.2490680e-02  -4.2220034e-02  -4.2285099e-02  -4.2218866e-02  -4.2226696e-02  -4.2219897e-02  -4.2505499e-02   0.0000000e+00   0.0000000e+00   0.0000000e+00   0.0000000e+00   0.0000000e+00   0.0000000e+00   6.2944587e-01   0.0000000e+00   3.6344231e-01   7.6004605e-01   7.9449173e-01   4.4504232e-01   8.3769314e-01   8.1385889e-01   7.2053829e-01   2.3585272e-01   4.5062550e-01   0.0000000e+00   0.0000000e+00   1.1056620e+00  -5.8565268e-01  -9.2636947e-01  -3.8128984e-02   5.9075356e-04  -5.7549871e-01  -8.4118894e-01  -2.4696603e-02   1.3621840e+00  -5.5418052e-01   2.5261888e+00   2.3913725e-01   9.8095360e-01  -3.5106317e-01  -4.7231416e-01  -8.7170222e-01  -7.3596177e-01   2.1346395e+00  -1.3676230e+00   8.1462371e-02  -1.9500573e-01   1.3676230e+00  -8.1462365e-02   1.6384167e+00  -2.5083692e-01   4.3473582e-01   2.8987552e-02   1.7516357e+00   3.4633400e-01   2.0846841e+00  -7.3805636e-02  -1.4836862e-01   5.3070576e-01   0.0000000e+00   0.0000000e+00   0.0000000e+00   0.0000000e+00   0.0000000e+00   0.0000000e+00   0.0000000e+00   0.0000000e+00   0.0000000e+00   0.0000000e+00   5.1549739e-01   0.0000000e+00   0.0000000e+00   0.0000000e+00   5.1549739e-01   0.0000000e+00   9.4720142e-01  -4.7098419e-01   8.7674290e-01   0.0000000e+00   0.0000000e+00  -1.5813023e+00   4.0705086e-01  -7.4355971e-01   2.7232069e-01   2.4958601e+00  -4.3563371e-01  -7.8196883e-01   5.1495315e-01   8.5020093e-01  -6.9766340e-01  -5.3858820e-01   2.9334996e-01   1.3307886e+00  -1.0301790e+00  -8.0520537e-01  -1.9491983e-01  -5.9738301e-01   1.8380068e-01   2.7408221e+00  -5.6049104e-01   6.7388208e-01   5.3492991e-01   0.0000000e+00  -1.7926667e-01  -5.6196705e-01   4.6376370e-01   8.6664765e-01   4.6082981e-01   5.1549739e-01   4.2522590e-01   5.0374718e-01   4.8957095e-01   3.2605805e-01   1.8065782e+00  -3.6060118e-01  -7.1526131e-01   7.0196724e-01  -4.1725797e-01  -2.8912953e-01   3.9573252e-01   1.4635389e-01  -1.1434515e-02   1.8501446e-01
  -1.0158666e+00  -1.5824671e+00   0.0000000e+00   0.0000000e+00  -1.5824671e+00   0.0000000e+00  -6.8916794e-01  -3.7370031e-01  -1.7603805e+00   3.8489281e-01  -8.9655305e-01  -9.4308193e-01  -1.3660087e+00  -9.6617993e-01  -9.8809413e-01  -3.0927268e-01   0.0000000e+00  -8.4667158e-02  -1.2386528e+00  -4.3967692e-01  -3.6407334e-01  -4.5364271e-01  -6.9047852e-02  -8.5269072e-01  -6.4687900e-01  -6.9047852e-02   1.3955270e+00   1.2848787e-01  -4.5852231e-01  -1.4766666e+00  -1.6462014e+00  -1.7375475e+00  -8.5967586e-01  -9.6748485e-01  -1.2273183e+00  -1.5014584e+00  -1.6987470e+00  -2.5293524e-01  -2.8174861e-01   0.0000000e+00   0.0000000e+00  -1.4372829e+00  -1.0911697e+00  -1.0287067e+00  -1.2099028e+00  -1.3568488e+00  -7.3233214e-01  -9.4386395e-01  -1.2700057e+00   0.0000000e+00   0.0000000e+00   1.0269166e+00   1.2398184e-01  -1.4780604e+00   0.0000000e+00  -4.1908614e-02  -4.2065677e-02   4.2232279e-02  -4.2082181e-02  -4.2220028e-02  -4.2213356e-02  -4.2212754e-02  -4.2208359e-02  -4.2219758e-02  -4.2094432e-02   0.0000000e+00   0.0000000e+00   0.0000000e+00   0.0000000e+00   0.0000000e+00   0.0000000e+00   6.2944587e-01   0.0000000e+00  -1.5527867e+00  -1.6898028e+00  -1.5755910e+00  -9.8100352e-01  -1.2464093e+00  -1.2097519e+00  -9.0468771e-01  -7.6703151e-01  -1.2580873e+00   0.0000000e+00   0.0000000e+00  -2.2863235e-01   9.1592139e-01  -2.4249794e-01   1.7196543e+00  -1.0018578e+00   4.5988050e-01  -8.4118894e-01  -4.1335179e-01  -5.4632161e-01   1.0868687e+00  -2.7449634e-01  -7.5692062e-01  -5.4544097e-01   1.8082565e+00  -4.7231416e-01  -8.7170222e-01  -7.3596177e-01  -3.2561820e-01  -8.6875765e-01  -9.3683394e-01  -1.1205576e+00   8.6875790e-01   9.3683396e-01   1.6719139e+00  -1.4493683e+00  -1.2250085e+00  -1.1987246e+00  -4.1034895e-01  -8.6682845e-01   2.1990645e-01   8.5711514e-01   9.4644353e-01  -1.0832624e+00   0.0000000e+00   0.0000000e+00   0.0000000e+00   0.0000000e+00   0.0000000e+00   0.0000000e+00   0.0000000e+00   0.0000000e+00   0.0000000e+00   0.0000000e+00  -1.3543934e+00   0.0000000e+00   0.0000000e+00   0.0000000e+00  -1.3543934e+00   0.0000000e+00  -1.6499638e+00   2.1194288e+00  -1.8138776e+00   0.0000000e+00   0.0000000e+00  -1.0379282e+00  -1.0450148e+00  -8.0424925e-01  -3.1935599e-01   8.9149103e-01  -5.9637114e-01  -7.8196883e-01  -6.3916330e-01  -1.6154276e+00   1.0558948e-01  -1.0437929e-01  -1.2583088e+00  -6.4669418e-01  -1.0301790e+00  -5.5159297e-01  -8.3294751e-01  -5.9738301e-01  -1.4637521e+00   9.7373338e-01  -1.7935667e-01  -1.5656861e+00  -1.3180607e+00   0.0000000e+00  -1.3730018e+00   2.1369588e+00  -1.3483535e+00  -1.9120634e+00  -1.6235539e+00  -1.3543934e+00  -1.3204496e+00  -1.5406297e+00  -1.5717249e+00  -1.0741712e+00  -3.7283890e-01  -3.6060118e-01  -7.1526131e-01  -8.5777619e-01  -1.0782527e+00  -1.3707862e+00  -1.2238228e+00  -8.6495351e-01  -1.1947403e+00  -1.1040649e+00
  -5.2805395e-01  -2.0275432e-01   0.0000000e+00   0.0000000e+00  -2.0275432e-01   0.0000000e+00  -1.1583709e+00   1.7987958e+00  -6.8204731e-01  -9.4797674e-01  -5.5865163e-01  -9.4308193e-01  -6.3174087e-01  -3.9381780e-01  -4.0228425e-01   4.4643497e-01   0.0000000e+00  -8.4667158e-02  -6.5051549e-01   2.9625127e+00  -3.6407334e-01  -4.5364271e-01  -6.9047852e-02  -8.5269072e-01  -2.0323704e-01  -6.9047852e-02  -4.4656863e-01   9.9513805e-01  -5.1752855e-01   1.2110369e+00   2.5133034e+00  -6.9353021e-01  -6.4243345e-01  -2.3600372e-01  -7.8389501e-01   9.9717822e-01   2.2022495e+00  -4.2382644e-01  -2.8174861e-01   0.0000000e+00   0.0000000e+00  -5.5370699e-01  -4.3748447e-01  -6.1267901e-01  -6.6115094e-01  -6.1825561e-01  -4.2792129e-01  -4.9391444e-01  -5.7347177e-01   0.0000000e+00   0.0000000e+00   2.0321409e-01   4.7504828e-01   6.5579472e-02   0.0000000e+00  -4.2556049e-02  -4.2260556e-02   4.2224191e-02  -4.2509602e-02  -4.2220034e-02  -4.2230201e-02  -4.2221170e-02  -4.2224353e-02  -4.2220506e-02  -4.2513758e-02   0.0000000e+00   0.0000000e+00   0.0000000e+00   0.0000000e+00   0.0000000e+00   0.0000000e+00  -1.8573086e+00   0.0000000e+00  -3.0239041e-01   3.5124727e-01   8.1014236e-01   8.4244044e-02   7.6730688e-01   1.1513914e+00   1.2603583e+00   1.4757925e-01  -4.5655580e-01   0.0000000e+00   0.0000000e+00  -1.3438454e+00  -4.3108636e-01  -3.8725870e-01   1.1528389e-01  -1.9983682e-01   6.6254021e-01   3.2018633e-01  -7.6224128e-01  -5.4632161e-01  -8.7850112e-01  -9.7466759e-01  -4.6497034e-02  -5.4544097e-01   6.1140061e+00  -4.7231416e-01  -8.7170222e-01  -7.3596177e-01   1.9076210e+00   1.3724681e+00   8.7857814e-01  -1.1662427e-02  -1.3724682e+00  -8.7857833e-01  -1.5129133e+00   3.4326643e-01   6.9984910e-01  -8.4298718e-02  -1.2229832e+00  -6.1143988e-01  -1.4174501e+00   8.5711514e-01   9.4644353e-01  -1.1414477e-01   0.0000000e+00   0.0000000e+00   0.0000000e+00   0.0000000e+00   0.0000000e+00   0.0000000e+00   0.0000000e+00   0.0000000e+00   0.0000000e+00   0.0000000e+00  -2.2238685e-01   0.0000000e+00   0.0000000e+00   0.0000000e+00  -2.2238685e-01   0.0000000e+00  -9.1664653e-02   2.1194288e+00   4.2268334e-01   0.0000000e+00   0.0000000e+00  -7.1487148e-02   3.0801251e-01  -7.4355971e-01  -6.9714041e-02   9.6176543e-01  -6.9683204e-01  -2.6757200e-01  -6.3916330e-01  -5.1959275e-01   1.0558948e-01   1.5072336e-01  -4.8052167e-01   8.4121351e-01  -1.0301790e+00  -6.2556326e-01  -9.4953601e-01  -3.9208544e-01  -2.4643076e-01   1.0904240e+00   4.7604502e-03   3.5488000e-01  -8.0018888e-01   0.0000000e+00  -5.7753555e-01   2.7368087e-01  -6.9857372e-01   3.1844242e-01  -5.8189862e-01  -2.2238685e-01  -4.9090838e-01  -4.2368962e-01  -3.3425044e-01   1.9685289e-01   1.8065782e+00  -3.6060118e-01  -7.1526131e-01  -4.9236681e-02  -4.1725797e-01  -3.8893862e-01  -3.4489394e-01  -5.1985508e-01  -9.4562325e-01  -9.2626083e-01
  -4.8937184e-01  -4.8741794e-01   0.0000000e+00   0.0000000e+00  -4.8741794e-01   0.0000000e+00  -6.8916794e-01  -3.7370031e-01   3.9628583e-01   1.7177624e+00  -6.1496854e-01  -9.4308193e-01  -3.8698491e-01  -3.9381780e-01  -4.6554460e-01   4.4680496e-01   0.0000000e+00  -8.4667158e-02  -3.5644684e-01   1.2614179e+00  -3.6407334e-01  -7.3969767e-01  -6.9047852e-02   4.0284601e-01  -6.4687900e-01  -6.9047852e-02  -4.4656863e-01   1.0898566e-01  -8.6987354e-01  -1.1780328e+00  -1.2644111e+00   3.5048709e-01  -5.8812284e-01   4.9547742e-01  -3.4047167e-01  -9.4620583e-01  -9.8262207e-01  -7.6560886e-01  -2.8174861e-01   0.0000000e+00   0.0000000e+00  -4.2928622e-01  -4.3254841e-01  -4.8603439e-01  -3.8438173e-01  -3.5762104e-01  -5.4364501e-01  -5.0426713e-01  -2.6635113e-01   0.0000000e+00   0.0000000e+00  -2.9170486e-03   1.7616226e-02  -7.0624047e-01   0.0000000e+00  -4.2539646e-02  -4.2260039e-02   4.2219591e-02  -4.2499077e-02  -4.2220034e-02  -4.2223299e-02  -4.2217396e-02  -4.2222358e-02  -4.2220914e-02  -4.2498634e-02   0.0000000e+00   0.0000000e+00   0.0000000e+00   0.0000000e+00   0.0000000e+00   0.0000000e+00   6.2944587e-01   0.0000000e+00  -4.7043628e-01  -4.5000738e-01  -5.8966434e-01  -5.8593452e-01  -5.6902975e-01  -6.4852463e-01  -6.4122390e-01   5.0508657e-01  -3.2923081e-01   0.0000000e+00   0.0000000e+00   2.0636049e-01   4.2639366e-01   3.1633953e-02   1.6087038e+00   4.0363721e-01  -1.0044275e+00  -7.7041119e-01  -5.3823584e-01   3.3325514e-02  -8.7850112e-01   1.2807503e+00  -6.3757182e-01   1.2741680e+00  -3.5106317e-01  -4.7231416e-01  -8.7170222e-01  -7.3596177e-01   9.8564759e-01  -5.7348839e-01  -3.7638545e-01  -4.2820101e-01   5.7348865e-01   3.7638546e-01   9.0641333e-01  -6.3976798e-01  -5.2381723e-01  -5.4437978e-01   1.6441976e-01  -2.3349269e-01   5.2078309e-01  -6.9441949e-01  -8.0525583e-01  -6.5548543e-01   0.0000000e+00   0.0000000e+00   0.0000000e+00   0.0000000e+00   0.0000000e+00   0.0000000e+00   0.0000000e+00   0.0000000e+00   0.0000000e+00   0.0000000e+00  -4.5567363e-01   0.0000000e+00   0.0000000e+00   0.0000000e+00  -4.5567363e-01   0.0000000e+00  -6.1109769e-01  -4.7098419e-01  -7.1674661e-01   0.0000000e+00   0.0000000e+00  -5.8615912e-01  -4.1039158e-02  -4.2571879e-01  -8.1169509e-01   1.7989681e-01  -4.3563371e-01   1.1488532e-01   5.1495315e-01   5.7624214e-01  -7.9242099e-01  -4.9324180e-01  -2.7814089e-01  -4.5629937e-01  -1.0301790e+00   1.7734056e+00  -4.7658608e-01  -3.9208544e-01  -5.6328538e-02  -4.0228312e-01  -8.5501817e-02  -9.5186371e-01   5.4339246e-01   0.0000000e+00  -2.7274070e-01   2.4457353e-01  -1.7340657e-01  -7.6206838e-01  -1.9878668e-01  -4.5567363e-01  -3.4821755e-01  -3.4713530e-01  -3.8932931e-01  -3.2787836e-01  -3.7283890e-01   1.4026784e+00   4.0796099e-01  -3.3682193e-01  -2.7427732e-01  -3.4122830e-01  -3.6573885e-01  -5.2966831e-01  -7.3713764e-02  -3.4839768e-01
   7.2777943e-02   1.9357074e-01   0.0000000e+00   0.0000000e+00   1.9357074e-01   0.0000000e+00  -6.8916794e-01  -3.7370031e-01   3.6841447e-02   3.8489281e-01   1.1715120e-01  -4.3304782e-02  -2.6460693e-01   1.7854434e-01  -1.4843871e-01  -7.3209921e-01   0.0000000e+00  -8.4667158e-02  -6.2378198e-02   1.2614179e+00  -3.6407334e-01   4.0452217e-01  -6.9047852e-02   4.0284601e-01  -1.0905209e+00  -6.9047852e-02  -4.4656863e-01  -1.0803053e-01   1.4991311e-01   9.1240321e-01   1.4081209e+00   1.7648421e-01   6.3604396e-02  -9.6748485e-01  -3.4047167e-01   7.1955192e-01   1.1657528e+00   8.8847182e-02  -2.8174861e-01   0.0000000e+00   0.0000000e+00  -2.3727075e-01   2.1674884e-02   1.1141975e-01   6.2904670e-02  -2.4270409e-01  -1.6347523e-02   9.1368217e-02  -1.2747516e-02   0.0000000e+00   0.0000000e+00  -7.4953162e-01  -6.1544326e-01   3.2285279e-01   0.0000000e+00  -4.2571487e-02  -4.2259449e-02   4.2220203e-02  -4.2511239e-02  -4.2220034e-02  -4.2219599e-02  -4.2217582e-02  -4.2243027e-02  -4.2220328e-02  -4.2511407e-02   0.0000000e+00   0.0000000e+00   0.0000000e+00   0.0000000e+00   0.0000000e+00   0.0000000e+00   6.2944587e-01   0.0000000e+00  -1.1801840e-01   2.0719431e-01   2.7545948e-01   2.5380938e-02   3.3670898e-01   3.5701085e-01   4.2312790e-01   6.0954360e-01   1.5777527e-02   0.0000000e+00   0.0000000e+00  -1.4765252e-01   8.2478908e-01  -5.0448546e-01   3.6153589e-01   1.6938796e-01   2.8667538e+00  -8.4118894e-01  -7.6224128e-01  -5.4632161e-01   2.0695537e+00  -9.7466759e-01  -7.5692062e-01   9.8095360e-01  -3.5106317e-01  -6.0474537e-02  -4.9113665e-01  -7.3596177e-01  -5.5263674e-01   4.7154103e-01  -9.6434263e-01  -1.0805384e+00  -4.7154086e-01   9.6434277e-01   1.6190837e-01   2.8904649e-01  -8.5752447e-01  -1.0548941e+00  -3.3912403e-01   5.5413834e-01   2.1990645e-01  -2.1702437e-01  -3.0477025e-01   1.6035403e-02   0.0000000e+00   0.0000000e+00   0.0000000e+00   0.0000000e+00   0.0000000e+00   0.0000000e+00   0.0000000e+00   0.0000000e+00   0.0000000e+00   0.0000000e+00   9.6909481e-02   0.0000000e+00   0.0000000e+00   0.0000000e+00   9.6909481e-02   0.0000000e+00   4.2776838e-01  -4.7098419e-01   5.8836879e-01   0.0000000e+00   0.0000000e+00   6.1533724e-01  -1.0450148e+00   6.3820889e-01  -6.8787821e-01   4.4190006e-01  -9.5803037e-01  -7.8196883e-01   5.1495315e-01  -1.7904687e-01   1.0558948e-01   1.1513202e+00   1.0061401e-01  -9.5891077e-01  -5.3406058e-01  -8.0520537e-01  -6.4558584e-01   1.3004791e+00  -2.6894302e-01   4.9005782e-01   8.8305167e-01   6.2959408e-01  -6.0977506e-01   0.0000000e+00  -9.5277059e-01  -4.5327157e-02  -1.7340657e-01   4.8766626e-01  -1.4474610e-01   9.6909481e-02  -5.0735653e-02   3.0616360e-02   8.1127447e-02  -9.1012967e-01  -3.7283890e-01  -3.6060118e-01  -1.5365014e-01   5.8158360e-01  -1.0782527e+00  -1.0175377e+00  -1.9386215e-01  -3.2031950e-01  -4.4738926e-01  -4.3729970e-01
  -1.2044216e+00  -1.2860514e+00   0.0000000e+00   0.0000000e+00  -1.2860514e+00   0.0000000e+00  -2.1996501e-01   2.8850438e+00  -6.8204731e-01   3.8489281e-01  -1.3470883e+00  -4.3304782e-02  -8.7649683e-01  -1.5385421e+00  -6.4546090e-01   3.6382084e+00   0.0000000e+00  -8.4667158e-02  -1.6797558e+00   1.2614179e+00  -3.6407334e-01  -1.5978626e+00  -6.9047852e-02   4.0284601e-01   6.8404686e-01  -6.9047852e-02   3.2376226e+00   9.0464176e-01  -7.5676775e-01  -1.1780328e+00  -1.1583582e+00  -6.9353021e-01  -1.3484713e+00  -2.3600372e-01  -8.9475084e-01  -1.2238321e+00  -1.2412228e+00  -1.1643550e+00  -2.8174861e-01   0.0000000e+00   0.0000000e+00  -7.6490861e-01  -8.0192025e-01  -1.7360024e+00  -1.7279366e+00  -9.9015608e-01  -3.9472917e-01  -1.6293215e+00  -1.6385744e+00   0.0000000e+00   0.0000000e+00   3.6681329e+00   3.2057935e+00  -1.2207871e+00   0.0000000e+00  -4.2366653e-02  -4.2108805e-02   4.2216264e-02  -4.2471648e-02  -4.2220034e-02  -4.2218907e-02  -4.2230794e-02  -4.2213686e-02  -4.2221860e-02  -4.2467878e-02   0.0000000e+00   0.0000000e+00   0.0000000e+00   0.0000000e+00   0.0000000e+00   0.0000000e+00  -6.1393135e-01   0.0000000e+00  -8.2080244e-01  -1.2476042e+00  -9.8889905e-01  -1.9092912e-01  -7.6180278e-01  -5.4895844e-01  -2.7174995e-01  -1.3658196e+00  -1.0529969e+00   0.0000000e+00   0.0000000e+00  -5.0961554e-01  -6.8886010e-02   1.8719422e-01  -1.5420023e-02  -7.1901867e-01  -1.0054135e+00  -8.4118894e-01  -2.7322954e-01   8.2143402e-01  -8.7850112e-01  -6.8599675e-01  -5.8732039e-01   2.0199028e+00   3.1475068e+00  -4.7231416e-01   1.2724636e+00  -7.3596177e-01  -3.7390795e-02  -1.5558861e-01   1.9693204e+00   1.1028032e+00   1.5558837e-01  -1.9693204e+00  -5.2599141e-01  -8.7883671e-01   8.4510275e-01   3.9374254e-01  -4.4452896e-01  -1.4418162e+00  -7.6739311e-01  -1.1377153e+00  -1.2431808e+00  -8.0376770e-01   0.0000000e+00   0.0000000e+00   0.0000000e+00   0.0000000e+00   0.0000000e+00   0.0000000e+00   0.0000000e+00   0.0000000e+00   0.0000000e+00   0.0000000e+00  -9.0176933e-01   0.0000000e+00   0.0000000e+00   0.0000000e+00  -9.0176933e-01   0.0000000e+00  -1.1305307e+00  -4.7098419e-01  -1.1355626e+00   0.0000000e+00   0.0000000e+00  -1.7191423e+00   3.7994780e-01   3.1896055e+00   1.2322036e-01  -1.0012605e+00  -9.5803037e-01  -6.9741558e-01   5.1495315e-01  -8.1277775e-01  -7.9242099e-01  -4.9324180e-01  -1.0629495e+00   2.1634173e+00  -1.0301790e+00   3.1637937e-01  -9.2725212e-01   1.9382171e+00  -1.4971034e+00  -1.0625123e+00  -1.2636550e-01  -1.0621945e+00  -5.8884684e-01   0.0000000e+00   1.1607056e+00   8.3407728e-01  -8.4719220e-01  -1.2918732e+00  -8.2462127e-01  -9.0176933e-01  -1.0519855e+00  -1.2017827e+00  -1.2300661e+00   2.5177364e+00   2.8473685e+00   5.2103863e-01   1.8363114e+00  -1.7425337e+00   9.4410933e-01   2.4331001e+00  -4.0881255e-01  -7.3029425e-01  -5.7194776e-01  -7.0400577e-01
  -4.1427715e-01  -4.1877660e-01   0.0000000e+00   0.0000000e+00  -4.1877660e-01   0.0000000e+00  -6.8916794e-01  -3.7370031e-01   3.9628583e-01   3.8489281e-01  -4.4601783e-01  -9.4308193e-01  -6.3174087e-01  -1.0763673e-01  -6.6230031e-01  -6.8386295e-01   0.0000000e+00  -8.4667158e-02  -3.5644684e-01   1.2614179e+00  -3.6407334e-01  -2.6293941e-01  -6.9047852e-02  -2.2492236e-01  -1.0905209e+00  -6.9047852e-02  -4.4656863e-01   3.2701355e-01  -4.7891618e-01   1.6502042e-02   5.4909275e-01   3.5048709e-01  -4.7950164e-01  -9.6748485e-01  -6.7303917e-01  -1.1332695e-01   3.6011219e-01  -5.3775392e-01  -2.8174861e-01   0.0000000e+00   0.0000000e+00  -6.2554139e-01  -4.5736844e-01  -3.1074454e-01  -2.6836671e-01  -6.1915983e-01  -5.5789486e-01  -4.6737716e-01  -3.4804093e-01   0.0000000e+00   0.0000000e+00  -7.4468509e-01  -6.2205115e-01  -7.0624047e-01   0.0000000e+00  -4.2575519e-02  -4.2264581e-02   4.2220969e-02  -4.2508779e-02  -4.2220034e-02  -4.2218171e-02  -4.2218778e-02  -4.2242912e-02  -4.2220608e-02  -4.2509714e-02   0.0000000e+00   0.0000000e+00   0.0000000e+00   0.0000000e+00   0.0000000e+00   0.0000000e+00   6.2944587e-01   0.0000000e+00  -5.4045699e-01  -2.6444464e-01  -4.4272471e-02  -4.5898287e-01  -2.1596820e-01  -3.2089313e-02  -1.5983939e-01   1.9956249e-01  -3.8969958e-01   0.0000000e+00   0.0000000e+00  -3.5474011e-01   1.0578393e+00   2.6968654e-01   1.3327648e+00  -2.9911034e-01   4.6448868e-01  -8.4118894e-01  -7.6224128e-01  -5.4632161e-01   1.0418377e-01   1.3638552e+00  -4.6497034e-02   9.8095360e-01  -3.5106317e-01  -4.7231416e-01  -4.9113665e-01  -7.3596177e-01  -5.5263674e-01  -5.8086007e-01  -1.8630119e-01  -1.0405683e+00   5.8086008e-01   1.8630120e-01   1.3023539e+00  -5.3907917e-01  -3.0396033e-01  -1.0548941e+00   2.7032000e-01  -2.0806044e-01   9.5122063e-01  -6.9441949e-01  -8.0525583e-01  -6.2775214e-01   0.0000000e+00   0.0000000e+00   0.0000000e+00   0.0000000e+00   0.0000000e+00   0.0000000e+00   0.0000000e+00   0.0000000e+00   0.0000000e+00   0.0000000e+00  -3.2974109e-01   0.0000000e+00   0.0000000e+00   0.0000000e+00  -3.2974109e-01   0.0000000e+00  -6.1109769e-01  -4.7098419e-01  -4.8224340e-01   0.0000000e+00   0.0000000e+00   1.1077183e-01  -1.0450148e+00  -1.0841555e-01  -8.1169509e-01  -5.2020697e-01  -4.7079501e-01   1.0117395e+00   1.9691504e+00   5.6958322e-01  -3.4341577e-01  -5.3858820e-01  -4.2265558e-01  -9.5891077e-01  -5.3406058e-01  -8.0520537e-01  -1.9491983e-01  -5.9738301e-01   1.9463965e-01  -5.4498889e-01   3.8948745e-01  -7.7905247e-01   4.7445783e-01   0.0000000e+00  -1.2749746e+00   4.3989931e-01  -5.5758065e-01  -5.0136119e-01  -5.1814508e-01  -3.2974109e-01  -4.2703183e-01  -3.7349007e-01  -3.9308730e-01  -9.1012967e-01  -3.7283890e-01  -3.6060118e-01  -7.1526131e-01   1.8825933e-01  -1.0782527e+00  -1.2440665e+00  -5.7902302e-01  -5.8963802e-01  -8.2106475e-01  -7.4845678e-01
  -1.6989879e-01  -3.0613975e-01   0.0000000e+00   0.0000000e+00  -3.0613975e-01   0.0000000e+00  -1.1583709e+00  -3.7370031e-01   3.9628583e-01   3.8489281e-01  -3.3338402e-01  -9.4308193e-01  -3.8698491e-01   1.7854434e-01  -3.5001546e-01  -1.1297999e-01   0.0000000e+00  -8.4667158e-02  -2.0941252e-01   1.2614179e+00  -3.6407334e-01  -2.6293941e-01  -6.9047852e-02  -2.2492236e-01  -1.0905209e+00  -6.9047852e-02   1.3955270e+00  -1.7449130e-01  -2.5650785e-01  -2.8213168e-01  -1.1904018e-01   3.5048709e-01  -3.1656983e-01  -9.6748485e-01  -3.4047167e-01  -3.9095325e-01  -2.6649708e-01  -3.6686271e-01  -2.8174861e-01   0.0000000e+00   0.0000000e+00  -4.2928622e-01  -1.0105361e-01  -1.8730740e-01  -1.4711301e-01  -3.6735477e-01  -7.6332648e-02  -4.7933156e-01  -3.4804093e-01   0.0000000e+00   0.0000000e+00  -1.9037760e-01  -1.6353964e-01  -7.0624047e-01   0.0000000e+00  -4.2553960e-02  -4.2260570e-02   4.2220962e-02  -4.2509066e-02  -4.2220034e-02  -4.2217658e-02  -4.2221247e-02  -4.2222708e-02  -4.2220506e-02  -4.2509994e-02   0.0000000e+00   0.0000000e+00   0.0000000e+00   0.0000000e+00   0.0000000e+00   0.0000000e+00   6.2944587e-01   0.0000000e+00  -4.7043628e-01  -4.5000738e-01  -5.1829044e-01  -2.3023136e-01  -2.2645473e-01  -3.2913499e-01  -1.5495495e-01   7.7481102e-01  -7.3249779e-02   0.0000000e+00   0.0000000e+00  -3.0286263e-01   9.9945801e-01   1.9263001e-01   8.2590361e-01   4.9194911e-01   1.5881271e-01  -8.4118894e-01  -7.6224128e-01  -5.4632161e-01   1.0418377e-01   1.3638552e+00  -7.5692062e-01   2.0005788e+00  -3.5106317e-01  -4.7231416e-01  -8.7170222e-01  -7.3596177e-01  -5.5263674e-01  -2.1450442e-01  -7.3052198e-01  -1.3273351e+00   2.1450468e-01   7.3052199e-01   1.0781299e+00  -1.9633704e-01  -6.9238796e-01  -1.3120109e+00   1.4299556e-01   2.4744060e-01   9.5122063e-01  -6.9441949e-01  -8.0525583e-01  -5.1601933e-01   0.0000000e+00   0.0000000e+00   0.0000000e+00   0.0000000e+00   0.0000000e+00   0.0000000e+00   0.0000000e+00   0.0000000e+00   0.0000000e+00   0.0000000e+00  -1.0176799e-01   0.0000000e+00   0.0000000e+00   0.0000000e+00  -1.0176799e-01   0.0000000e+00  -6.1109769e-01  -4.7098419e-01  -4.6018273e-01   0.0000000e+00   0.0000000e+00   6.5796070e-01  -9.4597661e-01  -8.0424925e-01  -8.1169509e-01  -3.9153404e-02  -9.5803037e-01   1.0962928e+00   5.1495315e-01   3.0228334e-01  -3.4341577e-01   8.2091306e-02  -5.0462246e-02  -9.5891077e-01  -1.0301790e+00  -4.4723474e-01  -9.2725212e-01  -1.8678787e-01  -3.9652918e-02  -2.7465479e-02   8.5469254e-01  -6.4202809e-01   5.4236776e-01   0.0000000e+00  -1.5334342e+00   2.4457353e-01  -1.7340657e-01  -4.0638003e-01  -2.2633581e-01  -1.0176799e-01  -1.5719628e-01  -1.4131712e-01  -2.0271411e-01  -1.2033764e+00  -3.7283890e-01  -3.6060118e-01  -7.1526131e-01   4.8289446e-01  -1.0782527e+00  -1.4705953e+00  -2.0247349e-01  -4.9259612e-01  -3.2283076e-01  -3.4839768e-01
  -9.6954779e-01  -6.7453989e-01   0.0000000e+00   0.0000000e+00  -6.7453989e-01   0.0000000e+00  -1.1583709e+00   3.9712918e+00  -6.8204731e-01  -9.4797674e-01  -1.0091869e+00  -4.3304782e-02  -8.7649683e-01  -1.1092705e+00  -4.9937921e-01   2.0574810e+00   0.0000000e+00  -8.4667158e-02  -1.2386528e+00   1.2614179e+00  -3.6407334e-01  -1.0257526e+00  -6.9047852e-02  -2.2492236e-01   2.4040491e-01  -6.9047852e-02   1.3955270e+00   1.3427724e+00  -6.2807029e-01  -2.8213168e-01   4.1995782e-01  -6.9353021e-01  -1.0769183e+00  -2.3600372e-01  -1.0056067e+00   1.6429934e-01   1.2078779e+00  -8.7953633e-01  -2.8174861e-01   0.0000000e+00   0.0000000e+00  -7.5743522e-01  -7.4553627e-01  -1.1792533e+00  -1.1936579e+00  -9.2936327e-01  -6.2677819e-01  -1.0865535e+00  -1.1176806e+00   0.0000000e+00   0.0000000e+00   1.1970810e+00   1.3349332e+00  -1.9169384e-01   0.0000000e+00  -4.2475341e-02  -4.2194759e-02   4.2222070e-02  -4.2491774e-02  -4.2220034e-02  -4.2218826e-02  -4.2224649e-02  -4.2222880e-02  -4.2221416e-02  -4.2493811e-02   0.0000000e+00   0.0000000e+00   0.0000000e+00   0.0000000e+00   0.0000000e+00   0.0000000e+00  -1.8573086e+00   0.0000000e+00  -5.8787697e-01  -5.2068936e-01   4.9807375e-02  -2.1025990e-01  -1.6615476e-01   3.6412302e-01   3.0342166e-01  -5.3850142e-01  -8.5698700e-01   0.0000000e+00   0.0000000e+00  -1.2152993e+00  -5.7574843e-01   2.1044101e+00   2.3784420e-01  -1.0018578e+00  -7.3344419e-01   1.7205041e-01  -7.6224128e-01  -5.4632161e-01  -8.7850112e-01  -8.3033217e-01   9.8539088e-01   1.3976250e+00  -3.5106317e-01   1.8480545e+00  -8.7170222e-01  -7.3596177e-01   1.1927380e+00   1.3637736e+00   2.6717295e+00  -2.3410693e-01  -1.3637733e+00  -2.6717294e+00  -1.3624213e+00  -1.0514229e-01   1.7178931e+00  -4.4103802e-01  -1.3058800e+00  -1.5868657e+00  -1.3049403e+00  -4.1232198e-01  -5.1330621e-01  -5.7316118e-01   0.0000000e+00   0.0000000e+00   0.0000000e+00   0.0000000e+00   0.0000000e+00   0.0000000e+00   0.0000000e+00   0.0000000e+00   0.0000000e+00   0.0000000e+00  -6.2328541e-01   0.0000000e+00   0.0000000e+00   0.0000000e+00  -6.2328541e-01   0.0000000e+00  -9.1664653e-02  -4.7098419e-01  -3.9252830e-01   0.0000000e+00   0.0000000e+00   1.7206233e-01  -5.7312686e-01   1.3929009e+00  -6.0520525e-01  -5.2020697e-01  -9.5803037e-01  -7.3969220e-01   5.1495315e-01  -2.6486027e-01  -3.4341577e-01   4.0211428e-01  -8.8061640e-01   9.9699249e-01  -1.0301790e+00   1.2627989e+00  -9.2725212e-01  -5.9738301e-01  -7.6004044e-01  -4.0943182e-01   1.6572883e-02  -8.4269736e-02  -1.4119271e+00   0.0000000e+00  -4.5349789e-02   6.3913283e-01  -1.0043080e+00  -2.5887295e-01  -8.8439531e-01  -6.2328541e-01  -8.8344288e-01  -8.9682044e-01  -8.1278537e-01   1.5656532e+00   3.9370771e+00  -3.6060118e-01  -1.5365014e-01  -9.0694807e-01   1.5966150e-01   8.9496850e-01  -5.7959557e-01  -6.7250526e-01  -1.0079025e+00  -1.0151629e+00
  -5.9326778e-01  -5.3423818e-01   0.0000000e+00   0.0000000e+00  -5.3423818e-01   0.0000000e+00   7.1844086e-01  -3.7370031e-01   3.9628583e-01  -9.4797674e-01  -7.8391924e-01   1.7562495e+00  -2.6460693e-01  -6.7999887e-01  -2.1899501e-01   1.9550240e+00   0.0000000e+00  -8.4667158e-02  -6.5051549e-01   1.2614179e+00  -3.6407334e-01  -1.1211043e+00  -6.9047852e-02  -2.2492236e-01   6.8404686e-01  -6.9047852e-02   1.3955270e+00   8.0042391e-02  -8.6055577e-01  -8.7939912e-01  -9.1443664e-01   3.5048709e-01  -7.5105465e-01  -2.3600372e-01  -2.2961583e-01  -9.4620583e-01  -1.0124606e+00  -8.7953633e-01  -2.8174861e-01   0.0000000e+00   0.0000000e+00  -2.0810988e-01  -3.6555529e-01  -8.8477779e-01  -7.8640053e-01  -3.4580225e-01  -1.8872986e-01  -5.7810475e-01  -3.7824292e-01   0.0000000e+00   0.0000000e+00   1.7477524e+00   1.4509353e+00  -7.0624047e-01   0.0000000e+00  -4.2349239e-02  -4.2153437e-02   4.2217485e-02  -4.2418011e-02  -4.2220034e-02  -4.2201793e-02  -4.2224886e-02  -4.2211916e-02  -4.2221129e-02  -4.2415462e-02   0.0000000e+00   0.0000000e+00   0.0000000e+00   0.0000000e+00   0.0000000e+00   0.0000000e+00  -6.1393135e-01   0.0000000e+00  -3.3229938e-01  -8.0519257e-01  -8.3591923e-01  -1.8420342e-01  -6.5063231e-01  -6.8612364e-01  -5.2394439e-01  -5.2526041e-01  -3.9546353e-01   0.0000000e+00   0.0000000e+00  -5.3806355e-01  -3.6871487e-02   1.2978468e-01  -7.2853977e-01  -8.3914138e-02  -1.1595200e+00  -3.3456925e-01  -6.1111955e-01  -5.4632161e-01  -2.5162335e-01  -8.3033217e-01  -4.2490133e-01   2.0199028e+00  -3.5106317e-01   9.2277582e-01   1.2724636e+00   2.7404661e-01  -5.5263674e-01   1.6308653e-01   1.4739732e+00   1.1664904e+00  -1.6308652e-01  -1.4739731e+00  -9.1932021e-01  -4.3887655e-01   9.0117346e-01   7.5048171e-01  -4.2569041e-01  -1.0625954e+00  -9.5677088e-01  -6.9441949e-01  -8.0525583e-01  -4.8386179e-01   0.0000000e+00   0.0000000e+00   0.0000000e+00   0.0000000e+00   0.0000000e+00   0.0000000e+00   0.0000000e+00   0.0000000e+00   0.0000000e+00   0.0000000e+00  -5.3413740e-01   0.0000000e+00   0.0000000e+00   0.0000000e+00  -5.3413740e-01   0.0000000e+00  -6.1109769e-01  -4.7098419e-01  -5.2798448e-01   0.0000000e+00   0.0000000e+00  -4.8219419e-01   1.2234773e+00   1.4106778e+00  -6.0520525e-01  -1.0012605e+00   1.7821254e+00  -7.3969220e-01   5.1495315e-01   3.0228334e-01  -7.9242099e-01  -5.3858820e-01  -4.2192680e-01   9.9699249e-01  -2.7988520e-01   3.1954286e-01  -2.5125310e-01   1.7329194e+00  -2.9645775e-01  -9.1491979e-01  -4.6460801e-01  -4.4933450e-01  -4.7408635e-01   0.0000000e+00   1.1933813e+00   8.5624314e-02  -5.6420134e-02  -5.1923780e-01  -8.2368832e-02  -5.3413740e-01  -4.0675548e-01  -5.2534372e-01  -5.6768275e-01   1.1489359e+00  -3.7283890e-01  -3.6060118e-01   1.8363114e+00  -1.0180247e+00  -4.2162891e-02   1.9165502e+00  -4.1087760e-02  -4.6206609e-01   1.1312398e-01  -3.7240598e-02
  -1.7780073e+00  -1.6694068e+00   0.0000000e+00   0.0000000e+00  -1.6694068e+00   0.0000000e+00  -6.8916794e-01  -3.7370031e-01  -6.8204731e-01  -9.4797674e-01  -1.7976235e+00  -4.3304782e-02  -1.6107647e+00  -1.5385421e+00  -1.6229977e+00   1.7653650e+00   0.0000000e+00  -8.4667158e-02  -1.6797558e+00   1.2614179e+00  -3.6407334e-01  -1.7885659e+00  -6.9047852e-02  -8.5269072e-01  -2.0323704e-01  -6.9047852e-02  -4.4656863e-01   5.0041904e-01  -1.7344883e+00  -1.4766666e+00  -1.6462014e+00  -6.9353021e-01  -1.7829561e+00  -2.3600372e-01  -1.5598859e+00  -1.5014584e+00  -1.6987470e+00  -1.6200649e+00  -2.8174861e-01   0.0000000e+00   0.0000000e+00  -1.6147181e+00  -1.6621660e+00  -1.7360024e+00  -1.7279366e+00  -1.6207529e+00  -1.7260074e+00  -1.5963970e+00  -1.5822167e+00   0.0000000e+00   0.0000000e+00   1.1242201e+00   1.4327532e+00  -1.4780604e+00   0.0000000e+00  -4.2576116e-02  -4.2264101e-02   4.2219709e-02  -4.2516953e-02  -4.2220034e-02  -4.2198385e-02  -4.2220497e-02  -4.2233789e-02  -4.2220914e-02  -4.2516628e-02   0.0000000e+00   0.0000000e+00   0.0000000e+00   0.0000000e+00   0.0000000e+00   0.0000000e+00  -6.1393135e-01   0.0000000e+00  -1.6503127e+00  -1.6731128e+00  -1.4575141e+00  -1.5125662e+00  -1.5676362e+00  -1.3318909e+00  -1.3221885e+00  -6.1206261e-01  -1.7165599e+00   0.0000000e+00   0.0000000e+00  -1.1627119e+00   6.6608873e-01   3.0073200e+00   8.4796876e-02  -7.6760867e-01  -1.0802123e+00  -3.5541359e-01  -7.6224128e-01  -5.4632161e-01  -8.7850112e-01  -3.1243737e-01  -7.5692062e-01   9.8095360e-01  -3.5106317e-01  -6.0474537e-02   3.6882695e-02  -5.4956616e-01  -5.5263674e-01   1.2046436e-02   6.7547118e-01   3.5646744e-01  -1.2046432e-02  -6.7547117e-01  -2.3907306e-01  -1.5490605e+00  -6.5319333e-01  -5.8486854e-01  -1.0406794e+00  -1.5432496e+00  -9.0123978e-01   8.5711514e-01   9.4644353e-01  -1.0219993e+00   0.0000000e+00   0.0000000e+00   0.0000000e+00   0.0000000e+00   0.0000000e+00   0.0000000e+00   0.0000000e+00   0.0000000e+00   0.0000000e+00   0.0000000e+00  -1.6952780e+00   0.0000000e+00   0.0000000e+00   0.0000000e+00  -1.6952780e+00   0.0000000e+00  -1.6499638e+00  -4.7098419e-01  -1.3532872e+00   0.0000000e+00   0.0000000e+00   4.0987235e-02  -7.9536554e-01   2.4568182e-01  -8.1169509e-01  -1.0012605e+00  -9.5803037e-01  -7.8196883e-01   5.1495315e-01  -7.9355146e-01  -7.9242099e-01  -1.4476259e-02  -1.6769452e+00  -3.7029412e-01  -7.0506288e-01  -8.0520537e-01  -5.5635597e-01   9.4919205e-01  -1.2569743e+00  -8.5716429e-01  -5.6049104e-01  -1.2667005e+00  -1.4738581e+00   0.0000000e+00  -7.1252368e-01   2.5703952e+00  -1.9617242e+00  -2.0308681e+00  -2.1326283e+00  -1.6952780e+00  -1.6744926e+00  -1.6962484e+00  -1.6826960e+00  -5.0326174e-01  -3.7283890e-01  -3.6060118e-01  -1.5365014e-01  -1.5885152e+00  -1.0291563e-01  -7.0323821e-01  -1.4865968e+00  -9.0311605e-01  -1.5684157e+00  -1.5041240e+00
  -9.0776889e-02  -2.8874852e-01   0.0000000e+00   0.0000000e+00  -2.8874852e-01   0.0000000e+00   7.1844086e-01  -3.7370031e-01  -6.8204731e-01   1.7177624e+00   6.0834302e-02  -4.3304782e-02  -2.6460693e-01  -3.9381780e-01   2.5300448e-01   3.4704144e-01   0.0000000e+00  -8.4667158e-02  -5.0348117e-01  -4.3967692e-01  -3.6407334e-01   3.0917051e-01  -6.9047852e-02  -2.2492236e-01   6.8404686e-01  -6.9047852e-02   1.3955270e+00   7.8258609e-01   3.2078873e-01   1.6502042e-02   2.6275000e-01  -6.9353021e-01   9.2937931e-03  -9.6748485e-01  -3.4047167e-01  -1.1332695e-01   9.1565299e-02   3.1670213e-01  -2.8174861e-01   0.0000000e+00   0.0000000e+00  -1.3627549e-01  -5.6822200e-02  -3.3360251e-01  -4.2610616e-01  -3.5435170e-01   2.0924839e-01  -4.2244062e-01  -5.4387252e-01   0.0000000e+00   0.0000000e+00   5.6299166e-01   4.5643574e-01  -4.4896716e-01   0.0000000e+00  -4.2461636e-02  -4.2158616e-02   4.2218586e-02  -4.2505498e-02  -4.2220034e-02  -4.2263003e-02  -4.2219605e-02  -4.2237470e-02  -4.2220587e-02  -4.2504049e-02   0.0000000e+00   0.0000000e+00   0.0000000e+00   0.0000000e+00   0.0000000e+00   0.0000000e+00   1.8728231e+00   0.0000000e+00  -1.1801840e-01  -5.0576055e-01  -3.3365092e-01   3.2121484e-01  -1.1475914e-01  -1.2434637e-03   2.5890501e-01  -1.1093362e+00  -2.6019317e-01   0.0000000e+00   0.0000000e+00   2.0201247e+00  -3.1374384e-01  -1.3633978e-01  -7.1809270e-02   1.0393612e-01  -7.9348605e-01   1.0127265e-01  -7.6224128e-01  -5.4663453e-02  -4.6903011e-01   1.9503148e+00  -6.2013499e-01  -5.4544097e-01  -3.5106317e-01  -4.7231416e-01   3.6882695e-02  -7.3596177e-01   2.5773580e+00  -1.8881027e+00  -5.8708188e-01   9.6838231e-01   1.8881027e+00   5.8708189e-01   1.4782546e+00  -9.5546146e-01  -5.8897567e-01   8.6376802e-01   1.4634217e+00   1.0729206e-01   1.2427884e+00   8.5711514e-01   9.4644353e-01  -5.1222528e-01   0.0000000e+00   0.0000000e+00   0.0000000e+00   0.0000000e+00   0.0000000e+00   0.0000000e+00   0.0000000e+00   0.0000000e+00   0.0000000e+00   0.0000000e+00  -1.7945610e-01   0.0000000e+00   0.0000000e+00   0.0000000e+00  -1.7945610e-01   0.0000000e+00  -6.1109769e-01  -4.7098419e-01  -4.7494059e-01   0.0000000e+00   0.0000000e+00  -1.4570938e+00   1.6230660e+00   1.1926781e+00  -3.9664977e-01  -1.1326591e-01  -4.3563371e-01  -7.8196883e-01  -6.3916330e-01  -7.9355146e-01  -6.9766340e-01   8.5157594e-01  -3.1799966e-01   3.1969653e-01   5.7756246e-01   1.0863203e+00   3.8592204e-01  -5.9738301e-01  -1.0060060e+00  -1.0719664e-01   4.1712725e-01  -5.9895831e-01   6.5818402e-01   0.0000000e+00   1.1494566e+00  -4.5327157e-02  -1.7340657e-01  -3.8811044e-01  -8.1205855e-02  -1.7945610e-01  -3.1823556e-01  -3.6847011e-01  -3.5542779e-01   5.7802652e-01  -3.7283890e-01   3.2737488e+00   1.5998469e+00  -3.5465875e-01  -7.8556980e-01   1.3801518e+00  -1.1218248e-01  -4.3535231e-01  -7.3713764e-02  -2.1504464e-01
   3.4253814e-01   7.3817037e-01   0.0000000e+00   0.0000000e+00   7.3817037e-01   0.0000000e+00   1.1876438e+00  -3.7370031e-01   2.1656364e-01  -9.4797674e-01   3.9873572e-01  -4.3304782e-02   3.4728297e-01   3.5453804e-02   4.4989335e-01  -2.8948692e-02   0.0000000e+00  -8.4667158e-02   2.3169045e-01  -4.3967692e-01  -3.6407334e-01   4.0452217e-01  -6.9047852e-02   1.6583827e+00  -2.0323704e-01  -6.9047852e-02  -4.4656863e-01  -1.4656342e+00   2.8562777e-01   6.1376949e-01   4.0273978e-01   1.7648421e-01   4.4377862e-01  -2.3600372e-01   4.3551918e-01   4.4192563e-01   2.2285488e-01   4.3062960e-01  -2.8174861e-01   0.0000000e+00   0.0000000e+00   1.9223944e-01   2.4466510e-01   2.4279710e-01   1.4812522e-01   4.3812343e-01   4.5981923e-01   7.2562491e-01   4.6060560e-01   0.0000000e+00   0.0000000e+00  -3.9893086e-01  -2.3433726e-01   1.3519460e+00   0.0000000e+00  -4.2557251e-02  -4.2256595e-02   4.2218672e-02  -4.2515424e-02  -4.2220034e-02  -4.2203838e-02  -4.2219147e-02  -4.2226300e-02  -4.2219923e-02  -4.2514063e-02   0.0000000e+00   0.0000000e+00   0.0000000e+00   0.0000000e+00   0.0000000e+00   0.0000000e+00  -6.1393135e-01   0.0000000e+00   1.5972592e-01   4.4413196e-01   2.6994989e-01   4.5799138e-02   3.1013222e-01   1.5014804e-01   1.2565961e-02  -2.2562112e-01   3.0790882e-01   0.0000000e+00   0.0000000e+00  -6.3703187e-01   7.4504441e-02  -1.4042558e-01  -3.1430374e-01   1.1063848e+00   3.6975413e-01   8.0428345e-02  -3.8807490e-01  -5.4632161e-01  -2.5162335e-01  -9.7466759e-01  -1.5776834e-01  -5.4544097e-01   6.7841053e-01  -4.7231416e-01  -4.9113665e-01   2.7404661e-01  -3.2561820e-01   1.2661581e+00  -5.9767602e-01  -3.8604090e-01  -1.2661580e+00   5.9767590e-01  -1.1580811e+00   6.6206035e-01  -4.8862386e-01  -3.2775165e-01  -1.0533927e+00   3.7456179e-01  -1.0692807e+00   3.5714505e-02  -2.6722732e-02   8.8225617e-01   0.0000000e+00   0.0000000e+00   0.0000000e+00   0.0000000e+00   0.0000000e+00   0.0000000e+00   0.0000000e+00   0.0000000e+00   0.0000000e+00   0.0000000e+00   1.0815698e-01   0.0000000e+00   0.0000000e+00   0.0000000e+00   1.0815698e-01   0.0000000e+00   1.4666345e+00  -4.7098419e-01   1.4508512e+00   0.0000000e+00   0.0000000e+00   7.0009598e-01  -7.9536554e-01   2.2961272e+00  -6.9714041e-02  -4.5533424e-01  -5.0595635e-01   2.4682485e-01  -6.3916330e-01  -7.9355146e-01   2.8943782e+00  -1.0509565e+00   2.9144884e-01  -3.7029412e-01   8.1769480e-01  -8.0520537e-01  -1.3230716e-01   9.4919205e-01   1.3110733e+00  -3.2760551e-01  -1.1257425e+00   1.6222833e+00  -4.5274648e-01   0.0000000e+00   4.5523145e-01  -4.6723010e-01   5.5695059e-01   1.2320752e+00   4.2381160e-01   1.0815698e-01   2.7087856e-01   3.7071835e-01   5.3188325e-01   1.4702918e+00  -3.7283890e-01  -3.6060118e-01  -1.5365014e-01  -8.7356941e-02   6.5945116e-03   8.2130308e-01   2.2116503e-01   2.7338064e-01  -1.1434515e-02   3.1836749e-01
  -8.0446318e-01  -3.2406867e-01   0.0000000e+00   0.0000000e+00  -3.2406867e-01   0.0000000e+00   2.4923792e-01  -3.7370031e-01  -8.6176950e-01   3.0506319e+00  -7.2760234e-01   8.5647236e-01  -8.7649683e-01  -1.3954515e+00  -6.2091813e-01   3.5089008e-01   0.0000000e+00  -8.4667158e-02  -1.2386528e+00  -4.3967692e-01  -3.6407334e-01  -5.4899437e-01  -6.9047852e-02   2.2861511e+00  -1.0905209e+00  -6.9047852e-02   1.3955270e+00   4.1898872e-01  -4.3652415e-01   1.6502042e-02   9.3649771e-01  -8.6753309e-01  -8.0536526e-01  -2.3600372e-01  -1.0056067e+00   7.1955192e-01   2.1767527e+00  -5.9471765e-01   3.2307174e+00   0.0000000e+00   0.0000000e+00  -8.2179656e-01  -7.3277839e-01  -1.0731004e+00  -1.1321451e+00  -8.4718503e-01  -7.4211986e-01  -1.6495293e+00  -1.8011306e+00   0.0000000e+00   0.0000000e+00  -2.1620123e-01   1.9003846e-01  -1.9169384e-01   0.0000000e+00  -4.2551960e-02  -4.2261910e-02   4.2214489e-02  -4.2522813e-02  -4.2220034e-02  -4.2229206e-02  -4.2223179e-02  -4.2203176e-02  -4.2221019e-02  -4.2517269e-02   0.0000000e+00   0.0000000e+00   0.0000000e+00   0.0000000e+00   0.0000000e+00   0.0000000e+00   6.2944587e-01   0.0000000e+00  -5.8787697e-01   1.1121970e-01   4.3465885e-01  -6.2637578e-01  -3.3977279e-02   2.2935932e-01   2.5597026e-02  -1.3952440e+00  -7.8961718e-01   0.0000000e+00   0.0000000e+00   9.3370651e-02   5.5354896e-01   2.1018527e-02  -3.3512989e-01  -1.4703562e+00   8.4387817e-01  -2.7124185e-01   6.6651716e-02   4.1429889e+00  -8.7850112e-01   4.2129725e-01  -2.6493363e-01  -5.4544097e-01   3.0501711e+00  -4.7231416e-01  -1.1057111e-01  -7.3596177e-01  -5.5263674e-01  -1.1897054e+00  -1.3281096e-01  -7.0593516e-01   1.1897054e+00   1.3281116e-01   1.7648757e+00  -9.2527189e-01  -3.6639332e-01  -7.9777722e-01   5.4491135e-01  -4.0098981e-01   1.1279366e+00  -4.1232198e-01  -5.1330621e-01  -4.6288949e-01   0.0000000e+00   0.0000000e+00   0.0000000e+00   0.0000000e+00   0.0000000e+00   0.0000000e+00   0.0000000e+00   0.0000000e+00   0.0000000e+00   0.0000000e+00  -5.3266547e-01   0.0000000e+00   0.0000000e+00   0.0000000e+00  -5.3266547e-01   0.0000000e+00  -9.1664653e-02  -4.7098419e-01   5.9531083e-02   0.0000000e+00   0.0000000e+00  -1.6476262e+00   5.2988703e-01  -2.9689869e-02  -2.8975930e-01   1.1615842e+00  -5.0595635e-01   1.1488532e-01  -6.3916330e-01  -1.3547863e+00  -7.9242099e-01   1.7909963e-01  -7.9474834e-01  -5.7115607e-01   3.8393964e-01   2.2310985e+00   3.5912887e-01  -5.9738301e-01  -1.5143514e+00  -8.0136485e-03   2.9563254e-01   4.2106632e-01  -7.9759315e-01   0.0000000e+00   6.8476498e-01   6.3913283e-01  -1.0043080e+00   1.8933203e-01  -9.1954525e-01  -5.3266547e-01  -8.4688020e-01  -7.5500669e-01  -4.6574696e-01  -2.8778350e-01  -3.7283890e-01   2.2843182e+00   9.6957215e-01  -1.0493668e+00   1.8546259e+00   3.6933073e-01  -7.7080481e-01  -6.1907770e-01  -1.2570195e+00  -1.1485159e+00
  -2.5819972e-01  -2.4813146e-01   0.0000000e+00   0.0000000e+00  -2.4813146e-01   0.0000000e+00  -6.8916794e-01   1.7987958e+00  -1.7603805e+00   3.0506319e+00  -2.2075021e-01  -9.4308193e-01  -1.9850974e-02  -3.9381780e-01   1.1160830e-01   8.0062739e-01   0.0000000e+00  -8.4667158e-02  -2.0941252e-01  -4.3967692e-01   5.6431368e-01  -3.5829106e-01  -6.9047852e-02   4.0284601e-01   2.4040491e-01  -6.9047852e-02  -4.4656863e-01  -5.1620274e-01  -1.8511066e-01  -5.8076540e-01  -6.7051510e-01  -1.7375475e+00  -1.5363802e-01   3.4214020e+00   1.0295168e-01  -6.6857954e-01  -7.8369849e-01   1.4581092e-01  -2.8174861e-01   0.0000000e+00   0.0000000e+00  -8.5123075e-02  -2.5438348e-01  -3.0649311e-01  -3.5189200e-01  -6.0543996e-03  -1.1817937e-01  -2.5551275e-01  -3.7906655e-01   0.0000000e+00   0.0000000e+00   1.1087076e-01   4.2410950e-01  -1.9169384e-01   0.0000000e+00  -4.2528670e-02  -4.2247363e-02   4.2219680e-02  -4.2512781e-02  -4.2220034e-02  -4.2268519e-02  -4.2219396e-02  -4.2208884e-02  -4.2220384e-02  -4.2512427e-02   0.0000000e+00   0.0000000e+00   0.0000000e+00   0.0000000e+00   0.0000000e+00   0.0000000e+00   6.2944587e-01   0.0000000e+00  -2.5041265e-01  -4.7686532e-01  -7.4868667e-01  -3.3321016e-01  -5.2663876e-01  -7.3123254e-01  -6.2116502e-01  -1.4869503e+00  -2.9254377e-01   0.0000000e+00   0.0000000e+00   1.4226112e+00  -9.4233764e-01  -1.0290478e+00  -3.1152056e-01  -1.2361070e+00   1.1266778e+00  -2.9920614e-01   9.5188536e-01   3.3325514e-02   4.2850447e-01   4.2567491e-01  -7.5692062e-01  -5.4544097e-01  -3.5106317e-01  -4.7231416e-01  -7.4173655e-02   2.7404661e-01   1.9076210e+00  -1.6155479e+00  -5.3899716e-01   1.3848802e+00   1.6155477e+00   5.3899697e-01   9.1259967e-01  -9.8047106e-01  -6.2813023e-01   1.0683818e+00   1.0125449e+00  -1.0113239e-01   5.8016337e-01  -4.1232198e-01  -5.1330621e-01  -4.0047852e-01   0.0000000e+00   0.0000000e+00   0.0000000e+00   0.0000000e+00   0.0000000e+00   0.0000000e+00   0.0000000e+00   0.0000000e+00   0.0000000e+00   0.0000000e+00  -3.8541855e-01   0.0000000e+00   0.0000000e+00   0.0000000e+00  -3.8541855e-01   0.0000000e+00  -9.1664653e-02   2.1194288e+00  -2.8817532e-01   0.0000000e+00   0.0000000e+00  -2.0949723e+00   7.7990063e-01  -1.8526189e-01   7.9608386e-01   9.2295372e-01  -5.9637114e-01  -3.7130699e-01  -6.3916330e-01  -8.0021021e-01   1.0558948e-01  -9.3647091e-01  -4.0464518e-01   1.5724125e+00   3.6661483e-02  -5.5159297e-01   1.7230910e-01  -5.9738301e-01  -7.4920126e-01   1.2856685e+00  -1.1257425e+00  -2.9933466e-01   1.1023685e-01   0.0000000e+00   4.0514649e-01  -8.6822908e-02   2.6733904e-01  -1.7482778e-01   1.6878909e-01  -3.8541855e-01  -2.2983129e-01  -1.2751224e-01  -1.2008375e-01   8.9696756e-01   1.8065782e+00   5.2103863e-01  -1.5365014e-01  -5.5391205e-01   2.6394035e-01   3.7841847e-01  -9.5899790e-02  -3.0832556e-01   2.9996173e-01   1.8501446e-01
   8.3661135e-01   1.3535348e+00   0.0000000e+00   0.0000000e+00   1.3535348e+00   0.0000000e+00   7.1844086e-01  -3.7370031e-01   3.9628583e-01   3.8489281e-01   8.4927094e-01   8.5647236e-01   9.5917286e-01   8.9399701e-01   1.3361366e+00   7.2951708e-01   0.0000000e+00  -8.4667158e-02   6.7279342e-01   1.2614179e+00   5.6431368e-01   6.9057713e-01  -6.9047852e-02   4.0284601e-01   6.8404686e-01  -6.9047852e-02  -4.4656863e-01  -8.3757295e-01   8.4653724e-01   1.2110369e+00   6.7822785e-01   3.5048709e-01   8.2395284e-01  -2.3600372e-01   8.7894252e-01   1.2748045e+00   7.2344039e-01   7.7241202e-01  -2.8174861e-01   0.0000000e+00   0.0000000e+00   9.7588817e-01   9.2449672e-01   6.3917417e-01   6.3491196e-01   9.7919397e-01   7.3893094e-01   2.3598939e-01   2.6050695e-01   0.0000000e+00   0.0000000e+00   1.9786149e-02   2.7870315e-01   1.8664927e+00   0.0000000e+00  -4.2535643e-02  -4.2251394e-02   4.2220001e-02  -4.2509962e-02  -4.2220030e-02  -4.2218800e-02  -4.2215556e-02  -4.2218369e-02  -4.2220484e-02  -4.2509933e-02   0.0000000e+00   0.0000000e+00   0.0000000e+00   0.0000000e+00   0.0000000e+00   0.0000000e+00   6.2944587e-01   0.0000000e+00   1.0649627e+00   1.3162556e+00   1.2083016e+00   1.0535727e+00   1.3251288e+00   1.1603844e+00   1.1707781e+00   1.9661999e-01   9.2683051e-01   0.0000000e+00   0.0000000e+00   1.4286307e+00  -9.4911177e-01  -1.2172617e+00  -9.2313092e-01  -6.4861184e-02  -1.9403804e-01   6.7584683e-01   2.3598460e+00   1.8551193e-01   1.7137465e+00  -2.7449634e-01  -7.5692062e-01   1.8964457e+00  -3.5106317e-01  -4.7231416e-01   3.0639183e-01   2.7404661e-01   1.2841887e-01  -1.7228126e-01  -4.7349088e-01  -4.3042334e-02   1.7228126e-01   4.7349103e-01   2.1809402e-01   8.2735900e-01   2.8532483e-02   4.3764521e-01   8.7965314e-01   1.1390541e+00   7.9549711e-01   1.2217788e-01   7.0593631e-02   2.0586677e+00   0.0000000e+00   0.0000000e+00   0.0000000e+00   0.0000000e+00   0.0000000e+00   0.0000000e+00   0.0000000e+00   0.0000000e+00   0.0000000e+00   0.0000000e+00   1.0386850e+00   0.0000000e+00   0.0000000e+00   0.0000000e+00   1.0386850e+00   0.0000000e+00   1.9860675e+00  -4.7098419e-01   1.9795420e+00   0.0000000e+00   0.0000000e+00  -1.2345433e-01   1.2661007e+00  -5.8624964e-01   1.3890776e-01   9.8782645e-01   1.2597287e+00   1.1473250e+00   5.1495315e-01   2.8324703e-02   1.0558948e-01  -7.4658667e-02   9.1602214e-01   3.0601809e-02   6.2219156e-02   7.5481981e-01   7.7910210e-01  -3.9208544e-01   4.2476339e-01   1.2249647e+00   4.6129579e-01   2.0175280e+00  -6.3302593e-01   0.0000000e+00   5.9771901e-01  -1.0374033e+00   9.0099611e-01   1.5548595e+00   9.3256939e-01   1.0386850e+00   9.1745036e-01   1.0835521e+00   1.3123334e+00  -1.1564621e-01  -3.7283890e-01  -3.6060118e-01   1.5998469e+00   1.1248201e+00  -4.9630537e-01   3.0347124e-01   1.0540388e+00   9.5976124e-01   6.7363723e-01   7.6287761e-01
  -1.8206428e-02  -1.6815137e-02   0.0000000e+00   0.0000000e+00  -1.6815137e-02   0.0000000e+00  -2.1996501e-01  -3.7370031e-01   3.9628583e-01   3.8489281e-01  -5.1799504e-02  -9.4308193e-01  -1.9850974e-02   3.2163487e-01  -1.2465408e-01  -2.7894344e-01   0.0000000e+00  -8.4667158e-02   2.3169045e-01  -4.3967692e-01   5.6431368e-01  -7.2236101e-02  -6.9047852e-02  -2.2492236e-01  -6.4687900e-01  -6.9047852e-02  -4.4656863e-01  -9.3681072e-02  -1.5926749e-01   1.6502042e-02   4.2486484e-02   3.5048709e-01  -4.5016810e-02  -9.6748485e-01  -7.9041594e-03   1.6429934e-01   2.0173840e-01  -1.3900776e-01   3.2307174e+00   0.0000000e+00   0.0000000e+00  -3.2108562e-02  -7.4050172e-02   1.9415191e-01   2.5490577e-01  -8.8389053e-03  -1.4112953e-01   9.3996887e-02   2.3714220e-01   0.0000000e+00   0.0000000e+00  -4.7642755e-01  -6.0487251e-01  -1.9169384e-01   0.0000000e+00  -4.2422957e-02  -4.2226105e-02   4.2219825e-02  -4.2417658e-02  -4.2220034e-02  -4.2219765e-02  -4.2218821e-02  -4.2220045e-02  -4.2220466e-02  -4.2417448e-02   0.0000000e+00   0.0000000e+00   0.0000000e+00   0.0000000e+00   0.0000000e+00   0.0000000e+00   6.2944587e-01   0.0000000e+00  -5.4901718e-02  -1.3884727e-01  -3.5255617e-01  -2.2695365e-01  -2.8874199e-01  -4.4092435e-01  -3.9847749e-01   6.6495965e-01   9.7882753e-03   0.0000000e+00   0.0000000e+00   9.5162229e-02   5.5153275e-01  -2.7393950e-01   5.1565066e-01   2.6756593e-01  -6.1706067e-01   9.8449347e-02  -2.4696603e-02  -5.4632161e-01   1.0418377e-01   1.3638552e+00  -4.2490133e-01  -5.4544097e-01  -3.5106317e-01   8.1355684e-01  -7.4173655e-02  -7.3596177e-01  -3.2561820e-01  -4.9389183e-01  -7.9819685e-01  -6.8335129e-01   4.9389208e-01   7.9819686e-01   9.7981461e-01  -2.2074945e-01  -7.1951623e-01  -6.5990019e-01   4.6592111e-01   3.8698174e-01   9.5122063e-01  -4.1232198e-01  -5.1330621e-01  -4.1417046e-01   0.0000000e+00   0.0000000e+00   0.0000000e+00   0.0000000e+00   0.0000000e+00   0.0000000e+00   0.0000000e+00   0.0000000e+00   0.0000000e+00   0.0000000e+00   1.1124780e-02   0.0000000e+00   0.0000000e+00   0.0000000e+00   1.1124780e-02   0.0000000e+00  -9.1664653e-02  -4.7098419e-01  -2.6286929e-01   0.0000000e+00   0.0000000e+00   4.0185518e-01  -1.0450148e+00  -8.0424925e-01  -1.8604779e-01   7.2318048e-01   8.6762952e-02   1.0117395e+00  -6.3916330e-01   3.0228334e-01   1.0558948e-01  -5.9225005e-01  -8.1521721e-02  -6.4669418e-01   3.2998704e-01  -2.8076414e-01   9.0079470e-01  -5.9738301e-01   5.0196458e-01  -5.4498889e-01  -1.7576408e-01  -3.7996788e-01   5.3896128e-01   0.0000000e+00  -7.3582530e-01  -1.9979395e-01   1.6359962e-01  -2.4233167e-02   1.6275529e-01   1.1124780e-02   4.0232739e-02   1.0536538e-02  -2.8653857e-02  -1.5857829e-01  -3.7283890e-01  -3.6060118e-01  -7.1526131e-01   2.0872781e-01  -1.6600015e-01  -6.6350402e-01  -1.5525652e-01  -2.7343409e-01   5.0844735e-02   7.2104136e-03
   3.7394026e+00   1.9064196e+00   0.0000000e+00   0.0000000e+00   1.9064196e+00   0.0000000e+00   4.4720643e+00  -3.7370031e-01  -1.7603805e+00   3.8489281e-01   4.2282851e+00   2.6560267e+00   3.4067325e+00   2.3249023e+00   3.8142192e+00  -6.4710708e-01   0.0000000e+00  -8.4667158e-02   2.8783083e+00  -4.3967692e-01  -3.6407334e-01   4.5046433e+00  -6.9047852e-02  -8.5269072e-01   4.6768244e+00  -6.9047852e-02  -4.4656863e-01   9.5068549e-01   4.6840115e+00   9.1240321e-01  -3.4528632e-01  -1.7375475e+00   4.0825890e+00   4.9547742e-01   3.0960592e+00   7.1955192e-01  -4.7868229e-01   4.8168373e+00  -2.8174861e-01   0.0000000e+00   0.0000000e+00   3.7944116e+00   3.9055229e+00   3.6842306e+00   3.2521411e+00   3.1768743e+00   3.3637628e+00   2.7636814e+00   1.9484560e+00   0.0000000e+00   0.0000000e+00   1.1419587e+00   1.1619943e-02   5.8012610e-01   0.0000000e+00  -3.4945002e-02  -4.1970245e-02   4.2231457e-02  -3.5184357e-02  -4.2219999e-02  -4.2232487e-02  -4.2240411e-02  -4.2213403e-02  -4.2216598e-02  -3.5195813e-02   0.0000000e+00   0.0000000e+00   0.0000000e+00   0.0000000e+00   0.0000000e+00   0.0000000e+00   6.2944587e-01   0.0000000e+00   3.8972866e+00   2.8487352e+00   2.2080169e+00   4.6052163e+00   3.5811798e+00   2.7150026e+00   4.1558764e+00   3.9561954e-02   3.1322697e+00   0.0000000e+00   0.0000000e+00   3.5867546e+00  -3.3777987e+00  -1.5370612e+00  -1.4177065e+00   3.3558656e+00  -4.6549119e-01   5.4942681e-01   2.7535738e+00   1.4580957e+00   1.2793469e+00   1.3638552e+00  -7.5692062e-01  -5.4544097e-01  -3.5106317e-01  -4.7231416e-01   2.7626375e+00   1.2840550e+00   1.0364931e+00  -5.1913446e-01  -8.8560110e-01   6.2389521e-01   5.1913472e-01   8.8560098e-01   1.7997638e-01   2.8947699e+00   2.8294038e-01   3.1641296e+00   3.4225858e+00   4.0476144e+00   2.2267926e+00  -1.1377153e+00  -1.2431808e+00   1.4302413e+00   0.0000000e+00   0.0000000e+00   0.0000000e+00   0.0000000e+00   0.0000000e+00   0.0000000e+00   0.0000000e+00   0.0000000e+00   0.0000000e+00   0.0000000e+00   3.7760412e+00   0.0000000e+00   0.0000000e+00   0.0000000e+00   3.7760412e+00   0.0000000e+00   9.4720142e-01   2.1194288e+00   4.3885943e-01   0.0000000e+00   0.0000000e+00  -5.9058414e-01   2.1737496e+00  -2.4738948e-01   5.3296895e+00  -1.0012605e+00   4.8860657e-01   2.9410336e+00  -6.3916330e-01  -1.6154276e+00   1.0035999e+00   4.2993202e+00   3.1511117e+00   2.5811971e+00   1.9709963e+00   2.0924425e-01   3.9735501e+00  -5.9738301e-01  -9.5014258e-01  -6.8550094e-01   5.6578318e+00   8.6165194e-02   1.9440992e+00   0.0000000e+00   3.1919568e+00  -2.1244055e+00   2.1726431e+00   8.6857606e-01   2.4678933e+00   3.7760412e+00   3.2662091e+00   2.5656939e+00   2.2413648e+00   9.7208395e-01  -3.7283890e-01  -3.6060118e-01  -7.1526131e-01   3.0903265e+00   1.3973722e+00   2.3732294e+00   3.4632574e+00   4.0351171e+00   4.0989959e+00   3.2965853e+00
  -1.5339871e+00  -1.3057152e+00   0.0000000e+00   0.0000000e+00  -1.3057152e+00   0.0000000e+00   2.4923792e-01   1.7987958e+00  -1.7603805e+00  -9.4797674e-01  -1.4034052e+00  -4.3304782e-02  -1.2436308e+00  -1.8247231e+00  -1.2523143e+00   9.6774508e-01   0.0000000e+00  -8.4667158e-02  -1.5327214e+00  -4.3967692e-01  -3.6407334e-01  -1.4071592e+00  -6.9047852e-02  -8.5269072e-01   1.1276888e+00  -6.9047852e-02  -4.4656863e-01   6.3460747e-01  -1.1906598e+00  -8.7939912e-01  -4.7537778e-01  -1.7375475e+00  -1.4027819e+00   1.2269586e+00  -1.2273183e+00  -9.4620583e-01  -6.0068872e-01  -9.9346381e-01  -2.8174861e-01   0.0000000e+00   0.0000000e+00  -1.1987204e+00  -1.4634238e+00  -1.5317180e+00  -1.6066827e+00  -1.2639701e+00  -1.4887849e+00  -1.4786430e+00  -1.6075489e+00   0.0000000e+00   0.0000000e+00   9.2605672e-01   1.5283748e+00  -1.2207871e+00   0.0000000e+00   2.3643202e+01   2.3643218e+01  -2.3643219e+01   2.3643203e+01   2.3643219e+01   2.3643219e+01   2.3643219e+01   2.3643219e+01   2.3643219e+01   2.3643203e+01   0.0000000e+00   0.0000000e+00   0.0000000e+00   0.0000000e+00   0.0000000e+00   0.0000000e+00  -1.8573086e+00   0.0000000e+00  -1.2384125e+00  -1.3664735e+00  -1.3742368e+00  -1.1570560e+00  -1.2951812e+00  -1.2551457e+00  -1.0966981e+00  -2.0185525e+00  -1.6096865e+00   0.0000000e+00   0.0000000e+00  -6.7204538e-01  -1.1871095e+00  -2.2123711e-01  -4.4778395e-01  -1.2361070e+00  -4.4034198e-01  -3.3456925e-01  -5.3823584e-01   3.6029784e+00  -8.7850112e-01  -9.7466759e-01  -7.5692062e-01  -5.4544097e-01  -3.5106317e-01  -4.7231416e-01   3.6882695e-02   2.7404661e-01   2.1346395e+00  -3.0698603e+00   4.6913977e-01   3.5982916e+00   3.0698603e+00  -4.6913957e-01   1.1219390e+00  -2.0098201e+00  -5.4626403e-01   1.2566997e+00   5.1562120e-01  -1.3062852e+00  -1.2803312e-01  -1.1377153e+00  -1.2431808e+00  -9.5453987e-01   0.0000000e+00   0.0000000e+00   0.0000000e+00   0.0000000e+00   0.0000000e+00   0.0000000e+00   0.0000000e+00   0.0000000e+00   0.0000000e+00   0.0000000e+00  -1.4318615e+00   0.0000000e+00   0.0000000e+00   0.0000000e+00  -1.4318615e+00   0.0000000e+00  -1.1305307e+00   2.1194288e+00  -1.1732218e+00   0.0000000e+00   0.0000000e+00  -2.3468480e+00   1.0136656e+00  -3.9604360e-01   1.3259231e+00  -4.5533424e-01  -9.5803037e-01  -6.3902073e-01  -6.3916330e-01  -1.3414689e+00  -3.4341577e-01  -1.1825533e+00  -1.7028192e+00   1.8307258e+00  -1.8754198e-01  -8.0520537e-01  -9.5077193e-02  -5.9738301e-01  -1.4804278e+00  -2.8651678e-01  -1.1257425e+00  -1.1330973e+00  -5.3427318e-01   0.0000000e+00   6.6869501e-01   1.5738679e+00  -1.3483535e+00  -1.4882339e+00  -1.4054075e+00  -1.4318615e+00  -1.4963671e+00  -1.4552905e+00  -1.3386160e+00   1.0261726e+00   1.8065782e+00  -3.6060118e-01  -7.1526131e-01  -1.8583434e+00   7.4663676e-01   7.9252707e-01  -1.2423783e+00  -8.2570061e-01  -1.1947403e+00  -1.1485159e+00
   2.7635666e-01   8.7193723e-02   0.0000000e+00   0.0000000e+00   8.7193723e-02   0.0000000e+00  -6.8916794e-01  -3.7370031e-01   3.9628583e-01   3.8489281e-01   2.2978501e-01  -9.4308193e-01  -1.9850974e-02   6.0781594e-01  -8.0570050e-02  -8.1747815e-01   0.0000000e+00  -8.4667158e-02   3.7872477e-01   1.2614179e+00  -3.6407334e-01   4.0452217e-01  -6.9047852e-02  -8.5269072e-01  -6.4687900e-01  -6.9047852e-02  -4.4656863e-01  -3.7632270e-01   1.4507156e-01   3.1513576e-01   3.8022397e-01   3.5048709e-01   2.2653621e-01  -9.6748485e-01  -7.9041594e-03   1.6429934e-01   2.0173840e-01   2.0277465e-01  -2.8174861e-01   0.0000000e+00   0.0000000e+00  -5.9835635e-02   1.7614539e-01   4.0400997e-01   4.3066179e-01   2.8126324e-03   1.7697236e-01   5.0174829e-01   5.7414448e-01   0.0000000e+00   0.0000000e+00  -4.7852335e-01  -6.5247494e-01  -1.9169384e-01   0.0000000e+00  -4.2318000e-02  -4.2220468e-02   4.2219566e-02  -4.2296754e-02  -4.2220034e-02  -4.2216104e-02  -4.2218302e-02  -4.2243757e-02  -4.2218856e-02  -4.2296286e-02   0.0000000e+00   0.0000000e+00   0.0000000e+00   0.0000000e+00   0.0000000e+00   0.0000000e+00   6.2944587e-01   0.0000000e+00  -5.4901718e-02  -6.9713988e-03  -1.2619405e-01   1.0201164e-01   1.4725296e-01  -3.3301705e-03   1.5127265e-01   1.3888016e+00   2.4548120e-01   0.0000000e+00   0.0000000e+00  -2.4320185e-01   9.3231747e-01   1.0715918e-01   1.8835050e+00  -5.0063349e-01   4.7062197e-03   3.7234547e-01  -7.6224128e-01   3.3325514e-02   1.0418377e-01   1.9459380e-01   1.5672144e+00   9.8095360e-01  -3.5106317e-01  -4.7231416e-01  -8.7170222e-01  -7.3596177e-01  -3.2561820e-01   6.0112312e-01   9.5846668e-01  -1.2220954e+00  -6.0112296e-01  -9.5846649e-01   1.0800817e-01   4.4930752e-01   1.1448155e+00  -1.1987246e+00  -4.1034895e-01  -3.7532018e-01   2.1990645e-01  -4.1232198e-01  -5.1330621e-01  -1.9493941e-01   0.0000000e+00   0.0000000e+00   0.0000000e+00   0.0000000e+00   0.0000000e+00   0.0000000e+00   0.0000000e+00   0.0000000e+00   0.0000000e+00   0.0000000e+00   1.9869672e-01   0.0000000e+00   0.0000000e+00   0.0000000e+00   1.9869672e-01   0.0000000e+00  -9.1664653e-02  -4.7098419e-01   7.2944820e-02   0.0000000e+00   0.0000000e+00   9.2321361e-01  -1.0450148e+00  -8.0424925e-01  -3.4584344e-01   2.5719325e-02  -4.3563371e-01   1.1488532e-01   5.1495315e-01   8.5020093e-01   5.5459466e-01   9.5990826e-03   2.2453711e-01  -6.4669418e-01  -1.0301790e+00  -8.0520537e-01  -1.9491983e-01  -5.9738301e-01   9.5421491e-01   4.2325409e-02   3.9567915e-01  -1.7395997e-02   1.5489361e-01   0.0000000e+00  -1.3730018e+00  -1.9979395e-01   1.6359962e-01   8.5958376e-02   1.5689467e-01   1.9869672e-01   2.0372049e-01   1.5862523e-01   4.4100012e-02  -1.0741712e+00  -3.7283890e-01  -3.6060118e-01  -7.1526131e-01   7.7440366e-01  -1.0782527e+00  -1.3707862e+00   1.1323604e-02  -2.3854262e-01  -1.3599301e-01  -3.7240598e-02
  -9.4750260e-01  -7.7051491e-01   0.0000000e+00   0.0000000e+00  -7.7051491e-01   0.0000000e+00  -2.1996501e-01  -3.7370031e-01  -6.8204731e-01  -9.4797674e-01  -8.9655305e-01  -9.4308193e-01  -9.9887481e-01  -8.2308940e-01  -9.1430932e-01  -3.7998025e-02   0.0000000e+00  -8.4667158e-02  -9.4458414e-01   1.2614179e+00  -3.6407334e-01  -7.3969767e-01  -6.9047852e-02  -1.4804591e+00   2.4040491e-01  -6.9047852e-02  -4.4656863e-01   1.3674130e+00  -7.2977138e-01  -2.8213168e-01   5.4909275e-01  -6.9353021e-01  -9.6829707e-01  -2.3600372e-01  -1.1164625e+00  -1.1332695e-01   8.7482699e-01  -7.6560886e-01  -2.8174861e-01   0.0000000e+00   0.0000000e+00  -8.7761663e-01  -8.2153796e-01  -7.7862475e-01  -8.1711858e-01  -1.0574218e+00  -1.0626949e+00  -7.9023392e-01  -8.5099316e-01   0.0000000e+00   0.0000000e+00   1.7479901e-01   1.7957541e-01  -4.4896716e-01   0.0000000e+00  -4.2505565e-02  -4.2230810e-02   4.2220735e-02  -4.2481678e-02  -4.2220034e-02  -4.2196366e-02  -4.2217392e-02  -4.2235289e-02  -4.2220533e-02  -4.2482378e-02   0.0000000e+00   0.0000000e+00   0.0000000e+00   0.0000000e+00   0.0000000e+00   0.0000000e+00  -6.1393135e-01   0.0000000e+00  -7.3053728e-01  -7.3113676e-01  -2.0124244e-01  -5.0163447e-01  -5.2887624e-01  -4.4626016e-02  -1.8371953e-01   6.8986527e-02  -9.5905805e-01   0.0000000e+00   0.0000000e+00  -9.1809687e-01   3.9080641e-01   8.3577607e-01   7.2899408e-02   7.7395743e-01  -7.8996309e-01  -8.4118894e-01  -2.4696603e-02  -5.4632161e-01  -1.6647293e-01  -9.7466759e-01  -7.5692062e-01   9.8095360e-01  -3.5106317e-01  -4.7231416e-01  -8.7170222e-01   4.6044222e-01  -3.2561820e-01   1.0242443e+00  -5.0585912e-01  -2.5314164e-01  -1.0242443e+00   5.0585913e-01  -9.7426769e-01  -2.6756330e-01  -7.1571987e-01  -4.7158232e-01  -1.0852060e+00  -3.6651456e-01  -1.0219880e+00   8.5711514e-01   9.4644353e-01  -7.1328283e-01   0.0000000e+00   0.0000000e+00   0.0000000e+00   0.0000000e+00   0.0000000e+00   0.0000000e+00   0.0000000e+00   0.0000000e+00   0.0000000e+00   0.0000000e+00  -6.6535117e-01   0.0000000e+00   0.0000000e+00   0.0000000e+00  -6.6535117e-01   0.0000000e+00  -6.1109769e-01  -4.7098419e-01  -5.4343629e-01   0.0000000e+00   0.0000000e+00   4.4596187e-01  -7.9536554e-01  -4.8316585e-01   2.7232069e-01  -4.5533424e-01  -9.5803037e-01  -7.8196883e-01   5.1495315e-01  -5.1959275e-01  -7.9242099e-01   1.1922242e+00  -9.7436092e-01  -5.8077599e-02  -7.0506288e-01  -8.0520537e-01  -5.5635597e-01  -5.9738301e-01  -1.0168451e+00  -2.5781457e-01   8.8305167e-01  -4.1654906e-01  -1.3840678e+00   0.0000000e+00  -7.8751721e-01   8.4605058e-01  -1.1709514e+00  -5.1532055e-01  -1.0549734e+00  -6.6535117e-01  -9.2209066e-01  -9.5078496e-01  -8.5958893e-01  -3.7405658e-01  -3.7283890e-01  -3.6060118e-01  -7.1526131e-01  -4.3183465e-01  -3.0474007e-01  -8.2995785e-01  -8.6180480e-01  -7.2593282e-01  -1.0701818e+00  -1.1040649e+00
   8.0777906e-01   8.0923306e-01   0.0000000e+00   0.0000000e+00   8.0923306e-01   0.0000000e+00  -6.8916794e-01  -3.7370031e-01   1.4746190e+00   3.8489281e-01   6.2400333e-01  -9.4308193e-01   5.9203892e-01   1.3232686e+00   2.2996227e-01  -9.2650166e-01   0.0000000e+00  -8.4667158e-02   1.1138964e+00   1.2614179e+00  -3.6407334e-01   5.9522547e-01  -6.9047852e-02  -8.5269072e-01  -6.4687900e-01  -6.9047852e-02  -4.4656863e-01  -5.5244313e-01   3.1047178e-01   1.2110369e+00   9.0317235e-01   1.3945044e+00   6.0671043e-01  -2.3600372e-01   5.4637502e-01   9.9717822e-01   6.9218617e-01   2.0277465e-01  -2.8174861e-01   0.0000000e+00   0.0000000e+00   5.3216322e-01   6.9789955e-01   9.8550231e-01   1.1621802e+00   6.7658131e-01   6.4245400e-01   1.0977063e+00   1.4770611e+00   0.0000000e+00   0.0000000e+00  -7.3300364e-01  -8.5644617e-01   8.3739941e-01   0.0000000e+00  -4.2437365e-02  -4.2261279e-02   4.2221814e-02  -4.2390381e-02  -4.2220034e-02  -4.2215393e-02  -4.2217648e-02  -4.2227943e-02  -4.2220252e-02  -4.2392160e-02   0.0000000e+00   0.0000000e+00   0.0000000e+00   0.0000000e+00   0.0000000e+00   0.0000000e+00   6.2944587e-01   0.0000000e+00   6.4350897e-01   1.1930946e+00   8.8767006e-01   4.8773984e-01   1.0016963e+00   7.0047666e-01   7.0697222e-01   2.1690407e+00   9.5670825e-01   0.0000000e+00   0.0000000e+00  -2.8257863e-01   9.7663075e-01  -1.4490286e-01   1.8229322e+00   1.9400361e+00   1.2283045e+00  -8.4118894e-01  -7.6224128e-01   1.3621840e+00   1.0868687e+00  -2.7449634e-01  -7.5692062e-01   9.8095360e-01  -3.5106317e-01  -4.7231416e-01  -8.7170222e-01  -7.3596177e-01  -3.2561820e-01   4.3501973e-01  -1.2689202e+00  -1.2407465e+00  -4.3501964e-01   1.2689204e+00   3.0381329e-01   1.0335655e+00  -1.0318256e+00  -1.1987246e+00   8.3895429e-02   1.5148060e+00   8.1298474e-01  -7.3805636e-02  -1.4836862e-01   2.6138249e-01   0.0000000e+00   0.0000000e+00   0.0000000e+00   0.0000000e+00   0.0000000e+00   0.0000000e+00   0.0000000e+00   0.0000000e+00   0.0000000e+00   0.0000000e+00   8.7995942e-01   0.0000000e+00   0.0000000e+00   0.0000000e+00   8.7995942e-01   0.0000000e+00   9.4720142e-01  -4.7098419e-01   4.4528209e-01   0.0000000e+00   0.0000000e+00   1.4135321e+00  -6.9632729e-01  -8.0424925e-01  -8.1169509e-01   1.0709319e+00  -1.7443542e-01  -7.8196883e-01  -6.3916330e-01   2.2743508e+00  -7.9242099e-01   6.4403697e-01   9.5745826e-01  -9.5891077e-01  -7.0506288e-01  -6.2204086e-01  -1.2797384e-01  -3.3668956e-01   1.3844462e+00   1.0773722e+00   4.0187071e-01   3.1109727e-01   1.1399227e+00   0.0000000e+00  -1.3730018e+00  -7.6853007e-01   6.4708310e-01   9.3646091e-01   6.7686015e-01   8.7995942e-01   9.0854696e-01   9.1036358e-01   7.5899447e-01  -1.0741712e+00  -3.7283890e-01  -3.6060118e-01  -7.1526131e-01   1.4903589e+00  -1.0782527e+00  -1.3707862e+00   5.4159571e-01   3.7532915e-01   2.9996173e-01   3.6281851e-01
  -6.7239146e-01  -5.8777992e-01   0.0000000e+00   0.0000000e+00  -5.8777992e-01   0.0000000e+00  -2.1996501e-01  -3.7370031e-01   3.9628583e-01  -9.4797674e-01  -8.4023615e-01  -4.3304782e-02  -2.6460693e-01  -3.9381780e-01  -4.6909646e-01   1.3371161e+00   0.0000000e+00  -8.4667158e-02  -5.0348117e-01   1.2614179e+00  -3.6407334e-01  -1.2164559e+00  -6.9047852e-02   4.0284601e-01   2.4040491e-01  -6.9047852e-02  -4.4656863e-01   4.6929185e-02  -1.1883590e+00  -8.7939912e-01  -9.1443664e-01   3.5048709e-01  -8.0536526e-01   1.2269586e+00  -2.2961583e-01  -9.4620583e-01  -1.0124606e+00  -1.0504275e+00  -2.8174861e-01   0.0000000e+00   0.0000000e+00  -2.8137807e-01  -4.9543274e-01  -7.2677212e-01  -6.2165065e-01  -2.6217155e-01  -6.1640446e-01  -5.3719139e-01  -3.2270875e-01   0.0000000e+00   0.0000000e+00   6.5905842e-01   7.3951083e-01  -7.0624047e-01   0.0000000e+00  -4.2508786e-02  -4.2255057e-02   4.2223152e-02  -4.2494692e-02  -4.2220034e-02  -4.2200235e-02  -4.2218343e-02  -4.2200015e-02  -4.2220817e-02  -4.2497810e-02   0.0000000e+00   0.0000000e+00   0.0000000e+00   0.0000000e+00   0.0000000e+00   0.0000000e+00  -6.1393135e-01   0.0000000e+00  -3.3229938e-01  -3.8791517e-01  -4.8464026e-01  -5.4742429e-01  -5.8571937e-01  -6.1448277e-01  -6.8132084e-01  -9.7624707e-02  -4.2284505e-01   0.0000000e+00   0.0000000e+00  -4.9314452e-01  -8.7421994e-02  -9.5434427e-02  -7.5327041e-01  -2.3365842e-01   6.0270832e-01  -8.4118894e-01  -7.6224128e-01   1.2099975e+00   7.2697249e-02  -9.7466759e-01  -7.5692062e-01   9.8095360e-01  -3.5106317e-01  -4.7231416e-01  -4.9113665e-01   3.2231382e+00  -5.5263674e-01  -9.4454459e-01   4.1443361e-01   1.8708955e+00   9.4454485e-01  -4.1443361e-01  -1.3844170e-01  -8.2511265e-01   7.6747564e-02   1.3513411e+00   3.8303840e-01  -6.1468553e-01  -3.4336677e-01  -6.9441949e-01  -8.0525583e-01  -5.9622296e-01   0.0000000e+00   0.0000000e+00   0.0000000e+00   0.0000000e+00   0.0000000e+00   0.0000000e+00   0.0000000e+00   0.0000000e+00   0.0000000e+00   0.0000000e+00  -5.1733644e-01   0.0000000e+00   0.0000000e+00   0.0000000e+00  -5.1733644e-01   0.0000000e+00  -6.1109769e-01   2.1194288e+00  -6.7026844e-01   0.0000000e+00   0.0000000e+00   4.3436501e-01  -1.1440531e+00   5.6838384e-01  -6.9714041e-02   8.0859059e-01  -4.3563371e-01  -3.2435607e-01   5.1495315e-01   3.0228334e-01  -7.9242099e-01  -4.4789541e-01  -2.9772527e-01  -1.6917876e-01  -5.3406058e-01   2.1234609e+00  -4.7658608e-01   1.1544897e+00  -2.9645775e-01  -3.2002581e-01  -5.6049104e-01  -1.0834334e+00   1.0003065e+00   0.0000000e+00   5.9852249e-01   8.5624314e-02  -5.6420134e-02  -5.8566160e-01  -6.9152691e-02  -5.1733644e-01  -3.9003752e-01  -3.8729495e-01  -4.1675960e-01  -2.1001511e-01  -3.7283890e-01  -3.6060118e-01  -1.5365014e-01  -7.1446487e-01   1.3296194e+00  -4.7670935e-01  -2.3804652e-01  -4.5824983e-01   5.0844735e-02  -2.1504464e-01
  -1.2380277e+00  -1.3186623e+00   0.0000000e+00   0.0000000e+00  -1.3186623e+00   0.0000000e+00  -1.1583709e+00  -3.7370031e-01  -6.8204731e-01   3.0506319e+00  -1.2907714e+00  -9.4308193e-01  -1.2436308e+00  -1.1092705e+00  -1.1343543e+00   8.8253964e-01   0.0000000e+00  -8.4667158e-02  -1.3856871e+00   2.9625127e+00  -3.6407334e-01  -1.2164559e+00  -6.9047852e-02   4.0284601e-01  -1.0905209e+00  -6.9047852e-02  -4.4656863e-01   2.3011456e-01  -1.3240735e+00  -1.1780328e+00  -1.0607896e+00  -6.9353021e-01  -1.2941607e+00  -2.3600372e-01  -1.2273183e+00  -1.2238321e+00  -1.1497179e+00  -1.1073913e+00  -2.8174861e-01   0.0000000e+00   0.0000000e+00  -1.2541745e+00  -1.1144842e+00  -1.4199912e+00  -1.4309267e+00  -1.2322650e+00  -1.1819581e+00  -1.3964868e+00  -1.4074503e+00   0.0000000e+00   0.0000000e+00   1.1447788e+00   1.1930264e+00  -1.2207871e+00   0.0000000e+00  -4.2507690e-02  -4.2265923e-02   4.2219154e-02  -4.2437884e-02  -4.2220034e-02  -4.2215454e-02  -4.2220644e-02  -4.2244739e-02  -4.2218638e-02  -4.2437004e-02   0.0000000e+00   0.0000000e+00   0.0000000e+00   0.0000000e+00   0.0000000e+00   0.0000000e+00   6.2944587e-01   0.0000000e+00  -1.2384125e+00  -1.1326126e+00  -9.9971886e-01  -9.8385354e-01  -9.1891173e-01  -8.0352230e-01  -7.1074363e-01  -8.8797414e-02  -1.1654038e+00   0.0000000e+00   0.0000000e+00  -4.2657754e-01   1.1386828e+00   1.0893029e+00  -6.3820084e-01  -7.6760867e-01  -9.2511980e-01  -8.4118894e-01  -5.3823584e-01  -5.4632161e-01   1.0868687e+00  -4.3377818e-01  -7.5692062e-01   3.3869915e+00  -3.5106317e-01  -4.7231416e-01  -8.7170222e-01  -7.3596177e-01  -5.5263674e-01  -2.4678461e-01   7.8413990e-01  -1.3273351e+00   2.4678462e-01  -7.8414009e-01   1.1138868e+00  -1.1319822e+00  -1.6388092e-01  -1.3120109e+00  -5.6991824e-01  -1.2038317e+00   9.5745767e-02  -1.1377153e+00  -1.2431808e+00  -9.4904496e-01   0.0000000e+00   0.0000000e+00   0.0000000e+00   0.0000000e+00   0.0000000e+00   0.0000000e+00   0.0000000e+00   0.0000000e+00   0.0000000e+00   0.0000000e+00  -1.1604278e+00   0.0000000e+00   0.0000000e+00   0.0000000e+00  -1.1604278e+00   0.0000000e+00  -1.1305307e+00  -4.7098419e-01  -1.3228502e+00   0.0000000e+00   0.0000000e+00  -9.8136803e-01   5.2988703e-01  -7.2552354e-01  -8.1169509e-01  -3.9153404e-02  -9.5803037e-01  -7.8196883e-01   1.6690696e+00  -7.9355146e-01  -7.9242099e-01   1.5072336e-01  -1.1264154e+00  -5.7115607e-01  -1.0301790e+00   1.2659625e+00  -6.7963521e-01  -3.9208544e-01  -1.2569743e+00   2.5834194e-02   4.7604502e-03  -1.1080474e+00  -9.7729097e-01   0.0000000e+00  -7.2055877e-01   1.5738679e+00  -1.3483535e+00  -1.2607371e+00  -1.4269034e+00  -1.1604278e+00  -1.1949678e+00  -1.2381774e+00  -1.2753480e+00  -1.2033764e+00  -3.7283890e-01   2.2843182e+00   9.6957215e-01  -9.4675908e-01  -3.7352833e-01  -7.9100893e-01  -9.6086938e-01  -8.1697774e-01  -1.3192987e+00  -1.2374179e+00
  -3.4066881e-01  -5.2591002e-01   0.0000000e+00   0.0000000e+00  -5.2591002e-01   0.0000000e+00  -6.8916794e-01  -3.7370031e-01   2.1656364e-01   3.8489281e-01  -5.0233473e-01  -9.4308193e-01  -3.8698491e-01  -1.0763673e-01  -2.6457976e-01   6.6936581e-01   0.0000000e+00  -8.4667158e-02  -3.5644684e-01   1.2614179e+00  -3.6407334e-01  -5.4899437e-01  -6.9047852e-02  -8.5269072e-01  -2.0323704e-01  -6.9047852e-02   1.3955270e+00  -1.0599650e-01  -4.3697797e-01  -5.8076540e-01  -5.0083055e-01   1.7648421e-01  -4.7950164e-01  -2.3600372e-01  -3.4047167e-01  -3.9095325e-01  -2.6649708e-01  -5.3775392e-01  -2.8174861e-01   0.0000000e+00   0.0000000e+00  -4.2928622e-01  -2.2751097e-01  -4.1076101e-01  -3.8438173e-01  -3.5330905e-01  -1.7144645e-01  -5.1155857e-01  -4.2973091e-01   0.0000000e+00   0.0000000e+00   3.5963441e-01   3.6418093e-01  -7.0624047e-01   0.0000000e+00  -4.2435241e-02  -4.2255835e-02   4.2222362e-02  -4.2393344e-02  -4.2220034e-02  -4.2218603e-02  -4.2225406e-02  -4.2220573e-02  -4.2220221e-02  -4.2395672e-02   0.0000000e+00   0.0000000e+00   0.0000000e+00   0.0000000e+00   0.0000000e+00   0.0000000e+00   6.2944587e-01   0.0000000e+00  -4.7043628e-01  -4.5000738e-01  -6.5622752e-01  -1.8544123e-01  -1.8316867e-01  -4.3287959e-01  -8.7468244e-02   3.0156729e-01  -1.8832301e-01   0.0000000e+00   0.0000000e+00   1.4848157e-01   4.9152892e-01  -4.4933833e-01   3.2142429e-02  -7.3488271e-01  -4.6196823e-01  -8.4118894e-01   1.0907438e+00  -5.4632161e-01   1.0418377e-01   4.6391099e-01  -9.2882047e-02   2.1145370e+00  -3.5106317e-01  -4.7231416e-01  -8.7170222e-01   4.6044222e-01  -5.5263674e-01  -1.0391026e-01   4.8242593e-01  -5.2495769e-01   1.0391052e-01  -4.8242592e-01   4.4752661e-01  -3.2751970e-01   2.8905672e-01  -5.8486854e-01  -8.1529070e-02  -4.8539115e-01   2.4971144e-01  -6.9441949e-01  -8.0525583e-01  -5.6180255e-01   0.0000000e+00   0.0000000e+00   0.0000000e+00   0.0000000e+00   0.0000000e+00   0.0000000e+00   0.0000000e+00   0.0000000e+00   0.0000000e+00   0.0000000e+00  -3.0145010e-01   0.0000000e+00   0.0000000e+00   0.0000000e+00  -3.0145010e-01   0.0000000e+00  -6.1109769e-01  -4.7098419e-01  -5.9196407e-01   0.0000000e+00   0.0000000e+00   2.2123197e-01  -1.0450148e+00  -4.8316585e-01   2.7232069e-01  -5.2020697e-01  -3.2425283e-01   6.9707491e-01   5.1495315e-01  -4.7265288e-05  -6.9766340e-01   2.7922268e-01  -2.8484827e-01   3.0601809e-02  -1.0301790e+00  -8.0520537e-01  -9.8832679e-02  -5.9738301e-01  -5.3682150e-02  -3.2760551e-01   4.0200831e-01  -6.6630272e-01  -4.6750935e-03   0.0000000e+00  -9.1580956e-01   2.4457353e-01  -1.7340657e-01  -5.7712742e-01  -2.1127116e-01  -3.0145010e-01  -2.7693502e-01  -2.8689583e-01  -4.1195144e-01  -5.0326174e-01  -3.7283890e-01  -3.6060118e-01  -7.1526131e-01  -2.5145751e-02  -3.0474007e-01  -9.2976695e-01  -1.7722039e-01  -5.0840632e-01  -3.2283076e-01  -3.4839768e-01
  -6.3777993e-01  -5.0545189e-01   0.0000000e+00   0.0000000e+00  -5.0545189e-01   0.0000000e+00  -2.1996501e-01   1.7987958e+00   3.9628583e-01  -9.4797674e-01  -8.4023615e-01  -4.3304782e-02  -2.6460693e-01  -5.3690833e-01  -5.7167919e-01   9.7174950e-01   0.0000000e+00  -8.4667158e-02  -3.5644684e-01   1.2614179e+00  -3.6407334e-01  -1.2164559e+00  -6.9047852e-02  -2.2492236e-01   2.4040491e-01  -6.9047852e-02  -4.4656863e-01   1.3775604e-01  -1.1384306e+00  -8.7939912e-01  -9.1443664e-01   3.5048709e-01  -8.0536526e-01   1.2269586e+00  -2.2961583e-01  -9.4620583e-01  -1.0124606e+00  -1.0504275e+00  -2.8174861e-01   0.0000000e+00   0.0000000e+00  -2.8137807e-01  -4.9535635e-01  -6.2675568e-01  -5.0039676e-01  -2.6217155e-01  -5.9402661e-01  -4.1584664e-01  -1.7896789e-01   0.0000000e+00   0.0000000e+00   4.5586528e-01   5.2985941e-01  -9.6351378e-01   0.0000000e+00  -4.2506930e-02  -4.2254048e-02   4.2230813e-02  -4.2490004e-02  -4.2220034e-02  -4.2232455e-02  -4.2219078e-02  -4.2203251e-02  -4.2220688e-02  -4.2500783e-02   0.0000000e+00   0.0000000e+00   0.0000000e+00   0.0000000e+00   0.0000000e+00   0.0000000e+00  -1.8573086e+00   0.0000000e+00  -3.3229938e-01  -3.8791517e-01  -4.8464026e-01  -5.3538539e-01  -5.7452812e-01  -6.0604864e-01  -6.6714161e-01  -1.8884063e-01  -3.8577650e-01   0.0000000e+00   0.0000000e+00  -9.8665580e-01  -8.3305687e-01   8.8950360e-01  -2.3072203e-01   4.6908919e-01  -1.1571624e-01  -8.4118894e-01  -7.6224128e-01   3.3325514e-02  -2.5162335e-01  -9.7466759e-01  -7.5692062e-01   9.8095360e-01  -3.5106317e-01  -4.7231416e-01  -4.9113665e-01   6.9709384e-01   1.9076210e+00  -1.0802063e-01   2.5085998e-01   1.5080731e+00   1.0802088e-01  -2.5085978e-01  -8.3531518e-01  -5.2658609e-01  -5.6951554e-02   1.0437910e+00  -2.2409327e-01  -5.5129796e-01  -8.8915233e-01   8.5711514e-01   9.4644353e-01  -5.5946725e-01   0.0000000e+00   0.0000000e+00   0.0000000e+00   0.0000000e+00   0.0000000e+00   0.0000000e+00   0.0000000e+00   0.0000000e+00   0.0000000e+00   0.0000000e+00  -5.2293904e-01   0.0000000e+00   0.0000000e+00   0.0000000e+00  -5.2293904e-01   0.0000000e+00  -1.1305307e+00  -4.7098419e-01  -5.7667643e-01   0.0000000e+00   0.0000000e+00  -4.7593799e-01   2.0897432e-01   3.3534362e-01   7.9608386e-01  -1.0012605e+00  -4.3563371e-01  -3.2435607e-01   5.1495315e-01   5.7624214e-01  -7.9242099e-01  -4.9324180e-01  -3.8602567e-01   1.5185094e+00  -5.3406058e-01  -8.0520537e-01  -1.9491983e-01   9.4919205e-01  -5.6328538e-02  -7.9646049e-01  -5.6049104e-01  -8.9174006e-01   6.8100506e-01   0.0000000e+00   4.4612500e-01   8.5624314e-02  -5.6420134e-02  -7.6176187e-01  -5.8194613e-02  -5.2293904e-01  -3.4563745e-01  -3.3835038e-01  -3.9450919e-01   1.1902142e+00   1.8065782e+00  -3.6060118e-01  -1.5365014e-01  -7.9699767e-01   4.6576484e-01   6.0494721e-01  -2.5509834e-01  -4.7024378e-01   5.0844735e-02  -2.1504464e-01
  -1.1431047e-01  -1.5227650e-01   0.0000000e+00   0.0000000e+00  -1.5227650e-01   0.0000000e+00  -6.8916794e-01  -3.7370031e-01   3.9628583e-01   3.8489281e-01  -2.2075021e-01  -4.3304782e-02  -1.4222895e-01   3.5453804e-02  -2.6854848e-01  -2.0699666e-01   0.0000000e+00  -8.4667158e-02  -6.2378198e-02   1.2614179e+00  -3.6407334e-01  -2.6293941e-01  -6.9047852e-02   1.0306144e+00  -1.0905209e+00  -6.9047852e-02  -4.4656863e-01  -5.0068846e-01  -2.7920258e-01  -1.1780328e+00  -1.3084638e+00   3.5048709e-01  -1.5363802e-01  -2.3600372e-01  -7.9041594e-03  -1.2238321e+00  -1.3819994e+00  -2.5293524e-01  -2.8174861e-01   0.0000000e+00   0.0000000e+00  -2.6075813e-01  -1.1517347e-01  -1.4102858e-01  -8.7372008e-02  -9.6986490e-02  -1.0287409e-01  -3.8055838e-01  -2.3532568e-01   0.0000000e+00   0.0000000e+00  -2.9811869e-01  -2.2953602e-01  -4.4896716e-01   0.0000000e+00  -4.2547406e-02  -4.2255100e-02   4.2224209e-02  -4.2501019e-02  -4.2220034e-02  -4.2220818e-02  -4.2219262e-02  -4.2231766e-02  -4.2220398e-02  -4.2505193e-02   0.0000000e+00   0.0000000e+00   0.0000000e+00   0.0000000e+00   0.0000000e+00   0.0000000e+00   6.2944587e-01   0.0000000e+00  -3.8617981e-01  -4.3960086e-01  -5.8315434e-01  -4.2453904e-01  -4.7247260e-01  -5.7805737e-01  -5.8693347e-01   1.5169113e-02  -5.4906242e-02   0.0000000e+00   0.0000000e+00   1.6196701e-01   4.7635280e-01  -3.3611297e-01   1.9515864e-01   2.0211395e-01  -3.9053865e-01  -4.8256157e-01   5.9522269e-01  -5.4632161e-01  -8.7850112e-01   1.5949364e+00  -7.5692062e-01   9.8095360e-01  -3.5106317e-01  -6.0474537e-02  -4.9113665e-01  -7.3596177e-01  -5.5263674e-01  -4.4636662e-02  -8.9170515e-01  -1.0584062e+00   4.4636419e-02   8.9170529e-01   7.1966865e-01  -1.7219239e-01  -8.5752447e-01  -1.0548941e+00  -3.4401934e-02   2.7427784e-01   5.8556358e-01   8.5711514e-01   9.4644353e-01  -4.2516988e-01   0.0000000e+00   0.0000000e+00   0.0000000e+00   0.0000000e+00   0.0000000e+00   0.0000000e+00   0.0000000e+00   0.0000000e+00   0.0000000e+00   0.0000000e+00  -1.5500492e-01   0.0000000e+00   0.0000000e+00   0.0000000e+00  -1.5500492e-01   0.0000000e+00  -6.1109769e-01  -4.7098419e-01  -3.0910386e-01   0.0000000e+00   0.0000000e+00   6.1993736e-02  -1.0450148e+00   1.6839416e-01  -8.1169509e-01   9.2295372e-01  -6.9683204e-01   5.7249808e-01   5.1495315e-01   3.0228334e-01  -7.9242099e-01  -4.0254903e-01   8.7140891e-02  -9.5891077e-01  -4.4171739e-01  -8.0520537e-01  -7.0191910e-01   1.3597872e+00  -2.9645775e-01   1.0729165e+00  -8.5501817e-02  -5.4432539e-01   5.3914345e-01   0.0000000e+00  -8.8018767e-01   5.8129356e-02   1.6359962e-01  -3.9535943e-01   5.1974324e-02  -1.5500492e-01  -5.8623404e-02  -1.9583196e-02  -8.6587187e-02  -9.1012967e-01  -3.7283890e-01  -3.6060118e-01  -1.5365014e-01   2.0842593e-01  -5.7535281e-01  -1.0175377e+00  -1.3447987e-01  -3.9119279e-01   1.7540323e-01   7.2104136e-03
  -9.3586978e-02   7.7710889e-02   0.0000000e+00   0.0000000e+00   7.7710889e-02   0.0000000e+00  -2.1996501e-01  -3.7370031e-01  -6.8204731e-01   3.8489281e-01   4.5173986e-03  -9.4308193e-01  -1.4222895e-01  -2.5072726e-01  -1.0795155e-01  -3.7669368e-01   0.0000000e+00  -8.4667158e-02  -6.2378198e-02  -4.3967692e-01  -3.6407334e-01   1.1846721e-01  -6.9047852e-02  -8.5269072e-01   6.8404686e-01  -6.9047852e-02  -4.4656863e-01  -2.1519788e-01   1.5508614e-01  -2.8213168e-01  -2.4121313e-01  -6.9353021e-01   9.2937931e-03   4.9547742e-01  -1.1875999e-01   1.6429934e-01   2.7775774e-01   2.0277465e-01  -2.8174861e-01   0.0000000e+00   0.0000000e+00  -1.6119700e-01  -1.6341865e-01   5.2667515e-03  -5.3110354e-02  -1.2006726e-01  -1.0886503e-01   7.0140278e-02  -5.2577980e-02   0.0000000e+00   0.0000000e+00  -1.1782217e-01  -2.6435724e-01  -1.9169384e-01   0.0000000e+00  -4.2041585e-02  -4.2031982e-02   4.2216151e-02  -4.2260099e-02  -4.2220032e-02  -4.2222717e-02  -4.2213575e-02  -4.2196944e-02  -4.2219116e-02  -4.2256218e-02   0.0000000e+00   0.0000000e+00   0.0000000e+00   0.0000000e+00   0.0000000e+00   0.0000000e+00   6.2944587e-01   0.0000000e+00  -1.9377359e-01  -1.9973833e-01  -4.5659396e-01  -1.3944706e-01  -1.4686882e-01  -3.9031984e-01  -1.7567077e-01  -1.3734780e-01  -2.0500311e-01   0.0000000e+00   0.0000000e+00   5.5520524e-01   3.3814344e-02  -6.3718255e-01  -4.9936004e-01   1.3666197e-01  -7.4601499e-02  -6.3496495e-02   4.9147894e-02   6.1297263e-01   5.4555526e-01   1.9459380e-01  -7.5692062e-01  -5.4544097e-01  -3.5106317e-01  -4.7231416e-01  -8.7170222e-01   1.4704506e+00  -3.2561820e-01  -8.7010752e-01  -1.0698289e+00   2.1941459e-01   8.7010753e-01   1.0698288e+00   8.2488580e-01  -5.5232463e-01  -1.0307310e+00   1.4227382e-01   6.0811247e-01   3.1269873e-01   6.4517360e-01  -4.1232198e-01  -5.1330621e-01  -4.5661757e-01   0.0000000e+00   0.0000000e+00   0.0000000e+00   0.0000000e+00   0.0000000e+00   0.0000000e+00   0.0000000e+00   0.0000000e+00   0.0000000e+00   0.0000000e+00  -2.0159720e-01   0.0000000e+00   0.0000000e+00   0.0000000e+00  -2.0159720e-01   0.0000000e+00  -9.1664653e-02  -4.7098419e-01  -3.0211094e-01   0.0000000e+00   0.0000000e+00  -6.8310481e-01  -1.0450148e+00  -1.6208243e-01   1.0631280e+00  -4.5533424e-01   1.6213880e+00   1.1488532e-01  -6.3916330e-01  -2.4563411e-01   5.5459466e-01  -6.3436595e-01  -2.8483188e-01   1.0201144e+00  -1.0301790e+00  -5.5159297e-01   7.1359243e-02  -5.9738301e-01  -6.3016801e-03  -4.0431112e-02  -1.6957234e-01  -2.1202263e-01   1.5155632e-01   0.0000000e+00  -2.1140675e-01  -6.2111599e-02   5.5790081e-02  -1.2008967e-01   3.8512391e-02  -2.0159720e-01  -1.7416624e-01  -2.2289140e-01   1.1169747e-02   1.9685289e-01  -3.7283890e-01  -3.6060118e-01  -7.1526131e-01  -2.1839751e-01   4.6877260e-01  -3.8893862e-01  -2.1517684e-01  -3.4757846e-01  -7.3713764e-02  -1.2614262e-01
  -2.5581991e-01  -9.5467434e-02   0.0000000e+00   0.0000000e+00  -9.5467434e-02   0.0000000e+00  -2.1996501e-01  -3.7370031e-01  -6.8204731e-01   3.8489281e-01  -1.6443331e-01  -9.4308193e-01  -2.6460693e-01  -3.9381780e-01  -2.3793167e-01  -2.7700585e-01   0.0000000e+00  -8.4667158e-02  -2.0941252e-01  -4.3967692e-01  -3.6407334e-01  -7.2236101e-02  -6.9047852e-02  -8.5269072e-01   6.8404686e-01  -6.9047852e-02  -4.4656863e-01  -2.1675756e-01  -1.0314374e-02  -5.8076540e-01  -5.4855431e-01  -6.9353021e-01  -1.5363802e-01   4.9547742e-01  -2.2961583e-01  -1.1332695e-01   1.6968959e-02   3.1883446e-02  -2.8174861e-01   0.0000000e+00   0.0000000e+00  -2.8137807e-01  -3.0519203e-01  -1.5273912e-01  -2.0161532e-01  -2.4812583e-01  -3.0053860e-01  -2.0923241e-01  -2.9168331e-01   0.0000000e+00   0.0000000e+00  -3.6213166e-02  -1.8420599e-01  -4.4896716e-01   0.0000000e+00  -4.2043197e-02  -4.2032860e-02   4.2216146e-02  -4.2260438e-02  -4.2220028e-02  -4.2222749e-02  -4.2213889e-02  -4.2197013e-02  -4.2219112e-02  -4.2256556e-02   0.0000000e+00   0.0000000e+00   0.0000000e+00   0.0000000e+00   0.0000000e+00   0.0000000e+00   6.2944587e-01   0.0000000e+00  -3.3229938e-01  -3.8791517e-01  -6.1676745e-01  -2.8580934e-01  -3.4197509e-01  -5.4767644e-01  -3.5221595e-01  -3.0457680e-01  -3.5231230e-01   0.0000000e+00   0.0000000e+00   5.5204405e-01   3.7371846e-02  -6.3514304e-01  -5.0372070e-01  -2.9911034e-01  -7.4601499e-02  -6.3496495e-02   5.0387451e-01   6.1297263e-01   5.4555526e-01   1.9459380e-01  -7.5692062e-01  -5.4544097e-01  -3.5106317e-01  -4.7231416e-01  -8.7170222e-01   1.6568462e+00  -5.5263674e-01  -1.0368865e+00  -1.0305947e+00   3.0555511e-01   1.0368863e+00   1.0305945e+00   9.5508111e-01  -7.3048421e-01  -1.0307310e+00   1.4227382e-01   6.0811247e-01   1.5080038e-01   6.4517360e-01   8.5711514e-01   9.4644353e-01  -5.3680167e-01   0.0000000e+00   0.0000000e+00   0.0000000e+00   0.0000000e+00   0.0000000e+00   0.0000000e+00   0.0000000e+00   0.0000000e+00   0.0000000e+00   0.0000000e+00  -3.4732913e-01   0.0000000e+00   0.0000000e+00   0.0000000e+00  -3.4732913e-01   0.0000000e+00  -6.1109769e-01  -4.7098419e-01  -4.1318034e-01   0.0000000e+00   0.0000000e+00  -8.8152309e-01  -1.0450148e+00  -1.6208243e-01   1.0631280e+00  -1.0012605e+00   1.6213880e+00   1.0795324e+00  -6.3916330e-01  -2.4563411e-01   5.5459466e-01  -1.1825533e+00  -4.3436350e-01   1.0201144e+00  -1.0301790e+00  -5.5159297e-01   7.1359243e-02  -5.9738301e-01  -6.3016801e-03  -6.2774541e-01  -1.3985983e-01  -2.7659814e-01  -1.3630084e-01   0.0000000e+00  -2.1140675e-01   8.5624314e-02  -5.6420134e-02  -2.5410037e-01  -9.3047623e-02  -3.4732913e-01  -3.1513147e-01  -3.6847011e-01  -1.7154903e-01   1.9685289e-01  -3.7283890e-01  -3.6060118e-01  -7.1526131e-01  -3.7155061e-01   4.6877260e-01  -3.8893862e-01  -3.3500952e-01  -4.2444872e-01  -1.3599301e-01  -2.1504464e-01
  -2.0558076e-01  -5.9885543e-01   0.0000000e+00   0.0000000e+00  -5.9885543e-01   0.0000000e+00   2.4923792e-01  -3.7370031e-01  -6.8204731e-01   3.8489281e-01  -1.6443331e-01  -4.3304782e-02  -2.6460693e-01   3.5453804e-02  -3.2827945e-01  -5.1103471e-01   0.0000000e+00  -8.4667158e-02  -6.2378198e-02  -4.3967692e-01  -3.6407334e-01  -7.2236101e-02  -6.9047852e-02  -8.5269072e-01   2.4040491e-01  -6.9047852e-02  -4.4656863e-01  -3.0822884e-01  -1.5525793e-01  -1.1780328e+00  -1.3084638e+00  -6.9353021e-01  -4.5016810e-02  -2.3600372e-01  -7.9041594e-03  -1.2238321e+00  -1.3819994e+00   2.0277465e-01  -2.8174861e-01   0.0000000e+00   0.0000000e+00  -3.8841259e-01  -2.9449206e-01  -5.8296206e-02  -1.2385775e-01  -2.3519781e-01  -1.5834420e-01  -3.3744316e-03  -1.0471821e-01   0.0000000e+00   0.0000000e+00   5.4371076e-01  -1.9347560e-01  -7.0624047e-01   0.0000000e+00  -4.0521846e-02  -4.2127171e-02   4.2227844e-02  -4.0636013e-02  -4.2220024e-02  -4.2220876e-02  -4.2210165e-02  -4.2209150e-02  -4.2219447e-02  -4.0643833e-02   0.0000000e+00   0.0000000e+00   0.0000000e+00   0.0000000e+00   0.0000000e+00   0.0000000e+00   6.2944587e-01   0.0000000e+00  -6.8907458e-01  -1.1090302e+00  -1.3762167e+00  -5.1109866e-01  -9.3745448e-01  -1.1862325e+00  -8.9299319e-01  -9.0385532e-01  -3.7949793e-01   0.0000000e+00   0.0000000e+00   3.0323191e-01   3.1737757e-01  -4.5643622e-01  -2.6617780e-02  -9.6913188e-01  -7.4601499e-02  -2.9904343e-01   7.1284804e-01   7.6515914e-01   1.0418377e-01   1.9459380e-01  -4.6497034e-02  -5.4544097e-01  -3.5106317e-01  -4.7231416e-01   3.6882695e-02  -7.3596177e-01  -9.8599660e-02  -7.6990983e-01  -4.0003914e-01  -2.5777864e-01   7.6990959e-01   4.0003915e-01   1.0160731e+00  -8.7126056e-01  -6.3224976e-01  -4.7158232e-01   1.3925477e-01  -3.9890224e-01   4.4732769e-01  -6.9441949e-01  -8.0525583e-01  -7.5149572e-01   0.0000000e+00   0.0000000e+00   0.0000000e+00   0.0000000e+00   0.0000000e+00   0.0000000e+00   0.0000000e+00   0.0000000e+00   0.0000000e+00   0.0000000e+00  -6.5538497e-01   0.0000000e+00   0.0000000e+00   0.0000000e+00  -6.5538497e-01   0.0000000e+00  -6.1109769e-01  -4.7098419e-01  -9.3549708e-01   0.0000000e+00   0.0000000e+00  -1.0680037e+00   4.5705132e-01  -8.0424925e-01  -2.8560079e-01  -5.2020697e-01  -7.3974494e-02   1.5939291e+00  -6.3916330e-01  -5.1959275e-01  -3.4341577e-01  -1.0100526e+00  -3.6562834e-01  -9.5891077e-01   3.7034714e-01  -5.5159297e-01   1.2143811e+00  -5.9738301e-01  -5.0323559e-01  -5.4498889e-01  -1.3985983e-01  -1.0380165e+00   1.5478222e-01   0.0000000e+00  -5.8396350e-01   3.3947252e-01   1.6359962e-01  -1.0920994e+00  -5.0519787e-02  -6.5538497e-01  -3.4968750e-01  -5.9436811e-01  -6.4665796e-01  -9.4496604e-01  -3.7283890e-01  -3.6060118e-01  -7.1526131e-01  -2.7886466e-01  -1.0782527e+00  -7.3014879e-01  -3.6907907e-01  -5.3184902e-01   7.9819573e-01   2.2946547e-01
   2.5494418e-01   1.1490729e+00   0.0000000e+00   0.0000000e+00   1.1490729e+00   0.0000000e+00   1.1876438e+00   3.9712918e+00   3.9628583e-01  -9.4797674e-01   6.0834302e-02  -4.3304782e-02   1.2039288e+00   1.7854434e-01   7.5007498e-02  -7.5604076e-02   0.0000000e+00  -8.4667158e-02   6.7279342e-01  -4.3967692e-01  -3.6407334e-01  -8.3504933e-01  -6.9047852e-02  -1.4804591e+00   3.7895405e+00  -6.9047852e-02  -4.4656863e-01  -1.1436465e+00  -1.9199746e-01   9.1240321e-01   2.5243142e-01   3.5048709e-01   1.1791500e-01   3.4214020e+00   1.2115100e+00   7.1955192e-01   8.1888002e-02  -2.5293524e-01  -2.8174861e-01   0.0000000e+00   0.0000000e+00   1.1998701e+00   5.3481265e-01   2.4788960e-01   4.0288170e-01   1.1929683e+00   3.3805009e-01   2.6891365e-01   5.4229524e-01   0.0000000e+00   0.0000000e+00   6.6821018e-01   8.8673272e-01   1.6092194e+00   0.0000000e+00  -4.2477635e-02  -4.2253873e-02   4.2226760e-02  -4.2503225e-02  -4.2220034e-02  -4.2266756e-02  -4.2213537e-02  -4.2167108e-02  -4.2220031e-02  -4.2509951e-02   0.0000000e+00   0.0000000e+00   0.0000000e+00   0.0000000e+00   0.0000000e+00   0.0000000e+00  -3.1006858e+00   0.0000000e+00   1.1285294e+00   9.8360186e-01   6.6720164e-01   6.6732630e-01   5.8975042e-01   3.3877054e-01   1.8841691e-01  -7.6065621e-01   5.1658261e-01   0.0000000e+00   0.0000000e+00   5.3498390e-01  -3.8464809e+00  -1.3318388e+00  -1.1925914e+00  -6.4861184e-02   1.5911087e+00   2.4310208e-01   7.1284804e-01   1.6491792e+00  -8.7850112e-01  -9.7466759e-01  -7.5692062e-01  -5.4544097e-01  -3.5106317e-01  -4.7231416e-01   3.6882695e-02   1.2840550e+00   5.2759528e+00  -6.6294500e-01   1.4290243e-02   2.5996484e+00   6.6294501e-01  -1.4290237e-02  -9.1184804e-01   1.7299868e-01   4.0205339e-01   3.4381268e+00   1.0898907e+00   4.4603563e-01  -7.3518659e-01   8.5711514e-01   9.4644353e-01   1.8825232e+00   0.0000000e+00   0.0000000e+00   0.0000000e+00   0.0000000e+00   0.0000000e+00   0.0000000e+00   0.0000000e+00   0.0000000e+00   0.0000000e+00   0.0000000e+00   5.8992600e-01   0.0000000e+00   0.0000000e+00   0.0000000e+00   5.8992600e-01   0.0000000e+00   1.4666345e+00  -4.7098419e-01   1.7358125e+00   0.0000000e+00   0.0000000e+00  -1.6584622e+00   3.7614429e+00  -2.1131742e-01   8.7340563e-01   9.0592053e-02   3.4774877e+00  -4.9607264e-01  -6.3916330e-01   5.7624214e-01  -7.9242099e-01  -8.3755183e-01   4.2430418e-01   4.0846087e+00   1.0205796e+00  -8.0520537e-01   1.9587366e+00  -5.9738301e-01  -5.6328538e-02   5.1354957e-01  -1.1257425e+00   1.8238569e+00  -4.5391750e-02   0.0000000e+00   2.8555576e+00  -1.1279379e+00   1.1334255e+00   1.4189078e+00   1.1200206e+00   5.8992600e-01   7.8766558e-01   8.9781369e-01   1.0619480e+00   3.2557216e+00   3.9859954e+00  -3.6060118e-01  -7.1526131e-01  -2.5615582e-01   1.2290183e+00   2.5148212e+00   1.0488530e+00   1.1696552e+00   1.2341505e+00   1.2073877e+00
  -1.4716080e-01  -3.8403301e-01   0.0000000e+00   0.0000000e+00  -3.8403301e-01   0.0000000e+00  -1.1583709e+00  -3.7370031e-01   3.9628583e-01   3.8489281e-01  -2.2075021e-01  -9.4308193e-01  -3.8698491e-01   3.2163487e-01  -8.5291559e-01  -1.7558910e+00   0.0000000e+00  -8.4667158e-02   2.3169045e-01  -4.3967692e-01  -3.6407334e-01  -7.2236101e-02  -6.9047852e-02  -8.5269072e-01  -1.0905209e+00  -6.9047852e-02  -4.4656863e-01  -1.3062756e-01  -4.4514543e-01  -5.8076540e-01  -5.0083055e-01   3.5048709e-01  -2.0794862e-01   4.9547742e-01  -3.4047167e-01  -6.6857954e-01  -6.2455963e-01  -3.6686271e-01  -2.8174861e-01   0.0000000e+00   0.0000000e+00  -4.5701346e-01  -3.4236431e-01   1.7073106e-01   2.9840190e-01  -3.4016716e-01  -3.5631005e-01   1.9111068e-01   5.2265646e-01   0.0000000e+00   0.0000000e+00  -1.3090006e+00  -1.3790761e+00  -7.0624047e-01   0.0000000e+00  -4.2565171e-02  -4.2262955e-02   4.2221127e-02  -4.2502162e-02  -4.2220034e-02  -4.2215321e-02  -4.2218991e-02  -4.2240928e-02  -4.2220273e-02  -4.2503255e-02   0.0000000e+00   0.0000000e+00   0.0000000e+00   0.0000000e+00   0.0000000e+00   0.0000000e+00   6.2944587e-01   0.0000000e+00  -4.7043628e-01  -3.1692140e-01  -4.4163043e-01  -6.4799691e-01  -5.2091175e-01  -5.7736235e-01  -6.4775802e-01   9.7146460e-01  -1.5874035e-01   0.0000000e+00   0.0000000e+00  -7.3495891e-01   1.4857259e+00   1.0217277e+00   2.9644415e+00  -1.4703562e+00  -1.2353047e+00  -3.3456925e-01  -7.6224128e-01  -5.4632161e-01   1.0418377e-01   1.3638552e+00   3.1272168e+00  -5.4544097e-01  -3.5106317e-01  -4.7231416e-01  -8.7170222e-01  -7.3596177e-01  -5.5263674e-01  -3.8985756e-01   2.4311279e+00  -1.3273351e+00   3.8985757e-01  -2.4311281e+00   1.2723703e+00  -4.4036834e-01   1.9747005e+00  -1.3120109e+00   1.4299556e-01  -1.3629619e+00   9.5122063e-01  -6.9441949e-01  -8.0525583e-01  -6.8473094e-01   0.0000000e+00   0.0000000e+00   0.0000000e+00   0.0000000e+00   0.0000000e+00   0.0000000e+00   0.0000000e+00   0.0000000e+00   0.0000000e+00   0.0000000e+00  -3.0138225e-01   0.0000000e+00   0.0000000e+00   0.0000000e+00  -3.0138225e-01   0.0000000e+00  -6.1109769e-01  -4.7098419e-01  -6.2593446e-01   0.0000000e+00   0.0000000e+00   3.9178727e-01  -1.0450148e+00  -8.0424925e-01  -8.1169509e-01  -4.3710140e-01   8.6762952e-02   1.0117395e+00  -6.3916330e-01   8.5020093e-01   4.9628227e-01  -1.1825533e+00  -8.9164959e-02  -9.5891077e-01  -1.0301790e+00  -6.2204086e-01  -2.7353696e-01  -5.9738301e-01   4.4060524e-01   4.4535487e-01  -1.7576408e-01  -7.0553428e-01   3.7732323e-01   0.0000000e+00  -1.6202123e+00   2.4457353e-01  -1.7340657e-01  -4.7061455e-01  -2.2076691e-01  -3.0138225e-01  -1.6221253e-01  -1.5135703e-01  -2.0379805e-01  -1.2033764e+00  -3.7283890e-01  -3.6060118e-01  -7.1526131e-01   2.7311503e-01  -1.0782527e+00  -1.4705953e+00  -5.7389748e-01  -5.0022863e-01  -1.9827226e-01  -3.9284869e-01
  -1.0309898e+00  -1.1606345e+00   0.0000000e+00   0.0000000e+00  -1.1606345e+00   0.0000000e+00  -2.1996501e-01  -3.7370031e-01  -1.7603805e+00  -9.4797674e-01  -1.0091869e+00  -4.3304782e-02  -1.2436308e+00  -1.2523610e+00  -5.4835036e-01   1.8650179e+00   0.0000000e+00  -8.4667158e-02  -1.6797558e+00   2.9625127e+00  -3.6407334e-01  -7.3969767e-01  -6.9047852e-02  -2.2492236e-01  -2.0323704e-01   9.6149133e+00  -4.4656863e-01   1.6420916e+00  -7.7373384e-02   1.6502042e-02   1.4899332e+00  -1.7375475e+00  -1.0769183e+00  -9.6748485e-01  -1.3381742e+00  -1.1332695e-01   1.2424805e+00  -4.8079018e-01  -2.8174861e-01   0.0000000e+00   0.0000000e+00  -1.1734331e+00  -8.3201597e-01  -1.4639036e+00  -1.6189319e+00  -1.2436276e+00  -4.7745524e-01  -1.4928961e+00  -1.7399032e+00   0.0000000e+00   0.0000000e+00   2.1165770e+00   2.0552306e+00  -1.2207871e+00   0.0000000e+00  -4.2471498e-02  -4.2193333e-02   4.2203999e-02  -4.2473740e-02  -4.2220034e-02  -4.2200203e-02  -4.2223034e-02  -4.2241179e-02  -4.2220350e-02  -4.2457704e-02   0.0000000e+00   0.0000000e+00   0.0000000e+00   0.0000000e+00   0.0000000e+00   0.0000000e+00  -6.1393135e-01   0.0000000e+00  -1.0156322e+00  -8.1653583e-01  -6.8766432e-01   1.4000065e-01   3.7714556e-01   3.3570344e-01   1.8938233e+00  -1.5153940e+00  -1.0501078e+00   0.0000000e+00   0.0000000e+00  -9.2151924e-01   3.9465784e-01   1.2967797e+00  -2.0257241e-01  -1.2361070e+00   8.5439238e-01   1.0271011e+00  -7.6224128e-01  -5.4632161e-01  -8.7850112e-01  -4.2718313e-01  -7.5692062e-01  -5.4544097e-01   6.9606445e+00   6.6764088e-01  -8.7170222e-01  -3.8859699e-01  -5.5263674e-01   1.4137105e+00   6.3329477e-01  -1.0448315e+00  -1.4137104e+00  -6.3329476e-01  -9.0435437e-01  -2.4989487e-01   5.4359364e-02  -1.1008919e+00  -1.3707535e+00  -8.8192372e-01  -9.9068443e-01  -1.1377153e+00  -1.2431808e+00  -8.6602391e-01   0.0000000e+00   0.0000000e+00   0.0000000e+00   0.0000000e+00   0.0000000e+00   0.0000000e+00   0.0000000e+00   0.0000000e+00   0.0000000e+00   0.0000000e+00  -7.6838199e-01   0.0000000e+00   0.0000000e+00   0.0000000e+00  -7.6838199e-01   0.0000000e+00  -1.1305307e+00   2.1194288e+00  -1.1347915e+00   0.0000000e+00   0.0000000e+00  -6.9678707e-01   1.3737169e-02  -8.0424925e-01  -5.9647122e-01   1.9887453e+00  -9.5803037e-01  -7.8196883e-01  -6.3916330e-01  -1.6154276e+00  -3.4341577e-01   2.9591738e-01  -1.1132144e+00  -2.1437785e-01  -1.0301790e+00   4.9728203e-03  -1.1748690e+00  -5.9738301e-01  -1.7205569e+00   2.1541732e+00   1.7201064e-01  -1.1217811e+00  -6.9154694e-01   0.0000000e+00  -6.2574560e-01   1.3199578e+00  -1.5379989e+00  -1.3147011e+00  -1.4088797e+00  -7.6838199e-01  -1.1598130e+00  -1.2331575e+00  -1.1693066e+00  -1.5089628e-01  -3.7283890e-01  -3.6060118e-01   5.0462260e-02  -6.4409200e-01  -3.6493564e-01  -3.4871120e-01  -7.0472483e-01  -8.1697774e-01  -1.1947403e+00  -1.3707709e+00
  -5.4863287e-02  -4.5000196e-01   0.0000000e+00   0.0000000e+00  -4.5000196e-01   0.0000000e+00  -1.1583709e+00  -3.7370031e-01   3.9628583e-01   3.8489281e-01  -1.6443331e-01  -9.4308193e-01  -2.6460693e-01   4.6472541e-01  -8.1076388e-01  -1.7608195e+00   0.0000000e+00  -8.4667158e-02   3.7872477e-01  -4.3967692e-01  -3.6407334e-01  -7.2236101e-02  -6.9047852e-02  -8.5269072e-01  -1.0905209e+00  -6.9047852e-02  -4.4656863e-01  -3.9267123e-01  -4.4514543e-01  -1.4766666e+00  -1.6462014e+00   3.5048709e-01  -9.9327413e-02   4.9547742e-01  -1.1875999e-01  -1.5014584e+00  -1.6987470e+00  -2.5293524e-01  -2.8174861e-01   0.0000000e+00   0.0000000e+00  -4.0866644e-01  -2.7482383e-01   2.4600455e-01   3.5814290e-01  -1.9354522e-01  -1.5608796e-01   4.9145363e-01   7.7341948e-01   0.0000000e+00   0.0000000e+00  -1.0383225e+00  -1.2538401e+00  -7.0624047e-01   0.0000000e+00  -4.2552543e-02  -4.2260986e-02   4.2222946e-02  -4.2492239e-02  -4.2220034e-02  -4.2215074e-02  -4.2218952e-02  -4.2240957e-02  -4.2219546e-02  -4.2495151e-02   0.0000000e+00   0.0000000e+00   0.0000000e+00   0.0000000e+00   0.0000000e+00   0.0000000e+00   6.2944587e-01   0.0000000e+00  -5.2138453e-01  -5.0576055e-01  -7.3304834e-01  -6.6001703e-01  -6.4503316e-01  -7.8201389e-01  -7.8183049e-01   8.6553644e-01  -7.7015762e-02   0.0000000e+00   0.0000000e+00  -7.0998411e-01   1.4576200e+00   9.5757241e-01   2.4783701e+00  -1.4703562e+00  -1.2353047e+00   1.7205041e-01  -7.6224128e-01  -5.4632161e-01   1.0868687e+00   1.9459380e-01   2.8415825e+00  -5.4544097e-01  -3.5106317e-01  -4.7231416e-01  -8.7170222e-01  -7.3596177e-01  -5.5263674e-01  -8.8995925e-02   2.2818317e+00  -1.3273351e+00   8.8995929e-02  -2.2818317e+00   9.3910249e-01  -4.1547842e-01   1.7071930e+00  -1.3120109e+00  -1.6172638e-01  -1.3403437e+00   5.8556358e-01  -6.9441949e-01  -8.0525583e-01  -7.1388418e-01   0.0000000e+00   0.0000000e+00   0.0000000e+00   0.0000000e+00   0.0000000e+00   0.0000000e+00   0.0000000e+00   0.0000000e+00   0.0000000e+00   0.0000000e+00  -4.0639470e-01   0.0000000e+00   0.0000000e+00   0.0000000e+00  -4.0639470e-01   0.0000000e+00  -6.1109769e-01  -4.7098419e-01  -7.7180568e-01   0.0000000e+00   0.0000000e+00   4.6508144e-01  -1.0450148e+00  -8.0424925e-01  -8.1169509e-01   4.3952167e-02   8.6762952e-02   2.0173161e-01  -6.3916330e-01   5.7624214e-01   9.4528745e-01  -1.1825533e+00  -8.1000759e-03  -9.5891077e-01  -1.0301790e+00  -6.2204086e-01  -4.8203936e-02  -5.9738301e-01   4.5728086e-01   9.6287828e-01  -6.5075330e-01  -1.0206605e+00   7.8113450e-01   0.0000000e+00  -1.6202123e+00   2.1385853e-01   5.5790081e-02  -6.7611209e-01  -6.5712698e-02  -4.0639470e-01  -8.2071946e-02  -1.3755215e-01  -3.5675578e-01  -1.2033764e+00  -3.7283890e-01  -3.6060118e-01  -7.1526131e-01   1.6275492e-01  -1.0782527e+00  -1.4705953e+00  -4.7128739e-01  -4.7515039e-01   1.1312398e-01  -1.2614262e-01
   1.5235833e+00   1.7534959e+00   0.0000000e+00   0.0000000e+00   1.7534959e+00   0.0000000e+00   1.6568467e+00  -3.7370031e-01   3.9628583e-01   3.8489281e-01   1.6377076e+00  -9.4308193e-01   1.3263068e+00   1.3232686e+00   1.4064462e+00  -5.4780119e-01   0.0000000e+00  -8.4667158e-02   1.4079650e+00  -4.3967692e-01  -3.6407334e-01   1.7394453e+00  -6.9047852e-02  -2.2492236e-01   1.1276888e+00  -6.9047852e-02  -4.4656863e-01   2.9968318e-01   1.9008045e+00   2.7042055e+00   1.7687007e+00   3.5048709e-01   1.5299907e+00  -9.6748485e-01   1.1006542e+00   2.6629360e+00   1.7326849e+00   1.5129406e+00   3.2307174e+00   0.0000000e+00   0.0000000e+00   1.4726271e+00   1.6070806e+00   1.7873222e+00   1.7302680e+00   1.3340965e+00   1.0856231e+00   6.9718858e-01   6.6546245e-01   0.0000000e+00   0.0000000e+00  -6.7329659e-01  -7.1475502e-01   1.6092194e+00   0.0000000e+00  -4.2297233e-02  -4.2208713e-02   4.2221656e-02  -4.2323814e-02  -4.2220034e-02  -4.2218572e-02  -4.2211118e-02  -4.2213372e-02  -4.2220354e-02  -4.2325436e-02   0.0000000e+00   0.0000000e+00   0.0000000e+00   0.0000000e+00   0.0000000e+00   0.0000000e+00   6.2944587e-01   0.0000000e+00   1.7260640e+00   1.9600021e+00   1.3072159e+00   1.6388944e+00   1.9113012e+00   1.2339501e+00   1.8788326e+00   1.0054107e+00   1.4641994e+00   0.0000000e+00   0.0000000e+00   1.3748855e+00  -8.8862865e-01  -1.0373452e+00  -9.5840604e-01   6.0516046e-01   3.7202979e-03   1.0207946e+00   5.1991148e+00  -5.4632161e-01   1.0868687e+00   1.9459380e-01  -3.3213124e-01  -5.4544097e-01  -3.5106317e-01   8.1355684e-01  -8.7170222e-01  -7.3596177e-01   5.8245603e-01   7.9008888e-01  -1.1574320e+00  -9.9149314e-01  -7.9008871e-01   1.1574318e+00  -2.4733766e-01   2.3747571e+00  -6.6988030e-01  -7.4557951e-01   1.1877077e-01   2.5610743e+00   5.8556358e-01   8.5711514e-01   9.4644353e-01   2.0231152e+00   0.0000000e+00   0.0000000e+00   0.0000000e+00   0.0000000e+00   0.0000000e+00   0.0000000e+00   0.0000000e+00   0.0000000e+00   0.0000000e+00   0.0000000e+00   1.9913838e+00   0.0000000e+00   0.0000000e+00   0.0000000e+00   1.9913838e+00   0.0000000e+00   1.4666345e+00  -4.7098419e-01   1.9022693e+00   0.0000000e+00   0.0000000e+00   7.6337733e-01   6.9842284e-01  -8.0424925e-01  -8.1169509e-01   1.2042341e+00  -7.3974494e-02   5.4525169e+00  -6.3916330e-01  -2.4563411e-01   1.0558948e-01   3.4507319e-01   1.4397678e+00  -9.5891077e-01   1.5134020e+00  -5.5159297e-01   2.3046094e+00  -5.9738301e-01  -6.3016801e-03  -2.7465479e-02   2.8660757e+00   1.9921084e+00  -1.3883408e-01   0.0000000e+00   2.5301688e-01  -1.3309798e+00   1.0581119e+00   1.4282617e+00   1.2183622e+00   1.9913838e+00   1.5068868e+00   1.5729977e+00   1.7070908e+00   3.5824240e-01  -3.7283890e-01  -3.6060118e-01  -7.1526131e-01   2.1928040e+00  -1.6600015e-01  -2.6426758e-01   1.2136561e+00   1.3283024e+00   1.3587090e+00   9.8513267e-01
  -1.0741182e-01  -2.2695961e-01   0.0000000e+00   0.0000000e+00  -2.2695961e-01   0.0000000e+00   2.4923792e-01  -3.7370031e-01  -6.8204731e-01   3.8489281e-01   6.0834302e-02  -9.4308193e-01  -3.8698491e-01  -2.5072726e-01  -1.7623882e-01  -6.7217542e-01   0.0000000e+00  -8.4667158e-02  -2.0941252e-01  -4.3967692e-01  -3.6407334e-01   4.0452217e-01  -6.9047852e-02  -2.2492236e-01  -2.0323704e-01  -6.9047852e-02  -4.4656863e-01   2.3033593e+00   2.0831445e-01   9.1240321e-01   1.6990088e+00  -6.9353021e-01  -4.5016810e-02  -9.6748485e-01  -5.6218334e-01   9.9717822e-01   1.8307259e+00   2.0277465e-01   3.2307174e+00   0.0000000e+00   0.0000000e+00  -2.4898351e-01  -1.4052000e-01   9.6020444e-02   2.1180458e-02  -3.9231595e-01  -4.0424947e-01  -2.9380423e-01  -4.1927898e-01   0.0000000e+00   0.0000000e+00  -7.8183944e-01  -8.9098876e-01  -1.9169384e-01   0.0000000e+00  -4.2359267e-02  -4.2217865e-02   4.2222303e-02  -4.2354967e-02  -4.2220034e-02  -4.2225133e-02  -4.2216256e-02  -4.2229845e-02  -4.2220473e-02  -4.2357236e-02   0.0000000e+00   0.0000000e+00   0.0000000e+00   0.0000000e+00   0.0000000e+00   0.0000000e+00   6.2944587e-01   0.0000000e+00  -1.6734741e-02   1.7144873e-01  -1.7422522e-01   2.0224747e-02   1.9494005e-01  -1.4134365e-01   3.9808788e-01   2.2787859e-01  -2.3841485e-01   0.0000000e+00   0.0000000e+00   1.0678280e-01   5.3845536e-01   1.2109460e-01   3.4442035e-01   1.3666197e-01   3.7202979e-03  -1.1693214e-01   1.6223012e+00  -5.4632161e-01  -8.7850112e-01   8.9476512e-01  -3.7851627e-01  -5.4544097e-01  -3.5106317e-01   8.1355684e-01  -8.7170222e-01  -7.3596177e-01  -9.8599660e-02   6.6077603e-01  -9.7127349e-01  -1.1107653e+00  -6.6077603e-01   9.7127357e-01  -2.8568806e-02   3.8785639e-01  -8.6106624e-01  -1.0854384e+00  -5.0436040e-01   5.7024872e-01   3.9778025e-02  -4.1232198e-01  -5.1330621e-01  -6.1122270e-01   0.0000000e+00   0.0000000e+00   0.0000000e+00   0.0000000e+00   0.0000000e+00   0.0000000e+00   0.0000000e+00   0.0000000e+00   0.0000000e+00   0.0000000e+00   1.0975133e-01   0.0000000e+00   0.0000000e+00   0.0000000e+00   1.0975133e-01   0.0000000e+00  -9.1664653e-02  -4.7098419e-01  -4.9034975e-01   0.0000000e+00   0.0000000e+00  -4.5336217e-02   1.2424819e-01  -8.0424925e-01  -8.1169509e-01   7.2318048e-01  -3.3517281e-01   2.0441791e+00  -6.3916330e-01  -7.9355146e-01   1.0558948e-01   8.6322081e-02  -2.9962637e-01  -1.0475901e+00   1.0703851e+00  -5.5159297e-01   9.6658798e-01  -5.9738301e-01  -7.4336471e-01  -5.4498889e-01   1.3333954e+00  -5.2327877e-01   1.7667831e-01   0.0000000e+00  -1.6266100e-01  -3.9028139e-02  -4.2346763e-01  -2.9185847e-01  -2.2043508e-01   1.0975133e-01  -2.4565214e-01  -2.6807100e-01  -2.2693105e-01  -2.9373129e-02  -3.7283890e-01   5.2103863e-01  -1.5365014e-01   2.3306733e-01  -1.6600015e-01  -3.3716618e-01  -4.4564977e-01  -4.8278290e-01  -1.9827226e-01  -6.1510375e-01
  -2.6964475e-01  -5.0605526e-01   0.0000000e+00   0.0000000e+00  -5.0605526e-01   0.0000000e+00   2.4923792e-01  -3.7370031e-01  -6.8204731e-01   3.8489281e-01  -1.0811641e-01  -9.4308193e-01  -5.0936289e-01  -3.9381780e-01  -2.9942675e-01  -5.7719880e-01   0.0000000e+00  -8.4667158e-02  -3.5644684e-01  -4.3967692e-01  -3.6407334e-01   2.1381886e-01  -6.9047852e-02  -2.2492236e-01  -2.0323704e-01  -6.9047852e-02  -4.4656863e-01   2.3737988e+00  -5.6942902e-02   6.1376949e-01   1.4272103e+00  -6.9353021e-01  -2.0794862e-01  -9.6748485e-01  -6.7303917e-01   7.1955192e-01   1.5954278e+00   3.1883446e-02   3.2307174e+00   0.0000000e+00   0.0000000e+00  -3.6916475e-01  -3.1500178e-01  -1.2743321e-01  -1.8883722e-01  -5.2037442e-01  -5.6266838e-01  -2.9380423e-01  -4.1927898e-01   0.0000000e+00   0.0000000e+00  -5.6000626e-01  -7.8679364e-01  -4.4896716e-01   0.0000000e+00  -4.2359315e-02  -4.2218214e-02   4.2222608e-02  -4.2354580e-02  -4.2220034e-02  -4.2226097e-02  -4.2216302e-02  -4.2229886e-02  -4.2220473e-02  -4.2357154e-02   0.0000000e+00   0.0000000e+00   0.0000000e+00   0.0000000e+00   0.0000000e+00   0.0000000e+00   6.2944587e-01   0.0000000e+00  -1.5958062e-01  -4.8738075e-02  -3.7040272e-01  -1.3375481e-01  -3.5552398e-02  -3.3481449e-01   1.6515621e-01  -2.9585464e-02  -3.9060880e-01   0.0000000e+00   0.0000000e+00   1.0678280e-01   5.3845543e-01   1.9156082e-01   3.4442035e-01   1.3666197e-01   3.7202979e-03  -2.9904343e-01   1.6223012e+00  -5.4632161e-01  -8.7850112e-01   3.3747830e-01  -3.7851627e-01  -5.4544097e-01  -3.5106317e-01   8.1355684e-01  -8.7170222e-01  -7.3596177e-01  -9.8599660e-02   9.8564107e-01  -9.1498937e-01  -1.0955864e+00  -9.8564132e-01   9.1498938e-01  -3.9803755e-01   3.2381455e-01  -8.6106624e-01  -1.0854384e+00  -8.6637515e-01   3.4658470e-01  -3.9462865e-01   8.5711514e-01   9.4644353e-01  -7.2275133e-01   0.0000000e+00   0.0000000e+00   0.0000000e+00   0.0000000e+00   0.0000000e+00   0.0000000e+00   0.0000000e+00   0.0000000e+00   0.0000000e+00   0.0000000e+00  -9.1578229e-02   0.0000000e+00   0.0000000e+00   0.0000000e+00  -9.1578229e-02   0.0000000e+00  -6.1109769e-01  -4.7098419e-01  -7.2071528e-01   0.0000000e+00   0.0000000e+00  -2.0565669e-02   5.9613628e-01  -8.0424925e-01  -8.1169509e-01   7.2318048e-01  -3.3517281e-01   1.1473250e+00  -6.3916330e-01  -7.9355146e-01   1.0558948e-01   8.6322081e-02  -4.6030888e-01  -1.0475901e+00   5.3805352e-01   1.3399328e+00   9.6658798e-01  -5.9738301e-01  -7.4336471e-01  -5.4498889e-01   8.5840614e-01  -7.8578717e-01   1.5415928e-01   0.0000000e+00   1.3275958e-01   1.1148531e-01  -5.5758065e-01  -5.2741463e-01  -3.5534243e-01  -9.1578229e-02  -4.0601343e-01  -4.7890914e-01  -4.7098595e-01  -2.9373129e-02  -3.7283890e-01   2.3921089e+00   1.0382356e+00  -9.5351599e-02  -1.6600015e-01   1.4358727e-01  -5.6548246e-01  -5.5529173e-01  -2.6055151e-01  -7.0400577e-01
   2.9638939e-01  -3.4255841e-01   0.0000000e+00   0.0000000e+00  -3.4255841e-01   0.0000000e+00  -2.1996501e-01  -3.7370031e-01  -8.6176950e-01  -9.4797674e-01   2.8610191e-01  -4.3304782e-02   1.0252701e-01   4.6472541e-01  -1.0929182e-01  -9.9503530e-01   0.0000000e+00  -8.4667158e-02   5.2575909e-01  -4.3967692e-01  -3.6407334e-01   4.0452217e-01  -6.9047852e-02  -8.5269072e-01  -2.0323704e-01  -6.9047852e-02  -4.4656863e-01  -7.0933437e-01   1.3442172e-02  -1.4766666e+00  -1.6462014e+00  -8.6753309e-01   3.8946802e-01  -2.3600372e-01   3.2466335e-01  -1.2238321e+00  -1.4147664e+00   6.5848455e-01   3.2307174e+00   0.0000000e+00   0.0000000e+00   1.7672087e-02   1.4914756e-01   5.3915765e-01   4.9918510e-01   8.4362383e-02   3.4309462e-01   1.2297787e+00   9.6639221e-01   0.0000000e+00   0.0000000e+00  -3.7953986e-02  -5.9269223e-01  -1.9169384e-01   0.0000000e+00  -4.2014871e-02  -4.2103875e-02   4.2220596e-02  -4.2119032e-02  -4.2220015e-02  -4.2196386e-02  -4.2220254e-02  -4.2234915e-02  -4.2216857e-02  -4.2119614e-02   0.0000000e+00   0.0000000e+00   0.0000000e+00   0.0000000e+00   0.0000000e+00   0.0000000e+00  -6.1393135e-01   0.0000000e+00  -2.9238997e-01  -8.9351557e-01  -1.1743343e+00  -1.5694907e-01  -7.4173397e-01  -1.0043485e+00  -7.2337481e-01   2.9323040e-01   8.7353224e-02   0.0000000e+00   0.0000000e+00  -1.1784941e+00   6.8384948e-01   1.7137421e-01   9.2189994e-01   1.4060859e+00  -1.2353047e+00  -1.9064447e-01  -4.7942318e-01  -5.4632161e-01  -8.7850112e-01  -9.7466759e-01   2.3913725e-01   1.6226077e-02  -3.5106317e-01  -4.7231416e-01   3.6882695e-02  -7.3596177e-01  -1.7462782e-02   1.5907465e+00  -7.5103941e-02  -3.9349219e-01  -1.5907468e+00   7.5103948e-02  -1.5129133e+00   4.6621398e-01  -1.3303083e-01  -4.3109355e-01  -1.3947161e+00  -1.4456175e-01  -1.4174501e+00  -4.1232198e-01  -5.1330621e-01  -3.8005167e-01   0.0000000e+00   0.0000000e+00   0.0000000e+00   0.0000000e+00   0.0000000e+00   0.0000000e+00   0.0000000e+00   0.0000000e+00   0.0000000e+00   0.0000000e+00  -1.9247375e-01   0.0000000e+00   0.0000000e+00   0.0000000e+00  -1.9247375e-01   0.0000000e+00  -9.1664653e-02  -4.7098419e-01  -2.3199912e-01   0.0000000e+00   0.0000000e+00   1.0362209e+00  -3.3936192e-01   8.1155284e-03  -8.1169509e-01  -5.5696526e-01   3.4167619e+00   8.4649067e-02  -6.3916330e-01  -1.3481276e+00   2.3214594e+00  -8.6178607e-02   1.1257773e-01  -7.7130054e-01   2.9931801e-01  -4.4368197e-02   8.6588662e-01  -5.9738301e-01   5.4564425e-02   3.1640381e-01  -1.6338071e-01  -5.7943845e-02  -8.1252075e-01   0.0000000e+00  -5.0013162e-01  -1.1752845e-01   4.6376370e-01  -2.0940749e-01   2.7434252e-01  -1.9247375e-01   1.0506239e-01  -9.8647497e-02  -3.5713129e-01  -6.4164750e-01  -3.7283890e-01  -3.6060118e-01  -7.1526131e-01   1.1547366e-02  -4.3287989e-01  -4.9583960e-01  -5.2262169e-02  -2.7288891e-01   1.0473127e+00   6.2952458e-01
  -7.3720941e-01   1.8923710e-02   0.0000000e+00   0.0000000e+00   1.8923710e-02   0.0000000e+00   2.4923792e-01  -3.7370031e-01   2.1656364e-01  -9.4797674e-01  -7.8391924e-01  -4.3304782e-02  -1.4222895e-01  -1.1092705e+00  -4.0442160e-01   1.3146080e+00   0.0000000e+00  -8.4667158e-02  -6.5051549e-01  -4.3967692e-01  -3.6407334e-01  -1.2164559e+00  -6.9047852e-02   1.0306144e+00   1.1276888e+00  -6.9047852e-02  -4.4656863e-01  -8.5776085e-01  -9.5278762e-01  -2.8213168e-01  -2.4121313e-01   1.7648421e-01  -7.5105465e-01   1.9584397e+00  -1.1875999e-01  -3.9095325e-01  -3.8107713e-01  -9.9346381e-01  -2.8174861e-01   0.0000000e+00   0.0000000e+00  -1.6119700e-01  -5.6965361e-01  -8.3849907e-01  -7.4290448e-01  -1.4273721e-01  -7.1134967e-01  -8.5115516e-01  -6.9188042e-01   0.0000000e+00   0.0000000e+00   4.4786967e-01   8.4534647e-01   5.8012610e-01   0.0000000e+00  -4.2521831e-02  -4.2261310e-02   4.2222890e-02  -4.2512835e-02  -4.2220034e-02  -4.2211007e-02  -4.2219642e-02  -4.2187267e-02  -4.2220914e-02  -4.2515691e-02   0.0000000e+00   0.0000000e+00   0.0000000e+00   0.0000000e+00   0.0000000e+00   0.0000000e+00  -6.1393135e-01   0.0000000e+00  -1.9377359e-01  -1.9973833e-01  -1.4974529e-01  -6.0329246e-01  -5.9097375e-01  -4.8745179e-01  -7.6251441e-01  -5.8067650e-01  -5.4258061e-01   0.0000000e+00   0.0000000e+00   2.5549100e-01  -9.2991357e-01  -4.0105757e-01  -5.8734939e-01  -5.0063349e-01  -1.2166556e-02  -5.7011619e-01   1.9930887e-01   1.2099975e+00   7.2697249e-02  -3.7310779e-01  -7.5692062e-01  -5.4544097e-01  -3.5106317e-01   6.2230688e-01   3.6882695e-02   2.8000910e+00  -3.2561820e-01  -1.5098773e+00   1.0908711e-01   2.0139140e+00   1.5098776e+00  -1.0908711e-01   3.9721864e-01  -9.7384856e-01  -1.1548081e-01   1.5642497e+00   8.7924558e-01  -4.2295745e-01   1.2555079e-01   8.5711514e-01   9.4644353e-01   2.3440688e-01   0.0000000e+00   0.0000000e+00   0.0000000e+00   0.0000000e+00   0.0000000e+00   0.0000000e+00   0.0000000e+00   0.0000000e+00   0.0000000e+00   0.0000000e+00  -4.3484490e-01   0.0000000e+00   0.0000000e+00   0.0000000e+00  -4.3484490e-01   0.0000000e+00   4.2776838e-01   2.1194288e+00   8.6135704e-01   0.0000000e+00   0.0000000e+00  -2.2543553e-01  -5.7312686e-01   3.2140372e-02   4.6555580e-01   8.0859059e-01  -5.1125923e-01  -6.8503868e-02  -6.3916330e-01   1.6239723e-01  -7.9242099e-01  -7.4469180e-01  -4.6118330e-01   7.7797013e-01  -4.4895999e-01   3.1590446e+00  -7.8944433e-01   2.5092617e-01  -5.3658683e-01  -2.6183933e-01  -8.7719135e-01   1.0043010e+00  -9.5078171e-01   0.0000000e+00   1.4944264e+00  -6.2111599e-02   5.5790081e-02   7.0987003e-01  -3.4054992e-02  -4.3484490e-01  -4.3228219e-01  -3.3082044e-01  -1.1931887e-01   6.8302126e-01  -3.7283890e-01  -3.6060118e-01  -1.5365014e-01  -1.2842981e+00   3.5973318e+00   2.1314808e-01  -2.5051084e-01  -2.2000653e-01  -4.4738926e-01  -1.2614262e-01
   8.1392580e-01   1.0594821e+00   0.0000000e+00   0.0000000e+00   1.0594821e+00   0.0000000e+00   1.1876438e+00  -3.7370031e-01  -6.8204731e-01  -9.4797674e-01   7.3663714e-01   8.5647236e-01   9.5917286e-01   1.7854434e-01   1.1916335e+00   7.0523829e-01   0.0000000e+00  -8.4667158e-02   5.2575909e-01  -4.3967692e-01  -3.6407334e-01   4.9987382e-01  -6.9047852e-02   2.2861511e+00   2.4040491e-01  -6.9047852e-02   1.3955270e+00  -1.1247794e+00   1.1127151e+00   6.1376949e-01   1.1003393e-01  -6.9353021e-01   7.6964224e-01   2.6899208e+00   9.8979836e-01   4.4192563e-01  -5.1659654e-02   8.2937575e-01  -2.8174861e-01   0.0000000e+00   0.0000000e+00   9.4068771e-01   9.6044176e-01   5.6390090e-01   5.7517075e-01   9.2466022e-01   1.2450495e+00   9.3299667e-02   1.2410643e-01   0.0000000e+00   0.0000000e+00   1.1956900e-01   1.5700661e-01   1.3519460e+00   0.0000000e+00  -4.2434139e-02  -4.2181346e-02   4.2218214e-02  -4.2489432e-02  -4.2220034e-02  -4.2209887e-02  -4.2225571e-02  -4.2198601e-02  -4.2219329e-02  -4.2487611e-02   0.0000000e+00   0.0000000e+00   0.0000000e+00   0.0000000e+00   0.0000000e+00   0.0000000e+00  -6.1393135e-01   0.0000000e+00   8.5041155e-01   6.0836215e-01   7.0845074e-01   7.2036145e-01   5.3116323e-01   5.9365951e-01   3.0299111e-01  -1.2667572e+00   8.7621502e-01   0.0000000e+00   0.0000000e+00   4.1947438e-01  -1.1144555e+00   3.4397029e-01  -1.0800910e+00   5.2065529e-01  -3.1573998e-01   2.9848634e+00  -7.6224128e-01  -5.4632161e-01  -2.5162335e-01   1.0784812e-01  -9.2882047e-02  -5.4544097e-01   5.3134614e-01  -6.0474537e-02   2.0335949e+00   2.7404661e-01  -5.5263674e-01   1.7010833e-01  -2.0110869e-01   5.9504268e-01  -1.7010825e-01   2.0110890e-01  -5.6523512e-01   9.7040341e-01   3.4972976e-01   1.2647155e+00   4.3840238e-01   9.0012420e-01  -2.2545667e-01   3.5714505e-02  -2.6722732e-02   1.3211947e+00   0.0000000e+00   0.0000000e+00   0.0000000e+00   0.0000000e+00   0.0000000e+00   0.0000000e+00   0.0000000e+00   0.0000000e+00   0.0000000e+00   0.0000000e+00   9.7414879e-01   0.0000000e+00   0.0000000e+00   0.0000000e+00   9.7414879e-01   0.0000000e+00   1.4666345e+00  -4.7098419e-01   1.3651467e+00   0.0000000e+00   0.0000000e+00  -4.4796310e-01  -5.2498968e-01   3.0969315e+00   3.8440952e-01   9.2295372e-01  -9.5803037e-01   7.0162093e-01  -6.3916330e-01   2.9562458e-01  -7.9242099e-01  -2.5398087e-03   1.0823917e+00   9.9699249e-01   5.4401096e-02   3.1769297e-01  -1.9120374e-01   1.1225545e+00  -3.0229426e-01   1.2325443e+00   3.9007842e-01   1.4022029e+00  -1.9270890e-01   0.0000000e+00   1.1266907e+00  -9.6446710e-01   9.8067612e-01   1.3462490e+00   9.3834968e-01   9.7414879e-01   8.9806975e-01   9.5177822e-01   1.0186801e+00   1.7354294e+00  -3.7283890e-01  -3.6060118e-01   6.4442563e-01   5.3191705e-01   7.6181234e-01   1.3480259e+00   9.6527695e-01   8.4472843e-01   6.7363723e-01   1.0295837e+00
  -2.3910181e-01  -3.9616633e-01   0.0000000e+00   0.0000000e+00  -3.9616633e-01   0.0000000e+00  -1.1583709e+00  -3.7370031e-01   3.9628583e-01   3.8489281e-01  -2.2075021e-01  -9.4308193e-01  -5.0936289e-01   3.5453804e-02  -7.1912278e-01  -1.4012666e+00   0.0000000e+00  -8.4667158e-02  -6.2378198e-02  -4.3967692e-01  -3.6407334e-01   2.3115552e-02  -6.9047852e-02  -2.2492236e-01  -1.0905209e+00  -6.9047852e-02  -4.4656863e-01  -8.5429160e-02  -3.1251694e-01  -2.8213168e-01  -4.9623755e-02   3.5048709e-01  -2.0794862e-01  -9.6748485e-01  -4.5132750e-01  -3.9095325e-01  -2.0139480e-01  -2.5293524e-01  -2.8174861e-01   0.0000000e+00   0.0000000e+00  -6.0492161e-01  -4.5988929e-01  -7.7465625e-02  -3.2869691e-02  -4.3130438e-01  -3.5794560e-01   3.2875921e-02   1.5917819e-01   0.0000000e+00   0.0000000e+00  -1.1472506e+00  -1.1778606e+00  -7.0624047e-01   0.0000000e+00  -4.2571554e-02  -4.2257559e-02   4.2218334e-02  -4.2506332e-02  -4.2220034e-02  -4.2218605e-02  -4.2218929e-02  -4.2248381e-02  -4.2220490e-02  -4.2504632e-02   0.0000000e+00   0.0000000e+00   0.0000000e+00   0.0000000e+00   0.0000000e+00   0.0000000e+00   6.2944587e-01   0.0000000e+00  -6.0813330e-01  -3.7253397e-01  -6.1590973e-01  -6.8379389e-01  -4.8897153e-01  -6.5919382e-01  -5.9364414e-01   3.8836954e-01  -3.1550124e-01   0.0000000e+00   0.0000000e+00  -5.8031365e-01   1.3116928e+00   1.2658706e+00   3.4280904e+00   1.3368579e-01  -5.3873905e-01  -1.5245802e-01  -7.6224128e-01  -5.4632161e-01  -8.7850112e-01   8.9476512e-01   6.6392656e-01  -5.4544097e-01  -3.5106317e-01  -4.7231416e-01  -8.7170222e-01  -7.3596177e-01  -5.5263674e-01   4.8122902e-01  -1.4001841e-01  -1.3273351e+00  -4.8122926e-01   1.4001829e-01   3.0745766e-01  -2.4937725e-01  -3.3226498e-01  -1.3120109e+00  -6.1655921e-01  -3.3543192e-01   3.9778025e-02  -6.9441949e-01  -8.0525583e-01  -7.3327120e-01   0.0000000e+00   0.0000000e+00   0.0000000e+00   0.0000000e+00   0.0000000e+00   0.0000000e+00   0.0000000e+00   0.0000000e+00   0.0000000e+00   0.0000000e+00  -4.5765895e-01   0.0000000e+00   0.0000000e+00   0.0000000e+00  -4.5765895e-01   0.0000000e+00  -6.1109769e-01  -4.7098419e-01  -7.0560117e-01   0.0000000e+00   0.0000000e+00   1.6419884e-01  -4.7408861e-01  -8.0424925e-01  -8.1169509e-01  -3.9153404e-02  -4.3563371e-01   1.1436789e+00  -6.3916330e-01   5.7624214e-01  -3.4341577e-01  -1.0918605e+00  -2.6704512e-01  -1.0475901e+00  -4.9784758e-01  -6.2556326e-01  -7.2420299e-01  -1.8678787e-01   7.1408569e-01  -2.7465479e-02  -6.5075330e-01  -8.1912543e-01   4.6678892e-01   0.0000000e+00  -1.2074805e+00   4.1607665e-01  -2.9559448e-01  -6.2483908e-01  -3.5884459e-01  -4.5765895e-01  -3.4977736e-01  -3.3584040e-01  -3.8878652e-01  -1.2033764e+00  -3.7283890e-01   5.2103863e-01  -1.5365014e-01   5.3826988e-02  -1.0782527e+00  -1.2440665e+00  -6.5084407e-01  -5.6728567e-01  -2.6055151e-01  -5.2620172e-01
  -1.3738477e-01  -4.7457885e-01   0.0000000e+00   0.0000000e+00  -4.7457885e-01   0.0000000e+00  -6.8916794e-01  -3.7370031e-01   3.9628583e-01   3.8489281e-01  -2.7706712e-01  -9.4308193e-01  -2.6460693e-01   3.2163487e-01  -5.2110854e-01  -7.3593279e-01   0.0000000e+00  -8.4667158e-02   8.4656125e-02   1.2614179e+00  -3.6407334e-01  -2.6293941e-01  -6.9047852e-02  -2.2492236e-01  -1.0905209e+00  -6.9047852e-02  -4.4656863e-01  -3.5510486e-01  -5.7877317e-01  -1.4766666e+00  -1.6462014e+00   3.5048709e-01  -2.0794862e-01  -2.3600372e-01  -1.1875999e-01  -1.5014584e+00  -1.6987470e+00  -3.0989897e-01  -2.8174861e-01   0.0000000e+00   0.0000000e+00  -4.0866644e-01  -2.2203878e-01  -6.5755312e-02  -2.7631010e-02  -1.9354522e-01  -7.6734601e-02   3.2752894e-01   4.0424781e-01   0.0000000e+00   0.0000000e+00  -2.9378276e-01  -4.1407121e-01  -7.0624047e-01   0.0000000e+00  -4.2553590e-02  -4.2258361e-02   4.2219998e-02  -4.2498727e-02  -4.2220034e-02  -4.2217531e-02  -4.2218955e-02  -4.2237815e-02  -4.2219870e-02  -4.2498691e-02   0.0000000e+00   0.0000000e+00   0.0000000e+00   0.0000000e+00   0.0000000e+00   0.0000000e+00   6.2944587e-01   0.0000000e+00  -5.2138453e-01  -5.0576055e-01  -7.3304834e-01  -4.6355961e-01  -4.5755593e-01  -6.5550304e-01  -5.4666577e-01   1.8975433e-01  -8.9569879e-02   0.0000000e+00   0.0000000e+00  -4.3704758e-01   1.1504655e+00   3.5854945e-01   1.8860016e+00  -3.2135164e-02  -1.5375532e-01   3.5416164e-01  -7.6224128e-01  -5.4632161e-01  -8.7850112e-01   4.2567491e-01  -2.3936115e-01   9.8095360e-01  -3.5106317e-01  -4.7231416e-01  -4.9113665e-01  -7.3596177e-01  -5.5263674e-01   6.9228277e-01  -2.9717725e-01  -1.0197024e+00  -6.9228294e-01   2.9717739e-01  -1.2113384e-01  -2.2220822e-01  -4.8458492e-01  -1.0548941e+00  -7.9395676e-01  -3.1251953e-01  -3.2587913e-01  -6.9441949e-01  -8.0525583e-01  -6.0033368e-01   0.0000000e+00   0.0000000e+00   0.0000000e+00   0.0000000e+00   0.0000000e+00   0.0000000e+00   0.0000000e+00   0.0000000e+00   0.0000000e+00   0.0000000e+00  -5.0842226e-01   0.0000000e+00   0.0000000e+00   0.0000000e+00  -5.0842226e-01   0.0000000e+00  -6.1109769e-01  -4.7098419e-01  -6.1195240e-01   0.0000000e+00   0.0000000e+00   3.1851344e-01  -5.7312686e-01  -1.0841555e-01  -8.1169509e-01   4.3952167e-02   5.1601672e-02   3.3367102e-01   5.1495315e-01   2.1665789e-02   1.0558948e-01  -5.3858820e-01  -1.2716497e-01  -1.0475901e+00  -1.7291292e-03  -6.2204086e-01   1.6907974e-01  -5.9738301e-01   4.8479573e-01  -2.7465479e-02  -5.6049104e-01  -1.0032825e+00   7.1194180e-01   0.0000000e+00  -9.4902094e-01   2.1385853e-01   5.5790081e-02  -7.5924067e-01  -6.0050944e-02  -5.0842226e-01  -1.4518179e-01  -1.8022178e-01  -3.8555121e-01  -9.1012967e-01  -3.7283890e-01   5.2103863e-01  -1.5365014e-01  -5.4574203e-02  -1.0782527e+00  -1.0175377e+00  -2.7119335e-01  -4.8060218e-01   1.1312398e-01  -1.2614262e-01
  -9.7274862e-01  -9.5497028e-01   0.0000000e+00   0.0000000e+00  -9.5497028e-01   0.0000000e+00  -1.1583709e+00  -3.7370031e-01  -6.8204731e-01   3.8489281e-01  -7.8391924e-01  -9.4308193e-01  -9.9887481e-01  -3.9381780e-01  -8.3659182e-01  -1.7799870e-01   0.0000000e+00  -8.4667158e-02  -9.4458414e-01  -4.3967692e-01   2.4210877e+00  -5.4899437e-01  -6.9047852e-02  -8.5269072e-01  -1.0905209e+00  -6.9047852e-02  -4.4656863e-01   1.3551139e+00  -6.8548525e-01  -2.8213168e-01   5.4909275e-01  -6.9353021e-01  -8.5967586e-01  -9.6748485e-01  -1.1164625e+00  -1.1332695e-01   8.7482699e-01  -5.9471765e-01  -2.8174861e-01   0.0000000e+00   0.0000000e+00  -8.7761663e-01  -9.9455493e-01  -8.2678869e-01  -8.7863137e-01  -1.0632243e+00  -1.0706675e+00  -6.5623758e-01  -7.1781534e-01   0.0000000e+00   0.0000000e+00  -2.4862667e-02   2.4217768e-01  -7.0624047e-01   0.0000000e+00  -4.2515115e-02  -4.2198095e-02   4.2220402e-02  -4.2508812e-02  -4.2220033e-02  -4.2218752e-02  -4.2213193e-02  -4.2254542e-02  -4.2220606e-02  -4.2509182e-02   0.0000000e+00   0.0000000e+00   0.0000000e+00   0.0000000e+00   0.0000000e+00   0.0000000e+00   6.2944587e-01   0.0000000e+00  -7.3053728e-01  -7.3113676e-01  -3.5130621e-02  -6.3156038e-01  -6.5265097e-01  -3.0994333e-02  -3.9471069e-01   2.4799522e-01  -1.1079696e+00   0.0000000e+00   0.0000000e+00  -2.8369818e-01   9.7789087e-01   5.2227444e-01  -2.3875482e-02  -1.2361070e+00   1.0537419e+00  -3.3456925e-01  -7.6224128e-01  -5.4632161e-01  -5.5418052e-01   3.7501509e-02   2.8552227e-01  -5.4544097e-01  -3.5106317e-01   2.1168889e+00  -8.7170222e-01  -7.3596177e-01  -5.5263674e-01   7.7224488e-01   7.7731136e-01  -1.3273351e+00  -7.7224504e-01  -7.7731116e-01  -1.4903766e-02  -6.3262853e-01   1.6063785e-02  -1.3120109e+00  -1.0233287e+00  -1.0509869e+00  -4.4833302e-01  -6.9441949e-01  -8.0525583e-01  -7.4458633e-01   0.0000000e+00   0.0000000e+00   0.0000000e+00   0.0000000e+00   0.0000000e+00   0.0000000e+00   0.0000000e+00   0.0000000e+00   0.0000000e+00   0.0000000e+00  -9.3851118e-01   0.0000000e+00   0.0000000e+00   0.0000000e+00  -9.3851118e-01   0.0000000e+00  -6.1109769e-01  -4.7098419e-01  -5.5512522e-01   0.0000000e+00   0.0000000e+00   1.7672641e-01  -5.7312686e-01  -8.0424925e-01  -6.8787821e-01  -5.2020697e-01  -4.3563371e-01  -2.6757200e-01   1.9190749e+00  -5.1959275e-01  -7.9242099e-01   6.5206847e-01  -1.1556837e+00  -1.0475901e+00   8.2865000e-01  -3.5904793e-01  -4.4253670e-01  -5.9738301e-01  -7.6004044e-01  -5.4498889e-01  -1.6338071e-01  -3.3869653e-01  -1.2082350e+00   0.0000000e+00  -1.2942586e+00   8.4605058e-01  -1.1709514e+00  -5.4692023e-01  -1.0535484e+00  -9.3851118e-01  -1.0486042e+00  -1.0147894e+00  -9.9210914e-01  -1.2033764e+00  -3.7283890e-01   5.2103863e-01  -1.5365014e-01  -4.5151201e-01  -1.0782527e+00  -1.2440665e+00  -9.5093388e-01  -7.2484246e-01  -1.1324610e+00  -1.1040649e+00
  -6.1699325e-01  -5.9324811e-01   0.0000000e+00   0.0000000e+00  -5.9324811e-01   0.0000000e+00  -2.1996501e-01  -3.7370031e-01   3.9628583e-01  -9.4797674e-01  -7.8391924e-01  -9.4308193e-01  -5.0936289e-01  -3.9381780e-01  -7.1405598e-01   2.4520845e-01   0.0000000e+00  -8.4667158e-02  -3.5644684e-01   1.2614179e+00  -3.6407334e-01  -9.3040098e-01  -6.9047852e-02  -2.2492236e-01  -6.4687900e-01  -6.9047852e-02  -4.4656863e-01   6.5916424e-02  -9.3541707e-01  -1.1780328e+00  -1.2470570e+00   3.5048709e-01  -7.5105465e-01   4.9547742e-01  -4.5132750e-01  -1.2238321e+00  -1.3244090e+00  -9.3650007e-01  -2.8174861e-01   0.0000000e+00   0.0000000e+00  -5.4946763e-01  -5.4338098e-01  -4.8603439e-01  -3.8438173e-01  -4.9110125e-01  -6.5261477e-01  -5.0426713e-01  -2.6635113e-01   0.0000000e+00   0.0000000e+00  -1.4408614e-01  -1.2231593e-01  -9.6351378e-01   0.0000000e+00  -4.2535383e-02  -4.2256634e-02   4.2222076e-02  -4.2499603e-02  -4.2220034e-02  -4.2199956e-02  -4.2218518e-02  -4.2219789e-02  -4.2220976e-02  -4.2501646e-02   0.0000000e+00   0.0000000e+00   0.0000000e+00   0.0000000e+00   0.0000000e+00   0.0000000e+00  -6.1393135e-01   0.0000000e+00  -6.0813330e-01  -6.3570529e-01  -7.5117959e-01  -7.2710290e-01  -7.5173648e-01  -7.9748870e-01  -7.9224682e-01   3.1842982e-02  -4.4304460e-01   0.0000000e+00   0.0000000e+00  -9.8941465e-01   4.7106527e-01   6.5811842e-01   7.7992648e-03   4.6908919e-01  -6.2042990e-01   2.4519746e-01  -7.6224128e-01   1.2099975e+00  -2.5162335e-01  -9.7466759e-01  -7.5692062e-01   9.8095360e-01  -3.5106317e-01  -4.7231416e-01  -8.7170222e-01   6.9709384e-01  -5.5263674e-01   4.9006351e-01  -5.6299765e-01  -2.7894408e-01  -4.9006367e-01   5.6299753e-01  -3.6621053e-01  -3.1030680e-01  -7.0244155e-01  -4.4103802e-01  -6.5465926e-01  -2.1547878e-01  -5.2349517e-01   8.5711514e-01   9.4644353e-01  -7.1208724e-01   0.0000000e+00   0.0000000e+00   0.0000000e+00   0.0000000e+00   0.0000000e+00   0.0000000e+00   0.0000000e+00   0.0000000e+00   0.0000000e+00   0.0000000e+00  -5.2317429e-01   0.0000000e+00   0.0000000e+00   0.0000000e+00  -5.2317429e-01   0.0000000e+00  -1.1305307e+00  -4.7098419e-01  -7.9466787e-01   0.0000000e+00   0.0000000e+00   4.9341751e-01  -1.0450148e+00  -4.7197038e-01  -6.9714041e-02  -5.2020697e-01  -4.3563371e-01   5.7249808e-01   5.1495315e-01   5.7624214e-01  -7.9242099e-01  -4.9324180e-01  -3.5842213e-01  -3.7029412e-01  -5.3406058e-01  -6.2556326e-01  -4.7658608e-01  -3.9208544e-01  -5.6328538e-02  -3.2002581e-01  -8.5501817e-02  -9.3782618e-01   2.1923201e-01   0.0000000e+00  -8.6411770e-01   4.1607665e-01  -2.9559448e-01  -8.6438396e-01  -3.4587244e-01  -5.2317429e-01  -4.3398481e-01  -4.3247455e-01  -4.9492509e-01  -2.1001511e-01  -3.7283890e-01  -3.6060118e-01  -7.1526131e-01  -3.3682193e-01  -1.9522993e-01  -7.0323821e-01  -5.0262310e-01  -5.8527659e-01  -1.3599301e-01  -4.3729970e-01
  -1.2400820e+00  -1.2420438e+00   0.0000000e+00   0.0000000e+00  -1.2420438e+00   0.0000000e+00   7.1844086e-01  -3.7370031e-01  -6.8204731e-01  -9.4797674e-01  -1.4034052e+00   8.5647236e-01  -9.9887481e-01  -1.3954515e+00  -6.8576140e-01   3.9028404e+00   0.0000000e+00  -8.4667158e-02  -1.8267901e+00   2.9625127e+00  -3.6407334e-01  -1.5978626e+00  -6.9047852e-02  -2.2492236e-01   6.8404686e-01  -6.9047852e-02   3.2376226e+00   2.3989692e+00  -9.2470879e-01  -8.7939912e-01  -5.4855431e-01  -6.9353021e-01  -1.4570925e+00  -9.6748485e-01  -1.1164625e+00  -9.4620583e-01  -6.6931742e-01  -1.2213188e+00  -2.8174861e-01   0.0000000e+00   0.0000000e+00  -7.8552839e-01  -7.6449133e-01  -1.8650134e+00  -1.8764415e+00  -1.1654559e+00  -4.1774281e-01  -1.6293215e+00  -1.6385744e+00   0.0000000e+00   0.0000000e+00   4.3121916e+00   3.8953975e+00  -1.4780604e+00   0.0000000e+00  -4.2392717e-02  -4.2138648e-02   4.2220046e-02  -4.2463510e-02  -4.2220034e-02  -4.2201461e-02  -4.2231345e-02  -4.2217429e-02  -4.2221925e-02  -4.2463522e-02   0.0000000e+00   0.0000000e+00   0.0000000e+00   0.0000000e+00   0.0000000e+00   0.0000000e+00  -6.1393135e-01   0.0000000e+00  -7.3053728e-01  -1.2278830e+00  -6.9727003e-01   2.8774229e-01  -4.7974609e-01   8.7403613e-02   5.2007740e-01  -1.4849887e+00  -1.0772119e+00   0.0000000e+00   0.0000000e+00  -5.4744757e-01  -2.6310999e-02   2.2922574e-01  -8.5215906e-01  -1.1708678e+00  -1.0802123e+00  -3.3456925e-01  -6.1111955e-01   8.2143402e-01  -8.7850112e-01  -6.8599675e-01  -7.5692062e-01   4.5852465e+00  -3.5106317e-01  -4.7231416e-01   3.4166294e+00  -7.3596177e-01  -5.5263674e-01  -1.0004380e+00   2.8396952e+00   2.6408827e+00   1.0004380e+00  -2.8396952e+00  -5.6411445e-01  -1.0743122e+00   1.5524119e+00   1.5852621e+00   1.4551221e-01  -1.7180255e+00  -7.6739311e-01  -3.7974890e+00  -3.4328051e+00  -8.0187963e-01   0.0000000e+00   0.0000000e+00   0.0000000e+00   0.0000000e+00   0.0000000e+00   0.0000000e+00   0.0000000e+00   0.0000000e+00   0.0000000e+00   0.0000000e+00  -8.1890378e-01   0.0000000e+00   0.0000000e+00   0.0000000e+00  -8.1890378e-01   0.0000000e+00  -1.1305307e+00  -4.7098419e-01  -1.1685167e+00   0.0000000e+00   0.0000000e+00  -9.6412533e-01   8.3977314e-01   3.1896055e+00  -3.9871540e-01  -1.0012605e+00  -9.5803037e-01  -6.9741558e-01   1.6690696e+00  -1.0675102e+00  -7.9242099e-01   1.0537690e-01  -1.0904236e+00   1.6869831e+00  -1.0301790e+00  -6.2687686e-01  -6.7963521e-01   4.0632218e+00  -1.4971034e+00  -1.0625123e+00   1.9652647e-01  -1.2086724e+00  -3.6180174e-01   0.0000000e+00   1.4834453e+00   8.4605058e-01  -1.1709514e+00  -1.4897660e+00  -9.9528628e-01  -8.1890378e-01  -1.1020365e+00  -1.2444524e+00  -1.2660346e+00   2.1010189e+00  -3.7283890e-01  -3.6060118e-01   3.2646620e+00  -1.4770609e+00  -1.6996782e-01   2.6873244e+00  -3.2820938e-01  -7.6409536e-01  -8.2106475e-01  -9.2626083e-01
  -8.0779601e-01  -7.3950982e-01   0.0000000e+00   0.0000000e+00  -7.3950982e-01   0.0000000e+00  -1.1583709e+00   1.7987958e+00   3.9628583e-01  -9.4797674e-01  -1.0091869e+00  -4.3304782e-02  -6.3174087e-01  -3.9381780e-01  -7.9172223e-01   9.0853562e-01   0.0000000e+00  -8.4667158e-02  -6.5051549e-01   2.9625127e+00  -3.6407334e-01  -1.2164559e+00  -6.9047852e-02  -8.5269072e-01  -2.0323704e-01  -6.9047852e-02  -4.4656863e-01   3.7750870e-01  -1.2789866e+00  -2.8213168e-01   1.1003393e-01   3.5048709e-01  -1.0226077e+00  -2.3600372e-01  -6.7303917e-01  -3.9095325e-01  -5.1659654e-02  -1.1643550e+00  -2.8174861e-01   0.0000000e+00   0.0000000e+00  -5.9781431e-01  -6.2952204e-01  -8.3849907e-01  -7.4290448e-01  -6.4203529e-01  -7.7886343e-01  -5.9268762e-01  -4.0439873e-01   0.0000000e+00   0.0000000e+00   8.3792037e-01   7.6646529e-01  -7.0624047e-01   0.0000000e+00  -4.2363855e-02  -4.2267320e-02   4.2222214e-02  -4.2314209e-02  -4.2220034e-02  -4.2225790e-02  -4.2221678e-02  -4.2219936e-02  -4.2220850e-02  -4.2316389e-02   0.0000000e+00   0.0000000e+00   0.0000000e+00   0.0000000e+00   0.0000000e+00   0.0000000e+00  -1.8573086e+00   0.0000000e+00  -5.4045699e-01  -4.2552779e-01  -2.8247861e-01  -4.4992170e-01  -3.5619014e-01  -2.3627290e-01  -2.6318488e-01   6.4142012e-01  -5.6911269e-01   0.0000000e+00   0.0000000e+00  -1.5370658e+00  -2.1364227e-01  -4.9055230e-01   3.5745065e-01  -2.9911034e-01   5.8183541e-01  -8.4118894e-01  -7.6224128e-01  -5.4632161e-01  -8.7850112e-01  -9.7466759e-01  -4.6497034e-02   2.5073482e+00  -3.5106317e-01  -6.0474537e-02  -8.7170222e-01  -7.3596177e-01   1.9076210e+00   1.2569138e+00   1.4309428e+00   1.9047410e-01  -1.2569139e+00  -1.4309428e+00  -1.5129133e+00  -1.0311316e-01   8.1162369e-01  -8.4298718e-02  -1.2229832e+00  -1.0752741e+00  -1.4174501e+00  -6.9441949e-01  -8.0525583e-01  -6.7234975e-01   0.0000000e+00   0.0000000e+00   0.0000000e+00   0.0000000e+00   0.0000000e+00   0.0000000e+00   0.0000000e+00   0.0000000e+00   0.0000000e+00   0.0000000e+00  -5.8751925e-01   0.0000000e+00   0.0000000e+00   0.0000000e+00  -5.8751925e-01   0.0000000e+00  -6.1109769e-01  -4.7098419e-01  -7.5667496e-01   0.0000000e+00   0.0000000e+00   4.3012818e-01   2.0897432e-01   3.0647270e-03  -6.9714041e-02  -1.0012605e+00  -6.9683204e-01  -2.6757200e-01   1.6690696e+00   3.0228334e-01  -7.9242099e-01   1.9606967e-01  -5.8229182e-01   8.4121351e-01  -1.0301790e+00  -8.0520537e-01  -4.5430220e-01   1.1544897e+00  -3.9652918e-02  -1.0214236e+00   4.7604502e-03  -6.8552404e-01  -2.3884754e-01   0.0000000e+00  -3.4210965e-01   4.3989931e-01  -5.5758065e-01  -5.2628259e-01  -5.2019174e-01  -5.8751925e-01  -5.7112931e-01  -6.2072288e-01  -7.1456251e-01   1.9685289e-01   1.8065782e+00  -3.6060118e-01  -1.5365014e-01  -4.8801582e-01  -4.1725797e-01  -1.6240985e-01  -4.1378457e-01  -5.9618017e-01  -6.9650626e-01  -7.0400577e-01
  -1.1205800e+00  -9.5352867e-01   0.0000000e+00   0.0000000e+00  -9.5352867e-01   0.0000000e+00   1.1876438e+00  -3.7370031e-01  -8.6176950e-01  -9.4797674e-01  -1.0091869e+00   8.5647236e-01  -8.7649683e-01  -1.8247231e+00  -7.3236734e-01   1.1418081e+00   0.0000000e+00  -8.4667158e-02  -1.2386528e+00  -4.3967692e-01  -3.6407334e-01  -1.0257526e+00  -6.9047852e-02   1.0306144e+00   2.4040491e-01  -6.9047852e-02  -4.4656863e-01  -2.5971559e-01  -7.5516081e-01  -8.7939912e-01  -7.2186698e-01  -8.6753309e-01  -9.6829707e-01   4.9547742e-01  -7.8389501e-01  -9.4620583e-01  -8.3185892e-01  -7.6560886e-01  -2.8174861e-01   0.0000000e+00   0.0000000e+00  -9.3773810e-01  -1.0900192e+00  -1.2447014e+00  -1.3096730e+00  -8.4266784e-01  -1.0600198e+00  -1.4041011e+00  -1.6075489e+00   0.0000000e+00   0.0000000e+00   4.5043327e-01   8.3994740e-01  -7.0624047e-01   0.0000000e+00  -4.2555728e-02  -4.2255212e-02   4.2223562e-02  -4.2513787e-02  -4.2220034e-02  -4.2206419e-02  -4.2218808e-02  -4.2227118e-02  -4.2220941e-02  -4.2517316e-02   0.0000000e+00   0.0000000e+00   0.0000000e+00   0.0000000e+00   0.0000000e+00   0.0000000e+00  -6.1393135e-01   0.0000000e+00  -1.0179269e+00  -1.0582499e+00  -1.1529952e+00  -1.0358628e+00  -1.0825255e+00  -1.1056744e+00  -1.0314593e+00  -1.4295726e+00  -1.1527204e+00   0.0000000e+00   0.0000000e+00  -8.0439175e-02  -5.5186800e-01  -4.8191448e-01  -7.6901206e-01  -1.2361070e+00  -6.9284543e-01  -8.4118894e-01   9.4764174e-01   4.6274642e+00  -8.7850112e-01  -5.2801190e-01  -7.5692062e-01  -5.4544097e-01  -3.5106317e-01  -6.0474537e-02   7.9801387e-01   2.7404661e-01  -3.2561820e-01  -2.5134269e+00  -2.5771105e-01   1.5971519e+00   2.5134269e+00   2.5771093e-01   1.7727719e+00  -1.7060395e+00  -7.4465510e-01   5.4322124e-01   7.1776525e-01  -8.3454237e-01   5.3850069e-01  -6.9441949e-01  -8.0525583e-01  -7.5903539e-01   0.0000000e+00   0.0000000e+00   0.0000000e+00   0.0000000e+00   0.0000000e+00   0.0000000e+00   0.0000000e+00   0.0000000e+00   0.0000000e+00   0.0000000e+00  -1.1002049e+00   0.0000000e+00   0.0000000e+00   0.0000000e+00  -1.1002049e+00   0.0000000e+00  -6.1109769e-01  -4.7098419e-01  -6.6096980e-01   0.0000000e+00   0.0000000e+00  -9.8736991e-01  -3.3936192e-01   9.3493415e-01   2.5341415e-01  -4.5533424e-01   1.2245673e+00  -3.2435607e-01  -6.3916330e-01  -1.3547863e+00   2.4931710e-01  -1.1442608e+00  -1.0967520e+00  -5.8077599e-02   7.6848182e-01  -8.0520537e-01  -9.5077193e-02   9.1725690e-01  -1.2352960e+00  -3.2760551e-01  -8.8338301e-01  -4.6272865e-01  -1.0732362e+00   0.0000000e+00   6.3762619e-01   1.0227767e+00  -6.9857372e-01  -7.2288632e-01  -8.6733704e-01  -1.1002049e+00  -1.0999079e+00  -1.0536941e+00  -9.5081562e-01   2.1243679e-01  -3.7283890e-01  -3.6060118e-01  -1.5365014e-01  -1.8583434e+00   2.8166961e+00   3.9045681e-01  -9.1708653e-01  -7.0739672e-01  -8.2106475e-01  -7.4845678e-01
   9.4282752e-01   6.1821013e-01   0.0000000e+00   0.0000000e+00   6.1821013e-01   0.0000000e+00  -6.8916794e-01   1.7987958e+00   1.4746190e+00   3.8489281e-01   7.3663714e-01  -9.4308193e-01   9.5917286e-01   1.1801781e+00   4.0592841e-01  -7.8725646e-01   0.0000000e+00  -8.4667158e-02   1.4079650e+00  -4.3967692e-01  -3.6407334e-01   4.9987382e-01  -6.9047852e-02  -2.2492236e-01  -2.0323704e-01  -6.9047852e-02  -4.4656863e-01  -8.1506910e-01   2.4592750e-01   6.1376949e-01   1.1003393e-01   1.3945044e+00   7.6964224e-01  -2.3600372e-01   9.8979836e-01   7.1955192e-01   1.8363855e-01   3.1670213e-01   3.2307174e+00   0.0000000e+00   0.0000000e+00   8.6641368e-01   7.4063224e-01   1.0953441e+00   1.3036744e+00   1.0302993e+00   8.2445130e-01   1.4871744e+00   1.8168540e+00   0.0000000e+00   0.0000000e+00  -2.9690686e-01  -8.3450256e-01   5.8012610e-01   0.0000000e+00  -4.1884433e-02  -4.2192521e-02   4.2217912e-02  -4.1934134e-02  -4.2220034e-02  -4.2225986e-02  -4.2220042e-02  -4.2197802e-02  -4.2220074e-02  -4.1932012e-02   0.0000000e+00   0.0000000e+00   0.0000000e+00   0.0000000e+00   0.0000000e+00   0.0000000e+00  -6.1393135e-01   0.0000000e+00   8.5041155e-01   8.6562639e-01   2.4610381e-01   4.3134477e-01   4.7926843e-01  -5.7116671e-03   7.9297296e-02   1.6923641e+00   1.0888018e+00   0.0000000e+00   0.0000000e+00  -3.5195766e-01  -2.4630938e-01  -2.7522871e-01   3.1746961e-01  -1.4703562e+00   1.0508930e+00  -3.3456925e-01  -7.6224128e-01  -5.4632161e-01   2.0695537e+00  -9.7466759e-01   4.3625239e+00  -5.4544097e-01  -3.5106317e-01   8.1355684e-01  -8.7170222e-01  -7.3596177e-01   1.9076210e+00   4.4449601e-01   2.6145027e+00  -4.2147373e-01  -4.4449576e-01  -2.6145027e+00  -2.2547925e-01   1.1732986e+00   4.0143176e+00  -8.4298718e-02   1.4151534e-01  -9.5920064e-01   2.1990645e-01   8.5711514e-01   9.4644353e-01   3.3163993e-01   0.0000000e+00   0.0000000e+00   0.0000000e+00   0.0000000e+00   0.0000000e+00   0.0000000e+00   0.0000000e+00   0.0000000e+00   0.0000000e+00   0.0000000e+00   1.0179654e+00   0.0000000e+00   0.0000000e+00   0.0000000e+00   1.0179654e+00   0.0000000e+00   4.2776838e-01  -4.7098419e-01   4.4208810e-01   0.0000000e+00   0.0000000e+00   3.5231477e-02   3.0801251e-01  -7.4355971e-01  -6.9714041e-02   1.6852877e+00  -1.7443542e-01  -7.8196883e-01  -6.3916330e-01   2.4939531e+00   5.5459466e-01  -1.1825533e+00   9.3734584e-01   9.2989280e-01  -1.1217881e-01  -8.0520537e-01   6.7546175e-01  -5.9738301e-01   2.3949898e+00   5.3114655e-01  -1.1257425e+00   5.1129404e-01   1.9437709e-01   0.0000000e+00   9.1781069e-02  -9.6446710e-01   9.8067612e-01   7.5884646e-01   9.8408515e-01   1.0179654e+00   1.0873979e+00   8.6016403e-01   7.0660688e-01   1.1124457e+00   1.8065782e+00  -3.6060118e-01  -7.1526131e-01   8.8572763e-01   4.9499470e-01   3.1834349e-01   6.9167043e-01   6.4192177e-01   1.1718712e+00   9.4068166e-01
  -1.2258178e+00  -9.5824066e-01   0.0000000e+00   0.0000000e+00  -9.5824066e-01   0.0000000e+00  -1.1583709e+00   2.8850438e+00   3.9628583e-01  -9.4797674e-01  -1.2907714e+00  -9.4308193e-01  -7.5411885e-01  -6.7999887e-01  -1.2068480e+00   5.3827417e-01   0.0000000e+00  -8.4667158e-02  -7.9754981e-01  -4.3967692e-01   1.4927007e+00  -1.5978626e+00  -6.9047852e-02  -1.4804591e+00   2.4040491e-01  -6.9047852e-02  -4.4656863e-01   4.5005876e-01  -1.4687772e+00  -8.7939912e-01  -7.2186698e-01   3.5048709e-01  -1.2941607e+00  -2.3600372e-01  -7.8389501e-01  -9.4620583e-01  -8.3185892e-01  -1.4491737e+00  -2.8174861e-01   0.0000000e+00   0.0000000e+00  -6.9026849e-01  -1.1083240e+00  -1.0137888e+00  -9.1866042e-01  -7.9296933e-01  -1.2206536e+00  -7.1216608e-01  -5.2280738e-01   0.0000000e+00   0.0000000e+00   5.9048285e-01   8.3164416e-01  -7.0624047e-01   0.0000000e+00  -4.2551363e-02  -4.2266564e-02   4.2230330e-02  -4.2500022e-02  -4.2220034e-02  -4.2282975e-02  -4.2224282e-02  -4.2219718e-02  -4.2220914e-02  -4.2510318e-02   0.0000000e+00   0.0000000e+00   0.0000000e+00   0.0000000e+00   0.0000000e+00   0.0000000e+00  -3.1006858e+00   0.0000000e+00  -6.8078392e-01  -7.6124179e-01  -6.6692400e-01  -8.7984971e-01  -9.4262147e-01  -8.0439940e-01  -9.0429373e-01   3.9670642e-01  -1.0853870e+00   0.0000000e+00   0.0000000e+00  -1.4845305e+00  -1.5737812e+00   7.4124400e-01   6.0660341e-02  -9.3640586e-01  -1.8813188e-01  -2.6300133e-01  -7.6224128e-01  -5.4632161e-01  -8.7850112e-01  -9.7466759e-01   2.8552227e-01  -5.4544097e-01   5.7323215e-01  -4.7231416e-01   7.2335491e-01  -7.3596177e-01   3.1377499e+00  -4.4237960e-01   2.1124030e+00   3.1630104e+00   4.4237985e-01  -2.1124031e+00  -1.5129133e+00  -1.0946884e+00   7.4877381e-01   1.6072063e+00  -3.8534909e-01  -1.5607627e+00  -1.4174501e+00  -6.9441949e-01  -8.0525583e-01  -7.0325130e-01   0.0000000e+00   0.0000000e+00   0.0000000e+00   0.0000000e+00   0.0000000e+00   0.0000000e+00   0.0000000e+00   0.0000000e+00   0.0000000e+00   0.0000000e+00  -1.0539847e+00   0.0000000e+00   0.0000000e+00   0.0000000e+00  -1.0539847e+00   0.0000000e+00  -6.1109769e-01  -4.7098419e-01  -6.0633061e-01   0.0000000e+00   0.0000000e+00  -2.2693796e-02   2.0897432e-01  -7.4355971e-01   1.0827424e+00  -1.0012605e+00   1.2597287e+00  -7.8196883e-01  -6.3916330e-01   1.2725424e-01  -7.9242099e-01  -6.9038855e-01  -1.1860110e+00   2.0527209e+00  -1.4584730e-01   2.4367710e-01  -9.4953601e-01  -1.2291749e-01  -5.3658683e-01  -1.0214236e+00  -1.1257425e+00  -5.4801674e-01  -6.6104391e-01   0.0000000e+00  -4.6689038e-02   6.2872611e-01  -6.9857372e-01  -6.0939220e-01  -6.8913439e-01  -1.0539847e+00  -9.4757294e-01  -9.2819516e-01  -9.7180331e-01   8.9696756e-01   2.8962869e+00  -3.6060118e-01  -7.1526131e-01  -1.1365657e+00  -3.7135088e-02   1.5188974e-01  -8.1497219e-01  -6.5560470e-01  -6.3422701e-01  -7.4845678e-01
   5.9027272e-01   6.5205143e-01   0.0000000e+00   0.0000000e+00   6.5205143e-01   0.0000000e+00   2.4923792e-01  -3.7370031e-01   3.9628583e-01   3.8489281e-01   5.1136953e-01  -9.4308193e-01   5.9203892e-01   4.6472541e-01   6.9797355e-01   2.3495752e-01   0.0000000e+00  -8.4667158e-02   5.2575909e-01  -4.3967692e-01  -3.6407334e-01   4.0452217e-01  -6.9047852e-02  -2.2492236e-01   6.8404686e-01  -6.9047852e-02   1.3955270e+00   1.4977695e-01   7.2545167e-01   3.1513576e-01   5.3381114e-02   3.5048709e-01   4.9808922e-01   4.9547742e-01   5.4637502e-01   4.4192563e-01   1.6086765e-01   3.7366586e-01  -2.8174861e-01   0.0000000e+00   0.0000000e+00   6.1534444e-01   7.0575826e-01   6.0035423e-01   6.3668367e-01   5.9390899e-01   5.7034578e-01  -8.6602615e-02   7.2618410e-02   0.0000000e+00   0.0000000e+00  -1.3510655e-01  -1.6000667e-01   3.2285279e-01   0.0000000e+00  -4.2352013e-02  -4.2243911e-02   4.2234062e-02  -4.2351810e-02  -4.2220032e-02  -4.2221273e-02  -4.2223419e-02  -4.2192378e-02  -4.2220624e-02  -4.2365841e-02   0.0000000e+00   0.0000000e+00   0.0000000e+00   0.0000000e+00   0.0000000e+00   0.0000000e+00   6.2944587e-01   0.0000000e+00   6.4350897e-01   6.9843547e-01   4.8011396e-01   5.9513348e-01   6.6831389e-01   4.3616739e-01   5.3538716e-01   1.0785616e-01   6.9634189e-01   0.0000000e+00   0.0000000e+00   1.0405735e+00  -5.1240411e-01  -8.9844267e-01  -7.7453681e-01  -2.8540595e-03  -7.1516435e-01   2.3537791e-01   1.1087620e+00   1.8551193e-01   4.6040484e-01   2.0640265e+00  -4.6497034e-02  -5.4544097e-01   1.8082565e+00  -4.7231416e-01  -8.7170222e-01   1.4704506e+00  -3.2561820e-01  -9.9128405e-01  -4.1318900e-01  -2.0689782e-01   9.9128406e-01   4.1318888e-01   1.2290724e+00   1.9734923e-01   2.3293767e-02   1.4227382e-01   1.6723893e+00   9.3161260e-01   1.9222734e+00  -2.1702437e-01  -3.0477025e-01  -3.9525221e-02   0.0000000e+00   0.0000000e+00   0.0000000e+00   0.0000000e+00   0.0000000e+00   0.0000000e+00   0.0000000e+00   0.0000000e+00   0.0000000e+00   0.0000000e+00   8.4950270e-01   0.0000000e+00   0.0000000e+00   0.0000000e+00   8.4950270e-01   0.0000000e+00   4.2776838e-01  -4.7098419e-01  -3.2867667e-02   0.0000000e+00   0.0000000e+00  -6.9589941e-02  -5.9728906e-01  -2.6516624e-01   1.2154404e+00  -3.9153404e-02  -6.9683204e-01   2.0186629e+00  -6.3916330e-01   5.7624214e-01  -7.2636250e-01   2.7217460e-02   6.7539854e-01   7.0789766e-01  -7.0506288e-01  -5.3639900e-01   7.5281169e-02  -3.9208544e-01  -5.6328538e-02   3.3751041e-01   1.2815152e+00   2.2600521e-02   5.2635121e-01   0.0000000e+00  -1.2462866e-01  -7.6853007e-01   6.4708310e-01   1.8115957e-01   7.3607671e-01   8.4950270e-01   6.7375552e-01   6.9827046e-01   7.2574883e-01   3.2605805e-01  -3.7283890e-01  -3.6060118e-01  -7.1526131e-01   9.0326974e-01   2.7720730e-01  -2.8912953e-01   6.1469821e-01   1.5126050e-01   7.3591648e-01   4.9617154e-01
  -3.8199461e-01  -4.8914890e-01   0.0000000e+00   0.0000000e+00  -4.8914890e-01   0.0000000e+00  -6.8916794e-01  -3.7370031e-01   3.9628583e-01   3.8489281e-01  -3.3338402e-01  -9.4308193e-01  -6.3174087e-01  -1.0763673e-01  -7.2547326e-01  -1.1566947e+00   0.0000000e+00  -8.4667158e-02  -2.0941252e-01  -4.3967692e-01  -3.6407334e-01  -7.2236101e-02  -6.9047852e-02  -8.5269072e-01  -6.4687900e-01  -6.9047852e-02  -4.4656863e-01   2.1190944e-01  -3.0020172e-01   3.1513576e-01   9.8815166e-01   3.5048709e-01  -3.7088043e-01  -9.6748485e-01  -6.7303917e-01   1.6429934e-01   7.7188411e-01  -4.2382644e-01  -2.8174861e-01   0.0000000e+00   0.0000000e+00  -6.5326846e-01  -5.6125796e-01  -1.6444943e-01  -9.2610689e-02  -5.9197210e-01  -6.3009009e-01  -3.4763391e-01  -1.1691704e-01   0.0000000e+00   0.0000000e+00  -1.3256792e+00  -1.2177177e+00  -7.0624047e-01   0.0000000e+00  -4.2578317e-02  -4.2263107e-02   4.2221652e-02  -4.2506868e-02  -4.2220034e-02  -4.2215792e-02  -4.2218194e-02  -4.2249743e-02  -4.2220543e-02  -4.2508485e-02   0.0000000e+00   0.0000000e+00   0.0000000e+00   0.0000000e+00   0.0000000e+00   0.0000000e+00   6.2944587e-01   0.0000000e+00  -5.4045699e-01  -8.3647291e-02   9.3086721e-02  -6.0086893e-01  -2.1534944e-01  -6.1082290e-02  -2.7381787e-01   3.6188756e-01  -4.2905175e-01   0.0000000e+00   0.0000000e+00  -3.6274862e-01   1.0668516e+00   2.8249620e-01   2.6421976e+00  -1.4049042e+00  -1.2353047e+00  -8.4118894e-01  -4.7942318e-01   1.3621840e+00  -8.7850112e-01   2.0640265e+00   2.5632724e+00  -5.4544097e-01  -3.5106317e-01  -4.7231416e-01  -8.7170222e-01  -7.3596177e-01  -3.2561820e-01  -1.1500988e+00   1.9447012e+00  -1.2000291e+00   1.1500988e+00  -1.9447014e+00   2.0338828e+00  -7.7603064e-01   1.4957930e+00  -1.1987246e+00   6.9333946e-01  -1.1670925e+00   1.5442991e+00  -6.9441949e-01  -8.0525583e-01  -7.2859789e-01   0.0000000e+00   0.0000000e+00   0.0000000e+00   0.0000000e+00   0.0000000e+00   0.0000000e+00   0.0000000e+00   0.0000000e+00   0.0000000e+00   0.0000000e+00  -3.4952011e-01   0.0000000e+00   0.0000000e+00   0.0000000e+00  -3.4952011e-01   0.0000000e+00  -6.1109769e-01  -4.7098419e-01  -6.3146077e-01   0.0000000e+00   0.0000000e+00  -7.6863465e-02  -1.0450148e+00  -8.0424925e-01  -4.6966033e-01   2.5719325e-02  -4.3563371e-01   1.0117395e+00  -6.3916330e-01   1.1241594e+00  -6.3848868e-01  -1.1825533e+00  -4.6666972e-01  -6.4669418e-01  -1.0301790e+00  -8.0520537e-01  -2.6664032e-01  -5.9738301e-01   4.2392962e-01   4.2325409e-02  -1.7576408e-01  -6.7063910e-01   3.2428389e-01   0.0000000e+00  -1.3730018e+00   4.3989931e-01  -5.5758065e-01  -4.1252510e-01  -5.2314115e-01  -3.4952011e-01  -4.4316706e-01  -3.7474506e-01  -4.1165177e-01  -1.0741712e+00  -3.7283890e-01  -3.6060118e-01  -7.1526131e-01   1.9826929e-01  -1.0782527e+00  -1.3707862e+00  -7.4504777e-01  -5.7982479e-01  -8.8334400e-01  -7.9290779e-01
   1.4234830e+00   1.2747618e+00   0.0000000e+00   0.0000000e+00   1.2747618e+00   0.0000000e+00   2.5952526e+00  -3.7370031e-01   3.6841447e-02  -9.4797674e-01   1.6377076e+00   2.6560267e+00   1.4486848e+00   3.2163487e-01   1.9096613e+00   2.0684648e-01   0.0000000e+00  -8.4667158e-02   8.1982774e-01  -4.3967692e-01  -3.6407334e-01   1.6440937e+00  -6.9047852e-02   3.5416878e+00   6.8404686e-01  -6.9047852e-02  -4.4656863e-01  -2.8169905e-01   1.9421687e+00   2.1069381e+00   1.0556992e+00   1.7648421e-01   1.6386119e+00  -9.6748485e-01   1.4332217e+00   1.8300571e+00   8.3523365e-01   1.7407955e+00  -2.8174861e-01   0.0000000e+00   0.0000000e+00   1.3570513e+00   1.3276655e+00   9.4451890e-01   7.4214489e-01   1.5652709e+00   1.4745671e+00   3.8379441e-01  -4.9172748e-02   0.0000000e+00   0.0000000e+00  -1.0445391e-01   5.4326914e-02   3.2285279e-01   0.0000000e+00  -4.2546282e-02  -4.2243906e-02   4.2206669e-02  -4.2520898e-02  -4.2220034e-02  -4.2195625e-02  -4.2208553e-02  -4.2233990e-02  -4.2219073e-02  -4.2507532e-02   0.0000000e+00   0.0000000e+00   0.0000000e+00   0.0000000e+00   0.0000000e+00   0.0000000e+00  -6.1393135e-01   0.0000000e+00   1.4074662e+00   1.8281161e+00   1.0393155e+00   1.3328041e+00   1.7724527e+00   9.8065408e-01   1.4030857e+00  -1.6112246e+00   1.2997166e+00   0.0000000e+00   0.0000000e+00   9.8051729e-01  -1.7458360e+00  -1.4914372e+00  -1.4241510e+00  -6.4861184e-02   1.5509580e+00   2.9076489e+00   2.1879374e+00   2.1672272e+00  -8.7850112e-01  -9.7466759e-01  -7.5692062e-01  -5.4544097e-01  -3.5106317e-01  -4.7231416e-01   4.2848995e+00  -7.3596177e-01  -5.5263674e-01   3.0006981e-01  -7.4139297e-01   9.4051085e-01  -3.0006989e-01   7.4139279e-01  -9.2795937e-01   1.5940261e+00  -1.4841340e-01   2.1718808e+00   5.9700397e-01   1.7986832e+00  -5.7420044e-01  -2.1702437e-01  -3.0477025e-01   6.3720917e-01   0.0000000e+00   0.0000000e+00   0.0000000e+00   0.0000000e+00   0.0000000e+00   0.0000000e+00   0.0000000e+00   0.0000000e+00   0.0000000e+00   0.0000000e+00   1.5495173e+00   0.0000000e+00   0.0000000e+00   0.0000000e+00   1.5495173e+00   0.0000000e+00   4.2776838e-01  -4.7098419e-01   4.8551694e-01   0.0000000e+00   0.0000000e+00  -1.1196657e+00   2.4708643e+00   1.9790856e+00  -8.1169509e-01   5.0308730e+00  -9.5803037e-01  -7.8196883e-01  -6.3916330e-01  -1.5488404e+00   1.9016102e+00  -1.0434911e+00   1.5270025e+00  -1.0475901e+00   3.9554702e+00  -8.6636948e-02  -1.1748690e+00   3.5154802e-01  -4.3653312e-01   5.4269320e+00  -1.1257425e+00   2.9024544e-02   2.0652175e+00   0.0000000e+00   2.1562437e+00  -1.2756697e+00   1.2781309e+00   4.1561537e-01   1.3860819e+00   1.5495173e+00   1.2750591e+00   1.4186341e+00   1.5617486e+00  -3.0389584e-02  -3.7283890e-01  -3.6060118e-01  -7.1526131e-01   9.5163500e-01   1.3369959e+00   1.5988330e+00   1.3758961e+00   1.0099177e+00   1.3587090e+00   1.2518387e+00
   3.8230873e-01  -2.4868852e-01   0.0000000e+00   0.0000000e+00  -2.4868852e-01   0.0000000e+00  -2.1996501e-01  -3.7370031e-01   3.9628583e-01   3.8489281e-01   4.5505262e-01  -4.3304782e-02   1.0252701e-01   3.2163487e-01   1.1752608e-01  -8.4038583e-01   0.0000000e+00  -8.4667158e-02   3.7872477e-01  -4.3967692e-01  -3.6407334e-01   6.9057713e-01  -6.9047852e-02   4.0284601e-01  -6.4687900e-01  -6.9047852e-02  -4.4656863e-01   1.0354235e+00   3.3885608e-01   9.1240321e-01   1.0556992e+00   3.5048709e-01   3.8946802e-01  -2.3600372e-01  -7.9041594e-03   7.1955192e-01   8.3523365e-01   3.1670213e-01  -2.8174861e-01   0.0000000e+00   0.0000000e+00   1.8763398e-01   2.4565817e-01   5.0591154e-01   5.2643615e-01   7.9242089e-02   1.0105784e-01   5.2694177e-01   5.4384253e-01   0.0000000e+00   0.0000000e+00  -4.5358097e-01  -9.6588680e-01  -7.0624047e-01   0.0000000e+00  -4.2094066e-02  -4.2216514e-02   4.2208201e-02  -4.2085370e-02  -4.2220034e-02  -4.2211838e-02  -4.2220022e-02  -4.2232517e-02  -4.2219781e-02  -4.2073537e-02   0.0000000e+00   0.0000000e+00   0.0000000e+00   0.0000000e+00   0.0000000e+00   0.0000000e+00   6.2944587e-01   0.0000000e+00   3.0603033e-01   3.4049255e-01   5.9979056e-02   1.1383372e-01   1.5893499e-01  -7.4215662e-02   9.1760761e-02   3.3589594e-01   3.0079769e-01   0.0000000e+00   0.0000000e+00   1.0307167e-03   6.5746561e-01  -6.3215261e-01   1.6089235e-01  -7.6760867e-01   4.2701465e+00  -8.4118894e-01  -7.6224128e-01   6.1297263e-01   7.3106169e-01  -9.7466759e-01   9.4956093e-01  -5.4544097e-01   1.5877277e+00  -4.7231416e-01  -4.9113665e-01   2.7404661e-01  -5.5263674e-01   6.6718902e-01   3.0921397e-01  -5.8262403e-01  -6.6718902e-01  -3.0921417e-01  -3.7011234e-01   7.5553984e-01   6.6286471e-01  -4.4103802e-01  -3.5443763e-01   1.7944950e-01  -1.6323835e-01  -6.9441949e-01  -8.0525583e-01  -5.6518170e-01   0.0000000e+00   0.0000000e+00   0.0000000e+00   0.0000000e+00   0.0000000e+00   0.0000000e+00   0.0000000e+00   0.0000000e+00   0.0000000e+00   0.0000000e+00   4.7219421e-01   0.0000000e+00   0.0000000e+00   0.0000000e+00   4.7219421e-01   0.0000000e+00  -6.1109769e-01  -4.7098419e-01  -6.2129699e-01   0.0000000e+00   0.0000000e+00  -1.2152152e-01  -2.2006765e-03   1.0958403e-01   1.7791968e-01  -5.2020697e-01  -4.7079501e-01  -7.8196883e-01  -6.3916330e-01   8.4354202e-01  -3.4341577e-01   1.0101960e+00   2.7513867e-01  -2.8161483e-01  -5.3406058e-01  -8.0520537e-01  -1.9120374e-01   1.8525013e+00   4.3476887e-01  -3.9739640e-01   7.9898107e-01  -6.2368847e-01   2.2227486e-01   0.0000000e+00  -1.2087902e-01  -4.3661696e-01   1.6359962e-01  -4.0357607e-01   3.1866070e-01   4.7219421e-01   2.6278462e-01   7.2030994e-02  -1.0081116e-01  -2.1001511e-01  -3.7283890e-01  -3.6060118e-01   1.0382356e+00   6.0225049e-01  -4.9630537e-01   4.0439038e-03  -2.6393807e-02  -2.3309083e-01   2.3768248e-01  -3.7240598e-02
  -4.7406064e-01  -5.3016119e-01   0.0000000e+00   0.0000000e+00  -5.3016119e-01   0.0000000e+00  -2.1996501e-01  -3.7370031e-01  -1.7603805e+00  -9.4797674e-01  -6.1496854e-01  -9.4308193e-01  -9.9887481e-01  -1.1092705e+00  -5.5484099e-01   1.6409815e-01   0.0000000e+00  -8.4667158e-02  -1.2386528e+00  -4.3967692e-01  -3.6407334e-01  -2.6293941e-01  -6.9047852e-02  -2.2492236e-01  -1.0905209e+00  -6.9047852e-02   6.9218138e+00   4.7165439e+00  -6.5872070e-02   6.1376949e-01   2.4516810e+00  -1.7375475e+00  -7.5105465e-01   4.9547742e-01  -1.2273183e+00   9.9717822e-01   3.2425153e+00  -2.5293524e-01  -2.8174861e-01   0.0000000e+00   0.0000000e+00  -8.1468926e-01  -1.7058424e-01  -8.2065209e-01  -9.8186845e-01  -1.0200905e+00  -7.1122294e-02  -1.1655906e+00  -1.4597738e+00   0.0000000e+00   0.0000000e+00   5.0654322e-01   6.9351026e-01  -7.0624047e-01   0.0000000e+00  -4.2516940e-02  -4.2258480e-02   4.2216621e-02  -4.2502397e-02  -4.2220034e-02  -4.2195512e-02  -4.2225115e-02  -4.2190560e-02  -4.2220527e-02  -4.2498984e-02   0.0000000e+00   0.0000000e+00   0.0000000e+00   0.0000000e+00   0.0000000e+00   0.0000000e+00  -6.1393135e-01   0.0000000e+00  -4.5311313e-01   1.3254733e-01   3.7109696e-01   6.4829897e-01   1.4429641e+00   1.5624613e+00   3.6070176e+00   1.3335742e-01  -4.0334638e-01   0.0000000e+00   0.0000000e+00  -1.3224485e+00   8.4585138e-01  -3.9078845e-01   5.5308025e-01   5.8840479e-01   1.5509580e+00   1.1703892e+00  -7.6224128e-01  -5.4632161e-01  -8.7850112e-01  -9.7466759e-01  -7.5692062e-01   1.6977345e+00  -3.5106317e-01  -4.7231416e-01  -8.7170222e-01  -7.3596177e-01  -5.5263674e-01   2.1245917e+00  -8.9942861e-01  -1.3273351e+00  -2.1245917e+00   8.9942882e-01  -1.5129133e+00   9.7549625e-01  -8.0783363e-01  -1.3120109e+00  -1.8309468e+00   4.7019018e-01  -1.4174501e+00  -6.9441949e-01  -8.0525583e-01  -7.0334456e-01   0.0000000e+00   0.0000000e+00   0.0000000e+00   0.0000000e+00   0.0000000e+00   0.0000000e+00   0.0000000e+00   0.0000000e+00   0.0000000e+00   0.0000000e+00   4.4632661e-02   0.0000000e+00   0.0000000e+00   0.0000000e+00   4.4632661e-02   0.0000000e+00  -6.1109769e-01   2.1194288e+00  -7.9491873e-01   0.0000000e+00   0.0000000e+00   7.3115330e-01  -1.1440531e+00  -5.4521628e-01  -8.1169509e-01   9.2295372e-01  -9.5803037e-01  -7.8196883e-01  -6.3916330e-01  -1.6154276e+00  -7.9242099e-01   3.4898774e+00  -2.1546508e-01  -1.0475901e+00  -8.4549261e-01  -8.0520537e-01  -1.1748690e+00  -5.9738301e-01  -1.9773617e+00   1.0075813e+00   2.9755642e+00  -1.6909715e-01  -1.0819716e+00   0.0000000e+00   1.5338291e-01   6.2595891e-01  -1.3483535e+00  -4.1100342e-01  -1.0524303e+00   4.4632661e-02  -6.2526195e-01  -5.9938807e-01  -5.2049003e-01   2.0357898e+00  -3.7283890e-01  -3.6060118e-01  -7.1526131e-01  -1.7774518e-01  -1.2088776e-01   1.0316133e+00  -4.0179866e-01  -7.0739672e-01  -1.0701818e+00  -1.3263199e+00
   6.0017356e-01   1.0667306e+00   0.0000000e+00   0.0000000e+00   1.0667306e+00   0.0000000e+00   1.1876438e+00  -3.7370031e-01   3.9628583e-01   3.8489281e-01   5.6768643e-01   8.5647236e-01   5.9203892e-01   1.7854434e-01   1.0890527e+00   8.9392046e-01   0.0000000e+00  -8.4667158e-02   8.4656125e-02  -4.3967692e-01  -3.6407334e-01   4.9987382e-01  -6.9047852e-02   4.0284601e-01   1.1276888e+00  -6.9047852e-02   3.2376226e+00  -5.8940917e-01   1.2756635e+00   1.8083044e+00   1.5735634e+00   3.5048709e-01   4.9808922e-01  -9.6748485e-01   4.3551918e-01   1.5524308e+00   1.3209132e+00   4.8759334e-01  -2.8174861e-01   0.0000000e+00   0.0000000e+00   7.0499288e-01   7.9503831e-01   2.1143605e-01   2.3866090e-01   4.9116683e-01   1.3579100e+00  -3.0908456e-01  -1.5932911e-01   0.0000000e+00   0.0000000e+00   5.1458426e-01   5.2241843e-01   1.8664927e+00   0.0000000e+00  -4.2382727e-02  -4.2126826e-02   4.2217435e-02  -4.2471143e-02  -4.2220033e-02  -4.2222384e-02  -4.2231012e-02  -4.2216026e-02  -4.2217855e-02  -4.2468545e-02   0.0000000e+00   0.0000000e+00   0.0000000e+00   0.0000000e+00   0.0000000e+00   0.0000000e+00   6.2944587e-01   0.0000000e+00   8.7311350e-01   8.5159584e-01   2.6881468e+00   1.1579932e+00   1.1595026e+00   2.8992985e+00   1.4178482e+00  -6.0764899e-01   6.5218213e-01   0.0000000e+00   0.0000000e+00   1.0313261e+00  -5.0199740e-01  -1.8369991e-01  -7.8427141e-01  -5.0382246e-01  -9.4505557e-01  -3.3456925e-01  -7.6224128e-01   1.3621840e+00   1.0418377e-01   3.0597965e+00   1.2815802e+00  -5.4544097e-01   1.4137555e+00  -4.7231416e-01   3.4166294e+00  -7.3596177e-01  -3.2561820e-01  -2.2201362e+00   9.8050798e-01   9.1158477e-01   2.2201360e+00  -9.8050798e-01   1.8820183e+00  -4.1828382e-01   1.8726260e+00   1.6985486e+00   3.2297577e+00   1.2112909e-01   2.8662900e+00   1.2217788e-01   7.0593631e-02   2.5801525e+00   0.0000000e+00   0.0000000e+00   0.0000000e+00   0.0000000e+00   0.0000000e+00   0.0000000e+00   0.0000000e+00   0.0000000e+00   0.0000000e+00   0.0000000e+00   9.8667444e-01   0.0000000e+00   0.0000000e+00   0.0000000e+00   9.8667444e-01   0.0000000e+00   1.9860675e+00  -4.7098419e-01   2.5617330e+00   0.0000000e+00   0.0000000e+00  -8.2294368e-01  -6.9632729e-01   4.5497234e+00  -3.9871540e-01   5.0677289e-01  -6.9683204e-01   2.3572330e+00  -6.3916330e-01   5.7624214e-01  -7.9242099e-01  -1.0056102e+00   7.3712846e-01   1.7756625e+00  -7.0506288e-01  -8.0520537e-01  -5.7863989e-01   2.2566032e+00   2.0047630e-01   5.5984882e-01   4.5616489e-01   2.5125481e+00  -1.4912053e+00   0.0000000e+00   1.1001751e+00  -8.5466133e-01   5.5695059e-01   1.7250261e+00   6.1692456e-01   9.8667444e-01   6.1565523e-01   6.3301104e-01   8.0163651e-01   2.2302243e+00  -3.7283890e-01  -3.6060118e-01   8.8089026e-01   6.2988181e-01  -1.6996782e-01   1.8256272e+00   8.4576053e-01   6.9480415e-01  -1.9827226e-01   4.0726952e-01
  -9.0565235e-02  -1.3441595e-01   0.0000000e+00   0.0000000e+00  -1.3441595e-01   0.0000000e+00   2.4923792e-01  -3.7370031e-01  -1.7603805e+00   3.8489281e-01  -1.0811641e-01  -9.4308193e-01  -1.9850974e-02  -2.5072726e-01  -1.2887047e-01  -1.4522336e-01   0.0000000e+00  -8.4667158e-02   8.4656125e-02  -4.3967692e-01  -3.6407334e-01  -1.6758775e-01  -6.9047852e-02  -2.2492236e-01   2.4040491e-01  -6.9047852e-02  -4.4656863e-01  -1.2373729e+00  -1.3810139e-01  -8.7939912e-01  -1.0189744e+00  -1.7375475e+00   9.2937931e-03   3.4214020e+00   2.1380751e-01  -6.6857954e-01  -8.1637877e-01   3.1670213e-01  -2.8174861e-01   0.0000000e+00   0.0000000e+00  -1.8468454e-01  -1.8831486e-01  -3.1186808e-02  -8.2133327e-02   2.6759842e-02   6.5207626e-02   3.2023130e-01   1.9845592e-01   0.0000000e+00   0.0000000e+00   1.1988331e-01  -8.7303494e-02   3.2285279e-01   0.0000000e+00  -4.1808545e-02  -4.2109815e-02   4.2215533e-02  -4.2012171e-02  -4.2220032e-02  -4.2223827e-02  -4.2201023e-02  -4.2146889e-02  -4.2218778e-02  -4.2007672e-02   0.0000000e+00   0.0000000e+00   0.0000000e+00   0.0000000e+00   0.0000000e+00   0.0000000e+00   6.2944587e-01   0.0000000e+00  -4.2535238e-01  -6.6310688e-01  -8.7760100e-01  -4.1835240e-01  -6.3498938e-01  -8.0397440e-01  -7.3605914e-01  -8.4991045e-01  -1.7908999e-01   0.0000000e+00   0.0000000e+00   5.4386305e-01   4.6578625e-02  -6.9140444e-01  -4.9172616e-01  -5.0063349e-01   2.3107451e-01   4.4312317e-01  -8.3509295e-02   1.3448063e+00  -1.6647293e-01  -2.7449634e-01  -7.5692062e-01  -5.4544097e-01  -3.5106317e-01  -4.7231416e-01  -8.7170222e-01   1.7071023e+00  -3.2561820e-01  -7.9013700e-01  -8.8456278e-01   6.2617488e-01   7.9013676e-01   8.8456273e-01   4.7872498e-01  -8.0318411e-01  -9.6820450e-01   2.8610444e-01   2.3457763e-01  -1.1855170e-01   1.1147555e-01  -2.1702437e-01  -3.0477025e-01  -1.5081804e-01   0.0000000e+00   0.0000000e+00   0.0000000e+00   0.0000000e+00   0.0000000e+00   0.0000000e+00   0.0000000e+00   0.0000000e+00   0.0000000e+00   0.0000000e+00  -5.6048069e-01   0.0000000e+00   0.0000000e+00   0.0000000e+00  -5.6048069e-01   0.0000000e+00   4.2776838e-01   2.1194288e+00   2.3122239e-01   0.0000000e+00   0.0000000e+00  -1.0171250e+00  -1.0450148e+00  -1.3311021e-01   1.4630742e+00  -3.9153404e-02  -5.9637114e-01  -1.5066366e-01  -6.3916330e-01  -5.1959275e-01   1.0035999e+00  -1.1825533e+00  -1.6252202e-01   7.0789766e-01  -5.3406058e-01  -5.5159297e-01   2.9669219e-01  -5.9738301e-01   1.0373939e-02   4.2691639e-01  -1.1257425e+00   4.9588595e-01  -1.0149637e+00   0.0000000e+00  -1.2757486e-01   2.4130975e-02   3.6730520e-01   3.0813339e-01   1.1411824e-01  -5.6048069e-01  -1.4160141e-01  -2.1536147e-01  -2.0247017e-01   4.9009957e-01  -3.7283890e-01  -3.6060118e-01  -7.1526131e-01  -6.3070857e-01   3.7645830e-01  -1.6240985e-01  -1.5541867e-01  -2.3527155e-01   1.7540323e-01   3.1836749e-01
   5.0158488e-01   8.9486288e-01   0.0000000e+00   0.0000000e+00   8.9486288e-01   0.0000000e+00   7.1844086e-01  -3.7370031e-01  -1.7603805e+00   3.0506319e+00   3.4241882e-01  -9.4308193e-01   7.1441690e-01  -1.0763673e-01   6.6295948e-01   5.5655872e-01   0.0000000e+00  -8.4667158e-02   5.2575909e-01   1.2614179e+00  -3.6407334e-01   2.3115552e-02  -6.9047852e-02   1.6583827e+00  -2.0323704e-01  -6.9047852e-02  -4.4656863e-01  -1.5452516e+00   3.1355523e-01   1.6502042e-02  -3.5485183e-01  -1.7375475e+00   4.4377862e-01   6.3473265e+00   8.7894252e-01  -1.1332695e-01  -4.8765332e-01   5.4455707e-01  -2.8174861e-01   0.0000000e+00   0.0000000e+00   5.6413000e-01   5.6844274e-01   3.5027227e-01   3.9063263e-01   7.7223594e-01   6.7627242e-01   2.3835319e-01   2.6620021e-01   0.0000000e+00   0.0000000e+00  -3.6904805e-02   1.3748295e-01   1.3519460e+00   0.0000000e+00  -4.2501435e-02  -4.2245256e-02   4.2215939e-02  -4.2518336e-02  -4.2220034e-02  -4.2304467e-02  -4.2217018e-02  -4.2181162e-02  -4.2219801e-02  -4.2514241e-02   0.0000000e+00   0.0000000e+00   0.0000000e+00   0.0000000e+00   0.0000000e+00   0.0000000e+00   3.1162003e+00   0.0000000e+00   3.8098640e-01   2.4636782e-01  -1.3605136e-01   2.1012217e-01   1.1346535e-01  -2.0831698e-01  -1.9122369e-01   2.8489347e-01   6.3159351e-01   0.0000000e+00   0.0000000e+00   2.2404376e+00   7.3934009e-01  -6.8905487e-01  -3.4423820e-01  -6.4861184e-02  -5.3775299e-01   6.7867010e-01   1.0365179e+00  -5.4632161e-01   2.0695537e+00   2.2845201e-01   5.1657844e-02   9.8095360e-01  -3.5106317e-01  -4.7231416e-01  -8.7170222e-01  -7.3596177e-01  -5.5263674e-01   4.8119020e-02  -5.9835702e-01  -1.3273351e+00  -4.8119016e-02   5.9835710e-01   7.8721873e-01   5.0334973e-01  -3.2380924e-01  -1.3120109e+00   3.1510075e-01   7.7002609e-01   1.1577416e+00   3.5714505e-02  -2.6722732e-02   1.2696144e+00   0.0000000e+00   0.0000000e+00   0.0000000e+00   0.0000000e+00   0.0000000e+00   0.0000000e+00   0.0000000e+00   0.0000000e+00   0.0000000e+00   0.0000000e+00   5.4137542e-01   0.0000000e+00   0.0000000e+00   0.0000000e+00   5.4137542e-01   0.0000000e+00   1.4666345e+00  -4.7098419e-01   1.4735277e+00   0.0000000e+00   0.0000000e+00  -4.5025200e-01  -1.0450148e+00   2.1076484e-01  -6.8787821e-01   9.2295372e-01  -9.5803037e-01   2.2869142e-01  -6.3916330e-01   3.0228334e-01   5.5459466e-01   2.4644206e-01   7.3666856e-01   5.0348733e-01  -3.7942121e-02  -8.0520537e-01  -6.4558584e-01  -5.9738301e-01   4.7395661e-01   1.5881778e+00  -5.6049104e-01   1.5260866e+00  -6.7188013e-01   0.0000000e+00   1.1749308e-01  -7.0291899e-01   9.0099611e-01   1.2126262e+00   7.3861486e-01   5.4137542e-01   6.6591814e-01   7.7858975e-01   8.4348022e-01   7.8334620e-01  -3.7283890e-01  -3.6060118e-01  -7.1526131e-01   1.8825933e-01   1.6935927e+00   6.4118891e-02   6.9481434e-01   5.7431955e-01   6.7363723e-01   8.9623064e-01
   6.2794559e-01   8.0123403e-01   0.0000000e+00   0.0000000e+00   8.0123403e-01   0.0000000e+00   2.4923792e-01  -3.7370031e-01   3.9628583e-01   3.8489281e-01   6.2400333e-01  -9.4308193e-01   4.6966094e-01   7.5090647e-01   2.7237306e-01  -8.4316211e-01   0.0000000e+00  -8.4667158e-02   8.1982774e-01  -4.3967692e-01  -3.6407334e-01   6.9057713e-01  -6.9047852e-02  -8.5269072e-01   2.4040491e-01  -6.9047852e-02  -4.4656863e-01  -1.1780813e+00   5.7881516e-01   3.1513576e-01   5.3381114e-02   3.5048709e-01   6.6102103e-01  -2.3600372e-01   5.4637502e-01   1.6429934e-01  -1.0479156e-01   6.0152081e-01  -2.8174861e-01   0.0000000e+00   0.0000000e+00   3.6787483e-01   4.8079534e-01   8.1446395e-01   8.1066798e-01   5.3558625e-01   5.3302947e-01   8.1934762e-01   8.4372265e-01   0.0000000e+00   0.0000000e+00  -7.8241107e-01  -7.1141796e-01   1.0946727e+00   0.0000000e+00  -4.2545552e-02  -4.2250557e-02   4.2220822e-02  -4.2509225e-02  -4.2220034e-02  -4.2223310e-02  -4.2214891e-02  -4.2231853e-02  -4.2219164e-02  -4.2510013e-02   0.0000000e+00   0.0000000e+00   0.0000000e+00   0.0000000e+00   0.0000000e+00   0.0000000e+00   6.2944587e-01   0.0000000e+00   2.9723881e-01   3.6208269e-01   5.2419864e-02   2.5245201e-01   3.2629824e-01   3.2028420e-02   1.0249250e-01   5.4026848e-01   5.6232315e-01   0.0000000e+00   0.0000000e+00   3.5600061e-01   2.5799329e-01  -7.4832384e-01  -1.2224747e-01   3.3316834e-02  -7.4601499e-02  -2.9904343e-01   1.9051193e+00  -5.4632161e-01   1.0868687e+00  -2.7449634e-01   2.8552227e-01  -5.4544097e-01  -3.5106317e-01  -4.7231416e-01  -8.7170222e-01   2.7404661e-01  -9.8599660e-02   3.1021823e-01  -5.3363769e-01  -5.8554395e-01  -3.1021814e-01   5.3363770e-01   2.7157234e-02   4.7118174e-01  -3.2130100e-01  -4.7158232e-01  -5.0267673e-02   5.7248806e-01   2.1990645e-01   8.5711514e-01   9.4644353e-01   4.9296787e-01   0.0000000e+00   0.0000000e+00   0.0000000e+00   0.0000000e+00   0.0000000e+00   0.0000000e+00   0.0000000e+00   0.0000000e+00   0.0000000e+00   0.0000000e+00   3.6473810e-01   0.0000000e+00   0.0000000e+00   0.0000000e+00   3.6473810e-01   0.0000000e+00   9.4720142e-01   2.1194288e+00   9.1183767e-01   0.0000000e+00   0.0000000e+00   5.2219102e-01  -3.4763975e-01  -5.6847287e-01  -8.1169509e-01  -3.9153404e-02   2.5054437e+00   1.6617217e+00  -6.3916330e-01   3.0228334e-01   5.5459466e-01  -7.0673568e-01   5.3705682e-01  -2.8161483e-01  -3.7994669e-01  -2.9798057e-01   2.4292230e-01  -5.9738301e-01   9.8172977e-01   1.3216245e-01  -1.0395567e-01   1.0870952e+00  -4.3640390e-01   0.0000000e+00  -6.6859897e-01  -5.7867042e-01   6.4708310e-01   1.0763394e+00   5.4346386e-01   3.6473810e-01   5.5692877e-01   6.4681591e-01   6.9577411e-01  -2.4485147e-01  -3.7283890e-01  -3.6060118e-01  -7.1526131e-01   7.1126086e-01  -6.9812985e-01  -7.3014879e-01   3.1547125e-01   2.9082637e-01   3.6224098e-01   4.9617154e-01
   6.7566974e-01   1.1448699e+00   0.0000000e+00   0.0000000e+00   1.1448699e+00   0.0000000e+00   2.1260497e+00  -3.7370031e-01   1.1151746e+00  -9.4797674e-01   6.2400333e-01  -4.3304782e-02   1.0815508e+00   3.2163487e-01   9.9630976e-01   5.7941949e-01   0.0000000e+00  -8.4667158e-02   6.7279342e-01  -4.3967692e-01  -3.6407334e-01   2.1381886e-01  -6.9047852e-02   1.6583827e+00   1.1276888e+00  -6.9047852e-02  -4.4656863e-01  -1.4154079e+00   8.0470055e-01   1.6502042e-02  -4.5955594e-01   1.2205015e+00   7.1533164e-01  -2.3600372e-01   1.2115100e+00  -1.1332695e-01  -5.8585020e-01   3.7366586e-01  -2.8174861e-01   0.0000000e+00   0.0000000e+00   9.5240046e-01   8.0435584e-01   5.7561099e-01   6.0766091e-01   1.1486913e+00   6.4517544e-01  -1.3813330e-01  -4.0920462e-02   0.0000000e+00   0.0000000e+00  -5.4019207e-02   1.2348353e-01   1.6092194e+00   0.0000000e+00  -4.2521029e-02  -4.2250210e-02   4.2217801e-02  -4.2511505e-02  -4.2220034e-02  -4.2205776e-02  -4.2210222e-02  -4.2209613e-02  -4.2219617e-02  -4.2509272e-02   0.0000000e+00   0.0000000e+00   0.0000000e+00   0.0000000e+00   0.0000000e+00   0.0000000e+00  -6.1393135e-01   0.0000000e+00   7.9027830e-01   6.7200029e-01   1.5196775e-01   4.5675362e-01   3.9070012e-01  -3.1046939e-02  -1.9460226e-02  -1.0123630e+00   8.1554086e-01   0.0000000e+00   0.0000000e+00   9.6225839e-01  -1.7252880e+00  -1.2645792e+00  -1.2102530e+00  -6.4861184e-02  -9.2962878e-01   2.8452801e+00   2.7340125e+00   1.5422863e+00  -2.5162335e-01  -9.7466759e-01  -7.5692062e-01   3.7005113e-01  -3.5106317e-01  -4.7231416e-01  -1.1057111e-01   2.7404661e-01   3.5543740e-01   6.8712674e-01  -9.3663138e-01  -1.0746625e-01  -6.8712674e-01   9.3663119e-01  -6.9308613e-01   1.1414109e+00  -6.2655293e-01   2.6922400e-01  -2.1688469e-01   1.2643204e+00  -4.2023468e-01   8.5711514e-01   9.4644353e-01   1.3424545e+00   0.0000000e+00   0.0000000e+00   0.0000000e+00   0.0000000e+00   0.0000000e+00   0.0000000e+00   0.0000000e+00   0.0000000e+00   0.0000000e+00   0.0000000e+00   8.4442474e-01   0.0000000e+00   0.0000000e+00   0.0000000e+00   8.4442474e-01   0.0000000e+00   1.4666345e+00  -4.7098419e-01   1.3976064e+00   0.0000000e+00   0.0000000e+00  -2.3698153e-01   1.3925494e+00   9.3493415e-01   1.3142464e-01   1.4688799e+00  -9.5803037e-01   1.1473250e+00  -6.3916330e-01   1.0157059e-01  -7.9242099e-01  -7.6802071e-01   9.4970802e-01  -3.7029412e-01   1.3548657e+00  -6.2556326e-01   7.6627826e-01   6.8693600e-02  -8.8846145e-02   1.7424880e+00  -1.0395567e-01   1.5887214e+00  -3.4052577e-01   0.0000000e+00   1.2678391e+00  -9.7959926e-01   1.1334255e+00   1.3462067e+00   1.0265691e+00   8.4442474e-01   8.9483464e-01   1.0233126e+00   1.1174059e+00   6.0005232e-01  -3.7283890e-01  -3.6060118e-01   1.0382356e+00   5.8101947e-01   7.1131887e-01   6.2980915e-01   9.2181036e-01   9.5758052e-01   1.2964297e+00   1.2073877e+00
  -1.9739975e-01  -3.6604927e-01   0.0000000e+00   0.0000000e+00  -3.6604927e-01   0.0000000e+00  -6.8916794e-01  -3.7370031e-01   3.9628583e-01   3.8489281e-01  -2.2075021e-01  -9.4308193e-01  -3.8698491e-01   1.7854434e-01  -6.3049192e-01  -1.1663460e+00   0.0000000e+00  -8.4667158e-02   8.4656125e-02  -4.3967692e-01  -3.6407334e-01  -7.2236101e-02  -6.9047852e-02  -8.5269072e-01  -6.4687900e-01  -6.9047852e-02  -4.4656863e-01  -1.3275304e-01  -3.0020172e-01  -5.8076540e-01  -5.0083055e-01   3.5048709e-01  -2.0794862e-01  -2.3600372e-01  -3.4047167e-01  -6.6857954e-01  -6.2455963e-01  -3.0989897e-01  -2.8174861e-01   0.0000000e+00   0.0000000e+00  -4.5701346e-01  -3.5025290e-01   7.0714540e-02   1.4989693e-01  -3.4016716e-01  -3.7729703e-01  -2.9007456e-02   2.1553582e-01   0.0000000e+00   0.0000000e+00  -1.0749528e+00  -1.1194082e+00  -7.0624047e-01   0.0000000e+00  -4.2560922e-02  -4.2257062e-02   4.2220935e-02  -4.2502675e-02  -4.2220034e-02  -4.2215281e-02  -4.2217114e-02  -4.2243768e-02  -4.2220440e-02  -4.2503576e-02   0.0000000e+00   0.0000000e+00   0.0000000e+00   0.0000000e+00   0.0000000e+00   0.0000000e+00   6.2944587e-01   0.0000000e+00  -4.7043628e-01  -3.1692140e-01  -4.4163043e-01  -5.6938911e-01  -4.4054952e-01  -5.1698557e-01  -5.4494480e-01   5.4971374e-01  -2.1883581e-01   0.0000000e+00   0.0000000e+00  -3.5642579e-01   1.0597361e+00   2.7233169e-01   2.3846101e+00  -4.6790759e-01  -9.4505557e-01  -3.3456925e-01  -2.4696603e-02  -5.4632161e-01   1.0418377e-01   1.3638552e+00   9.9594586e-01  -5.4544097e-01  -3.5106317e-01  -4.7231416e-01  -8.7170222e-01  -7.3596177e-01  -3.2561820e-01  -4.6854309e-01   1.8594577e-01  -1.2019814e+00   4.6854334e-01  -1.8594577e-01   1.2801524e+00  -4.7765498e-01   2.7932065e-02  -1.1987246e+00   1.9909508e-01  -3.5760039e-01   9.5122063e-01  -6.9441949e-01  -8.0525583e-01  -6.7728826e-01   0.0000000e+00   0.0000000e+00   0.0000000e+00   0.0000000e+00   0.0000000e+00   0.0000000e+00   0.0000000e+00   0.0000000e+00   0.0000000e+00   0.0000000e+00  -3.0880118e-01   0.0000000e+00   0.0000000e+00   0.0000000e+00  -3.0880118e-01   0.0000000e+00  -6.1109769e-01  -4.7098419e-01  -6.2841894e-01   0.0000000e+00   0.0000000e+00   2.2648103e-01  -6.9632729e-01  -8.0424925e-01  -8.1169509e-01  -4.3710140e-01  -1.7443542e-01   1.0117395e+00  -6.3916330e-01   8.5020093e-01  -3.4341577e-01  -7.5208205e-01  -2.3137705e-01  -9.5891077e-01  -7.0506288e-01  -6.2204086e-01  -1.2797384e-01  -5.9738301e-01   7.2541818e-01  -5.4498889e-01  -1.7576408e-01  -7.0544324e-01   3.7798148e-01   0.0000000e+00  -1.3730018e+00   2.4457353e-01  -1.7340657e-01  -4.7061455e-01  -2.2076691e-01  -3.0880118e-01  -2.2206124e-01  -2.1034151e-01  -2.4831201e-01  -1.0741712e+00  -3.7283890e-01  -3.6060118e-01  -7.1526131e-01   2.4106190e-01  -1.0782527e+00  -1.3707862e+00  -5.3982793e-01  -5.0022863e-01  -1.9827226e-01  -3.9284869e-01
  -2.8934097e-01  -4.4126433e-01   0.0000000e+00   0.0000000e+00  -4.4126433e-01   0.0000000e+00  -2.1996501e-01  -3.7370031e-01   3.9628583e-01   3.8489281e-01  -2.2075021e-01  -9.4308193e-01  -5.0936289e-01  -1.0763673e-01  -5.0276294e-01  -8.2779413e-01   0.0000000e+00  -8.4667158e-02  -2.0941252e-01  -4.3967692e-01  -3.6407334e-01   2.3115552e-02  -6.9047852e-02  -2.2492236e-01  -6.4687900e-01  -6.9047852e-02  -4.4656863e-01   4.9853096e-01  -1.1764481e-01   3.1513576e-01   8.6270632e-01   3.5048709e-01  -2.6225922e-01  -9.6748485e-01  -5.6218334e-01   1.6429934e-01   6.5423505e-01  -3.0989897e-01  -2.8174861e-01   0.0000000e+00   0.0000000e+00  -4.9645312e-01  -4.0236087e-01  -8.7290882e-02  -4.7342849e-02  -5.0079734e-01  -5.4824792e-01  -4.2639901e-01  -2.8516663e-01   0.0000000e+00   0.0000000e+00  -9.2843108e-01  -1.0650056e+00  -7.0624047e-01   0.0000000e+00  -4.2322249e-02  -4.2224626e-02   4.2226003e-02  -4.2292467e-02  -4.2220034e-02  -4.2217082e-02  -4.2217140e-02  -4.2247539e-02  -4.2220616e-02  -4.2298436e-02   0.0000000e+00   0.0000000e+00   0.0000000e+00   0.0000000e+00   0.0000000e+00   0.0000000e+00   6.2944587e-01   0.0000000e+00  -3.9986473e-01  -2.1930545e-01  -1.7050931e-01  -4.6701564e-01  -3.1415157e-01  -2.6051748e-01  -3.1967991e-01  -6.1824929e-02  -3.4138342e-01   0.0000000e+00   0.0000000e+00  -8.1341495e-02   7.5016483e-01  -9.0037136e-02   1.0338554e+00  -2.9911034e-01  -3.0884780e-01  -8.4118894e-01  -7.6224128e-01   1.3621840e+00  -8.7850112e-01   2.0640265e+00   9.0317583e-01  -5.4544097e-01  -3.5106317e-01  -4.7231416e-01  -4.9113665e-01  -7.3596177e-01  -3.2561820e-01  -1.0907382e+00   1.1392099e-01  -9.3826291e-01   1.0907382e+00  -1.1392098e-01   1.8023678e+00  -6.1686133e-01   5.2824024e-02  -9.4160781e-01   8.2066370e-01  -2.1295882e-01   1.5442991e+00  -6.9441949e-01  -8.0525583e-01  -7.0984243e-01   0.0000000e+00   0.0000000e+00   0.0000000e+00   0.0000000e+00   0.0000000e+00   0.0000000e+00   0.0000000e+00   0.0000000e+00   0.0000000e+00   0.0000000e+00  -1.6693662e-01   0.0000000e+00   0.0000000e+00   0.0000000e+00  -1.6693662e-01   0.0000000e+00  -6.1109769e-01  -4.7098419e-01  -6.6116575e-01   0.0000000e+00   0.0000000e+00  -1.8616895e-01  -1.0450148e+00  -1.0841555e-01  -4.6966033e-01   2.5719325e-02  -4.7079501e-01   1.0117395e+00  -6.3916330e-01   8.4354202e-01  -7.9242099e-01  -6.3436595e-01  -3.8855190e-01  -6.4669418e-01  -5.3406058e-01  -8.0520537e-01  -7.5453628e-01  -5.9738301e-01   1.7796403e-01   4.2325409e-02   3.0541687e-01  -6.3503525e-01   8.8942519e-02   0.0000000e+00  -1.0277641e+00   2.6567205e-01  -4.2346763e-01  -4.5896699e-01  -3.6392681e-01  -1.6693662e-01  -3.4880127e-01  -3.8102000e-01  -4.2634484e-01  -7.8092454e-01  -3.7283890e-01  -3.6060118e-01  -7.1526131e-01   3.3509768e-01  -1.0782527e+00  -1.1442574e+00  -6.1677460e-01  -5.4220743e-01  -5.7194776e-01  -6.1510375e-01
   2.5130950e-01  -1.6265028e-02   0.0000000e+00   0.0000000e+00  -1.6265028e-02   0.0000000e+00  -2.1996501e-01  -3.7370031e-01  -6.8204731e-01  -9.4797674e-01   3.4241882e-01  -4.3304782e-02  -1.4222895e-01   4.6472541e-01  -3.3447530e-01  -1.5883710e+00   0.0000000e+00  -8.4667158e-02   3.7872477e-01  -4.3967692e-01  -3.6407334e-01   6.9057713e-01  -6.9047852e-02  -1.4804591e+00  -2.0323704e-01  -6.9047852e-02  -4.4656863e-01  -1.1178411e-01   2.6154276e-01  -2.8213168e-01  -2.4121313e-01  -6.9353021e-01   3.3515741e-01  -2.3600372e-01  -1.1875999e-01  -3.9095325e-01  -3.8107713e-01   6.0152081e-01  -2.8174861e-01   0.0000000e+00   0.0000000e+00  -1.2456273e-01   1.0269824e-01   5.8732152e-01   4.7193383e-01  -1.6963617e-01   1.4147403e-01   1.0791001e+00   8.2348082e-01   0.0000000e+00   0.0000000e+00  -9.1002396e-01  -9.8707235e-01   6.5579472e-02   0.0000000e+00  -4.2537152e-02  -4.2218593e-02   4.2219571e-02  -4.2508715e-02  -4.2220034e-02  -4.2194551e-02  -4.2216579e-02  -4.2252398e-02  -4.2221005e-02  -4.2508251e-02   0.0000000e+00   0.0000000e+00   0.0000000e+00   0.0000000e+00   0.0000000e+00   0.0000000e+00  -6.1393135e-01   0.0000000e+00  -1.9377359e-01  -4.3960086e-01  -5.2181107e-01  -2.4563023e-02  -2.7139735e-01  -3.7386604e-01  -1.9491110e-01   1.2093125e+00   1.1608918e-03   0.0000000e+00   0.0000000e+00  -1.3195336e+00   8.4257108e-01  -1.8362075e-01   1.3109365e+00   2.2449044e+00  -9.4505557e-01  -5.7011619e-01  -7.6224128e-01  -5.4632161e-01  -8.7850112e-01  -9.7466759e-01  -3.3213124e-01  -5.4544097e-01  -3.5106317e-01   5.1093629e-01  -8.7170222e-01  -7.3596177e-01  -3.2561820e-01   2.0566806e+00  -9.8994453e-01  -1.2085400e+00  -2.0566808e+00   9.8994461e-01  -1.5129133e+00   6.9441892e-01  -9.4900539e-01  -1.1987246e+00  -1.7748474e+00   3.1391109e-01  -1.4174501e+00   8.5711514e-01   9.4644353e-01  -4.0078913e-01   0.0000000e+00   0.0000000e+00   0.0000000e+00   0.0000000e+00   0.0000000e+00   0.0000000e+00   0.0000000e+00   0.0000000e+00   0.0000000e+00   0.0000000e+00  -1.6220362e-01   0.0000000e+00   0.0000000e+00   0.0000000e+00  -1.6220362e-01   0.0000000e+00  -9.1664653e-02  -4.7098419e-01  -1.2667836e-01   0.0000000e+00   0.0000000e+00   1.8066965e+00   9.3255611e-03  -8.0424925e-01  -8.1169509e-01  -1.0012605e+00  -7.3974494e-02  -1.8072581e-01   8.1503398e-01  -7.9355146e-01   1.4526050e+00   1.1826967e+00   7.7340506e-02  -1.0475901e+00   4.5230924e-02  -5.5159297e-01   5.5492178e-01  -5.9738301e-01   2.8385426e-01  -1.0625123e+00   7.9898107e-01   2.8194076e-02  -1.8501032e-01   0.0000000e+00  -9.5009230e-01  -6.2111599e-02   5.5790081e-02   4.0215149e-04   1.6058820e-02  -1.6220362e-01  -2.0651462e-05   1.7516155e-03  -1.1146967e-01  -1.0741712e+00  -3.7283890e-01  -3.6060118e-01  -7.1526131e-01   2.6368809e-01  -1.0782527e+00  -8.2995785e-01  -2.4869972e-01  -3.5412061e-01   1.1312398e-01  -3.7240598e-02
   2.6613236e-01   6.6165546e-01   0.0000000e+00   0.0000000e+00   6.6165546e-01   0.0000000e+00   2.4923792e-01  -3.7370031e-01  -6.8204731e-01   1.7177624e+00   1.7346811e-01  -9.4308193e-01   4.6966094e-01   1.7854434e-01   3.2909553e-01   2.3553154e-01   0.0000000e+00  -8.4667158e-02   5.2575909e-01  -4.3967692e-01   5.6431368e-01  -7.2236101e-02  -6.9047852e-02   4.0284601e-01  -2.0323704e-01  -6.9047852e-02  -4.4656863e-01  -1.3388384e+00   4.0446335e-02   3.1513576e-01   5.3381114e-02  -6.9353021e-01   2.2653621e-01   4.1528831e+00   5.4637502e-01   1.6429934e-01  -1.0479156e-01   1.4581092e-01  -2.8174861e-01   0.0000000e+00   0.0000000e+00   3.6787483e-01   2.1153385e-01   3.2127782e-01   4.1788369e-01   5.2043103e-01   2.8402638e-01   4.0463465e-01   5.7332085e-01   0.0000000e+00   0.0000000e+00  -4.2078966e-01  -2.5320945e-01   1.3519460e+00   0.0000000e+00  -4.2521701e-02  -4.2256236e-02   4.2220786e-02  -4.2511883e-02  -4.2220033e-02  -4.2268489e-02  -4.2218202e-02  -4.2194921e-02  -4.2220592e-02  -4.2512637e-02   0.0000000e+00   0.0000000e+00   0.0000000e+00   0.0000000e+00   0.0000000e+00   0.0000000e+00   1.8728231e+00   0.0000000e+00   2.9723881e-01   3.6208269e-01   1.2757531e-01  -4.2597619e-02   3.2759587e-02  -1.2646784e-01  -2.9062102e-01   2.4124716e-01   3.7918066e-01   0.0000000e+00   0.0000000e+00   1.2439837e+00   5.5970151e-01  -1.8333297e-01   1.3990491e-01   4.3636320e-01   3.9207308e-01   1.6922711e-01  -3.1412268e-02  -5.4632161e-01   1.0868687e+00   3.2706346e-01  -3.5263140e-01  -5.4544097e-01  -3.5106317e-01  -4.7231416e-01  -7.4173655e-02   2.7404661e-01  -5.5263674e-01  -3.0297530e-01  -9.4106471e-01  -2.8526936e-01   3.0297531e-01   9.4106453e-01   5.1625297e-01   1.0050975e-01  -7.8321315e-01  -1.5933036e-01   4.9513418e-01   7.2543579e-01   6.8882398e-01   3.5714505e-02  -2.6722732e-02   9.3507935e-01   0.0000000e+00   0.0000000e+00   0.0000000e+00   0.0000000e+00   0.0000000e+00   0.0000000e+00   0.0000000e+00   0.0000000e+00   0.0000000e+00   0.0000000e+00   2.8592947e-01   0.0000000e+00   0.0000000e+00   0.0000000e+00   2.8592947e-01   0.0000000e+00   1.4666345e+00   2.1194288e+00   1.4058871e+00   0.0000000e+00   0.0000000e+00  -3.4850210e-02  -1.0450148e+00  -6.0965830e-02  -5.2808260e-01   4.4190006e-01   1.2597287e+00  -2.4920073e-01  -6.3916330e-01   8.5020093e-01   5.5459466e-01  -5.4395580e-01   3.7989491e-01   4.4958429e-01  -9.1894695e-02  -2.8076414e-01  -7.5453628e-01  -5.9738301e-01   9.5421491e-01   9.3998416e-01  -1.1257425e+00   1.5834870e+00  -8.2962732e-01   0.0000000e+00  -2.9416738e-01  -5.7867042e-01   6.4708310e-01   1.2206468e+00   5.3029565e-01   2.8592947e-01   4.2112328e-01   5.3261192e-01   5.5917859e-01   4.9009957e-01  -3.7283890e-01  -3.6060118e-01  -7.1526131e-01   1.9168686e-01   6.8779284e-01  -1.6240985e-01   3.0630461e-01   3.5570270e-01   2.9996173e-01   4.9617154e-01
  -1.0085862e+00  -8.1973770e-01   0.0000000e+00   0.0000000e+00  -8.1973770e-01   0.0000000e+00   1.1876438e+00  -3.7370031e-01  -8.6176950e-01  -9.4797674e-01  -8.4023615e-01   8.5647236e-01  -7.5411885e-01  -1.6816326e+00  -5.1529933e-01   1.1725565e+00   0.0000000e+00  -8.4667158e-02  -1.2386528e+00  -4.3967692e-01  -3.6407334e-01  -8.3504933e-01  -6.9047852e-02   1.0306144e+00   6.8404686e-01  -6.9047852e-02  -4.4656863e-01   7.4767255e-01  -5.1244712e-01  -5.8076540e-01  -2.5969988e-01  -8.6753309e-01  -8.5967586e-01   4.9547742e-01  -7.8389501e-01  -6.6857954e-01  -3.9841495e-01  -6.5168139e-01  -2.8174861e-01   0.0000000e+00   0.0000000e+00  -6.6254158e-01  -8.8298130e-01  -1.1020950e+00  -1.1866474e+00  -7.9748652e-01  -1.0896834e+00  -1.7629434e+00  -1.9146695e+00   0.0000000e+00   0.0000000e+00   4.5040983e-01   8.7406471e-01  -7.0624047e-01   0.0000000e+00  -4.2574451e-02  -4.2261786e-02   4.2205112e-02  -4.2530949e-02  -4.2220034e-02  -4.2205444e-02  -4.2221954e-02  -4.2219032e-02  -4.2220869e-02  -4.2516026e-02   0.0000000e+00   0.0000000e+00   0.0000000e+00   0.0000000e+00   0.0000000e+00   0.0000000e+00  -6.1393135e-01   0.0000000e+00  -6.8078392e-01  -8.8182467e-01  -1.0038376e+00  -7.8284562e-01  -9.5459639e-01  -9.9809340e-01  -8.5924172e-01  -2.4103885e+00  -1.0594576e+00   0.0000000e+00   0.0000000e+00   2.3064962e-01  -9.0195783e-01  -5.5636681e-01  -1.0393752e+00  -1.4703562e+00  -1.2353047e+00   1.9821284e+00   6.6482351e-01   2.0940177e+00  -2.5162335e-01  -3.7310779e-01  -7.5692062e-01  -5.4544097e-01  -3.5106317e-01  -4.7231416e-01   2.2346181e+00   2.7404661e-01  -5.5263674e-01  -1.8348705e+00  -2.0948156e-01   2.1083470e+00   1.8348706e+00   2.0948157e-01   6.9741840e-01  -1.2288701e+00  -4.8373749e-01   1.4005303e+00   8.7699488e-01  -4.6399497e-01   2.2013627e-01  -6.9441949e-01  -8.0525583e-01  -7.4867419e-01   0.0000000e+00   0.0000000e+00   0.0000000e+00   0.0000000e+00   0.0000000e+00   0.0000000e+00   0.0000000e+00   0.0000000e+00   0.0000000e+00   0.0000000e+00  -6.4437494e-01   0.0000000e+00   0.0000000e+00   0.0000000e+00  -6.4437494e-01   0.0000000e+00  -6.1109769e-01  -4.7098419e-01  -7.2749670e-01   0.0000000e+00   0.0000000e+00  -1.5458505e+00   5.6436744e-01   5.1804907e-01  -6.1055639e-01  -4.5533424e-01   1.2245673e+00   1.0117395e+00  -6.3916330e-01  -1.3547863e+00  -7.9242099e-01  -4.4842878e-01  -1.0188901e+00   3.0700184e-01   1.1150005e+00  -6.2556326e-01  -5.2230660e-01  -4.2402061e-01  -1.4979372e+00  -1.9204844e-01  -1.7576408e-01  -6.1582338e-01  -6.0686830e-01   0.0000000e+00   9.0974539e-01   6.2872611e-01  -6.9857372e-01  -7.9538582e-01  -6.7705165e-01  -6.4437494e-01  -9.7366382e-01  -9.0937033e-01  -7.3076163e-01   4.9009957e-01  -3.7283890e-01  -3.6060118e-01  -7.1526131e-01  -1.3111497e+00   1.9044434e+00   9.1924679e-01  -7.6318446e-01  -6.7141490e-01  -4.4738926e-01  -7.0400577e-01
   5.4857086e-01   7.1243844e-01   0.0000000e+00   0.0000000e+00   7.1243844e-01   0.0000000e+00   7.1844086e-01  -3.7370031e-01   3.9628583e-01   3.8489281e-01   5.1136953e-01  -4.3304782e-02   4.6966094e-01   3.2163487e-01   7.0321881e-01   2.4563288e-01   0.0000000e+00  -8.4667158e-02   3.7872477e-01  -4.3967692e-01  -3.6407334e-01   4.9987382e-01  -6.9047852e-02   4.0284601e-01   2.4040491e-01  -6.9047852e-02   1.3955270e+00  -9.5865211e-01   7.6321624e-01   6.1376949e-01   4.0273978e-01   3.5048709e-01   4.9808922e-01  -2.3600372e-01   4.3551918e-01   4.4192563e-01   2.2285488e-01   4.3062960e-01  -2.8174861e-01   0.0000000e+00   0.0000000e+00   4.7634332e-01   5.5848823e-01   4.1572051e-01   4.1965539e-01   4.3961352e-01   9.3471752e-01   3.9331986e-01   4.3040361e-01   0.0000000e+00   0.0000000e+00  -7.8368711e-02  -9.7864749e-02   1.3519460e+00   0.0000000e+00  -4.2464876e-02  -4.2191762e-02   4.2217292e-02  -4.2491229e-02  -4.2220034e-02  -4.2221318e-02  -4.2225730e-02  -4.2217797e-02  -4.2218497e-02  -4.2488486e-02   0.0000000e+00   0.0000000e+00   0.0000000e+00   0.0000000e+00   0.0000000e+00   0.0000000e+00   6.2944587e-01   0.0000000e+00   5.0337376e-01   4.9903592e-01   1.0292875e+00   5.3642044e-01   5.4939185e-01   9.9310269e-01   4.7698193e-01  -5.3850142e-01   5.6618686e-01   0.0000000e+00   0.0000000e+00   5.7568347e-01   1.0768644e-02   1.8664731e-01  -5.6742660e-01  -1.7366636e-02   1.3943147e+00  -3.3456925e-01  -4.7942318e-01  -5.4632161e-01   2.0695537e+00   1.0784812e-01  -9.2882047e-02  -5.4544097e-01   5.3134614e-01  -4.7231416e-01   1.2724636e+00   6.9709384e-01  -5.5263674e-01  -9.7175177e-01  -2.1115090e-01   6.0702408e-01   9.7175178e-01   2.1115090e-01   6.9202881e-01  -1.3197652e-02   1.2618046e-01   1.0075987e+00   1.3854281e+00   5.5555163e-01   1.0637305e+00   3.5714505e-02  -2.6722732e-02   1.0359264e+00   0.0000000e+00   0.0000000e+00   0.0000000e+00   0.0000000e+00   0.0000000e+00   0.0000000e+00   0.0000000e+00   0.0000000e+00   0.0000000e+00   0.0000000e+00   5.5921337e-01   0.0000000e+00   0.0000000e+00   0.0000000e+00   5.5921337e-01   0.0000000e+00   1.4666345e+00   2.1194288e+00   1.4037600e+00   0.0000000e+00   0.0000000e+00  -3.5702440e-01  -1.0450148e+00   2.8043472e+00  -6.0520525e-01   4.4190006e-01   2.0734621e+00   5.9640339e-01  -6.3916330e-01   3.0228334e-01   1.0558948e-01  -5.8901955e-01   5.6120144e-01   1.0856718e+00  -5.3406058e-01  -5.5159297e-01  -5.5953657e-01   8.2961012e-01   4.7395661e-01   6.4968575e-01  -9.1102577e-02   1.5316439e+00  -7.9875395e-01   0.0000000e+00   4.1880606e-01  -6.6831232e-01   5.5695059e-01   1.3559039e+00   5.2797170e-01   5.5921337e-01   5.1543611e-01   5.3512190e-01   5.7979477e-01   1.4421828e+00  -3.7283890e-01  -3.6060118e-01   8.2814455e-02   4.2278625e-01  -2.4398742e-01   8.9496850e-01   5.0368198e-01   3.9768149e-01   5.0844735e-02   4.0726952e-01
  -8.6945660e-01  -6.7868461e-01   0.0000000e+00   0.0000000e+00  -6.7868461e-01   0.0000000e+00  -6.8916794e-01  -3.7370031e-01  -6.8204731e-01  -9.4797674e-01  -9.5286995e-01  -4.3304782e-02  -3.8698491e-01  -1.0763673e-01  -4.7096216e-01   1.8709612e+00   0.0000000e+00  -8.4667158e-02  -6.5051549e-01   1.2614179e+00   2.4210877e+00  -1.3118076e+00  -6.9047852e-02  -8.5269072e-01  -2.0323704e-01  -6.9047852e-02  -4.4656863e-01   2.4620028e-01  -1.0479699e+00  -8.7939912e-01  -8.8262079e-01  -6.9353021e-01  -9.1398646e-01  -2.3600372e-01  -3.4047167e-01  -6.6857954e-01  -6.2455963e-01  -7.6560886e-01   3.2307174e+00   0.0000000e+00   0.0000000e+00  -3.5601820e-01  -6.3452306e-01  -8.4407285e-01  -8.0264533e-01  -4.5227515e-01  -6.9115354e-01  -5.6711264e-01  -5.2822427e-01   0.0000000e+00   0.0000000e+00   1.6752285e+00   1.6053558e+00  -9.6351378e-01   0.0000000e+00  -4.0738421e-02  -4.2144247e-02   4.2234742e-02  -4.0833875e-02  -4.2220029e-02  -4.2200539e-02  -4.2211795e-02  -4.2208184e-02  -4.2220441e-02  -4.0848587e-02   0.0000000e+00   0.0000000e+00   0.0000000e+00   0.0000000e+00   0.0000000e+00   0.0000000e+00  -6.1393135e-01   0.0000000e+00  -4.7043628e-01  -8.7607566e-01  -8.8217970e-01  -4.4105590e-01  -8.1613102e-01  -8.0184702e-01  -7.3087537e-01   5.1919065e-01  -7.5609080e-01   0.0000000e+00   0.0000000e+00  -4.1137093e-01  -1.7944750e-01   8.6313644e-01  -8.3792945e-01  -2.6638432e-01  -7.7453632e-01  -8.4118894e-01  -7.6224128e-01  -5.4632161e-01  -8.7850112e-01  -4.3962691e-04  -7.5692062e-01   2.6123540e+00  -3.5106317e-01   2.5287285e+00   3.6882695e-02  -5.4956616e-01  -5.5263674e-01   6.1244598e-01   1.4521114e+00  -3.6809105e-01  -6.1244573e-01  -1.4521116e+00  -4.4532321e-01  -4.7934355e-01   6.7142281e-01  -5.8486854e-01  -8.3800494e-01  -1.1682050e+00  -6.5803664e-01   8.5711514e-01   9.4644353e-01  -6.7475236e-01   0.0000000e+00   0.0000000e+00   0.0000000e+00   0.0000000e+00   0.0000000e+00   0.0000000e+00   0.0000000e+00   0.0000000e+00   0.0000000e+00   0.0000000e+00  -7.3687805e-01   0.0000000e+00   0.0000000e+00   0.0000000e+00  -7.3687805e-01   0.0000000e+00  -1.1305307e+00  -4.7098419e-01  -8.6246898e-01   0.0000000e+00   0.0000000e+00   1.1194487e+00  -1.1440531e+00   5.6734773e-01  -4.6966033e-01  -1.1266998e-01  -3.3517281e-01  -7.8196883e-01   5.1495315e-01  -7.9355146e-01   1.0558948e-01   6.3752044e-01  -7.4396843e-01  -5.8077599e-02   2.9631858e-01  -1.0543555e-01   1.7074109e+00   9.4919205e-01  -7.4336471e-01  -8.5716429e-01  -5.6049104e-01  -1.0295830e+00   3.1943982e-01   0.0000000e+00  -7.1252368e-01   2.4457353e-01  -1.7340657e-01  -9.2981408e-01  -1.8950412e-01  -7.3687805e-01  -6.0948363e-01  -6.7092244e-01  -6.5835218e-01  -5.0326174e-01  -3.7283890e-01  -3.6060118e-01  -1.5365014e-01  -5.8130950e-01  -1.0291563e-01  -7.0323821e-01  -2.3837133e-01  -5.4111707e-01  -7.3713764e-02  -1.7059363e-01
   2.2167081e-01   7.6694304e-01   0.0000000e+00   0.0000000e+00   7.6694304e-01   0.0000000e+00   7.1844086e-01  -3.7370031e-01  -6.8204731e-01   3.8489281e-01   2.8610191e-01   8.5647236e-01   2.2490499e-01  -1.0763673e-01   6.0770914e-01   5.7648876e-01   0.0000000e+00  -8.4667158e-02  -6.2378198e-02   1.2614179e+00  -3.6407334e-01   3.0917051e-01  -6.9047852e-02   1.0306144e+00   2.4040491e-01  -6.9047852e-02  -4.4656863e-01  -4.4412856e-01   3.7964374e-01   1.5096707e+00   1.6060861e+00  -6.9353021e-01   2.2653621e-01   1.2269586e+00   1.0295168e-01   1.2748045e+00   1.3514147e+00   3.7366586e-01  -2.8174861e-01   0.0000000e+00   0.0000000e+00   2.7118113e-01   3.3646521e-01   7.6851248e-02   3.5653616e-02   2.4665460e-01   6.8669787e-02  -5.5247172e-01  -5.7347177e-01   0.0000000e+00   0.0000000e+00  -1.9986858e-01   1.2485540e-01   1.0946727e+00   0.0000000e+00  -4.2535876e-02  -4.2256563e-02   4.2225946e-02  -4.2503836e-02  -4.2220034e-02  -4.2224736e-02  -4.2216933e-02  -4.2218303e-02  -4.2220380e-02  -4.2509747e-02   0.0000000e+00   0.0000000e+00   0.0000000e+00   0.0000000e+00   0.0000000e+00   0.0000000e+00   6.2944587e-01   0.0000000e+00   4.4764695e-01   9.0448002e-01   9.5738807e-01   4.5950033e-01   9.0242794e-01   8.9896770e-01   8.8358811e-01  -1.6886141e-01   2.6814763e-01   0.0000000e+00   0.0000000e+00   9.1213307e-01  -3.6786122e-01  -8.3797463e-01  -6.9632191e-01  -1.0018578e+00  -5.3775299e-01   1.7233678e+00   1.6223012e+00  -5.4632161e-01   1.0868687e+00   6.4124948e-01  -3.7851627e-01   9.8095360e-01   1.7078842e+00  -6.0474537e-02  -8.7170222e-01   2.7404661e-01  -9.8599660e-02  -1.6689324e-01  -2.1249451e-01  -6.2508224e-01   1.6689325e-01   2.1249451e-01   5.8069627e-01   4.0109734e-01   1.2106344e-01  -4.7158232e-01   5.4460282e-01   5.5037879e-01   9.3373300e-01   8.5711514e-01   9.4644353e-01   9.6131869e-01   0.0000000e+00   0.0000000e+00   0.0000000e+00   0.0000000e+00   0.0000000e+00   0.0000000e+00   0.0000000e+00   0.0000000e+00   0.0000000e+00   0.0000000e+00   5.5215876e-01   0.0000000e+00   0.0000000e+00   0.0000000e+00   5.5215876e-01   0.0000000e+00   9.4720142e-01  -4.7098419e-01   1.4470673e+00   0.0000000e+00   0.0000000e+00  -9.5473084e-01   7.9032875e-01  -5.8624964e-01   4.6555580e-01   4.4190006e-01  -6.9683204e-01   3.1834386e+00  -6.3916330e-01  -7.9355146e-01  -3.4341577e-01  -3.6608743e-01   2.9560735e-01  -2.8161483e-01   1.1255052e-01   1.2589177e+00   2.3487289e-01  -5.9738301e-01  -7.4336471e-01   6.3765036e-01   1.1848361e+00   1.6388887e+00  -5.6099073e-01   0.0000000e+00   3.0685152e-01  -5.5082103e-01   2.6733904e-01   1.1733887e+00   3.2075330e-01   5.5215876e-01   2.5355664e-01   4.1087800e-01   6.4031378e-01   2.4131690e-01  -3.7283890e-01  -3.6060118e-01   7.7743482e-01   4.3045917e-01   4.1594731e-01   2.4749588e-01   3.2722641e-01   1.7470321e-01  -7.3713764e-02  -3.7240598e-02
   8.8314881e-01   8.8552202e-01   0.0000000e+00   0.0000000e+00   8.8552202e-01   0.0000000e+00   1.1876438e+00  -3.7370031e-01   3.9628583e-01  -9.4797674e-01   7.3663714e-01  -4.3304782e-02   9.5917286e-01   6.0781594e-01   1.0199279e+00   3.7907326e-01   0.0000000e+00  -8.4667158e-02   8.1982774e-01  -4.3967692e-01  -3.6407334e-01   4.9987382e-01  -6.9047852e-02   1.0306144e+00   2.4040491e-01  -6.9047852e-02   1.3955270e+00  -7.6502137e-01   7.8560845e-01   3.1513576e-01  -1.4085675e-01   3.5048709e-01   7.6964224e-01   1.2269586e+00   9.8979836e-01   1.6429934e-01  -2.8695778e-01   6.0152081e-01  -2.8174861e-01   0.0000000e+00   0.0000000e+00   9.0405378e-01   1.0402569e+00   8.6451288e-01   8.7919108e-01   1.0161153e+00   9.6028352e-01   4.4414618e-01   5.0043590e-01   0.0000000e+00   0.0000000e+00  -1.8985667e-01  -1.4353425e-01   1.0946727e+00   0.0000000e+00  -4.2502151e-02  -4.2250337e-02   4.2221709e-02  -4.2500249e-02  -4.2220034e-02  -4.2202123e-02  -4.2220674e-02  -4.2190853e-02  -4.2220177e-02  -4.2501923e-02   0.0000000e+00   0.0000000e+00   0.0000000e+00   0.0000000e+00   0.0000000e+00   0.0000000e+00  -6.1393135e-01   0.0000000e+00   8.5041155e-01   8.6562639e-01   3.1475162e-01   6.9095625e-01   7.3549839e-01   2.2883583e-01   4.3385999e-01   1.0625530e+00   1.0488460e+00   0.0000000e+00   0.0000000e+00   1.6024151e-02  -6.6042488e-01  -4.3490055e-01  -8.5812534e-01   1.1063848e+00  -6.3193017e-01   1.3606729e+00   1.6223012e+00  -5.4632161e-01  -8.7850112e-01  -4.5985354e-01   3.6507838e-02  -5.4544097e-01   1.7078842e+00  -4.7231416e-01  -8.7170222e-01   6.9709384e-01  -9.8599660e-02   1.3686402e+00  -5.3112453e-01  -5.0868797e-01  -1.3686400e+00   5.3112467e-01  -1.1939367e+00   1.6713285e+00  -7.2119371e-02  -2.1446538e-01  -9.5301741e-01   1.1207335e+00  -1.0161511e+00   8.5711514e-01   9.4644353e-01   8.2731645e-01   0.0000000e+00   0.0000000e+00   0.0000000e+00   0.0000000e+00   0.0000000e+00   0.0000000e+00   0.0000000e+00   0.0000000e+00   0.0000000e+00   0.0000000e+00   9.7502151e-01   0.0000000e+00   0.0000000e+00   0.0000000e+00   9.7502151e-01   0.0000000e+00   9.4720142e-01  -4.7098419e-01   8.8213286e-01   0.0000000e+00   0.0000000e+00   1.1639351e+00   2.1940259e-01  -4.4323922e-01  -7.2537846e-01  -3.9153404e-02  -1.7443542e-01   2.5736071e+00  -6.3916330e-01   2.8324703e-02  -3.4341577e-01   1.0541703e+00   1.2300285e+00  -3.7029412e-01   6.0866886e-01   4.0297594e-01   4.3928067e-01  -3.9208544e-01  -2.2977299e-02   2.1694943e-01   1.3236111e+00   8.4627520e-01  -1.3389891e-02   0.0000000e+00   2.8354993e-01  -9.6446710e-01   9.8067612e-01   9.0290094e-01   9.7820448e-01   9.7502151e-01   1.0041462e+00   1.0785321e+00   9.8976351e-01   5.3456353e-01  -3.7283890e-01  -3.6060118e-01   2.1582362e-01   8.7905374e-01   3.9647357e-01   2.4749588e-01   9.3117331e-01   6.4410249e-01   1.1095920e+00   9.4068166e-01
  -6.5502418e-01  -3.8770832e-01   0.0000000e+00   0.0000000e+00  -3.8770832e-01   0.0000000e+00   2.4923792e-01   7.1254773e-01  -6.8204731e-01  -9.4797674e-01  -6.1496854e-01  -4.3304782e-02  -2.6460693e-01  -8.2308940e-01  -2.9516104e-01   9.8622791e-01   0.0000000e+00  -8.4667158e-02  -6.5051549e-01  -4.3967692e-01  -3.6407334e-01  -8.3504933e-01  -6.9047852e-02   4.0284601e-01   1.1276888e+00  -6.9047852e-02  -4.4656863e-01   2.0331516e+00  -7.6693075e-01   3.1513576e-01   7.4866501e-01  -6.9353021e-01  -6.9674405e-01   1.2269586e+00  -4.5132750e-01   4.4192563e-01   9.2161918e-01  -6.5168139e-01   3.2307174e+00   0.0000000e+00   0.0000000e+00  -8.2255308e-02  -4.8210204e-01  -6.3790347e-01  -6.1987890e-01  -3.1584807e-01  -7.3778143e-01  -6.4492256e-01  -6.3350552e-01   0.0000000e+00   0.0000000e+00   2.2844206e-01   4.7164279e-01  -4.4896716e-01   0.0000000e+00  -4.2512131e-02  -4.2263391e-02   4.2220124e-02  -4.2504838e-02  -4.2220034e-02  -4.2225837e-02  -4.2221837e-02  -4.2181582e-02  -4.2220622e-02  -4.2504928e-02   0.0000000e+00   0.0000000e+00   0.0000000e+00   0.0000000e+00   0.0000000e+00   0.0000000e+00  -1.8573086e+00   0.0000000e+00   1.2614192e-01   2.0719431e-01   1.5359251e-01  -2.2497055e-01  -1.4772780e-01  -1.5639705e-01  -1.6524345e-01  -6.8660456e-01  -5.4520856e-01   0.0000000e+00   0.0000000e+00  -5.0108274e-01  -1.3795059e+00  -2.2925902e-01   1.7625236e-01  -9.7587190e-02  -5.5462580e-01   1.4522950e+00  -7.6224128e-01  -5.4632161e-01   7.2697249e-02  -9.7466759e-01  -5.7926984e-01  -5.4544097e-01  -3.5106317e-01   1.7968073e+00  -8.7170222e-01   2.8000910e+00   6.7749213e-01  -6.0453140e-02   4.0052866e-01   1.5644230e+00   6.0453145e-02  -4.0052866e-01  -9.2368922e-01  -1.8039718e-01   3.2041125e-01   1.4509634e+00  -2.2461252e-02  -3.4102353e-01  -8.8915233e-01   8.5711514e-01   9.4644353e-01  -4.0227632e-01   0.0000000e+00   0.0000000e+00   0.0000000e+00   0.0000000e+00   0.0000000e+00   0.0000000e+00   0.0000000e+00   0.0000000e+00   0.0000000e+00   0.0000000e+00  -1.5680374e-01   0.0000000e+00   0.0000000e+00   0.0000000e+00  -1.5680374e-01   0.0000000e+00  -6.1109769e-01   2.1194288e+00  -1.6497293e-01   0.0000000e+00   0.0000000e+00   1.8243087e-02  -3.3936192e-01  -1.6300334e-01   1.2574985e+00   2.5330317e+00  -6.9683204e-01  -6.9512262e-01  -6.3916330e-01  -1.0675102e+00  -3.7257195e-01   4.5418123e-02  -5.3325764e-01   1.0423287e+00   7.3045821e-01   2.1234609e+00   8.2102480e-01  -3.9208544e-01  -1.4971034e+00   6.1529884e-01  -1.6338071e-01  -4.8128615e-02  -4.6793533e-01   0.0000000e+00   1.8286832e+00  -1.7910060e-01  -2.9559448e-01  -1.0059470e-01  -9.3990580e-02  -1.5680374e-01  -4.4546086e-01  -3.8478497e-01  -2.9205996e-01   1.1124457e+00   7.1686966e-01  -3.6060118e-01  -7.1526131e-01  -8.7393272e-01   2.3209193e+00   8.5917185e-01  -3.3572731e-01  -3.9337351e-01  -1.9827226e-01  -4.8175071e-01
  -1.2378830e+00  -1.4404892e+00   0.0000000e+00   0.0000000e+00  -1.4404892e+00   0.0000000e+00  -6.8916794e-01  -3.7370031e-01  -6.8204731e-01   3.8489281e-01  -1.0655038e+00  -4.3304782e-02  -1.4883867e+00  -1.1092705e+00  -1.2954636e+00  -8.6745815e-01   0.0000000e+00  -8.4667158e-02  -1.2386528e+00  -4.3967692e-01  -3.6407334e-01  -6.4434602e-01  -6.9047852e-02  -8.5269072e-01  -6.4687900e-01  -6.9047852e-02  -4.4656863e-01   1.2580846e+00  -1.0412031e+00  -5.8076540e-01   5.4909275e-01  -6.9353021e-01  -1.1312289e+00  -9.6748485e-01  -1.5598859e+00  -6.6857954e-01   3.6011219e-01  -8.7953633e-01  -2.8174861e-01   0.0000000e+00   0.0000000e+00  -1.4227025e+00  -1.3847623e+00  -1.1082315e+00  -1.1321451e+00  -1.4928996e+00  -1.4449330e+00  -1.0543265e+00  -1.0431486e+00   0.0000000e+00   0.0000000e+00  -1.1282356e+00  -9.2818767e-01  -1.2207871e+00   0.0000000e+00  -4.2596319e-02  -4.2263829e-02   4.2220398e-02  -4.2512825e-02  -4.2220032e-02  -4.2218594e-02  -4.2219047e-02  -4.2260156e-02  -4.2220589e-02  -4.2513192e-02   0.0000000e+00   0.0000000e+00   0.0000000e+00   0.0000000e+00   0.0000000e+00   0.0000000e+00   6.2944587e-01   0.0000000e+00  -1.3003009e+00  -1.0724684e+00  -8.9685511e-01  -1.1761622e+00  -1.0050838e+00  -8.3159015e-01  -7.6387117e-01  -7.1995235e-01  -1.3816008e+00   0.0000000e+00   0.0000000e+00  -6.3396930e-01   1.3720753e+00   1.4009868e+00   4.0125053e+00  -1.4376302e+00  -2.2617095e-01  -6.5907768e-01  -7.6224128e-01   1.8551193e-01  -8.7850112e-01   4.2567491e-01   9.0317583e-01  -5.4544097e-01  -3.5106317e-01  -4.7231416e-01   3.6882695e-02  -7.3596177e-01  -5.5263674e-01  -7.6016290e-01   1.6245588e+00  -2.3412177e-01   7.6016291e-01  -1.6245588e+00   9.9029607e-01  -1.3915731e+00   1.5865863e-01  -6.9815482e-01  -4.2777695e-01  -1.5426936e+00  -9.8457865e-02  -1.1377153e+00  -1.2431808e+00  -1.0435016e+00   0.0000000e+00   0.0000000e+00   0.0000000e+00   0.0000000e+00   0.0000000e+00   0.0000000e+00   0.0000000e+00   0.0000000e+00   0.0000000e+00   0.0000000e+00  -1.3142882e+00   0.0000000e+00   0.0000000e+00   0.0000000e+00  -1.3142882e+00   0.0000000e+00  -1.1305307e+00  -4.7098419e-01  -1.3735261e+00   0.0000000e+00   0.0000000e+00  -9.0868417e-01   2.3156427e-01  -8.0424925e-01  -6.8787821e-01  -1.0012605e+00  -6.9683204e-01   1.1488532e-01  -6.3916330e-01  -2.4563411e-01  -6.3848868e-01  -6.3436595e-01  -1.4267382e+00  -1.0475901e+00   2.5244625e-01  -8.0520537e-01  -2.1030705e-01  -5.9738301e-01  -7.7671606e-01  -1.0625123e+00  -1.6957234e-01  -1.1270557e+00  -1.2013682e+00   0.0000000e+00  -7.5243096e-01   1.8947508e+00  -1.9617242e+00  -1.4558206e+00  -1.8842463e+00  -1.3142882e+00  -1.4157398e+00  -1.3963060e+00  -1.4224034e+00  -1.2033764e+00  -3.7283890e-01   5.2103863e-01  -1.5365014e-01  -9.7786182e-01  -1.0782527e+00  -7.0323821e-01  -1.5149852e+00  -8.7095048e-01  -1.4438572e+00  -1.5930260e+00
  -6.1078509e-01  -8.6858817e-01   0.0000000e+00   0.0000000e+00  -8.6858817e-01   0.0000000e+00  -1.1583709e+00  -3.7370031e-01   3.9628583e-01   3.0506319e+00  -6.7128544e-01  -9.4308193e-01  -6.3174087e-01  -3.9381780e-01  -9.3109495e-01  -8.6281775e-01   0.0000000e+00  -8.4667158e-02  -3.5644684e-01  -4.3967692e-01  -3.6407334e-01  -6.4434602e-01  -6.9047852e-02   4.0284601e-01  -1.0905209e+00  -6.9047852e-02  -4.4656863e-01  -2.1913238e-01  -8.9141788e-01  -1.4766666e+00  -1.6462014e+00   3.5048709e-01  -5.8812284e-01  -2.3600372e-01  -4.5132750e-01  -1.5014584e+00  -1.6987470e+00  -7.0864513e-01  -2.8174861e-01   0.0000000e+00   0.0000000e+00  -7.6921001e-01  -7.6945184e-01  -5.3419822e-01  -4.4589444e-01  -5.7340868e-01  -6.6932837e-01  -2.8441386e-01  -9.7278086e-02   0.0000000e+00   0.0000000e+00  -6.4306874e-01  -6.9687606e-01  -1.2207871e+00   0.0000000e+00  -4.2573304e-02  -4.2254223e-02   4.2218511e-02  -4.2513819e-02  -4.2220034e-02  -4.2216368e-02  -4.2219166e-02  -4.2246830e-02  -4.2219405e-02  -4.2512296e-02   0.0000000e+00   0.0000000e+00   0.0000000e+00   0.0000000e+00   0.0000000e+00   0.0000000e+00   6.2944587e-01   0.0000000e+00  -9.2290741e-01  -1.0174204e+00  -1.1892304e+00  -1.0930132e+00  -1.1629207e+00  -1.2021464e+00  -1.1794198e+00   3.5256976e-01  -6.1191831e-01   0.0000000e+00   0.0000000e+00  -5.1701075e-01   1.2404536e+00   1.3575285e+00   1.9670896e+00  -9.3640586e-01  -6.9284543e-01  -5.7887351e-02  -7.6224128e-01   3.3325514e-02   1.0418377e-01  -4.3377818e-01   1.2815802e+00  -2.5222655e-01  -3.5106317e-01  -4.7231416e-01  -8.7170222e-01  -7.3596177e-01  -5.5263674e-01   5.3755334e-01   1.2695116e+00  -1.3273351e+00  -5.3755326e-01  -1.2695116e+00   2.4506695e-01  -6.8512632e-01   3.5796587e-01  -1.3120109e+00  -8.7464024e-01  -1.2087463e+00  -2.6991137e-01  -5.1273758e+00  -4.3086547e+00  -8.5298762e-01   0.0000000e+00   0.0000000e+00   0.0000000e+00   0.0000000e+00   0.0000000e+00   0.0000000e+00   0.0000000e+00   0.0000000e+00   0.0000000e+00   0.0000000e+00  -9.2027839e-01   0.0000000e+00   0.0000000e+00   0.0000000e+00  -9.2027839e-01   0.0000000e+00  -6.1109769e-01  -4.7098419e-01  -1.0294586e+00   0.0000000e+00   0.0000000e+00  -7.8372794e-01   5.2988703e-01  -7.2552354e-01  -8.1169509e-01  -5.2020697e-01  -1.7443542e-01  -2.6757200e-01  -6.3916330e-01   5.7624214e-01  -6.9766340e-01  -1.1372069e+00  -5.4513084e-01  -5.7115607e-01  -1.0301790e+00  -6.2556326e-01  -2.1720375e-01   2.0577989e+00   2.0047630e-01  -4.9168916e-01  -1.1257425e+00  -1.0776761e+00   6.8613935e-02   0.0000000e+00  -5.8128519e-01   7.5923321e-01  -2.9559448e-01  -1.3082227e+00  -4.8124169e-01  -9.2027839e-01  -6.1756296e-01  -6.3578275e-01  -7.5536763e-01  -1.2033764e+00  -3.7283890e-01   3.2737488e+00   1.5998469e+00  -7.5616408e-01  -3.7352833e-01  -5.3678434e-01  -7.9668155e-01  -6.6105649e-01  -1.3599301e-01  -3.9284869e-01
   5.0773141e-01   7.3755658e-01   0.0000000e+00   0.0000000e+00   7.3755658e-01   0.0000000e+00  -6.8916794e-01   3.9712918e+00   1.1151746e+00  -9.4797674e-01   2.8610191e-01  -9.4308193e-01   7.1441690e-01   4.6472541e-01   5.2521383e-01   3.9567514e-01   0.0000000e+00  -8.4667158e-02   6.7279342e-01  -4.3967692e-01  -3.6407334e-01  -7.2236101e-02  -6.9047852e-02  -2.2492236e-01   6.8404686e-01  -6.9047852e-02   1.3955270e+00  -3.9185131e-01   1.6700731e-01   1.5096707e+00   1.0979163e+00   1.0464986e+00   2.8084681e-01   1.2269586e+00   6.5723085e-01   1.2748045e+00   8.7482699e-01  -1.3900776e-01  -2.8174861e-01   0.0000000e+00   0.0000000e+00   7.0779861e-01   6.0374178e-01   4.9845288e-01   6.0065031e-01   7.4053069e-01   6.3198971e-01   5.8689374e-01   7.1934971e-01   0.0000000e+00   0.0000000e+00   2.7024180e-02  -6.0362129e-02   5.8012610e-01   0.0000000e+00  -4.2472265e-02  -4.2257905e-02   4.2214633e-02  -4.2454492e-02  -4.2220034e-02  -4.2252817e-02  -4.2227295e-02  -4.2191651e-02  -4.2221060e-02  -4.2449091e-02   0.0000000e+00   0.0000000e+00   0.0000000e+00   0.0000000e+00   0.0000000e+00   0.0000000e+00  -3.1006858e+00   0.0000000e+00   7.8382946e-01   1.0603259e+00   9.9724614e-01   5.5239461e-01   8.2312270e-01   7.4408792e-01   5.4312711e-01   9.7636853e-01   7.8471103e-01   0.0000000e+00   0.0000000e+00  -9.9297195e-01  -2.1269659e+00  -4.4096108e-01  -8.3167317e-01   4.3636320e-01   5.4647289e-01   8.1852743e-01  -1.0152746e-01  -5.4632161e-01  -8.7850112e-01  -9.7466759e-01   6.1754163e-01   5.8814241e-01  -3.5106317e-01  -4.7231416e-01  -4.9113665e-01  -7.3596177e-01   4.3678788e+00   8.8751658e-01   6.4841472e-01   8.3665254e-01  -8.8751659e-01  -6.4841452e-01  -1.5129133e+00   1.1240990e+00   1.2356263e+00   1.4005303e+00  -4.8769515e-01   1.5524702e-01  -1.4174501e+00   8.5711514e-01   9.4644353e-01   2.7774359e-01   0.0000000e+00   0.0000000e+00   0.0000000e+00   0.0000000e+00   0.0000000e+00   0.0000000e+00   0.0000000e+00   0.0000000e+00   0.0000000e+00   0.0000000e+00   7.1884379e-01   0.0000000e+00   0.0000000e+00   0.0000000e+00   7.1884379e-01   0.0000000e+00   4.2776838e-01  -4.7098419e-01   3.5238969e-01   0.0000000e+00   0.0000000e+00   8.0172432e-02   1.5620017e+00   9.1689213e-02  -6.9714041e-02  -1.0012605e+00   2.0492205e+00   3.3367102e-01  -6.3916330e-01   5.4121156e-01   5.2543840e-01   1.8344487e-01   6.1693325e-01   2.7300172e+00  -4.7793041e-01  -8.0520537e-01  -4.3116715e-02  -5.9738301e-01   1.1911539e+00  -4.8516299e-01  -1.9295564e-01   2.1976307e-01   9.4581911e-01   0.0000000e+00   8.8778303e-01  -8.6314753e-01   7.3435269e-01   7.6086988e-01   8.0829972e-01   7.1884379e-01   7.4083515e-01   7.3341015e-01   7.6588842e-01   1.8903288e+00   3.9859954e+00  -3.6060118e-01  -7.1526131e-01   3.7108803e-01   7.4663676e-01   9.1924679e-01   6.7425143e-01   4.4456691e-01   1.7540323e-01   5.4062255e-01
   1.6336115e+00   1.8434970e+00   0.0000000e+00   0.0000000e+00   1.8434970e+00   0.0000000e+00   1.6568467e+00  -3.7370031e-01   2.7326743e+00   3.8489281e-01   1.2434893e+00   8.5647236e-01   2.3053306e+00   1.3232686e+00   1.5083859e+00   2.5251802e-01   0.0000000e+00  -8.4667158e-02   2.1431366e+00  -4.3967692e-01  -3.6407334e-01   3.0917051e-01  -6.9047852e-02   1.6583827e+00   1.1276888e+00  -6.9047852e-02  -4.4656863e-01  -1.6402988e+00   7.4729853e-01  -2.8213168e-01  -9.4370727e-01   2.9605303e+00   1.4756801e+00   1.9584397e+00   2.6526359e+00  -1.1332695e-01  -8.7520334e-01   4.3062960e-01  -2.8174861e-01   0.0000000e+00   0.0000000e+00   2.0951586e+00   1.7726278e+00   1.6633224e+00   1.9239643e+00   2.3291596e+00   1.7128591e+00   1.4278545e+00   1.8843168e+00   0.0000000e+00   0.0000000e+00   1.9746484e-01  -3.2761005e-02   1.3519460e+00   0.0000000e+00  -4.2154416e-02  -4.2135806e-02   4.2213188e-02  -4.2331339e-02  -4.2220034e-02  -4.2235404e-02  -4.2223834e-02  -4.2126452e-02  -4.2217126e-02  -4.2324493e-02   0.0000000e+00   0.0000000e+00   0.0000000e+00   0.0000000e+00   0.0000000e+00   0.0000000e+00   6.2944587e-01   0.0000000e+00   1.6002980e+00   7.7707619e-01  -3.1088221e-02   8.5770439e-01   2.7481403e-01  -3.0262667e-01  -3.0910586e-01   9.9549449e-01   1.9880011e+00   0.0000000e+00   0.0000000e+00   1.9160828e+00  -1.4976756e+00  -1.0832104e+00  -1.2525971e+00   3.3316834e-02   2.5575549e+00  -5.5570863e-01  -5.3823584e-01   3.3325514e-02   1.9848171e+00   3.8773388e-01   9.4956093e-01  -5.4544097e-01  -3.5106317e-01   5.1093629e-01  -1.1057111e-01   2.4804588e+00  -5.5263674e-01  -6.0857582e-01   2.5992574e-01   3.0415137e-01   6.0857608e-01  -2.5992574e-01   4.8152583e-01   9.3106069e-01   1.2754704e+00   1.1570774e+00   1.7521550e+00   9.8285817e-01   1.4149677e+00   3.5714505e-02  -2.6722732e-02   2.2591829e+00   0.0000000e+00   0.0000000e+00   0.0000000e+00   0.0000000e+00   0.0000000e+00   0.0000000e+00   0.0000000e+00   0.0000000e+00   0.0000000e+00   0.0000000e+00   1.4824868e+00   0.0000000e+00   0.0000000e+00   0.0000000e+00   1.4824868e+00   0.0000000e+00   1.4666345e+00   2.1194288e+00   1.5426825e+00   0.0000000e+00   0.0000000e+00   7.8464638e-01   2.9176401e-01   5.7991736e-02   9.3140751e-01  -1.0012605e+00   3.9647233e+00   1.9004071e-01  -6.3916330e-01   2.3598273e+00  -7.9242099e-01  -4.7886129e-02   2.0759097e+00   1.3504173e+00   3.6470667e-01   2.3037854e-01  -2.2203997e-02   3.4242369e-01   1.6295779e+00  -6.1973478e-01   7.8978794e-02   1.6643650e+00   5.6611325e-01   0.0000000e+00   1.3974706e+00  -1.5188284e+00   1.9610941e+00   1.2680096e+00   1.8435179e+00   1.4824868e+00   2.0790707e+00   2.0109889e+00   1.8520333e+00   1.3194194e+00  -3.7283890e-01  -3.6060118e-01  -1.5365014e-01   8.6043965e-01   1.8314841e+00   1.2455846e+00   1.9565210e+00   2.3941277e+00   3.1025279e+00   2.9409772e+00
   3.7326680e+00   2.1071552e+00   0.0000000e+00   0.0000000e+00   2.1071552e+00   0.0000000e+00   4.0028614e+00  -3.7370031e-01  -1.7603805e+00   1.7177624e+00   4.2846020e+00   3.5558038e+00   3.2843545e+00   2.3249023e+00   3.9288560e+00  -5.9071814e-01   0.0000000e+00  -8.4667158e-02   2.7312739e+00  -4.3967692e-01  -3.6407334e-01   4.6953466e+00  -6.9047852e-02  -2.2492236e-01   4.2331825e+00  -6.9047852e-02  -4.4656863e-01   8.6593729e-01   4.5321390e+00   6.1376949e-01  -4.8642336e-01  -1.7375475e+00   4.1368996e+00  -2.3600372e-01   2.9852034e+00   4.4192563e-01  -6.1104783e-01   4.9307648e+00  -2.8174861e-01   0.0000000e+00   0.0000000e+00   3.6742302e+00   3.7882662e+00   3.4780608e+00   3.0421234e+00   3.0332794e+00   3.3326646e+00   2.7989695e+00   1.9484560e+00   0.0000000e+00   0.0000000e+00   8.8673514e-01   3.6464042e-02   5.8012610e-01   0.0000000e+00  -3.6700325e-02  -4.1984315e-02   4.2208034e-02  -3.6925028e-02  -4.2219999e-02  -4.2290114e-02  -4.2250828e-02  -4.2202768e-02  -4.2217394e-02  -3.6913062e-02   0.0000000e+00   0.0000000e+00   0.0000000e+00   0.0000000e+00   0.0000000e+00   0.0000000e+00   1.8728231e+00   0.0000000e+00   3.7551170e+00   2.6604872e+00   2.1818328e+00   4.5748959e+00   3.4751434e+00   2.7689014e+00   4.1371165e+00   2.4977271e-02   3.0507754e+00   0.0000000e+00   0.0000000e+00   4.2501312e+00  -2.8233252e+00  -1.4798967e+00  -1.3493104e+00   3.3558656e+00  -5.4127595e-01   6.2020450e-01   1.2784844e+00   1.4580957e+00   1.2793469e+00   2.2069109e+00  -7.5692062e-01  -5.4544097e-01  -3.5106317e-01  -4.7231416e-01   3.6712221e+00   2.7404661e-01   8.0947447e-01  -8.5693900e-01  -8.8099548e-01   6.3400707e-01   8.5693901e-01   8.8099536e-01   5.4776283e-01   2.3975781e+00   2.3369224e-01   3.0508434e+00   3.9141369e+00   3.8461190e+00   2.8839567e+00  -1.1377153e+00  -1.2431808e+00   1.6885643e+00   0.0000000e+00   0.0000000e+00   0.0000000e+00   0.0000000e+00   0.0000000e+00   0.0000000e+00   0.0000000e+00   0.0000000e+00   0.0000000e+00   0.0000000e+00   3.5715855e+00   0.0000000e+00   0.0000000e+00   0.0000000e+00   3.5715855e+00   0.0000000e+00   9.4720142e-01   2.1194288e+00   6.7261297e-01   0.0000000e+00   0.0000000e+00  -1.4108589e+00   4.0212548e+00  -4.8316585e-01   4.3694910e+00  -1.0012605e+00   4.8860657e-01   1.9763866e+00  -6.3916330e-01  -1.6154276e+00   1.0035999e+00   4.2993202e+00   3.0500279e+00   1.5916846e+00   2.7212900e+00   2.1007700e+00   4.2552167e+00  -5.9738301e-01  -9.5014258e-01  -8.4512886e-01   5.1469382e+00   2.3303439e-01   2.3470371e+00   0.0000000e+00   3.7696739e+00  -2.0878019e+00   2.1212626e+00   8.8466969e-01   2.4078160e+00   3.5715855e+00   3.1190969e+00   2.6133835e+00   2.4194984e+00   1.4276406e-01  -3.7283890e-01   2.3921089e+00   1.0382356e+00   2.8097722e+00   1.0172494e+00   2.9807025e+00   3.3608526e+00   3.8393977e+00   3.9121582e+00   3.2076832e+00
  -1.3532869e-01   1.6548115e-01   0.0000000e+00   0.0000000e+00   1.6548115e-01   0.0000000e+00   1.6568467e+00  -3.7370031e-01   9.3545240e-01  -9.4797674e-01  -2.2075021e-01   8.5647236e-01  -1.9850974e-02  -2.5072726e-01   1.1160830e-01   8.0062739e-01   0.0000000e+00  -8.4667158e-02  -2.0941252e-01  -4.3967692e-01  -3.6407334e-01  -3.5829106e-01  -6.9047852e-02   4.0284601e-01   2.4040491e-01  -6.9047852e-02   1.3955270e+00  -5.1966658e-01   7.7618647e-02   1.6502042e-02   4.2486484e-02   1.0464986e+00  -2.0794862e-01  -9.6748485e-01  -7.9041594e-03  -1.1332695e-01  -1.1500910e-01  -4.8079018e-01  -2.8174861e-01   0.0000000e+00   0.0000000e+00  -1.3288681e-02   7.7750503e-02  -1.0826380e-01  -1.0584096e-01  -1.3774795e-02   1.7738317e-02  -6.5124491e-01  -5.7751796e-01   0.0000000e+00   0.0000000e+00   3.8126305e-02   1.4310659e-01   3.2285279e-01   0.0000000e+00  -4.2543984e-02  -4.2254483e-02   4.2220407e-02  -4.2510916e-02  -4.2220034e-02  -4.2203441e-02  -4.2223802e-02  -4.2214184e-02  -4.2220737e-02  -4.2511289e-02   0.0000000e+00   0.0000000e+00   0.0000000e+00   0.0000000e+00   0.0000000e+00   0.0000000e+00  -6.1393135e-01   0.0000000e+00  -5.4901718e-02  -1.3884727e-01  -3.5255617e-01  -5.5814352e-02  -1.2916675e-01  -3.2454773e-01  -1.7384658e-01  -9.2886612e-01   2.1932966e-02   0.0000000e+00   0.0000000e+00   1.2536482e-01  -7.8347354e-01  -4.0138724e-01   1.0574406e-02   1.6938796e-01   4.9253773e-01  -1.9708121e-01   1.6223012e+00  -5.4632161e-01  -8.7850112e-01   9.2901651e-02  -7.5692062e-01  -5.4544097e-01  -3.5106317e-01   3.5136505e-01  -4.9113665e-01  -7.3596177e-01   1.3528885e+00   6.4606713e-01  -9.9654153e-01  -1.2955819e-01  -6.4606697e-01   9.9654141e-01  -6.3361434e-01   2.7018166e-01  -9.1424399e-01  -1.0400327e-01  -5.3924549e-01   4.7505661e-01  -5.8527685e-01  -2.1702437e-01  -3.0477025e-01   1.8208368e-03   0.0000000e+00   0.0000000e+00   0.0000000e+00   0.0000000e+00   0.0000000e+00   0.0000000e+00   0.0000000e+00   0.0000000e+00   0.0000000e+00   0.0000000e+00  -8.5790033e-04   0.0000000e+00   0.0000000e+00   0.0000000e+00  -8.5790033e-04   0.0000000e+00   4.2776838e-01  -4.7098419e-01   3.5359084e-01   0.0000000e+00   0.0000000e+00   4.9969411e-01  -4.4667800e-01   1.5858818e+00   3.1811747e-01  -1.0012605e+00  -2.0959672e-01   1.1662199e+00  -6.3916330e-01  -4.5966433e-01  -7.9242099e-01   3.6980101e-01   1.1312881e-02  -3.6394678e-01   6.1229022e-01   1.9978144e-01   2.1258904e-01  -2.7803124e-01  -7.8812758e-01  -1.0625123e+00   1.1406722e+00   7.3929438e-01  -1.0458964e+00   0.0000000e+00   8.4037634e-01  -1.9979395e-01   1.6359962e-01   4.1833536e-01   1.2200917e-01  -8.5790033e-04  -1.9682166e-02   2.4341416e-02   9.7592580e-02   1.7437947e-01  -3.7283890e-01  -3.6060118e-01  -7.1526131e-01  -3.4644281e-02   1.0380975e-01   4.6758627e-02   1.5740247e-02  -2.0746741e-01   5.0844735e-02   7.2104136e-03
  -6.1361522e-01  -5.4858880e-01   0.0000000e+00   0.0000000e+00  -5.4858880e-01   0.0000000e+00   2.4923792e-01  -3.7370031e-01   1.2948968e+00  -9.4797674e-01  -8.4023615e-01  -9.4308193e-01  -3.8698491e-01  -5.3690833e-01  -8.0775760e-01   1.3091431e-01   0.0000000e+00  -8.4667158e-02  -3.5644684e-01   1.2614179e+00  -3.6407334e-01  -1.1211043e+00  -6.9047852e-02   1.0306144e+00  -1.0905209e+00  -6.9047852e-02  -4.4656863e-01  -4.2358880e-01  -1.0734323e+00  -1.1780328e+00  -1.2803190e+00   1.2205015e+00  -7.5105465e-01  -2.3600372e-01  -2.2961583e-01  -1.2238321e+00  -1.3556038e+00  -1.1643550e+00  -2.8174861e-01   0.0000000e+00   0.0000000e+00  -5.2884769e-01  -5.3064355e-01  -5.8047695e-01  -4.4589444e-01  -3.2160379e-01  -5.5844179e-01  -5.0426713e-01  -2.6635113e-01   0.0000000e+00   0.0000000e+00   2.5150747e-02   1.6355649e-02  -7.0624047e-01   0.0000000e+00  -4.2541067e-02  -4.2260710e-02   4.2220432e-02  -4.2501966e-02  -4.2220034e-02  -4.2201427e-02  -4.2216308e-02  -4.2221306e-02  -4.2220914e-02  -4.2502363e-02   0.0000000e+00   0.0000000e+00   0.0000000e+00   0.0000000e+00   0.0000000e+00   0.0000000e+00  -6.1393135e-01   0.0000000e+00  -6.5596094e-01  -6.8181702e-01  -8.8217970e-01  -8.2151587e-01  -8.3976467e-01  -9.3368456e-01  -9.4115703e-01   3.0598101e-01  -3.7795124e-01   0.0000000e+00   0.0000000e+00  -1.0284234e+00   5.1496452e-01   1.1906279e-01  -6.9808057e-02   4.6908919e-01  -6.2042990e-01  -8.4118894e-01   2.9065712e-01   1.5985613e+00  -8.7850112e-01  -9.7466759e-01  -7.5692062e-01   9.8095360e-01   1.7078842e+00  -4.7231416e-01  -8.7170222e-01  -3.1291445e-01  -5.5263674e-01   1.1553477e+00  -4.0317937e-01  -1.0111651e+00  -1.1553476e+00   4.0317938e-01  -6.3948196e-01  -1.2511270e-01  -5.9868064e-01  -1.0548941e+00  -1.1481636e+00  -3.2677952e-01  -7.5091638e-01  -6.9441949e-01  -8.0525583e-01  -6.5613377e-01   0.0000000e+00   0.0000000e+00   0.0000000e+00   0.0000000e+00   0.0000000e+00   0.0000000e+00   0.0000000e+00   0.0000000e+00   0.0000000e+00   0.0000000e+00  -5.7473142e-01   0.0000000e+00   0.0000000e+00   0.0000000e+00  -5.7473142e-01   0.0000000e+00  -6.1109769e-01  -4.7098419e-01  -7.0845924e-01   0.0000000e+00   0.0000000e+00   6.8888573e-01  -1.1440531e+00   7.7026484e-01  -8.1169509e-01  -1.0012605e+00  -2.4475802e-01  -3.2435607e-01   5.1495315e-01   8.7968950e-01  -7.9242099e-01  -2.3527128e-01  -3.4064155e-01  -1.0475901e+00   5.0706381e-01  -8.0520537e-01  -3.1191963e-01  -3.9208544e-01   4.2309572e-01  -9.8514169e-01  -5.6049104e-01  -8.0030162e-01   1.3624920e-01   0.0000000e+00  -5.8557053e-01   3.8161705e-01  -5.6420134e-02  -7.3662419e-01  -2.0674651e-01  -5.7473142e-01  -3.6612851e-01  -3.7600005e-01  -4.5651866e-01   6.2206959e-02  -3.7283890e-01  -3.6060118e-01  -7.1526131e-01  -6.6524087e-01   8.3979966e-01  -4.9295064e-01  -4.1720168e-01  -5.3293938e-01  -7.3713764e-02  -2.1504464e-01
  -2.3538931e-01  -8.0577790e-01   0.0000000e+00   0.0000000e+00  -8.0577790e-01   0.0000000e+00  -2.1996501e-01  -3.7370031e-01  -6.8204731e-01  -9.4797674e-01  -1.6443331e-01   8.5647236e-01  -5.0936289e-01   3.5453804e-02  -6.8462376e-01  -1.4340765e+00   0.0000000e+00  -8.4667158e-02  -6.2378198e-02  -4.3967692e-01  -3.6407334e-01   1.1846721e-01  -6.9047852e-02  -1.4804591e+00  -2.0323704e-01  -6.9047852e-02  -4.4656863e-01  -4.4751985e-01  -3.7960205e-01  -1.4766666e+00  -1.6462014e+00  -6.9353021e-01  -9.9327413e-02  -9.6748485e-01  -3.4047167e-01  -1.5014584e+00  -1.6987470e+00   2.0277465e-01  -2.8174861e-01   0.0000000e+00   0.0000000e+00  -5.8466776e-01  -4.5996548e-01  -4.8470948e-02  -1.5811919e-01  -5.0942165e-01  -2.0077120e-01   7.2390052e-01   4.3724086e-01   0.0000000e+00   0.0000000e+00  -3.4961796e-01  -5.9177702e-01  -4.4896716e-01   0.0000000e+00  -4.2519952e-02  -4.2209653e-02   4.2220622e-02  -4.2495982e-02  -4.2220024e-02  -4.2194684e-02  -4.2218297e-02  -4.2258551e-02  -4.2217566e-02  -4.2496580e-02   0.0000000e+00   0.0000000e+00   0.0000000e+00   0.0000000e+00   0.0000000e+00   0.0000000e+00  -6.1393135e-01   0.0000000e+00  -7.8983173e-01  -1.1124578e+00  -1.2421343e+00  -5.5709757e-01  -9.0429002e-01  -1.0388671e+00  -8.0422643e-01   3.9572570e-01  -4.9231332e-01   0.0000000e+00   0.0000000e+00  -1.4999098e+00   1.0455609e+00   1.0369819e+00   9.4305769e-01   9.3758753e-01  -1.2353047e+00  -5.7011619e-01  -4.7942318e-01  -5.4632161e-01  -8.7850112e-01  -9.7466759e-01  -3.3213124e-01  -5.4544097e-01  -3.5106317e-01   5.1093629e-01   3.6882695e-02  -7.3596177e-01  -5.5263674e-01   1.6313998e+00  -4.0262902e-01  -4.6460525e-01  -1.6313996e+00   4.0262896e-01  -1.5129133e+00  -2.9986788e-01  -7.3139591e-01  -6.9815482e-01  -1.5269650e+00  -5.8962473e-01  -1.4174501e+00   8.5711514e-01   9.4644353e-01  -6.9269382e-01   0.0000000e+00   0.0000000e+00   0.0000000e+00   0.0000000e+00   0.0000000e+00   0.0000000e+00   0.0000000e+00   0.0000000e+00   0.0000000e+00   0.0000000e+00  -8.7352959e-01   0.0000000e+00   0.0000000e+00   0.0000000e+00  -8.7352959e-01   0.0000000e+00  -6.1109769e-01  -4.7098419e-01  -6.1281238e-01   0.0000000e+00   0.0000000e+00   7.2503438e-01   4.6532922e-01  -8.0424925e-01  -6.1055639e-01  -1.0012605e+00   2.8768472e-01  -2.6757200e-01   8.1503398e-01  -7.9355146e-01   1.4526050e+00  -5.4811559e-01  -4.5815501e-01  -1.0475901e+00   4.7040863e-01  -2.9798057e-01   4.1625530e-01  -5.9738301e-01   2.8385426e-01  -1.0625123e+00  -6.4456161e-01  -4.6174147e-01  -9.0816023e-01   0.0000000e+00  -6.5547517e-01   5.6285082e-01  -1.7340657e-01  -6.1699187e-01  -3.8080768e-01  -8.7352959e-01  -5.1098600e-01  -5.9311313e-01  -7.9459416e-01  -1.2033764e+00  -3.7283890e-01  -3.6060118e-01  -7.1526131e-01  -5.9104171e-01  -1.0782527e+00  -3.8893862e-01  -6.0819744e-01  -5.8636694e-01   5.0844735e-02  -1.7059363e-01
   7.9926216e-01   6.4527049e-01   0.0000000e+00   0.0000000e+00   6.4527049e-01   0.0000000e+00  -2.1996501e-01  -3.7370031e-01  -6.8204731e-01  -9.4797674e-01   7.3663714e-01  -4.3304782e-02   5.9203892e-01   8.9399701e-01   7.4900250e-01  -1.3556637e-01   0.0000000e+00  -8.4667158e-02   6.7279342e-01   2.9625127e+00  -3.6407334e-01   7.8592878e-01  -6.9047852e-02  -8.5269072e-01   2.4040491e-01  -6.9047852e-02  -4.4656863e-01  -9.2397531e-01   6.3004505e-01   3.1513576e-01   2.6922143e-04  -6.9353021e-01   7.6964224e-01  -2.3600372e-01   6.5723085e-01   4.4192563e-01   1.0275479e-01   1.0572307e+00  -2.8174861e-01   0.0000000e+00   0.0000000e+00   5.5241724e-01   8.2576861e-01   6.9527802e-01   5.5715439e-01   6.1250976e-01   1.0547075e+00   1.1189931e+00   7.7538695e-01   0.0000000e+00   0.0000000e+00   3.3807564e-01   2.6817167e-01   8.3739941e-01   0.0000000e+00  -4.2478849e-02  -4.2203206e-02   4.2219575e-02  -4.2493598e-02  -4.2220024e-02  -4.2197367e-02  -4.2223141e-02  -4.2221533e-02  -4.2217467e-02  -4.2493150e-02   0.0000000e+00   0.0000000e+00   0.0000000e+00   0.0000000e+00   0.0000000e+00   0.0000000e+00  -6.1393135e-01   0.0000000e+00   4.3509162e-01   1.8043098e-01  -2.8876571e-01   9.1928390e-01   6.4693100e-01   5.5075468e-02   7.6179392e-01   9.7931102e-01   7.2688488e-01   0.0000000e+00   0.0000000e+00  -5.4725115e-01  -2.6532042e-02   6.3286286e-01  -5.8830716e-01   9.3758753e-01  -1.2353047e+00   1.8923482e+00  -4.7942318e-01  -5.4632161e-01  -8.7850112e-01  -3.1243737e-01  -3.3213124e-01  -5.4544097e-01   6.1140061e+00  -4.7231416e-01   9.4546761e-01  -5.4956616e-01  -5.5263674e-01   1.0774430e+00   8.8230278e-02  -2.1570572e-01  -1.0774433e+00  -8.8230272e-02  -1.0569026e+00   1.0799608e+00   4.8158989e-01   2.8987552e-02  -7.3669754e-01   3.9392160e-01  -9.0123978e-01  -7.3805636e-02  -1.4836862e-01   1.0767681e+00   0.0000000e+00   0.0000000e+00   0.0000000e+00   0.0000000e+00   0.0000000e+00   0.0000000e+00   0.0000000e+00   0.0000000e+00   0.0000000e+00   0.0000000e+00   5.8029221e-01   0.0000000e+00   0.0000000e+00   0.0000000e+00   5.8029221e-01   0.0000000e+00   9.4720142e-01   2.1194288e+00   1.2309013e+00   0.0000000e+00   0.0000000e+00   1.5250147e+00   9.3255611e-03  -3.7142616e-01  -6.1055639e-01   9.6176543e-01   2.8768472e-01  -2.6757200e-01   8.1503398e-01  -7.9355146e-01   1.4526050e+00   1.1323296e+00   7.5222411e-01  -3.7029412e-01   1.3757423e-01  -2.9798057e-01   4.1625530e-01  -5.9738301e-01   2.8385426e-01   1.2546834e+00   4.8594146e-01   1.1051594e+00  -6.5637001e-01   0.0000000e+00  -4.0612191e-01  -6.8357629e-01   7.3435269e-01   8.7437296e-01   6.5913199e-01   5.8029221e-01   6.7642114e-01   6.6689574e-01   6.0848090e-01  -5.0326174e-01  -3.7283890e-01  -3.6060118e-01  -7.1526131e-01   7.2655245e-01  -1.0291563e-01  -3.8893862e-01   8.2722214e-01   3.1535944e-01   9.2275422e-01   7.1842660e-01
  -6.2037050e-02  -3.9961527e-01   0.0000000e+00   0.0000000e+00  -3.9961527e-01   0.0000000e+00  -2.1996501e-01   2.8850438e+00  -6.8204731e-01  -9.4797674e-01  -1.0811641e-01  -9.4308193e-01  -1.9850974e-02  -1.0763673e-01  -9.7913376e-02  -6.6816304e-02   0.0000000e+00  -8.4667158e-02  -6.2378198e-02  -4.3967692e-01  -3.6407334e-01  -1.6758775e-01  -6.9047852e-02  -1.4804591e+00   1.1276888e+00  -6.9047852e-02   1.3955270e+00  -6.9933599e-01   1.5208870e-01  -8.7939912e-01  -9.9574384e-01  -6.9353021e-01  -4.5016810e-02  -2.3600372e-01   1.0295168e-01  -9.4620583e-01  -1.0887147e+00   2.0277465e-01  -2.8174861e-01   0.0000000e+00   0.0000000e+00  -3.9581786e-02   1.8317705e-05  -6.5755312e-02  -1.5811919e-01  -7.8004879e-02   3.9723999e-01   6.8701075e-01   4.3724086e-01   0.0000000e+00   0.0000000e+00   8.8512986e-01   5.6041947e-01   6.5579472e-02   0.0000000e+00  -4.2395772e-02  -4.2123644e-02   4.2219188e-02  -4.2475906e-02  -4.2220025e-02  -4.2224659e-02  -4.2218876e-02  -4.2240253e-02  -4.2217195e-02  -4.2475069e-02   0.0000000e+00   0.0000000e+00   0.0000000e+00   0.0000000e+00   0.0000000e+00   0.0000000e+00  -1.8573086e+00   0.0000000e+00  -2.5041265e-01  -7.4663534e-01  -7.9388666e-01   8.7860873e-02  -4.4719226e-01  -5.3852980e-01  -3.3006245e-01  -2.4867039e-01  -1.5764706e-01   0.0000000e+00   0.0000000e+00  -1.5311329e+00  -2.2031883e-01   1.1957227e+00  -7.2108388e-01   3.6017770e-01  -1.2621947e-01  -5.7011619e-01  -7.6224128e-01  -5.4632161e-01  -8.7850112e-01  -9.7466759e-01   3.3190736e-01  -5.4544097e-01  -3.5106317e-01  -4.7231416e-01  -8.7170222e-01   4.2174635e+00  -5.5263674e-01   1.8423455e-01   9.7617816e-01   2.0668879e+00  -1.8423454e-01  -9.7617796e-01  -1.5129133e+00  -2.6666858e-01   6.6554687e-01   1.6985486e+00  -3.4011637e-01  -7.4431070e-01  -1.4174501e+00   8.5711514e-01   9.4644353e-01  -1.4672571e-01   0.0000000e+00   0.0000000e+00   0.0000000e+00   0.0000000e+00   0.0000000e+00   0.0000000e+00   0.0000000e+00   0.0000000e+00   0.0000000e+00   0.0000000e+00  -3.5806583e-01   0.0000000e+00   0.0000000e+00   0.0000000e+00  -3.5806583e-01   0.0000000e+00  -9.1664653e-02   2.1194288e+00   9.7162749e-02   0.0000000e+00   0.0000000e+00   3.9014941e-01  -8.7317035e-01   2.4269183e+00   2.3502897e-01  -1.0012605e+00   2.8768472e-01  -2.6757200e-01   8.1503398e-01  -7.9355146e-01   1.4526050e+00  -5.4811559e-01  -2.1005001e-01   1.6806359e+00  -7.7760806e-01  -2.9798057e-01  -4.1307373e-02  -5.9738301e-01   2.8385426e-01  -9.0288436e-01  -5.0305499e-01   1.5948880e-01  -8.6016971e-01   0.0000000e+00   3.3684898e-01  -8.6822908e-02   2.6733904e-01   1.6610463e-01   1.1874507e-01  -3.5806583e-01  -1.4241270e-01  -2.6430603e-01  -3.9725744e-01   2.2302243e+00   3.4845594e+00  -3.6060118e-01  -7.1526131e-01  -6.7298819e-01   4.3948075e-02   1.1818111e+00   4.9946401e-02  -2.6961783e-01   3.6224098e-01   3.1836749e-01
  -8.3869503e-01  -4.4755856e-01   0.0000000e+00   0.0000000e+00  -4.4755856e-01   0.0000000e+00  -2.1996501e-01   1.7987958e+00  -6.8204731e-01  -9.4797674e-01  -9.5286995e-01  -9.4308193e-01  -6.3174087e-01  -6.7999887e-01  -7.6500420e-01   7.5386048e-01   0.0000000e+00  -8.4667158e-02  -7.9754981e-01   2.9625127e+00  -3.6407334e-01  -1.1211043e+00  -6.9047852e-02  -1.4804591e+00   6.8404686e-01  -6.9047852e-02  -4.4656863e-01   1.7361977e+00  -1.0287993e+00   3.1513576e-01   1.1268016e+00  -6.9353021e-01  -1.0226077e+00   1.2269586e+00  -7.8389501e-01   1.6429934e-01   9.0191713e-01  -9.3650007e-01  -2.8174861e-01   0.0000000e+00   0.0000000e+00  -4.7052611e-01  -5.6055903e-01  -8.3236247e-01  -7.9563503e-01  -6.9230364e-01  -8.2880990e-01  -7.3097929e-01  -6.9702112e-01   0.0000000e+00   0.0000000e+00   8.7673128e-01   1.1096555e+00  -1.9169384e-01   0.0000000e+00  -4.2536689e-02  -4.2263076e-02   4.2224184e-02  -4.2502988e-02  -4.2220034e-02  -4.2226356e-02  -4.2218867e-02  -4.2210385e-02  -4.2221510e-02  -4.2507138e-02   0.0000000e+00   0.0000000e+00   0.0000000e+00   0.0000000e+00   0.0000000e+00   0.0000000e+00  -1.8573086e+00   0.0000000e+00  -3.0239041e-01  -2.6444464e-01  -1.6895666e-01  -7.7751084e-02  -5.3379015e-02  -2.7968347e-03   2.9967612e-01   2.5988261e-01  -6.6853241e-01   0.0000000e+00   0.0000000e+00  -1.0381632e+00  -7.7509199e-01  -2.5444586e-02  -1.8935979e-01  -2.9911034e-01  -3.4462147e-01  -5.7011619e-01   2.5812153e-01  -5.4632161e-01  -8.7850112e-01  -9.7466759e-01  -1.3926710e-01   2.5073482e+00  -3.5106317e-01  -4.7231416e-01  -8.7170222e-01   2.7404661e-01   2.1346395e+00   8.3293174e-01   1.3645532e+00   9.3213614e-01  -8.3293199e-01  -1.3645532e+00  -1.5129133e+00  -8.1961897e-02   9.2907202e-01   6.4284356e-01  -8.6290198e-01  -9.5262045e-01  -1.4174501e+00  -4.1232198e-01  -5.1330621e-01  -5.2530848e-01   0.0000000e+00   0.0000000e+00   0.0000000e+00   0.0000000e+00   0.0000000e+00   0.0000000e+00   0.0000000e+00   0.0000000e+00   0.0000000e+00   0.0000000e+00  -4.2206896e-01   0.0000000e+00   0.0000000e+00   0.0000000e+00  -4.2206896e-01   0.0000000e+00  -9.1664653e-02   2.1194288e+00  -4.3530390e-01   0.0000000e+00   0.0000000e+00   4.4394984e-02   5.5766189e-01  -5.0778334e-01  -6.9714041e-02  -4.5533424e-01   1.2597287e+00  -6.9512262e-01   1.6690696e+00  -1.0675102e+00  -3.4341577e-01   1.2678481e+00  -7.1741754e-01   1.5185094e+00  -7.0506288e-01  -8.0520537e-01   1.4192696e-01  -5.9738301e-01  -1.2402987e+00  -2.7448136e-01   9.4943168e-01  -2.3230710e-01  -4.7727007e-01   0.0000000e+00   4.0089127e-02   2.7368087e-01  -6.9857372e-01  -1.4637231e-01  -5.5099835e-01  -4.2206896e-01  -6.1064712e-01  -5.8056324e-01  -5.1598954e-01   1.0261726e+00   1.8065782e+00  -3.6060118e-01  -7.1526131e-01  -4.9672681e-01  -3.7135088e-02   2.5169871e-01  -3.5408603e-01  -5.7546336e-01  -5.7194776e-01  -7.9290779e-01
[truncated: 1,225,432 more chars]
