# Supplementary material for: Efficiency of different measures for defining the applicability domain of classification models
Source: J Cheminform. 2017 Aug 3;9:44. doi: 10.1186/s13321-017-0230-2 (PMC5543028; doi:10.1186/s13321-017-0230-2)
Supplement: Supplementary file 5 — Additional file 5. Data sets used in this study. The data are provided in the way they were used for the respective computations. In addition to the data, the indices for the fivefold CV are also provided. [file 13321_2017_230_MOESM5_ESM.zip › Additional_file_5/Data/Liver/Liver_MOE_autoscaled_X.dat]

   1.5318201e-01   3.1719722e-01   0.0000000e+00   0.0000000e+00   3.1719722e-01   0.0000000e+00  -1.5096935e-01   0.0000000e+00   1.2498583e+00  -1.1993689e-01   1.6986533e-01   7.1311552e-02   1.0083403e-01  -1.2005970e-01   1.2317139e-01  -3.0616647e-01  -3.2427222e-02  -1.1223200e-01   1.3175248e-01  -3.3677094e-01  -2.0771311e-01   2.2233785e-01  -1.0535924e-01   1.6899970e+00  -7.7426088e-01  -1.4485639e-01  -4.1073001e-01  -5.2901879e-01   2.0057192e-01   6.5862749e-01   7.2299954e-01   1.3527563e+00   1.7791155e-01  -9.3415293e-01   1.2056549e-01   4.8377322e-01   5.2901615e-01  -4.4156547e-02  -1.6911922e-01   0.0000000e+00   0.0000000e+00   5.2307825e-02   9.7377746e-02   1.6858005e-01   1.8820872e-01   1.4393568e-01   6.7990077e-02  -3.7928343e-02  -2.8730210e-02   0.0000000e+00   0.0000000e+00  -7.6473016e-01  -6.1785047e-01   7.0490163e-02   0.0000000e+00  -1.1856743e-01  -5.6946231e-01  -4.0057341e-01  -1.1439349e-01  -9.6986155e-02   8.0716372e-02   6.2803269e-01  -1.6632596e-01  -3.7035987e-01  -1.1399680e-01   0.0000000e+00   0.0000000e+00   0.0000000e+00   0.0000000e+00   0.0000000e+00   0.0000000e+00  -1.2742498e-01   0.0000000e+00   5.1840143e-02   1.8967100e-01   8.4043218e-03  -1.4577313e-01  -1.5165008e-02  -1.5700053e-01  -2.3222531e-01   3.2357372e-01   1.7616947e-01   0.0000000e+00   0.0000000e+00  -6.0611270e-02   4.5534020e-02  -7.0035266e-01  -4.8933010e-01  -4.8230691e-02  -7.3129309e-01   3.1794378e-01   1.2603761e+00   2.3944209e-01  -5.5029929e-01  -6.4261518e-01   1.0529829e+00  -4.4859147e-01  -6.0139300e-01   7.2272939e-01   2.4423797e-01  -7.8530812e-01  -4.6782138e-01   6.2335220e-01   1.9192531e-01  -5.6422095e-01  -6.2335230e-01  -1.9192550e-01  -5.5781512e-01   4.3049889e-01   3.6604770e-01  -3.7378197e-01  -4.4841430e-01   1.7852368e-02  -4.6955415e-01   6.5527560e-01   7.8754468e-01  -1.6819830e-01   0.0000000e+00   0.0000000e+00   0.0000000e+00   0.0000000e+00   0.0000000e+00   0.0000000e+00   0.0000000e+00   0.0000000e+00   0.0000000e+00   0.0000000e+00   1.5551167e-01   0.0000000e+00   0.0000000e+00   0.0000000e+00   1.5551167e-01   0.0000000e+00  -4.9137908e-02  -7.0172452e-01   1.4748005e-01   0.0000000e+00   0.0000000e+00   5.2357075e-01  -3.7944277e-01   2.1250998e+00  -6.8343486e-01  -3.4706268e-01  -6.0461802e-01  -7.1125033e-01  -3.9933069e-01   4.7984861e-01  -2.7533698e-01   5.4749875e-01   2.3019533e-01  -9.2343455e-01   7.1113513e-01  -8.1656050e-01  -3.5422568e-01   1.2265645e+00   2.6427114e-01  -3.4064330e-01   1.2997556e-01   7.3366382e-02   8.4189273e-01   0.0000000e+00  -6.2270147e-02  -4.3815554e-01   3.8245683e-01   3.4456084e-01   3.7203080e-01   1.5551167e-01   1.4969309e-01   2.5774297e-01   3.2094766e-01  -2.3134841e-01   0.0000000e+00  -3.4135095e-02   3.4020045e-01   9.3353676e-02   9.3676797e-01  -2.8260396e-01  -1.0802029e-02  -1.6811942e-01  -4.0864196e-02   6.0912222e-02
   1.0922538e-01  -4.8529037e-01   0.0000000e+00   0.0000000e+00  -4.8529036e-01   0.0000000e+00  -6.4689975e-01   0.0000000e+00  -1.1478324e+00  -1.1993689e-01   1.6986533e-01  -5.7150633e-01  -1.8413823e-01   2.9970784e-01  -2.6669931e-01  -1.6833931e+00  -3.2427222e-02  -1.1223200e-01   2.2739874e-01  -3.3677094e-01  -2.0771311e-01   4.7839998e-01  -1.0535924e-01  -9.5340292e-01  -5.1983030e-01  -1.4485639e-01  -4.1073001e-01  -5.1601645e-01   1.0674836e-01  -1.1170061e+00  -1.4449766e+00  -1.1376902e+00   2.1139539e-01  -5.3261075e-02  -7.5990708e-02  -1.1157690e+00  -1.5041555e+00   4.9652426e-01  -1.6911922e-01   0.0000000e+00   0.0000000e+00  -2.1750935e-01  -4.0155305e-02   3.4653280e-01   2.3578218e-01  -2.0889144e-01   1.1207261e-01   8.5278396e-01   5.8539154e-01   0.0000000e+00   0.0000000e+00  -2.5758269e-01  -7.9235496e-01  -3.0297025e-01   0.0000000e+00  -7.1526213e-02   1.2935161e+00   2.9334627e-02  -7.6771543e-02  -9.6986155e-02   3.8441950e-01  -4.9541897e-02  -3.0670442e-01   1.1015805e+00  -7.6805904e-02   0.0000000e+00   0.0000000e+00   0.0000000e+00   0.0000000e+00   0.0000000e+00   0.0000000e+00  -1.2742498e-01   0.0000000e+00  -3.7761282e-01  -6.9738834e-01  -8.0891770e-01  -2.3550721e-01  -5.8758821e-01  -7.1892923e-01  -5.7274645e-01   5.1894699e-01  -1.1378907e-01   0.0000000e+00   0.0000000e+00  -8.3336874e-01   8.1995201e-01   3.6350743e-01   1.4293173e+00   1.2059650e+00  -4.8494165e-01  -8.6501779e-01  -5.2809620e-01  -5.1888363e-01  -5.5029929e-01  -6.4261518e-01  -6.2427804e-01  -4.4859147e-01  -6.0139300e-01  -4.8385140e-01  -1.7624552e-01  -2.0948345e-01  -4.6782138e-01   7.1151408e-01  -1.3278371e+00  -2.5023843e-01  -7.1151416e-01   1.3278373e+00  -9.3165042e-01  -2.7180496e-02  -1.0019669e+00  -3.1854562e-01  -6.3312616e-01   1.3340942e-01  -8.8264811e-01   6.5527560e-01   7.8754468e-01  -3.4703500e-01   0.0000000e+00   0.0000000e+00   0.0000000e+00   0.0000000e+00   0.0000000e+00   0.0000000e+00   0.0000000e+00   0.0000000e+00   0.0000000e+00   0.0000000e+00  -2.8148506e-01   0.0000000e+00   0.0000000e+00   0.0000000e+00  -2.8148506e-01   0.0000000e+00  -4.1138714e-01   1.4235622e+00  -3.9584020e-01   0.0000000e+00   0.0000000e+00   7.7615290e-01  -3.7944277e-01  -5.9870891e-01  -3.4119630e-01  -9.1652261e-01   6.0730476e-02  -6.2614811e-01  -3.9933069e-01  -8.9386517e-01   1.9892664e+00   2.5829903e-01  -1.0420679e-01  -4.4843888e-01  -3.3512465e-01  -3.7150846e-01  -7.1748781e-01  -5.0367199e-01   5.7894790e-01  -7.7341740e-01   1.2997556e-01  -3.2183930e-01  -6.0226362e-01   0.0000000e+00  -6.9997722e-01   6.1172915e-03   1.9030706e-01  -2.6376160e-01   6.5890530e-02  -2.8148506e-01  -1.2418811e-01  -2.8128718e-01  -4.1232055e-01  -3.7548490e-01   0.0000000e+00  -3.4135095e-02  -5.3553735e-01   3.2815991e-02  -7.7659307e-01  -5.6107134e-01  -2.6673983e-01  -2.9213186e-01   2.7796594e-01   8.6958770e-02
   8.0361140e-01   6.2707083e-01   0.0000000e+00   0.0000000e+00   6.2707083e-01   0.0000000e+00  -6.4689975e-01   0.0000000e+00  -1.1478324e+00  -1.1993689e-01   8.9956644e-01  -2.5009739e-01   3.1456323e-01   1.1392429e+00   1.9721620e-01  -1.9149054e+00  -3.2427222e-02  -1.1223200e-01   8.9692258e-01  -3.3677094e-01  -2.0771311e-01   1.3746174e+00  -1.0535924e-01  -9.5340292e-01  -5.1983030e-01  -1.4485639e-01  -4.1073001e-01  -6.2954846e-01   8.0449806e-01   2.1471910e-01   2.3652277e-02  -1.1376902e+00   8.8107234e-01   3.8718486e-01   3.1712170e-01   8.3887664e-02  -1.2684580e-01   1.1813866e+00  -1.6911922e-01   0.0000000e+00   0.0000000e+00   3.1194226e-01   5.5188605e-01   1.0621453e+00   9.8399822e-01   3.1004844e-01   6.8723524e-01   1.6028096e+00   1.3703284e+00   0.0000000e+00   0.0000000e+00  -9.7234011e-01  -1.0517268e+00   6.3068079e-01   0.0000000e+00  -1.1156558e-01   1.3535912e-01  -6.4215663e-02  -1.0985550e-01  -9.6986155e-02   9.4356928e-01   2.1966007e-01  -3.3353502e-01   1.0710721e+00  -1.0979762e-01   0.0000000e+00   0.0000000e+00   0.0000000e+00   0.0000000e+00   0.0000000e+00   0.0000000e+00  -1.2742498e-01   0.0000000e+00   2.9377776e-01   2.0800677e-01   4.2434179e-02   4.7143761e-01   3.8107751e-01   1.6713464e-01   4.1423097e-01   1.5617370e+00   5.4089192e-01   0.0000000e+00   0.0000000e+00  -8.6392888e-01   8.5057782e-01   5.5902351e-01   8.5646814e-01   1.5676805e+00  -5.7400833e-02  -8.6501779e-01  -2.7916698e-01  -5.1888363e-01  -5.5029929e-01  -6.4261518e-01   2.3479271e+00  -4.4859147e-01  -6.0139300e-01  -4.8385140e-01   3.2569813e-01  -7.8530812e-01  -4.6782138e-01   8.7300116e-01  -5.3349001e-01  -5.8934191e-01  -8.7300105e-01   5.3349002e-01  -9.3165042e-01   8.3820461e-01  -8.0607241e-02  -3.1854562e-01  -6.3312616e-01   5.4671432e-01  -8.8264811e-01   3.0804338e-02  -5.8295734e-02   1.1660649e-01   0.0000000e+00   0.0000000e+00   0.0000000e+00   0.0000000e+00   0.0000000e+00   0.0000000e+00   0.0000000e+00   0.0000000e+00   0.0000000e+00   0.0000000e+00   4.0134700e-01   0.0000000e+00   0.0000000e+00   0.0000000e+00   4.0134700e-01   0.0000000e+00   6.7536055e-01  -7.0172452e-01   8.7897436e-01   0.0000000e+00   0.0000000e+00   1.6071706e+00   1.5668810e-02  -7.8628664e-01  -5.2926881e-01  -9.1652261e-01   3.5283476e-01  -4.5594370e-01  -3.9933069e-01  -6.2816366e-01   2.6564090e+00   1.0930699e+00   5.7917855e-01  -9.2343455e-01   1.7313669e-01  -2.2315775e-01   1.6323584e-01  -5.0367199e-01   1.2420432e+00  -9.3494426e-01   8.6245330e-01   1.0132407e+00  -2.4391538e-01   0.0000000e+00  -6.6014416e-01  -6.5241810e-01   5.5503035e-01   7.8378137e-01   5.4750899e-01   4.0134700e-01   5.1116827e-01   5.4805034e-01   5.4854173e-01  -9.3727653e-01   0.0000000e+00  -3.4135095e-02  -5.3553735e-01   9.6754315e-01  -1.0430252e+00  -5.6107134e-01   2.1653467e-01  -5.6073087e-02   2.7796594e-01   3.2137770e-01
  -1.0694787e+00  -1.1685892e+00   0.0000000e+00   0.0000000e+00  -1.1685892e+00   0.0000000e+00  -1.5096935e-01   0.0000000e+00  -1.1478324e+00  -1.1993689e-01  -1.0810509e+00   3.9272049e-01  -1.0390550e+00  -1.4843042e+00  -9.5268340e-01   1.3821945e+00  -3.2427222e-02  -1.1223200e-01  -1.3029415e+00  -3.3677094e-01  -2.0771311e-01  -1.0579728e+00  -1.0535924e-01  -9.5340292e-01  -1.0969142e-02  -1.4485639e-01   2.5939180e+00   2.8974380e+00  -9.0090183e-01  -4.5114349e-01   1.0843288e+00  -1.1376902e+00  -1.1279585e+00  -5.3261075e-02  -1.1242905e+00  -5.1594067e-01   8.6787803e-01  -9.4529123e-01  -1.6911922e-01   0.0000000e+00   0.0000000e+00  -9.4297698e-01  -9.6613410e-01  -1.2951520e+00  -1.3405406e+00  -1.0858508e+00  -1.0522518e+00  -1.2352516e+00  -1.3286149e+00   0.0000000e+00   0.0000000e+00   1.4872967e+00   1.8775214e+00  -1.2366213e+00   0.0000000e+00  -1.1758618e-01  -6.2180367e-01  -4.7683194e-02  -1.1367048e-01  -9.6986155e-02   1.1181364e-01  -6.5246035e-01  -4.7326070e-02  -1.8417590e-01  -1.1362950e-01   0.0000000e+00   0.0000000e+00   0.0000000e+00   0.0000000e+00   0.0000000e+00   0.0000000e+00  -1.2742498e-01   0.0000000e+00  -8.3342125e-01  -8.2710110e-01  -5.2992296e-01  -5.1988294e-01  -5.4236424e-01  -2.1065307e-01   1.1620349e-03  -5.3728292e-01  -1.0395496e+00   0.0000000e+00   0.0000000e+00  -4.9337408e-01   4.7922676e-01   4.8384583e-01  -6.9121343e-02  -1.1607233e+00  -9.1248248e-01  -8.6501779e-01  -5.3072473e-01  -5.1888363e-01  -5.5029929e-01   1.0512893e+00  -6.7114268e-01   2.3431237e+00   7.7119123e-01  -4.8385140e-01  -6.7818918e-01   3.6634121e-01  -4.6782138e-01  -7.1301388e-01   2.7359585e+00   6.0893022e-01   7.1301404e-01  -2.7359587e+00   6.6534883e-01  -1.0936783e+00   2.7579569e-01  -3.1854562e-01  -2.3002924e-01  -1.3450018e+00  -1.0772690e-01  -1.2181382e+00  -1.4680296e+00  -4.9828147e-01   0.0000000e+00   0.0000000e+00   0.0000000e+00   0.0000000e+00   0.0000000e+00   0.0000000e+00   0.0000000e+00   0.0000000e+00   0.0000000e+00   0.0000000e+00  -9.5744447e-01   0.0000000e+00   0.0000000e+00   0.0000000e+00  -9.5744447e-01   0.0000000e+00  -1.1358856e+00   1.4235622e+00  -1.2073422e+00   0.0000000e+00   0.0000000e+00  -8.4143984e-01  -7.7455435e-01  -2.7539494e-01   1.6516803e-01   4.6507840e-01  -8.1558218e-01  -7.1125033e-01  -3.9933069e-01  -1.1595667e+00   9.5093487e-01  -1.0173059e+00  -1.0060635e+00   2.6556779e-02  -8.4338600e-01   8.9102955e-01  -6.0955124e-01  -5.0367199e-01  -1.4396780e+00  -4.9500541e-01   4.3056621e-02  -1.1430816e+00  -7.8339755e-01   0.0000000e+00   7.4838300e-01   1.3313512e+00  -1.5419093e+00  -1.3945177e+00  -1.3894090e+00  -9.5744447e-01  -1.0904229e+00  -1.1098401e+00  -1.1016002e+00  -9.3727653e-01   0.0000000e+00  -3.4135095e-02  -5.3553735e-01  -1.6306336e+00   1.8607124e+00  -5.2118682e-02  -8.5853698e-01  -4.1427945e-01  -9.9735459e-01  -1.1111824e+00
  -9.5028385e-01  -7.6981069e-01   0.0000000e+00   0.0000000e+00  -7.6981069e-01   0.0000000e+00  -1.1428301e+00   0.0000000e+00  -1.8875616e-01  -1.1993689e-01  -9.0731250e-01  -8.9291527e-01  -6.1159662e-01  -6.4476912e-01  -7.2114859e-01   1.5197783e+00  -3.2427222e-02  -1.1223200e-01  -1.0160027e+00  -3.3677094e-01  -2.0771311e-01  -1.1219883e+00  -1.0535924e-01   3.6829705e-01   4.9789202e-01  -1.4485639e-01  -4.1073001e-01   1.3169525e+00  -1.0857705e+00  -4.5114349e-01  -2.2242322e-02  -2.0377273e-01  -9.2705541e-01   3.8718486e-01  -6.6565931e-01  -5.1594067e-01  -1.6988668e-01  -9.8133662e-01  -1.6911922e-01   0.0000000e+00   0.0000000e+00  -5.3874970e-01  -7.9971768e-01  -1.0048851e+00  -1.0079231e+00  -6.5191996e-01  -9.3326522e-01  -9.0658054e-01  -8.9055006e-01   0.0000000e+00   0.0000000e+00   8.1474634e-01   1.1747121e+00  -1.0498911e+00   0.0000000e+00  -1.1648081e-01  -6.5425702e-01   6.9874363e-02  -1.1389489e-01  -9.6986155e-02  -1.1056175e+00   1.5706250e-01   5.3303636e-02  -5.0687779e-01  -1.1397244e-01   0.0000000e+00   0.0000000e+00   0.0000000e+00   0.0000000e+00   0.0000000e+00   0.0000000e+00  -1.2742498e-01   0.0000000e+00  -4.9815877e-01  -5.6191330e-01  -4.9575267e-01  -6.7983688e-01  -7.2007847e-01  -6.3107242e-01  -7.2011352e-01   2.6154547e-02  -8.9326251e-01   0.0000000e+00   0.0000000e+00   7.6944422e-03  -2.2918470e-02  -4.1483865e-01  -6.9901508e-01  -8.4624218e-01  -5.8566788e-01  -7.8748884e-01   1.5344391e-01  -5.1888363e-01   8.4448861e-02  -2.5683823e-01  -6.7114268e-01  -4.4859147e-01  -6.0139300e-01  -4.8385140e-01  -6.7818918e-01   3.5351269e+00  -4.6782138e-01  -2.0640781e+00   1.2350817e+00   4.4345174e+00   2.0640783e+00  -1.2350817e+00  -7.5046806e-02  -1.2574021e+00   5.3687107e-02   1.5544523e+00   6.6532868e-01  -9.3498387e-01  -3.5319662e-01  -2.4670809e+00  -2.5958170e+00  -4.3070955e-01   0.0000000e+00   0.0000000e+00   0.0000000e+00   0.0000000e+00   0.0000000e+00   0.0000000e+00   0.0000000e+00   0.0000000e+00   0.0000000e+00   0.0000000e+00  -7.1888841e-01   0.0000000e+00   0.0000000e+00   0.0000000e+00  -7.1888841e-01   0.0000000e+00  -7.7363636e-01   1.4235622e+00  -7.2551373e-01   0.0000000e+00   0.0000000e+00  -1.3693879e-01  -7.7455435e-01  -8.5234573e-02  -7.5198447e-01   3.2417142e+00  -6.0461802e-01  -7.1125033e-01  -3.9933069e-01  -6.2816366e-01  -6.7930494e-01  -4.8658547e-01  -8.0595038e-01  -5.0030072e-01  -8.4338600e-01   4.3228131e+00  -7.1748781e-01  -1.7925264e-01  -1.0171749e+00  -9.3494426e-01  -6.1621898e-01  -1.0115239e+00   4.2217466e-01   0.0000000e+00   5.6257956e-01   4.2990156e-01  -5.6637561e-01  -9.1337045e-01  -5.0101177e-01  -7.1888841e-01  -8.1856272e-01  -8.0070198e-01  -7.1691481e-01  -9.3727653e-01   0.0000000e+00  -3.4135095e-02  -5.3553735e-01  -1.0037071e+00   2.1633240e+00  -1.0700240e+00  -6.3748552e-01  -3.6967849e-01  -5.3682218e-01  -6.4234458e-01
  -9.8858470e-01  -1.1151741e+00   0.0000000e+00   0.0000000e+00  -1.1151741e+00   0.0000000e+00   9.6995851e-02   0.0000000e+00  -1.1478324e+00  -1.1993689e-01  -8.3781716e-01   3.9272049e-01  -9.6781195e-01  -1.1694785e+00  -8.7538777e-01  -4.1344758e-01  -3.2427222e-02  -1.1223200e-01  -1.1116489e+00  -3.3677094e-01  -2.0771311e-01  -6.7387958e-01  -1.0535924e-01  -9.5340292e-01   2.4346144e-01  -1.4485639e-01  -4.1073001e-01   8.3348587e-01  -8.0367032e-01  -8.9505188e-01  -7.5516601e-01  -1.1376902e+00  -8.6008772e-01  -9.3415293e-01  -9.9325298e-01  -9.1582622e-01  -8.5723727e-01  -5.8483736e-01  -1.6911922e-01   0.0000000e+00   0.0000000e+00  -9.3114928e-01  -1.0409705e+00  -1.0674501e+00  -1.1456978e+00  -9.8284143e-01  -1.0250799e+00  -9.7614187e-01  -1.1205734e+00   0.0000000e+00   0.0000000e+00   5.7032360e-01   8.9055611e-01  -1.2366213e+00   0.0000000e+00  -1.2123038e-01  -5.5788477e-01  -3.2886542e-02  -1.1438483e-01  -9.6986155e-02   6.4475436e-01   6.2885167e-01  -4.2033387e-01  -1.1005884e-01  -1.1435881e-01   0.0000000e+00   0.0000000e+00   0.0000000e+00   0.0000000e+00   0.0000000e+00   0.0000000e+00  -1.2742498e-01   0.0000000e+00  -9.0844503e-01  -8.9520032e-01  -8.0936018e-01  -7.3448093e-01  -7.4278318e-01  -6.7339628e-01  -5.4311977e-01  -1.3509074e+00  -1.1192877e+00   0.0000000e+00   0.0000000e+00  -3.1404963e-01   2.9951698e-01  -1.5562576e-01  -3.0547943e-02  -1.1607233e+00  -4.8494165e-01  -8.6501779e-01  -2.7916698e-01   9.5684971e-01   1.4647819e-01  -6.4261518e-01  -6.7114268e-01  -4.4859147e-01  -6.0139300e-01   4.7636959e-01   8.2764181e-01  -7.8530812e-01  -7.7149036e-02  -2.2687786e+00   6.4185417e-01   2.2409657e+00   2.2687788e+00  -6.4185417e-01   1.8898809e+00  -1.4644331e+00  -6.0230793e-01   8.4623725e-02   2.0680661e-01  -1.0592453e+00   3.0871053e-01  -1.2181382e+00  -1.4680296e+00  -4.9895414e-01   0.0000000e+00   0.0000000e+00   0.0000000e+00   0.0000000e+00   0.0000000e+00   0.0000000e+00   0.0000000e+00   0.0000000e+00   0.0000000e+00   0.0000000e+00  -1.0705708e+00   0.0000000e+00   0.0000000e+00   0.0000000e+00  -1.0705708e+00   0.0000000e+00  -1.1358856e+00   1.4235622e+00  -1.1120411e+00   0.0000000e+00   0.0000000e+00  -1.5378402e+00   8.0589200e-01  -7.8628664e-01  -8.1764082e-02  -3.4706268e-01  -8.1558218e-01  -7.1125033e-01  -3.9933069e-01  -1.1595667e+00  -3.4573353e-01  -1.0173059e+00  -1.1267721e+00  -7.0447339e-01   1.1896594e+00  -8.1656050e-01   4.1130091e-01  -5.0367199e-01  -1.2137562e+00  -3.4064330e-01  -9.8931626e-01  -1.2584862e+00  -2.2130353e-01   0.0000000e+00  -3.3781910e-02   1.3575103e+00  -1.2016710e+00  -1.4332144e+00  -1.2042113e+00  -1.0705708e+00  -1.0959069e+00  -1.1153324e+00  -1.0926263e+00  -8.3359868e-01   0.0000000e+00  -3.4135095e-02  -5.3553735e-01  -1.2354295e+00  -5.7972697e-01  -5.1554760e-03  -9.4744091e-01  -4.1039435e-01  -8.9107788e-01  -9.8094971e-01
  -6.5305584e-01  -5.4429763e-01   0.0000000e+00   0.0000000e+00  -5.4429763e-01   0.0000000e+00   9.6995851e-02   0.0000000e+00  -1.1478324e+00  -1.1993689e-01  -5.5983578e-01   7.1311552e-02  -4.6911049e-01  -8.5465289e-01  -3.1499048e-01   1.3245701e+00  -3.2427222e-02  -1.1223200e-01  -7.2906389e-01  -3.3677094e-01   9.5425848e-01  -6.0986405e-01  -1.0535924e-01  -7.2269609e-02   2.4346144e-01  -1.4485639e-01  -4.1073001e-01   1.6051942e-01  -4.7041886e-01  -6.7309769e-01  -6.4624856e-01  -1.1376902e+00  -5.5873309e-01   3.8718486e-01  -4.6910311e-01  -7.1588345e-01  -7.5509229e-01  -3.6856503e-01  -1.6911922e-01   0.0000000e+00   0.0000000e+00  -4.4208032e-01  -6.1001707e-01  -7.2344851e-01  -7.6929040e-01  -4.8442886e-01  -6.5069286e-01  -8.2937480e-01  -9.2551802e-01   0.0000000e+00   0.0000000e+00   4.5575390e-01   7.3974415e-01  -4.8970046e-01   0.0000000e+00  -1.1784497e-01  -4.6513015e-01  -4.5079387e-01  -1.1475160e-01  -9.6986155e-02  -2.7509952e-01   4.1270649e-01  -1.1750616e-01  -1.9971246e-01  -1.1430430e-01   0.0000000e+00   0.0000000e+00   0.0000000e+00   0.0000000e+00   0.0000000e+00   0.0000000e+00  -1.2742498e-01   0.0000000e+00  -4.6948324e-01  -5.6304293e-01  -6.4108534e-01  -5.0599367e-01  -5.9077519e-01  -6.4745127e-01  -5.8906191e-01  -1.3777869e+00  -6.8927561e-01   0.0000000e+00   0.0000000e+00   3.1471730e-01  -3.3060107e-01  -4.7110661e-01  -6.6209904e-01  -8.4624218e-01  -3.0375228e-01  -8.6501779e-01  -5.2809620e-01   2.0192878e+00   6.3151586e-02   3.6165496e-01  -6.7114268e-01  -4.4859147e-01  -6.0139300e-01  -8.1657789e-02   1.2682328e+00  -2.0948345e-01  -7.7149036e-02  -2.4828639e+00   1.4309637e-01   2.1838550e+00   2.4828640e+00  -1.4309637e-01   2.2693731e+00  -1.3234543e+00  -3.4599274e-01   7.2373595e-01   1.0718340e+00  -5.9465198e-01   1.3005620e+00  -3.8550984e-01  -5.6579991e-01  -3.9011192e-01   0.0000000e+00   0.0000000e+00   0.0000000e+00   0.0000000e+00   0.0000000e+00   0.0000000e+00   0.0000000e+00   0.0000000e+00   0.0000000e+00   0.0000000e+00  -6.0404672e-01   0.0000000e+00   0.0000000e+00   0.0000000e+00  -6.0404672e-01   0.0000000e+00  -4.1138714e-01  -7.0172452e-01  -5.4507932e-01   0.0000000e+00   0.0000000e+00  -1.1616708e+00   2.9599941e-01  -3.5051938e-01   3.5296856e-01  -3.4706268e-01  -8.1558218e-01  -6.2614811e-01  -3.9933069e-01  -9.0032320e-01  -6.7930494e-01  -9.6775921e-02  -7.1594153e-01   2.4551790e-01   5.3522190e-01  -2.1079524e-01   6.2004989e-01  -5.0367199e-01  -1.2335610e+00  -5.4125420e-02  -6.1621898e-01  -5.1794349e-01  -2.7878242e-01   0.0000000e+00   7.9036349e-02   2.8422005e-01  -2.7500209e-01  -4.2862533e-01  -3.0085840e-01  -6.0404672e-01  -6.3647068e-01  -6.0454836e-01  -5.3765986e-01   2.8998459e-01   0.0000000e+00  -3.4135095e-02  -9.7668436e-02  -8.8555812e-01   3.2211492e-01   1.0143325e-01  -4.7462531e-01  -3.4403682e-01  -3.5969433e-01  -4.3397219e-01
  -7.0182989e-03  -2.9723385e-01   0.0000000e+00   0.0000000e+00  -2.9723385e-01   0.0000000e+00  -3.9893455e-01   0.0000000e+00  -1.8875616e-01  -1.1993689e-01   3.0874640e-02  -2.5009739e-01  -1.8413823e-01   2.9970784e-01  -2.7522281e-01  -1.3107835e+00  -3.2427222e-02  -1.1223200e-01   1.3175248e-01  -3.3677094e-01  -2.0771311e-01   2.2233785e-01  -1.0535924e-01  -9.5340292e-01  -2.6539972e-01  -1.4485639e-01  -4.1073001e-01  -6.3179424e-01  -5.9329068e-02  -8.9505188e-01  -1.1414599e+00  -2.0377273e-01   7.7460004e-02  -9.3415293e-01  -7.5990708e-02  -9.1582622e-01  -1.2195115e+00   2.0816116e-01  -1.6911922e-01   0.0000000e+00   0.0000000e+00  -2.4363221e-01  -1.3692488e-01   1.6373535e-01   1.0144430e-01  -1.6916043e-01  -9.7257333e-03   5.1291880e-01   3.6851089e-01   0.0000000e+00   0.0000000e+00  -4.6597780e-01  -6.0897428e-01  -3.0297025e-01   0.0000000e+00  -1.1484699e-01   9.4741933e-02  -3.8841243e-05  -1.1290854e-01  -9.6986155e-02   9.3492162e-01   5.6211363e-01  -3.4695932e-01   7.7210645e-01  -1.1291555e-01   0.0000000e+00   0.0000000e+00   0.0000000e+00   0.0000000e+00   0.0000000e+00   0.0000000e+00  -1.2742498e-01   0.0000000e+00  -3.7761282e-01  -5.6786740e-01  -7.3951176e-01  -2.7842247e-01  -4.8162634e-01  -6.6625606e-01  -5.1327759e-01   6.3370211e-01  -1.5014253e-01   0.0000000e+00   0.0000000e+00  -6.4153007e-01   6.2770111e-01  -1.6343603e-01   7.9061157e-01   5.7700271e-01  -9.1248248e-01  -5.6808853e-01   7.7023964e-01  -5.1888363e-01  -5.5029929e-01  -6.4261518e-01  -5.7741340e-01  -4.4859147e-01  -6.0139300e-01   4.7636959e-01  -1.7624552e-01  -7.8530812e-01  -7.7149036e-02   9.0553153e-01  -1.1683603e+00  -6.5765201e-01  -9.0553150e-01   1.1683604e+00  -9.3165042e-01  -7.1934308e-02  -9.3330573e-01  -5.9609022e-01  -7.8472314e-01  -2.3466931e-02  -8.8264811e-01   6.5527560e-01   7.8754468e-01  -3.2231368e-01   0.0000000e+00   0.0000000e+00   0.0000000e+00   0.0000000e+00   0.0000000e+00   0.0000000e+00   0.0000000e+00   0.0000000e+00   0.0000000e+00   0.0000000e+00  -3.7906202e-01   0.0000000e+00   0.0000000e+00   0.0000000e+00  -3.7906202e-01   0.0000000e+00  -4.1138714e-01  -7.0172452e-01  -2.8351020e-01   0.0000000e+00   0.0000000e+00   5.4282691e-01   1.8687793e-01  -7.8628664e-01  -6.4062664e-01  -9.1652261e-01   1.9055459e-01   7.3809199e-01   1.3410665e+00  -6.2816366e-01   9.8855203e-01  -4.5830403e-01  -1.4397892e-01  -9.2343455e-01   3.9337569e-01  -5.1985913e-01   4.0240643e-01  -5.0367199e-01   3.3835593e-01  -9.3494426e-01  -2.2008323e-01  -2.6517481e-01  -2.4595452e-01   0.0000000e+00  -5.4379634e-01   6.1172915e-03   1.9030706e-01  -1.5610096e-01   6.1822958e-02  -3.7906202e-01  -1.6048625e-01  -1.9027190e-01  -2.9120540e-01  -8.3359868e-01   0.0000000e+00  -3.4135095e-02  -5.3553735e-01  -4.9164703e-02  -1.0430252e+00  -5.1410810e-01  -2.6695644e-01  -2.8560489e-01   1.3626366e-01   8.8191257e-03
  -1.0809328e+00  -1.1406595e+00   0.0000000e+00   0.0000000e+00  -1.1406595e+00   0.0000000e+00  -6.4689975e-01   0.0000000e+00  -1.8875616e-01  -1.1993689e-01  -1.0463032e+00   7.1311552e-02  -1.0390550e+00  -1.0645367e+00  -1.0049198e+00   3.5138905e-01  -3.2427222e-02  -1.1223200e-01  -1.0160027e+00  -3.3677094e-01  -2.0771311e-01  -9.9395724e-01  -1.0535924e-01  -5.1283627e-01  -5.1983030e-01  -1.4485639e-01  -4.1073001e-01   5.2179686e-01  -1.1481966e+00  -8.9505188e-01  -6.8618498e-01  -2.0377273e-01  -1.0609908e+00  -4.9370700e-01  -1.0587717e+00  -9.1582622e-01  -7.9254547e-01  -1.0534274e+00  -1.6911922e-01   0.0000000e+00   0.0000000e+00  -1.0159910e+00  -1.1218010e+00  -1.0549996e+00  -1.0303993e+00  -1.0505158e+00  -1.1559017e+00  -9.2859729e-01  -8.6970501e-01   0.0000000e+00   0.0000000e+00  -3.9343595e-01  -1.9468199e-01  -1.0498911e+00   0.0000000e+00  -1.2046218e-01  -6.9294739e-01  -4.6504140e-02  -1.1428456e-01  -9.6986155e-02   5.0808357e-01   1.3584346e-01  -2.5085553e-01  -5.0687779e-01  -1.1424481e-01   0.0000000e+00   0.0000000e+00   0.0000000e+00   0.0000000e+00   0.0000000e+00   0.0000000e+00  -1.2742498e-01   0.0000000e+00  -9.9022090e-01  -9.2783958e-01  -7.3299223e-01  -1.0996315e+00  -1.0437294e+00  -8.5243199e-01  -9.9714295e-01  -3.7635002e-01  -1.0763724e+00   0.0000000e+00   0.0000000e+00  -8.8237499e-01   8.6906357e-01   2.6565829e+00   1.3735140e+00  -4.8452668e-01  -6.7156312e-01  -8.6501779e-01  -7.7702543e-01  -5.1888363e-01  -5.5029929e-01   2.0433707e-01  -6.7114268e-01  -4.4859147e-01   9.8241524e-01  -4.8385140e-01  -6.7818918e-01  -2.0948345e-01  -4.6782138e-01   9.1839944e-02   1.3659041e-01  -2.0200136e-01  -9.1839941e-02  -1.3659022e-01   6.8521583e-03  -1.0567351e+00  -7.7562728e-01  -6.5890262e-01  -6.1748329e-01  -9.9592866e-01  -4.9518750e-01   6.5527560e-01   7.8754468e-01  -5.0584470e-01   0.0000000e+00   0.0000000e+00   0.0000000e+00   0.0000000e+00   0.0000000e+00   0.0000000e+00   0.0000000e+00   0.0000000e+00   0.0000000e+00   0.0000000e+00  -1.0874300e+00   0.0000000e+00   0.0000000e+00   0.0000000e+00  -1.0874300e+00   0.0000000e+00  -1.1358856e+00  -7.0172452e-01  -1.1032890e+00   0.0000000e+00   0.0000000e+00  -4.0646714e-01  -2.6252193e-01  -5.3084079e-01  -7.5198447e-01  -2.2572210e-01   9.7565321e-01  -7.1125033e-01  -3.9933069e-01  -9.6760599e-02  -6.7930494e-01  -9.8213296e-01  -1.0643858e+00  -4.4843888e-01  -8.4338600e-01   3.7234525e-02  -7.1748781e-01  -3.9553221e-01  -2.0077568e-01  -7.1497484e-01  -9.8931626e-01  -1.0144577e+00  -1.0580491e+00   0.0000000e+00  -3.7198476e-01   1.6077115e+00  -1.3632702e+00  -1.2302139e+00  -1.4087252e+00  -1.0874300e+00  -1.0794861e+00  -1.1027786e+00  -1.1077653e+00  -9.3727653e-01   0.0000000e+00  -3.4135095e-02   8.3160391e-01  -1.1713340e+00  -5.7972697e-01  -2.2827340e-01  -1.0804252e+00  -4.1443486e-01  -1.0327802e+00  -1.0590894e+00
   4.6173023e-01   4.1562142e-01   0.0000000e+00   0.0000000e+00   4.1562142e-01   0.0000000e+00  -3.9893455e-01   0.0000000e+00   1.7293964e+00  -1.1993689e-01   3.7835136e-01  -5.7150633e-01   3.1456323e-01   1.0343010e+00   4.7952933e-02  -1.1899035e+00  -3.2427222e-02  -1.1223200e-01   8.0127632e-01  -3.3677094e-01  -2.0771311e-01   4.1438445e-01  -1.0535924e-01  -5.1283627e-01  -5.1983030e-01  -1.4485639e-01  -4.1073001e-01  -5.4090688e-01   1.9646832e-01   6.5862749e-01   5.1319525e-01   1.6640621e+00   3.7881463e-01  -4.9370700e-01   3.1712170e-01   4.8377322e-01   3.3225747e-01   6.3979615e-02  -1.6911922e-01   0.0000000e+00   0.0000000e+00   2.5911948e-01   3.3008236e-01   7.3267744e-01   8.7015846e-01   3.6444421e-01   2.6915500e-01   6.6789566e-01   1.0125039e+00   0.0000000e+00   0.0000000e+00  -9.0227488e-01  -1.0256660e+00   4.4395058e-01   0.0000000e+00  -1.0902349e-01  -6.1024834e-01   7.4280426e-02  -1.0451306e-01  -9.6986155e-02   1.0389006e+00   6.7391709e-01  -1.7032303e-01  -3.7265214e-01  -1.0459447e-01   0.0000000e+00   0.0000000e+00   0.0000000e+00   0.0000000e+00   0.0000000e+00   0.0000000e+00  -1.2742498e-01   0.0000000e+00   2.9377776e-01   5.5918959e-01   4.2684573e-01   8.7373238e-02   3.3221169e-01   2.1475225e-01   6.7043853e-02   1.5117685e+00   5.2281194e-01   0.0000000e+00   0.0000000e+00  -6.1343978e-01   5.9955047e-01  -3.5362406e-01   7.1393550e-01   6.7520044e-01   1.1499004e+00   1.4450876e-01  -1.2785755e-01  -5.1888363e-01  -5.5029929e-01  -6.4261518e-01   1.2404415e+00  -4.4859147e-01  -6.0139300e-01   4.7636959e-01  -6.7818918e-01  -7.8530812e-01  -7.7149036e-02   1.2058894e+00  -3.5484081e-01  -1.2883686e+00  -1.2058896e+00   3.5484100e-01  -9.3165042e-01   1.0756517e+00   1.1725459e-01  -9.3644722e-01  -9.7062873e-01   5.1171321e-01  -8.8264811e-01   6.5527560e-01   7.8754468e-01  -5.3537245e-02   0.0000000e+00   0.0000000e+00   0.0000000e+00   0.0000000e+00   0.0000000e+00   0.0000000e+00   0.0000000e+00   0.0000000e+00   0.0000000e+00   0.0000000e+00   4.5008509e-01   0.0000000e+00   0.0000000e+00   0.0000000e+00   4.5008509e-01   0.0000000e+00   3.1311132e-01  -7.0172452e-01   3.9680620e-01   0.0000000e+00   0.0000000e+00   1.2236920e+00  -2.0823365e-01  -6.8324660e-01  -7.5198447e-01   2.4141607e-01  -1.8268972e-01   1.0464376e+00  -3.9933069e-01   2.3425269e+00  -3.4573353e-01  -4.5830403e-01   5.3276353e-01  -9.2343455e-01  -5.2330789e-02  -7.0941834e-01   5.1462927e-02  -3.7871046e-01   1.5325140e+00   1.8303653e-01   1.2037384e-01   3.8246506e-01   4.9178343e-01   0.0000000e+00  -7.5796203e-01  -6.5241810e-01   5.5503035e-01   6.5841231e-01   5.6244422e-01   4.5008509e-01   5.1119337e-01   5.2451190e-01   4.0602127e-01  -8.3359868e-01   0.0000000e+00  -3.4135095e-02  -5.3553735e-01   1.1095907e+00  -1.0430252e+00  -7.6858442e-01   1.5193981e-01  -6.7572988e-02   1.0083808e-01   2.1719151e-01
  -1.2826316e+00  -1.2983212e+00   0.0000000e+00   0.0000000e+00  -1.2983213e+00   0.0000000e+00  -6.4689975e-01   0.0000000e+00  -1.1478324e+00  -1.1993689e-01  -1.2200415e+00  -2.5009739e-01  -1.1102981e+00  -1.3793623e+00  -1.0483890e+00   2.5599481e+00  -3.2427222e-02  -1.1223200e-01  -1.3029415e+00  -3.3677094e-01   9.5425848e-01  -1.2500194e+00  -1.0535924e-01  -7.2269609e-02  -5.1983030e-01  -1.4485639e-01  -4.1073001e-01   6.5726525e-01  -1.1594714e+00  -1.1170061e+00  -1.4449766e+00  -1.1376902e+00  -1.2284100e+00   3.8718486e-01  -1.1242905e+00  -1.1157690e+00  -1.5041555e+00  -1.0894728e+00  -1.6911922e-01   0.0000000e+00   0.0000000e+00  -1.0849282e+00  -1.2374055e+00  -1.3063781e+00  -1.3226635e+00  -1.1259293e+00  -1.2763746e+00  -1.3335368e+00  -1.3889258e+00   0.0000000e+00   0.0000000e+00   7.3544331e-01   1.2388917e+00  -1.2366213e+00   0.0000000e+00  -1.1965789e-01  -6.8645490e-01  -2.4195050e-01  -1.1456901e-01  -9.6986155e-02  -2.1256539e-01  -2.1757864e-01  -1.3737934e-01  -4.5848522e-01  -1.1433224e-01   0.0000000e+00   0.0000000e+00   0.0000000e+00   0.0000000e+00   0.0000000e+00   0.0000000e+00  -1.2742498e-01   0.0000000e+00  -1.0718301e+00  -1.0446402e+00  -8.7607430e-01  -1.1864991e+00  -1.1525797e+00  -9.7578091e-01  -1.0826385e+00  -9.8596524e-01  -1.2823131e+00   0.0000000e+00   0.0000000e+00  -4.2603495e-01   4.1174294e-01   6.9619985e-01  -1.8254056e-01  -1.1607233e+00  -9.1248248e-01  -1.5242057e-01  -7.7702543e-01  -8.2655794e-02  -5.5029929e-01   1.1073215e+00  -6.7114268e-01  -4.4859147e-01  -3.1393594e-01   7.6119529e-01  -1.7624552e-01  -2.0948345e-01  -4.6782138e-01  -1.9904500e+00   8.6948024e-01   1.4073504e+00   1.9904501e+00  -8.6948043e-01   2.0765005e+00  -1.4838280e+00  -6.9503269e-01  -3.1854562e-01  -9.3083919e-02  -1.1890198e+00   1.5553930e-01  -1.2181382e+00  -1.4680296e+00  -5.1644078e-01   0.0000000e+00   0.0000000e+00   0.0000000e+00   0.0000000e+00   0.0000000e+00   0.0000000e+00   0.0000000e+00   0.0000000e+00   0.0000000e+00   0.0000000e+00  -1.2090457e+00   0.0000000e+00   0.0000000e+00   0.0000000e+00  -1.2090457e+00   0.0000000e+00  -1.1358856e+00  -7.0172452e-01  -1.2762993e+00   0.0000000e+00   0.0000000e+00  -8.8287433e-01  -2.1389315e-01  -4.5355946e-01  -3.4119630e-01  -9.1652261e-01  -8.1558218e-01  -4.6758353e-01  -3.9933069e-01  -9.0032320e-01  -6.7930494e-01  -5.2197758e-01  -1.2960595e+00   2.6556779e-02  -5.4385558e-01   3.9497003e-01  -4.4675214e-01  -5.0367199e-01  -1.2335610e+00  -6.4842637e-01  -9.8931626e-01  -1.2709980e+00  -8.5230612e-01   0.0000000e+00  -4.3652438e-01   1.8868802e+00  -1.5419093e+00  -1.6907149e+00  -1.5880366e+00  -1.2090457e+00  -1.2388587e+00  -1.2604861e+00  -1.2512784e+00   1.8630674e-01   0.0000000e+00  -3.4135095e-02   3.4020045e-01  -1.3939736e+00  -8.5778105e-02  -3.4789388e-01  -1.1151737e+00  -4.2002940e-01  -1.0682057e+00  -1.1111824e+00
  -7.3462435e-01  -6.4070448e-01   0.0000000e+00   0.0000000e+00  -6.4070448e-01   0.0000000e+00   5.9292625e-01   0.0000000e+00  -1.1478324e+00  -1.1993689e-01  -6.2933113e-01   3.9272049e-01  -5.4035355e-01  -1.2744204e+00  -4.1449264e-01   1.2371127e+00  -3.2427222e-02  -1.1223200e-01  -9.2035642e-01  -3.3677094e-01  -2.0771311e-01  -6.7387958e-01  -1.0535924e-01   8.0886370e-01   2.4346144e-01  -1.4485639e-01  -4.1073001e-01   9.2009445e-02  -5.6448740e-01  -6.7309769e-01  -6.0187481e-01  -1.1376902e+00  -6.2570079e-01   3.8718486e-01  -5.3462185e-01  -7.1588345e-01  -7.1347769e-01  -4.4065581e-01  -1.6911922e-01   0.0000000e+00   0.0000000e+00  -5.2692208e-01  -7.1332962e-01  -9.4114866e-01  -9.8660935e-01  -5.4637107e-01  -7.4600430e-01  -1.1037943e+00  -1.2333362e+00   0.0000000e+00   0.0000000e+00   6.0360063e-01   9.0127684e-01  -4.8970046e-01   0.0000000e+00  -1.1896577e-01  -4.7122083e-01  -1.1506265e+00  -1.1549269e-01  -9.6986155e-02  -2.9685937e-01   3.5434041e-01  -1.4837436e-01  -6.7015035e-02  -1.1433991e-01   0.0000000e+00   0.0000000e+00   0.0000000e+00   0.0000000e+00   0.0000000e+00   0.0000000e+00  -1.2742498e-01   0.0000000e+00  -5.5018342e-01  -6.0144695e-01  -6.6551080e-01  -5.9109226e-01  -6.3638630e-01  -6.7718717e-01  -6.3943873e-01  -1.4670409e+00  -7.7729882e-01   0.0000000e+00   0.0000000e+00   3.1245294e-01  -3.2833185e-01  -4.6541272e-01  -6.6026068e-01  -1.1607233e+00  -9.1248248e-01  -8.6501779e-01   2.0147418e-01   1.9920950e+00   1.9257513e-01   3.6165496e-01  -6.7114268e-01  -4.4859147e-01   2.9612312e-01   3.2053580e-01   1.3295855e+00  -7.8530812e-01  -7.7149036e-02  -2.4729499e+00   6.3696544e-01   1.7624684e+00   2.4729499e+00  -6.3696544e-01   2.5693989e+00  -1.3498519e+00  -1.7819092e-01   4.2498075e-01   9.3838279e-01  -7.7220570e-01   1.3577180e+00  -3.8550984e-01  -5.6579991e-01  -4.0880749e-01   0.0000000e+00   0.0000000e+00   0.0000000e+00   0.0000000e+00   0.0000000e+00   0.0000000e+00   0.0000000e+00   0.0000000e+00   0.0000000e+00   0.0000000e+00  -6.7968678e-01   0.0000000e+00   0.0000000e+00   0.0000000e+00  -6.7968678e-01   0.0000000e+00  -4.1138714e-01  -7.0172452e-01  -6.0672457e-01   0.0000000e+00   0.0000000e+00  -1.7540731e+00   9.2281270e-01  -4.6132218e-01   1.6439063e-01  -3.4706268e-01  -8.1558218e-01   1.8559610e-01  -3.9933069e-01  -1.1595667e+00  -6.7930494e-01  -7.1285143e-01  -7.2901989e-01  -2.2947775e-01   1.4161103e+00  -8.1656050e-01   2.9787506e-01   7.8679602e-01  -1.4396780e+00  -1.4953982e-01  -8.0139593e-01  -5.6887842e-01  -3.5069779e-01   0.0000000e+00   6.0682438e-01   4.2187537e-01  -3.6667342e-01  -4.6411393e-01  -4.1034820e-01  -6.7968678e-01  -7.3287606e-01  -7.1204054e-01  -6.3063009e-01   1.9881170e-01   0.0000000e+00  -3.4135095e-02   8.3160391e-01  -1.3492841e+00   1.1890393e+00   5.4081998e-01  -5.5344435e-01  -3.5600293e-01  -4.6597104e-01  -5.1211184e-01
  -6.7231405e-01  -5.1986336e-01   0.0000000e+00   0.0000000e+00  -5.1986336e-01   0.0000000e+00   9.6995851e-02   0.0000000e+00  -1.1478324e+00  -1.1993689e-01  -6.6407880e-01   7.1311552e-02  -5.4035355e-01  -9.5959477e-01  -4.1084692e-01   1.5390037e+00  -3.2427222e-02   7.0032767e+00  -8.2471016e-01  -3.3677094e-01  -2.0771311e-01  -7.3789511e-01  -1.0535924e-01  -7.2269609e-02   2.4346144e-01  -1.4485639e-01  -4.1073001e-01   2.5421052e-02  -5.7252210e-01  -6.7309769e-01  -6.0187481e-01  -1.1376902e+00  -6.5918464e-01   3.8718486e-01  -5.3462185e-01  -7.1588345e-01  -7.1347769e-01  -4.7670120e-01  -1.6911922e-01   0.0000000e+00   0.0000000e+00  -5.2692208e-01  -5.2474894e-01  -8.4974994e-01  -8.8918792e-01  -5.4891056e-01  -5.6943499e-01  -9.2189025e-01  -1.0252946e+00   0.0000000e+00   0.0000000e+00   1.5401788e+00   1.7964033e+00  -4.8970046e-01   0.0000000e+00  -1.1709815e-01  -5.2623445e-01  -5.5901299e-01  -1.1480820e-01  -9.6986155e-02   1.3734739e-01   6.1346452e-02   1.0551407e-02  -3.2018445e-01  -1.1425180e-01   0.0000000e+00   0.0000000e+00   0.0000000e+00   0.0000000e+00   0.0000000e+00   0.0000000e+00  -1.2742498e-01   0.0000000e+00  -5.5018342e-01  -6.0144695e-01  -6.2791726e-01  -4.1752438e-01  -4.8404354e-01  -5.3046691e-01  -3.9707949e-01  -1.0197370e+00  -6.4754247e-01   0.0000000e+00   0.0000000e+00   1.5996529e-01  -1.7551652e-01  -3.3860983e-01  -5.4536403e-01  -1.1607233e+00   6.4058639e-02  -7.8595591e-01  -2.7916698e-01   1.1740250e+00   6.3151586e-02   3.6165496e-01   2.5456532e-01  -4.4859147e-01  -6.0139300e-01  -8.1657789e-02   8.2764181e-01  -2.0948345e-01  -7.7149036e-02  -1.6402664e+00   9.3241703e-01   1.4517740e+00   1.6402666e+00  -9.3241685e-01   1.4924535e+00  -1.0486524e+00   1.1613294e-01   4.2498075e-01   6.6913424e-01  -7.5527922e-01   8.4010955e-01  -3.8550984e-01  -5.6579991e-01  -3.4057871e-01   0.0000000e+00   0.0000000e+00   0.0000000e+00   0.0000000e+00   0.0000000e+00   0.0000000e+00   0.0000000e+00   0.0000000e+00   0.0000000e+00   0.0000000e+00  -5.5261144e-01   0.0000000e+00   0.0000000e+00   0.0000000e+00  -5.5261144e-01   0.0000000e+00  -4.1138714e-01  -7.0172452e-01  -4.5247713e-01   0.0000000e+00   0.0000000e+00  -1.0239737e+00   2.9599941e-01  -3.5051938e-01   1.7485804e-01  -3.4706268e-01  -8.1558218e-01  -6.2963361e-01  -3.9933069e-01  -9.0032320e-01  -3.4573353e-01  -1.2653006e-01  -6.5827662e-01   2.4551790e-01   2.3569150e-01  -2.1079524e-01   1.4217171e-01  -5.0367199e-01  -1.0076392e+00  -5.4125420e-02  -4.7484288e-01  -4.8747539e-01  -3.5066897e-01   0.0000000e+00   7.9036349e-02   4.2187537e-01  -3.6667342e-01  -4.1290096e-01  -4.1422267e-01  -5.5261144e-01  -6.0270254e-01  -5.8650222e-01  -5.2835092e-01   2.8998459e-01   0.0000000e+00  -3.4135095e-02  -9.7668436e-02  -8.1973739e-01   3.2211492e-01   1.0143325e-01  -2.4389246e-01  -3.5460429e-01  -5.0139661e-01  -5.1211184e-01
  -7.5225385e-01  -6.1080360e-01   0.0000000e+00   0.0000000e+00  -6.1080360e-01   0.0000000e+00   9.6995851e-02   0.0000000e+00  -1.1478324e+00  -1.1993689e-01  -6.6407880e-01   7.1311552e-02  -5.4035355e-01  -9.5959477e-01  -4.1084692e-01   1.5390037e+00  -3.2427222e-02  -1.1223200e-01  -8.2471016e-01  -3.3677094e-01   9.5425848e-01  -7.3789511e-01  -1.0535924e-01  -7.2269609e-02   2.4346144e-01  -1.4485639e-01  -4.1073001e-01   2.5421052e-02  -5.7675328e-01  -6.7309769e-01  -6.0187481e-01  -1.1376902e+00  -6.5918464e-01   3.8718486e-01  -5.3462185e-01  -7.1588345e-01  -7.1347769e-01  -4.7670120e-01  -1.6911922e-01   0.0000000e+00   0.0000000e+00  -5.2692208e-01  -7.1368955e-01  -8.4974994e-01  -8.8918792e-01  -5.4891056e-01  -7.2523402e-01  -9.2189025e-01  -1.0252946e+00   0.0000000e+00   0.0000000e+00   6.5395730e-01   9.1810516e-01  -4.8970046e-01   0.0000000e+00  -1.1842261e-01  -5.2261829e-01  -5.3140309e-01  -1.1482729e-01  -9.6986155e-02   1.0295599e-01   1.3584559e-01  -1.1415743e-01  -3.2018445e-01  -1.1429872e-01   0.0000000e+00   0.0000000e+00   0.0000000e+00   0.0000000e+00   0.0000000e+00   0.0000000e+00  -1.2742498e-01   0.0000000e+00  -5.5018342e-01  -6.0144695e-01  -6.2791726e-01  -5.9486587e-01  -6.3968555e-01  -6.4682041e-01  -6.4425758e-01  -1.2420105e+00  -7.7887690e-01   0.0000000e+00   0.0000000e+00   2.8714500e-01  -3.0296952e-01  -4.4910117e-01  -6.3739643e-01  -1.1607233e+00  -4.8494165e-01  -1.5242057e-01  -2.7916698e-01   1.6102528e+00  -5.5029929e-01   1.1073215e+00  -6.7114268e-01  -4.4859147e-01  -6.0139300e-01   7.6119529e-01   8.2764181e-01  -2.0948345e-01  -7.7149036e-02  -2.2350747e+00   3.1065478e-01   1.7990915e+00   2.2350746e+00  -3.1065497e-01   2.1678350e+00  -1.2909388e+00  -3.4599274e-01   4.2498075e-01   7.9274567e-01  -7.0712308e-01   1.0777423e+00  -3.8550984e-01  -5.6579991e-01  -3.9145445e-01   0.0000000e+00   0.0000000e+00   0.0000000e+00   0.0000000e+00   0.0000000e+00   0.0000000e+00   0.0000000e+00   0.0000000e+00   0.0000000e+00   0.0000000e+00  -6.9301777e-01   0.0000000e+00   0.0000000e+00   0.0000000e+00  -6.9301777e-01   0.0000000e+00  -4.1138714e-01  -7.0172452e-01  -5.0248886e-01   0.0000000e+00   0.0000000e+00  -1.1763180e+00   2.9599941e-01  -3.5051938e-01   1.7485804e-01  -3.4706268e-01  -8.1558218e-01  -4.6758353e-01  -3.9933069e-01  -9.0032320e-01  -3.4573353e-01  -5.2197758e-01  -8.0988461e-01   2.4551790e-01   5.3522190e-01  -2.1079524e-01   4.1885859e-01  -5.0367199e-01  -1.0076392e+00  -5.4125420e-02  -9.8931626e-01  -4.8747539e-01  -3.5066897e-01   0.0000000e+00   7.9036349e-02   4.2187537e-01  -3.6667342e-01  -4.1290096e-01  -4.1422267e-01  -6.9301777e-01  -7.2196584e-01  -7.0654824e-01  -6.3370593e-01   2.8998459e-01   0.0000000e+00  -3.4135095e-02  -9.7668436e-02  -9.9941277e-01   3.2211492e-01   1.0143325e-01  -5.4366458e-01  -3.5460429e-01  -5.0139661e-01  -5.1211184e-01
  -1.0678113e+00  -1.1548650e+00   0.0000000e+00   0.0000000e+00  -1.1548650e+00   0.0000000e+00  -6.4689975e-01   0.0000000e+00  -1.8875616e-01  -1.1993689e-01  -1.0810509e+00  -2.5009739e-01  -1.0390550e+00  -1.4843042e+00  -9.8914044e-01   9.6364178e-01  -3.2427222e-02  -1.1223200e-01  -1.2072952e+00  -3.3677094e-01  -2.0771311e-01  -1.0579728e+00  -1.0535924e-01   8.0886370e-01  -1.0286915e+00  -1.4485639e-01   1.0915940e+00   1.4854183e-01  -9.1237950e-01  -1.1170061e+00  -1.4449766e+00  -2.0377273e-01  -1.0609908e+00  -9.3415293e-01  -9.9325298e-01  -1.1157690e+00  -1.5041555e+00  -1.0173820e+00  -1.6911922e-01   0.0000000e+00   0.0000000e+00  -1.0731004e+00  -1.0290804e+00  -1.2037533e+00  -1.2252421e+00  -1.0235731e+00  -1.0471043e+00  -1.3437548e+00  -1.4064097e+00   0.0000000e+00   0.0000000e+00   2.7895386e-01   5.3101236e-01  -1.4233515e+00   0.0000000e+00  -1.2060302e-01  -6.4859562e-01  -3.7818555e-01  -1.1468255e-01  -9.6986155e-02   2.9483801e-01   1.8845124e-01  -2.5651198e-01  -4.3148730e-01  -1.1430845e-01   0.0000000e+00   0.0000000e+00   0.0000000e+00   0.0000000e+00   0.0000000e+00   0.0000000e+00  -1.2742498e-01   0.0000000e+00  -1.1062350e+00  -1.0722582e+00  -1.0197886e+00  -1.0958821e+00  -1.0683526e+00  -9.9185210e-01  -1.0109813e+00  -7.3267684e-01  -1.0404065e+00   0.0000000e+00   0.0000000e+00  -6.4739422e-01   6.3357787e-01   1.7129410e-02  -3.5025699e-02  -1.1607233e+00  -9.1248248e-01   6.7549932e-02  -4.7455106e-02   6.7993018e-01  -5.5029929e-01  -6.4261518e-01  -5.1714356e-03  -4.4859147e-01  -6.0139300e-01   3.2053580e-01  -2.5770572e-01  -7.8530812e-01  -4.6782138e-01  -2.4435050e-01   6.0452477e-01  -3.7867717e-01   2.4435066e-01  -6.0452477e-01   6.6794752e-01  -1.1233942e+00  -6.4101665e-01  -7.1413899e-01  -5.0950133e-01  -1.0720820e+00  -2.2960057e-01  -4.0282593e+00  -3.7236041e+00  -5.1072627e-01   0.0000000e+00   0.0000000e+00   0.0000000e+00   0.0000000e+00   0.0000000e+00   0.0000000e+00   0.0000000e+00   0.0000000e+00   0.0000000e+00   0.0000000e+00  -1.0956769e+00   0.0000000e+00   0.0000000e+00   0.0000000e+00  -1.0956769e+00   0.0000000e+00  -1.1358856e+00   1.4235622e+00  -1.2746410e+00   0.0000000e+00   0.0000000e+00  -5.5215042e-01  -7.7455435e-01   1.5088799e+00  -7.5198447e-01  -4.2640151e-01  -8.1558218e-01  -6.8127874e-01  -3.9933069e-01  -9.0678122e-01   1.3581496e-01  -9.5243137e-01  -9.9489896e-01  -9.2343455e-01  -1.7122844e-01  -7.7882682e-01  -8.6279267e-01   1.1088124e+00  -1.2386956e+00  -4.2344307e-01  -4.7312982e-01  -1.3318678e+00  -6.3690645e-01   0.0000000e+00  -5.2816099e-02   1.8602220e+00  -1.2016710e+00  -1.8201953e+00  -1.3796052e+00  -1.0956769e+00  -1.0748607e+00  -1.0972863e+00  -1.1036628e+00  -4.6665779e-01   0.0000000e+00  -3.4135095e-02   3.4020045e-01  -1.5801759e+00   1.8597704e+00  -6.4366900e-01  -9.9646279e-01  -4.1676592e-01  -9.9735459e-01  -9.8094971e-01
  -6.3542635e-01  -5.3572279e-01   0.0000000e+00   0.0000000e+00  -5.3572279e-01   0.0000000e+00   3.4496105e-01   0.0000000e+00  -3.4860221e-01  -1.1993689e-01  -5.2508811e-01   7.1412943e-01  -4.6911049e-01  -1.1694785e+00  -3.1696957e-01   1.0672500e+00  -3.2427222e-02  -1.1223200e-01  -8.2471016e-01  -3.3677094e-01  -2.0771311e-01  -5.4584852e-01  -1.0535924e-01   8.0886370e-01   2.4346144e-01  -1.4485639e-01  -4.1073001e-01   1.2915413e-01  -5.5444867e-01  -4.5114349e-01  -2.4688463e-01  -3.5942564e-01  -5.2524925e-01  -4.9370700e-01  -4.6910311e-01  -5.1594067e-01  -3.8056075e-01  -4.4065581e-01  -1.6911922e-01   0.0000000e+00   0.0000000e+00  -4.4208032e-01  -6.3826105e-01  -8.6858195e-01  -9.0706507e-01  -4.8188937e-01  -6.7891799e-01  -9.7169356e-01  -1.0777466e+00   0.0000000e+00   0.0000000e+00   5.0436846e-01   7.8948761e-01  -4.8970046e-01   0.0000000e+00  -1.1801685e-01  -4.7178508e-01   2.9158314e-01  -1.1408231e-01  -9.6986155e-02  -4.3965507e-01   4.7946993e-01  -1.9471704e-01  -1.3068941e-01  -1.1438339e-01   0.0000000e+00   0.0000000e+00   0.0000000e+00   0.0000000e+00   0.0000000e+00   0.0000000e+00  -1.2742498e-01   0.0000000e+00  -4.6948324e-01  -5.6304293e-01  -6.7420660e-01  -5.2855491e-01  -6.0988359e-01  -6.8945353e-01  -6.1745954e-01  -1.8233678e+00  -6.7811936e-01   0.0000000e+00   0.0000000e+00   3.1735492e-01  -3.3324436e-01  -6.0610345e-01  -6.6319124e-01  -1.1607233e+00  -9.1248248e-01  -8.6501779e-01   7.2796968e-01   1.9920950e+00  -5.5029929e-01   1.0305128e-01  -6.7114268e-01   3.4052347e-01   2.9612312e-01  -4.8385140e-01   1.0378835e+00  -2.0948345e-01  -7.7149036e-02  -1.9413981e+00   8.6948080e-01   1.9179253e+00   1.9413981e+00  -8.6948080e-01   1.6169296e+00  -1.1767595e+00  -2.4702561e-03   5.6754104e-01   7.3982824e-01  -7.8844455e-01   8.2631902e-01  -3.8550984e-01  -5.6579991e-01  -3.7942195e-01   0.0000000e+00   0.0000000e+00   0.0000000e+00   0.0000000e+00   0.0000000e+00   0.0000000e+00   0.0000000e+00   0.0000000e+00   0.0000000e+00   0.0000000e+00  -6.2465878e-01   0.0000000e+00   0.0000000e+00   0.0000000e+00  -6.2465878e-01   0.0000000e+00  -4.1138714e-01  -7.0172452e-01  -4.6536505e-01   0.0000000e+00   0.0000000e+00  -1.7300075e+00   1.4348453e+00   3.3681943e-03  -2.2854787e-01  -3.4706268e-01   9.4725414e-01  -7.1125033e-01  -3.9933069e-01  -9.0678122e-01  -5.7252794e-01  -9.8760430e-01  -6.6759530e-01  -2.2947775e-01   1.0555003e+00  -8.1656050e-01   4.2361962e-01   8.7811417e-01  -8.4479947e-01  -1.9129507e-01  -9.8931626e-01  -4.4378380e-01  -2.7969172e-01   0.0000000e+00   8.0699822e-01   2.8422005e-01  -2.7500209e-01  -3.6240799e-01  -3.0595892e-01  -6.2465878e-01  -6.5914462e-01  -6.3044063e-01  -5.1637516e-01  -3.6497633e-02   0.0000000e+00  -3.4135095e-02   2.1987452e+00  -1.3010332e+00   9.0611737e-01   7.6702918e-01  -4.8440508e-01  -3.4263818e-01  -3.9511990e-01  -4.3397219e-01
   1.1160983e+00   1.1274601e+00   0.0000000e+00   0.0000000e+00   1.1274601e+00   0.0000000e+00   3.5685086e+00   0.0000000e+00  -1.1478324e+00  -1.1993689e-01   1.3860338e+00   3.6068099e+00   1.3832092e+00   6.1453350e-01   1.4381972e+00  -3.9962177e-02  -3.2427222e-02  -1.1223200e-01   7.0563005e-01  -3.3677094e-01  -2.0771311e-01   1.3106019e+00  -1.0535924e-01  -5.1283627e-01   3.5510590e+00  -1.4485639e-01  -4.1073001e-01  -8.7444231e-01   1.2493449e+00   8.8058168e-01   8.0286821e-03  -1.1376902e+00   1.3833300e+00  -4.9370700e-01   1.3654214e+00   6.8371600e-01  -1.4149792e-01   1.7941582e+00  -1.6911922e-01   0.0000000e+00   0.0000000e+00   1.4269220e+00   1.0560390e+00   5.9356007e-01   4.5962757e-01   1.3698586e+00   1.0711365e+00   5.4742124e-01   2.9385600e-01   0.0000000e+00   0.0000000e+00   9.4579525e-01   8.6542676e-01   1.5643318e+00   0.0000000e+00  -1.0011031e-01  -7.1268061e-03   1.0485949e+00  -9.9173939e-02  -9.6986155e-02   1.0539322e+00   2.2341216e+00  -3.0152155e-01   1.8921193e+00  -1.0023726e-01   0.0000000e+00   0.0000000e+00   0.0000000e+00   0.0000000e+00   0.0000000e+00   0.0000000e+00  -1.2742498e-01   0.0000000e+00   1.3807004e+00   1.1273460e+00   5.5739032e-01   1.8435944e+00   1.5675116e+00   8.4466027e-01   1.7587950e+00  -3.2776222e+00   8.6740645e-01   0.0000000e+00   0.0000000e+00   2.6278789e+00  -2.6487332e+00  -1.2865715e+00  -1.2728789e+00  -8.2262501e-01  -9.1248248e-01  -9.7724173e-02   2.1869147e-01   6.3625261e+00   8.4325568e-01   2.0433707e-01  -3.3569050e-01  -4.4859147e-01  -6.0139300e-01   4.7636959e-01   5.5553764e+00  -7.8530812e-01   1.4855405e+00  -2.8170085e+00   7.2428863e-01   2.8378892e+00   2.8170086e+00  -7.2428882e-01   2.3050480e+00  -9.6235090e-01   1.6358646e+00   3.5416467e+00   4.0299313e+00   3.3368787e-01   4.0283459e+00   6.5527560e-01   7.8754468e-01   7.0366952e-01   0.0000000e+00   0.0000000e+00   0.0000000e+00   0.0000000e+00   0.0000000e+00   0.0000000e+00   0.0000000e+00   0.0000000e+00   0.0000000e+00   0.0000000e+00   8.9583479e-01   0.0000000e+00   0.0000000e+00   0.0000000e+00   8.9583479e-01   0.0000000e+00   1.3998590e+00   1.4235622e+00   1.0682389e+00   0.0000000e+00   0.0000000e+00  -3.8198890e+00   4.6422269e+00  -7.8628664e-01   2.3312912e+00   7.9185718e-01  -8.1558218e-01  -6.2614811e-01  -3.9933069e-01  -8.9386517e-01  -6.7930494e-01  -5.9210424e-01   8.7305824e-01   1.7137131e-01   5.7640111e+00  -2.1079524e-01   4.9433403e+00  -5.0367199e-01  -1.2284264e+00   8.4795860e-01  -6.1621898e-01   1.0143687e+00   9.9986862e-01   0.0000000e+00   2.8783172e+00  -1.3090641e+00   1.2606329e+00   1.3936731e+00   1.3103744e+00   8.9583479e-01   9.6591041e-01   1.0101883e+00   1.0738552e+00  -4.1888725e-01   0.0000000e+00  -3.4135095e-02  -5.3553735e-01   7.6628847e-02   3.4686951e-01   2.5795732e+00   1.4222034e+00   7.1892698e-01   1.6241376e+00   1.3892862e+00
   7.5569735e-02   3.8016508e-01   0.0000000e+00   0.0000000e+00   3.8016508e-01   0.0000000e+00   9.6995851e-02   0.0000000e+00  -1.8875616e-01  -1.1993689e-01   1.6986533e-01   7.1311552e-02  -4.1652097e-02  -1.5117811e-02   9.5250440e-02  -4.0479799e-01  -3.2427222e-02  -1.1223200e-01   3.6106213e-02  -3.3677094e-01  -2.0771311e-01   3.5036892e-01  -1.0535924e-01  -7.2269609e-02  -1.0969142e-02  -1.4485639e-01  -4.1073001e-01   7.0702651e-01   2.0438557e-01   1.1025359e+00   1.7166551e+00  -2.0377273e-01   1.1094385e-01  -5.3261075e-02  -1.4150944e-01   1.0836016e+00   1.7573906e+00   1.7211578e-01  -1.6911922e-01   0.0000000e+00   0.0000000e+00   1.2747847e-02   2.7203456e-02   1.6495969e-01   1.3114053e-01  -5.0497861e-02  -6.8726031e-02   1.1460841e-01   6.3187538e-02   0.0000000e+00   0.0000000e+00  -7.9123981e-01  -5.6264779e-01   6.3068079e-01   0.0000000e+00  -1.1781825e-01  -5.6061846e-01  -4.1599881e-02  -1.1400370e-01  -9.6986155e-02   5.1626117e-01   3.0824407e-01  -1.2459799e-01  -1.6940343e-01  -1.1396888e-01   0.0000000e+00   0.0000000e+00   0.0000000e+00   0.0000000e+00   0.0000000e+00   0.0000000e+00  -1.2742498e-01   0.0000000e+00   1.6033108e-01   4.6402011e-01   8.6782021e-01   1.0730674e-01   3.9966239e-01   7.4538494e-01   4.2425180e-01  -7.1025460e-02   2.2701334e-02   0.0000000e+00   0.0000000e+00  -3.8486585e-03  -1.1350565e-02  -6.0018453e-01  -4.1960981e-01   4.5891677e-01   9.6127947e-01  -1.5242057e-01   3.7000093e-01  -5.1888363e-01   6.3151586e-02  -6.4261518e-01  -6.7114268e-01  -4.4859147e-01  -6.0139300e-01  -4.8385140e-01   2.4423797e-01   3.6634121e-01  -7.7149036e-02   2.0070978e-01  -1.0130358e+00   4.0425948e-01  -2.0070977e-01   1.0130358e+00  -6.1846970e-01   2.0265620e-01  -6.3438909e-01   3.6974443e-01  -7.9731292e-02   4.7050640e-01  -5.4152336e-01   3.0804338e-02  -5.8295734e-02  -1.0520800e-01   0.0000000e+00   0.0000000e+00   0.0000000e+00   0.0000000e+00   0.0000000e+00   0.0000000e+00   0.0000000e+00   0.0000000e+00   0.0000000e+00   0.0000000e+00   1.2715845e-01   0.0000000e+00   0.0000000e+00   0.0000000e+00   1.2715845e-01   0.0000000e+00   6.7536055e-01   1.4235622e+00   4.5806887e-01   0.0000000e+00   0.0000000e+00   9.4363832e-02   7.2096994e-02   1.6872165e-01  -1.6128885e-01   1.5472801e-01   9.7565321e-01  -7.1125033e-01  -3.9933069e-01  -3.6246213e-01  -1.2162105e-02   7.8557367e-01   3.7161388e-02   2.6556779e-02  -1.1488566e-01  -2.1079524e-01  -1.6291845e-03   3.1098103e-01  -3.5407966e-01   4.9391168e-01   5.0307287e-01   5.1081943e-01   4.8300974e-01   0.0000000e+00  -6.5169326e-02  -4.2687611e-01   1.2109319e-01   6.9495869e-01   1.9836592e-01   1.2715845e-01   1.1827325e-02   1.3769696e-01   2.4328478e-01   2.8998459e-01   0.0000000e+00  -3.4135095e-02  -9.7668436e-02   2.6488967e-01  -3.6869994e-01  -4.6454277e-02  -9.9523852e-02  -1.8940977e-01  -3.2426876e-01  -2.2559981e-01
  -1.2978902e-01  -1.0592430e-01   0.0000000e+00   0.0000000e+00  -1.0592430e-01   0.0000000e+00  -3.9893455e-01   0.0000000e+00   7.7032012e-01  -1.1993689e-01  -2.1235906e-01  -2.5009739e-01   1.0083403e-01   8.9824074e-02  -1.7478229e-01   3.3057157e-02  -3.2427222e-02  -1.1223200e-01   1.3175248e-01  -3.3677094e-01  -2.0771311e-01  -4.8183299e-01  -1.0535924e-01  -5.1283627e-01   4.9789202e-01  -1.4485639e-01  -4.1073001e-01  -3.5196723e-01  -4.8990099e-01  -7.2351000e-03  -8.9991562e-02   7.3014470e-01  -1.9041077e-01   8.2763078e-01   1.2056549e-01  -1.1605511e-01  -2.3342328e-01  -4.4065581e-01  -1.6911922e-01   0.0000000e+00   0.0000000e+00   8.4116806e-02  -9.7670194e-02  -2.5443625e-02   7.1747935e-02   1.0806826e-01  -1.5804809e-01   1.7219851e-01   3.8520541e-01   0.0000000e+00   0.0000000e+00   7.3932126e-02  -1.2696270e-01   7.0490163e-02   0.0000000e+00  -1.0389081e-01  -6.3537873e-01  -3.3059400e-01  -1.0193380e-01  -9.6986155e-02  -7.2602040e-02   1.1341306e-01   1.1072072e-01  -5.3514920e-01  -1.0160688e-01   0.0000000e+00   0.0000000e+00   0.0000000e+00   0.0000000e+00   0.0000000e+00   0.0000000e+00  -1.2742498e-01   0.0000000e+00   5.1840143e-02   2.4138929e-02  -1.3501202e-01  -2.0410045e-01  -2.1069427e-01  -3.1588114e-01  -4.0742507e-01   2.9908576e-01  -1.2900302e-02   0.0000000e+00   0.0000000e+00   1.8779391e-02  -3.4027238e-02  -4.7926320e-01  -5.6246633e-01  -1.4642834e-01   1.4536198e+00  -5.6808853e-01  -2.7916698e-01   1.9238637e-01  -2.3292521e-01  -6.4261518e-01  -6.2427804e-01  -4.4859147e-01  -6.0139300e-01   4.7636959e-01  -6.7818918e-01   1.9127539e+00  -4.6782138e-01  -2.3323140e-01  -3.8580759e-01   9.5481111e-01   2.3323124e-01   3.8580760e-01  -3.4832485e-01  -2.0053994e-01  -2.7340966e-01   5.9550408e-01   1.5948631e-01   1.6276272e-02  -3.1870366e-01   6.5527560e-01   7.8754468e-01  -2.2124339e-01   0.0000000e+00   0.0000000e+00   0.0000000e+00   0.0000000e+00   0.0000000e+00   0.0000000e+00   0.0000000e+00   0.0000000e+00   0.0000000e+00   0.0000000e+00  -9.2731621e-02   0.0000000e+00   0.0000000e+00   0.0000000e+00  -9.2731621e-02   0.0000000e+00  -4.9137908e-02   1.4235622e+00  -8.6570072e-02   0.0000000e+00   0.0000000e+00   5.7313461e-01  -6.0334521e-01  -1.7744717e-01  -3.4119630e-01   1.1603569e+00   1.1866174e+00  -4.3109536e-01   1.3410665e+00   9.6604553e-01  -3.4573353e-01  -4.9003119e-01  -1.0033036e-02   1.6760132e-01  -6.2314698e-01   1.7503591e+00   3.4651991e-01  -3.9553221e-01   4.7625638e-01  -6.1189055e-01  -6.1621898e-01  -1.2138221e-01   2.4841162e-01   0.0000000e+00   2.0912408e-01  -4.3815554e-01   3.8245683e-01   2.1479703e-01   3.7600514e-01  -9.2731621e-02   3.2989875e-02  -9.0259543e-03  -1.0695649e-01  -3.7548490e-01   0.0000000e+00  -3.4135095e-02  -5.3553735e-01  -2.5260954e-01   1.1007855e+00  -3.0659500e-01  -1.6354009e-02  -1.8568008e-01   1.3626366e-01   1.1300532e-01
  -1.4315900e+00  -1.6130728e+00   0.0000000e+00   0.0000000e+00  -1.6130728e+00   0.0000000e+00  -8.9486494e-01   0.0000000e+00  -1.1478324e+00  -1.1993689e-01  -1.3242846e+00  -5.7150633e-01  -1.4665134e+00  -1.5892461e+00  -1.3053435e+00   3.5083238e-01  -3.2427222e-02  -1.1223200e-01  -1.4942340e+00  -3.3677094e-01  -2.0771311e-01  -1.1219883e+00  -1.0535924e-01  -5.1283627e-01  -7.7426088e-01  -1.4485639e-01  -4.1073001e-01   9.5596828e-01  -1.2545311e+00  -1.1170061e+00  -1.4449766e+00  -1.1376902e+00  -1.3623454e+00  -4.9370700e-01  -1.5174029e+00  -1.1157690e+00  -1.5041555e+00  -1.1615636e+00  -1.6911922e-01   0.0000000e+00   0.0000000e+00  -1.4043137e+00  -1.4501979e+00  -1.3901709e+00  -1.4413987e+00  -1.4979180e+00  -1.5085572e+00  -1.3437548e+00  -1.4272548e+00   0.0000000e+00   0.0000000e+00  -7.5079989e-01  -2.9362625e-02  -1.7968119e+00   0.0000000e+00  -1.2175779e-01  -7.0826317e-01  -5.2353846e-02  -1.1445659e-01  -9.6986155e-02   3.6342487e-01  -8.6784445e-02  -3.3254307e-01  -5.0687779e-01  -1.1441095e-01   0.0000000e+00   0.0000000e+00   0.0000000e+00   0.0000000e+00   0.0000000e+00   0.0000000e+00  -1.2742498e-01   0.0000000e+00  -1.3285781e+00  -1.2810958e+00  -1.2953380e+00  -1.3609572e+00  -1.3288885e+00  -1.2271405e+00  -1.1628387e+00  -9.7045780e-01  -1.5002723e+00   0.0000000e+00   0.0000000e+00  -9.8896583e-01   9.7588345e-01   3.2210539e+00   2.5920220e+00  -1.1607233e+00  -9.1248248e-01   1.6734132e-01  -7.7702543e-01  -5.1888363e-01   6.3151586e-02  -6.4261518e-01  -6.7114268e-01  -4.4859147e-01   2.9612312e-01  -4.8385140e-01  -6.7818918e-01  -2.0948345e-01  -4.6782138e-01  -6.8462050e-01   6.6448232e-01   7.0888496e-01   6.8462065e-01  -6.6448232e-01   5.4582514e-01  -1.4583097e+00  -9.7330602e-01  -6.5890262e-01  -6.4158618e-01  -1.3124755e+00  -5.4152336e-01   6.5527560e-01   7.8754468e-01  -5.4503692e-01   0.0000000e+00   0.0000000e+00   0.0000000e+00   0.0000000e+00   0.0000000e+00   0.0000000e+00   0.0000000e+00   0.0000000e+00   0.0000000e+00   0.0000000e+00  -1.4141920e+00   0.0000000e+00   0.0000000e+00   0.0000000e+00  -1.4141920e+00   0.0000000e+00  -1.8603841e+00  -7.0172452e-01  -1.7950506e+00   0.0000000e+00   0.0000000e+00  -9.3483757e-01  -2.6252193e-01  -6.1285166e-01  -3.4119630e-01  -9.1652261e-01  -8.1558218e-01  -7.1125033e-01  -3.9933069e-01  -1.1595667e+00  -6.7930494e-01  -5.9210424e-01  -1.5092878e+00  -4.4843888e-01  -8.4338600e-01  -8.1656050e-01  -8.6279267e-01   7.8679602e-01  -1.4396780e+00  -7.8559600e-01  -6.1621898e-01  -1.7742189e+00  -1.1819112e+00   0.0000000e+00  -6.2699196e-01   3.1430450e+00  -3.4046142e+00  -3.2482240e+00  -3.1765870e+00  -1.4141920e+00  -1.5027450e+00  -1.5405934e+00  -1.5463688e+00  -3.7548490e-01   0.0000000e+00  -3.4135095e-02   8.3160391e-01  -1.4791065e+00  -6.3513213e-01  -4.8274972e-01  -1.4646764e+00  -4.3168471e-01  -1.4224614e+00  -1.5018807e+00
  -9.8173479e-01  -1.0516536e+00   0.0000000e+00   0.0000000e+00  -1.0516536e+00   0.0000000e+00  -6.4689975e-01   0.0000000e+00  -1.8875616e-01  -1.1993689e-01  -9.4206017e-01  -2.5009739e-01  -9.6781195e-01  -9.5959477e-01  -9.2054393e-01   9.1715428e-02  -3.2427222e-02  -1.1223200e-01  -9.2035642e-01  -3.3677094e-01  -2.0771311e-01  -8.6592618e-01  -1.0535924e-01  -5.1283627e-01  -5.1983030e-01  -1.4485639e-01  -4.1073001e-01   3.6030435e-01  -9.7766501e-01  -8.9505188e-01  -7.5516601e-01  -2.0377273e-01  -9.6053926e-01  -4.9370700e-01  -9.9325298e-01  -7.1588345e-01  -2.1031901e-01  -9.4529123e-01  -1.6911922e-01   0.0000000e+00   0.0000000e+00  -9.4705377e-01  -1.0118853e+00  -9.0986620e-01  -8.9262461e-01  -9.7764169e-01  -1.0652660e+00  -8.6254693e-01  -8.1275527e-01   0.0000000e+00   0.0000000e+00  -5.5120450e-01  -4.1203118e-01  -8.6316088e-01   0.0000000e+00  -1.2035103e-01  -7.0515769e-01  -7.0863124e-02  -1.1413184e-01  -9.6986155e-02   5.0806390e-01   6.2346374e-02  -2.4378870e-01  -5.0687779e-01  -1.1406752e-01   0.0000000e+00   0.0000000e+00   0.0000000e+00   0.0000000e+00   0.0000000e+00   0.0000000e+00  -1.2742498e-01   0.0000000e+00  -9.0844503e-01  -8.0451715e-01  -4.9198695e-01  -1.0126315e+00  -9.2579760e-01  -6.5693191e-01  -8.9900422e-01  -3.8393144e-01  -9.8215638e-01   0.0000000e+00   0.0000000e+00  -7.3766437e-01   7.2404199e-01   8.5718472e-01   7.1495247e-01  -4.8452668e-01   6.4058639e-02  -5.6808853e-01  -7.7702543e-01  -5.1888363e-01   6.3151586e-02  -6.4261518e-01  -6.7114268e-01  -4.4859147e-01  -6.0139300e-01   4.7636959e-01  -4.6794744e-01  -2.0948345e-01  -4.6782138e-01   1.1843653e-01  -6.5826292e-01   4.8880751e-02  -1.1843652e-01   6.5826292e-01  -2.2289030e-01  -9.2894620e-01  -9.5134794e-01  -5.1634233e-01  -5.6371863e-01  -7.5474769e-01  -5.4152336e-01  -6.8287721e-01  -9.0413615e-01  -4.9098321e-01   0.0000000e+00   0.0000000e+00   0.0000000e+00   0.0000000e+00   0.0000000e+00   0.0000000e+00   0.0000000e+00   0.0000000e+00   0.0000000e+00   0.0000000e+00  -9.6451590e-01   0.0000000e+00   0.0000000e+00   0.0000000e+00  -9.6451590e-01   0.0000000e+00  -7.7363636e-01  -7.0172452e-01  -9.4759236e-01   0.0000000e+00   0.0000000e+00  -2.6909227e-01  -3.7944277e-01  -1.8856076e-02  -3.4119630e-01  -9.1652261e-01  -8.1558218e-01  -7.1125033e-01  -3.9933069e-01  -9.6760599e-02  -6.7930494e-01  -4.9003119e-01  -9.7525531e-01  -4.4843888e-01  -3.3512465e-01  -8.1656050e-01  -6.2362216e-01   3.1098103e-01  -5.9467173e-01  -7.8559600e-01  -6.1621898e-01  -8.4771553e-01  -1.0850280e+00   0.0000000e+00  -5.4833425e-01   1.3575103e+00  -1.2016710e+00  -8.6534373e-01  -1.2425412e+00  -9.6451590e-01  -9.8222723e-01  -1.0023479e+00  -1.0219625e+00  -3.7548490e-01   0.0000000e+00  -3.4135095e-02  -9.7668436e-02  -9.1451776e-01  -6.3513213e-01  -4.5448260e-01  -1.0113860e+00  -4.0728627e-01  -1.0327802e+00  -1.0069963e+00
  -9.5410634e-01  -9.2653409e-01   0.0000000e+00   0.0000000e+00  -9.2653409e-01   0.0000000e+00   9.6995851e-02   0.0000000e+00  -3.4860221e-01  -1.1993689e-01  -9.7680785e-01  -2.5009739e-01  -8.2532581e-01  -1.3793623e+00  -6.8189569e-01   2.7483165e+00  -3.2427222e-02  -1.1223200e-01  -1.3029415e+00  -3.3677094e-01  -2.0771311e-01  -1.0579728e+00  -1.0535924e-01   8.0886370e-01  -2.6539972e-01  -1.4485639e-01   2.5939180e+00   6.3505652e-01  -6.7922716e-01  -6.7309769e-01  -2.7760483e-01  -3.5942564e-01  -9.9402311e-01  -4.9370700e-01  -8.6221552e-01  -5.1594067e-01   1.3802151e-01  -9.4529123e-01  -1.6911922e-01   0.0000000e+00   0.0000000e+00  -7.7226117e-01  -7.7587002e-01  -1.2450375e+00  -1.2823102e+00  -8.7035469e-01  -6.4355391e-01  -1.3437548e+00  -1.4272548e+00   0.0000000e+00   0.0000000e+00   1.8165743e+00   1.7666908e+00  -8.6316088e-01   0.0000000e+00  -1.1420981e-01  -1.1335936e-02   2.0944256e-01  -1.1350405e-01  -9.6986155e-02  -1.4279260e-01  -1.3370812e+00  -5.0364259e-02  -5.0687779e-01  -1.1372228e-01   0.0000000e+00   0.0000000e+00   0.0000000e+00   0.0000000e+00   0.0000000e+00   0.0000000e+00  -1.2742498e-01   0.0000000e+00  -7.4454694e-01  -8.2332832e-01  -4.7752218e-01  -5.6328364e-01  -6.7345986e-01  -3.1364599e-01  -4.6288923e-01  -1.0107772e+00  -8.9304038e-01   0.0000000e+00   0.0000000e+00  -2.5990300e-01   2.4525399e-01   2.9243262e-01  -3.8585786e-01  -1.1607233e+00   1.5617542e-01  -4.0281442e-01  -7.7702543e-01  -5.1888363e-01   6.3151586e-02   1.1086009e+00  -6.7114268e-01   8.6594831e-01  -1.2482317e-01  -4.8385140e-01   7.1658742e-01  -2.0948345e-01  -4.6782138e-01  -1.4756528e+00   1.0364518e+00   1.7304705e+00   1.4756528e+00  -1.0364518e+00   1.0248032e+00  -1.1408553e+00  -1.1460267e-01   2.8686487e-01   2.9173459e-01  -9.3053177e-01   2.5961655e-01  -6.8287721e-01  -9.0413615e-01  -4.5032713e-01   0.0000000e+00   0.0000000e+00   0.0000000e+00   0.0000000e+00   0.0000000e+00   0.0000000e+00   0.0000000e+00   0.0000000e+00   0.0000000e+00   0.0000000e+00  -7.8037015e-01   0.0000000e+00   0.0000000e+00   0.0000000e+00  -7.8037015e-01   0.0000000e+00  -7.7363636e-01  -7.0172452e-01  -8.6162066e-01   0.0000000e+00   0.0000000e+00  -1.0593559e+00  -2.8751488e-01   2.6689425e+00  -2.2687591e-01  -9.1652261e-01  -8.1558218e-01  -7.1125033e-01  -3.9933069e-01  -1.1595667e+00  -6.7930494e-01  -1.8664799e-01  -9.1368530e-01   5.1045538e-01  -1.7613472e-01  -8.1656050e-01  -8.6279267e-01   1.4499629e+00  -1.4396780e+00  -7.8559600e-01  -1.9170787e-01  -6.2506181e-01  -1.0911207e+00   0.0000000e+00   2.7996642e-01   9.3055794e-01  -9.1842939e-01  -7.2849628e-01  -9.2516477e-01  -7.8037015e-01  -9.1904903e-01  -9.7488640e-01  -9.1487033e-01   1.7305152e+00   0.0000000e+00  -3.4135095e-02   1.4538362e+00  -1.2600736e+00   9.7912413e-02   6.2267857e-01  -6.6151896e-01  -3.9314450e-01  -9.2650345e-01  -8.2467042e-01
  -1.4625268e+00  -1.6302058e+00   0.0000000e+00   0.0000000e+00  -1.6302058e+00   0.0000000e+00  -6.4689975e-01   0.0000000e+00  -1.1478324e+00  -1.1993689e-01  -1.3590322e+00  -2.5009739e-01  -1.4665134e+00  -1.5892461e+00  -1.3714720e+00  -3.0544921e-01  -3.2427222e-02  -1.1223200e-01  -1.4942340e+00  -3.3677094e-01  -2.0771311e-01  -1.1860038e+00  -1.0535924e-01  -9.5340292e-01  -5.1983030e-01  -1.4485639e-01  -4.1073001e-01   9.5596828e-01  -1.2755997e+00  -1.1170061e+00  -1.4449766e+00  -1.1376902e+00  -1.3958293e+00  -4.9370700e-01  -1.5174029e+00  -1.1157690e+00  -1.5041555e+00  -1.1976089e+00  -1.6911922e-01   0.0000000e+00   0.0000000e+00  -1.4043137e+00  -1.4657011e+00  -1.3901709e+00  -1.4413987e+00  -1.4979180e+00  -1.5213411e+00  -1.3437548e+00  -1.4272548e+00   0.0000000e+00   0.0000000e+00  -3.9229326e-01   4.5616811e-01  -1.7968119e+00   0.0000000e+00  -1.2163590e-01  -7.0573151e-01  -5.2353846e-02  -1.1445659e-01  -9.6986155e-02   4.8793413e-01   4.6438052e-02  -3.3009122e-01  -5.0687779e-01  -1.1441095e-01   0.0000000e+00   0.0000000e+00   0.0000000e+00   0.0000000e+00   0.0000000e+00   0.0000000e+00  -1.2742498e-01   0.0000000e+00  -1.3285781e+00  -1.2810958e+00  -1.2953380e+00  -1.3146475e+00  -1.2872613e+00  -1.2271405e+00  -1.1056175e+00  -7.1751400e-01  -1.5298027e+00   0.0000000e+00   0.0000000e+00  -9.5912679e-01   9.4598029e-01   3.2544457e+00   2.1223777e+00  -1.1607233e+00  -9.1248248e-01   1.6734132e-01  -7.7702543e-01  -5.1888363e-01  -5.5029929e-01   2.0433707e-01  -6.7114268e-01  -4.4859147e-01   8.4899114e-02  -4.8385140e-01  -6.7818918e-01  -2.0948345e-01  -4.6782138e-01  -8.8178816e-01   3.8787870e-01   7.7897883e-01   8.8178816e-01  -3.8787889e-01   8.0343261e-01  -1.4880928e+00  -1.0341467e+00  -6.5890262e-01  -6.1748329e-01  -1.2999611e+00  -4.9518750e-01   6.5527560e-01   7.8754468e-01  -5.4479611e-01   0.0000000e+00   0.0000000e+00   0.0000000e+00   0.0000000e+00   0.0000000e+00   0.0000000e+00   0.0000000e+00   0.0000000e+00   0.0000000e+00   0.0000000e+00  -1.4277927e+00   0.0000000e+00   0.0000000e+00   0.0000000e+00  -1.4277927e+00   0.0000000e+00  -1.8603841e+00  -7.0172452e-01  -1.7915416e+00   0.0000000e+00   0.0000000e+00  -7.2021618e-01  -7.7455435e-01  -5.3084079e-01  -3.4119630e-01  -2.2572210e-01  -8.1558218e-01  -7.1125033e-01  -3.9933069e-01  -1.1595667e+00  -6.7930494e-01  -5.9210424e-01  -1.5395086e+00  -4.4843888e-01  -8.4338600e-01   3.7234525e-02  -8.6279267e-01  -5.0367199e-01  -1.4396780e+00  -7.1497484e-01  -6.1621898e-01  -1.7742189e+00  -1.1819112e+00   0.0000000e+00  -6.9997722e-01   3.1430450e+00  -3.4046142e+00  -3.2482240e+00  -3.1765870e+00  -1.4277927e+00  -1.5155408e+00  -1.5531473e+00  -1.5618503e+00  -9.3727653e-01   0.0000000e+00  -3.4135095e-02  -5.3553735e-01  -1.4791065e+00  -5.7972697e-01  -5.6107134e-01  -1.4598333e+00  -4.3168471e-01  -1.4224614e+00  -1.5018807e+00
  -1.7179611e-01  -1.0385883e-01   0.0000000e+00   0.0000000e+00  -1.0385883e-01   0.0000000e+00  -1.5096935e-01   0.0000000e+00  -1.8875616e-01  -1.1993689e-01  -1.7761139e-01  -2.5009739e-01  -1.8413823e-01  -3.2994346e-01  -2.5308200e-02   5.3014971e-01  -3.2427222e-02  -1.1223200e-01  -2.5083258e-01  -3.3677094e-01  -2.0771311e-01  -1.6175533e-01  -1.0535924e-01  -7.2269609e-02  -1.0969142e-02  -1.4485639e-01   1.0915940e+00  -3.0481499e-01   8.1960171e-04  -2.2918930e-01  -1.2533896e-01  -2.0377273e-01  -1.9041077e-01  -5.3261075e-02  -2.0702818e-01   8.3887664e-02   3.5221849e-01  -1.5229271e-01  -1.6911922e-01   0.0000000e+00   0.0000000e+00  -1.7712673e-01  -1.6425270e-01  -2.4038246e-01  -2.4642915e-01  -1.9329487e-01   2.7183098e-02  -5.2374217e-02  -7.7634115e-02   0.0000000e+00   0.0000000e+00   2.4490997e-02  -4.7880248e-03   2.5722037e-01   0.0000000e+00  -1.1184950e-01   2.1029902e-01  -6.3169226e-01  -1.1292372e-01  -9.6986155e-02  -5.1655563e-01  -8.4468760e-01  -3.7877584e-02  -4.9057726e-01  -1.1229393e-01   0.0000000e+00   0.0000000e+00   0.0000000e+00   0.0000000e+00   0.0000000e+00   0.0000000e+00  -1.2742498e-01   0.0000000e+00  -1.4513129e-01  -1.1152745e-01   7.0476102e-02  -1.3679013e-01  -1.0274305e-01   5.6944341e-02  -1.1161407e-01   7.8535244e-02  -1.5670415e-01   0.0000000e+00   0.0000000e+00  -2.1043822e-01   1.9568292e-01   2.5674143e-02   5.8759306e-01   1.1788005e-01  -1.1713081e-01   2.4487028e-01  -1.4831339e-02  -5.1888363e-01  -7.1571985e-02  -4.0165535e-01   1.7959344e-01  -4.4859147e-01  -6.0139300e-01  -4.8385140e-01  -6.7818918e-01  -2.0948345e-01   2.5357643e+00   3.8178428e-01  -4.4197502e-01  -1.0386363e-01  -3.8178417e-01   4.4197522e-01  -5.2268141e-01  -3.5815979e-02  -3.6718571e-01  -1.7598531e-01  -3.5944191e-01  -4.3058750e-02  -5.0620634e-01  -6.5268264e-02  -1.7912999e-01  -2.2135361e-01   0.0000000e+00   0.0000000e+00   0.0000000e+00   0.0000000e+00   0.0000000e+00   0.0000000e+00   0.0000000e+00   0.0000000e+00   0.0000000e+00   0.0000000e+00  -1.7589104e-01   0.0000000e+00   0.0000000e+00   0.0000000e+00  -1.7589104e-01   0.0000000e+00   3.1311132e-01   1.4235622e+00   4.8559898e-02   0.0000000e+00   0.0000000e+00   3.8604531e-02  -2.3888607e-01   1.1492883e+00  -5.6911445e-01  -9.1652261e-01   9.7565321e-01  -6.6982268e-01  -3.9933069e-01  -9.6760599e-02   9.8855203e-01  -2.8764978e-01  -2.0427895e-01   9.8545096e-01  -8.4338600e-01   3.9311951e-01  -5.3585675e-01  -5.0367199e-01   5.3493720e-01  -6.3624772e-01  -5.4187335e-01   3.5324082e-01  -6.6346264e-01   0.0000000e+00  -6.1761650e-03  -1.6762551e-01   4.8933234e-02   4.3559621e-01   3.5742623e-02  -1.7589104e-01  -1.8505943e-01  -1.8321037e-01  -1.7942425e-01   1.5120765e+00   0.0000000e+00  -3.4135095e-02   5.2456379e-01  -3.6011972e-01   9.1074208e-02   2.9752270e-01  -1.5873905e-01  -2.5032817e-01  -3.2426876e-01  -2.2559981e-01
  -1.4058733e+00  -1.5295176e+00   0.0000000e+00   0.0000000e+00  -1.5295176e+00   0.0000000e+00  -6.4689975e-01   0.0000000e+00  -1.1478324e+00  -1.1993689e-01  -1.2895369e+00  -2.5009739e-01  -1.3952703e+00  -1.5892461e+00  -1.2444182e+00   7.8028008e-01  -3.2427222e-02  -1.1223200e-01  -1.4942340e+00  -3.3677094e-01  -2.0771311e-01  -1.1219883e+00  -1.0535924e-01  -5.1283627e-01  -5.1983030e-01  -1.4485639e-01  -4.1073001e-01   1.0760884e+00  -1.2545311e+00  -1.1170061e+00  -1.4449766e+00  -1.1376902e+00  -1.3288616e+00  -4.9370700e-01  -1.4518841e+00  -9.1582622e-01   2.7486960e-01  -1.1255182e+00  -1.6911922e-01   0.0000000e+00   0.0000000e+00  -1.3353765e+00  -1.4061359e+00  -1.3901709e+00  -1.4413987e+00  -1.4167723e+00  -1.4722240e+00  -1.3437548e+00  -1.4272548e+00   0.0000000e+00   0.0000000e+00   1.3468231e-01   7.6530984e-01  -1.6100817e+00   0.0000000e+00  -1.2153286e-01  -7.0031063e-01  -3.9444582e-02  -1.1444220e-01  -9.6986155e-02   4.7212544e-01   3.0626967e-02  -3.2576954e-01  -4.1849770e-01  -1.1440958e-01   0.0000000e+00   0.0000000e+00   0.0000000e+00   0.0000000e+00   0.0000000e+00   0.0000000e+00  -1.2742498e-01   0.0000000e+00  -1.2460520e+00  -1.1250351e+00  -3.1123299e-01  -1.2640947e+00  -1.1786449e+00  -6.4801617e-01  -1.0217255e+00  -9.5150424e-01  -1.4676853e+00   0.0000000e+00   0.0000000e+00  -9.8195938e-01   9.6886195e-01   3.2498070e+00   2.4907885e+00  -1.1607233e+00  -9.1248248e-01   1.6734132e-01  -7.7702543e-01  -5.1888363e-01   6.3151586e-02  -6.4261518e-01  -6.7114268e-01   7.9010009e-01  -6.0139300e-01  -4.8385140e-01  -6.7818918e-01  -2.0948345e-01  -4.6782138e-01  -4.5252643e-01   1.0987578e+00   4.5952587e-01   4.5252627e-01  -1.0987580e+00   3.6755443e-01  -1.3862104e+00  -8.2602166e-01  -6.5890262e-01  -6.4158618e-01  -1.3124755e+00  -5.4152336e-01  -2.4670809e+00  -2.5958170e+00  -5.4057839e-01   0.0000000e+00   0.0000000e+00   0.0000000e+00   0.0000000e+00   0.0000000e+00   0.0000000e+00   0.0000000e+00   0.0000000e+00   0.0000000e+00   0.0000000e+00  -1.3573019e+00   0.0000000e+00   0.0000000e+00   0.0000000e+00  -1.3573019e+00   0.0000000e+00  -1.4981348e+00  -7.0172452e-01  -1.6408859e+00   0.0000000e+00   0.0000000e+00  -9.2763935e-01  -4.5353262e-01  -6.1285166e-01   9.9578448e-02  -9.1652261e-01  -8.1558218e-01  -7.1125033e-01  -3.9933069e-01  -1.1595667e+00  -6.7930494e-01  -5.9210424e-01  -1.4787083e+00  -4.4843888e-01  -8.4338600e-01   7.3829067e-01  -8.6279267e-01  -5.0367199e-01  -1.4396780e+00  -7.8559600e-01  -6.1621898e-01  -1.5283597e+00  -1.3188825e+00   0.0000000e+00  -5.4833425e-01   2.8125272e+00  -2.9168474e+00  -2.4646806e+00  -2.7388415e+00  -1.3573019e+00  -1.4635230e+00  -1.5076396e+00  -1.4740111e+00  -3.7548490e-01   0.0000000e+00  -3.4135095e-02   3.0322269e-01  -1.4791065e+00  -6.3513213e-01  -2.9314724e-01  -1.3859313e+00  -4.3028607e-01  -1.3516103e+00  -1.4497876e+00
  -4.4907149e-01  -5.5747790e-01   0.0000000e+00   0.0000000e+00  -5.5747790e-01   0.0000000e+00  -3.9893455e-01   0.0000000e+00  -1.8875616e-01  -1.1993689e-01  -8.7256483e-01   7.1311552e-02  -6.1159662e-01  -6.4476912e-01  -6.3404568e-01   1.8804203e+00  -3.2427222e-02  -1.1223200e-01  -8.2471016e-01  -3.3677094e-01  -2.0771311e-01  -1.0579728e+00   8.2443606e+00  -5.1283627e-01  -2.6539972e-01  -1.4485639e-01  -4.1073001e-01   1.2658360e+00  -5.6678492e-01  -6.7309769e-01  -4.9648707e-01  -2.0377273e-01  -8.9357157e-01  -5.3261075e-02  -6.6565931e-01  -5.1594067e-01  -1.6988668e-01  -9.0924584e-01  -1.6911922e-01   0.0000000e+00   0.0000000e+00  -5.3874970e-01  -2.5176790e-02  -8.7097782e-01  -8.6671185e-01  -6.5191996e-01  -2.7677941e-01  -8.6096619e-01  -8.4772323e-01   0.0000000e+00   0.0000000e+00   6.4173722e+00   5.9881087e+00  -8.6316088e-01   0.0000000e+00  -8.9266277e-02  -6.8009581e-01  -4.7142673e-02  -9.3467314e-02  -9.6986155e-02   4.7445799e-01  -3.2197178e-01   7.2385437e-01  -5.0687779e-01  -9.3425617e-02   0.0000000e+00   0.0000000e+00   0.0000000e+00   0.0000000e+00   0.0000000e+00   0.0000000e+00  -1.2742498e-01   0.0000000e+00  -4.9815877e-01  -5.6191330e-01  -4.9575267e-01   2.1212538e-01   6.9010033e-02   4.9943613e-02   9.4555339e-01   8.5115107e-01  -1.2294946e-01   0.0000000e+00   0.0000000e+00  -4.5411133e-01   4.3987965e-01   4.6284876e-01  -8.6922742e-02  -9.2665529e-01   2.0600798e-01  -8.6501779e-01  -7.7702543e-01  -5.1888363e-01   6.3151586e-02   2.0433707e-01   2.3202054e+00  -4.4859147e-01   8.4899114e-02  -4.8385140e-01  -4.6794744e-01   3.6634121e-01  -4.6782138e-01   7.7510400e-02   2.2187419e+00  -3.4315703e-02  -7.7510237e-02  -2.2187419e+00  -9.6206792e-02  -2.4124845e-01   1.3003546e+00  -1.7598531e-01  -1.7626456e-01  -9.6709476e-01  -1.5406275e-01  -6.8287721e-01  -9.0413615e-01  -2.6804744e-01   0.0000000e+00   0.0000000e+00   0.0000000e+00   0.0000000e+00   0.0000000e+00   0.0000000e+00   0.0000000e+00   0.0000000e+00   0.0000000e+00   0.0000000e+00  -2.6275265e-01   0.0000000e+00   0.0000000e+00   0.0000000e+00  -2.6275265e-01   0.0000000e+00  -7.7363636e-01  -7.0172452e-01  -7.7074793e-01   0.0000000e+00   0.0000000e+00   3.7781594e-01  -7.7455435e-01   2.3658969e-01  -2.5548403e-01  -2.2572210e-01   9.7565321e-01  -7.1125033e-01  -3.9933069e-01  -8.9386517e-01  -6.7930494e-01   1.6164882e+00  -1.3286094e-01   2.6556779e-02  -8.4338600e-01   2.0469349e-01  -7.1748781e-01   3.1098103e-01  -1.2284264e+00  -5.6562658e-01   1.2908689e+00  -7.3639742e-01  -4.5280203e-01   0.0000000e+00  -3.3316011e-01   4.2990156e-01  -5.6637561e-01  -7.3922540e-01  -5.0809018e-01  -2.6275265e-01  -3.7238709e-01  -4.5468699e-01  -5.3849492e-01  -3.7548490e-01   0.0000000e+00  -3.4135095e-02  -9.7668436e-02  -2.2012662e-01  -1.7183388e-01  -2.0000628e-01   9.8541110e-01  -3.6890147e-01  -5.3682218e-01  -6.4234458e-01
  -8.8850213e-01  -9.5894803e-01   0.0000000e+00   0.0000000e+00  -9.5894803e-01   0.0000000e+00  -8.9486494e-01   0.0000000e+00  -1.1478324e+00   6.2167289e+00  -7.3357414e-01  -8.9291527e-01  -1.0390550e+00  -1.0645367e+00  -8.1520910e-01  -6.9590011e-01  -3.2427222e-02  -1.1223200e-01  -1.0160027e+00  -3.3677094e-01  -2.0771311e-01  -4.1781746e-01  -1.0535924e-01  -5.1283627e-01  -5.1983030e-01  -1.4485639e-01  -4.1073001e-01   1.9203767e+00  -4.1601559e-01  -4.5114349e-01   1.0843288e+00  -1.1376902e+00  -7.9312002e-01  -4.9370700e-01  -1.1242905e+00  -3.1599789e-01   1.6585559e+00  -5.4879197e-01  -1.6911922e-01   0.0000000e+00   0.0000000e+00  -9.5377237e-01  -8.9119889e-01  -7.4952093e-01  -8.3323187e-01  -1.0930302e+00  -1.0445005e+00  -1.2116541e+00  -1.3105626e+00   0.0000000e+00   0.0000000e+00  -9.4338902e-01  -8.0808604e-01  -1.0498911e+00   0.0000000e+00  -1.1737815e-01  -1.0560281e-01   5.8006591e-02  -1.1398695e-01  -9.6986155e-02  -2.2991956e+00   1.6823776e-01  -3.2424355e-01  -5.0738717e-01  -1.1405254e-01   0.0000000e+00   0.0000000e+00   0.0000000e+00   0.0000000e+00   0.0000000e+00   0.0000000e+00   7.0008785e+00   0.0000000e+00  -8.3342125e-01  -8.2710110e-01   9.5404492e-01  -7.3703224e-01  -7.4634843e-01   1.0455192e+00  -4.7741481e-01  -7.7954381e-01  -1.0140124e+00   0.0000000e+00   0.0000000e+00   2.2170280e-01   6.1333846e-01  -5.6282696e-01   5.0548727e-01  -1.1607233e+00  -9.1248248e-01   1.6734132e-01  -7.7702543e-01   5.4781467e-01   1.1081154e+00   5.2134326e+00  -6.7114268e-01  -4.4859147e-01  -6.0139300e-01  -4.8385140e-01  -6.7818918e-01  -1.0321583e-01  -4.6782138e-01  -3.3355780e+00  -1.5033788e+00  -4.7479084e-01   3.3355779e+00   1.5033787e+00   5.6018616e+00  -1.5848615e+00  -1.1953441e+00  -5.9609022e-01   1.3908092e+00  -2.7505827e-01   3.2996365e+00   6.5527560e-01   7.8754468e-01  -4.9622532e-01   0.0000000e+00   0.0000000e+00   0.0000000e+00   0.0000000e+00   0.0000000e+00   0.0000000e+00   0.0000000e+00   0.0000000e+00   0.0000000e+00   0.0000000e+00  -6.7930007e-01   0.0000000e+00   0.0000000e+00   0.0000000e+00  -6.7930007e-01   0.0000000e+00  -1.1358856e+00  -7.0172452e-01  -9.5108690e-01   0.0000000e+00   0.0000000e+00  -6.6119799e-01  -7.7455435e-01  -5.3084079e-01  -1.5183321e-01   1.5472801e-01  -8.1558218e-01   1.9252816e+00  -3.9933069e-01  -1.1595667e+00  -6.7930494e-01  -5.9210424e-01  -1.0310607e+00  -2.2947775e-01  -8.4338600e-01  -8.1656050e-01  -8.6279267e-01  -5.0367199e-01  -1.4396780e+00   4.0300594e-01   4.8867024e-01  -7.5239193e-01  -1.2258940e+00   0.0000000e+00  -8.3863660e-01   1.3313512e+00  -1.5419093e+00  -9.6953544e-01  -1.4284208e+00  -6.7930007e-01  -9.9078101e-01  -1.0078402e+00  -9.5842007e-01  -3.7548490e-01   0.0000000e+00  -3.4135095e-02  -5.3553735e-01  -4.4159569e-01  -5.0086197e-01  -8.1554766e-01  -1.0357740e+00  -4.1148218e-01  -1.1744824e+00  -1.1111824e+00
  -1.0323345e+00  -1.0731487e+00   0.0000000e+00   0.0000000e+00  -1.0731487e+00   0.0000000e+00  -3.9893455e-01   0.0000000e+00  -1.1478324e+00  -1.1993689e-01  -9.7680785e-01   7.1311552e-02  -1.0390550e+00  -1.3793623e+00  -8.3204151e-01   1.2967138e+00  -3.2427222e-02  -1.1223200e-01  -1.2072952e+00  -3.3677094e-01  -2.0771311e-01  -8.6592618e-01  -1.0535924e-01  -5.1283627e-01  -2.6539972e-01  -1.4485639e-01   1.0915940e+00   2.5679793e+00  -8.2018751e-01  -4.5114349e-01   1.0843288e+00  -1.1376902e+00  -1.0275070e+00  -5.3261075e-02  -1.1242905e+00  -3.1599789e-01   1.6585559e+00  -8.3715507e-01  -1.6911922e-01   0.0000000e+00   0.0000000e+00  -9.5888156e-01  -9.8508747e-01  -1.1311866e+00  -1.1848888e+00  -1.0691868e+00  -1.0520950e+00  -1.1596266e+00  -1.2541812e+00   0.0000000e+00   0.0000000e+00   4.8936395e-01   7.8194913e-01  -1.2366213e+00   0.0000000e+00  -1.1885010e-01  -6.5069157e-01  -1.7218097e-01  -1.1413298e-01  -9.6986155e-02   1.6508370e-01  -2.3501644e-01  -1.2846748e-01  -1.1031365e-01  -1.1396652e-01   0.0000000e+00   0.0000000e+00   0.0000000e+00   0.0000000e+00   0.0000000e+00   0.0000000e+00  -1.2742498e-01   0.0000000e+00  -8.3342125e-01  -6.9765631e-01  -1.9314040e-01  -7.2838330e-01  -6.0111574e-01  -9.9817815e-02  -3.0812128e-01  -8.2124163e-01  -1.0400614e+00   0.0000000e+00   0.0000000e+00  -4.7164939e-01   4.5745539e-01   5.0332627e-01  -5.0938368e-02  -1.1607233e+00  -1.1713081e-01  -2.4070580e-01  -7.7702543e-01  -1.9490838e-01   6.3151586e-02   2.0433707e-01  -6.7114268e-01   9.4726609e-01   8.4899114e-02  -4.8385140e-01  -4.6794744e-01   3.6634121e-01  -4.6782138e-01  -1.0142649e+00   1.0595742e+00   9.5369219e-01   1.0142649e+00  -1.0595742e+00   8.8093354e-01  -1.1373848e+00  -2.9637672e-01  -1.7598531e-01  -8.4461615e-02  -1.0336359e+00   2.2421098e-02  -1.2181382e+00  -1.4680296e+00  -4.9953264e-01   0.0000000e+00   0.0000000e+00   0.0000000e+00   0.0000000e+00   0.0000000e+00   0.0000000e+00   0.0000000e+00   0.0000000e+00   0.0000000e+00   0.0000000e+00  -9.3214340e-01   0.0000000e+00   0.0000000e+00   0.0000000e+00  -9.3214340e-01   0.0000000e+00  -1.1358856e+00   1.4235622e+00  -1.1301605e+00   0.0000000e+00   0.0000000e+00  -9.2985969e-01  -4.9422375e-01  -3.5740581e-01   1.3814147e-01   2.4324963e-01  -8.1558218e-01  -7.1125033e-01  -3.9933069e-01  -1.1595667e+00   1.3581496e-01  -5.9210424e-01  -1.0395514e+00   2.6556779e-02  -8.4338600e-01   6.4299979e-01  -6.8116160e-01  -5.0367199e-01  -1.4396780e+00  -7.6197297e-02  -1.0003249e-01  -1.1092468e+00  -6.7928963e-01   0.0000000e+00   1.5592930e-01   1.3313512e+00  -1.5419093e+00  -1.3035431e+00  -1.3960972e+00  -9.3214340e-01  -1.0747589e+00  -1.0941478e+00  -1.0447684e+00  -3.7548490e-01   0.0000000e+00  -3.4135095e-02  -9.7668436e-02  -1.3027691e+00   8.1673672e-01  -2.0000628e-01  -9.5216586e-01  -4.1334703e-01  -1.0682057e+00  -1.1372290e+00
  -6.8143517e-01  -7.5503846e-01   0.0000000e+00   0.0000000e+00  -7.5503846e-01   0.0000000e+00  -3.9893455e-01   0.0000000e+00  -1.1478324e+00   6.2167289e+00  -5.2508811e-01  -2.5009739e-01  -7.5408275e-01  -9.5959477e-01  -5.4676918e-01  -2.5188000e-01  -3.2427222e-02  -1.1223200e-01  -8.2471016e-01  -3.3677094e-01  -2.0771311e-01  -2.8978639e-01  -1.0535924e-01  -5.1283627e-01  -1.0969142e-02  -1.4485639e-01  -4.1073001e-01   3.3127233e+00  -2.6308953e-01  -7.2351000e-03   1.4734527e+00  -1.1376902e+00  -5.9221694e-01  -5.3261075e-02  -8.6221552e-01   8.3887664e-02   1.7801985e+00  -3.6856503e-01  -1.6911922e-01   0.0000000e+00   0.0000000e+00  -6.4621446e-01  -6.6094203e-01  -5.9316140e-01  -6.7414335e-01  -8.2339759e-01  -8.3922882e-01  -1.0346259e+00  -1.1414184e+00   0.0000000e+00   0.0000000e+00  -3.8953074e-01  -2.9918860e-01  -1.0498911e+00   0.0000000e+00  -1.1488264e-01  -6.2742606e-02  -2.3179405e-01  -1.1302785e-01  -9.6986155e-02  -2.8641946e+00   1.0187215e-01  -2.0492778e-01  -4.6103219e-01  -1.1280122e-01   0.0000000e+00   0.0000000e+00   0.0000000e+00   0.0000000e+00   0.0000000e+00   0.0000000e+00   7.0008785e+00   0.0000000e+00  -5.0331665e-01  -5.2443799e-01   1.0106121e+00  -4.3927971e-01  -4.6909420e-01   1.0148335e+00  -2.1511586e-01  -8.7810230e-01  -7.9170917e-01   0.0000000e+00   0.0000000e+00   5.7235221e-01   2.6193543e-01  -7.8025085e-01  -2.3298346e-01  -1.1607233e+00  -9.1248248e-01   7.2228544e-01  -5.2809620e-01  -5.1888363e-01   1.1081154e+00   6.0603849e+00  -6.7114268e-01  -4.4859147e-01   8.4899114e-02  -4.8385140e-01  -6.7818918e-01   4.7260884e-01  -4.6782138e-01  -2.6578029e+00  -9.0670799e-01  -1.8282452e-02   2.6578031e+00   9.0670818e-01   4.1939224e+00  -1.3150036e+00  -7.9998668e-01  -2.5573322e-01   1.4759992e+00  -1.5470036e-01   3.1060189e+00   6.5527560e-01   7.8754468e-01  -4.6818155e-01   0.0000000e+00   0.0000000e+00   0.0000000e+00   0.0000000e+00   0.0000000e+00   0.0000000e+00   0.0000000e+00   0.0000000e+00   0.0000000e+00   0.0000000e+00  -4.3137938e-01   0.0000000e+00   0.0000000e+00   0.0000000e+00  -4.3137938e-01   0.0000000e+00  -1.1358856e+00  -7.0172452e-01  -9.0148861e-01   0.0000000e+00   0.0000000e+00  -7.1731540e-01  -7.7455435e-01  -2.7539494e-01   3.7031280e-01   2.7606858e-01  -8.1558218e-01   1.9252816e+00  -3.9933069e-01  -1.1595667e+00  -3.4573353e-01  -5.9210424e-01  -8.1440428e-01   2.4551790e-01  -8.4338600e-01   3.7234525e-02  -5.6773567e-01  -5.0367199e-01  -1.2137562e+00   2.8674427e-02   4.8867024e-01  -1.0980220e+00   2.3667917e-01   0.0000000e+00  -3.6845527e-01   5.6926783e-01  -9.1842939e-01  -8.8665560e-01  -7.6291058e-01  -4.3137938e-01  -7.5444432e-01  -7.6304048e-01  -7.3915695e-01  -3.7548490e-01   0.0000000e+00  -3.4135095e-02  -5.3553735e-01  -4.2568945e-01  -3.7563679e-02  -3.0659500e-01  -7.5012763e-01  -3.8304324e-01  -9.6192902e-01  -8.5071696e-01
  -9.3051926e-01  -8.9139873e-01   0.0000000e+00   0.0000000e+00  -8.9139873e-01   0.0000000e+00  -3.9893455e-01   0.0000000e+00  -1.8875616e-01  -1.1993689e-01  -9.0731250e-01  -2.5009739e-01  -8.2532581e-01  -9.5959477e-01  -9.2507142e-01  -2.6397528e-01  -3.2427222e-02  -1.1223200e-01  -8.2471016e-01  -3.3677094e-01  -2.0771311e-01  -9.2994171e-01  -1.0535924e-01  -9.5340292e-01  -1.0969142e-02  -1.4485639e-01  -4.1073001e-01   8.0582271e-01  -9.2315615e-01  -6.7309769e-01  -2.7760483e-01  -2.0377273e-01  -9.2705541e-01  -5.3261075e-02  -8.6221552e-01  -5.1594067e-01   1.3802151e-01  -9.4529123e-01  -1.6911922e-01   0.0000000e+00   0.0000000e+00  -7.9327483e-01  -9.1461568e-01  -8.3729948e-01  -8.1308031e-01  -8.3774655e-01  -9.9289581e-01  -7.9491583e-01  -7.3103103e-01   0.0000000e+00   0.0000000e+00  -3.1706294e-01  -6.4130196e-02  -1.0498911e+00   0.0000000e+00  -1.1879393e-01  -6.4978377e-01  -9.5422301e-02  -1.1414610e-01  -9.6986155e-02   2.9598613e-01   3.2003404e-03  -1.2884757e-01  -4.8268156e-01  -1.1405703e-01   0.0000000e+00   0.0000000e+00   0.0000000e+00   0.0000000e+00   0.0000000e+00   0.0000000e+00  -1.2742498e-01   0.0000000e+00  -7.4454694e-01  -6.5272945e-01  -4.7752218e-01  -8.6168794e-01  -7.8247516e-01  -6.1435841e-01  -7.7207059e-01  -1.6855011e-01  -9.0913157e-01   0.0000000e+00   0.0000000e+00  -5.0962484e-01   4.9551244e-01   6.2275903e-01   6.1002091e-02  -4.8452668e-01  -8.5275252e-01   4.6427066e-01  -7.7702543e-01  -5.1888363e-01   1.4647819e-01   2.0433707e-01  -6.7114268e-01  -4.4859147e-01   8.4899114e-02  -4.8385140e-01  -6.7818918e-01   4.7260884e-01  -4.6782138e-01  -5.5487288e-01  -4.5869950e-01   5.3266980e-01   5.5487304e-01   4.5869945e-01   4.7374179e-01  -9.6097921e-01  -7.9998668e-01  -2.5573322e-01  -1.9572060e-01  -6.6954001e-01  -1.0772690e-01   6.5527560e-01   7.8754468e-01  -4.8224312e-01   0.0000000e+00   0.0000000e+00   0.0000000e+00   0.0000000e+00   0.0000000e+00   0.0000000e+00   0.0000000e+00   0.0000000e+00   0.0000000e+00   0.0000000e+00  -8.3864705e-01   0.0000000e+00   0.0000000e+00   0.0000000e+00  -8.3864705e-01   0.0000000e+00  -1.1358856e+00  -7.0172452e-01  -9.9111742e-01   0.0000000e+00   0.0000000e+00  -2.8359614e-01  -6.0334521e-01  -2.7539494e-01  -3.4119630e-01  -2.2572210e-01   9.7565321e-01  -7.1125033e-01  -3.9933069e-01  -9.6760599e-02  -6.7930494e-01  -5.2520413e-01  -9.3066285e-01   2.6556779e-02  -6.2314698e-01   3.7234525e-02  -4.7831731e-01  -5.0367199e-01  -5.9467173e-01  -4.9500541e-01  -6.1621898e-01  -1.0680814e+00  -1.7733812e-01   0.0000000e+00  -3.6845527e-01   9.3055794e-01  -9.1842939e-01  -9.6744540e-01  -9.0139977e-01  -8.3864705e-01  -8.7209452e-01  -8.6268652e-01  -8.5738359e-01  -3.7548490e-01   0.0000000e+00  -3.4135095e-02  -5.3553735e-01  -9.4686254e-01  -3.7563679e-02  -3.0659500e-01  -8.6868097e-01  -3.9485394e-01  -8.5565231e-01  -8.7676351e-01
   1.0585300e-01   3.7949536e-01   0.0000000e+00   0.0000000e+00   3.7949536e-01   0.0000000e+00  -3.9893455e-01   0.0000000e+00  -1.8875616e-01  -1.1993689e-01   1.0036998e-01  -2.5009739e-01  -4.1652097e-02   4.0464973e-01  -2.1663919e-01  -1.3049722e+00  -3.2427222e-02  -1.1223200e-01   3.2304500e-01  -3.3677094e-01  -2.0771311e-01   2.2233785e-01  -1.0535924e-01  -9.5340292e-01  -2.6539972e-01  -1.4485639e-01  -4.1073001e-01   5.0614523e-01  -1.2737518e-02   2.1471910e-01   4.5200243e-01  -2.0377273e-01   4.3976157e-02   1.2680767e+00  -1.4150944e-01   8.3887664e-02   2.7486960e-01  -8.1111597e-03  -1.6911922e-01   0.0000000e+00   0.0000000e+00   2.8652289e-02   7.7002978e-02   4.3001297e-01   4.8623406e-01  -6.1429956e-02  -1.6143192e-01   3.2319800e-01   5.3520939e-01   0.0000000e+00   0.0000000e+00  -1.0620418e+00  -9.8321583e-01   6.3068079e-01   0.0000000e+00  -1.1814855e-01  -6.6789496e-01  -5.4304082e-02  -1.1384615e-01  -9.6986155e-02   6.4525799e-01   2.8227008e-01  -1.0040398e-01  -5.9092802e-01  -1.1379850e-01   0.0000000e+00   0.0000000e+00   0.0000000e+00   0.0000000e+00   0.0000000e+00   0.0000000e+00  -1.2742498e-01   0.0000000e+00   1.6033108e-01   3.4268895e-01   5.3125865e-01  -2.3298562e-02   1.4548897e-01   3.0079674e-01   8.2263101e-02   1.0761814e+00   1.0782138e-01   0.0000000e+00   0.0000000e+00  -5.9692126e-01   5.8299645e-01   8.9480535e-01   6.5157927e-01   5.8073167e-01  -2.5618095e-01  -8.6501779e-01   2.7238108e-01  -5.1888363e-01  -5.5029929e-01   2.0433707e-01   1.2873060e+00  -4.4859147e-01   8.4899114e-02  -4.8385140e-01  -6.7818918e-01  -2.0948345e-01  -7.7149036e-02   7.8129376e-01   1.2764778e-01  -8.5599720e-01  -7.8129366e-01  -1.2764778e-01  -5.8768677e-01   5.4944322e-01   3.4711301e-01  -5.9609022e-01  -5.8317465e-01   7.5772226e-02  -4.9518750e-01   3.0804338e-02  -5.8295734e-02   8.6478690e-03   0.0000000e+00   0.0000000e+00   0.0000000e+00   0.0000000e+00   0.0000000e+00   0.0000000e+00   0.0000000e+00   0.0000000e+00   0.0000000e+00   0.0000000e+00   1.9401599e-01   0.0000000e+00   0.0000000e+00   0.0000000e+00   1.9401599e-01   0.0000000e+00   6.7536055e-01  -7.0172452e-01   8.6966265e-01   0.0000000e+00   0.0000000e+00   1.0976588e+00  -6.0334521e-01  -5.3084079e-01  -3.4119630e-01  -2.2572210e-01   2.8274481e-02   4.0422940e-01  -3.9933069e-01   4.3464247e-01  -3.6739401e-01   1.1756024e+00   1.5163998e-01  -4.4843888e-01  -6.2314698e-01   3.7234525e-02   2.4820701e-01  -5.0367199e-01  -1.7216859e-01  -2.1391242e-01   1.2723060e+00   9.8483533e-01  -5.7935381e-01   0.0000000e+00  -5.8362940e-01  -4.2687611e-01   1.2109319e-01   7.7519904e-01   1.8567228e-01   1.9401599e-01   1.2117446e-01   2.0517380e-01   2.6259644e-01  -8.3359868e-01   0.0000000e+00  -3.4135095e-02  -5.3553735e-01   5.7826072e-01  -5.7972697e-01  -5.1410810e-01  -1.4872302e-01  -1.8039634e-01  -2.1799205e-01  -1.9955326e-01
  -7.7216665e-01  -5.6371282e-01   0.0000000e+00   0.0000000e+00  -5.6371282e-01   0.0000000e+00   9.6995851e-02   0.0000000e+00  -3.4860221e-01  -1.1993689e-01  -6.9882647e-01   7.1311552e-02  -6.1159662e-01  -1.3793623e+00  -5.1162527e-01   1.1528194e+00  -3.2427222e-02  -1.1223200e-01  -9.2035642e-01  -3.3677094e-01  -2.0771311e-01  -7.3789511e-01  -1.0535924e-01   1.2494304e+00  -2.6539972e-01  -1.4485639e-01  -4.1073001e-01  -1.4115092e-01  -5.8555602e-01  -2.2918930e-01   3.4041545e-01  -3.5942564e-01  -6.9266848e-01  -5.3261075e-02  -6.0014058e-01  -3.1599789e-01   1.7022108e-01  -6.5692813e-01  -1.6911922e-01   0.0000000e+00   0.0000000e+00  -6.2766818e-01  -7.4783156e-01  -9.2593691e-01  -9.5085498e-01  -5.9484193e-01  -7.9721801e-01  -1.2116541e+00  -1.2897176e+00   0.0000000e+00   0.0000000e+00   6.5480532e-02   4.3586308e-01  -4.8970046e-01   0.0000000e+00  -1.1827857e-01  -5.8175250e-01   1.9172392e-01  -1.1415646e-01  -9.6986155e-02  -8.4277664e-01   1.3236989e-01  -1.2529417e-01  -5.0687779e-01  -1.1435687e-01   0.0000000e+00   0.0000000e+00   0.0000000e+00   0.0000000e+00   0.0000000e+00   0.0000000e+00  -1.2742498e-01   0.0000000e+00  -6.3067538e-01  -5.6191330e-01  -5.9881031e-01  -7.6116145e-01  -6.9678277e-01  -6.9061818e-01  -7.5249795e-01  -1.0111218e+00  -7.6563356e-01   0.0000000e+00   0.0000000e+00   1.8469055e-01  -2.0029491e-01  -5.6225332e-01  -5.7526978e-01  -1.1607233e+00  -9.1248248e-01  -8.6501779e-01   1.1282082e+00   5.4781467e-01   1.4502891e+00   1.0305128e-01  -6.7114268e-01  -4.4859147e-01   2.9612312e-01   3.2053580e-01   3.3996168e-02  -2.0948345e-01  -7.7149036e-02  -1.6752919e+00  -4.2032071e-02   5.6250183e-01   1.6752919e+00   4.2031886e-02   2.2136078e+00  -1.1252428e+00  -4.9074958e-01  -1.1317288e-01   5.3744594e-01  -6.0371811e-01   1.1520324e+00  -3.8550984e-01  -5.6579991e-01  -3.8300001e-01   0.0000000e+00   0.0000000e+00   0.0000000e+00   0.0000000e+00   0.0000000e+00   0.0000000e+00   0.0000000e+00   0.0000000e+00   0.0000000e+00   0.0000000e+00  -6.6713223e-01   0.0000000e+00   0.0000000e+00   0.0000000e+00  -6.6713223e-01   0.0000000e+00  -4.1138714e-01  -7.0172452e-01  -3.4578444e-01   0.0000000e+00   0.0000000e+00  -1.1122145e+00   1.3258965e-01   6.5999596e-01  -5.6262136e-01   2.2239725e-01   9.4725414e-01  -2.6282711e-01  -3.9933069e-01  -9.0678122e-01  -6.7930494e-01  -7.2608063e-01  -7.3026860e-01  -2.2947775e-01   3.7505636e-01  -8.1656050e-01  -7.3704808e-01   1.5846274e+00  -9.9326858e-01   4.5693978e-01  -9.8931626e-01  -2.7374124e-01  -4.9671955e-01   0.0000000e+00   2.7643690e-01   5.7211865e-01  -4.6358608e-01  -3.1090228e-01  -5.4237903e-01  -6.6713223e-01  -7.4098975e-01  -6.9870209e-01  -6.1246201e-01   1.9881170e-01   0.0000000e+00  -3.4135095e-02   1.2694729e+00  -1.3249232e+00   1.8284469e+00   1.3845612e-01  -6.4695522e-01  -3.6268530e-01  -6.4309889e-01  -6.1629803e-01
   5.9904771e-01   1.1299420e+00   0.0000000e+00   0.0000000e+00   1.1299420e+00   0.0000000e+00   1.0888566e+00   0.0000000e+00   2.9078198e-01  -1.1993689e-01   6.5633273e-01  -5.7150633e-01   6.7077856e-01  -4.3488535e-01   1.0040159e+00   8.2177022e-01  -3.2427222e-02  -1.1223200e-01   2.2739874e-01  -3.3677094e-01  -2.0771311e-01   6.0643104e-01  -1.0535924e-01   1.2494304e+00   1.0067532e+00   4.4470912e+00  -4.1073001e-01  -2.2629361e-01   1.3927536e+00   1.3244901e+00   9.3979715e-01   4.1883889e-01   6.1320156e-01  -5.3261075e-02   5.7919663e-01   1.8833727e+00   1.5456018e+00   5.6861504e-01  -1.6911922e-01   0.0000000e+00   0.0000000e+00   7.3986051e-01   7.7497707e-01   4.5160636e-01   3.8537612e-01   6.1301923e-01   6.8790441e-01  -2.8694905e-01  -4.5481974e-01   0.0000000e+00   0.0000000e+00   1.1553657e-02   1.1382081e-01   6.3068079e-01   0.0000000e+00  -1.0404706e-01   1.2686587e+00  -9.8396617e-01  -1.1365274e-01  -9.6986155e-02   8.7753326e-01  -8.4035380e-01   1.4026593e-01   1.0439647e-01  -1.1266785e-01   0.0000000e+00   0.0000000e+00   0.0000000e+00   0.0000000e+00   0.0000000e+00   0.0000000e+00  -1.2742498e-01   0.0000000e+00   8.3569538e-01   7.0375637e-01   1.1084345e+00   8.9310055e-01   7.7228127e-01   1.1275283e+00   8.2458795e-01  -4.3440303e-01   6.3017609e-01   0.0000000e+00   0.0000000e+00   1.3577707e+00  -1.3758959e+00  -7.9049447e-01  -1.0320871e+00   7.2616373e-01  -9.1248248e-01   8.2761655e-02   2.1261011e+00   6.7993018e-01   2.1317818e+00   1.5021021e+00  -6.7114268e-01   1.0400926e+00  -6.0139300e-01  -4.8385140e-01   2.9779560e-01  -6.7904049e-01   4.5473391e+00  -6.2463097e-01  -8.4789644e-01  -2.8679709e-02   6.2463113e-01   8.4789638e-01   1.0039094e+00   5.9888492e-01  -5.2630970e-02   5.3168546e-01   1.4571674e+00   1.3796329e+00   2.2429952e+00   3.0804338e-02  -5.8295734e-02   3.8148610e-01   0.0000000e+00   0.0000000e+00   0.0000000e+00   0.0000000e+00   0.0000000e+00   0.0000000e+00   0.0000000e+00   0.0000000e+00   0.0000000e+00   0.0000000e+00   1.0710393e+00   0.0000000e+00   0.0000000e+00   0.0000000e+00   1.0710393e+00   0.0000000e+00   6.7536055e-01   1.4235622e+00   9.8284588e-01   0.0000000e+00   0.0000000e+00  -7.2806637e-02   8.6651258e-02   1.4480004e+00   8.7599305e-01   1.3963275e+00  -8.1558218e-01  -7.1125033e-01  -3.9933069e-01  -5.9587357e-01  -6.7930494e-01   1.9876976e+00   5.4231489e-01   1.4055622e+00   2.0287379e-01  -8.1656050e-01  -8.6279267e-01  -2.6095825e-01  -4.2302989e-01   1.9187361e+00   1.4149530e+00   1.0423065e+00   1.2436989e+00   0.0000000e+00   9.3469078e-01  -9.8273944e-01   7.6079829e-01   1.0253839e+00   8.5381890e-01   1.0710393e+00   6.3423106e-01   7.5048088e-01   9.4671000e-01   2.0336652e+00   0.0000000e+00  -3.4135095e-02   8.3160391e-01   1.0304578e-01   4.5218643e+00   6.0852974e-01   7.1280786e-01   1.9785715e-01   3.1339151e-01   5.8184319e-01
  -1.1469107e+00  -1.1812319e+00   0.0000000e+00   0.0000000e+00  -1.1812319e+00   0.0000000e+00  -1.5096935e-01   0.0000000e+00   2.9078198e-01  -1.1993689e-01  -1.1157985e+00   3.9272049e-01  -1.0390550e+00  -1.5892461e+00  -1.1047906e+00   4.8033551e-02  -3.2427222e-02  -1.1223200e-01  -1.2072952e+00  -3.3677094e-01  -2.0771311e-01  -1.1219883e+00  -1.0535924e-01   1.2494304e+00  -1.0286915e+00  -1.4485639e-01  -4.1073001e-01   1.6070335e-01  -1.0764327e+00  -1.1170061e+00  -1.4449766e+00   4.1883889e-01  -1.0944746e+00  -9.3415293e-01  -9.9325298e-01  -1.1157690e+00  -1.5041555e+00  -1.1976089e+00  -1.6911922e-01   0.0000000e+00   0.0000000e+00  -1.0731004e+00  -1.1418771e+00  -1.2225853e+00  -1.2252421e+00  -1.0235731e+00  -1.1588499e+00  -1.3437548e+00  -1.4064097e+00   0.0000000e+00   0.0000000e+00  -1.0264674e-01   1.7325701e-01  -1.4233515e+00   0.0000000e+00  -1.2040383e-01  -6.8460545e-01   5.7999748e-03  -1.1431652e-01  -9.6986155e-02   2.4088235e-01   3.0470555e-01  -2.5644442e-01  -5.0687779e-01  -1.1432950e-01   0.0000000e+00   0.0000000e+00   0.0000000e+00   0.0000000e+00   0.0000000e+00   0.0000000e+00  -1.2742498e-01   0.0000000e+00  -1.1062350e+00  -1.0722582e+00  -1.0197886e+00  -1.2237801e+00  -1.1794149e+00  -1.0642845e+00  -1.1281368e+00  -1.0069658e+00  -1.1298168e+00   0.0000000e+00   0.0000000e+00  -5.3516222e-01   5.2110470e-01  -2.2906353e-01  -2.6067144e-01  -1.1607233e+00  -9.1248248e-01  -6.2983563e-01  -1.1836215e-01   1.8787440e+00  -5.5029929e-01  -6.4261518e-01  -6.7114268e-01   3.4052347e-01  -6.0139300e-01  -4.8385140e-01   1.6277778e-01  -7.8530812e-01  -4.6782138e-01  -2.0047101e+00   1.3062177e-01   7.8329347e-01   2.0047102e+00  -1.3062177e-01   2.5663479e+00  -1.4606477e+00  -8.3978964e-01  -4.2901834e-01  -1.4065320e-02  -1.0541891e+00   4.2344697e-01  -4.0282593e+00  -3.7236041e+00  -5.1779969e-01   0.0000000e+00   0.0000000e+00   0.0000000e+00   0.0000000e+00   0.0000000e+00   0.0000000e+00   0.0000000e+00   0.0000000e+00   0.0000000e+00   0.0000000e+00  -1.1583006e+00   0.0000000e+00   0.0000000e+00   0.0000000e+00  -1.1583006e+00   0.0000000e+00  -1.1358856e+00  -7.0172452e-01  -1.3177886e+00   0.0000000e+00   0.0000000e+00  -7.7601129e-01  -2.6252193e-01   8.7447651e-01  -4.6302150e-01  -9.1652261e-01  -8.1558218e-01  -7.1125033e-01  -3.9933069e-01  -5.9587357e-01  -6.7930494e-01  -9.8760430e-01  -1.0976895e+00  -9.2343455e-01   1.6485033e-01  -2.5200372e-01  -8.6279267e-01  -2.6095825e-01  -6.4381708e-01  -9.3494426e-01  -9.8931626e-01  -1.3318678e+00  -6.3690645e-01   0.0000000e+00  -1.5567609e-01   1.8602220e+00  -1.2016710e+00  -1.8201953e+00  -1.3796052e+00  -1.1583006e+00  -1.1237823e+00  -1.1451477e+00  -1.1442151e+00  -7.0196715e-01   0.0000000e+00  -3.4135095e-02   8.3160391e-01  -1.6426587e+00   1.2236875e+00  -3.1087106e-01  -1.0903083e+00  -4.1676592e-01  -9.9735459e-01  -9.8094971e-01
  -5.9081625e-01  -4.7639736e-01   0.0000000e+00   0.0000000e+00  -4.7639736e-01   0.0000000e+00   5.9292625e-01   0.0000000e+00   2.9078198e-01  -1.1993689e-01  -5.2508811e-01   3.9272049e-01  -3.9786742e-01  -1.1694785e+00  -3.0547977e-01   1.1332053e+00  -3.2427222e-02  -1.1223200e-01  -7.2906389e-01  -3.3677094e-01  -2.0771311e-01  -6.0986405e-01  -1.0535924e-01   1.2494304e+00  -1.0969142e-02  -1.4485639e-01  -4.1073001e-01  -3.6784569e-01  -4.9371464e-01  -6.7309769e-01  -7.2231790e-01   4.1883889e-01  -4.9176540e-01  -9.3415293e-01  -3.3806564e-01  -7.1588345e-01  -8.2643165e-01  -5.4879197e-01  -1.6911922e-01   0.0000000e+00   0.0000000e+00  -4.3025260e-01  -5.8034238e-01  -7.8478912e-01  -8.0964369e-01  -3.8207270e-01  -5.8641830e-01  -9.7169356e-01  -1.0777466e+00   0.0000000e+00   0.0000000e+00   3.8475783e-01   5.8300990e-01  -4.8970046e-01   0.0000000e+00  -1.1832339e-01  -4.5996976e-01   3.5152634e-02  -1.1430020e-01   3.1970795e+00   1.1224637e-02   8.5083222e-01  -2.2949170e-01  -1.2865182e-01  -1.1434318e-01   0.0000000e+00   0.0000000e+00   0.0000000e+00   0.0000000e+00   0.0000000e+00   0.0000000e+00  -1.2742498e-01   0.0000000e+00  -5.0668504e-01  -5.8652173e-01  -7.3549156e-01  -5.7142799e-01  -6.3819077e-01  -7.4688855e-01  -6.9542482e-01  -1.4894199e+00  -5.8917004e-01   0.0000000e+00   0.0000000e+00   3.5651812e-01  -3.7249171e-01  -8.9565416e-01  -6.8760286e-01  -1.1607233e+00  -9.1248248e-01  -6.2983563e-01   8.6013740e-01   3.1909087e+00  -5.5029929e-01  -6.4261518e-01  -6.7114268e-01   3.4052347e-01  -6.0139300e-01  -4.8385140e-01   1.4583669e+00  -7.8530812e-01  -7.7149036e-02  -2.1334968e+00   2.5351592e-01   1.7574914e+00   2.1334968e+00  -2.5351573e-01   2.0392305e+00  -1.2234924e+00  -2.9307089e-01   5.1230471e-01   8.7191297e-01  -6.2458444e-01   1.1382418e+00  -3.8550984e-01  -5.6579991e-01  -3.7399003e-01   0.0000000e+00   0.0000000e+00   0.0000000e+00   0.0000000e+00   0.0000000e+00   0.0000000e+00   0.0000000e+00   0.0000000e+00   0.0000000e+00   0.0000000e+00  -6.0728341e-01   0.0000000e+00   0.0000000e+00   0.0000000e+00  -6.0728341e-01   0.0000000e+00  -4.1138714e-01  -7.0172452e-01  -4.7477923e-01   0.0000000e+00   0.0000000e+00  -1.4276466e+00   9.2281270e-01   9.3710860e-01  -2.2854787e-01  -3.4706268e-01  -8.1558218e-01  -7.1125033e-01  -3.9933069e-01  -5.9587357e-01  -5.7252794e-01  -9.8760430e-01  -5.7882741e-01  -7.0447339e-01   1.7276578e+00  -8.1656050e-01   2.9787506e-01  -2.6095825e-01  -6.4381708e-01  -3.4064330e-01  -9.8931626e-01  -4.6365530e-01  -1.6470258e-01   0.0000000e+00   5.8879854e-01   2.6609545e-01  -1.0531025e-01  -3.4810065e-01  -2.0474078e-01  -6.0728341e-01  -5.7421644e-01  -5.5197918e-01  -4.5561872e-01  -1.2767052e-01   0.0000000e+00  -3.4135095e-02   8.3160391e-01  -1.3010332e+00   1.6315807e+00   3.9293238e-01  -4.4005406e-01  -3.3098287e-01  -2.8884319e-01  -3.0373945e-01
   5.3972876e-02   3.7874235e-01   0.0000000e+00   0.0000000e+00   3.7874235e-01   0.0000000e+00   2.3286826e+00   0.0000000e+00   2.9078198e-01  -1.1993689e-01  -3.8730318e-03   2.3211741e+00   4.5704936e-01  -1.1694785e+00   6.0752693e-01   2.2506772e+00  -3.2427222e-02  -1.1223200e-01  -7.2906389e-01  -3.3677094e-01  -2.0771311e-01  -4.1781746e-01  -1.0535924e-01   1.2494304e+00   2.2789061e+00   1.3630986e+01  -4.1073001e-01  -6.2440342e-01   1.1764622e+00   6.5862749e-01   3.9451827e-01   4.1883889e-01   1.0492310e-02  -9.3415293e-01   4.4815916e-01   4.8377322e-01   2.2095981e-01  -8.1111597e-03  -1.6911922e-01   0.0000000e+00   0.0000000e+00   5.0774854e-01   3.5078783e-01  -7.8478912e-01  -8.0964369e-01   3.8121165e-01   7.4057344e-01  -9.7169356e-01  -1.0777466e+00   0.0000000e+00   0.0000000e+00   2.2792231e+00   2.0226764e+00   6.3068079e-01   0.0000000e+00  -5.4503688e-02   2.4113633e+00  -4.1265226e-01  -6.8549413e-02  -9.6986155e-02   4.2597823e-01  -8.6973852e-01  -5.7472771e-02   9.8283693e-02  -6.8137672e-02   0.0000000e+00   0.0000000e+00   0.0000000e+00   0.0000000e+00   0.0000000e+00   0.0000000e+00  -1.2742498e-01   0.0000000e+00   4.5562359e-01   8.0426614e-02   2.5976473e-01   8.7121917e-01   4.2417394e-01   5.6949387e-01   6.5262285e-01  -2.4029813e+00   1.4841932e-01   0.0000000e+00   0.0000000e+00   1.4672443e+00  -1.4856047e+00  -7.2375590e-01  -1.0898150e+00  -1.1607233e+00  -9.1248248e-01   1.4450876e-01   8.6013740e-01   2.1242105e+00  -5.5029929e-01   2.5900211e+00  -6.7114268e-01   9.4790446e-01  -6.0139300e-01   7.3089362e+00   9.5642324e-01  -5.8726896e-01  -7.7149036e-02  -9.9412389e-01   1.1150899e+00   1.2727465e-01   9.9412372e-01  -1.1150897e+00   1.4682426e+00  -1.8341128e-01   1.3805038e+00   2.8900424e-01   1.2169482e+00  -2.2517662e-01   2.0360183e+00   3.0804338e-02  -5.8295734e-02   3.7114168e-01   0.0000000e+00   0.0000000e+00   0.0000000e+00   0.0000000e+00   0.0000000e+00   0.0000000e+00   0.0000000e+00   0.0000000e+00   0.0000000e+00   0.0000000e+00   3.5510552e-01   0.0000000e+00   0.0000000e+00   0.0000000e+00   3.5510552e-01   0.0000000e+00   6.7536055e-01   1.4235622e+00   8.8332492e-01   0.0000000e+00   0.0000000e+00  -2.4517270e+00   2.9017608e+00   9.3710860e-01  -1.1494654e-02  -3.4706268e-01  -8.1558218e-01  -7.1125033e-01  -3.9933069e-01  -5.9587357e-01  -5.7252794e-01  -3.4858338e-01   1.5881252e-02   8.8618973e-01   2.9258234e+00  -8.1656050e-01   2.9787506e-01  -2.6095825e-01  -6.4381708e-01  -3.4064330e-01  -4.2860118e-01   1.0655683e+00  -2.8544535e-01   0.0000000e+00   2.3483861e+00  -7.7582965e-01   6.6103369e-01   8.5834400e-01   6.7050579e-01   3.5510552e-01   1.2124096e-01   6.9435495e-02   2.7466453e-01   6.5542368e-02   0.0000000e+00  -3.4135095e-02   8.3160391e-01  -1.3010332e+00   3.8300494e+00   2.2912089e+00   7.4088729e-01   1.6189802e-02   2.7796594e-01   5.5579664e-01
  -1.1518113e+00  -1.2721559e+00   0.0000000e+00   0.0000000e+00  -1.2721559e+00   0.0000000e+00  -6.4689975e-01   0.0000000e+00  -1.1478324e+00  -1.1993689e-01  -1.0810509e+00   7.1311552e-02  -1.2527842e+00  -1.3793623e+00  -1.0552690e+00   2.0444049e-01  -3.2427222e-02  -1.1223200e-01  -1.3985877e+00  -3.3677094e-01  -2.0771311e-01  -8.6592618e-01  -1.0535924e-01   3.6829705e-01  -1.0286915e+00  -1.4485639e-01   1.0915940e+00   1.1450400e+00  -1.0096663e+00  -6.7309769e-01   1.0843288e+00  -1.1376902e+00  -1.1279585e+00  -4.9370700e-01  -1.3208467e+00  -5.1594067e-01   2.0538947e+00  -9.0924584e-01  -1.6911922e-01   0.0000000e+00   0.0000000e+00  -1.1975022e+00  -1.1752375e+00  -1.3300547e+00  -1.3843305e+00  -1.2659453e+00  -1.1288779e+00  -1.3437548e+00  -1.4453071e+00   0.0000000e+00   0.0000000e+00   1.4705601e-01   5.0269705e-01  -1.2366213e+00   0.0000000e+00  -1.2064461e-01  -6.4179479e-01  -8.9857019e-02  -1.1448619e-01  -9.6986155e-02   5.5577155e-01  -5.0655798e-01  -2.4270862e-01  -5.0687778e-01  -1.1440275e-01   0.0000000e+00   0.0000000e+00   0.0000000e+00   0.0000000e+00   0.0000000e+00   0.0000000e+00  -1.2742498e-01   0.0000000e+00  -1.0809997e+00  -7.9872646e-01   1.8081949e-01  -9.2397880e-01  -6.1569829e-01   4.8871866e-01  -2.2299738e-01  -8.1538326e-01  -1.2010139e+00   0.0000000e+00   0.0000000e+00  -9.3647900e-01   9.2328384e-01   1.8423734e+00   8.9676606e-02  -1.1607233e+00  -4.3149909e-01  -1.5242057e-01  -7.7702543e-01   1.1782475e-01  -5.5029929e-01  -6.4261518e-01  -6.7114268e-01   4.3028178e-01   2.0911555e+00  -4.8385140e-01  -6.7818918e-01  -7.8530812e-01  -4.6782138e-01   6.7258799e-01   1.6814887e+00  -1.3577572e+00  -6.7258793e-01  -1.6814889e+00  -4.0894214e-02  -1.0023792e+00  -3.6602104e-01  -9.9925962e-01  -8.2451696e-01  -1.2492075e+00  -5.3580455e-01  -1.2181382e+00  -1.4680296e+00  -5.2233166e-01   0.0000000e+00   0.0000000e+00   0.0000000e+00   0.0000000e+00   0.0000000e+00   0.0000000e+00   0.0000000e+00   0.0000000e+00   0.0000000e+00   0.0000000e+00  -1.1295735e+00   0.0000000e+00   0.0000000e+00   0.0000000e+00  -1.1295735e+00   0.0000000e+00  -1.1358856e+00  -7.0172452e-01  -1.3074802e+00   0.0000000e+00   0.0000000e+00  -9.0612707e-01   2.4951050e-01  -7.6342885e-01  -7.5198447e-01   5.4239789e-02  -8.1558218e-01  -7.1125033e-01  -3.9933069e-01  -6.8259556e-01  -6.7930494e-01  -6.0622159e-01  -1.1494328e+00  -9.2343455e-01  -8.4338600e-01   2.4867984e-01  -8.6279267e-01   2.0772641e+00  -1.4396780e+00   9.7848148e-02  -6.2860638e-01  -1.0183111e+00  -1.4441846e+00   0.0000000e+00  -2.1353492e-01   2.1436639e+00  -2.2293783e+00  -1.4278374e+00  -2.1088231e+00  -1.1295735e+00  -1.2556991e+00  -1.2879476e+00  -1.2482584e+00  -9.3727653e-01   0.0000000e+00  -3.4135095e-02   8.3160391e-01  -1.2743054e+00  -6.2829399e-01  -7.1630116e-02  -1.1687533e+00  -4.2500233e-01  -1.2807592e+00  -1.3456014e+00
   9.4245215e-02  -2.3660164e-01   0.0000000e+00   0.0000000e+00  -2.3660164e-01   0.0000000e+00  -3.9893455e-01   0.0000000e+00  -1.8875616e-01  -1.1993689e-01   1.0036998e-01  -2.5009739e-01  -4.1652097e-02   2.9970784e-01  -6.8173918e-02  -7.5953679e-01  -3.2427222e-02  -1.1223200e-01   2.2739874e-01  -3.3677094e-01  -2.0771311e-01   2.2233785e-01  -1.0535924e-01  -7.2269609e-02  -5.1983030e-01  -1.4485639e-01  -4.1073001e-01  -6.9977541e-01   4.0079159e-02  -8.9505188e-01  -1.1833243e+00  -2.0377273e-01   2.1139539e-01  -9.3415293e-01   1.8608423e-01  -9.1582622e-01  -1.2587727e+00   3.5234271e-01  -1.6911922e-01   0.0000000e+00   0.0000000e+00  -1.5635861e-01  -3.8170472e-02   2.1348433e-01   1.6311128e-01  -8.3237562e-03   1.7627028e-01   4.6559013e-01   3.5397200e-01   0.0000000e+00   0.0000000e+00  -6.6160349e-02  -4.8755714e-01  -3.0297025e-01   0.0000000e+00   3.3360950e-01   3.4539541e+00  -2.9296230e-02   2.9030489e-01  -9.6986155e-02   5.4241730e-01   6.0476486e-01   2.1678602e+00   7.4436568e-01   2.9035257e-01   0.0000000e+00   0.0000000e+00   0.0000000e+00   0.0000000e+00   0.0000000e+00   0.0000000e+00  -1.2742498e-01   0.0000000e+00  -4.1284216e-01  -7.1875498e-01  -9.4094301e-01  -3.3130438e-01  -6.4928577e-01  -8.7417338e-01  -7.1624230e-01  -3.8976757e-02  -5.2851606e-02   0.0000000e+00   0.0000000e+00  -5.0982910e-01   4.9571714e-01  -1.9655087e-01  -9.8930801e-02   1.4149722e-01   5.4789688e-01  -8.6501779e-01  -5.2809620e-01   1.0732662e-01  -5.5029929e-01  -6.4261518e-01   4.6626273e-02  -4.4859147e-01  -6.0139300e-01  -4.8385140e-01   3.2569813e-01  -7.8530812e-01  -4.6782138e-01   4.0913923e-01  -5.1772419e-01  -1.7821771e-01  -4.0913917e-01   5.1772425e-01  -5.1001453e-01  -2.3927990e-01  -5.4128709e-01  -3.1854562e-01  -4.5568056e-01  -2.1096330e-01  -5.4152336e-01   6.5527560e-01   7.8754468e-01  -3.4390027e-01   0.0000000e+00   0.0000000e+00   0.0000000e+00   0.0000000e+00   0.0000000e+00   0.0000000e+00   0.0000000e+00   0.0000000e+00   0.0000000e+00   0.0000000e+00  -3.7596136e-01   0.0000000e+00   0.0000000e+00   0.0000000e+00  -3.7596136e-01   0.0000000e+00  -4.1138714e-01   1.4235622e+00  -4.8429677e-01   0.0000000e+00   0.0000000e+00  -1.9607158e-01   6.4297590e-02  -6.8324660e-01  -3.3100228e-01  -9.1652261e-01   2.7169464e-01   1.6759364e-01  -3.9933069e-01  -9.6760599e-02   3.2140927e-01  -5.5693129e-01  -1.8876747e-02  -9.2343455e-01   2.3569150e-01  -2.6642669e-01   3.9795913e-01  -3.9553221e-01   8.3093728e-02  -9.3494426e-01  -2.4792254e-01  -4.2499751e-01  -2.6551775e-01   0.0000000e+00  -5.7846119e-01  -4.7996797e-02   4.4195468e-01  -4.5571805e-01   2.4419270e-01  -3.7596136e-01  -5.9975666e-02  -1.7771807e-01  -1.9218033e-01  -9.3727653e-01   0.0000000e+00  -3.4135095e-02  -5.3553735e-01  -1.2042843e-01  -6.3513213e-01  -5.6107134e-01  -1.4870333e-01  -2.7255095e-01   7.0307278e-01   3.7347080e-01
  -1.1846974e+00  -1.1348244e+00   0.0000000e+00   0.0000000e+00  -1.1348244e+00   0.0000000e+00   3.4496105e-01   0.0000000e+00  -1.1478324e+00  -1.1993689e-01  -1.0463032e+00   3.9272049e-01  -1.0390550e+00  -1.4843042e+00  -9.1111349e-01   1.3650006e+00  -3.2427222e-02  -1.1223200e-01  -1.3985877e+00  -3.3677094e-01  -2.0771311e-01  -9.9395724e-01  -1.0535924e-01   3.6829705e-01  -1.0969142e-02  -1.4485639e-01  -4.1073001e-01   2.3348686e+00  -1.1337036e+00  -2.2918930e-01   1.9274306e+00  -1.1376902e+00  -1.0944746e+00  -5.3261075e-02  -1.1242905e+00  -3.1599789e-01   1.6585559e+00  -9.0924584e-01  -1.6911922e-01   0.0000000e+00   0.0000000e+00  -9.5888156e-01  -1.1545684e+00  -1.3488867e+00  -1.4022077e+00  -1.0691868e+00  -1.2405763e+00  -1.2917273e+00  -1.3889258e+00   0.0000000e+00   0.0000000e+00   1.0050255e+00   1.6360260e+00  -1.0498911e+00   0.0000000e+00  -1.1952146e-01  -6.0337857e-01  -8.2794904e-02  -1.1434553e-01  -9.6986155e-02   3.7788505e-01   3.7713917e-01  -2.3034869e-01  -7.4910635e-02  -1.1426919e-01   0.0000000e+00   0.0000000e+00   0.0000000e+00   0.0000000e+00   0.0000000e+00   0.0000000e+00  -1.2742498e-01   0.0000000e+00  -8.3342125e-01  -6.9765631e-01  -1.9314040e-01  -8.7544713e-01  -7.6288488e-01  -3.3007810e-01  -6.1865816e-01  -2.1275654e+00  -1.2325176e+00   0.0000000e+00   0.0000000e+00  -6.2897922e-01   6.1512330e-01   9.8955275e-01   2.5161511e-01  -1.1607233e+00  -5.1698376e-01  -8.6501779e-01  -1.7962297e-01  -1.9490838e-01  -5.5029929e-01   2.0433707e-01  -6.7114268e-01   4.1999524e-01   1.8406280e+00  -4.8385140e-01  -6.7818918e-01  -2.0948345e-01  -4.6782138e-01  -1.1837904e-01   1.7030092e+00  -2.5215515e-01   1.1837920e-01  -1.7030092e+00   3.7505285e-01  -1.0618991e+00  -2.4387375e-01  -6.5890262e-01  -5.2568027e-01  -1.2130611e+00  -3.1870366e-01   6.5527560e-01   7.8754468e-01  -4.9340835e-01   0.0000000e+00   0.0000000e+00   0.0000000e+00   0.0000000e+00   0.0000000e+00   0.0000000e+00   0.0000000e+00   0.0000000e+00   0.0000000e+00   0.0000000e+00  -1.0537992e+00   0.0000000e+00   0.0000000e+00   0.0000000e+00  -1.0537992e+00   0.0000000e+00  -1.1358856e+00   1.4235622e+00  -9.8111554e-01   0.0000000e+00   0.0000000e+00  -1.1929347e+00  -2.6252193e-01  -3.4562072e-01   1.6812804e-01   9.3186384e-01  -8.1558218e-01  -1.8491299e-01  -3.9933069e-01  -1.1595667e+00  -6.7930494e-01  -1.0173059e+00  -1.2015231e+00  -4.4843888e-01  -3.3646744e-01   1.7089213e+00  -6.8116160e-01   7.8679602e-01  -1.4396780e+00  -1.9129507e-01  -9.8931626e-01  -8.8072178e-01  -1.0400804e+00   0.0000000e+00   2.9484078e-01   1.3313512e+00  -1.5419093e+00  -1.0740910e+00  -1.4081684e+00  -1.0537992e+00  -1.2071785e+00  -1.2149784e+00  -1.1123698e+00   3.7080036e-01   0.0000000e+00  -3.4135095e-02  -5.3553735e-01  -1.4964592e+00  -4.9897031e-01   6.8247419e-01  -1.0215201e+00  -4.1272541e-01  -1.0682057e+00  -1.1372290e+00
   6.8329871e-01   1.1897621e+00   0.0000000e+00   0.0000000e+00   1.1897621e+00   0.0000000e+00   5.9292625e-01   0.0000000e+00   7.7032012e-01  -1.1993689e-01   6.2158506e-01   7.1412943e-01   1.0982369e+00   7.1947538e-01   1.1034449e+00   1.2161112e+00  -3.2427222e-02  -1.1223200e-01   8.0127632e-01  -3.3677094e-01   3.2782017e+00   1.5832232e-01  -1.0535924e-01   1.6899970e+00   2.4346144e-01  -1.4485639e-01  -4.1073001e-01  -1.1701681e+00   4.4509459e-01   4.3667329e-01  -2.3780811e-01   7.3014470e-01   6.8016925e-01   1.2680767e+00   1.1688652e+00   6.8371600e-01  -4.8589541e-02   4.6047888e-01  -1.6911922e-01   0.0000000e+00   0.0000000e+00   1.0781594e+00   7.9364982e-01   5.9637436e-01   6.5103364e-01   1.0863433e+00   7.3829951e-01   4.7992374e-01   5.3743380e-01   0.0000000e+00   0.0000000e+00   1.0315782e-01   2.7871610e-01   1.3776016e+00   0.0000000e+00  -1.1044465e-01  -1.3938832e-01  -4.6944103e-01  -1.1403565e-01  -9.6986155e-02  -1.4607170e+00   2.1309091e-01   3.1073148e-01   3.7004607e-01  -1.1356950e-01   0.0000000e+00   0.0000000e+00   0.0000000e+00   0.0000000e+00   0.0000000e+00   0.0000000e+00  -1.2742498e-01   0.0000000e+00   9.3475259e-01   6.2772480e-01   2.2445507e-01   5.8409699e-01   3.4878283e-01   1.8547523e-02  -3.2971056e-03  -3.7462697e-01   8.1221479e-01   0.0000000e+00   0.0000000e+00   1.2972998e+00  -1.3152950e+00  -1.0033638e+00  -1.1396040e+00   2.2620809e-02   1.4029785e+00   5.5003337e-01   1.4825859e-01  -1.0984864e-01   6.7660242e-01   2.0433707e-01  -6.7114268e-01  -4.4859147e-01   9.8241524e-01  -4.8385140e-01   1.2743092e+00   1.5179906e+00  -4.6782138e-01  -5.9276694e-01  -9.4417964e-02   1.2796514e+00   5.9276710e-01   9.4418154e-02  -2.6147930e-02   3.4044119e-01   5.8635448e-01   1.6861148e+00   1.1341803e+00   6.4214255e-01   4.0988173e-01   1.6227210e-01   1.1087221e-01   7.9069018e-01   0.0000000e+00   0.0000000e+00   0.0000000e+00   0.0000000e+00   0.0000000e+00   0.0000000e+00   0.0000000e+00   0.0000000e+00   0.0000000e+00   0.0000000e+00   7.3445665e-01   0.0000000e+00   0.0000000e+00   0.0000000e+00   7.3445665e-01   0.0000000e+00   1.3998590e+00  -7.0172452e-01   1.4292652e+00   0.0000000e+00   0.0000000e+00  -3.2141362e-01   3.9539692e-01   5.5719459e-01   1.1570839e+00   7.7785916e-01   1.5598618e+00  -6.2614811e-01  -3.9933069e-01   1.6248287e-01  -6.7930494e-01   5.0029496e-01   8.2233484e-01   9.7654811e-01   3.9128401e-01   2.6759462e+00  -2.7289679e-02   1.0775720e+00  -3.8855478e-01   7.9260818e-01  -2.4312168e-01   1.4503509e+00   8.1358349e-01   0.0000000e+00   8.2099021e-01  -1.1304603e+00   1.1488008e+00   1.2915762e+00   1.1342534e+00   7.3445665e-01   8.8942176e-01   1.0627574e+00   1.1640858e+00   9.8340775e-01   0.0000000e+00  -3.4135095e-02   3.4020045e-01   3.3555166e-01   1.2074672e+00   8.5492174e-01   9.9355184e-01   4.6779401e-01   1.0219029e+00   1.2330069e+00
  -4.6417004e-01  -2.6871389e-01   0.0000000e+00   0.0000000e+00  -2.6871389e-01   0.0000000e+00  -3.9893455e-01   0.0000000e+00   2.9078198e-01  -1.1993689e-01  -4.9034044e-01   7.1311552e-02  -4.6911049e-01  -5.3982723e-01  -3.2763414e-01   7.7717846e-01  -3.2427222e-02  -1.1223200e-01  -5.3777137e-01  -3.3677094e-01  -2.0771311e-01  -4.8183299e-01  -1.0535924e-01   3.6829705e-01  -5.1983030e-01  -1.4485639e-01   1.0915940e+00  -3.1101148e-01  -3.5829693e-01  -2.2918930e-01   1.5247946e-01   4.1883889e-01  -4.9176540e-01  -4.9370700e-01  -4.6910311e-01   8.3887664e-02   7.4303401e-01  -5.8483736e-01  -1.6911922e-01   0.0000000e+00   0.0000000e+00  -4.8979384e-01  -4.1982381e-01  -4.9814243e-01  -4.9834006e-01  -4.4336157e-01  -3.8977835e-01  -6.9774513e-01  -7.0467731e-01   0.0000000e+00   0.0000000e+00  -3.0480505e-01  -1.1916073e-01   7.0490163e-02   0.0000000e+00  -1.1758744e-01  -6.0252392e-01  -1.8148750e-01  -1.1440990e-01  -9.6986155e-02   2.1220356e-01  -3.8838942e-01   7.3100133e-04  -5.3922436e-01  -1.1423408e-01   0.0000000e+00   0.0000000e+00   0.0000000e+00   0.0000000e+00   0.0000000e+00   0.0000000e+00  -1.2742498e-01   0.0000000e+00  -4.6948324e-01  -3.2262219e-01  -3.1225703e-01  -4.9804116e-01  -3.6119322e-01  -3.4903049e-01  -4.0493605e-01   2.2327151e-01  -3.9116722e-01   0.0000000e+00   0.0000000e+00  -2.9301956e-01   2.7844171e-01   4.8594615e-01  -2.9221882e-01  -1.2529723e-01  -4.3149909e-01  -3.9465347e-01   2.7238108e-01  -5.1888363e-01   1.9257513e-01   4.6294080e-01  -6.7114268e-01  -4.4859147e-01   6.8566858e-01  -4.8385140e-01   2.4423797e-01  -6.7904049e-01  -4.6782138e-01  -8.5574100e-02  -6.7942958e-01  -1.3324927e-01   8.5574101e-02   6.7942964e-01   2.3439594e-01  -4.4574261e-01  -6.5902290e-01  -3.1096959e-01  -1.5101752e-01  -2.0123088e-01   3.6211519e-02   6.5527560e-01   7.8754468e-01  -2.9148555e-01   0.0000000e+00   0.0000000e+00   0.0000000e+00   0.0000000e+00   0.0000000e+00   0.0000000e+00   0.0000000e+00   0.0000000e+00   0.0000000e+00   0.0000000e+00  -4.1373910e-01   0.0000000e+00   0.0000000e+00   0.0000000e+00  -4.1373910e-01   0.0000000e+00  -4.9137908e-02  -7.0172452e-01  -9.0819320e-03   0.0000000e+00   0.0000000e+00   4.0872167e-01  -7.7455435e-01   6.0259978e-01  -2.7365838e-01  -4.4755084e-01  -8.1558218e-01   2.7545265e-01  -3.9933069e-01  -2.9788191e-01  -3.4573353e-01   1.4766472e-01  -3.7947055e-01  -2.2947775e-01  -5.0730722e-01  -1.9984705e-01  -8.6279267e-01   4.4555501e-01  -5.8000151e-01  -2.3772415e-01   1.4062659e-01   2.2088246e-01  -1.1449015e+00   0.0000000e+00  -3.2547082e-01   2.8422005e-01  -2.7500209e-01   1.3740140e-01  -3.3844234e-01  -4.1373910e-01  -4.4286138e-01  -3.9819474e-01  -3.3798609e-01  -3.7548490e-01   0.0000000e+00  -3.4135095e-02  -9.7668436e-02  -3.6982717e-01   1.3454783e-01  -4.9578144e-01  -4.4944496e-01  -3.2803020e-01  -6.0767332e-01  -5.1211184e-01
   2.5920333e-01   6.4122019e-01   0.0000000e+00   0.0000000e+00   6.4122019e-01   0.0000000e+00   9.6995851e-02   0.0000000e+00  -1.1478324e+00  -1.1993689e-01   3.4360369e-01   7.1311552e-02   2.4332016e-01  -1.5117811e-02   4.2399752e-01   1.1592595e-01  -3.2427222e-02  -1.1223200e-01   1.3175248e-01  -3.3677094e-01  -2.0771311e-01   4.1438445e-01  -1.0535924e-01   1.2494304e+00  -1.0969142e-02  -1.4485639e-01  -4.1073001e-01  -8.6053573e-01   5.2572176e-01   6.5862749e-01   5.7846780e-01  -1.1376902e+00   3.4533078e-01   1.2680767e+00   2.5160296e-01   6.8371600e-01   6.3067470e-01   5.3256965e-01  -1.6911922e-01   0.0000000e+00   0.0000000e+00   2.0608680e-01   2.4426897e-01   2.2145579e-01   1.7033163e-01   2.8129145e-01   1.6502228e-01  -2.2581799e-01  -3.0765743e-01   0.0000000e+00   0.0000000e+00  -5.5116474e-01  -3.0935353e-01   8.1741100e-01   0.0000000e+00  -1.1779067e-01  -5.3654457e-01  -3.8408751e-01  -1.1449692e-01  -9.6986155e-02  -3.6756728e-01  -1.4831043e-01  -5.7885602e-02  -6.2454811e-01  -1.1411685e-01   0.0000000e+00   0.0000000e+00   0.0000000e+00   0.0000000e+00   0.0000000e+00   0.0000000e+00  -1.2742498e-01   0.0000000e+00   2.1301033e-01   3.4042942e-01   1.3053428e-01   1.0680330e-01   2.3402904e-01   3.6805163e-02   5.4075073e-02  -2.6409674e-01   2.1033104e-01   0.0000000e+00   0.0000000e+00   6.5433771e-01  -6.7095126e-01  -9.1162503e-01  -7.9895877e-01  -6.2995869e-01   3.5254926e-01   2.8214625e+00   1.9000486e+00   2.3944209e-01   6.3151586e-02  -6.4261518e-01  -6.7114268e-01   3.4052347e-01  -6.0139300e-01  -8.1657789e-02  -2.5770572e-01  -2.0948345e-01   7.0419567e-01   3.7295091e-01  -1.0680148e+00  -3.9177257e-01  -3.7295090e-01   1.0680147e+00  -2.9314431e-01   4.5799308e-01  -6.1546567e-01  -1.8534482e-01  -1.6804285e-01   6.7010377e-01  -1.2842939e-01   6.5527560e-01   7.8754468e-01   1.5821552e-01   0.0000000e+00   0.0000000e+00   0.0000000e+00   0.0000000e+00   0.0000000e+00   0.0000000e+00   0.0000000e+00   0.0000000e+00   0.0000000e+00   0.0000000e+00   2.9236068e-01   0.0000000e+00   0.0000000e+00   0.0000000e+00   2.9236068e-01   0.0000000e+00   6.7536055e-01   1.4235622e+00   9.5589916e-01   0.0000000e+00   0.0000000e+00  -5.6475624e-01   2.9813926e-01  -4.4717944e-01   3.3825085e-01   6.5651869e-01  -8.1558218e-01   3.0076610e+00  -3.9933069e-01  -8.9386517e-01   6.5498071e-01  -1.0173059e+00   2.3365833e-01   2.0844464e-01  -4.4475243e-01   3.9497003e-01   2.8783911e-01   7.8679602e-01  -3.2473921e-01   9.0999827e-01   1.7125154e-01   1.0695469e+00   1.1176119e-01   0.0000000e+00   2.2198159e-01  -5.8523803e-01   4.9943452e-01   9.3793881e-01   4.6907911e-01   2.9236068e-01   2.2828799e-01   3.7857361e-01   5.0041061e-01   1.7085802e-01   0.0000000e+00  -3.4135095e-02   1.7073417e+00   3.3432522e-01   2.1130459e-01  -2.2093734e-02   1.7137632e-01  -6.3221674e-02   1.0083808e-01   1.9114496e-01
   6.6463076e-02   7.6439598e-02   0.0000000e+00   0.0000000e+00   7.6439598e-02   0.0000000e+00  -6.4689975e-01   0.0000000e+00  -1.1478324e+00  -1.1993689e-01   1.0036998e-01  -2.5009739e-01  -1.8413823e-01   2.9970784e-01  -3.0360100e-01  -1.6244544e+00  -3.2427222e-02  -1.1223200e-01   2.2739874e-01  -3.3677094e-01  -2.0771311e-01   3.5036892e-01  -1.0535924e-01  -9.5340292e-01  -5.1983030e-01  -1.4485639e-01  -4.1073001e-01   4.1161731e-01   4.1389533e-04  -7.2351000e-03   2.7954981e-01  -1.1376902e+00   4.3976157e-02   1.7085226e+00  -2.7254691e-01  -1.1605511e-01   1.1314007e-01   1.7211578e-01  -1.6911922e-01   0.0000000e+00   0.0000000e+00  -1.2001752e-01  -2.5958882e-02   3.6382792e-01   3.7355684e-01  -2.1769808e-01  -1.5801652e-01   4.8958057e-01   5.5371208e-01   0.0000000e+00   0.0000000e+00  -1.0977552e+00  -1.0991011e+00   2.5722037e-01   0.0000000e+00  -1.1544989e-01  -1.7286234e-01  -7.6581331e-03  -1.1346767e-01  -9.6986155e-02   7.1580146e-01   4.4684901e-02  -1.5177195e-01  -5.1451865e-01  -1.1346703e-01   0.0000000e+00   0.0000000e+00   0.0000000e+00   0.0000000e+00   0.0000000e+00   0.0000000e+00  -1.2742498e-01   0.0000000e+00  -4.4086083e-03   8.0888207e-02   5.3063805e-01  -8.9738239e-02  -6.0844159e-03   3.8558017e-01   1.0018228e-02   9.0491031e-01  -1.5528698e-02   0.0000000e+00   0.0000000e+00  -8.5238135e-01   8.3900548e-01   2.3660121e+00   1.1712747e+00   9.1883001e-01  -4.8494165e-01  -8.6501779e-01  -7.7702543e-01  -5.1888363e-01  -5.5029929e-01   2.0433707e-01   1.1935768e+00  -4.4859147e-01   8.4899114e-02  -4.8385140e-01  -6.7818918e-01  -2.0948345e-01  -4.6782138e-01   7.9450652e-01   1.2152872e-01  -9.0997400e-01  -7.9450642e-01  -1.2152891e-01  -5.6803931e-01   4.2877927e-01   2.4627222e-01  -6.5890262e-01  -6.1748329e-01  -1.3159872e-02  -4.9518750e-01  -6.5268264e-02  -1.7912999e-01  -1.4761874e-01   0.0000000e+00   0.0000000e+00   0.0000000e+00   0.0000000e+00   0.0000000e+00   0.0000000e+00   0.0000000e+00   0.0000000e+00   0.0000000e+00   0.0000000e+00   8.4714832e-02   0.0000000e+00   0.0000000e+00   0.0000000e+00   8.4714832e-02   0.0000000e+00   3.1311132e-01  -7.0172452e-01   4.9479657e-01   0.0000000e+00   0.0000000e+00   1.2536345e+00  -7.7455435e-01  -5.3084079e-01  -3.4119630e-01  -2.2572210e-01  -8.1558218e-01  -3.7084147e-01  -3.9933069e-01   4.3464247e-01   3.2140927e-01   1.1087024e+00   2.0429955e-02  -4.4843888e-01  -8.4338600e-01   3.7234525e-02  -2.8157322e-01  -5.0367199e-01   5.0559673e-01  -7.1497484e-01   8.7617021e-01   6.1784440e-01  -5.1747295e-01   0.0000000e+00  -6.9997722e-01  -2.5729934e-01  -2.6435113e-02   5.7384177e-01   2.7044951e-02   8.4714832e-02  -1.3517814e-02   2.4712469e-02  -8.6592376e-03  -9.3727653e-01   0.0000000e+00  -3.4135095e-02  -5.3553735e-01   4.5642228e-01  -5.7972697e-01  -5.6107134e-01  -2.7666244e-01  -2.3447695e-01  -3.9511990e-01  -3.0373945e-01
  -1.1400874e+00  -1.0874953e+00   0.0000000e+00   0.0000000e+00  -1.0874953e+00   0.0000000e+00  -3.9893455e-01   0.0000000e+00  -1.1478324e+00  -1.1993689e-01  -1.0463032e+00   3.9272049e-01  -9.6781195e-01  -1.6941880e+00  -8.9080625e-01   1.5844272e+00  -3.2427222e-02  -1.1223200e-01  -1.3029415e+00  -3.3677094e-01  -2.0771311e-01  -1.0579728e+00  -1.0535924e-01   8.0886370e-01  -2.6539972e-01  -1.4485639e-01  -4.1073001e-01   6.0530081e-01  -1.0118850e+00  -8.9505188e-01  -7.5516601e-01  -1.1376902e+00  -1.0609908e+00   3.8718486e-01  -9.9325298e-01  -7.1588345e-01  -2.1031901e-01  -9.0924584e-01  -1.6911922e-01   0.0000000e+00   0.0000000e+00  -9.3114928e-01  -1.1054525e+00  -1.3063781e+00  -1.3405406e+00  -9.9111301e-01  -1.1599687e+00  -1.3995871e+00  -1.4842045e+00   0.0000000e+00   0.0000000e+00   8.4012796e-01   1.2495824e+00  -1.0498911e+00   0.0000000e+00  -1.1868338e-01  -6.2740887e-01  -4.3284287e-01  -1.1477175e-01  -9.6986155e-02  -9.9626401e-01  -2.8724235e-01  -6.8432104e-02   3.8939013e-02  -1.1434254e-01   0.0000000e+00   0.0000000e+00   0.0000000e+00   0.0000000e+00   0.0000000e+00   0.0000000e+00  -1.2742498e-01   0.0000000e+00  -9.0844503e-01  -8.9520032e-01  -6.8027235e-01  -1.0745067e+00  -1.0495212e+00  -8.4711180e-01  -1.0126917e+00  -1.5776607e+00  -1.1655722e+00   0.0000000e+00   0.0000000e+00  -1.5832690e-01   1.4345963e-01   1.9574972e-01  -5.2162070e-01  -1.1607233e+00  -9.1248248e-01  -8.6501779e-01  -7.7702543e-01  -5.1888363e-01  -2.0175067e-02   2.1115916e+00  -6.7114268e-01   3.4052347e-01  -6.0139300e-01   7.2272939e-01   3.2569813e-01  -2.0948345e-01  -4.6782138e-01  -2.7228749e+00   1.5171004e+00   2.0377157e+00   2.7228750e+00  -1.5171006e+00   2.7563241e+00  -1.5464750e+00  -3.2955219e-01   2.1811400e-02   3.6153823e-01  -1.1939235e+00   6.7212521e-01   6.5527560e-01   7.8754468e-01  -4.9288685e-01   0.0000000e+00   0.0000000e+00   0.0000000e+00   0.0000000e+00   0.0000000e+00   0.0000000e+00   0.0000000e+00   0.0000000e+00   0.0000000e+00   0.0000000e+00  -1.0717544e+00   0.0000000e+00   0.0000000e+00   0.0000000e+00  -1.0717544e+00   0.0000000e+00  -1.1358856e+00  -7.0172452e-01  -1.0276416e+00   0.0000000e+00   0.0000000e+00  -1.5333995e+00   5.7846986e-01  -2.9426721e-01  -2.8002896e-01  -9.1652261e-01  -8.1558218e-01  -7.1125033e-01  -3.9933069e-01  -1.1595667e+00  -6.7930494e-01  -4.0839697e-01  -1.1542026e+00   5.0155236e-01  -8.4338600e-01   1.0007354e+00  -7.0072186e-01   7.8679602e-01  -1.4396780e+00  -5.1125669e-01  -9.8931626e-01  -1.0361186e+00  -5.6518110e-01   0.0000000e+00   2.5828513e-01   1.3575103e+00  -1.2016710e+00  -1.1169129e+00  -1.2251691e+00  -1.0717544e+00  -1.1316006e+00  -1.1482862e+00  -1.0778586e+00   7.4809842e-01   0.0000000e+00  -3.4135095e-02   2.1452107e+00  -1.6909096e+00   8.1606382e-01   3.4596918e-01  -9.7716907e-01  -4.0868491e-01  -1.0327802e+00  -9.8094971e-01
  -7.4373101e-01  -7.9944545e-01   0.0000000e+00   0.0000000e+00  -7.9944545e-01   0.0000000e+00  -3.9893455e-01   0.0000000e+00  -1.1478324e+00  -1.1993689e-01  -6.9882647e-01  -2.5009739e-01  -6.8283968e-01  -9.5959477e-01  -6.1525534e-01   4.4778516e-01  -3.2427222e-02  -1.1223200e-01  -7.2906389e-01  -3.3677094e-01  -2.0771311e-01  -6.7387958e-01  -1.0535924e-01  -7.2269609e-02  -2.6539972e-01  -1.4485639e-01  -4.1073001e-01   1.3311383e+00  -6.9288160e-01  -2.2918930e-01   5.7846780e-01  -1.1376902e+00  -7.2615233e-01   1.2680767e+00  -7.3117805e-01  -3.1599789e-01   3.9347137e-01  -6.2088274e-01  -1.6911922e-01   0.0000000e+00   0.0000000e+00  -6.3438683e-01  -7.6850060e-01  -7.3951922e-01  -6.8596262e-01  -6.9375896e-01  -8.2884111e-01  -7.2549701e-01  -6.9878732e-01   0.0000000e+00   0.0000000e+00   4.1443889e-02  -1.8471841e-01  -8.6316088e-01   0.0000000e+00  -9.9240233e-02  -1.7736227e-01  -6.0039094e-01  -9.8347901e-02  -9.6986155e-02  -6.6118577e-01  -5.6239901e-01  -2.1605209e-02   2.6867648e-01  -9.7748758e-02   0.0000000e+00   0.0000000e+00   0.0000000e+00   0.0000000e+00   0.0000000e+00   0.0000000e+00  -1.2742498e-01   0.0000000e+00  -5.8034103e-01  -5.9469905e-01  -6.6269907e-01  -7.6065982e-01  -7.6140800e-01  -7.6821786e-01  -7.6426944e-01  -5.2660002e-01  -7.4199943e-01   0.0000000e+00   0.0000000e+00  -3.3021356e-01   3.1571564e-01   4.7030716e-01  -2.9460433e-01  -8.2262501e-01  -9.1248248e-01  -8.6501779e-01  -7.7702543e-01  -5.1888363e-01   6.7660242e-01   3.6165496e-01   1.2478412e+00  -4.4859147e-01  -6.0139300e-01   3.2053580e-01  -1.7624552e-01   3.6634121e-01  -4.6782138e-01  -8.2635165e-01   2.1060171e+00   7.4258299e-01   8.2635165e-01  -2.1060171e+00   7.4350208e-01  -8.4300714e-01   6.4680923e-01   2.1811400e-02   1.4665587e-01  -1.0805495e+00   2.5903119e-01  -6.8287721e-01  -9.0413615e-01  -4.6895259e-01   0.0000000e+00   0.0000000e+00   0.0000000e+00   0.0000000e+00   0.0000000e+00   0.0000000e+00   0.0000000e+00   0.0000000e+00   0.0000000e+00   0.0000000e+00  -6.0494000e-01   0.0000000e+00   0.0000000e+00   0.0000000e+00  -6.0494000e-01   0.0000000e+00  -7.7363636e-01  -7.0172452e-01  -9.5265431e-01   0.0000000e+00   0.0000000e+00  -5.7693232e-01  -2.1389315e-01  -2.8012444e-01   6.9591872e-02  -9.1652261e-01  -8.1558218e-01  -7.1125033e-01  -3.9933069e-01  -6.2816366e-01  -1.2162105e-02   1.0628704e-01  -7.5553338e-01   5.0155236e-01  -8.4338600e-01   3.9497003e-01  -8.6279267e-01  -5.0367199e-01  -5.6533127e-01  -4.9907808e-01  -2.7055536e-01  -9.6975870e-01  -3.8068110e-01   0.0000000e+00  -2.2135029e-01   5.8141732e-01  -6.7580136e-01  -9.3054293e-01  -6.2121587e-01  -6.0494000e-01  -7.2133116e-01  -7.9442506e-01  -7.9886222e-01   7.4809842e-01   0.0000000e+00  -3.4135095e-02   3.4020045e-01  -8.1188485e-01   3.2211492e-01  -9.3417557e-02  -7.3058284e-01  -3.8055677e-01  -5.3682218e-01  -7.2048422e-01
  -1.1778475e+00  -1.2166006e+00   0.0000000e+00   0.0000000e+00  -1.2166006e+00   0.0000000e+00  -1.5096935e-01   0.0000000e+00  -3.4860221e-01  -1.1993689e-01  -1.1505462e+00   7.1311552e-02  -1.0390550e+00  -1.3793623e+00  -1.0613292e+00   1.0892925e+00  -3.2427222e-02  -1.1223200e-01  -1.2072952e+00  -3.3677094e-01  -2.0771311e-01  -1.1860038e+00  -1.0535924e-01   8.0886370e-01  -7.7426088e-01  -1.4485639e-01  -4.1073001e-01   1.5587294e-01  -1.1472055e+00  -1.1170061e+00  -1.4449766e+00  -3.5942564e-01  -1.1279585e+00  -5.3261075e-02  -9.9325298e-01  -1.1157690e+00  -1.5041555e+00  -1.1255182e+00  -1.6911922e-01   0.0000000e+00   0.0000000e+00  -1.0731004e+00  -1.1557338e+00  -1.2225853e+00  -1.2252421e+00  -1.0235731e+00  -1.1642885e+00  -1.2674864e+00  -1.3111310e+00   0.0000000e+00   0.0000000e+00   1.4072527e-01   4.1585271e-01  -1.4233515e+00   0.0000000e+00  -1.1997420e-01  -6.5664883e-01  -5.8520268e-01  -1.1492530e-01  -9.6986155e-02  -1.0030470e-01   6.5717046e-02  -1.6496617e-01  -5.0687779e-01  -1.1434250e-01   0.0000000e+00   0.0000000e+00   0.0000000e+00   0.0000000e+00   0.0000000e+00   0.0000000e+00  -1.2742498e-01   0.0000000e+00  -1.1062350e+00  -1.0722582e+00  -1.0197886e+00  -1.2237801e+00  -1.1794149e+00  -1.0642845e+00  -1.1281368e+00  -7.0648647e-01  -1.1573523e+00   0.0000000e+00   0.0000000e+00  -4.9808880e-01   4.8395162e-01   4.1507630e-01  -4.2260275e-02  -1.1607233e+00  -9.1248248e-01   8.2761655e-02  -5.7986159e-01   6.7993018e-01  -5.5029929e-01   1.0305128e-01  -6.7114268e-01  -4.4859147e-01   3.5174664e-01  -8.1657789e-02  -4.6794744e-01  -2.0948345e-01  -4.6782138e-01  -1.4044410e+00   3.8237077e-01   5.1714186e-01   1.4044411e+00  -3.8237077e-01   1.8215845e+00  -1.3793342e+00  -7.9168675e-01  -5.1634233e-01  -2.2401771e-01  -1.1055782e+00   1.1152414e-01  -4.0282593e+00  -3.7236041e+00  -5.1674058e-01   0.0000000e+00   0.0000000e+00   0.0000000e+00   0.0000000e+00   0.0000000e+00   0.0000000e+00   0.0000000e+00   0.0000000e+00   0.0000000e+00   0.0000000e+00  -1.1803722e+00   0.0000000e+00   0.0000000e+00   0.0000000e+00  -1.1803722e+00   0.0000000e+00  -1.1358856e+00  -7.0172452e-01  -1.3070593e+00   0.0000000e+00   0.0000000e+00  -7.5144425e-01  -7.7455435e-01   5.3069079e-01  -1.7616777e-01  -9.1652261e-01   9.4725414e-01  -2.6282711e-01  -3.9933069e-01  -9.0032320e-01  -6.7930494e-01  -9.8213296e-01  -1.1183046e+00  -4.4843888e-01  -1.7368161e-01  -2.5612457e-01  -7.3704808e-01   3.1098103e-01  -1.2335610e+00  -7.8559600e-01  -8.0139593e-01  -1.3318678e+00  -6.3690645e-01   0.0000000e+00  -2.8601596e-01   1.8602220e+00  -1.2016710e+00  -1.8201953e+00  -1.3796052e+00  -1.1803722e+00  -1.1403254e+00  -1.1663323e+00  -1.1651677e+00  -1.4017556e-01   0.0000000e+00  -3.4135095e-02  -9.7668436e-02  -1.4482083e+00   1.4573632e-01  -2.4894712e-01  -1.0854652e+00  -4.1676592e-01  -9.9735459e-01  -9.8094971e-01
   1.2261201e+00   1.2258634e+00   0.0000000e+00   0.0000000e+00   1.2258634e+00   0.0000000e+00  -6.4689975e-01   0.0000000e+00  -1.8875616e-01  -1.1993689e-01   1.3512862e+00  -8.9291527e-01   6.7077856e-01   1.4540686e+00   5.7411439e-01  -1.8099413e+00  -3.2427222e-02  -1.1223200e-01   1.2795076e+00  -3.3677094e-01  -2.0771311e-01   1.8867417e+00  -1.0535924e-01  -9.5340292e-01  -2.6539972e-01  -1.4485639e-01  -4.1073001e-01  -3.8870316e-01   1.4627937e+00   1.7683985e+00   1.3733923e+00  -2.0377273e-01   1.2828785e+00  -4.9370700e-01   5.7919663e-01   1.6834299e+00   1.3422847e+00   1.4697497e+00  -1.6911922e-01   0.0000000e+00   0.0000000e+00   7.2964209e-01   1.0812501e+00   1.6591153e+00   1.5172197e+00   6.4367453e-01   1.0335708e+00   1.9353292e+00   1.6529637e+00   0.0000000e+00   0.0000000e+00  -1.0450956e+00  -1.1046890e+00   1.7510620e+00   0.0000000e+00  -1.0954795e-01   4.9475994e-02  -1.1778596e-01  -1.0818648e-01  -9.6986155e-02   4.4257519e-01   2.3565450e-01  -2.3178252e-01  -1.5845161e-01  -1.0807449e-01   0.0000000e+00   0.0000000e+00   0.0000000e+00   0.0000000e+00   0.0000000e+00   0.0000000e+00  -1.2742498e-01   0.0000000e+00   8.3569538e-01   8.8800046e-01   1.0262604e+00   1.0068161e+00   1.0721680e+00   1.1565990e+00   1.2130014e+00   2.9095071e+00   9.7434932e-01   0.0000000e+00   0.0000000e+00  -5.5808276e-01   5.4407449e-01   3.9472941e-01   5.8287547e-01   3.2855183e+00  -4.5496109e-01   1.6734132e-01  -7.7702543e-01  -5.1888363e-01   1.4647819e-01  -6.4261518e-01   3.1594252e+00  -4.4859147e-01  -6.0139300e-01  -4.8385140e-01  -6.7818918e-01  -1.0321583e-01  -7.7149036e-02   8.8619099e-01  -1.6556514e+00  -9.4437969e-01  -8.8619104e-01   1.6556513e+00  -6.8647217e-01   1.5644934e+00  -1.0301434e+00  -5.3327784e-01  -5.4886605e-01   1.7785510e+00  -4.9518750e-01   2.0922473e-01   1.7238822e-01   7.7245853e-01   0.0000000e+00   0.0000000e+00   0.0000000e+00   0.0000000e+00   0.0000000e+00   0.0000000e+00   0.0000000e+00   0.0000000e+00   0.0000000e+00   0.0000000e+00   1.0090325e+00   0.0000000e+00   0.0000000e+00   0.0000000e+00   1.0090325e+00   0.0000000e+00   1.7621082e+00  -7.0172452e-01   1.9053598e+00   0.0000000e+00   0.0000000e+00   2.4917738e+00  -4.3213607e-01  -5.3084079e-01  -3.4119630e-01  -9.1652261e-01   9.0458714e-01  -2.0718336e-01  -3.9933069e-01  -1.1595667e+00   2.6564090e+00   2.9433091e+00   9.9521129e-01  -4.4843888e-01  -4.0290795e-01  -3.7150846e-01   1.9676779e-01  -5.0367199e-01   1.0454618e+00  -7.1497484e-01   2.3685593e+00   2.1082495e+00  -1.8080719e-01   0.0000000e+00  -7.2228878e-01  -9.8273944e-01   7.6079829e-01   1.4705003e+00   8.1173784e-01   1.0090325e+00   9.5576011e-01   1.0337267e+00   1.0728512e+00  -2.7180705e-01   0.0000000e+00  -3.4135095e-02  -5.3553735e-01   1.7009008e+00  -5.0086197e-01  -7.6858442e-01   5.7143673e-01   2.4618782e-01   4.1966822e-01   5.2975009e-01
   2.8920714e-02   1.4464457e-01   0.0000000e+00   0.0000000e+00   1.4464457e-01   0.0000000e+00  -8.9486494e-01   0.0000000e+00   7.7032012e-01  -1.1993689e-01   3.0874640e-02  -8.9291527e-01  -2.5538129e-01   4.0464973e-01  -4.3701914e-01  -1.9299621e+00  -3.2427222e-02  -1.1223200e-01   2.2739874e-01  -3.3677094e-01  -2.0771311e-01   2.8635339e-01  -1.0535924e-01  -5.1283627e-01  -1.0286915e+00  -1.4485639e-01  -4.1073001e-01  -7.2199216e-01  -3.0491991e-03   8.8058168e-01   1.6591709e+00   7.3014470e-01   1.0492310e-02  -9.3415293e-01  -2.7254691e-01   6.8371600e-01   1.4069765e+00  -8.0201934e-02  -1.6911922e-01   0.0000000e+00   0.0000000e+00  -3.1479127e-01  -1.7730464e-01   2.3869793e-01   2.9430940e-01  -1.9337119e-01  -9.5662249e-02   4.3579534e-01   5.7500740e-01   0.0000000e+00   0.0000000e+00  -1.4272115e+00  -1.3218062e+00   4.4395058e-01   0.0000000e+00  -1.2031640e-01  -6.1390556e-01  -8.4914437e-02  -1.1411843e-01  -9.6986155e-02   8.3736917e-01   3.1112937e-01  -3.0469141e-01  -5.7106154e-01  -1.1403994e-01   0.0000000e+00   0.0000000e+00   0.0000000e+00   0.0000000e+00   0.0000000e+00   0.0000000e+00  -1.2742498e-01   0.0000000e+00  -2.2641080e-01   3.1023610e-01   4.7605092e-01  -2.9971711e-01   1.9291709e-01   3.2523314e-01   4.2366782e-02   1.0823845e+00  -1.5521156e-02   0.0000000e+00   0.0000000e+00  -1.0232611e+00   1.0102524e+00  -2.6415061e-01   3.1817226e+00  -1.7004552e-01   7.3451829e-01  -8.6501779e-01  -7.7702543e-01  -5.1888363e-01  -5.5029929e-01  -6.4261518e-01   2.7771085e+00  -4.4859147e-01  -6.0139300e-01  -4.8385140e-01  -6.7818918e-01  -7.8530812e-01  -4.6782138e-01   1.2389336e+00   1.2226276e+00  -1.3577572e+00  -1.2389336e+00  -1.2226278e+00  -9.3165042e-01   4.5961519e-01   9.3825454e-01  -9.9925962e-01  -1.0049373e+00  -5.2145360e-01  -8.8264811e-01   6.5527560e-01   7.8754468e-01  -2.0968330e-01   0.0000000e+00   0.0000000e+00   0.0000000e+00   0.0000000e+00   0.0000000e+00   0.0000000e+00   0.0000000e+00   0.0000000e+00   0.0000000e+00   0.0000000e+00  -5.0089617e-02   0.0000000e+00   0.0000000e+00   0.0000000e+00  -5.0089617e-02   0.0000000e+00   3.1311132e-01  -7.0172452e-01   3.4620348e-01   0.0000000e+00   0.0000000e+00   8.8521484e-01  -7.7455435e-01  -6.8324660e-01  -7.5198447e-01   5.8884934e-01  -3.9365385e-01   2.9688364e-01  -3.9933069e-01   1.4974484e+00  -1.2162105e-02  -5.9210424e-01  -2.0711088e-02  -9.2343455e-01  -7.8083119e-01  -8.1656050e-01  -5.7218295e-01  -5.0367199e-01   1.5765248e+00   6.3609513e-01  -6.1621898e-01   4.2162883e-01   2.1338097e-01   0.0000000e+00  -1.1293171e+00  -6.7256987e-02  -2.6435113e-02   6.5337668e-01  -6.0744358e-02  -5.0089617e-02  -4.6757823e-02   4.1973988e-02   4.4390644e-02  -9.3727653e-01   0.0000000e+00  -3.4135095e-02  -5.3553735e-01   5.8526895e-01  -1.0430252e+00  -1.0700240e+00  -3.7017325e-01  -2.4939574e-01  -5.7224775e-01  -4.0792565e-01
  -7.4924746e-01  -1.2075440e+00   0.0000000e+00   0.0000000e+00  -1.2075440e+00   0.0000000e+00  -8.9486494e-01   0.0000000e+00  -1.1478324e+00  -1.1993689e-01  -6.6407880e-01  -5.7150633e-01  -9.6781195e-01  -6.4476912e-01  -9.2075795e-01  -1.8062164e+00  -3.2427222e-02  -1.1223200e-01  -7.2906389e-01  -3.3677094e-01  -2.0771311e-01  -3.5380193e-01  -1.0535924e-01  -5.1283627e-01  -1.0286915e+00  -1.4485639e-01  -4.1073001e-01  -4.9308249e-02  -6.6311582e-01  -1.1170061e+00  -1.4449766e+00  -1.1376902e+00  -6.2570079e-01  -9.3415293e-01  -8.6221552e-01  -1.1157690e+00  -1.5041555e+00  -3.3251965e-01  -1.6911922e-01   0.0000000e+00   0.0000000e+00  -1.0243545e+00  -9.0619530e-01  -6.6817687e-01  -7.6666913e-01  -9.6959442e-01  -7.1663847e-01  -2.2488951e-01  -4.5694875e-01   0.0000000e+00   0.0000000e+00  -1.1073053e-01  -8.3123353e-01  -1.4233515e+00   0.0000000e+00   1.5349332e-01   1.8059710e+00  -5.2353846e-02   1.4771835e-01  -9.6986155e-02   8.2147522e-01  -1.0051122e-01  -3.7954791e-01   3.7743218e-01   1.4778038e-01   0.0000000e+00   0.0000000e+00   0.0000000e+00   0.0000000e+00   0.0000000e+00   0.0000000e+00  -1.2742498e-01   0.0000000e+00  -1.1215303e+00  -1.1953927e+00  -1.0793478e+00  -9.8030168e-01  -1.0940672e+00  -9.8103196e-01  -9.9986514e-01   5.1332978e-03  -9.3698671e-01   0.0000000e+00   0.0000000e+00  -1.1938851e+00   1.1812430e+00   2.1572145e+00   4.3038067e+00  -7.5576810e-02  -9.1248248e-01  -8.6501779e-01  -7.7702543e-01  -5.1888363e-01  -5.5029929e-01  -6.4261518e-01  -6.7114268e-01  -4.4859147e-01   2.9612312e-01  -4.8385140e-01  -6.7818918e-01  -7.8530812e-01  -4.6782138e-01   1.2389336e+00  -1.0643387e+00  -1.3577572e+00  -1.2389336e+00   1.0643389e+00  -9.3165042e-01  -9.4426966e-01  -1.1709847e+00  -9.9925962e-01  -1.0049373e+00  -8.9187044e-01  -8.8264811e-01  -4.0282593e+00  -3.7236041e+00  -5.2524875e-01   0.0000000e+00   0.0000000e+00   0.0000000e+00   0.0000000e+00   0.0000000e+00   0.0000000e+00   0.0000000e+00   0.0000000e+00   0.0000000e+00   0.0000000e+00  -1.1578247e+00   0.0000000e+00   0.0000000e+00   0.0000000e+00  -1.1578247e+00   0.0000000e+00  -1.1358856e+00  -7.0172452e-01  -1.4889658e+00   0.0000000e+00   0.0000000e+00  -6.7363211e-02  -2.6252193e-01  -7.8628664e-01  -7.5198447e-01  -9.1652261e-01   6.0730476e-02  -7.1125033e-01  -3.9933069e-01  -1.1595667e+00   1.3221234e+00  -1.0173059e+00  -9.2329289e-01  -9.2343455e-01  -8.4338600e-01  -3.7150846e-01  -8.6279267e-01   7.8679602e-01  -8.4147194e-02  -9.3494426e-01  -9.8931626e-01  -1.4367501e+00  -9.9963023e-01   0.0000000e+00  -8.4216610e-01   1.7977062e+00  -9.1842939e-01  -1.9239249e+00  -1.1894556e+00  -1.1578247e+00  -9.6212713e-01  -1.1208247e+00  -1.1595468e+00  -9.3727653e-01   0.0000000e+00  -3.4135095e-02  -5.3553735e-01  -9.6006330e-01  -1.0430252e+00  -7.3722605e-01  -1.0109529e+00  -4.1381324e-01  -8.9107788e-01  -7.7257732e-01
   1.7302516e-01   3.8193375e-02   0.0000000e+00   0.0000000e+00   3.8193375e-02   0.0000000e+00   9.6995851e-02   0.0000000e+00   1.7293964e+00  -1.1993689e-01   1.0036998e-01  -2.5009739e-01   2.4332016e-01   4.0464973e-01   7.7573722e-02  -2.2408566e-01  -3.2427222e-02  -1.1223200e-01   4.1869127e-01  -3.3677094e-01  -2.0771311e-01  -3.3724270e-02  -1.0535924e-01  -7.2269609e-02  -1.0969142e-02  -1.4485639e-01  -4.1073001e-01  -1.2061688e-01  -3.8290483e-03   4.3667329e-01   3.2553714e-01   1.6640621e+00   1.1094385e-01  -4.9370700e-01   2.5160296e-01   2.8383044e-01   1.5626791e-01  -2.2438348e-01  -1.6911922e-01   0.0000000e+00   0.0000000e+00   2.1119596e-01   1.5913475e-01   3.4101033e-01   4.5193892e-01   2.7224063e-01   3.5217198e-02   2.3513081e-01   4.9261165e-01   0.0000000e+00   0.0000000e+00  -2.1537293e-01  -5.7263668e-01  -3.0297025e-01   0.0000000e+00  -6.9896631e-02  -9.3505686e-02   1.1758388e-01  -6.9446601e-02  -9.6986155e-02   3.7305776e-01   7.2373025e-01  -6.4892263e-02  -4.9185064e-01  -6.9569470e-02   0.0000000e+00   0.0000000e+00   0.0000000e+00   0.0000000e+00   0.0000000e+00   0.0000000e+00  -1.2742498e-01   0.0000000e+00   2.1301033e-01   2.5345261e-01  -1.5607716e-02  -2.3494303e-02   2.6142054e-02  -1.8528938e-01  -1.9571253e-01   5.0438370e-01   2.8432487e-01   0.0000000e+00   0.0000000e+00  -6.3713409e-02   4.8642825e-02  -1.9407549e-01  -2.8740055e-01  -9.4443985e-01   1.0405997e+00  -8.6501779e-01   2.7238108e-01  -1.0984864e-01   2.7590173e-01   2.0433707e-01   2.6833792e+00  -4.4859147e-01   8.4899114e-02  -4.8385140e-01  -2.5770572e-01  -1.0321583e-01  -7.7149036e-02   2.2083166e-01   1.4118226e+00  -4.5045389e-01  -2.2083181e-01  -1.4118225e+00  -9.9369786e-03   3.4341567e-01   1.5078124e+00  -2.4815719e-01  -3.8239765e-02  -4.1354915e-01   1.8706206e-01   6.5527560e-01   7.8754468e-01  -2.6313699e-01   0.0000000e+00   0.0000000e+00   0.0000000e+00   0.0000000e+00   0.0000000e+00   0.0000000e+00   0.0000000e+00   0.0000000e+00   0.0000000e+00   0.0000000e+00   2.5526619e-01   0.0000000e+00   0.0000000e+00   0.0000000e+00   2.5526619e-01   0.0000000e+00  -4.1138714e-01  -7.0172452e-01  -3.1055933e-01   0.0000000e+00   0.0000000e+00   6.1780655e-01  -6.0334521e-01   5.7633466e-01  -4.0475374e-02  -2.2572210e-01  -2.8523577e-02   2.3402505e-01  -3.9933069e-01   1.7631500e+00  -6.7930494e-01  -1.1094516e-01   2.2568917e-01  -2.2947775e-01   4.9010551e-02   3.7234525e-02   1.7441317e-01  -5.0367199e-01   8.8408916e-01  -7.1497484e-01   1.5301405e-01  -2.9872252e-01   2.1659842e-01   0.0000000e+00  -1.4231440e-01  -5.8523803e-01   4.9943452e-01  -1.0772062e-02   5.3451090e-01   2.5526619e-01   2.9655170e-01   1.9968150e-01   1.2314630e-01  -3.6297994e-01   0.0000000e+00  -3.4135095e-02  -5.3553735e-01   4.3114717e-01   4.8492060e-02  -3.0093062e-01   1.0717531e-01  -1.5195739e-01   2.7796594e-01   2.1719151e-01
  -3.0196955e-01  -2.3715017e-01   0.0000000e+00   0.0000000e+00  -2.3715017e-01   0.0000000e+00  -6.4689975e-01   0.0000000e+00  -1.8875616e-01  -1.1993689e-01  -3.8609742e-01   7.1311552e-02  -4.6911049e-01  -1.2005970e-01  -3.0802615e-01   2.6695259e-01  -3.2427222e-02   1.4118785e+01  -4.4212510e-01  -3.3677094e-01  -2.0771311e-01  -2.8978639e-01  -1.0535924e-01  -7.2269609e-02  -7.7426088e-01  -1.4485639e-01  -4.1073001e-01  -3.3717571e-01  -4.5237378e-01  -4.5114349e-01  -2.4688463e-01  -2.0377273e-01  -3.9131386e-01  -9.3415293e-01  -4.6910311e-01  -5.1594067e-01  -3.8056075e-01  -2.9647426e-01  -1.6911922e-01   0.0000000e+00   0.0000000e+00  -4.7388940e-01  -1.6218019e-01  -4.6930872e-01  -4.9950235e-01  -4.6829723e-01  -1.7227577e-01  -2.4963131e-01  -3.1551626e-01   0.0000000e+00   0.0000000e+00   1.3664668e+00   1.4851254e+00  -3.0297025e-01   0.0000000e+00  -1.1735655e-01  -6.0618194e-01  -7.5577504e-02  -1.1416065e-01  -9.6986155e-02   6.5207524e-01   1.2020831e-01  -3.3015281e-02  -1.7118633e-01  -1.1409158e-01   0.0000000e+00   0.0000000e+00   0.0000000e+00   0.0000000e+00   0.0000000e+00   0.0000000e+00  -1.2742498e-01   0.0000000e+00  -4.6948324e-01  -4.1205859e-01  -3.1225703e-01  -7.8274590e-02  -2.8452465e-02   2.8885811e-02   2.8054656e-01   5.6581393e-01  -2.5287090e-01   0.0000000e+00   0.0000000e+00  -7.6898475e-01   7.5542968e-01  -1.0434306e-01   4.1052893e-01  -7.4642834e-02  -5.5010369e-01  -1.5242057e-01  -5.2809620e-01  -5.1888363e-01  -5.5029929e-01  -6.4261518e-01   1.1802733e+00  -4.4859147e-01   2.9612312e-01  -4.8385140e-01   3.3996168e-02  -7.8530812e-01  -4.6782138e-01   8.5504140e-01   9.0636771e-01  -5.5162870e-01  -8.5504138e-01  -9.0636772e-01  -9.3165042e-01  -2.0627261e-02   3.8077672e-01  -5.1634233e-01  -7.4116423e-01  -5.9131815e-01  -8.8264811e-01   6.5527560e-01   7.8754468e-01  -1.9425773e-01   0.0000000e+00   0.0000000e+00   0.0000000e+00   0.0000000e+00   0.0000000e+00   0.0000000e+00   0.0000000e+00   0.0000000e+00   0.0000000e+00   0.0000000e+00  -3.2068764e-01   0.0000000e+00   0.0000000e+00   0.0000000e+00  -3.2068764e-01   0.0000000e+00  -4.1138714e-01  -7.0172452e-01  -6.5914440e-02   0.0000000e+00   0.0000000e+00   4.8392689e-01   4.1292031e-01  -7.8628664e-01  -5.7207703e-01  -9.1652261e-01  -6.0461802e-01  -5.4801690e-01  -3.9933069e-01  -6.2816366e-01   6.5498071e-01   4.2577778e-01  -2.1612217e-01  -9.2343455e-01  -3.3512465e-01  -5.2872489e-03  -2.4079974e-01  -3.9553221e-01   5.0119573e-01  -9.3494426e-01   3.9630500e-02  -7.7469675e-02  -5.0395693e-01   0.0000000e+00  -4.3551598e-01   2.8422005e-01  -2.7500209e-01  -1.8335799e-02  -3.2979337e-01  -3.2068764e-01  -2.8408562e-01  -2.6402566e-01  -2.7404232e-01  -9.3727653e-01   0.0000000e+00  -3.4135095e-02   8.3160391e-01  -2.7431161e-02  -1.0430252e+00  -3.7616100e-01   1.0560040e-01  -3.3051666e-01  -5.3682218e-01  -4.8606529e-01
   9.5929707e-01   1.0829446e+00   0.0000000e+00   0.0000000e+00   1.0829446e+00   0.0000000e+00   3.0725782e+00   0.0000000e+00  -1.1478324e+00  -1.1993689e-01   1.2470432e+00   3.2854009e+00   1.0982369e+00   2.9970784e-01   1.4817828e+00   3.7005036e-01  -3.2427222e-02  -1.1223200e-01   4.1869127e-01  -3.3677094e-01  -2.0771311e-01   1.3106019e+00  -1.0535924e-01   1.2494304e+00   2.2789061e+00  -1.4485639e-01  -4.1073001e-01  -1.9966029e-01   1.0743591e+00   1.1025359e+00   3.6167011e-01  -1.1376902e+00   1.2159108e+00  -4.9370700e-01   1.0378278e+00   1.0836016e+00   3.5958522e-01   1.6139313e+00  -1.6911922e-01   0.0000000e+00   0.0000000e+00   1.1605692e+00   8.3900065e-01   3.1850507e-01   1.8064159e-01   1.0842153e+00   8.6327065e-01   3.2861823e-01   4.2419173e-02   0.0000000e+00   0.0000000e+00   6.6226028e-01   7.1809333e-01   6.3068079e-01   0.0000000e+00  -1.0630647e-01  -1.1127579e-01   7.2489821e-01  -1.0483567e-01  -9.6986155e-02   3.5402895e-01   1.5247503e+00  -2.4467156e-01   1.1754001e+00  -1.0557301e-01   0.0000000e+00   0.0000000e+00   0.0000000e+00   0.0000000e+00   0.0000000e+00   0.0000000e+00  -1.2742498e-01   0.0000000e+00   1.1876273e+00   1.0685495e+00   6.1273142e-01   1.5672798e+00   1.4456214e+00   8.6660956e-01   1.6711757e+00  -3.5191938e+00   7.3374716e-01   0.0000000e+00   0.0000000e+00   2.1377128e+00  -2.1575138e+00  -1.2577558e+00  -1.2161608e+00  -9.9167417e-01  -4.8494165e-01   1.0305411e+00   4.1585539e-01   3.4110599e+00   1.4567066e+00  -6.4261518e-01  -6.7114268e-01  -4.4859147e-01   2.9886714e+00  -4.8385140e-01   3.5476016e+00  -2.0948345e-01   1.0948680e+00  -1.8078212e+00   8.5395365e-01   2.0144822e+00   1.8078212e+00  -8.5395347e-01   1.3345171e+00  -3.8863540e-01   1.6124063e+00   2.4577630e+00   2.5774630e+00   1.6327244e-01   2.3742140e+00   3.0804338e-02  -5.8295734e-02   3.3663612e-01   0.0000000e+00   0.0000000e+00   0.0000000e+00   0.0000000e+00   0.0000000e+00   0.0000000e+00   0.0000000e+00   0.0000000e+00   0.0000000e+00   0.0000000e+00   7.5196546e-01   0.0000000e+00   0.0000000e+00   0.0000000e+00   7.5196546e-01   0.0000000e+00   6.7536055e-01   1.4235622e+00   6.5336866e-01   0.0000000e+00   0.0000000e+00  -3.7696448e+00   4.7147984e+00  -6.1285166e-01   2.1404086e+00   6.5651869e-01  -8.1558218e-01  -7.1125033e-01  -3.9933069e-01  -1.1595667e+00  -1.2162105e-02  -1.0173059e+00   7.5072099e-01   4.2740586e-01   3.2227048e+00  -2.1079524e-01   3.7055727e+00   4.6582003e+00  -9.8783434e-01   8.5606457e-01  -9.8931626e-01   2.1620948e-01   2.2675614e+00   0.0000000e+00   3.0140772e+00  -1.1987730e+00   1.0699256e+00   8.2723634e-01   1.1740049e+00   7.5196546e-01   7.4830101e-01   8.4071154e-01   9.7424993e-01   3.9226498e-02   0.0000000e+00  -3.4135095e-02  -9.7668436e-02  -1.9706919e-01   2.9146444e-01   2.8458965e+00   1.1268905e+00   3.7610561e-01   1.1990308e+00   1.0246345e+00
  -8.6016708e-01  -7.1919826e-01   0.0000000e+00   0.0000000e+00  -7.1919826e-01   0.0000000e+00  -1.5096935e-01   0.0000000e+00  -1.8875616e-01  -1.1993689e-01  -8.3781716e-01   7.1412943e-01  -6.8283968e-01  -1.4843042e+00  -6.2675162e-01   1.5723032e+00  -3.2427222e-02  -1.1223200e-01  -1.1116489e+00   1.2409097e+00  -2.0771311e-01  -9.2994171e-01  -1.0535924e-01   2.1305637e+00  -7.7426088e-01  -1.4485639e-01  -4.1073001e-01   9.0002041e-01  -9.7830732e-01  -8.9505188e-01  -9.3911548e-01  -2.0377273e-01  -8.6008772e-01  -5.3261075e-02  -7.3117805e-01  -5.1594067e-01  -8.0935420e-02  -8.7320046e-01  -1.6911922e-01   0.0000000e+00   0.0000000e+00  -6.2359146e-01  -7.7317674e-01  -1.1724708e+00  -1.1814521e+00  -7.1640158e-01  -9.1154425e-01  -1.2777044e+00  -1.3286149e+00   0.0000000e+00   0.0000000e+00   7.9069329e-01   1.0451812e+00  -6.7643067e-01   0.0000000e+00  -1.1817887e-01  -6.7666293e-01   3.2365634e-01  -1.1374552e-01  -9.6986155e-02  -9.8618365e-02  -2.7366988e-02  -9.3428185e-02  -4.3454367e-01  -1.1407891e-01   0.0000000e+00   0.0000000e+00   0.0000000e+00   0.0000000e+00   0.0000000e+00   0.0000000e+00  -1.2742498e-01   0.0000000e+00  -5.8034103e-01  -5.9469905e-01  -4.3424611e-01  -7.4535060e-01  -7.4755423e-01  -5.8927362e-01  -7.4511178e-01  -1.0123176e+00  -8.0694498e-01   0.0000000e+00   0.0000000e+00  -2.1467780e-01   1.9993161e-01  -1.3829344e-01  -4.7197686e-01  -1.1607233e+00  -9.1248248e-01  -8.6501779e-01   3.4398301e-01  -5.1888363e-01   1.9257513e-01   1.0305128e-01  -6.7114268e-01   2.4453251e+00   1.1936392e+00  -8.1657789e-02  -2.5770572e-01  -2.0948345e-01  -4.6782138e-01  -2.0753437e-01   2.1531251e+00   5.6068373e-02   2.0753421e-01  -2.1531251e+00   2.8441757e-01  -7.6519029e-01   4.8167652e-01  -3.7378197e-01  -2.7096871e-01  -1.1391315e+00  -1.2842939e-01   6.5527560e-01   7.8754468e-01  -4.2228214e-01   0.0000000e+00   0.0000000e+00   0.0000000e+00   0.0000000e+00   0.0000000e+00   0.0000000e+00   0.0000000e+00   0.0000000e+00   0.0000000e+00   0.0000000e+00  -7.1506572e-01   0.0000000e+00   0.0000000e+00   0.0000000e+00  -7.1506572e-01   0.0000000e+00  -7.7363636e-01  -7.0172452e-01  -6.5895195e-01   0.0000000e+00   0.0000000e+00  -1.1403734e+00   1.0418737e+00   5.5695591e-01  -7.5198447e-01  -9.1652261e-01   9.4725414e-01  -7.1125033e-01   8.1272168e-01  -6.8259556e-01  -6.7930494e-01  -4.5841101e-01  -7.2635767e-01  -4.4843888e-01  -1.7122844e-01   8.5444507e-01  -5.9693384e-01   9.6943216e-01  -6.5188573e-01  -7.3166220e-01  -5.5103247e-01  -6.4050620e-01  -4.7269770e-01   0.0000000e+00   8.0624165e-01   5.8141732e-01  -6.7580136e-01  -5.7569117e-01  -6.4404867e-01  -7.1506572e-01  -8.0230424e-01  -7.9913275e-01  -7.0188725e-01   9.5133891e-02   0.0000000e+00  -3.4135095e-02   4.0037556e+00  -1.4296060e+00   8.4761944e-01   8.3541040e-01  -6.2518569e-01  -3.7589465e-01  -6.7852446e-01  -7.2048422e-01
   1.9322536e-01   2.6255460e-01   0.0000000e+00   0.0000000e+00   2.6255460e-01   0.0000000e+00  -3.9893455e-01   0.0000000e+00   7.7032012e-01  -1.1993689e-01   1.6986533e-01   7.1311552e-02   2.9590968e-02   5.0959161e-01  -1.0462563e-01  -1.1108653e+00  -3.2427222e-02  -1.1223200e-01   4.1869127e-01  -3.3677094e-01  -2.0771311e-01   2.8635339e-01  -1.0535924e-01  -5.1283627e-01  -5.1983030e-01  -1.4485639e-01  -4.1073001e-01  -7.5058348e-01  -2.0654872e-02   6.5862749e-01   8.0329487e-01   7.3014470e-01   1.7791155e-01  -4.9370700e-01   5.5046760e-02   4.8377322e-01   6.0431873e-01   6.3979615e-02  -1.6911922e-01   0.0000000e+00   0.0000000e+00  -4.8438373e-02   5.9185305e-03   3.3009658e-01   3.7729026e-01   8.9079439e-02   1.3585732e-01   7.1509071e-01   8.1643792e-01   0.0000000e+00   0.0000000e+00  -8.5904247e-01  -8.7540583e-01   2.5722037e-01   0.0000000e+00  -1.1769266e-01  -5.2123892e-01  -7.4328921e-03  -1.1331584e-01  -9.6986155e-02   6.3555831e-01   1.1437243e-01  -1.8676885e-01  -1.5666859e-01  -1.1331542e-01   0.0000000e+00   0.0000000e+00   0.0000000e+00   0.0000000e+00   0.0000000e+00   0.0000000e+00  -1.2742498e-01   0.0000000e+00  -2.8536614e-02   2.5637100e-01   1.1594143e-01  -1.1865865e-01   1.4914617e-01   1.6073108e-02  -4.6867475e-02   1.0744583e+00   1.8130567e-01   0.0000000e+00   0.0000000e+00  -7.1478957e-01   7.0111804e-01   1.1965237e+00   5.4807677e-01  -1.4642834e-01   6.4058639e-02  -6.2983563e-01  -7.7702543e-01  -5.1888363e-01  -5.5029929e-01   2.0433707e-01   2.1999332e+00  -4.4859147e-01   8.4899114e-02  -4.8385140e-01  -4.6794744e-01  -2.0948345e-01  -4.6782138e-01   6.7269695e-01   1.2877116e+00  -6.8374119e-01  -6.7269705e-01  -1.2877116e+00  -5.4590437e-01   2.4909077e-01   1.0200905e+00  -5.1634233e-01  -5.3961575e-01  -5.2980557e-01  -4.9518750e-01  -6.5268264e-02  -1.7912999e-01  -8.7016847e-02   0.0000000e+00   0.0000000e+00   0.0000000e+00   0.0000000e+00   0.0000000e+00   0.0000000e+00   0.0000000e+00   0.0000000e+00   0.0000000e+00   0.0000000e+00  -2.5086434e-02   0.0000000e+00   0.0000000e+00   0.0000000e+00  -2.5086434e-02   0.0000000e+00   3.1311132e-01  -7.0172452e-01   5.0935228e-01   0.0000000e+00   0.0000000e+00   8.9269948e-01  -4.9422375e-01  -5.3084079e-01  -3.4119630e-01   2.7606858e-01   2.8274481e-02   2.9688364e-01  -3.9933069e-01   9.6604553e-01   1.0589486e+00  -1.0173059e+00   1.6018501e-01  -4.4843888e-01  -8.4338600e-01   6.4299979e-01  -9.9942179e-02  -5.0367199e-01   1.8317869e+00  -1.9129507e-01  -9.8931626e-01   4.9777965e-01   2.8689694e-01   0.0000000e+00  -5.4833425e-01  -3.5740082e-01   3.2079538e-01   5.7888626e-01   2.6946145e-01  -2.5086434e-02   1.4092497e-01   1.8085075e-01   1.8896444e-01  -9.3727653e-01   0.0000000e+00  -3.4135095e-02  -5.3553735e-01   2.7498488e-01  -5.7972697e-01  -4.5448260e-01  -9.4449540e-02  -1.7480179e-01  -4.0864196e-02  -4.3273971e-02
  -1.4058733e+00  -1.5691432e+00   0.0000000e+00   0.0000000e+00  -1.5691432e+00   0.0000000e+00  -3.9893455e-01   0.0000000e+00  -1.1478324e+00  -1.1993689e-01  -1.2895369e+00   7.1311552e-02  -1.3952703e+00  -1.5892461e+00  -1.2444182e+00   7.8028008e-01  -3.2427222e-02  -1.1223200e-01  -1.4942340e+00  -3.3677094e-01  -2.0771311e-01  -1.1219883e+00  -1.0535924e-01  -5.1283627e-01  -5.1983030e-01  -1.4485639e-01  -4.1073001e-01   1.0760884e+00  -1.2545311e+00  -8.9505188e-01   4.5200243e-01  -1.1376902e+00  -1.3288616e+00  -4.9370700e-01  -1.4518841e+00  -9.1582622e-01   2.7486960e-01  -1.1255182e+00  -1.6911922e-01   0.0000000e+00   0.0000000e+00  -1.3353765e+00  -1.4318136e+00  -1.4326795e+00  -1.4817519e+00  -1.4167723e+00  -1.4699053e+00  -1.3824462e+00  -1.4667206e+00   0.0000000e+00   0.0000000e+00   3.2491723e-01   8.9842811e-01  -1.6100817e+00   0.0000000e+00  -1.2133753e-01  -6.8595214e-01   6.8140733e-02  -1.1432378e-01  -9.6986155e-02   2.7792997e-01   7.2311479e-02  -3.2823132e-01  -4.5593827e-01  -1.1439961e-01   0.0000000e+00   0.0000000e+00   0.0000000e+00   0.0000000e+00   0.0000000e+00   0.0000000e+00  -1.2742498e-01   0.0000000e+00  -1.2460520e+00  -1.1250351e+00  -3.1123299e-01  -1.2171166e+00  -1.1241345e+00  -4.7774031e-01  -9.3478902e-01  -1.9032243e+00  -1.4708830e+00   0.0000000e+00   0.0000000e+00  -8.6001150e-01   8.4665202e-01   2.3902194e+00   1.2581108e+00  -1.1607233e+00  -9.1248248e-01  -8.6501779e-01  -7.7702543e-01   4.6275487e-01  -5.5029929e-01   2.0433707e-01  -6.7114268e-01  -4.4859147e-01   9.8241524e-01  -4.8385140e-01  -6.7818918e-01  -2.0948345e-01  -4.6782138e-01  -2.0105535e+00   1.5205173e+00   5.4804983e-01   2.0105535e+00  -1.5205173e+00   2.7517363e+00  -1.5713026e+00  -7.7562728e-01  -6.5890262e-01  -3.3932206e-01  -1.3647676e+00   3.9555005e-02  -2.4670809e+00  -2.5958170e+00  -5.4029362e-01   0.0000000e+00   0.0000000e+00   0.0000000e+00   0.0000000e+00   0.0000000e+00   0.0000000e+00   0.0000000e+00   0.0000000e+00   0.0000000e+00   0.0000000e+00  -1.3792026e+00   0.0000000e+00   0.0000000e+00   0.0000000e+00  -1.3792026e+00   0.0000000e+00  -1.4981348e+00  -7.0172452e-01  -1.6271528e+00   0.0000000e+00   0.0000000e+00  -1.1002532e+00  -2.6252193e-01  -5.3084079e-01  -3.4119630e-01   2.7606858e-01  -8.1558218e-01  -7.1125033e-01  -3.9933069e-01  -1.1595667e+00  -6.7930494e-01  -1.0173059e+00  -1.4739636e+00  -4.4843888e-01  -8.4338600e-01   3.7234525e-02  -8.6279267e-01   7.8679602e-01  -1.4396780e+00  -1.9129507e-01  -9.8931626e-01  -1.5283597e+00  -1.3188825e+00   0.0000000e+00  -3.7198476e-01   2.8125272e+00  -2.9168474e+00  -2.4646806e+00  -2.7388415e+00  -1.3792026e+00  -1.4700719e+00  -1.5201935e+00  -1.4974258e+00  -9.3727653e-01   0.0000000e+00  -3.4135095e-02  -5.3553735e-01  -1.5447102e+00  -5.7972697e-01  -2.2827340e-01  -1.3859313e+00  -4.3028607e-01  -1.3516103e+00  -1.4497876e+00
  -5.1461606e-01  -7.1805225e-01   0.0000000e+00   0.0000000e+00  -7.1805225e-01   0.0000000e+00  -6.4689975e-01   0.0000000e+00  -1.8875616e-01  -1.1993689e-01  -4.9034044e-01  -2.5009739e-01  -5.4035355e-01  -5.3982723e-01  -5.0266519e-01  -1.9711467e-01  -3.2427222e-02  -1.1223200e-01  -4.4212510e-01  -3.3677094e-01  -2.0771311e-01  -4.1781746e-01  -1.0535924e-01  -7.2269609e-02  -5.1983030e-01  -1.4485639e-01  -4.1073001e-01   1.8142472e-01  -5.9100139e-01  -6.7309769e-01  -6.0187481e-01  -2.0377273e-01  -4.9176540e-01  -5.3261075e-02  -5.3462185e-01  -7.1588345e-01  -7.1347769e-01  -4.7670120e-01  -1.6911922e-01   0.0000000e+00   0.0000000e+00  -5.3771736e-01  -5.7590288e-01  -4.5685825e-01  -4.5192880e-01  -5.4027168e-01  -5.6683386e-01  -2.6339967e-01  -2.7072886e-01   0.0000000e+00   0.0000000e+00  -1.1579234e-01  -4.7886977e-01  -4.8970046e-01   0.0000000e+00  -1.0139962e-01  -1.9229073e-01  -1.4030906e-01  -9.9165339e-02  -9.6986155e-02   4.4182117e-02  -3.8685227e-01  -1.3781790e-01  -1.4800890e-01  -9.9030074e-02   0.0000000e+00   0.0000000e+00   0.0000000e+00   0.0000000e+00   0.0000000e+00   0.0000000e+00  -1.2742498e-01   0.0000000e+00  -5.5018342e-01  -6.0144695e-01  -6.6551080e-01  -6.8440499e-01  -7.1779241e-01  -7.3434914e-01  -7.5299792e-01  -1.6577102e-02  -5.3133466e-01   0.0000000e+00   0.0000000e+00  -5.9779484e-01   5.8387191e-01   3.8612596e-01   2.3888172e-01  -1.7004552e-01  -3.0375228e-01  -8.6501779e-01  -7.7702543e-01  -5.1888363e-01   6.7660242e-01  -6.4261518e-01   4.6626273e-02  -4.4859147e-01   2.9612312e-01  -8.1657789e-02  -6.7818918e-01   3.6634121e-01  -4.6782138e-01  -1.8225657e-02   3.4718108e-01  -7.0811601e-03   1.8225820e-02  -3.4718108e-01   3.3969535e-02  -5.6493880e-01  -1.9996884e-01  -3.1854562e-01  -2.7823502e-01  -6.1032494e-01  -2.0039863e-01  -3.8550984e-01  -5.6579991e-01  -4.3275443e-01   0.0000000e+00   0.0000000e+00   0.0000000e+00   0.0000000e+00   0.0000000e+00   0.0000000e+00   0.0000000e+00   0.0000000e+00   0.0000000e+00   0.0000000e+00  -5.6004171e-01   0.0000000e+00   0.0000000e+00   0.0000000e+00  -5.6004171e-01   0.0000000e+00  -4.1138714e-01  -7.0172452e-01  -7.1635989e-01   0.0000000e+00   0.0000000e+00  -2.6816116e-01   1.7808728e-02  -4.3941666e-01   6.9591872e-02  -9.1652261e-01  -6.0461802e-01  -7.1125033e-01  -3.9933069e-01  -9.6760599e-02   3.2140927e-01  -5.5693129e-01  -5.3323649e-01   2.6556779e-02  -8.4338600e-01  -2.1079524e-01  -7.1748781e-01  -3.9553221e-01   4.7698965e-01  -6.3624772e-01  -6.1621898e-01  -6.8988596e-01  -4.9630884e-01   0.0000000e+00  -2.6017485e-01   4.2187537e-01  -3.6667342e-01  -5.3773858e-01  -4.0595788e-01  -5.6004171e-01  -5.4617256e-01  -6.4691754e-01  -7.1971764e-01   1.8630674e-01   0.0000000e+00  -3.4135095e-02   1.2694729e+00  -6.1796697e-01  -2.2723907e-01  -1.2168466e-01  -6.1213291e-01  -3.5786778e-01  -3.9511990e-01  -5.1211184e-01
  -1.3865443e+00  -1.5451165e+00   0.0000000e+00   0.0000000e+00  -1.5451165e+00   0.0000000e+00  -8.9486494e-01   0.0000000e+00  -1.1478324e+00  -1.1993689e-01  -1.2547892e+00   7.1311552e-02  -1.3952703e+00  -1.6941880e+00  -1.3138531e+00  -1.0452644e+00  -3.2427222e-02  -1.1223200e-01  -1.5898803e+00  -3.3677094e-01  -2.0771311e-01  -1.0579728e+00  -1.0535924e-01   8.0886370e-01  -1.0286915e+00  -1.4485639e-01  -4.1073001e-01   1.1325188e+00  -1.3121525e+00  -1.1170061e+00  -1.4449766e+00  -1.1376902e+00  -1.2953777e+00  -4.9370700e-01  -1.4518841e+00  -1.1157690e+00  -1.5041555e+00  -1.0894728e+00  -1.6911922e-01   0.0000000e+00   0.0000000e+00  -1.3353765e+00  -1.4271264e+00  -1.5353044e+00  -1.5791733e+00  -1.4167723e+00  -1.4955202e+00  -1.4758555e+00  -1.5619994e+00   0.0000000e+00   0.0000000e+00   1.8283114e-01   8.4276275e-01  -1.6100817e+00   0.0000000e+00  -1.2186246e-01  -6.9278115e-01  -5.5193358e-02  -1.1443609e-01  -9.6986155e-02   5.4603022e-01   1.6497867e-02  -3.5807811e-01  -5.0687779e-01  -1.1438759e-01   0.0000000e+00   0.0000000e+00   0.0000000e+00   0.0000000e+00   0.0000000e+00   0.0000000e+00  -1.2742498e-01   0.0000000e+00  -1.2460520e+00  -1.1250351e+00  -3.1123299e-01  -1.3462681e+00  -1.2694861e+00  -9.1054931e-01  -1.1394695e+00  -1.0376568e+00  -1.4755292e+00   0.0000000e+00   0.0000000e+00  -1.0333065e+00   1.0203194e+00   4.6064789e+00   5.0137471e-01  -9.3101538e-01  -9.1248248e-01  -8.6501779e-01  -7.7702543e-01  -5.1888363e-01  -5.5029929e-01   2.6036917e-01  -6.7114268e-01  -4.4859147e-01   1.6702090e+00  -4.8385140e-01  -6.7818918e-01  -7.8530812e-01  -4.6782138e-01   2.1781268e-01   1.4291939e+00  -1.3577572e+00  -2.1781257e-01  -1.4291941e+00   6.7438269e-01  -1.3211050e+00  -7.7519474e-01  -9.9925962e-01  -7.9005496e-01  -1.3494390e+00  -4.6955415e-01  -2.4670809e+00  -2.5958170e+00  -5.4084288e-01   0.0000000e+00   0.0000000e+00   0.0000000e+00   0.0000000e+00   0.0000000e+00   0.0000000e+00   0.0000000e+00   0.0000000e+00   0.0000000e+00   0.0000000e+00  -1.3669098e+00   0.0000000e+00   0.0000000e+00   0.0000000e+00  -1.3669098e+00   0.0000000e+00  -1.4981348e+00  -7.0172452e-01  -1.6403751e+00   0.0000000e+00   0.0000000e+00  -1.4212005e+00   7.5963592e-01  -7.2365445e-01  -7.5198447e-01  -9.1652261e-01  -8.1558218e-01  -2.6610027e-01  -3.9933069e-01  -1.1595667e+00  -6.7930494e-01  -1.0173059e+00  -1.4098420e+00  -9.2343455e-01  -5.0976035e-01  -8.1656050e-01  -8.6279267e-01   3.3629259e+00  -1.4396780e+00  -8.8101045e-01  -9.8931626e-01  -1.5283597e+00  -1.3188825e+00   0.0000000e+00  -3.0378504e-02   2.8125272e+00  -2.9168474e+00  -2.4646806e+00  -2.7388415e+00  -1.3669098e+00  -1.4764900e+00  -1.5217627e+00  -1.4794147e+00  -5.4716139e-01   0.0000000e+00  -3.4135095e-02   3.8539525e+00  -1.6909096e+00  -5.4907639e-01   1.7520418e-01  -1.3907547e+00  -4.3028607e-01  -1.3516103e+00  -1.4497876e+00
  -9.1097243e-01  -9.4040396e-01   0.0000000e+00   0.0000000e+00  -9.4040396e-01   0.0000000e+00  -6.4689975e-01   0.0000000e+00  -1.1478324e+00  -1.1993689e-01  -8.3781716e-01  -2.5009739e-01  -8.2532581e-01  -1.3793623e+00  -7.1076894e-01   9.0129277e-01  -3.2427222e-02  -1.1223200e-01  -1.0160027e+00  -3.3677094e-01  -2.0771311e-01  -8.0191064e-01  -1.0535924e-01   8.0886370e-01  -5.1983030e-01  -1.4485639e-01  -4.1073001e-01   3.6135209e-01  -6.5321624e-01  -1.1170061e+00  -1.4449766e+00  -1.1376902e+00  -8.2660387e-01   3.8718486e-01  -7.9669678e-01  -1.1157690e+00  -1.5041555e+00  -6.5692813e-01  -1.6911922e-01   0.0000000e+00   0.0000000e+00  -8.1857533e-01  -8.6259482e-01  -9.2471254e-01  -9.6756991e-01  -8.3520706e-01  -9.3655738e-01  -1.3437548e+00  -1.4064097e+00   0.0000000e+00   0.0000000e+00  -8.0658382e-02   1.7569418e-01  -1.2366213e+00   0.0000000e+00  -1.1961595e-01  -5.8619404e-01  -7.4717949e-01  -1.1506755e-01  -9.6986155e-02  -2.4255746e-01  -6.6715787e-01  -1.1765864e-01  -5.7029761e-01  -1.1432147e-01   0.0000000e+00   0.0000000e+00   0.0000000e+00   0.0000000e+00   0.0000000e+00   0.0000000e+00  -1.2742498e-01   0.0000000e+00  -8.7047379e-01  -9.4754868e-01  -9.6730295e-01  -9.9093092e-01  -1.0371091e+00  -9.9395361e-01  -1.0100934e+00  -9.8906673e-01  -9.5033326e-01   0.0000000e+00   0.0000000e+00  -1.6336581e-01   1.4850936e-01  -4.5991182e-02  -5.0583717e-01  -1.1607233e+00  -9.1248248e-01   2.1430244e+00  -4.7455106e-02  -5.1888363e-01   6.3151586e-02   3.6165496e-01  -6.7114268e-01  -4.4859147e-01  -6.0139300e-01   3.2053580e-01  -1.7624552e-01  -2.0948345e-01  -4.6782138e-01  -4.7489048e-01  -6.5237296e-01   3.3979880e-01   4.7489059e-01   6.5237316e-01   4.9240492e-01  -9.2554191e-01  -8.6854918e-01  -3.1854562e-01  -2.1669532e-01  -6.1160486e-01  -8.2093514e-02  -4.9649663e+00  -4.2874978e+00  -4.9091102e-01   0.0000000e+00   0.0000000e+00   0.0000000e+00   0.0000000e+00   0.0000000e+00   0.0000000e+00   0.0000000e+00   0.0000000e+00   0.0000000e+00   0.0000000e+00  -8.1929995e-01   0.0000000e+00   0.0000000e+00   0.0000000e+00  -8.1929995e-01   0.0000000e+00  -7.7363636e-01  -7.0172452e-01  -1.0959178e+00   0.0000000e+00   0.0000000e+00  -1.1719131e+00  -2.1389315e-01  -2.4747933e-01  -3.4119630e-01  -4.2640151e-01  -8.1558218e-01   1.1822740e+00  -3.9933069e-01  -1.1595667e+00  -6.7930494e-01  -7.1285143e-01  -9.4262440e-01   2.6556779e-02  -7.1827638e-01   3.9497003e-01  -6.3086376e-01  -5.0367199e-01  -1.4396780e+00  -1.3692513e-01  -2.5272349e-01  -1.1796036e+00  -2.5617468e-01   0.0000000e+00  -3.5484142e-01   1.1177337e+00  -7.9277905e-01  -1.4582245e+00  -8.7950195e-01  -8.1929995e-01  -9.0938727e-01  -9.0740955e-01  -8.5958208e-01   1.8630674e-01   0.0000000e+00  -3.4135095e-02   3.4020045e-01  -1.1543629e+00   1.0475783e+00  -3.4789388e-01  -8.5871909e-01  -4.0029309e-01  -6.4309889e-01  -7.4653077e-01
  -4.8367927e-01  -4.8666297e-01   0.0000000e+00   0.0000000e+00  -4.8666297e-01   0.0000000e+00  -8.9486494e-01   0.0000000e+00  -1.8875616e-01  -1.1993689e-01  -4.5559277e-01  -8.9291527e-01  -5.4035355e-01  -4.3488535e-01  -4.9661849e-01  -3.5118177e-01  -3.2427222e-02  -1.1223200e-01  -4.4212510e-01  -3.3677094e-01  -2.0771311e-01  -3.5380193e-01  -1.0535924e-01   3.6829705e-01  -7.7426088e-01  -1.4485639e-01  -4.1073001e-01   2.3547478e-01  -3.5973577e-01  -6.7309769e-01  -6.0187481e-01  -2.0377273e-01  -4.5828155e-01  -5.3261075e-02  -5.3462185e-01  -7.1588345e-01  -7.1347769e-01  -4.4065581e-01  -1.6911922e-01   0.0000000e+00   0.0000000e+00  -5.2692208e-01  -4.7916021e-01  -3.1810634e-01  -3.0233489e-01  -5.4702439e-01  -6.1303963e-01  -7.0684872e-01  -6.1433883e-01   0.0000000e+00   0.0000000e+00  -9.5383830e-01  -7.9566579e-01  -6.7643067e-01   0.0000000e+00  -1.1855785e-01  -6.0591425e-01   3.7285114e-01  -1.1375316e-01  -9.6986155e-02   1.8621474e-01   2.6795350e-01  -1.8193286e-01  -4.5848522e-01  -1.1413614e-01   0.0000000e+00   0.0000000e+00   0.0000000e+00   0.0000000e+00   0.0000000e+00   0.0000000e+00  -1.2742498e-01   0.0000000e+00  -5.5018342e-01  -6.0144695e-01  -7.0001520e-01  -7.0864751e-01  -7.3887728e-01  -7.7530720e-01  -7.8059247e-01  -2.2678925e-01  -5.0127737e-01   0.0000000e+00   0.0000000e+00  -5.3395904e-01   5.1989894e-01   3.9736804e-01   4.2129386e-02   7.0645718e-02   1.1023292e+00   5.6017664e-01  -7.7702543e-01  -5.1888363e-01   6.3151586e-02  -6.4261518e-01  -6.7114268e-01  -4.4859147e-01  -6.0139300e-01  -4.8385140e-01  -6.7818918e-01  -2.0948345e-01  -4.6782138e-01   6.8705322e-01  -1.6651621e+00  -7.6482401e-01  -6.8705332e-01   1.6651620e+00  -5.0775297e-01  -1.5233448e-01  -1.2318255e+00  -6.5890262e-01  -6.4158618e-01   1.1641656e-01  -5.4152336e-01   6.5527560e-01   7.8754468e-01  -4.3267975e-01   0.0000000e+00   0.0000000e+00   0.0000000e+00   0.0000000e+00   0.0000000e+00   0.0000000e+00   0.0000000e+00   0.0000000e+00   0.0000000e+00   0.0000000e+00  -3.8371248e-01   0.0000000e+00   0.0000000e+00   0.0000000e+00  -3.8371248e-01   0.0000000e+00  -7.7363636e-01  -7.0172452e-01  -7.0711282e-01   0.0000000e+00   0.0000000e+00  -1.5359853e-01  -7.2783258e-01  -4.1081233e-01  -3.4119630e-01  -9.1652261e-01  -8.1558218e-01   2.0725741e+00  -3.9933069e-01   1.6894085e-01  -6.7930494e-01  -5.5693129e-01  -4.7757070e-01  -4.4843888e-01  -7.2072951e-01  -7.1559962e-01  -6.1130350e-01  -3.9553221e-01  -3.8342023e-01  -7.8559600e-01   4.8867024e-01  -6.2846223e-01  -3.7649628e-01   0.0000000e+00  -8.3245993e-01   4.2187537e-01  -3.6667342e-01  -6.1861710e-01  -3.9991128e-01  -3.8371248e-01  -4.7830556e-01  -4.3193317e-01  -4.0850617e-01  -3.7548490e-01   0.0000000e+00  -3.4135095e-02  -5.3553735e-01  -3.2636780e-02  -6.3513213e-01  -8.1554766e-01  -6.1697599e-01  -3.5880020e-01  -4.3054547e-01  -5.1211184e-01
   7.7411441e-01   8.5461848e-01   0.0000000e+00   0.0000000e+00   8.5461848e-01   0.0000000e+00  -3.9893455e-01   0.0000000e+00   1.2498583e+00  -1.1993689e-01   4.4784670e-01  -8.9291527e-01   4.5704936e-01   8.2441727e-01   4.1058188e-01  -2.5824925e-01  -3.2427222e-02  -1.1223200e-01   7.0563005e-01  -3.3677094e-01  -2.0771311e-01   4.1438445e-01   5.4611206e+00  -5.1283627e-01  -2.6539972e-01  -1.4485639e-01  -4.1073001e-01  -5.8697188e-01   6.8543647e-01   1.3244901e+00   1.0843288e+00   1.3527563e+00   4.4578232e-01  -4.9370700e-01   4.4815916e-01   1.0836016e+00   8.6787803e-01   2.0816116e-01  -1.6911922e-01   0.0000000e+00   0.0000000e+00   4.2880280e-01   9.5279922e-01   7.0176054e-01   7.3698271e-01   5.0233240e-01   8.5956251e-01   7.5847604e-01   8.4475188e-01   0.0000000e+00   0.0000000e+00   1.4051342e+00   1.4402818e+00   8.1741100e-01   0.0000000e+00  -1.0917701e-01  -5.4639483e-01   8.0581187e-02  -1.1158519e-01  -9.6986155e-02   6.2228793e-01   3.0542215e-01   4.4217113e-01  -5.7106158e-01  -1.1167339e-01   0.0000000e+00   0.0000000e+00   0.0000000e+00   0.0000000e+00   0.0000000e+00   0.0000000e+00  -1.2742498e-01   0.0000000e+00   4.5562359e-01   6.1307087e-01   2.5976473e-01   8.3857665e-01   1.0215931e+00   5.4437441e-01   1.2266113e+00   2.1313774e+00   1.0115384e+00   0.0000000e+00   0.0000000e+00  -9.9361732e-02   8.4367750e-02  -7.8442240e-01   2.3026499e-01   1.1823478e+00   8.3722759e-01   7.3836729e-01   1.2107171e-01  -5.1888363e-01  -5.5029929e-01  -6.4261518e-01   1.3230892e+00  -4.4859147e-01  -6.0139300e-01  -4.8385140e-01  -6.7818918e-01  -2.0948345e-01   3.1352333e-01   1.0288806e+00  -5.0497523e-01  -9.1667028e-01  -1.0288804e+00   5.0497505e-01  -9.3165042e-01   1.4434687e+00   2.1048644e-01  -5.3327784e-01  -7.5041454e-01   9.4740996e-01  -8.8264811e-01   6.5527560e-01   7.8754468e-01   1.9414979e-01   0.0000000e+00   0.0000000e+00   0.0000000e+00   0.0000000e+00   0.0000000e+00   0.0000000e+00   0.0000000e+00   0.0000000e+00   0.0000000e+00   0.0000000e+00   8.3075768e-01   0.0000000e+00   0.0000000e+00   0.0000000e+00   8.3075768e-01   0.0000000e+00   6.7536055e-01   1.4235622e+00   1.9898759e-01   0.0000000e+00   0.0000000e+00   1.7312127e+00  -6.0334521e-01  -4.9566886e-01  -6.9484295e-01   1.1583094e+00   1.5474646e+00   4.6804106e-02  -3.9933069e-01   5.4622254e-01  -1.2162105e-02   1.7741455e+00   9.8323816e-01  -2.5918788e-01  -5.6059215e-01  -7.0492117e-01  -8.4473311e-02  -2.1303001e-01   5.0559673e-01   1.3919229e+00   1.4013676e+00   6.7703403e-01   4.4392778e-01   0.0000000e+00  -6.3216017e-01  -7.7582965e-01   6.6103369e-01   8.7593577e-01   6.7365289e-01   8.3075768e-01   8.0267639e-01   8.7994227e-01   8.4706504e-01  -2.7180705e-01   0.0000000e+00  -3.4135095e-02  -5.3553735e-01   1.3959406e+00  -1.6486372e-01  -7.6858442e-01   1.4207809e+00   1.7122227e-02   3.4881708e-01   3.7347080e-01
  -5.6604025e-02  -2.2220203e-01   0.0000000e+00   0.0000000e+00  -2.2220203e-01   0.0000000e+00  -8.9486494e-01   0.0000000e+00   7.7032012e-01  -1.1993689e-01  -1.0811605e-01  -8.9291527e-01  -2.5538129e-01   4.0464973e-01  -5.1681608e-01  -1.8434467e+00  -3.2427222e-02  -1.1223200e-01   2.2739874e-01  -3.3677094e-01  -2.0771311e-01   3.0291261e-02  -1.0535924e-01  -5.1283627e-01  -1.0286915e+00  -1.4485639e-01  -4.1073001e-01  -3.9903445e-01  -2.1571823e-01  -4.5114349e-01  -4.5524842e-01   7.3014470e-01  -8.9959232e-02  -4.9370700e-01  -2.0702818e-01  -5.1594067e-01  -5.7596852e-01  -2.2438348e-01  -1.6911922e-01   0.0000000e+00   0.0000000e+00  -3.2418724e-01  -2.0097241e-01   2.0986427e-01   2.8103123e-01  -2.1257463e-01  -1.7717271e-01   2.5697052e-01   4.6636120e-01   0.0000000e+00   0.0000000e+00  -1.1862795e+00  -1.2268069e+00  -4.8970046e-01   0.0000000e+00  -1.1874343e-01  -5.6779141e-01   6.5277795e-03  -1.1324011e-01  -9.6986155e-02   8.1187437e-01   2.8772076e-01  -2.6870623e-01  -3.7952899e-01  -1.1325375e-01   0.0000000e+00   0.0000000e+00   0.0000000e+00   0.0000000e+00   0.0000000e+00   0.0000000e+00  -1.2742498e-01   0.0000000e+00  -3.4824861e-01  -2.2901863e-01  -3.4694410e-01  -4.5910154e-01  -3.4759675e-01  -4.3343861e-01  -4.9207730e-01   8.8009838e-01  -7.0958990e-02   0.0000000e+00   0.0000000e+00  -1.0009431e+00   9.8788647e-01  -4.7384026e-02   2.7827975e+00  -6.5357584e-01   1.4701400e+00  -8.6501779e-01  -7.7702543e-01  -5.1888363e-01  -5.5029929e-01  -6.4261518e-01   2.5822501e+00  -4.4859147e-01  -6.0139300e-01  -4.8385140e-01  -6.7818918e-01  -7.8530812e-01  -4.6782138e-01   1.2389336e+00   1.3267081e+00  -1.3577572e+00  -1.2389336e+00  -1.3267081e+00  -9.3165042e-01   2.6560645e-01   8.0445410e-01  -9.9925962e-01  -1.0049373e+00  -6.4963750e-01  -8.8264811e-01  -3.8550984e-01  -5.6579991e-01  -3.6493885e-01   0.0000000e+00   0.0000000e+00   0.0000000e+00   0.0000000e+00   0.0000000e+00   0.0000000e+00   0.0000000e+00   0.0000000e+00   0.0000000e+00   0.0000000e+00  -2.0317218e-01   0.0000000e+00   0.0000000e+00   0.0000000e+00  -2.0317218e-01   0.0000000e+00  -4.1138714e-01  -7.0172452e-01  -4.2174383e-01   0.0000000e+00   0.0000000e+00   6.7463663e-01  -7.7455435e-01  -6.8324660e-01  -7.5198447e-01  -3.2804386e-01   2.8274481e-02   2.0545717e+00  -3.9933069e-01   1.2317471e+00  -3.4573353e-01  -1.0173059e+00  -6.2592720e-02  -9.2343455e-01  -7.8083119e-01  -7.0941834e-01  -2.8157322e-01  -5.0367199e-01   1.1393515e+00  -4.1126442e-01  -2.5272349e-01  -5.2979201e-01   4.1889448e-01   0.0000000e+00  -1.1293171e+00   2.6706816e-02   4.8933234e-02  -2.0349565e-01  -1.4591493e-02  -2.0317218e-01  -8.3647954e-02  -6.5518198e-02  -1.1537324e-01  -9.3727653e-01   0.0000000e+00  -3.4135095e-02  -5.3553735e-01   3.8937194e-01  -1.0430252e+00  -1.0700240e+00  -3.9001832e-01  -2.9601696e-01  -1.8256648e-01  -2.5164636e-01
   2.1991740e-01   2.9678733e-01   0.0000000e+00   0.0000000e+00   2.9678733e-01   0.0000000e+00  -1.5096935e-01   0.0000000e+00  -1.8875616e-01  -1.1993689e-01   2.0461300e-01  -2.5009739e-01   2.4332016e-01   2.9970784e-01   3.3707363e-01   3.1745554e-01  -3.2427222e-02  -1.1223200e-01   2.2739874e-01   1.2409097e+00  -2.0771311e-01   1.5832232e-01  -1.0535924e-01  -7.2269609e-02   2.4346144e-01  -1.4485639e-01  -4.1073001e-01   6.3816935e-01   1.8747926e-01   6.5862749e-01   6.4824165e-01  -2.0377273e-01   1.7791155e-01   8.2763078e-01   1.8608423e-01   8.8365877e-01   9.4967226e-01   1.7211578e-01  -1.6911922e-01   0.0000000e+00   0.0000000e+00   2.6319630e-01   2.7505753e-01   2.3752641e-01   2.4987570e-01   2.7023870e-01   1.2747396e-01   4.4369030e-02   1.1273645e-01   0.0000000e+00   0.0000000e+00  -7.1706695e-03  -1.5173708e-01  -1.1624005e-01   0.0000000e+00  -5.8133382e-02  -5.0057132e-01  -4.8480922e-01  -5.5592312e-02  -9.6986155e-02   1.1560722e-01   1.7440891e-01   1.5379521e-02  -8.3161703e-01  -5.5107021e-02   0.0000000e+00   0.0000000e+00   0.0000000e+00   0.0000000e+00   0.0000000e+00   0.0000000e+00  -1.2742498e-01   0.0000000e+00   3.4431826e-01   5.3488294e-01   1.8484841e-01   3.2496374e-01   5.1734931e-01   1.6074360e-01   4.7077390e-01   1.5262648e-01   2.8999461e-01   0.0000000e+00   0.0000000e+00   2.6290073e-01  -2.7867315e-01  -6.5482202e-01  -5.7598208e-01  -1.2202059e-01  -4.2986660e-01  -1.5242057e-01   2.2198847e+00  -5.1888363e-01   8.4325568e-01  -6.4261518e-01   4.6626273e-02   8.6709521e-01   2.9612312e-01  -8.1657789e-02  -6.7818918e-01   5.7887646e-01  -7.7149036e-02   3.5661246e-01  -3.6145684e-02  -3.5576958e-01  -3.5661245e-01   3.6145498e-02  -2.9441329e-01   5.1597255e-01   3.4050303e-01  -1.3010840e-01  -1.2710333e-01   2.8240885e-01  -1.0772690e-01  -1.9627592e-01  -3.4024270e-01  -1.8941519e-01   0.0000000e+00   0.0000000e+00   0.0000000e+00   0.0000000e+00   0.0000000e+00   0.0000000e+00   0.0000000e+00   0.0000000e+00   0.0000000e+00   0.0000000e+00   3.5492419e-01   0.0000000e+00   0.0000000e+00   0.0000000e+00   3.5492419e-01   0.0000000e+00  -4.9137908e-02  -7.0172452e-01  -1.2837926e-01   0.0000000e+00   0.0000000e+00   5.8838317e-02   1.7808728e-02  -2.7539494e-01   6.3768123e-01   1.2936479e+00  -6.0461802e-01   5.5152174e-01   2.7223240e+00  -9.6760599e-02  -6.7930494e-01   3.3258905e-01   2.4952490e-01   6.8344031e-01  -8.4338600e-01  -2.1079524e-01   1.8547697e-01   7.8679602e-01  -5.9467173e-01   1.8115773e+00   5.9129781e-01  -2.8483372e-01   8.6750670e-01   0.0000000e+00   8.8868547e-02  -6.4620620e-01   4.4195468e-01   2.5767109e-02   5.3635909e-01   3.5492419e-01   2.8713044e-01   2.7578911e-01   2.7821205e-01   2.8998459e-01   0.0000000e+00  -3.4135095e-02  -9.7668436e-02   4.7346494e-01   4.1301322e-02  -7.4721401e-02   2.5706631e-01  -1.4776148e-01   2.4254037e-01   1.1300532e-01
  -5.5900830e-01  -7.1993294e-01   0.0000000e+00   0.0000000e+00  -7.1993294e-01   0.0000000e+00  -3.9893455e-01   0.0000000e+00  -1.1478324e+00  -1.1993689e-01  -4.5559277e-01  -2.5009739e-01  -6.1159662e-01  -8.5465289e-01  -4.4044420e-01  -4.7690225e-02  -3.2427222e-02  -1.1223200e-01  -6.3341763e-01  -3.3677094e-01  -2.0771311e-01  -2.8978639e-01  -1.0535924e-01  -7.2269609e-02  -2.6539972e-01  -1.4485639e-01  -4.1073001e-01   1.2071236e+00  -3.7387830e-01  -2.2918930e-01   4.5200243e-01  -1.1376902e+00  -4.9176540e-01   3.8718486e-01  -6.6565931e-01  -3.1599789e-01   2.7486960e-01  -2.9647426e-01  -1.6911922e-01   0.0000000e+00   0.0000000e+00  -5.4954508e-01  -5.6412715e-01  -4.9053659e-01  -5.6606510e-01  -6.4008835e-01  -6.0544435e-01  -4.2508349e-01  -6.1573937e-01   0.0000000e+00   0.0000000e+00  -7.6546406e-02  -2.8120188e-01  -6.7643067e-01   0.0000000e+00  -1.0252262e-01  -1.4512941e-01  -5.7800308e-01  -1.0114028e-01  -9.6986155e-02  -4.5890219e-01  -5.7372343e-01  -8.6107956e-02   3.1885185e-01  -1.0056388e-01   0.0000000e+00   0.0000000e+00   0.0000000e+00   0.0000000e+00   0.0000000e+00   0.0000000e+00  -1.2742498e-01   0.0000000e+00  -4.9815877e-01  -5.6191330e-01  -5.4994573e-01  -5.6067714e-01  -6.1625543e-01  -5.8889627e-01  -5.6384222e-01   4.2695865e-02  -6.3689083e-01   0.0000000e+00   0.0000000e+00  -3.8112707e-01   3.6673856e-01   5.9110666e-01  -2.1729376e-01   3.1348493e-01  -9.1248248e-01  -8.6501779e-01  -7.7702543e-01  -5.1888363e-01   6.7660242e-01   3.6165496e-01  -6.7114268e-01  -4.4859147e-01  -6.0139300e-01   3.2053580e-01  -1.7624552e-01   3.6634121e-01  -4.6782138e-01  -6.8638609e-01  -5.9873509e-01   6.0024169e-01   6.8638609e-01   5.9873516e-01   6.2997599e-01  -7.3025000e-01  -6.7087045e-01   2.1811400e-02   1.4665587e-01  -3.2467788e-01   2.5903119e-01   6.5527560e-01   7.8754468e-01  -4.4738857e-01   0.0000000e+00   0.0000000e+00   0.0000000e+00   0.0000000e+00   0.0000000e+00   0.0000000e+00   0.0000000e+00   0.0000000e+00   0.0000000e+00   0.0000000e+00  -5.1596894e-01   0.0000000e+00   0.0000000e+00   0.0000000e+00  -5.1596894e-01   0.0000000e+00  -7.7363636e-01  -7.0172452e-01  -8.0302844e-01   0.0000000e+00   0.0000000e+00  -3.2839700e-01  -2.1389315e-01  -2.8012444e-01   6.9591872e-02  -9.1652261e-01  -5.2347795e-01  -7.1125033e-01  -3.9933069e-01  -1.1595667e+00   3.2140927e-01   5.6275349e-01  -6.6372318e-01   5.0155236e-01  -8.4338600e-01   5.4332074e-01  -8.6279267e-01  -5.0367199e-01  -7.6191255e-01  -4.9907808e-01   1.2997556e-01  -7.5479225e-01  -5.1046091e-01   0.0000000e+00  -2.2135029e-01   4.2990156e-01  -5.6637561e-01  -6.5854579e-01  -5.1290373e-01  -5.1596894e-01  -6.3583595e-01  -7.0184055e-01  -7.0978031e-01   7.4809842e-01   0.0000000e+00  -3.4135095e-02   3.4020045e-01  -6.9803018e-01   3.2211492e-01  -9.3417557e-02  -6.4169860e-01  -3.6812445e-01  -5.0139661e-01  -6.4234458e-01
   8.8179315e-02   1.9780368e-01   0.0000000e+00   0.0000000e+00   1.9780368e-01   0.0000000e+00  -3.9893455e-01   0.0000000e+00   1.4097043e+00  -1.1993689e-01  -3.8730318e-03  -2.5009739e-01   2.9590968e-02   5.0959161e-01  -1.7849324e-02  -1.9349508e-01  -3.2427222e-02  -1.1223200e-01   2.2739874e-01   1.2409097e+00  -2.0771311e-01  -3.3724270e-02  -1.0535924e-01   3.6829705e-01  -7.7426088e-01  -1.4485639e-01  -4.1073001e-01  -6.5063246e-01  -1.5216341e-01   2.1471910e-01   2.4122697e-01   1.5084092e+00   1.0492310e-02  -9.3415293e-01   5.5046760e-02   8.3887664e-02   7.7200131e-02  -2.6042887e-01  -1.6911922e-01   0.0000000e+00   0.0000000e+00  -1.6629393e-02   6.6340085e-02   1.6858005e-01   2.4527692e-01   6.5982692e-02   3.2557155e-02   1.3995906e-01   3.0430490e-01   0.0000000e+00   0.0000000e+00  -5.8307114e-01  -5.3615093e-01   2.5722037e-01   0.0000000e+00  -1.1825918e-01  -6.3552374e-01  -1.6278300e-01  -1.1365860e-01  -9.6986155e-02   6.3075833e-01   5.1168861e-01  -1.6011253e-01  -4.6052282e-01  -1.1350158e-01   0.0000000e+00   0.0000000e+00   0.0000000e+00   0.0000000e+00   0.0000000e+00   0.0000000e+00  -1.2742498e-01   0.0000000e+00  -2.8536614e-02   7.0773756e-02  -5.4955701e-02  -1.1353247e-01  -1.4897411e-02  -1.3038146e-01  -1.6704093e-01   8.8630123e-01   1.8733592e-01   0.0000000e+00   0.0000000e+00  -4.9937177e-01   4.8523734e-01  -8.1575672e-01  -4.6699916e-03   6.9881761e-01   1.4003232e+00   1.4450876e-01  -7.7702543e-01  -5.1888363e-01  -5.5029929e-01  -6.4261518e-01  -6.7114268e-01   8.6709521e-01  -6.0139300e-01   8.7856312e-01  -4.6794744e-01  -7.8530812e-01  -4.6782138e-01   1.1503166e+00  -1.0001296e+00  -1.1716716e+00  -1.1503164e+00   1.0001295e+00  -9.3165042e-01   6.0909402e-01  -6.3519999e-01  -8.5669930e-01  -9.2706981e-01   4.3636644e-01  -8.8264811e-01  -6.5268264e-02  -1.7912999e-01  -1.2928607e-01   0.0000000e+00   0.0000000e+00   0.0000000e+00   0.0000000e+00   0.0000000e+00   0.0000000e+00   0.0000000e+00   0.0000000e+00   0.0000000e+00   0.0000000e+00   9.9838476e-02   0.0000000e+00   0.0000000e+00   0.0000000e+00   9.9838476e-02   0.0000000e+00   3.1311132e-01  -7.0172452e-01   2.5960482e-01   0.0000000e+00   0.0000000e+00   1.1974096e+00  -3.7944277e-01   4.6433663e-01  -7.5198447e-01   8.7058764e-02  -6.0461802e-01  -7.1125033e-01   9.8192688e-01   1.0306257e+00  -6.7930494e-01   7.0510296e-01   2.3780190e-01  -9.2343455e-01   6.3508934e-02  -8.1656050e-01  -3.1864281e-01   6.0415996e-01   4.6598703e-01   1.1241541e-01   1.9516206e-01   1.4774993e-01   2.3663057e-01   0.0000000e+00  -5.6018336e-01  -3.5740082e-01   3.2079538e-01   4.5736926e-01   2.8424572e-01   9.9838476e-02   1.5073588e-01   2.1301995e-01   1.7974491e-01  -7.0196715e-01   0.0000000e+00  -3.4135095e-02  -9.7668436e-02   5.9756563e-01  -1.0430252e+00  -6.0237016e-01  -3.8573538e-03  -1.8754492e-01  -4.0864196e-02   8.8191257e-03
  -7.5752763e-02   2.1707313e-02   0.0000000e+00   0.0000000e+00   2.1707313e-02   0.0000000e+00   3.4496105e-01   0.0000000e+00  -1.8875616e-01  -1.1993689e-01  -1.0811605e-01   7.1412943e-01   2.9590968e-02  -2.2500158e-01   1.4919086e-01   9.3699905e-01  -3.2427222e-02  -1.1223200e-01  -1.5518631e-01  -3.3677094e-01  -2.0771311e-01  -2.2577086e-01  -1.0535924e-01   3.6829705e-01   2.4346144e-01  -1.4485639e-01   1.0915940e+00  -5.8679612e-01  -1.7772646e-01  -2.2918930e-01  -3.2084086e-01  -2.0377273e-01  -8.9959232e-02   3.8718486e-01   5.5046760e-02  -1.1605511e-01  -1.8635917e-01  -8.0201934e-02  -1.6911922e-01   0.0000000e+00   0.0000000e+00   5.2097925e-02  -2.0431346e-02  -2.1186127e-01  -2.0869708e-01  -4.9289413e-03  -1.6114195e-02  -2.6103715e-01  -2.5776911e-01   0.0000000e+00   0.0000000e+00   3.3648871e-01   3.0061417e-01   2.5722037e-01   0.0000000e+00  -1.0949044e-01   2.5573160e-01   2.5430646e-01  -1.1329964e-01  -9.6986155e-02  -9.9069443e-01  -9.5793003e-01   1.6326947e-01   1.0640471e+00  -1.1356308e-01   0.0000000e+00   0.0000000e+00   0.0000000e+00   0.0000000e+00   0.0000000e+00   0.0000000e+00  -1.2742498e-01   0.0000000e+00  -2.8536614e-02  -2.8277073e-01  -4.1573165e-01  -5.0373818e-02  -2.8858315e-01  -4.1359712e-01  -3.3681615e-01  -5.4072903e-01  -3.9083434e-02   0.0000000e+00   0.0000000e+00   3.0160475e-01  -3.1746035e-01  -5.7634753e-01  -7.4752339e-01  -1.7004552e-01  -9.1248248e-01  -5.6808853e-01  -1.2737959e-01  -1.9490838e-01   6.7660242e-01   2.0433707e-01  -2.3833364e-04  -4.4859147e-01   1.9820199e+00   4.7636959e-01  -4.6794744e-01   9.4216592e-01  -4.6782138e-01  -3.6006735e-01   8.5555611e-01   3.0454656e-01   3.6006751e-01  -8.5555592e-01   3.3821341e-01  -2.2949854e-01   6.4881241e-01   1.6437169e-01   2.7888963e-01  -4.0091932e-01   3.6354588e-01  -6.5268264e-02  -1.7912999e-01  -1.1657563e-01   0.0000000e+00   0.0000000e+00   0.0000000e+00   0.0000000e+00   0.0000000e+00   0.0000000e+00   0.0000000e+00   0.0000000e+00   0.0000000e+00   0.0000000e+00  -6.6539906e-02   0.0000000e+00   0.0000000e+00   0.0000000e+00  -6.6539906e-02   0.0000000e+00   3.1311132e-01  -7.0172452e-01   2.4937411e-01   0.0000000e+00   0.0000000e+00  -7.1008138e-01   4.1292031e-01  -8.0930840e-02   6.5788502e-01  -2.2572210e-01  -6.0461802e-01  -7.1125033e-01  -3.9933069e-01  -9.6760599e-02  -6.0890838e-01   3.1108184e-01  -3.6887782e-02   5.0155236e-01  -2.7256984e-01   6.4299979e-01   1.7363633e-01   7.8679602e-01  -5.9467173e-01  -4.1627834e-01   1.1758823e-01   4.1606706e-01  -4.1179792e-01   0.0000000e+00   5.0585527e-01  -3.5740082e-01   3.2079538e-01   4.3834935e-01   2.7906092e-01  -6.6539906e-02  -5.6275384e-02  -5.0610523e-02  -5.4041223e-03   1.8630674e-01   0.0000000e+00  -3.4135095e-02  -9.7668436e-02  -3.8550553e-01   2.3605928e-01   6.4174422e-01   4.3102360e-02  -1.9205164e-01   2.9986944e-02   1.3905187e-01
  -8.9120780e-01  -1.0577280e+00   0.0000000e+00   0.0000000e+00  -1.0577280e+00   0.0000000e+00  -8.9486494e-01   0.0000000e+00  -1.8875616e-01  -1.1993689e-01  -8.3781716e-01  -5.7150633e-01  -1.0390550e+00  -7.4971100e-01  -1.0225186e+00  -1.5885185e+00  -3.2427222e-02  -1.1223200e-01  -8.2471016e-01  -3.3677094e-01  -2.0771311e-01  -6.0986405e-01  -1.0535924e-01  -5.1283627e-01  -1.0286915e+00  -1.4485639e-01  -4.1073001e-01   2.9563167e-01  -8.7578475e-01  -6.7309769e-01   7.2606628e-02  -2.0377273e-01  -8.6008772e-01  -9.3415293e-01  -1.0587717e+00  -7.1588345e-01  -8.0935420e-02  -8.0110968e-01  -1.6911922e-01   0.0000000e+00   0.0000000e+00  -1.0318955e+00  -1.0019146e+00  -7.8478912e-01  -7.7732601e-01  -1.0370445e+00  -9.9963164e-01  -6.1724430e-01  -5.7937086e-01   0.0000000e+00   0.0000000e+00  -1.3678959e+00  -1.2045199e+00  -1.0498911e+00   0.0000000e+00  -1.2155780e-01  -6.8494142e-01  -2.6013728e-02  -1.1405920e-01  -9.6986155e-02   7.6082294e-01   1.7471434e-01  -3.7801255e-01  -4.6867315e-01  -1.1404009e-01   0.0000000e+00   0.0000000e+00   0.0000000e+00   0.0000000e+00   0.0000000e+00   0.0000000e+00  -1.2742498e-01   0.0000000e+00  -9.9022090e-01  -8.2710110e-01  -5.2992296e-01  -1.0068703e+00  -8.6716585e-01  -5.9592668e-01  -8.1436066e-01  -1.0031735e-01  -9.5027944e-01   0.0000000e+00   0.0000000e+00  -1.1700656e+00   1.1573723e+00   2.2876437e+00   3.2007198e+00  -6.7719298e-01  -7.3129309e-01  -8.6501779e-01  -7.7702543e-01  -5.1888363e-01  -5.5029929e-01  -6.4261518e-01   1.0529829e+00  -4.4859147e-01   2.9612312e-01  -4.8385140e-01  -6.7818918e-01  -7.8530812e-01  -4.6782138e-01   1.2389336e+00   2.1102373e+00  -1.3577572e+00  -1.2389336e+00  -2.1102375e+00  -9.3165042e-01  -7.1822798e-01   1.2894558e-02  -9.9925962e-01  -1.0049373e+00  -1.2444705e+00  -8.8264811e-01   6.5527560e-01   7.8754468e-01  -5.1085134e-01   0.0000000e+00   0.0000000e+00   0.0000000e+00   0.0000000e+00   0.0000000e+00   0.0000000e+00   0.0000000e+00   0.0000000e+00   0.0000000e+00   0.0000000e+00  -9.7946654e-01   0.0000000e+00   0.0000000e+00   0.0000000e+00  -9.7946654e-01   0.0000000e+00  -1.1358856e+00  -7.0172452e-01  -1.1443339e+00   0.0000000e+00   0.0000000e+00  -1.8827530e-01  -2.6252193e-01  -7.8628664e-01  -6.8343486e-01  -9.1652261e-01  -6.0461802e-01  -2.0718336e-01  -3.9933069e-01   1.6894085e-01  -6.7930494e-01  -5.9210424e-01  -9.4840251e-01  -9.2343455e-01  -8.4338600e-01  -8.1656050e-01  -5.3585675e-01   7.8679602e-01  -1.5749836e-01  -9.3494426e-01  -6.1621898e-01  -1.0050749e+00  -1.0581467e+00   0.0000000e+00  -8.4216610e-01   1.6077115e+00  -1.3632702e+00  -1.1096427e+00  -1.4148979e+00  -9.7946654e-01  -9.7384202e-01  -9.7724024e-01  -1.0136575e+00  -9.3727653e-01   0.0000000e+00  -3.4135095e-02  -5.3553735e-01  -7.3182157e-01  -1.0430252e+00  -7.3722605e-01  -1.0899146e+00  -4.1350243e-01  -1.1036313e+00  -1.0851359e+00
   2.9734008e+00   2.6500878e+00   0.0000000e+00   0.0000000e+00   2.6500878e+00   0.0000000e+00   3.0725782e+00   0.0000000e+00  -1.1478324e+00  -1.1993689e-01   3.1581651e+00   3.2854009e+00   2.8793136e+00   2.8183131e+00   2.8541110e+00  -5.5970009e-01  -3.2427222e-02  -1.1223200e-01   2.8098478e+00  -3.3677094e-01  -2.0771311e-01   3.2310678e+00  -1.0535924e-01  -5.1283627e-01   3.2966284e+00  -1.4485639e-01  -4.1073001e-01  -4.0351042e-01   2.7801648e+00  -4.5114349e-01  -1.1052191e+00  -1.1376902e+00   3.0575224e+00   3.0298604e+00   2.6757961e+00  -5.1594067e-01  -1.1855242e+00   3.3080645e+00  -1.6911922e-01   0.0000000e+00   0.0000000e+00   2.9686309e+00   2.7304069e+00   2.6927321e+00   2.6954241e+00   2.8584865e+00   2.6811391e+00   3.0110249e+00   2.9653433e+00   0.0000000e+00   0.0000000e+00  -5.5208666e-02  -1.6363108e-01   2.4979829e+00   0.0000000e+00  -8.9738517e-02   9.3702630e-01  -4.5672801e-01  -9.9096769e-02  -9.6986155e-02  -1.2753787e+00   4.1500285e-01   2.4322988e-01   7.8671991e-02  -9.8642505e-02   0.0000000e+00   0.0000000e+00   0.0000000e+00   0.0000000e+00   0.0000000e+00   0.0000000e+00  -1.2742498e-01   0.0000000e+00   3.2358955e+00   3.6012782e+00   3.7990474e+00   3.4329686e+00   3.8594206e+00   3.9306290e+00   3.9896772e+00   2.3119754e-01   2.7817686e+00   0.0000000e+00   0.0000000e+00   2.3506755e+00  -2.3709342e+00  -1.2475599e+00  -1.2348170e+00   9.4244718e-01   1.3446815e+00   9.5517231e-01   1.4115723e+00  -5.6241922e-02   8.4325568e-01   2.0433707e-01   3.6897358e+00  -4.4859147e-01   9.8241524e-01   4.7636959e-01   3.8393037e+00   3.6634121e-01   1.0948680e+00  -1.1891002e-01   8.2755605e-01   7.7461257e-01   1.1891018e-01  -8.2755586e-01  -3.9316201e-01   2.6641988e+00   4.0785032e+00   2.9959171e+00   1.9130001e+00   1.6592148e+00   5.3175540e-01  -3.4662351e+00  -3.3476750e+00   1.7713846e+00   0.0000000e+00   0.0000000e+00   0.0000000e+00   0.0000000e+00   0.0000000e+00   0.0000000e+00   0.0000000e+00   0.0000000e+00   0.0000000e+00   0.0000000e+00   2.8878950e+00   0.0000000e+00   0.0000000e+00   0.0000000e+00   2.8878950e+00   0.0000000e+00   4.2978528e+00   1.4235622e+00   1.5974850e+00   0.0000000e+00   0.0000000e+00  -4.9789520e-01   3.6885938e+00  -2.7539494e-01   2.4900293e+00  -2.2572210e-01   6.0730476e-02  -7.1125033e-01  -3.9933069e-01   2.5602545e+00   1.9892664e+00   6.8350070e-01   2.7976023e+00   9.0240144e-01   4.2392272e+00   4.8228657e-01   3.5435021e+00   7.8679602e-01   3.3252180e+00  -4.9500541e-01   5.0307287e-01   9.7325031e-01   3.7827996e+00   0.0000000e+00   2.8586525e+00  -1.8194784e+00   1.8617665e+00   1.8981087e+00   2.0553109e+00   2.8878950e+00   2.8227336e+00   2.9576014e+00   3.1417258e+00  -6.4451309e-02   0.0000000e+00  -3.4135095e-02  -5.3553735e-01   2.5490244e+00   4.6065221e-01   2.7118558e+00   2.7928636e+00   2.9926438e+00   2.2263723e+00   2.4832412e+00
  -1.0146939e-01  -3.1610335e-02   0.0000000e+00   0.0000000e+00  -3.1610335e-02   0.0000000e+00   9.6995851e-02   0.0000000e+00  -1.8875616e-01  -1.1993689e-01  -1.4286372e-01   3.9272049e-01  -4.1652097e-02  -2.2500158e-01   7.4992960e-02   7.9405992e-01  -3.2427222e-02  -1.1223200e-01  -1.5518631e-01  -3.3677094e-01  -2.0771311e-01  -2.2577086e-01  -1.0535924e-01   3.6829705e-01  -1.0969142e-02  -1.4485639e-01   1.0915940e+00  -5.5816762e-01  -1.7772646e-01  -2.2918930e-01  -2.7760483e-01  -2.0377273e-01  -1.2344308e-01   3.8718486e-01  -1.0471974e-02  -1.1605511e-01  -1.3567460e-01  -1.1624732e-01  -1.6911922e-01   0.0000000e+00   0.0000000e+00  -3.2743734e-02  -6.4493425e-02  -2.0063511e-01  -1.9081999e-01  -6.4331566e-02  -4.2497865e-02  -2.3743963e-01  -2.1494233e-01   0.0000000e+00   0.0000000e+00   1.8476610e-01   1.3300727e-01   7.0490163e-02   0.0000000e+00  -1.0968645e-01   2.5346746e-01   2.4954686e-01  -1.1329885e-01  -9.6986155e-02  -1.0225979e+00  -1.0699962e+00   1.5271426e-01   1.0640471e+00  -1.1355750e-01   0.0000000e+00   0.0000000e+00   0.0000000e+00   0.0000000e+00   0.0000000e+00   0.0000000e+00  -1.2742498e-01   0.0000000e+00  -1.0875376e-01  -3.2359262e-01  -4.6868981e-01  -1.3922831e-01  -3.3818927e-01  -4.6996300e-01  -3.9204300e-01  -4.3458913e-01  -6.3526352e-02   0.0000000e+00   0.0000000e+00   1.4441444e-01  -1.5993226e-01  -4.5162557e-01  -6.4447870e-01  -5.0814382e-01  -9.1248248e-01  -8.6501779e-01  -1.2737959e-01  -1.9490838e-01   6.7660242e-01   2.0433707e-01   1.0061182e+00  -4.4859147e-01   1.9820199e+00  -4.8385140e-01  -4.6794744e-01   9.4216592e-01  -4.6782138e-01  -3.9245857e-01   1.6038962e+00   3.3821990e-01   3.9245841e-01  -1.6038962e+00   3.6393705e-01  -2.7384208e-01   1.1421532e+00   1.6437169e-01   2.7888963e-01  -6.8604033e-01   3.6354588e-01   6.5527560e-01   7.8754468e-01  -1.8327495e-01   0.0000000e+00   0.0000000e+00   0.0000000e+00   0.0000000e+00   0.0000000e+00   0.0000000e+00   0.0000000e+00   0.0000000e+00   0.0000000e+00   0.0000000e+00  -1.0152922e-01   0.0000000e+00   0.0000000e+00   0.0000000e+00  -1.0152922e-01   0.0000000e+00  -4.9137908e-02  -7.0172452e-01   8.4956366e-02   0.0000000e+00   0.0000000e+00  -6.0465082e-01   1.7808728e-02  -8.0930840e-02   6.5788502e-01  -2.2572210e-01  -6.0461802e-01  -7.1125033e-01  -3.9933069e-01   1.6894085e-01  -6.0890838e-01   2.4418175e-01  -6.9167721e-02   5.0155236e-01  -7.8083119e-01   6.4299979e-01  -6.5534131e-02   7.8679602e-01  -3.8342023e-01  -4.1627834e-01   1.1758823e-01   2.8413557e-01  -4.4071495e-01   0.0000000e+00   2.5084795e-01  -2.7117094e-01   2.5680649e-01   3.0656456e-01   2.0836667e-01  -1.0152922e-01  -8.8948409e-02  -8.9056633e-02  -5.2326295e-02   1.8630674e-01   0.0000000e+00  -3.4135095e-02  -9.7668436e-02  -3.3257011e-01   2.3605928e-01   3.8726798e-01  -3.5642909e-02  -2.2095680e-01  -4.0864196e-02   6.0912222e-02
   7.9998358e-01   8.9191953e-01   0.0000000e+00   0.0000000e+00   8.9191953e-01   0.0000000e+00   9.6995851e-02   0.0000000e+00   7.7032012e-01  -1.1993689e-01   7.9532342e-01   7.1311552e-02   7.4202162e-01   8.2441727e-01   9.1980687e-01   1.7976940e-01  -3.2427222e-02  -1.1223200e-01   7.0563005e-01  -3.3677094e-01  -2.0771311e-01   7.9847763e-01  -1.0535924e-01   3.6829705e-01   4.9789202e-01  -1.4485639e-01   1.0915940e+00  -4.4990301e-01   9.7020130e-01   1.3244901e+00   8.1089037e-01   7.3014470e-01   7.8062080e-01  -4.9370700e-01   7.1023410e-01   1.4834871e+00   9.9609600e-01   7.1279659e-01  -1.6911922e-01   0.0000000e+00   0.0000000e+00   7.2556527e-01   7.5375898e-01   6.7771846e-01   7.1450684e-01   7.5149444e-01   8.9257645e-01   6.6810732e-01   7.4547539e-01   0.0000000e+00   0.0000000e+00  -1.3654308e-01  -2.2197244e-01   6.3068079e-01   0.0000000e+00  -7.9725245e-02   3.3516959e-01  -7.6066861e-01  -8.1617595e-02  -9.6986155e-02   5.3179054e-02  -6.8221962e-01  -3.3419241e-02   1.9532354e-01  -8.0855823e-02   0.0000000e+00   0.0000000e+00   0.0000000e+00   0.0000000e+00   0.0000000e+00   0.0000000e+00  -1.2742498e-01   0.0000000e+00   7.8032966e-01   9.1543729e-01   1.0066372e+00   8.1605645e-01   9.6378317e-01   1.0069581e+00   8.7086334e-01   1.3160523e-01   8.1752054e-01   0.0000000e+00   0.0000000e+00   4.4606639e-01  -4.6223241e-01  -4.7019642e-01  -6.7950091e-01  -4.9748595e-01   6.7278885e-01   1.2543968e+00   3.7000093e-01  -5.1888363e-01  -3.5206452e-01   4.6294080e-01   2.3479271e+00  -4.4859147e-01   2.9612312e-01  -4.8385140e-01   1.7204746e+00  -6.7904049e-01  -7.7149036e-02   1.8619549e-01   1.0445129e+00   2.9836373e-01  -1.8619533e-01  -1.0445129e+00  -5.1632530e-01   9.1585563e-01   1.9196945e+00   7.5284664e-01   2.7250562e-01   1.1766375e-01  -2.6664903e-01   3.0804338e-02  -5.8295734e-02   1.5109302e-01   0.0000000e+00   0.0000000e+00   0.0000000e+00   0.0000000e+00   0.0000000e+00   0.0000000e+00   0.0000000e+00   0.0000000e+00   0.0000000e+00   0.0000000e+00   8.3457941e-01   0.0000000e+00   0.0000000e+00   0.0000000e+00   8.3457941e-01   0.0000000e+00   6.7536055e-01  -7.0172452e-01   5.0725436e-01   0.0000000e+00   0.0000000e+00   1.0771097e-01   4.1292031e-01   1.0938036e+00   3.2327413e-02   1.2259786e+00  -3.1251378e-01  -1.6575570e-01  -3.9933069e-01   1.2317471e+00  -3.4573353e-01   1.7272481e-01   7.8575814e-01   9.4837779e-01  -3.0472012e-01  -1.0287850e-02   5.4257203e-02  -3.9553221e-01   1.3073257e+00   1.5088081e+00  -1.6877611e-01   3.6261257e-01   1.5650237e+00   0.0000000e+00   4.8354359e-01  -9.8654076e-01   8.5501765e-01   7.5122201e-01   9.2812676e-01   8.3457941e-01   7.8862895e-01   8.2972694e-01   8.0344446e-01   1.0539628e+00   0.0000000e+00  -3.4135095e-02   1.2694729e+00   8.7552256e-01  -4.1087720e-02   5.2581622e-01   7.3327796e-01   1.5947235e-01   3.4881708e-01   6.3393628e-01
  -8.2403571e-01  -8.1839153e-01   0.0000000e+00   0.0000000e+00  -8.1839153e-01   0.0000000e+00  -3.9893455e-01   0.0000000e+00  -1.8875616e-01  -1.1993689e-01  -8.3781716e-01   7.1311552e-02  -7.5408275e-01  -7.4971100e-01  -7.9304721e-01   2.4417077e-01  -3.2427222e-02  -1.1223200e-01  -7.2906389e-01  -3.3677094e-01  -2.0771311e-01  -8.6592618e-01  -1.0535924e-01   3.6829705e-01  -7.7426088e-01  -1.4485639e-01  -4.1073001e-01  -1.5431482e-01  -9.4556644e-01  -8.9505188e-01  -9.3911548e-01  -2.0377273e-01  -8.2660387e-01   3.8718486e-01  -7.3117805e-01  -9.1582622e-01  -1.0297488e+00  -8.7320046e-01  -1.6911922e-01   0.0000000e+00   0.0000000e+00  -7.8144713e-01  -8.6511047e-01  -8.1484722e-01  -7.5601224e-01  -7.3792980e-01  -8.8671235e-01  -7.8627858e-01  -6.9663140e-01   0.0000000e+00   0.0000000e+00  -5.5432042e-01  -4.0981512e-01  -6.7643067e-01   0.0000000e+00  -1.1919413e-01  -6.9101048e-01  -5.0592255e-02  -1.1414523e-01  -9.6986155e-02   4.1970395e-01   1.6876902e-02  -1.4791403e-01  -2.2416341e-01  -1.1410135e-01   0.0000000e+00   0.0000000e+00   0.0000000e+00   0.0000000e+00   0.0000000e+00   0.0000000e+00  -1.2742498e-01   0.0000000e+00  -7.9087448e-01  -7.1133249e-01  -6.7180905e-01  -9.8232570e-01  -9.0892947e-01  -8.2094401e-01  -9.5271072e-01  -7.5438727e-01  -7.7901625e-01   0.0000000e+00   0.0000000e+00  -6.2272784e-01   6.0885848e-01   7.2660642e-01   2.6422724e-01  -6.0634151e-01   1.8551798e-01   8.2761655e-02  -7.7702543e-01  -5.1888363e-01   6.3151586e-02  -6.4261518e-01  -6.7114268e-01   3.4052347e-01  -6.0139300e-01  -4.8385140e-01  -2.5770572e-01  -2.0948345e-01  -4.6782138e-01   8.2571143e-02  -4.7004187e-01   2.4039819e-01  -8.2571086e-02   4.7004206e-01  -3.0992738e-01  -8.1613763e-01  -8.0770844e-01  -3.7378197e-01  -4.8585112e-01  -6.7193279e-01  -5.4152336e-01   6.5527560e-01   7.8754468e-01  -4.5443216e-01   0.0000000e+00   0.0000000e+00   0.0000000e+00   0.0000000e+00   0.0000000e+00   0.0000000e+00   0.0000000e+00   0.0000000e+00   0.0000000e+00   0.0000000e+00  -8.4352246e-01   0.0000000e+00   0.0000000e+00   0.0000000e+00  -8.4352246e-01   0.0000000e+00  -7.7363636e-01  -7.0172452e-01  -7.2608672e-01   0.0000000e+00   0.0000000e+00  -6.1134767e-01   1.7808728e-02  -5.9263966e-02  -3.4119630e-01  -9.1652261e-01  -6.0461802e-01  -6.3760418e-01  -3.9933069e-01   4.6324225e-01  -6.7930494e-01  -1.0173059e+00  -7.7715865e-01  -4.4843888e-01  -5.0730722e-01  -2.1079524e-01  -5.9174321e-01   9.1175767e-01  -1.8757245e-01  -7.8559600e-01  -9.8931626e-01  -6.2741074e-01  -8.3148279e-01   0.0000000e+00  -3.1286542e-01   9.1778739e-01  -6.7580136e-01  -6.5325419e-01  -7.8132411e-01  -8.4352246e-01  -7.7809856e-01  -7.7559431e-01  -8.0291326e-01  -7.0196715e-01   0.0000000e+00  -3.4135095e-02   8.3160391e-01  -8.3068410e-01  -6.3513213e-01  -2.6957221e-01  -8.3401617e-01  -3.8599591e-01  -7.4937560e-01  -7.4653077e-01
   1.5499199e-01   1.9923806e-01   0.0000000e+00   0.0000000e+00   1.9923806e-01   0.0000000e+00  -1.5096935e-01   0.0000000e+00   2.0490885e+00  -1.1993689e-01  -3.8730318e-03  -2.5009739e-01   2.4332016e-01   5.0959161e-01   1.3711373e-01   4.1215085e-01  -3.2427222e-02  -1.1223200e-01   3.2304500e-01  -3.3677094e-01  -2.0771311e-01  -2.2577086e-01  -1.0535924e-01   3.6829705e-01  -2.6539972e-01  -1.4485639e-01   1.0915940e+00  -8.0996097e-01   1.1849543e-02  -7.2351000e-03  -2.2111917e-01   2.2866738e+00   4.3976157e-02  -9.3415293e-01   3.1712170e-01  -1.1605511e-01  -3.5639739e-01  -4.0461042e-01  -1.6911922e-01   0.0000000e+00   0.0000000e+00   1.6999110e-01   1.8927095e-01   1.8465067e-01   3.2482098e-01   2.6837991e-01   3.6705457e-01   8.1013398e-02   4.0605044e-01   0.0000000e+00   0.0000000e+00  -1.0462991e-01  -3.0854905e-01   7.0490163e-02   0.0000000e+00  -1.0225204e-01   1.9656710e-01  -2.7726711e-01  -1.0368813e-01  -9.6986155e-02   3.1707280e-01  -3.3247254e-01  -2.9193959e-02   6.4154190e-02  -1.0341507e-01   0.0000000e+00   0.0000000e+00   0.0000000e+00   0.0000000e+00   0.0000000e+00   0.0000000e+00  -1.2742498e-01   0.0000000e+00   9.4203704e-02   2.6408897e-02  -5.9355930e-02  -7.9935144e-02  -1.2551187e-01  -1.8898779e-01  -3.3890142e-01   6.9021816e-01   3.2186575e-01   0.0000000e+00   0.0000000e+00  -1.7955707e-01   1.6473541e-01   1.0746606e+00  -2.2402651e-01   7.5670979e-01  -1.8772490e-01  -5.6808853e-01   2.7238108e-01  -5.1888363e-01  -5.5029929e-01   1.1645837e+00  -3.3569050e-01  -4.4859147e-01  -1.9290306e-01  -8.1657789e-02   7.1658742e-01  -7.8530812e-01  -7.7149036e-02   1.5018235e-01  -7.5300466e-01  -7.3819061e-02  -1.5018245e-01   7.5300466e-01  -1.8091851e-01   2.0102382e-01  -4.1292317e-01   9.3201974e-03  -2.3985860e-02   3.8968359e-01  -5.5897397e-02   6.5527560e-01   7.8754468e-01  -1.4577187e-01   0.0000000e+00   0.0000000e+00   0.0000000e+00   0.0000000e+00   0.0000000e+00   0.0000000e+00   0.0000000e+00   0.0000000e+00   0.0000000e+00   0.0000000e+00   1.4876640e-01   0.0000000e+00   0.0000000e+00   0.0000000e+00   1.4876640e-01   0.0000000e+00  -4.9137908e-02  -7.0172452e-01   4.8000849e-02   0.0000000e+00   0.0000000e+00   8.6296129e-01  -6.0334521e-01   2.4910392e+00  -6.3766405e-01  -9.1652261e-01  -8.1558218e-01   1.0806506e+00  -3.9933069e-01   1.9052265e+00  -6.7930494e-01  -8.4488698e-01   4.1269100e-01   3.5459712e-02  -2.8706819e-01  -8.1656050e-01  -6.2362216e-01   1.5408628e+00   8.8408916e-01  -9.3494426e-01  -1.6404033e-01  -1.5814900e-02   3.0962167e-01   0.0000000e+00  -1.5769300e-01  -5.2514738e-01   5.5503035e-01   4.1004287e-01   5.0307556e-01   1.4876640e-01   2.9521488e-01   2.6088143e-01   1.6168368e-01   7.2748050e-01   0.0000000e+00  -3.4135095e-02   5.2456379e-01   3.7832871e-01  -7.2471194e-01  -5.7878036e-02   1.8119547e-01  -1.2180901e-01   2.0711480e-01   3.2137770e-01
  -1.7034658e-01  -1.5761269e-01   0.0000000e+00   0.0000000e+00  -1.5761269e-01   0.0000000e+00  -1.5096935e-01   0.0000000e+00   6.1047407e-01  -1.1993689e-01  -2.1235906e-01  -8.9291527e-01  -1.8413823e-01  -3.2994346e-01  -3.3295006e-01  -6.7557753e-01  -3.2427222e-02  -1.1223200e-01  -5.9540050e-02  -3.3677094e-01  -2.0771311e-01  -2.2577086e-01  -1.0535924e-01   1.2494304e+00  -1.0286915e+00  -1.4485639e-01  -4.1073001e-01   1.8634232e-01  -2.9999290e-01  -2.2918930e-01  -1.2533896e-01   5.7449180e-01  -2.2389462e-01  -9.3415293e-01  -2.0702818e-01   8.3887664e-02   3.5221849e-01  -3.6856503e-01   1.0553040e+01   0.0000000e+00   0.0000000e+00  -1.5611322e-01  -1.5830785e-01   2.2186632e-03   4.8159810e-02  -2.0848209e-01  -3.1225347e-01  -1.3223158e-01  -1.2850678e-01   0.0000000e+00   0.0000000e+00  -7.5289117e-01  -8.2252915e-01  -4.8970046e-01   0.0000000e+00  -1.0767818e-01   4.3184720e-01  -3.0186574e-03  -1.1234756e-01  -9.6986155e-02  -4.4709525e-01   2.7971549e-01   1.0549370e-01  -4.8140803e-01  -1.1235153e-01   0.0000000e+00   0.0000000e+00   0.0000000e+00   0.0000000e+00   0.0000000e+00   0.0000000e+00  -1.2742498e-01   0.0000000e+00  -1.4513129e-01  -2.7099687e-01  -1.8302424e-01  -4.0078850e-01  -4.8522416e-01  -3.8592595e-01  -5.8517286e-01   3.1562698e-01  -1.2908299e-01   0.0000000e+00   0.0000000e+00  -4.5851102e-01   4.4428879e-01  -2.3127585e-01  -3.4655859e-01   1.2081854e-01   1.8551798e-01  -8.6501779e-01   5.4994735e-01   6.7993018e-01  -5.5029929e-01  -6.4261518e-01   4.2894315e-01  -4.4859147e-01  -1.2482317e-01   2.0276559e+00  -4.6794744e-01  -7.8530812e-01  -4.6782138e-01   7.4953934e-01  -6.9022520e-02  -1.1661188e+00  -7.4953940e-01   6.9022334e-02  -3.0546188e-01   3.6144791e-01   6.2983467e-02  -8.5669930e-01  -5.8736888e-01   2.4811796e-02  -2.2960057e-01  -3.8550984e-01  -5.6579991e-01  -3.1977865e-01   0.0000000e+00   0.0000000e+00   0.0000000e+00   0.0000000e+00   0.0000000e+00   0.0000000e+00   0.0000000e+00   0.0000000e+00   0.0000000e+00   0.0000000e+00   4.3955580e-02   0.0000000e+00   0.0000000e+00   0.0000000e+00   4.3955580e-02   0.0000000e+00  -4.1138714e-01  -7.0172452e-01  -2.6242747e-01   0.0000000e+00   0.0000000e+00   3.9148463e-01  -7.7455435e-01   3.7543942e-01  -7.5198447e-01   1.6774517e+00  -1.8268972e-01  -7.1125033e-01  -3.9933069e-01   1.4310877e-01  -6.7930494e-01   9.1876854e-01  -1.8728771e-01  -9.2343455e-01   1.1056255e+00  -8.1656050e-01   1.0876456e+00  -5.0367199e-01  -1.8317133e-01  -9.3494426e-01   5.0307287e-01  -4.5341964e-01   7.0681069e-01   0.0000000e+00  -1.8328194e-01  -1.6762551e-01   4.8933234e-02  -1.7863844e-01   7.6702863e-02   4.3955580e-02  -1.0158750e-01  -1.0082585e-01  -1.5085476e-01   1.1575429e+00   0.0000000e+00  -3.4135095e-02  -5.3553735e-01  -3.0821536e-01   1.7975269e+00  -1.2112778e-01  -3.1145029e-01  -2.7534822e-01  -2.5341762e-01  -1.7350671e-01
  -6.7226208e-01  -6.4272802e-01   0.0000000e+00   0.0000000e+00  -6.4272802e-01   0.0000000e+00  -6.4689975e-01   0.0000000e+00  -1.8875616e-01  -1.1993689e-01  -8.7256483e-01  -8.9291527e-01  -7.5408275e-01  -5.3982723e-01  -8.2487172e-01   2.8709960e-01  -3.2427222e-02  -1.1223200e-01  -7.2906389e-01  -3.3677094e-01  -2.0771311e-01  -9.2994171e-01  -1.0535924e-01  -9.5340292e-01  -7.7426088e-01  -1.4485639e-01   4.0962420e+00  -2.7487920e-01  -8.5001034e-01  -6.7309769e-01  -4.3325439e-01  -2.0377273e-01  -8.6008772e-01  -5.3261075e-02  -7.3117805e-01  -7.1588345e-01  -5.5534207e-01  -8.7320046e-01  -1.6911922e-01   0.0000000e+00   0.0000000e+00  -7.8144713e-01  -5.5866867e-01  -7.5350666e-01  -7.1565895e-01  -7.3473707e-01  -4.0727223e-01  -7.7606057e-01  -6.7914743e-01   0.0000000e+00   0.0000000e+00   2.7015782e-01   2.7499606e-01  -4.8970046e-01   0.0000000e+00  -1.1554801e-01  -6.3697875e-01  -5.9100336e-02  -1.1421491e-01  -9.6986155e-02   1.0915499e+00  -1.8607109e-02   1.6685724e-01  -5.0254791e-01  -1.1416245e-01   0.0000000e+00   0.0000000e+00   0.0000000e+00   0.0000000e+00   0.0000000e+00   0.0000000e+00  -1.2742498e-01   0.0000000e+00  -7.9087448e-01  -7.1133249e-01  -6.7180905e-01  -5.5770238e-01  -4.8614106e-01  -4.8321311e-01  -3.3818596e-01   5.6960460e-01  -5.3244485e-01   0.0000000e+00   0.0000000e+00  -9.0365958e-01   8.9039390e-01   8.5021182e-01   2.4312856e+00  -2.4711201e-01  -6.8372179e-01   2.3670937e-01   2.7238108e-01  -5.1888363e-01  -5.5029929e-01  -6.4261518e-01  -5.4041500e-01   1.4849296e+00  -6.0139300e-01  -4.8385140e-01  -6.7818918e-01  -7.8530812e-01  -7.7149036e-02   1.1761388e+00  -4.6423410e-01  -1.2258954e+00  -1.1761387e+00   4.6423398e-01  -9.3165042e-01  -2.9268360e-01  -6.6982333e-01  -9.3644722e-01  -9.7062873e-01  -4.6883312e-01  -8.8264811e-01  -3.8550984e-01  -5.6579991e-01  -3.9976988e-01   0.0000000e+00   0.0000000e+00   0.0000000e+00   0.0000000e+00   0.0000000e+00   0.0000000e+00   0.0000000e+00   0.0000000e+00   0.0000000e+00   0.0000000e+00  -6.2959948e-01   0.0000000e+00   0.0000000e+00   0.0000000e+00  -6.2959948e-01   0.0000000e+00  -4.1138714e-01   1.4235622e+00  -5.4548764e-01   0.0000000e+00   0.0000000e+00   5.9322519e-01  -6.0334521e-01  -7.8628664e-01  -7.5198447e-01  -9.1652261e-01  -6.0461802e-01   2.3402505e-01  -3.9933069e-01   1.9229451e-01  -6.7930494e-01   3.9636149e-01  -4.6446321e-01  -9.2343455e-01  -6.2314698e-01  -8.1656050e-01  -4.7831731e-01  -4.4284088e-01  -3.8342023e-01  -9.3494426e-01   5.8855326e-01  -4.3170689e-01  -1.1013904e+00   0.0000000e+00  -6.4930351e-01   9.1778739e-01  -6.7580136e-01  -4.5459137e-01  -7.9766840e-01  -6.2959948e-01  -6.2145299e-01  -6.4299447e-01  -6.6467315e-01   4.6600027e-01   0.0000000e+00  -3.4135095e-02  -5.3553735e-01  -4.4475663e-01  -8.4897249e-01  -4.3437778e-01  -5.7232469e-01  -3.8366485e-01  -8.2022674e-01  -7.4653077e-01
  -6.3129545e-01  -7.1950464e-01   0.0000000e+00   0.0000000e+00  -7.1950464e-01   0.0000000e+00  -3.9893455e-01   0.0000000e+00   1.0900122e+00  -1.1993689e-01  -6.9882647e-01   7.1311552e-02  -5.4035355e-01  -2.2500158e-01  -8.0286811e-01  -8.2861492e-01  -3.2427222e-02  -1.1223200e-01  -3.4647884e-01  -3.3677094e-01  -2.0771311e-01  -8.0191064e-01  -1.0535924e-01  -9.5340292e-01  -2.6539972e-01  -1.4485639e-01  -4.1073001e-01  -1.9620289e-01  -1.0031879e+00  -1.1170061e+00  -1.4449766e+00   1.3527563e+00  -6.5918464e-01  -9.3415293e-01  -4.6910311e-01  -1.1157690e+00  -1.5041555e+00  -9.4529123e-01  -1.6911922e-01   0.0000000e+00   0.0000000e+00  -5.8403148e-01  -6.8806125e-01  -5.1335425e-01  -4.1995807e-01  -5.2516058e-01  -6.7486253e-01  -2.6967453e-01  -5.6789060e-02   0.0000000e+00   0.0000000e+00  -3.7207037e-01  -3.8714758e-01  -8.6316088e-01   0.0000000e+00  -1.1979838e-01  -7.1258172e-01  -5.4175405e-02  -1.1391998e-01  -9.6986155e-02   1.2723047e+00   4.7167190e-01  -2.3076739e-01  -5.0687779e-01  -1.1387247e-01   0.0000000e+00   0.0000000e+00   0.0000000e+00   0.0000000e+00   0.0000000e+00   0.0000000e+00  -1.2742498e-01   0.0000000e+00  -6.6379684e-01  -7.2634204e-01  -8.1312652e-01  -7.9501587e-01  -8.3404949e-01  -8.5856618e-01  -8.8477907e-01   5.0033798e-01  -5.6648687e-01   0.0000000e+00   0.0000000e+00  -8.2439783e-01   8.1096183e-01  -1.2485856e-01   3.0177724e-01   6.9855142e-02  -7.9302255e-01   2.5770075e-02  -7.7702543e-01  -5.1888363e-01  -5.5029929e-01  -6.4261518e-01  -6.7114268e-01  -4.4859147e-01  -6.0139300e-01   2.3968117e+00  -6.7818918e-01  -7.8530812e-01  -4.6782138e-01   1.2389336e+00  -6.2300149e-01  -1.3577572e+00  -1.2389336e+00   6.2300162e-01  -9.3165042e-01  -4.7100911e-01  -8.3646797e-01  -9.9925962e-01  -1.0049373e+00  -5.8314960e-01  -8.8264811e-01  -6.8287721e-01  -9.0413615e-01  -4.4465029e-01   0.0000000e+00   0.0000000e+00   0.0000000e+00   0.0000000e+00   0.0000000e+00   0.0000000e+00   0.0000000e+00   0.0000000e+00   0.0000000e+00   0.0000000e+00  -7.8439854e-01   0.0000000e+00   0.0000000e+00   0.0000000e+00  -7.8439854e-01   0.0000000e+00  -7.7363636e-01  -7.0172452e-01  -8.1325170e-01   0.0000000e+00   0.0000000e+00   3.6091267e-01   4.1078034e-01  -7.8628664e-01  -7.5198447e-01  -9.1652261e-01  -8.1558218e-01  -7.1125033e-01  -3.9933069e-01   8.5533636e-01  -6.7930494e-01  -8.1660553e-01  -5.0916812e-01  -9.2343455e-01   6.8139798e-01  -8.1656050e-01  -1.4528111e-01  -9.9950118e-02   3.9082909e-02  -9.3494426e-01  -9.8931626e-01  -8.0458016e-01  -3.0609095e-01   0.0000000e+00  -4.0513697e-01   5.4836834e-01  -2.7500209e-01  -8.1352471e-01  -3.9333912e-01  -7.8439854e-01  -5.6759592e-01  -5.8493299e-01  -6.7444820e-01  -9.3727653e-01   0.0000000e+00  -3.4135095e-02  -5.3553735e-01  -6.4754470e-01  -1.0430252e+00  -3.0659500e-01  -6.4192013e-01  -3.6315152e-01  -3.2426876e-01  -4.3397219e-01
  -3.0276465e-01  -5.0625257e-01   0.0000000e+00   0.0000000e+00  -5.0625257e-01   0.0000000e+00  -3.9893455e-01   0.0000000e+00   7.7032012e-01  -1.1993689e-01  -3.5134975e-01  -2.5009739e-01  -3.2662436e-01   8.9824074e-02  -4.7057699e-01  -7.2418913e-01  -3.2427222e-02  -1.1223200e-01  -5.9540050e-02  -3.3677094e-01  -2.0771311e-01  -3.5380193e-01  -1.0535924e-01  -5.1283627e-01  -5.1983030e-01  -1.4485639e-01  -4.1073001e-01  -4.5969207e-01  -5.3472152e-01  -1.1170061e+00  -1.4449766e+00   7.3014470e-01  -2.9086232e-01  -9.3415293e-01  -2.0702818e-01  -1.1157690e+00  -1.5041555e+00  -4.0461042e-01  -1.6911922e-01   0.0000000e+00   0.0000000e+00  -4.0252034e-01  -3.8499685e-01  -1.4413912e-01  -1.0521770e-01  -3.0145951e-01  -3.2291313e-01  -7.2309105e-03   1.1628459e-01   0.0000000e+00   0.0000000e+00  -5.6799138e-01  -6.1645838e-01  -6.7643067e-01   0.0000000e+00  -1.1949024e-01  -6.1692907e-01   1.1608785e-01  -1.1367792e-01  -9.6986155e-02   9.4291041e-01   4.8068492e-01  -2.8026438e-01  -3.8411354e-01  -1.1380205e-01   0.0000000e+00   0.0000000e+00   0.0000000e+00   0.0000000e+00   0.0000000e+00   0.0000000e+00  -1.2742498e-01   0.0000000e+00  -5.3233334e-01  -6.5254476e-01  -7.9418686e-01  -5.9059434e-01  -6.9341284e-01  -7.9450869e-01  -7.6937392e-01   4.2142234e-01  -3.0696436e-01   0.0000000e+00   0.0000000e+00  -7.0901072e-01   6.9532677e-01  -2.2938984e-01   5.8535433e-01  -6.2995869e-01   7.3451829e-01  -8.6501779e-01  -2.7916698e-01  -5.1888363e-01  -5.5029929e-01  -6.4261518e-01   8.5812461e-01  -4.4859147e-01  -6.0139300e-01   1.4365906e+00  -6.7818918e-01  -7.8530812e-01  -4.6782138e-01   1.2389336e+00   7.4381947e-01  -1.3577572e+00  -1.2389336e+00  -7.4381947e-01  -9.3165042e-01  -1.7798643e-01   1.5932259e-02  -9.9925962e-01  -1.0049373e+00  -7.0708310e-01  -8.8264811e-01   6.5527560e-01   7.8754468e-01  -4.0219532e-01   0.0000000e+00   0.0000000e+00   0.0000000e+00   0.0000000e+00   0.0000000e+00   0.0000000e+00   0.0000000e+00   0.0000000e+00   0.0000000e+00   0.0000000e+00  -5.5318905e-01   0.0000000e+00   0.0000000e+00   0.0000000e+00  -5.5318905e-01   0.0000000e+00  -7.7363636e-01  -7.0172452e-01  -6.3546259e-01   0.0000000e+00   0.0000000e+00   3.0201616e-01   1.5668810e-02  -6.8324660e-01  -7.5198447e-01  -4.1473192e-01  -1.8268972e-01   1.1757275e+00  -3.9933069e-01   2.6488870e-01  -6.0890838e-01  -8.8350566e-01  -2.8329380e-01  -9.2343455e-01   2.3569150e-01  -8.1656050e-01   2.3309397e-01  -2.5374893e-01   6.8423495e-02  -4.1126442e-01  -6.2101988e-01  -7.0212387e-01   2.1619419e-02   0.0000000e+00  -6.1930265e-01   2.4006115e-01   4.8933234e-02  -6.2412338e-01  -9.0202182e-02  -5.5318905e-01  -3.1167728e-01  -3.1894868e-01  -4.4672946e-01  -9.3727653e-01   0.0000000e+00  -3.4135095e-02  -5.3553735e-01  -2.5395958e-01  -1.0430252e+00  -5.6107134e-01  -4.3964555e-01  -3.2740858e-01  -5.4386259e-03  -1.4746016e-01
  -7.0096867e-01  -9.0141846e-01   0.0000000e+00   0.0000000e+00  -9.0141846e-01   0.0000000e+00  -3.9893455e-01   0.0000000e+00  -1.1478324e+00  -1.1993689e-01  -6.2933113e-01  -2.5009739e-01  -6.8283968e-01  -9.5959477e-01  -5.6506320e-01   2.8337183e-01  -3.2427222e-02  -1.1223200e-01  -7.2906389e-01  -3.3677094e-01  -2.0771311e-01  -5.4584852e-01  -1.0535924e-01  -7.2269609e-02  -2.6539972e-01  -1.4485639e-01  -4.1073001e-01   1.4948654e+00  -5.8654718e-01  -4.5114349e-01   7.2606628e-02  -1.1376902e+00  -6.5918464e-01   8.2763078e-01  -7.3117805e-01  -5.1594067e-01  -8.0935420e-02  -5.1274658e-01  -1.6911922e-01   0.0000000e+00   0.0000000e+00  -6.1848230e-01  -6.9871553e-01  -6.5450204e-01  -6.6348647e-01  -7.1144860e-01  -7.7514124e-01  -6.5328397e-01  -7.2615969e-01   0.0000000e+00   0.0000000e+00   1.6324396e-01  -1.8471841e-01  -8.6316088e-01   0.0000000e+00  -9.2782859e-02  -1.6095377e-01  -4.5701233e-01  -9.1596780e-02  -9.6986155e-02  -4.8406808e-01  -5.6928185e-01  -5.3201565e-02   3.0178714e-01  -9.1141760e-02   0.0000000e+00   0.0000000e+00   0.0000000e+00   0.0000000e+00   0.0000000e+00   0.0000000e+00  -1.2742498e-01   0.0000000e+00  -5.8034103e-01  -6.7584773e-01  -7.4423918e-01  -7.0743424e-01  -7.7953043e-01  -7.9788059e-01  -7.4641009e-01  -3.3258454e-01  -7.3683958e-01   0.0000000e+00   0.0000000e+00  -3.5566072e-01   3.4121748e-01   5.2906955e-01  -2.5699688e-01  -3.3909469e-01  -9.1248248e-01  -8.6501779e-01  -7.7702543e-01  -5.1888363e-01   6.7660242e-01   3.6165496e-01   2.8834925e-01  -4.4859147e-01  -6.0139300e-01   3.2053580e-01  -1.7624552e-01   3.6634121e-01  -4.6782138e-01  -8.2635165e-01   8.0442626e-01   7.4258299e-01   8.2635165e-01  -8.0442626e-01   7.4350208e-01  -8.4300714e-01  -1.2030564e-02   2.1811400e-02   1.4665587e-01  -7.5884918e-01   2.5903119e-01  -6.8287721e-01  -9.0413615e-01  -4.7534766e-01   0.0000000e+00   0.0000000e+00   0.0000000e+00   0.0000000e+00   0.0000000e+00   0.0000000e+00   0.0000000e+00   0.0000000e+00   0.0000000e+00   0.0000000e+00  -6.0494000e-01   0.0000000e+00   0.0000000e+00   0.0000000e+00  -6.0494000e-01   0.0000000e+00  -7.7363636e-01  -7.0172452e-01  -1.0180077e+00   0.0000000e+00   0.0000000e+00  -5.4831852e-01  -2.1389315e-01  -2.8012444e-01   6.9591872e-02  -9.1652261e-01  -5.2347795e-01  -7.1125033e-01  -3.9933069e-01  -8.9386517e-01  -3.4573353e-01   5.4712109e-01  -7.5506804e-01   5.0155236e-01  -8.4338600e-01   5.4332074e-01  -8.6279267e-01  -5.0367199e-01  -1.0025046e+00  -4.9907808e-01   1.1625876e-01  -1.0881994e+00  -2.6514335e-01   0.0000000e+00  -2.2135029e-01   5.8141732e-01  -6.7580136e-01  -1.0642256e+00  -6.1479896e-01  -6.0494000e-01  -7.2133116e-01  -8.1796350e-01  -8.7465365e-01   7.4809842e-01   0.0000000e+00  -3.4135095e-02   3.4020045e-01  -8.1188485e-01   3.2211492e-01  -9.3417557e-02  -7.2066033e-01  -3.8242162e-01  -4.6597104e-01  -6.9443768e-01
  -1.0483927e+00  -1.0293426e+00   0.0000000e+00   0.0000000e+00  -1.0293426e+00   0.0000000e+00   3.4496105e-01   0.0000000e+00  -1.1478324e+00  -1.1993689e-01  -9.4206017e-01   7.1412943e-01  -8.9656888e-01  -1.2744204e+00  -9.3164713e-01  -1.0262345e-02  -3.2427222e-02  -1.1223200e-01  -1.1116489e+00  -3.3677094e-01  -2.0771311e-01  -9.2994171e-01  -1.0535924e-01  -9.5340292e-01   4.9789202e-01  -1.4485639e-01  -4.1073001e-01   9.6419282e-01  -9.6974770e-01  -6.7309769e-01  -1.8032388e-01  -1.1376902e+00  -9.6053926e-01  -5.3261075e-02  -9.2773425e-01  -7.1588345e-01  -3.1813875e-01  -7.6506429e-01  -1.6911922e-01   0.0000000e+00   0.0000000e+00  -8.4630752e-01  -1.0354380e+00  -1.1199604e+00  -1.1635750e+00  -9.1835981e-01  -1.0757280e+00  -1.0715595e+00  -1.1555413e+00   0.0000000e+00   0.0000000e+00   8.6996352e-01   1.2566674e+00  -1.0498911e+00   0.0000000e+00  -1.1975359e-01  -5.8143844e-01   1.0182295e-02  -1.1440158e-01  -9.6986155e-02   4.6301000e-01   5.3069575e-01  -2.6370763e-01  -2.4886908e-01  -1.1441899e-01   0.0000000e+00   0.0000000e+00   0.0000000e+00   0.0000000e+00   0.0000000e+00   0.0000000e+00  -1.2742498e-01   0.0000000e+00  -8.2654410e-01  -8.6009032e-01  -8.3785115e-01  -7.7560668e-01  -8.1864942e-01  -7.9151300e-01  -7.0089479e-01  -1.1555134e+00  -1.1157658e+00   0.0000000e+00   0.0000000e+00  -1.5101022e-01   1.3612723e-01  -4.4909636e-01  -3.8385884e-01  -1.1607233e+00  -9.1248248e-01  -8.6501779e-01  -7.7702543e-01   2.1839547e+00   1.4647819e-01  -6.4261518e-01  -6.7114268e-01  -4.4859147e-01  -6.0139300e-01   1.4365906e+00   3.2569813e-01  -1.0321583e-01  -4.6782138e-01  -3.0762111e+00   1.1280523e+00   2.0822234e+00   3.0762110e+00  -1.1280523e+00   3.2787198e+00  -1.6010856e+00  -4.0462914e-01   8.4623725e-02   5.5452422e-01  -1.1115374e+00   9.7716954e-01   6.5527560e-01   7.8754468e-01  -4.8113188e-01   0.0000000e+00   0.0000000e+00   0.0000000e+00   0.0000000e+00   0.0000000e+00   0.0000000e+00   0.0000000e+00   0.0000000e+00   0.0000000e+00   0.0000000e+00  -1.0355815e+00   0.0000000e+00   0.0000000e+00   0.0000000e+00  -1.0355815e+00   0.0000000e+00  -1.1358856e+00  -7.0172452e-01  -9.5905406e-01   0.0000000e+00   0.0000000e+00  -1.2567875e+00   1.5668810e-02  -5.9870891e-01   7.0882481e-02   1.0345382e+00  -8.1558218e-01  -3.7612009e-01  -3.9933069e-01  -1.1595667e+00  -6.7930494e-01  -1.0173059e+00  -1.1139749e+00  -2.2947775e-01   1.7313669e-01   8.9102955e-01   2.9952800e-01  -5.0367199e-01  -1.4396780e+00  -1.7911645e-01  -9.8931626e-01  -9.4367399e-01  -6.3105703e-01   0.0000000e+00   1.8139220e-01   1.1328883e+00  -1.0541427e+00  -1.1730560e+00  -1.0473789e+00  -1.0355815e+00  -1.0632337e+00  -1.0737478e+00  -1.0160374e+00  -8.3359868e-01   0.0000000e+00  -3.4135095e-02  -5.3553735e-01  -1.3492841e+00  -3.1329478e-01   2.4932092e-01  -8.8854081e-01  -4.0386738e-01  -8.2022674e-01  -9.0281006e-01
   1.7597573e+00   2.1831709e+00   0.0000000e+00   0.0000000e+00   2.1831709e+00   0.0000000e+00  -1.5096935e-01   0.0000000e+00  -1.1478324e+00  -1.1993689e-01   1.6987629e+00  -2.5009739e-01   1.3832092e+00   2.2936037e+00   9.5814220e-01  -1.5684767e+00  -3.2427222e-02  -1.1223200e-01   2.1403240e+00  -3.3677094e-01  -2.0771311e-01   1.8867417e+00  -1.0535924e-01  -9.5340292e-01  -1.0969142e-02  -1.4485639e-01  -4.1073001e-01  -7.1018169e-01   1.3230190e+00   1.1025359e+00   2.4122697e-01  -1.1376902e+00   1.6177170e+00   4.7916442e+00   1.2343840e+00   8.8365877e-01   7.7200131e-02   1.6139313e+00  -1.6911922e-01   0.0000000e+00   0.0000000e+00   1.4877414e+00   1.6325587e+00   2.2601988e+00   2.3700769e+00   1.3263016e+00   1.3244277e+00   2.3518169e+00   2.6733528e+00   0.0000000e+00   0.0000000e+00  -1.0081610e+00  -1.0506607e+00   2.8714433e+00   0.0000000e+00  -1.0780147e-01   3.8373582e-01   1.3688488e-01  -1.1252798e-01  -9.6986155e-02   1.4894396e-02  -9.6229593e-02   1.6326630e-01  -7.9417663e-01  -1.1267300e-01   0.0000000e+00   0.0000000e+00   0.0000000e+00   0.0000000e+00   0.0000000e+00   0.0000000e+00  -1.2742498e-01   0.0000000e+00   1.6568717e+00   1.6446539e+00   1.8679690e+00   1.3798364e+00   1.3965560e+00   1.5517369e+00   1.2042333e+00   1.8963534e+00   1.7067254e+00   0.0000000e+00   0.0000000e+00  -2.9855923e-01   2.8399329e-01  -5.1479836e-01  -2.4036416e-01   2.3694210e+00  -9.1248248e-01  -8.6501779e-01  -2.7916698e-01   2.9918636e-01  -5.5029929e-01  -6.4261518e-01   4.3063756e+00  -4.4859147e-01  -6.0139300e-01  -4.8385140e-01   3.2569813e-01   3.6634121e-01  -4.6782138e-01   6.5619027e-01   7.7374923e-01  -4.2487510e-01  -6.5619032e-01  -7.7374923e-01  -7.1383325e-01   2.3537938e+00   2.7790486e+00   3.6216840e-01  -2.9503192e-02   9.7554072e-01  -4.3700877e-01   3.0834725e-01   3.0420711e-01   2.5267590e+00   0.0000000e+00   0.0000000e+00   0.0000000e+00   0.0000000e+00   0.0000000e+00   0.0000000e+00   0.0000000e+00   0.0000000e+00   0.0000000e+00   0.0000000e+00   1.8451428e+00   0.0000000e+00   0.0000000e+00   0.0000000e+00   1.8451428e+00   0.0000000e+00   2.8488559e+00   1.4235622e+00   3.4314616e+00   0.0000000e+00   0.0000000e+00   2.4364337e+00   1.5668810e-02  -4.1113118e-01   2.9230751e-01  -9.1652261e-01  -8.1558218e-01  -3.0432610e-02  -3.9933069e-01   2.5602545e+00  -1.2162105e-02   3.2347107e+00   1.7885709e+00   2.6556779e-02   1.7313669e-01  -8.1656050e-01   8.8976019e-01  -5.0367199e-01   1.9696874e+00  -6.1189055e-01   2.7416567e+00   3.5831986e+00  -5.0464924e-02   0.0000000e+00  -2.2979590e-01  -1.3680743e+00   1.1869038e+00   2.1289641e+00   1.2729513e+00   1.8451428e+00   1.7248421e+00   1.8669873e+00   1.9196453e+00   1.8630674e-01   0.0000000e+00  -3.4135095e-02  -5.3553735e-01   2.4978834e+00  -5.1016091e-01  -5.2118682e-02   1.1822322e+00   1.1573218e+00   1.0219029e+00   1.1809138e+00
   1.9356698e+00   1.4781907e+00   0.0000000e+00   0.0000000e+00   1.4781907e+00   0.0000000e+00   5.9292625e-01   0.0000000e+00   1.7293964e+00  -1.1993689e-01   1.9419966e+00   7.1412943e-01   1.8819107e+00   1.8738361e+00   1.9286094e+00  -1.7602324e-01  -3.2427222e-02  -1.1223200e-01   1.9490315e+00  -3.3677094e-01  -2.0771311e-01   1.8867417e+00  -1.0535924e-01   1.6899970e+00   7.5232260e-01  -1.4485639e-01  -4.1073001e-01  -2.3091247e-01   1.8272580e+00   1.9903527e+00   5.5937865e-01   1.6640621e+00   1.8855878e+00   8.2763078e-01   1.7585338e+00   3.2829721e+00   1.4496976e+00   1.5778859e+00  -1.6911922e-01   0.0000000e+00   0.0000000e+00   1.9290967e+00   1.9142624e+00   2.0112163e+00   2.0945276e+00   1.8621398e+00   1.5942465e+00   1.5049610e+00   1.6823741e+00   0.0000000e+00   0.0000000e+00  -1.0300013e-01  -5.3067888e-01   1.3776016e+00   0.0000000e+00  -2.4030309e-02   6.1177693e-01  -5.0632519e-01  -3.1359190e-02  -9.6986155e-02  -4.4587715e-01  -2.4865895e-01   3.1063723e-01   5.4451385e-01  -3.0850692e-02   0.0000000e+00   0.0000000e+00   0.0000000e+00   0.0000000e+00   0.0000000e+00   0.0000000e+00  -1.2742498e-01   0.0000000e+00   2.0871643e+00   2.2242432e+00   2.5367636e+00   1.7142810e+00   1.8709415e+00   2.0897494e+00   1.4976390e+00   9.4212813e-01   1.9962243e+00   0.0000000e+00   0.0000000e+00   1.2732730e+00  -1.2912166e+00  -8.7251466e-01  -1.1456030e+00   1.5950268e+00   2.4524801e-01   7.9535894e-01   1.9650447e+00  -5.1888363e-01   6.7660242e-01   1.5684967e+00   1.7707518e+00  -4.4859147e-01  -6.0139300e-01   1.8293807e-01   1.6686087e+00   5.7887646e-01  -4.6782138e-01   6.1097721e-02  -9.6759737e-02   1.2081992e-01  -6.1097665e-02   9.6759739e-02  -1.8658955e-01   2.2387726e+00   1.7770569e+00   1.3983913e+00   1.1857454e+00   1.9810307e+00   8.1113268e-01   1.6227210e-01   1.1087221e-01   6.5167890e-01   0.0000000e+00   0.0000000e+00   0.0000000e+00   0.0000000e+00   0.0000000e+00   0.0000000e+00   0.0000000e+00   0.0000000e+00   0.0000000e+00   0.0000000e+00   2.2535138e+00   0.0000000e+00   0.0000000e+00   0.0000000e+00   2.2535138e+00   0.0000000e+00   1.3998590e+00   1.4235622e+00   8.5161883e-01   0.0000000e+00   0.0000000e+00   8.5088186e-01   7.3997269e-01   6.9577652e-01   7.6532472e-01  -4.1473192e-01  -3.9365385e-01   1.6833673e+00  -3.9933069e-01   2.3775847e+00  -6.7930494e-01   2.3780806e+00   1.9655987e+00   1.4144704e+00   6.1055746e-02   1.6023797e+00   2.6776731e-01  -2.7057067e-01   1.7481665e+00   3.0301372e-01   2.0415388e+00   4.4904039e-01   2.4157834e+00   0.0000000e+00   9.8813766e-01  -1.5367802e+00   1.4643386e+00   1.2515402e+00   1.6255271e+00   2.2535138e+00   1.9994411e+00   1.8607104e+00   1.6267688e+00   1.5451994e+00   0.0000000e+00  -3.4135095e-02   1.5040042e+00   2.3138914e+00   1.1400093e+00   8.0542409e-01   1.7138789e+00   1.2036322e+00   1.3053075e+00   1.6497517e+00
  -3.0417660e-01  -1.2265997e-01   0.0000000e+00   0.0000000e+00  -1.2265997e-01   0.0000000e+00  -1.5096935e-01   0.0000000e+00  -1.8875616e-01  -1.1993689e-01  -2.1235906e-01   7.1311552e-02  -3.9786742e-01  -3.2994346e-01  -2.5046668e-01  -3.0602959e-01  -3.2427222e-02  -1.1223200e-01  -3.4647884e-01  -3.3677094e-01  -2.0771311e-01  -3.3724270e-02  -1.0535924e-01  -7.2269609e-02  -2.6539972e-01  -1.4485639e-01  -4.1073001e-01   1.8579824e-01  -2.2540640e-01   6.5862749e-01   1.7499354e+00  -2.0377273e-01  -2.5737847e-01  -4.9370700e-01  -4.6910311e-01   4.8377322e-01   1.4920973e+00  -1.8833810e-01  -1.6911922e-01   0.0000000e+00   0.0000000e+00  -3.6374722e-01  -3.8506606e-01  -2.8927262e-01  -3.0349718e-01  -4.0635502e-01  -4.4902373e-01  -2.8703597e-01  -2.9689561e-01   0.0000000e+00   0.0000000e+00  -6.8980786e-01  -5.1796521e-01   2.5722037e-01   0.0000000e+00  -1.1904811e-01  -5.7910957e-01   1.3838458e-01  -1.1387578e-01  -9.6986155e-02  -1.1273725e-01   3.4291848e-01  -2.3807527e-01  -2.5218016e-01  -1.1402239e-01   0.0000000e+00   0.0000000e+00   0.0000000e+00   0.0000000e+00   0.0000000e+00   0.0000000e+00  -1.2742498e-01   0.0000000e+00  -2.5139477e-01   2.9459179e-02   6.7287197e-01  -2.8663384e-01  -2.2864163e-02   5.4643872e-01   4.0542360e-03  -4.3803523e-01  -3.5709788e-01   0.0000000e+00   0.0000000e+00  -3.2799088e-01   3.1348818e-01  -9.4962441e-02   4.2655276e-03  -1.9366263e-01  -5.0253237e-01   4.0252355e-01   1.2107171e-01  -5.1888363e-01   6.3151586e-02  -6.4261518e-01   4.6626273e-02  -4.4859147e-01   2.9612312e-01  -4.8385140e-01   3.3996168e-02  -2.0948345e-01  -7.7149036e-02   2.9077128e-01   3.2652806e-03   9.9129912e-02  -2.9077112e-01  -3.2650908e-03  -5.3157724e-01  -1.9843302e-01  -1.6348755e-01  -1.1317288e-01  -3.4350440e-01  -2.9645058e-01  -5.4152336e-01  -6.5268264e-02  -1.7912999e-01  -2.2569552e-01   0.0000000e+00   0.0000000e+00   0.0000000e+00   0.0000000e+00   0.0000000e+00   0.0000000e+00   0.0000000e+00   0.0000000e+00   0.0000000e+00   0.0000000e+00  -2.9765794e-01   0.0000000e+00   0.0000000e+00   0.0000000e+00  -2.9765794e-01   0.0000000e+00   3.1311132e-01  -7.0172452e-01   3.3484788e-01   0.0000000e+00   0.0000000e+00  -5.9087394e-01   5.8412942e-01  -6.1285166e-01  -1.6128885e-01   1.5472801e-01  -6.0461802e-01  -2.0718336e-01  -3.9933069e-01  -9.6760599e-02  -6.7930494e-01  -1.0000253e-01  -3.6311533e-01  -4.4843888e-01  -1.1488566e-01  -2.1079524e-01  -1.6291845e-03   7.8679602e-01  -3.6874999e-01   3.3238474e-01  -2.4312168e-01   5.4434868e-01  -9.7224372e-01   0.0000000e+00  -1.0399398e-01   4.6218662e-02  -2.7500209e-01   5.1694192e-01  -2.5285311e-01  -2.9765794e-01  -3.7459010e-01  -3.1816406e-01  -2.2388222e-01  -2.7180705e-01   0.0000000e+00  -3.4135095e-02   8.3160391e-01  -2.0696749e-01  -6.3513213e-01  -7.4721401e-02  -4.4450345e-01  -2.9477373e-01  -6.7852446e-01  -5.3815839e-01
   5.4054429e-01   3.8392037e-01   0.0000000e+00   0.0000000e+00   3.8392037e-01   0.0000000e+00  -6.4689975e-01   0.0000000e+00  -1.1478324e+00  -1.1993689e-01   7.2582808e-01  -8.9291527e-01  -4.1652097e-02   6.1453350e-01   2.4283897e-02  -2.0415227e+00  -3.2427222e-02  -1.1223200e-01   4.1869127e-01  -3.3677094e-01  -2.0771311e-01   1.3746174e+00  -1.0535924e-01  -7.2269609e-02  -1.0286915e+00  -1.4485639e-01  -4.1073001e-01  -3.2150017e-01   9.9708939e-01   1.1025359e+00   1.5901899e+00  -1.1376902e+00   6.8016925e-01  -9.3415293e-01  -7.5990708e-02   8.8365877e-01   1.3422847e+00   1.0732505e+00  -1.6911922e-01   0.0000000e+00   0.0000000e+00  -5.0047770e-02   3.0370520e-01   7.5979359e-01   5.8889823e-01  -8.6076127e-03   4.6819331e-01   9.4339860e-01   5.7506771e-01   0.0000000e+00   0.0000000e+00  -1.2191726e+00  -1.2761792e+00   4.4395058e-01   0.0000000e+00  -1.1263952e-01   7.6062307e-01  -6.9752858e-02  -1.1358519e-01  -9.6986155e-02   7.3255357e-01   4.1725859e-01  -4.3745733e-01   3.0280342e-01  -1.1352196e-01   0.0000000e+00   0.0000000e+00   0.0000000e+00   0.0000000e+00   0.0000000e+00   0.0000000e+00  -1.2742498e-01   0.0000000e+00   1.7720531e-02   1.3135396e-01   5.7074561e-02   3.3396798e-01   4.5848694e-01   3.1385714e-01   7.0866626e-01   1.3132732e+00   2.3078322e-01   0.0000000e+00   0.0000000e+00  -8.4505136e-01   8.3165974e-01  -8.1449900e-01   1.3021140e+00   1.7876931e+00   2.3815192e+00  -8.6501779e-01  -7.7702543e-01  -5.1888363e-01  -5.5029929e-01  -6.4261518e-01   1.2478412e+00  -4.4859147e-01  -6.0139300e-01  -4.8385140e-01  -6.7818918e-01  -7.8530812e-01  -4.6782138e-01   1.2389336e+00  -1.9959061e+00  -1.3577572e+00  -1.2389336e+00   1.9959061e+00  -9.3165042e-01   1.0407359e+00  -1.4295042e+00  -9.9925962e-01  -1.0049373e+00   1.2143289e+00  -8.8264811e-01   6.5527560e-01   7.8754468e-01  -1.2977628e-01   0.0000000e+00   0.0000000e+00   0.0000000e+00   0.0000000e+00   0.0000000e+00   0.0000000e+00   0.0000000e+00   0.0000000e+00   0.0000000e+00   0.0000000e+00   4.0844358e-01   0.0000000e+00   0.0000000e+00   0.0000000e+00   4.0844358e-01   0.0000000e+00   3.1311132e-01  -7.0172452e-01   4.5254081e-01   0.0000000e+00   0.0000000e+00   1.2423179e+00  -7.7455435e-01  -5.8020655e-01  -7.5198447e-01   2.0942214e+00  -8.1558218e-01  -7.1125033e-01  -3.9933069e-01  -1.1595667e+00   2.6564090e+00   6.8350070e-01   2.6959128e-01  -9.2343455e-01  -7.1827638e-01  -8.1656050e-01  -8.6279267e-01  -5.0367199e-01   8.1953999e-01   2.2071346e+00   5.0307287e-01   6.1502466e-01  -3.3141882e-01   0.0000000e+00  -1.0884756e+00  -3.4829893e-01   1.9030706e-01   6.8283176e-01   1.8680635e-01   4.0844358e-01   1.9322885e-01   2.2400455e-01   2.5050165e-01  -9.3727653e-01   0.0000000e+00  -3.4135095e-02  -5.3553735e-01   1.1720457e+00  -1.0430252e+00  -1.0700240e+00  -9.8657650e-02  -1.9158543e-01  -1.8256648e-01  -1.2141362e-01
  -2.4295654e-01  -2.5660575e-01   0.0000000e+00   0.0000000e+00  -2.5660575e-01   0.0000000e+00  -6.4689975e-01   0.0000000e+00   7.7032012e-01  -1.1993689e-01  -2.4710674e-01  -5.7150633e-01  -3.9786742e-01   8.9824074e-02  -4.8472030e-01  -1.2257845e+00  -3.2427222e-02  -1.1223200e-01  -5.9540050e-02  -3.3677094e-01  -2.0771311e-01  -9.7739801e-02  -1.0535924e-01  -5.1283627e-01  -7.7426088e-01  -1.4485639e-01  -4.1073001e-01  -1.3820737e-01  -2.9306672e-01   2.1471910e-01   8.3139831e-01   7.3014470e-01  -2.5737847e-01  -9.3415293e-01  -4.0358438e-01   8.3887664e-02   6.3067470e-01  -3.6856503e-01  -1.6911922e-01   0.0000000e+00   0.0000000e+00  -4.3676116e-01  -3.6487559e-01  -5.6726122e-02   6.6441700e-03  -3.5513006e-01  -3.8170575e-01  -3.9931941e-02   1.3826632e-01   0.0000000e+00   0.0000000e+00  -1.1405500e+00  -1.0860292e+00  -4.8970046e-01   0.0000000e+00  -1.1986250e-01  -6.2876734e-01  -1.5063630e-01  -1.1386763e-01  -9.6986155e-02   8.1996721e-01   4.9235778e-01  -2.9033723e-01  -4.2410103e-01  -1.1372287e-01   0.0000000e+00   0.0000000e+00   0.0000000e+00   0.0000000e+00   0.0000000e+00   0.0000000e+00  -1.2742498e-01   0.0000000e+00  -3.8860530e-01  -9.1084887e-02  -1.1564083e-01  -4.7809376e-01  -2.1071565e-01  -2.2717032e-01  -3.2206693e-01   7.2881449e-01  -2.4301036e-01   0.0000000e+00   0.0000000e+00  -8.3927929e-01   8.2587526e-01   5.0152586e-02   1.8753827e+00  -4.6090949e-01   2.9281933e-01   6.2192379e-01  -7.7702543e-01  -5.1888363e-01  -5.5029929e-01  -6.4261518e-01   1.6770225e+00  -4.4859147e-01  -6.0139300e-01  -4.8385140e-01  -4.6794744e-01  -7.8530812e-01  -7.7149036e-02   1.0776303e+00   7.4705129e-01  -1.0190391e+00  -1.0776302e+00  -7.4705130e-01  -9.3165042e-01   8.1464792e-02   3.0215515e-01  -7.9388691e-01  -8.9276120e-01  -5.2980557e-01  -8.8264811e-01  -3.8550984e-01  -5.6579991e-01  -3.8456097e-01   0.0000000e+00   0.0000000e+00   0.0000000e+00   0.0000000e+00   0.0000000e+00   0.0000000e+00   0.0000000e+00   0.0000000e+00   0.0000000e+00   0.0000000e+00  -3.0239614e-01   0.0000000e+00   0.0000000e+00   0.0000000e+00  -3.0239614e-01   0.0000000e+00  -4.1138714e-01  -7.0172452e-01  -4.5371938e-01   0.0000000e+00   0.0000000e+00   6.1529255e-01  -3.2301459e-01  -7.8628664e-01  -7.5198447e-01  -4.1473192e-01  -3.9365385e-01   1.6759364e-01  -3.9933069e-01   1.2317471e+00  -2.3137536e-01  -5.2520413e-01  -2.5329606e-01  -9.2343455e-01  -6.2314698e-01  -2.1079524e-01  -3.7955457e-02  -5.0367199e-01   6.8750777e-01  -4.1126442e-01  -2.4792254e-01  -5.1978226e-01   3.3726715e-01   0.0000000e+00  -9.0216779e-01   1.5764170e-01  -1.8803428e-01  -2.2197346e-01  -2.0161897e-01  -3.0239614e-01  -2.6580995e-01  -2.2714878e-01  -2.7174358e-01  -8.3359868e-01   0.0000000e+00  -3.4135095e-02  -5.3553735e-01   2.0343804e-01  -1.0430252e+00  -9.1647200e-01  -4.9854574e-01  -3.1994919e-01  -5.3682218e-01  -4.8606529e-01
   1.1153497e+00   1.1855348e+00   0.0000000e+00   0.0000000e+00   1.1855348e+00   0.0000000e+00   9.6995851e-02   0.0000000e+00   2.5286266e+00  -1.1993689e-01   1.0038095e+00   7.1412943e-01   1.1694800e+00   1.6639523e+00   9.6689679e-01  -2.3740744e-01  -3.2427222e-02  -1.1223200e-01   1.4708002e+00  -3.3677094e-01   9.5425848e-01   7.9847763e-01  -1.0535924e-01  -7.2269609e-02   2.4346144e-01  -1.4485639e-01  -4.1073001e-01  -5.4348148e-01   6.0607715e-01   1.5464443e+00   6.2445512e-01   2.4423267e+00   1.0150077e+00  -5.3261075e-02   1.1688652e+00   1.4834871e+00   5.9832861e-01   5.3256965e-01  -1.6911922e-01   0.0000000e+00   0.0000000e+00   1.1246834e+00   1.0087864e+00   1.2430403e+00   1.4044920e+00   1.2047099e+00   9.8276582e-01   1.4495563e+00   1.7742916e+00   0.0000000e+00   0.0000000e+00  -4.1036945e-01  -5.1295486e-01   8.1741100e-01   0.0000000e+00  -1.1147887e-01  -5.5954234e-01  -1.2324555e-01  -1.1007015e-01  -9.6986155e-02   3.1095011e-01   1.6308220e-01   1.0907496e-01  -4.5288191e-01  -1.0995277e-01   0.0000000e+00   0.0000000e+00   0.0000000e+00   0.0000000e+00   0.0000000e+00   0.0000000e+00  -1.2742498e-01   0.0000000e+00   1.1376577e+00   1.2755372e+00   9.8161686e-01   7.8570188e-01   9.2956113e-01   6.6511285e-01   5.1035259e-01   1.6003333e+00   1.2515738e+00   0.0000000e+00   0.0000000e+00   2.7425300e-01  -2.9004981e-01  -6.2269107e-01  -6.3532304e-01   2.0010381e+00   3.6470796e-01   7.1919273e-01  -2.7916698e-01  -5.1888363e-01   6.3151586e-02   2.0433707e-01  -6.7114268e-01  -4.4859147e-01   8.4899114e-02  -4.8385140e-01   9.7653085e-01   3.6634121e-01  -4.6782138e-01   2.1230951e-01  -9.6365630e-01   1.9888940e-01  -2.1230951e-01   9.6365631e-01  -4.8289155e-01   1.1904596e+00  -1.8479525e-01   8.0348379e-01   3.5872891e-01   1.4639253e+00  -1.5406275e-01   6.5527560e-01   7.8754468e-01   3.7841289e-01   0.0000000e+00   0.0000000e+00   0.0000000e+00   0.0000000e+00   0.0000000e+00   0.0000000e+00   0.0000000e+00   0.0000000e+00   0.0000000e+00   0.0000000e+00   1.0866697e+00   0.0000000e+00   0.0000000e+00   0.0000000e+00   1.0866697e+00   0.0000000e+00   6.7536055e-01  -7.0172452e-01   7.8788102e-01   0.0000000e+00   0.0000000e+00   1.6036610e+00   1.5668810e-02   2.9922199e-01   3.8537692e-02  -2.2572210e-01   1.1582184e+00  -7.1125033e-01   1.3410665e+00   2.7456920e+00   3.2140927e-01   2.9441202e-01   1.2553549e+00   2.6556779e-02   5.1069064e-01   3.4400664e-01   1.9956211e-01   7.9400541e-01   2.4163965e+00  -5.6562658e-01  -2.4312168e-01   3.9615452e-01   2.1045220e+00   0.0000000e+00   2.3899887e-01  -1.2029150e+00   1.1488008e+00   8.1104808e-01   1.2253981e+00   1.0866697e+00   1.2396143e+00   1.2989264e+00   1.2150258e+00  -3.7548490e-01   0.0000000e+00  -3.4135095e-02  -9.7668436e-02   1.3112836e+00  -1.7183388e-01   3.0894636e-01   9.9420640e-01   4.0330132e-01   8.8020063e-01   1.0767276e+00
  -1.4876085e-01  -1.4022336e-01   0.0000000e+00   0.0000000e+00  -1.4022336e-01   0.0000000e+00  -3.9893455e-01   0.0000000e+00  -1.8875616e-01  -1.1993689e-01  -1.0811605e-01  -5.7150633e-01  -2.5538129e-01  -1.5117811e-02  -2.4056837e-01  -6.9016742e-01  -3.2427222e-02  -1.1223200e-01  -5.9540050e-02  -3.3677094e-01  -2.0771311e-01   3.0291261e-02  -1.0535924e-01  -5.1283627e-01  -2.6539972e-01  -1.4485639e-01  -4.1073001e-01  -6.7111589e-01  -7.5943527e-02  -2.2918930e-01  -1.2533896e-01  -2.0377273e-01  -8.9959232e-02  -4.9370700e-01  -2.0702818e-01  -1.1605511e-01   4.2822819e-02  -8.1111597e-03  -1.6911922e-01   0.0000000e+00   0.0000000e+00  -3.0828261e-01  -2.6401424e-01  -5.0344460e-02  -6.9463382e-02  -2.2285320e-01  -1.7713813e-01   6.8605786e-02   3.4560350e-02   0.0000000e+00   0.0000000e+00  -3.9168638e-01  -5.8917569e-01  -1.1624005e-01   0.0000000e+00  -7.8803012e-02   2.3647502e+00  -2.4153584e-01  -9.3967769e-02  -9.6986155e-02   8.3633852e-01   9.0748810e-01  -4.0987085e-02  -1.1490946e-02  -9.3730129e-02   0.0000000e+00   0.0000000e+00   0.0000000e+00   0.0000000e+00   0.0000000e+00   0.0000000e+00  -1.2742498e-01   0.0000000e+00  -3.4824861e-01  -3.0771167e-01  -4.3311508e-01  -3.1666167e-01  -2.7793236e-01  -4.0592118e-01  -3.4157023e-01   1.3746360e-01  -2.1997418e-01   0.0000000e+00   0.0000000e+00  -3.9170514e-01   3.7733936e-01   1.7854850e-02  -1.1441405e-02  -4.8452668e-01   3.6670748e-01  -4.9055957e-01  -1.2785755e-01  -5.1888363e-01   1.4647819e-01  -6.4261518e-01   1.0529829e+00  -4.4859147e-01  -6.0139300e-01  -4.8385140e-01  -1.7624552e-01  -2.0948345e-01  -7.7149036e-02   3.5747631e-01   5.8584267e-01  -1.2071686e-01  -3.5747631e-01  -5.8584248e-01  -4.7182652e-01  -1.9326809e-01   1.8621393e-01  -2.5573322e-01  -3.9726909e-01  -4.8996703e-01  -4.9518750e-01  -1.9627592e-01  -3.4024270e-01  -2.9184923e-01   0.0000000e+00   0.0000000e+00   0.0000000e+00   0.0000000e+00   0.0000000e+00   0.0000000e+00   0.0000000e+00   0.0000000e+00   0.0000000e+00   0.0000000e+00  -3.1566489e-01   0.0000000e+00   0.0000000e+00   0.0000000e+00  -3.1566489e-01   0.0000000e+00  -4.9137908e-02  -7.0172452e-01  -8.9199164e-02   0.0000000e+00   0.0000000e+00  -6.1275169e-02  -3.7944277e-01  -4.2780075e-01   9.6623819e-02  -3.4706268e-01  -6.0461802e-01   1.6759364e-01   1.3410665e+00   1.6894085e-01   6.5498071e-01  -1.0173059e+00  -2.4726387e-01  -2.2947775e-01  -2.7256984e-01  -8.1656050e-01   1.4202265e-01  -5.0367199e-01   5.2026696e-01  -1.2067390e-01  -6.2101988e-01   9.5018781e-02  -5.9143679e-01   0.0000000e+00  -5.4278790e-01   2.6706816e-02   4.8933234e-02   9.6291229e-02  -3.5577867e-02  -3.1566489e-01  -2.2559013e-01  -2.7579488e-01  -2.1562591e-01  -3.7548490e-01   0.0000000e+00  -3.4135095e-02  -5.3553735e-01  -7.3968795e-02  -5.0086197e-01  -5.6107134e-01  -3.3113284e-01  -2.8405085e-01  -2.8884319e-01  -2.2559981e-01
   1.0747976e+00   8.5981006e-01   0.0000000e+00   0.0000000e+00   8.5981006e-01   0.0000000e+00  -1.5096935e-01   0.0000000e+00   7.7032012e-01  -1.1993689e-01   1.0733048e+00  -5.7150633e-01   7.4202162e-01   1.2441848e+00   8.0399477e-01  -7.8280622e-01  -3.2427222e-02  -1.1223200e-01   1.0882151e+00  -3.3677094e-01  -2.0771311e-01   1.3106019e+00  -1.0535924e-01  -5.1283627e-01  -1.0969142e-02  -1.4485639e-01   1.0915940e+00   2.7016337e-01   1.2381590e+00   1.1025359e+00   6.6277797e-01   7.3014470e-01   1.0150077e+00  -4.9370700e-01   6.4471537e-01   1.0836016e+00   6.7020848e-01   9.6511430e-01  -1.6911922e-01   0.0000000e+00   0.0000000e+00   8.4629273e-01   1.0935656e+00   1.3645503e+00   1.3376326e+00   6.7525695e-01   1.0652807e+00   1.5156186e+00   1.4812140e+00   0.0000000e+00   0.0000000e+00  -4.8560822e-01  -7.1012265e-01   4.4395058e-01   0.0000000e+00   1.2425099e-01   4.7227041e-01  -8.4419120e-01   1.2392625e-01  -9.6986155e-02   2.7441037e-01  -3.1640166e-01  -1.2531367e-01  -4.6306981e-01   1.2478507e-01   0.0000000e+00   0.0000000e+00   0.0000000e+00   0.0000000e+00   0.0000000e+00   0.0000000e+00  -1.2742498e-01   0.0000000e+00   9.1771226e-01   7.3598040e-01   7.9588509e-01   9.9224606e-01   8.2069440e-01   8.3606013e-01   8.9131262e-01   2.2140841e+00   1.0073736e+00   0.0000000e+00   0.0000000e+00  -6.3100979e-01   6.1715823e-01   1.0855402e+00   2.0321815e+00   2.1021743e+00  -2.5618095e-01  -4.1043529e-01  -7.7702543e-01  -5.1888363e-01  -5.5029929e-01   2.2720274e-01   2.1380422e+00  -4.4859147e-01  -3.5124184e-01  -4.8385140e-01  -6.7818918e-01  -7.8530812e-01   1.6490865e+00   9.3751500e-01  -1.3781384e-01  -1.0582684e+00  -9.3751504e-01   1.3781384e-01  -6.8189252e-01   1.6267476e+00   7.6916852e-01  -6.5890262e-01  -6.1204195e-01   9.2927236e-01  -4.8472700e-01   6.5527560e-01   7.8754468e-01   8.9583265e-02   0.0000000e+00   0.0000000e+00   0.0000000e+00   0.0000000e+00   0.0000000e+00   0.0000000e+00   0.0000000e+00   0.0000000e+00   0.0000000e+00   0.0000000e+00   1.0322063e+00   0.0000000e+00   0.0000000e+00   0.0000000e+00   1.0322063e+00   0.0000000e+00   3.1311132e-01  -7.0172452e-01   4.0698234e-01   0.0000000e+00   0.0000000e+00   1.8565189e+00  -3.8621052e-01   9.7585334e-01  -1.9754356e-01  -9.1652261e-01   4.5020275e-01  -2.0718336e-01   8.3026547e+00   1.6894085e-01  -6.7930494e-01   3.3016106e+00   1.0085611e+00   5.1045538e-01  -6.7229028e-01  -2.6480239e-01   1.2541637e+00  -5.0367199e-01  -1.5749836e-01  -7.8559600e-01   2.8350777e+00   5.8497580e-01   2.5590501e-01   0.0000000e+00  -2.5664536e-01  -1.0294512e+00   8.0856246e-01   7.6789952e-01   9.1424707e-01   1.0322063e+00   9.6814416e-01   9.4428066e-01   8.5474541e-01   1.1550562e+00   0.0000000e+00  -3.4135095e-02   8.6694875e-02   1.3461364e+00  -1.5932594e-01   2.9213358e-02   7.1406294e-01   1.5496563e-01   6.3222164e-01   6.5998283e-01
  -6.6343734e-01  -5.2441288e-01   0.0000000e+00   0.0000000e+00  -5.2441288e-01   0.0000000e+00   9.6995851e-02   0.0000000e+00   1.0900122e+00  -1.1993689e-01  -7.3357414e-01  -2.5009739e-01  -3.9786742e-01  -1.0645367e+00  -4.5691727e-01   1.8354475e+00  -3.2427222e-02  -1.1223200e-01  -8.2471016e-01  -3.3677094e-01  -2.0771311e-01  -9.9395724e-01  -1.0535924e-01   2.1305637e+00  -5.1983030e-01  -1.4485639e-01   1.0915940e+00  -4.7437311e-01  -6.0553630e-01  -4.5114349e-01  -3.6098852e-01   1.1971034e+00  -6.9266848e-01  -4.9370700e-01  -3.3806564e-01  -5.1594067e-01  -4.8756968e-01  -9.8133662e-01  -1.6911922e-01   0.0000000e+00   0.0000000e+00  -4.4615704e-01  -5.0061180e-01  -8.4852556e-01  -8.3095747e-01  -3.7687303e-01  -5.3297061e-01  -1.2777044e+00  -1.3286149e+00   0.0000000e+00   0.0000000e+00   5.4546585e-01   6.4862939e-01  -6.7643067e-01   0.0000000e+00  -1.1540257e-01  -5.8906906e-01  -5.1742251e-01  -1.1355945e-01  -9.6986155e-02   3.0755054e-01  -7.0523674e-03   9.3860364e-02  -5.0687779e-01  -1.1304490e-01   0.0000000e+00   0.0000000e+00   0.0000000e+00   0.0000000e+00   0.0000000e+00   0.0000000e+00  -1.2742498e-01   0.0000000e+00  -5.0668504e-01  -5.2405961e-01  -6.2092455e-01  -6.4307611e-01  -6.4738584e-01  -6.9335030e-01  -7.4084894e-01  -3.9114758e-01  -5.1074128e-01   0.0000000e+00   0.0000000e+00   3.9134318e-01  -4.0739160e-01  -5.5496129e-01  -5.2390638e-01  -1.1607233e+00  -9.1248248e-01  -3.2528546e-01  -4.4769379e-01   3.9375792e+00  -5.5029929e-01   1.4292656e+00  -2.5182747e-01  -1.6702362e-02  -6.0139300e-01  -4.8385140e-01   1.6277778e-01  -7.8530812e-01   4.8265933e+00  -2.8616186e+00   2.4277586e-01   1.2823751e+00   2.8616187e+00  -2.4277604e-01   3.5402928e+00  -1.3949285e+00  -1.7449723e-01   4.2221902e-01   1.5273308e+00  -5.1318665e-01   2.4928230e+00   6.5527560e-01   7.8754468e-01  -3.8645421e-01   0.0000000e+00   0.0000000e+00   0.0000000e+00   0.0000000e+00   0.0000000e+00   0.0000000e+00   0.0000000e+00   0.0000000e+00   0.0000000e+00   0.0000000e+00  -4.7336121e-01   0.0000000e+00   0.0000000e+00   0.0000000e+00  -4.7336121e-01   0.0000000e+00  -7.7363636e-01   1.4235622e+00  -6.1191877e-01   0.0000000e+00   0.0000000e+00  -2.1379853e-01  -7.7455435e-01   1.7243802e+00  -4.6302150e-01   4.6955639e-01  -8.1558218e-01  -6.5130716e-01  -3.9933069e-01  -3.4308809e-01  -6.7930494e-01  -1.5678969e-01  -5.1881059e-01  -7.8238994e-01   5.3895265e-01   1.5365881e+00  -8.6279267e-01  -2.6095825e-01  -8.3673080e-01  -9.3494426e-01  -2.6030996e-01  -5.5562376e-01  -1.0297601e-01   0.0000000e+00   3.1853893e-01   2.6609545e-01  -1.0531025e-01  -3.8276792e-01  -2.0254549e-01  -4.7336121e-01  -5.1073290e-01  -5.0490231e-01  -4.7670531e-01  -2.3134841e-01   0.0000000e+00  -3.4135095e-02  -5.3553735e-01  -1.1022165e+00   3.0733393e+00  -5.3708028e-01  -3.9072200e-01  -3.2803020e-01  -4.3054547e-01  -3.2978600e-01
  -2.8429241e-02   3.7807126e-01   0.0000000e+00   0.0000000e+00   3.7807126e-01   0.0000000e+00  -1.5096935e-01   0.0000000e+00   1.2498583e+00  -1.1993689e-01  -1.7761139e-01   7.1311552e-02   1.7207710e-01   1.9476596e-01   2.9623795e-01   1.9364634e+00  -3.2427222e-02   7.0032767e+00  -5.9540050e-02   1.2409097e+00   9.5425848e-01  -4.8183299e-01  -1.0535924e-01   8.0886370e-01  -2.6539972e-01  -1.4485639e-01  -4.1073001e-01  -3.8803841e-01  -2.9541283e-01   2.1471910e-01   1.2493715e-01   1.3527563e+00  -1.5692693e-01  -4.9370700e-01   1.8608423e-01   2.8383044e-01   2.1352391e-01  -4.4065581e-01  -1.6911922e-01   0.0000000e+00   0.0000000e+00   1.5305412e-01   2.1159172e-01  -1.8542330e-01  -1.2309493e-01   1.8921396e-01   6.0138280e-02  -4.0177525e-01  -2.9017346e-01   0.0000000e+00   0.0000000e+00   8.6506275e-01   9.7055860e-01   2.5722037e-01   0.0000000e+00  -1.1207753e-01  -6.3026533e-01   2.0435044e-01  -1.1063252e-01  -9.6986155e-02  -4.0250162e-01   4.3307890e-02   1.5042928e-01  -4.1849769e-01  -1.1084544e-01   0.0000000e+00   0.0000000e+00   0.0000000e+00   0.0000000e+00   0.0000000e+00   0.0000000e+00  -1.2742498e-01   0.0000000e+00   1.3236033e-01   1.3767142e-01  -7.7325096e-02   1.3411904e-01   1.4484071e-01  -7.6752352e-02   5.1653771e-02   4.8689818e-01   2.0462349e-01   0.0000000e+00   0.0000000e+00   2.4028142e-01  -2.5600524e-01  -6.0501101e-01  -6.8913871e-01  -4.6044258e-01  -1.8694771e-01   5.6017664e-01   2.1802304e-01   1.6145129e+00  -5.5029929e-01   1.0305128e-01   2.5456532e-01   1.3512281e+00  -6.0139300e-01  -8.1657789e-02   6.9296049e-01  -2.0948345e-01  -4.6782138e-01  -3.4131321e-01   4.1726682e-01   2.0220676e-01   3.4131321e-01  -4.1726682e-01   3.8536915e-01   3.4900060e-02   6.1624367e-01   2.7084386e-01   4.7077674e-01  -2.1660037e-02   6.2063326e-01  -6.5268264e-02  -1.7912999e-01   3.0389189e-02   0.0000000e+00   0.0000000e+00   0.0000000e+00   0.0000000e+00   0.0000000e+00   0.0000000e+00   0.0000000e+00   0.0000000e+00   0.0000000e+00   0.0000000e+00   2.2089573e-01   0.0000000e+00   0.0000000e+00   0.0000000e+00   2.2089573e-01   0.0000000e+00   3.1311132e-01  -7.0172452e-01   3.1584331e-01   0.0000000e+00   0.0000000e+00   6.3845572e-01  -5.8421039e-02   5.9736373e-01  -4.0183501e-01   2.2239725e-01   9.7565321e-01  -6.2963361e-01   9.8192688e-01   2.2060503e-01  -6.7930494e-01   7.4945719e-01   2.1684554e-01  -2.2512087e-01   3.3850800e-01   2.8666011e-01  -5.5781329e-01   5.8733823e-01  -3.9368934e-01   4.0300594e-01   3.3173726e-01  -1.0674252e-01   1.1794398e+00   0.0000000e+00  -5.5715277e-02  -5.1395043e-01   4.4195468e-01   3.1611610e-01   4.4582459e-01   2.2089573e-01   2.0363503e-01   2.6715835e-01   3.2489369e-01   1.0423479e-01   0.0000000e+00  -3.4135095e-02   7.4109167e-01   2.6205521e-01   1.4573632e-01  -3.3006531e-02   4.9727865e-01  -1.5211280e-01   1.3626366e-01   1.6509841e-01
   2.3507881e+00   1.3848545e+00   0.0000000e+00   0.0000000e+00   1.3848545e+00   0.0000000e+00   2.0807174e+00   0.0000000e+00  -1.1478324e+00  -1.1993689e-01   2.6716977e+00   7.1412943e-01   1.9531537e+00   1.9787780e+00   2.2896547e+00  -7.1998666e-01  -3.2427222e-02  -1.1223200e-01   1.9490315e+00  -3.3677094e-01  -2.0771311e-01   3.1670523e+00  -1.0535924e-01  -7.2269609e-02   2.0244755e+00  -1.4485639e-01  -4.1073001e-01   3.0556670e-01   3.0914619e+00   4.3667329e-01  -4.6135783e-01  -1.1376902e+00   2.5887485e+00  -4.9370700e-01   1.8240526e+00   2.8383044e-01  -5.8169804e-01   3.0917922e+00  -1.6911922e-01   0.0000000e+00   0.0000000e+00   2.1144746e+00   2.3260507e+00   2.4842804e+00   2.2366046e+00   1.8469176e+00   2.0572901e+00   1.8542752e+00   1.3901201e+00   0.0000000e+00   0.0000000e+00   1.4952727e-01  -3.6297405e-01   4.4395058e-01   0.0000000e+00   1.9612106e-01   2.2993731e+00   7.9035754e-01   1.8562570e-01  -9.6986155e-02  -4.1880170e-01   4.3828089e-01  -2.3825335e-01   9.4056879e-01   1.8484054e-01   0.0000000e+00   0.0000000e+00   0.0000000e+00   0.0000000e+00   0.0000000e+00   0.0000000e+00  -1.2742498e-01   0.0000000e+00   2.1691043e+00   1.6428173e+00   1.3370503e+00   2.7388853e+00   2.1616523e+00   1.7182875e+00   2.5908451e+00   4.9137811e-01   1.9532280e+00   0.0000000e+00   0.0000000e+00   1.9833270e+00  -2.0027963e+00  -1.2499861e+00  -1.1528114e+00   2.5148530e+00   3.2366008e+00   1.0329903e-01   1.0191689e+00   1.0104564e+00   8.4325568e-01  -6.4261518e-01  -6.7114268e-01  -4.4859147e-01  -6.0139300e-01  -4.8385140e-01   1.8315290e+00  -2.0948345e-01   1.8762127e+00   1.0669758e-01  -1.1837957e+00   9.8133985e-02  -1.0669758e-01   1.1837955e+00  -2.4131784e-01   2.3833576e+00  -2.4543757e-02   1.4197568e+00   1.1528051e+00   2.9878368e+00   7.2537313e-01  -6.8287721e-01  -9.0413615e-01   4.8202552e-01   0.0000000e+00   0.0000000e+00   0.0000000e+00   0.0000000e+00   0.0000000e+00   0.0000000e+00   0.0000000e+00   0.0000000e+00   0.0000000e+00   0.0000000e+00   2.3540692e+00   0.0000000e+00   0.0000000e+00   0.0000000e+00   2.3540692e+00   0.0000000e+00   6.7536055e-01   1.4235622e+00   5.4328272e-01   0.0000000e+00   0.0000000e+00  -7.2090396e-02   1.2010035e+00  -3.2476070e-01   2.1165119e+00  -4.1473192e-01   6.0730476e-02   2.8705568e+00  -3.9933069e-01  -1.1595667e+00   6.5498071e-01   3.2347107e+00   1.9674874e+00   8.6532811e-01   1.8230303e+00  -3.7150846e-01   2.6387707e+00  -5.0367199e-01  -5.3599072e-01  -1.9129507e-01   4.2426814e+00   9.0134304e-02   2.3281271e+00   0.0000000e+00   1.0998215e+00  -1.5613170e+00   1.4960313e+00   7.9551963e-01   1.6754516e+00   2.3540692e+00   2.0154829e+00   1.8254027e+00   1.6678026e+00   1.4290435e-01   0.0000000e+00  -3.4135095e-02  -5.3553735e-01   2.6495736e+00   4.2573454e-01   6.9165010e-01   1.9310668e+00   1.0208771e+00   2.1555212e+00   1.9102171e+00
   3.3177574e-01   5.6377175e-01   0.0000000e+00   0.0000000e+00   5.6377175e-01   0.0000000e+00   3.4496105e-01   0.0000000e+00  -1.8875616e-01  -1.1993689e-01   2.7410834e-01   7.1412943e-01   5.2829242e-01  -1.5117811e-02   6.3014753e-01   1.0466903e+00  -3.2427222e-02  -1.1223200e-01   2.2739874e-01  -3.3677094e-01  -2.0771311e-01   3.0291261e-02  -1.0535924e-01   1.2494304e+00   4.9789202e-01  -1.4485639e-01   1.0915940e+00  -8.2237417e-01   3.2071699e-01   2.1471910e-01  -1.4419091e-01  -2.0377273e-01   3.1184693e-01   1.2680767e+00   5.7919663e-01   4.8377322e-01   1.2238175e-01   2.8025194e-01  -1.6911922e-01   0.0000000e+00   0.0000000e+00   5.0935774e-01   4.2400996e-01   1.4974797e-01   1.6311128e-01   5.2042636e-01   4.4485838e-01  -1.0533892e-01  -9.8250126e-02   0.0000000e+00   0.0000000e+00   3.3749571e-01   2.5935320e-01   2.5722037e-01   0.0000000e+00  -1.0251785e-01   2.9813060e-01  -4.2608178e-01  -1.0901741e-01  -9.6986155e-02  -1.9802474e+00  -1.7022238e+00   4.1956605e-01   1.5023813e+00  -1.0859466e-01   0.0000000e+00   0.0000000e+00   0.0000000e+00   0.0000000e+00   0.0000000e+00   0.0000000e+00  -1.2742498e-01   0.0000000e+00   4.1302681e-01   1.8287146e-01  -9.0368005e-02   2.3716926e-01   4.7305916e-02  -1.8796659e-01  -1.5922212e-01  -6.8305299e-01   4.1242765e-01   0.0000000e+00   0.0000000e+00   1.0119438e+00  -1.0293258e+00  -8.6043846e-01  -1.0390448e+00  -5.0814382e-01  -9.1248248e-01  -1.5242057e-01   2.7285910e-01   1.2906687e-01   6.7660242e-01   2.2128774e+00   1.0061182e+00  -4.4859147e-01   1.0845036e+00  -4.8385140e-01   9.5642324e-01   9.4216592e-01  -4.6782138e-01  -1.0645426e+00   1.0668475e+00   1.0050103e+00   1.0645426e+00  -1.0668475e+00   9.2157359e-01  -1.5859934e-01   1.4445890e+00   1.1302063e+00   1.3762094e+00  -1.4902995e-01   1.4588893e+00  -6.5268264e-02  -1.7912999e-01   1.0159398e-01   0.0000000e+00   0.0000000e+00   0.0000000e+00   0.0000000e+00   0.0000000e+00   0.0000000e+00   0.0000000e+00   0.0000000e+00   0.0000000e+00   0.0000000e+00   4.4009535e-01   0.0000000e+00   0.0000000e+00   0.0000000e+00   4.4009535e-01   0.0000000e+00   3.1311132e-01  -7.0172452e-01   5.0318159e-01   0.0000000e+00   0.0000000e+00  -6.8483391e-01   6.6437493e-02   3.4069365e-01   6.5788502e-01   7.7785916e-01  -6.0461802e-01  -7.1125033e-01  -3.9933069e-01   1.6894085e-01  -6.0890838e-01   8.5309070e-01   4.0489053e-01   1.4515437e+00  -7.1827638e-01   1.8545304e+00  -6.5534131e-02  -5.0367199e-01  -3.8342023e-01   9.0542062e-01   1.1758823e-01   4.6560238e-01   8.1130064e-01   0.0000000e+00   6.9733101e-01  -7.8376273e-01   7.6079829e-01   6.0795342e-01   7.5373244e-01   4.4009535e-01   4.1948100e-01   4.3898892e-01   5.0584233e-01   1.3098901e+00   0.0000000e+00  -3.4135095e-02   7.7806935e-01  -4.0171275e-02   1.3347673e+00   7.7660022e-01   5.1604091e-01   2.1007328e-02   4.1966822e-01   6.3393628e-01
  -4.7136883e-02   2.7631579e-01   0.0000000e+00   0.0000000e+00   2.7631579e-01   0.0000000e+00   1.0888566e+00   0.0000000e+00  -3.4860221e-01  -1.1993689e-01  -7.3368376e-02   1.3569473e+00   2.4332016e-01  -7.4971100e-01   4.3890408e-01   1.9533244e+00  -3.2427222e-02  -1.1223200e-01  -4.4212510e-01  -3.3677094e-01  -2.0771311e-01  -3.5380193e-01  -1.0535924e-01   1.2494304e+00   1.0067532e+00  -1.4485639e-01   2.5939180e+00   1.1051976e-01   1.8827423e-01   4.3667329e-01   3.8658936e-01  -3.5942564e-01  -8.9959232e-02   8.2763078e-01   1.8608423e-01   4.8377322e-01   4.5890669e-01  -8.0201934e-02  -1.6911922e-01   0.0000000e+00   0.0000000e+00   3.3703258e-01   2.1272668e-01  -4.1312524e-01  -4.4273095e-01   1.6430050e-01   2.3270459e-01  -6.2036233e-01  -7.2004012e-01   0.0000000e+00   0.0000000e+00   9.6733081e-01   1.1025855e+00   7.0490163e-02   0.0000000e+00  -1.0506240e-01   9.8610970e-01  -3.8810033e-01  -1.1364441e-01  -9.6986155e-02  -9.3427038e-01  -5.2936171e-01   1.9248127e-01  -2.1142861e-01  -1.1326024e-01   0.0000000e+00   0.0000000e+00   0.0000000e+00   0.0000000e+00   0.0000000e+00   0.0000000e+00  -1.2742498e-01   0.0000000e+00   3.4431826e-01   2.6408897e-02   7.9155711e-02   4.0329397e-01   8.8128885e-02   1.1777447e-01   1.4970929e-01  -1.0679824e+00   4.7789193e-02   0.0000000e+00   0.0000000e+00   6.1870322e-01  -6.3524020e-01  -7.3340397e-01  -3.9120214e-01  -2.1727982e-01  -3.7520167e-01  -1.7525313e-01   1.9884560e-01  -5.1888363e-01   6.3151586e-02   1.0741549e+00   7.2531456e-01   3.4052347e-01   6.3553765e-01  -4.8385140e-01  -3.9332540e-02   3.6634121e-01   1.6490865e+00  -2.1738636e-01   8.1474212e-01   4.0209066e-01   2.1738620e-01  -8.1474212e-01   4.0741924e-02   1.2338963e-01   9.8881846e-01   4.5500604e-01   3.7537758e-01  -1.6484855e-01   2.4385833e-01   6.5527560e-01   7.8754468e-01   4.9650175e-03   0.0000000e+00   0.0000000e+00   0.0000000e+00   0.0000000e+00   0.0000000e+00   0.0000000e+00   0.0000000e+00   0.0000000e+00   0.0000000e+00   0.0000000e+00   2.5153603e-01   0.0000000e+00   0.0000000e+00   0.0000000e+00   2.5153603e-01   0.0000000e+00  -4.9137908e-02   1.4235622e+00   3.3271475e-01   0.0000000e+00   0.0000000e+00  -1.3752536e+00   3.7471732e-01   2.0993218e+00   9.5426306e-01  -2.2572210e-01  -6.3301705e-01  -1.9298558e-01  -3.9933069e-01  -9.2138192e-01  -6.7930494e-01   6.6375536e-01   4.9101495e-02   1.6837647e+00   3.7063808e-01   6.4299979e-01  -3.7378593e-01  -4.8402906e-01  -8.5640802e-01  -3.3798733e-01   5.7356232e-01   1.1217132e-01   9.8860424e-01   0.0000000e+00   1.3708375e+00  -6.4620620e-01   4.4195468e-01   4.4460985e-01   5.0985464e-01   2.5153603e-01   5.7915509e-02   1.1651236e-01   2.5846657e-01   8.7236309e-01   0.0000000e+00  -3.4135095e-02   1.2694729e+00  -6.4034273e-01   1.5235402e+00   1.5988393e+00   3.8777178e-01  -1.0797804e-01   6.5412515e-02   2.6928461e-01
   4.9280432e+00   3.6270112e+00   0.0000000e+00   0.0000000e+00   3.6270112e+00   0.0000000e+00   2.8246130e+00   0.0000000e+00  -1.8875616e-01  -1.1993689e-01   5.0345394e+00   4.5710367e+00   4.8028763e+00   3.5529063e+00   5.3497333e+00   1.4423994e-01  -3.2427222e-02  -1.1223200e-01   4.3401881e+00  -3.3677094e-01  -2.0771311e-01   4.9594872e+00  -1.0535924e-01   5.2145303e+00   2.5333367e+00  -1.4485639e-01   1.0915940e+00  -4.5299162e-01   4.8691289e+00   5.3196656e+00   8.7133465e-01  -2.0377273e-01   4.8991340e+00   5.2320901e+00   4.5103207e+00   5.4823427e+00   9.6775307e-01   4.8940615e+00  -1.6911922e-01   0.0000000e+00   0.0000000e+00   4.8949527e+00   4.8529241e+00   4.3937269e+00   4.3056950e+00   4.8302528e+00   4.8262032e+00   4.1446070e+00   3.8078971e+00   0.0000000e+00   0.0000000e+00   8.4336664e-01  -2.2335286e-01   3.8050943e+00   0.0000000e+00   4.6326868e+00   2.5841204e+00  -2.2177784e+00   4.6257252e+00  -9.6986155e-02  -1.8583239e+00  -1.0922053e+01   2.7124516e+00   5.8799454e+00   4.6282502e+00   0.0000000e+00   0.0000000e+00   0.0000000e+00   0.0000000e+00   0.0000000e+00   0.0000000e+00  -1.2742498e-01   0.0000000e+00   5.3078227e+00   6.1511968e+00   6.0869852e+00   4.8446282e+00   5.7090567e+00   5.4894834e+00   5.1413407e+00   6.8886231e-02   4.9404036e+00   0.0000000e+00   0.0000000e+00   4.3483716e+00  -4.3729230e+00  -1.4194149e+00  -1.4577220e+00   3.5498267e+00   1.2072148e+00   1.6700649e+00   1.9241832e+00  -5.1888363e-01   5.5842100e+00   1.0512893e+00   1.0529829e+00   4.3028178e-01   1.6687074e+00   3.2053580e-01   1.4242281e+00   6.3657751e+00  -4.6782138e-01  -4.3809215e-01  -4.0029631e-02   7.0730775e-01   4.3809231e-01   4.0029445e-02   1.5926331e-01   4.1978045e+00   4.1447059e+00   4.6531878e+00   4.2600253e+00   4.3751909e+00   3.3035207e+00   6.5527560e-01   7.8754468e-01   3.7581496e+00   0.0000000e+00   0.0000000e+00   0.0000000e+00   0.0000000e+00   0.0000000e+00   0.0000000e+00   0.0000000e+00   0.0000000e+00   0.0000000e+00   0.0000000e+00   5.0619590e+00   0.0000000e+00   0.0000000e+00   0.0000000e+00   5.0619590e+00   0.0000000e+00   3.5733544e+00  -7.0172452e-01   2.1935661e+00   0.0000000e+00   0.0000000e+00  -5.0675152e-01   3.1014455e+00   1.4959553e+00   4.8629696e+00   2.4277525e+00   8.5590308e-01   3.1488599e-01  -3.9933069e-01   4.2818426e-01   3.6571234e+00   3.2205934e+00   4.9170341e+00   4.7765131e+00  -5.0730722e-01   8.9019660e+00   1.2245675e+00   7.8679602e-01   2.9856019e+00   3.0786291e+00   2.7292693e+00   2.1122078e+00   2.0808926e+00   0.0000000e+00   4.2254561e+00  -2.1361290e+00   2.4538110e+00   2.3434666e+00   2.6876829e+00   5.0619590e+00   4.8369614e+00   4.0286002e+00   3.9593060e+00   4.9159494e+00   0.0000000e+00  -3.4135095e-02   4.7188893e+00   3.7137568e+00   5.0166408e+00   4.2110959e+00   4.6905041e+00   7.6673534e+00   3.6079695e+00   4.1502203e+00
  -7.3481674e-01  -7.5650919e-01   0.0000000e+00   0.0000000e+00  -7.5650919e-01   0.0000000e+00  -3.9893455e-01   0.0000000e+00  -1.8875616e-01  -1.1993689e-01  -7.3357414e-01   7.1311552e-02  -7.5408275e-01  -6.4476912e-01  -6.4731849e-01   4.9025426e-01  -3.2427222e-02  -1.1223200e-01  -7.2906389e-01   1.2409097e+00  -2.0771311e-01  -6.7387958e-01  -1.0535924e-01  -5.1283627e-01  -5.1983030e-01  -1.4485639e-01  -4.1073001e-01   6.3370850e-01  -8.6193408e-01  -2.2918930e-01   7.2299954e-01  -2.0377273e-01  -7.5963618e-01  -4.9370700e-01  -7.9669678e-01  -3.1599789e-01   5.2901615e-01  -7.2901891e-01  -1.6911922e-01   0.0000000e+00   0.0000000e+00  -7.2433766e-01  -7.4946382e-01  -7.6595713e-01  -7.5601224e-01  -7.5914029e-01  -7.8354613e-01  -6.0925044e-01  -5.8386862e-01   0.0000000e+00   0.0000000e+00  -8.3595365e-02   4.6643683e-02  -6.7643067e-01   0.0000000e+00  -1.1971369e-01  -6.6206637e-01  -1.6410343e-01  -1.1408942e-01  -9.6986155e-02   5.6774447e-01   3.4836968e-02  -2.1587429e-01  -2.9573346e-01  -1.1393110e-01   0.0000000e+00   0.0000000e+00   0.0000000e+00   0.0000000e+00   0.0000000e+00   0.0000000e+00  -1.2742498e-01   0.0000000e+00  -6.6247427e-01  -5.2443799e-01  -3.2107404e-01  -6.0485490e-01  -4.7520148e-01  -2.8609755e-01  -3.7009675e-01  -2.4505355e-01  -7.0598482e-01   0.0000000e+00   0.0000000e+00  -7.5500344e-01   7.4141832e-01   1.4132268e+00   7.1143532e-01  -8.2262501e-01  -7.3051594e-01   4.0252355e-01  -7.7702543e-01  -5.1888363e-01  -5.5029929e-01   2.0433707e-01   4.6626273e-02   8.6709521e-01   9.8241524e-01  -4.8385140e-01  -6.7818918e-01  -2.0948345e-01  -4.6782138e-01   4.7364388e-01   1.4369969e+00  -5.8668834e-01  -4.7364371e-01  -1.4369971e+00  -3.0552331e-01  -5.8798375e-01   1.4826033e-01  -6.5890262e-01  -6.1748329e-01  -9.7948538e-01  -4.9518750e-01   6.5527560e-01   7.8754468e-01  -4.2267103e-01   0.0000000e+00   0.0000000e+00   0.0000000e+00   0.0000000e+00   0.0000000e+00   0.0000000e+00   0.0000000e+00   0.0000000e+00   0.0000000e+00   0.0000000e+00  -7.1756182e-01   0.0000000e+00   0.0000000e+00   0.0000000e+00  -7.1756182e-01   0.0000000e+00  -7.7363636e-01  -7.0172452e-01  -5.6891981e-01   0.0000000e+00   0.0000000e+00  -8.7740245e-02  -2.6252193e-01  -5.3084079e-01  -3.4119630e-01   2.7606858e-01  -6.0461802e-01  -7.1125033e-01   2.7223240e+00  -9.6760599e-02  -3.4573353e-01  -5.1781420e-01  -7.2145014e-01  -4.4843888e-01  -8.4338600e-01   3.7234525e-02  -3.5662198e-01   7.8679602e-01  -3.6874999e-01  -1.9129507e-01  -5.5103247e-01  -6.4763410e-01  -6.5127172e-01   0.0000000e+00  -3.7198476e-01   7.4758105e-01  -7.9277905e-01  -5.6492077e-01  -7.7814363e-01  -7.1756182e-01  -7.3575510e-01  -7.3793282e-01  -7.5979875e-01  -9.3727653e-01   0.0000000e+00  -3.4135095e-02  -5.3553735e-01  -6.9802031e-01  -5.7972697e-01  -2.2827340e-01  -7.0377336e-01  -3.8366485e-01  -8.2022674e-01  -8.2467042e-01
  -8.5660230e-01  -1.0477477e+00   0.0000000e+00   0.0000000e+00  -1.0477477e+00   0.0000000e+00  -3.9893455e-01   0.0000000e+00  -1.1478324e+00  -1.1993689e-01  -7.6832181e-01  -2.5009739e-01  -8.2532581e-01  -1.1694785e+00  -6.8470403e-01   4.9701417e-01  -3.2427222e-02  -1.1223200e-01  -9.2035642e-01  -3.3677094e-01  -2.0771311e-01  -6.7387958e-01  -1.0535924e-01  -7.2269609e-02  -2.6539972e-01  -1.4485639e-01  -4.1073001e-01   1.3188920e+00  -6.9288160e-01  -6.7309769e-01  -2.7760483e-01  -1.1376902e+00  -7.9312002e-01   3.8718486e-01  -8.6221552e-01  -7.1588345e-01  -4.0937078e-01  -6.2088274e-01  -1.6911922e-01   0.0000000e+00   0.0000000e+00  -7.7226117e-01  -8.3627559e-01  -8.2208765e-01  -8.8080535e-01  -8.4458600e-01  -8.7182437e-01  -7.8329895e-01  -9.3217172e-01   0.0000000e+00   0.0000000e+00   4.0512039e-01   6.3459026e-02  -1.0498911e+00   0.0000000e+00  -1.0277001e-01  -1.7624460e-01  -5.7803898e-01  -1.0119972e-01  -9.6986155e-02  -4.8211508e-01  -5.5982876e-01  -8.5758999e-02   2.6358247e-01  -1.0062329e-01   0.0000000e+00   0.0000000e+00   0.0000000e+00   0.0000000e+00   0.0000000e+00   0.0000000e+00  -1.2742498e-01   0.0000000e+00  -7.4454694e-01  -8.2332832e-01  -8.5860499e-01  -8.3296338e-01  -8.9434113e-01  -8.8472927e-01  -8.3714748e-01  -3.8530989e-01  -9.0369524e-01   0.0000000e+00   0.0000000e+00  -3.8112707e-01   3.6673856e-01   5.9110666e-01  -2.1729376e-01  -1.9366263e-01  -9.1248248e-01  -8.6501779e-01  -7.7702543e-01  -5.1888363e-01   6.7660242e-01   3.6165496e-01  -6.7114268e-01  -4.4859147e-01  -6.0139300e-01   3.2053580e-01  -1.7624552e-01   3.6634121e-01  -4.6782138e-01  -1.1777202e+00  -2.4218245e-01   1.0999153e+00   1.1777202e+00   2.4218264e-01   1.0284969e+00  -1.0685215e+00  -6.7087045e-01   2.1811400e-02   1.4665587e-01  -6.6209096e-01   2.5903119e-01   6.5527560e-01   7.8754468e-01  -4.9302065e-01   0.0000000e+00   0.0000000e+00   0.0000000e+00   0.0000000e+00   0.0000000e+00   0.0000000e+00   0.0000000e+00   0.0000000e+00   0.0000000e+00   0.0000000e+00  -7.8288206e-01   0.0000000e+00   0.0000000e+00   0.0000000e+00  -7.8288206e-01   0.0000000e+00  -1.1358856e+00  -7.0172452e-01  -1.1225368e+00   0.0000000e+00   0.0000000e+00  -6.9589982e-01  -2.1389315e-01  -2.8012444e-01   6.9591872e-02  -9.1652261e-01  -8.1558218e-01  -7.1125033e-01  -3.9933069e-01  -1.1595667e+00  -1.2162105e-02   1.3755183e-01  -9.3093244e-01   5.0155236e-01  -8.4338600e-01   3.9497003e-01  -8.6279267e-01  -5.0367199e-01  -9.8783434e-01  -4.9907808e-01  -2.4312168e-01  -1.1517747e+00  -5.0822228e-01   0.0000000e+00  -2.2135029e-01   9.3055794e-01  -9.1842939e-01  -1.3251593e+00  -8.8156192e-01  -7.8288206e-01  -8.9232148e-01  -9.8822484e-01  -1.0163417e+00   7.4809842e-01   0.0000000e+00  -3.4135095e-02   3.4020045e-01  -1.0395941e+00   3.2211492e-01  -9.3417557e-02  -8.4881631e-01  -3.9889445e-01  -6.0767332e-01  -8.2467042e-01
  -6.3324451e-02   2.1129911e-01   0.0000000e+00   0.0000000e+00   2.1129911e-01   0.0000000e+00  -3.9893455e-01   0.0000000e+00   2.9078198e-01  -1.1993689e-01  -1.0811605e-01  -2.5009739e-01  -1.1289516e-01  -1.5117811e-02   6.0442216e-02   5.6649171e-01  -3.2427222e-02  -1.1223200e-01  -1.5518631e-01   2.8185903e+00  -2.0771311e-01  -9.7739801e-02  -1.0535924e-01   3.6829705e-01  -5.1983030e-01  -1.4485639e-01  -4.1073001e-01  -1.6930247e-01  -7.4115563e-02   8.8058168e-01   1.4004919e+00   4.1883889e-01  -1.2344308e-01  -4.9370700e-01  -1.4150944e-01   6.8371600e-01   1.1643822e+00  -1.8833810e-01  -1.6911922e-01   0.0000000e+00   0.0000000e+00  -1.1329887e-01  -1.4413510e-03  -1.3015174e-01  -1.4900772e-01  -9.0697339e-02   5.8319468e-04  -3.0144293e-01  -3.2907083e-01   0.0000000e+00   0.0000000e+00  -1.0025252e-01   3.0194391e-02   2.5722037e-01   0.0000000e+00  -1.1720262e-01  -5.9257064e-01   2.2743751e-01  -1.1387165e-01  -9.6986155e-02  -8.8369446e-02  -1.1394389e-01  -3.9423429e-02  -1.9945779e-01  -1.1410805e-01   0.0000000e+00   0.0000000e+00   0.0000000e+00   0.0000000e+00   0.0000000e+00   0.0000000e+00  -1.2742498e-01   0.0000000e+00  -6.3750274e-02   1.0494023e-01  -7.3957048e-03   4.7278124e-02   2.2096844e-01   7.4537227e-02   2.7250173e-01   3.6662927e-01   1.5973241e-02   0.0000000e+00   0.0000000e+00  -9.5135733e-02   8.0132670e-02  -2.9800913e-01  -3.8485043e-01  -4.1288455e-01   1.4029785e+00   1.9899841e+00  -7.7702543e-01  -5.1888363e-01  -5.5029929e-01   2.0433707e-01  -6.7114268e-01  -4.4859147e-01   3.0777456e+00  -4.8385140e-01  -4.6794744e-01  -2.0948345e-01  -4.6782138e-01   7.1073749e-01  -3.2007965e-01  -7.2902256e-01  -7.1073764e-01   3.2007965e-01  -5.7181934e-01   4.1372286e-01  -8.9292130e-02  -5.1634233e-01  -5.3961575e-01   1.7610141e-01  -4.9518750e-01  -6.5268264e-02  -1.7912999e-01  -3.7126932e-02   0.0000000e+00   0.0000000e+00   0.0000000e+00   0.0000000e+00   0.0000000e+00   0.0000000e+00   0.0000000e+00   0.0000000e+00   0.0000000e+00   0.0000000e+00   1.0481626e-01   0.0000000e+00   0.0000000e+00   0.0000000e+00   1.0481626e-01   0.0000000e+00   3.1311132e-01   1.4235622e+00   5.3927238e-01   0.0000000e+00   0.0000000e+00   5.4497563e-01  -7.2592557e-01   8.5379072e-02  -3.4119630e-01   1.8219254e+00  -6.6141606e-01  -2.0718336e-01  -3.9933069e-01  -2.9788191e-01  -1.2162105e-02   4.3658083e-01   4.8738869e-02  -4.4843888e-01  -4.6928372e-01   1.4231626e-01  -7.5660835e-01  -2.2731477e-01  -1.2815789e-01   1.4219952e+00   2.5554769e-01   4.0046734e-01   9.5152764e-02   0.0000000e+00  -4.3450752e-01  -2.6107075e-01   1.2109319e-01   4.7019186e-01   1.2193166e-01   1.0481626e-01  -2.2672352e-02   4.5112446e-02   1.3444991e-01  -7.0196715e-01   0.0000000e+00  -3.4135095e-02  -5.3553735e-01   3.6062346e-01  -2.2723907e-01  -4.5448260e-01   7.9551108e-03  -2.2903781e-01  -2.5341762e-01  -1.9955326e-01
  -3.6235487e-01  -1.4143369e-01   0.0000000e+00   0.0000000e+00  -1.4143369e-01   0.0000000e+00  -3.9893455e-01   0.0000000e+00   1.2498583e+00  -1.1993689e-01  -4.2084509e-01  -2.5009739e-01  -2.5538129e-01  -2.2500158e-01  -3.8697861e-01   4.7244312e-02  -3.2427222e-02  -1.1223200e-01  -1.5518631e-01  -3.3677094e-01  -2.0771311e-01  -5.4584852e-01  -1.0535924e-01  -7.2269609e-02  -2.6539972e-01  -1.4485639e-01  -4.1073001e-01  -6.0231551e-01  -5.5444867e-01  -7.2351000e-03   2.0457035e-01   1.3527563e+00  -3.9131386e-01  -4.9370700e-01  -2.0702818e-01  -1.1605511e-01   4.2822819e-02  -6.9297352e-01  -1.6911922e-01   0.0000000e+00   0.0000000e+00  -3.2418724e-01  -4.0388618e-01  -2.8565237e-01  -1.8936096e-01  -2.1511396e-01  -4.1102377e-01  -2.3539257e-01  -1.7891581e-02   0.0000000e+00   0.0000000e+00  -5.4634747e-01  -4.4284111e-01  -1.1624005e-01   0.0000000e+00  -1.1794002e-01  -6.2088230e-01   1.4547178e-02  -1.1400919e-01  -9.6986155e-02   2.0689845e-01   3.2262487e-01  -9.5696016e-02  -5.4966699e-01  -1.1403097e-01   0.0000000e+00   0.0000000e+00   0.0000000e+00   0.0000000e+00   0.0000000e+00   0.0000000e+00  -1.2742498e-01   0.0000000e+00  -3.4824861e-01  -2.2901863e-01  -2.9893163e-01  -5.5087109e-01  -4.4204119e-01  -4.6693894e-01  -6.1423513e-01   3.3285755e-01  -2.5855189e-01   0.0000000e+00   0.0000000e+00  -3.7303170e-01   3.5862579e-01   3.1320081e-01  -5.2350007e-02  -4.6090949e-01  -6.7156312e-01  -8.6501779e-01   2.0147418e-01   5.4781467e-01  -5.5029929e-01   2.0433707e-01   1.0061182e+00  -4.4859147e-01   5.6146896e-01  -4.8385140e-01  -6.7818918e-01  -2.0948345e-01  -7.7149036e-02   1.6313267e-01   8.2068315e-01  -6.7066101e-01  -1.6313272e-01  -8.2068297e-01   2.4574825e-01  -2.9939554e-01   2.9130468e-01  -5.9609022e-01  -2.8091053e-01  -5.8672519e-01   8.5890856e-02  -1.9627592e-01  -3.4024270e-01  -3.2294699e-01   0.0000000e+00   0.0000000e+00   0.0000000e+00   0.0000000e+00   0.0000000e+00   0.0000000e+00   0.0000000e+00   0.0000000e+00   0.0000000e+00   0.0000000e+00  -3.5161379e-01   0.0000000e+00   0.0000000e+00   0.0000000e+00  -3.5161379e-01   0.0000000e+00  -4.9137908e-02  -7.0172452e-01  -2.5265591e-01   0.0000000e+00   0.0000000e+00   2.5512395e-01  -6.0334521e-01   7.7297475e-02  -3.4119630e-01   3.4373783e-01  -6.0461802e-01  -7.1125033e-01  -3.9933069e-01   1.3027854e+00  -6.7930494e-01  -7.2060929e-01  -2.7330425e-01  -4.4843888e-01  -2.5395095e-01   3.7234525e-02  -4.9787758e-01  -3.1863280e-01   6.8237327e-01  -1.2067390e-01  -9.8931626e-01  -5.2606502e-01   1.0509759e+00   0.0000000e+00  -3.5900122e-01   2.6706816e-02   4.8933234e-02   8.9548674e-02  -3.0370860e-02  -3.5161379e-01  -2.5759991e-01  -2.1302572e-01  -1.4999592e-01  -5.4716139e-01   0.0000000e+00  -3.4135095e-02  -5.3553735e-01  -2.8108743e-01  -9.2968844e-02  -3.8435979e-01  -3.6596017e-01  -2.8436166e-01  -3.9511990e-01  -2.5164636e-01
  -2.6837691e-01   5.6562831e-03   0.0000000e+00   0.0000000e+00   5.6562831e-03   0.0000000e+00  -3.9893455e-01   0.0000000e+00   7.7032012e-01  -1.1993689e-01  -3.1660208e-01  -5.7150633e-01  -1.1289516e-01  -2.2500158e-01  -2.9062152e-01  -7.4973059e-03  -3.2427222e-02  -1.1223200e-01  -5.9540050e-02  -3.3677094e-01  -2.0771311e-01  -4.8183299e-01  -1.0535924e-01  -5.1283627e-01   2.4346144e-01  -1.4485639e-01  -4.1073001e-01  -2.8970884e-01  -3.7911231e-01  -2.2918930e-01  -1.8032388e-01   7.3014470e-01  -3.2434616e-01   3.8718486e-01  -1.4150944e-01   2.8383044e-01   5.7137374e-01  -5.4879197e-01  -1.6911922e-01   0.0000000e+00   0.0000000e+00  -1.1329887e-01  -2.3811122e-01  -1.3929457e-01  -4.6987374e-02  -1.0724050e-01  -3.6220638e-01  -1.8160734e-01   1.8213056e-02   0.0000000e+00   0.0000000e+00  -4.3604184e-01  -3.4097106e-01   2.5722037e-01   0.0000000e+00  -1.1599911e-01  -6.0758048e-01  -1.2460984e-01  -1.1370678e-01  -9.6986155e-02  -2.0398321e-01  -2.7642641e-01   7.6913451e-02  -4.5848532e-01  -1.1358825e-01   0.0000000e+00   0.0000000e+00   0.0000000e+00   0.0000000e+00   0.0000000e+00   0.0000000e+00  -1.2742498e-01   0.0000000e+00  -6.3750274e-02   1.0494023e-01   2.8613092e-01  -3.3673884e-01  -1.8827616e-01  -3.0399852e-02  -3.7203516e-01   2.4808344e-01  -1.6044695e-01   0.0000000e+00   0.0000000e+00   1.0215763e-02  -2.5445209e-02  -4.1026132e-01  -6.3332661e-01   1.9167004e-01   1.2378856e-01   7.6119992e-01  -7.7702543e-01  -5.1888363e-01   7.5992907e-01   2.0433707e-01  -6.7114268e-01  -4.4859147e-01  -6.0139300e-01  -4.8385140e-01  -4.6794744e-01   1.1547011e+00  -4.6782138e-01  -4.0452526e-01  -9.4074122e-01   5.3386390e-01   4.0452526e-01   9.4074122e-01   2.3637828e-01  -2.8883979e-01  -6.8070656e-01   2.8999646e-01   2.7980669e-01   1.8954771e-01   2.3339791e-01  -6.5268264e-02  -1.7912999e-01  -1.8926701e-01   0.0000000e+00   0.0000000e+00   0.0000000e+00   0.0000000e+00   0.0000000e+00   0.0000000e+00   0.0000000e+00   0.0000000e+00   0.0000000e+00   0.0000000e+00  -1.1298647e-01   0.0000000e+00   0.0000000e+00   0.0000000e+00  -1.1298647e-01   0.0000000e+00   3.1311132e-01  -7.0172452e-01   2.0165814e-01   0.0000000e+00   0.0000000e+00   2.4620676e-01  -4.3213607e-01   4.9203563e-01   6.9591872e-02  -9.1652261e-01   9.7565321e-01  -7.1125033e-01  -3.9933069e-01   9.6604553e-01  -6.7930494e-01   2.0705183e-03  -1.7941167e-01   5.0155236e-01  -4.0290795e-01  -8.1656050e-01  -2.3914680e-01   3.1098103e-01   2.5033453e-01  -3.4565717e-01  -2.4312168e-01   3.0230964e-01  -2.0782510e-01   0.0000000e+00  -1.4029758e-01  -2.6107075e-01   1.2109319e-01   5.1969401e-01   1.1872198e-01  -1.1298647e-01  -1.1859348e-01  -6.5518198e-02  -4.7666274e-02   7.4809842e-01   0.0000000e+00  -3.4135095e-02  -9.7668436e-02  -1.7047069e-01   4.4919444e-01  -2.0000628e-01  -2.1333260e-01  -2.2453109e-01  -3.2426876e-01  -1.9955326e-01
  -3.7048629e-01  -1.7755221e-01   0.0000000e+00   0.0000000e+00  -1.7755221e-01   0.0000000e+00  -3.9893455e-01   0.0000000e+00   1.2498583e+00  -1.1993689e-01  -4.9034044e-01  -2.5009739e-01  -2.5538129e-01  -2.2500158e-01  -4.0456530e-01   3.4894894e-01  -3.2427222e-02  -1.1223200e-01  -1.5518631e-01   1.2409097e+00  -2.0771311e-01  -6.7387958e-01  -1.0535924e-01  -5.1283627e-01  -2.6539972e-01  -1.4485639e-01  -4.1073001e-01  -6.5647358e-01  -6.7245524e-01  -4.5114349e-01  -4.5524842e-01   1.3527563e+00  -4.5828155e-01  -4.9370700e-01  -2.0702818e-01  -5.1594067e-01  -5.7596852e-01  -7.6506429e-01  -1.6911922e-01   0.0000000e+00   0.0000000e+00  -2.9237817e-01  -3.2107667e-01  -2.8442799e-01  -2.0263927e-01  -2.4459612e-01  -3.6482841e-01  -1.6433269e-01  -3.7686740e-03   0.0000000e+00   0.0000000e+00  -1.8314912e-01  -1.0202159e-01   7.0490163e-02   0.0000000e+00  -1.1787856e-01  -6.4208604e-01   3.6461995e-02  -1.1392381e-01  -9.6986155e-02   3.1578778e-01  -8.9142521e-02  -6.8329007e-02  -2.9675227e-01  -1.1396768e-01   0.0000000e+00   0.0000000e+00   0.0000000e+00   0.0000000e+00   0.0000000e+00   0.0000000e+00  -1.2742498e-01   0.0000000e+00  -3.4824861e-01  -3.7935979e-01  -4.3311508e-01  -4.3752986e-01  -4.5871700e-01  -4.9051553e-01  -5.5594483e-01   7.2571307e-01  -2.3035293e-01   0.0000000e+00   0.0000000e+00  -3.3408480e-01   3.1959520e-01   7.3825452e-02   5.7466270e-01   1.6805276e-01  -7.3051594e-01  -5.5230669e-01  -5.2809620e-01   1.0732662e-01  -5.5029929e-01   2.0433707e-01  -2.8882585e-01   8.6709521e-01   8.4899114e-02  -4.8385140e-01  -4.6794744e-01  -2.0948345e-01  -7.7149036e-02   2.1915589e-01   8.6371927e-03  -4.1500272e-01  -2.1915584e-01  -8.6370029e-03  -3.3853787e-02  -3.0017913e-01  -2.2131901e-01  -4.5352988e-01  -3.2786156e-01  -3.6157866e-01  -1.5406275e-01   6.5527560e-01   7.8754468e-01  -1.7714263e-01   0.0000000e+00   0.0000000e+00   0.0000000e+00   0.0000000e+00   0.0000000e+00   0.0000000e+00   0.0000000e+00   0.0000000e+00   0.0000000e+00   0.0000000e+00  -3.7151599e-01   0.0000000e+00   0.0000000e+00   0.0000000e+00  -3.7151599e-01   0.0000000e+00  -4.9137908e-02  -7.0172452e-01   2.8948459e-01   0.0000000e+00   0.0000000e+00   8.0014692e-01  -7.7455435e-01   2.2746912e-02  -3.4119630e-01  -2.2572210e-01  -6.0461802e-01  -4.5726283e-01   2.7223240e+00   9.2903956e-01  -6.7930494e-01  -9.2612593e-02  -2.3659959e-01  -2.5918788e-01  -5.0730722e-01   3.7234525e-02  -3.5662198e-01   9.2030597e-02   3.9082909e-02  -7.1497484e-01  -1.7793522e-01   2.8661210e-01  -8.8612739e-01   0.0000000e+00  -3.7185868e-01   2.6706816e-02   4.8933234e-02   2.2800711e-01  -4.8603021e-02  -3.7151599e-01  -2.3560343e-01  -2.0204112e-01  -2.2674086e-01  -7.0196715e-01   0.0000000e+00  -3.4135095e-02  -5.3553735e-01  -3.4055020e-01   1.7346325e-01  -4.5448260e-01  -2.7032793e-01  -2.8156438e-01  -2.8884319e-01  -1.9955326e-01
  -3.7646375e-01  -3.8257545e-01   0.0000000e+00   0.0000000e+00  -3.8257545e-01   0.0000000e+00  -6.4689975e-01   0.0000000e+00   1.2498583e+00  -1.1993689e-01  -4.5559277e-01  -5.7150633e-01  -3.2662436e-01  -2.2500158e-01  -6.1433200e-01  -9.8715077e-01  -3.2427222e-02  -1.1223200e-01  -5.9540050e-02  -3.3677094e-01  -2.0771311e-01  -5.4584852e-01  -1.0535924e-01  -9.5340292e-01  -2.6539972e-01  -1.4485639e-01  -4.1073001e-01  -4.2028957e-01  -6.5074431e-01  -4.5114349e-01  -4.1026073e-01   1.3527563e+00  -4.2479770e-01  -4.9370700e-01  -2.7254691e-01  -5.1594067e-01  -5.3377815e-01  -7.2901891e-01  -1.6911922e-01   0.0000000e+00   0.0000000e+00  -3.7721992e-01  -4.2519672e-01  -1.8180318e-01  -8.7340609e-02  -2.9572736e-01  -4.1765561e-01   3.2570296e-02   2.4241488e-01   0.0000000e+00   0.0000000e+00  -5.6804143e-01  -6.3463940e-01  -3.0297025e-01   0.0000000e+00  -1.1725941e-01  -6.7271201e-01  -9.6920442e-03  -1.1245729e-01  -9.6986155e-02   5.9562510e-01   1.9260281e-01  -1.3891160e-01  -5.0687779e-01  -1.1245454e-01   0.0000000e+00   0.0000000e+00   0.0000000e+00   0.0000000e+00   0.0000000e+00   0.0000000e+00  -1.2742498e-01   0.0000000e+00  -4.2761079e-01  -4.1751385e-01  -5.6244852e-01  -5.9784558e-01  -5.7753667e-01  -6.5823355e-01  -6.9887669e-01   6.9883345e-01  -2.9871366e-01   0.0000000e+00   0.0000000e+00  -5.1497749e-01   5.0087660e-01  -2.8968128e-01   1.2417791e+00   5.5338555e-01  -4.2521167e-01   2.5770075e-02  -5.2809620e-01  -5.1888363e-01  -5.5029929e-01  -6.4261518e-01  -6.7114268e-01  -4.4859147e-01  -6.0139300e-01   4.7636959e-01  -6.7818918e-01  -2.0948345e-01  -7.7149036e-02   8.8373260e-01  -1.2286080e+00  -6.1187693e-01  -8.8373262e-01   1.2286079e+00  -9.3165042e-01  -1.8469152e-01  -9.9766539e-01  -5.9609022e-01  -7.8472314e-01  -1.0451229e-01  -8.8264811e-01   6.5527560e-01   7.8754468e-01  -3.7387021e-01   0.0000000e+00   0.0000000e+00   0.0000000e+00   0.0000000e+00   0.0000000e+00   0.0000000e+00   0.0000000e+00   0.0000000e+00   0.0000000e+00   0.0000000e+00  -4.6803308e-01   0.0000000e+00   0.0000000e+00   0.0000000e+00  -4.6803308e-01   0.0000000e+00  -4.1138714e-01   1.4235622e+00  -4.6590408e-01   0.0000000e+00   0.0000000e+00   6.5527666e-01  -3.7944277e-01  -5.9870891e-01  -7.5198447e-01  -9.1652261e-01   1.5474646e+00   4.6804106e-02  -3.9933069e-01   1.0776257e+00  -6.7930494e-01  -5.2520413e-01  -3.0203006e-01  -2.5918788e-01  -3.3512465e-01  -8.1656050e-01  -8.4473311e-02  -2.1303001e-01   4.7625638e-01  -7.7341740e-01  -6.1621898e-01  -4.0801282e-01  -3.3617753e-01   0.0000000e+00  -5.3434229e-01   1.4167239e-01  -2.6435113e-02  -2.0185779e-01  -1.1017542e-01  -4.6803308e-01  -2.9458639e-01  -3.0639485e-01  -3.4627323e-01  -3.7548490e-01   0.0000000e+00  -3.4135095e-02  -5.3553735e-01  -3.4577706e-01  -1.6486372e-01  -5.6107134e-01  -4.4472498e-01  -3.1280060e-01  -2.8884319e-01  -2.7769290e-01
  -2.2362531e-01  -1.6818746e-01   0.0000000e+00   0.0000000e+00  -1.6818746e-01   0.0000000e+00  -6.4689975e-01   0.0000000e+00   1.2498583e+00  -1.1993689e-01  -4.5559277e-01  -5.7150633e-01  -1.8413823e-01  -1.5117811e-02  -4.2671933e-01   2.6461169e-02  -3.2427222e-02   1.4118785e+01  -5.9540050e-02  -3.3677094e-01  -2.0771311e-01  -6.7387958e-01  -1.0535924e-01  -9.5340292e-01  -2.6539972e-01  -1.4485639e-01  -4.1073001e-01  -3.5850474e-01  -6.3160262e-01  -4.5114349e-01  -4.9648707e-01   1.3527563e+00  -4.2479770e-01  -4.9370700e-01  -1.4150944e-01  -5.1594067e-01  -6.1464296e-01  -7.2901891e-01  -1.6911922e-01   0.0000000e+00   0.0000000e+00  -2.0753651e-01   2.4309061e-02  -2.0425537e-01  -1.2309493e-01  -1.7184289e-01  -6.4544183e-02  -1.1463365e-02   1.6462004e-01   0.0000000e+00   0.0000000e+00   1.3844948e+00   1.2164402e+00  -3.0297025e-01   0.0000000e+00  -1.1354220e-01  -6.7156231e-01  -1.3448677e-02  -1.1229295e-01  -9.6986155e-02   5.0388572e-01   6.6685914e-02   1.9033053e-01  -5.0687779e-01  -1.1228640e-01   0.0000000e+00   0.0000000e+00   0.0000000e+00   0.0000000e+00   0.0000000e+00   0.0000000e+00  -1.2742498e-01   0.0000000e+00  -2.6863291e-01  -3.4067822e-01  -5.1657934e-01  -1.1968429e-01  -2.0395659e-01  -4.1364483e-01  -1.8500258e-01   1.2729538e+00  -1.5952159e-02   0.0000000e+00   0.0000000e+00  -4.3634248e-01   4.2207261e-01  -4.1930742e-01   9.7640614e-01   2.1528720e-01  -3.0338974e-01   2.5770075e-02  -5.2809620e-01  -5.1888363e-01  -5.5029929e-01  -6.4261518e-01   1.1802733e+00  -4.4859147e-01  -6.0139300e-01   4.7636959e-01  -6.7818918e-01  -2.0948345e-01  -7.7149036e-02   9.5448254e-01   4.2747583e-01  -7.6044340e-01  -9.5448252e-01  -4.2747564e-01  -9.3165042e-01   2.4424816e-01   2.7361869e-01  -5.9609022e-01  -7.8472314e-01  -2.9740721e-01  -8.8264811e-01   6.5527560e-01   7.8754468e-01  -2.0383736e-01   0.0000000e+00   0.0000000e+00   0.0000000e+00   0.0000000e+00   0.0000000e+00   0.0000000e+00   0.0000000e+00   0.0000000e+00   0.0000000e+00   0.0000000e+00  -1.2957831e-01   0.0000000e+00   0.0000000e+00   0.0000000e+00  -1.2957831e-01   0.0000000e+00  -4.1138714e-01   1.4235622e+00  -2.6192782e-01   0.0000000e+00   0.0000000e+00   1.2014098e+00  -3.7944277e-01  -5.9870891e-01  -7.5198447e-01  -9.1652261e-01   1.5474646e+00   2.1003758e-01  -3.9933069e-01   5.4622254e-01  -6.7930494e-01   6.4743870e-01  -3.4289883e-03  -2.5918788e-01  -3.3512465e-01  -6.1105255e-01  -8.4473311e-02  -2.1303001e-01   5.3753142e-02  -7.7341740e-01   4.1272775e-01  -3.2865219e-01  -1.7386311e-01   0.0000000e+00  -5.3434229e-01  -7.9843366e-02   1.2109319e-01  -1.3423138e-01   7.0109128e-02  -1.2957831e-01   1.7361593e-04  -3.3349004e-02  -9.5353871e-02  -3.7548490e-01   0.0000000e+00  -3.4135095e-02  -5.3553735e-01   8.7337532e-02  -1.6486372e-01  -5.6107134e-01   3.3190838e-01  -2.7954413e-01  -7.6289766e-02  -1.2141362e-01
  -7.6123154e-02  -1.4602443e-01   0.0000000e+00   0.0000000e+00  -1.4602442e-01   0.0000000e+00  -6.4689975e-01   0.0000000e+00   1.2498583e+00  -1.1993689e-01  -4.5559277e-01  -5.7150633e-01  -1.8413823e-01  -1.5117811e-02  -4.2671933e-01   2.6461169e-02  -3.2427222e-02  -1.1223200e-01  -5.9540050e-02  -3.3677094e-01  -2.0771311e-01  -6.7387958e-01   5.4611206e+00  -9.5340292e-01  -2.6539972e-01  -1.4485639e-01  -4.1073001e-01  -3.5850474e-01  -4.0788537e-01  -4.5114349e-01  -4.9648707e-01   1.3527563e+00  -4.2479770e-01  -4.9370700e-01  -1.4150944e-01  -5.1594067e-01  -6.1464296e-01  -7.2901891e-01  -1.6911922e-01   0.0000000e+00   0.0000000e+00  -2.0753651e-01   1.6047557e-01  -2.0425537e-01  -1.2309493e-01  -1.7184289e-01   4.7737789e-02  -1.1463365e-02   1.6462004e-01   0.0000000e+00   0.0000000e+00   2.8201380e+00   2.6431822e+00  -3.0297025e-01   0.0000000e+00  -1.1066717e-01  -6.7154835e-01  -1.1277182e-02  -1.1203398e-01  -9.6986155e-02   5.9710915e-01  -1.4706297e-02   4.3269774e-01  -5.0687779e-01  -1.1202960e-01   0.0000000e+00   0.0000000e+00   0.0000000e+00   0.0000000e+00   0.0000000e+00   0.0000000e+00  -1.2742498e-01   0.0000000e+00  -2.6863291e-01  -3.4067822e-01  -5.1657934e-01   3.0923644e-03  -9.4357925e-02  -3.4010774e-01   6.2264343e-03   1.5431281e+00   2.1129512e-01   0.0000000e+00   0.0000000e+00  -4.4721130e-01   4.3296478e-01  -4.0280143e-01   1.0101980e+00   2.1528720e-01  -2.6077300e-01   2.5770075e-02  -5.2809620e-01  -5.1888363e-01  -5.5029929e-01  -6.4261518e-01   1.3230892e+00  -4.4859147e-01  -6.0139300e-01   4.7636959e-01  -6.7818918e-01  -2.0948345e-01  -7.7149036e-02   9.6209850e-01   4.9839265e-01  -7.7643612e-01  -9.6209853e-01  -4.9839265e-01  -9.3165042e-01   3.0349319e-01   3.7168377e-01  -5.9609022e-01  -7.8472314e-01  -2.8619624e-01  -8.8264811e-01   6.5527560e-01   7.8754468e-01  -1.3632812e-01   0.0000000e+00   0.0000000e+00   0.0000000e+00   0.0000000e+00   0.0000000e+00   0.0000000e+00   0.0000000e+00   0.0000000e+00   0.0000000e+00   0.0000000e+00  -8.2831034e-02   0.0000000e+00   0.0000000e+00   0.0000000e+00  -8.2831034e-02   0.0000000e+00  -4.1138714e-01   1.4235622e+00  -2.9356576e-01   0.0000000e+00   0.0000000e+00   1.0883155e+00  -3.7944277e-01  -5.9870891e-01  -6.9484295e-01  -9.1652261e-01   1.5474646e+00   4.6804106e-02  -3.9933069e-01   5.4622254e-01  -6.7930494e-01   9.2374207e-01   1.9112706e-01  -2.5918788e-01  -3.3512465e-01  -7.0492117e-01  -8.4473311e-02  -2.1303001e-01   5.3753142e-02  -7.7341740e-01   6.5517292e-01  -3.2865219e-01  -1.7386311e-01   0.0000000e+00  -5.3434229e-01  -7.9843366e-02   1.2109319e-01  -1.3423138e-01   7.0109128e-02  -8.2831034e-02   3.3194805e-02  -1.9644239e-03  -7.5488156e-02  -3.7548490e-01   0.0000000e+00  -3.4135095e-02  -5.3553735e-01   1.4715911e-01  -1.6486372e-01  -5.6107134e-01   7.9456532e-01  -2.7954413e-01  -7.6289766e-02  -1.2141362e-01
  -6.0557869e-01  -3.3440193e-01   0.0000000e+00   0.0000000e+00  -3.3440193e-01   0.0000000e+00  -6.4689975e-01   0.0000000e+00   7.7032012e-01  -1.1993689e-01  -6.6407880e-01  -8.9291527e-01  -4.6911049e-01  -4.3488535e-01  -7.3539928e-01  -5.9018958e-01  -3.2427222e-02  -1.1223200e-01  -3.4647884e-01  -3.3677094e-01  -2.0771311e-01  -8.0191064e-01  -1.0535924e-01  -9.5340292e-01  -1.0969142e-02  -1.4485639e-01  -4.1073001e-01  -4.7258408e-01  -8.1682169e-01  -4.5114349e-01  -2.4688463e-01   7.3014470e-01  -6.5918464e-01  -5.3261075e-02  -4.6910311e-01  -1.1605511e-01   3.6850254e-01  -8.7320046e-01  -1.6911922e-01   0.0000000e+00   0.0000000e+00  -5.0569828e-01  -6.2570798e-01  -4.7967591e-01  -3.6632655e-01  -4.3627573e-01  -6.6143864e-01  -3.3414407e-01  -9.1757022e-02   0.0000000e+00   0.0000000e+00  -5.8584023e-01  -4.0723417e-01  -1.1624005e-01   0.0000000e+00  -1.1740165e-01  -5.8893637e-01   1.5865166e-02  -1.1405618e-01  -9.6986155e-02   3.4201992e-01   4.2741608e-01  -6.8049166e-02  -4.3046861e-01  -1.1407929e-01   0.0000000e+00   0.0000000e+00   0.0000000e+00   0.0000000e+00   0.0000000e+00   0.0000000e+00  -1.2742498e-01   0.0000000e+00  -4.6948324e-01  -2.2177490e-01  -1.7198391e-01  -6.8000739e-01  -4.7682774e-01  -4.0732629e-01  -6.2195356e-01   4.9999340e-01  -5.0637199e-01   0.0000000e+00   0.0000000e+00  -6.2727952e-01   6.1341994e-01   1.0130424e+00   2.2176351e-01   5.2976838e-01  -7.9302255e-01  -8.6501779e-01  -7.7702543e-01  -5.1888363e-01  -5.5029929e-01   1.0512893e+00  -6.7114268e-01  -4.4859147e-01   1.3042725e-01  -4.8385140e-01  -6.7818918e-01   3.6634121e-01  -4.6782138e-01  -5.5201679e-02  -8.8078185e-01  -5.3849569e-02   5.5201521e-02   8.8078180e-01   1.2715517e-01  -5.3235736e-01  -8.2335410e-01  -3.1854562e-01  -2.3002924e-01  -2.4840905e-01  -1.0772690e-01  -1.9627592e-01  -3.4024270e-01  -3.3758928e-01   0.0000000e+00   0.0000000e+00   0.0000000e+00   0.0000000e+00   0.0000000e+00   0.0000000e+00   0.0000000e+00   0.0000000e+00   0.0000000e+00   0.0000000e+00  -5.1453424e-01   0.0000000e+00   0.0000000e+00   0.0000000e+00  -5.1453424e-01   0.0000000e+00  -4.9137908e-02   1.4235622e+00  -1.6039901e-01   0.0000000e+00   0.0000000e+00   1.8385808e-01  -7.7455435e-01  -2.7539494e-01  -2.7975565e-01  -9.1652261e-01   2.7668885e+00  -7.1125033e-01  -3.9933069e-01   1.4974484e+00  -6.7930494e-01  -1.0173059e+00  -5.6216783e-01   5.7259649e-01  -8.4338600e-01  -8.1656050e-01  -5.7218295e-01  -5.0367199e-01   6.7283753e-01  -4.9500541e-01  -9.8931626e-01   9.4167888e-02  -8.1071158e-01   0.0000000e+00  -5.0711465e-01   2.8422005e-01  -2.7500209e-01   1.0657012e-01  -3.3378935e-01  -5.1453424e-01  -4.7224214e-01  -4.2722548e-01  -3.9076424e-01   1.8630674e-01   0.0000000e+00  -3.4135095e-02  -5.3553735e-01  -5.2055092e-01   3.3926075e-01  -5.6107134e-01  -5.6317491e-01  -3.2600994e-01  -6.0767332e-01  -5.3815839e-01
   4.1211808e-01   7.3904154e-01   0.0000000e+00   0.0000000e+00   7.3904154e-01   0.0000000e+00   9.6995851e-02   0.0000000e+00  -1.8875616e-01  -1.1993689e-01   4.1309903e-01   3.9272049e-01   3.1456323e-01   7.1947538e-01   1.2836817e-01  -1.0303217e+00  -3.2427222e-02  -1.1223200e-01   6.0998379e-01  -3.3677094e-01  -2.0771311e-01   4.7839998e-01  -1.0535924e-01  -9.5340292e-01   2.4346144e-01  -1.4485639e-01  -4.1073001e-01  -6.4742735e-01   1.9993151e-01   8.8058168e-01   7.5796671e-01  -2.0377273e-01   4.1229848e-01  -5.3261075e-02   3.1712170e-01   6.8371600e-01   5.6180906e-01   4.6047888e-01   5.1919601e+00   0.0000000e+00   0.0000000e+00   2.9092846e-01   2.8421414e-01   5.5264144e-01   5.8133082e-01   3.4004100e-01   3.3233842e-01   8.9635122e-01   9.5669098e-01   0.0000000e+00   0.0000000e+00  -6.8574558e-01  -5.7833258e-01   1.0041412e+00   0.0000000e+00  -1.1572596e-01  -3.3061687e-01  -1.3628013e-01  -1.1430704e-01  -9.6986155e-02   4.0383758e-02   5.1588572e-01  -6.0291366e-02   6.3951620e-01  -1.1417678e-01   0.0000000e+00   0.0000000e+00   0.0000000e+00   0.0000000e+00   0.0000000e+00   0.0000000e+00  -1.2742498e-01   0.0000000e+00   2.9377776e-01   3.7135650e-01   1.3795994e-01   2.5392732e-01   3.3692357e-01   9.9965056e-02   2.0214452e-01   4.5795097e-01   3.5655719e-01   0.0000000e+00   0.0000000e+00  -1.2213970e-01   1.0719466e-01  -2.6543478e-01  -2.6806474e-01  -2.9186032e-01   1.5137124e+00  -5.6808853e-01  -2.7916698e-01  -5.1888363e-01  -5.5029929e-01   2.0433707e-01   7.1753071e-01   9.5760574e-01   8.4899114e-02  -4.8385140e-01   3.2569813e-01  -2.0948345e-01  -7.7149036e-02   3.9073865e-01   6.4312437e-01  -2.9005924e-02  -3.9073848e-01  -6.4312418e-01  -5.9283344e-01   3.9484711e-01   8.1191135e-01   8.4623725e-02  -2.1136349e-01  -1.1233827e-01  -4.9518750e-01   1.0427158e-01   3.5686609e-02   2.0376315e-01   0.0000000e+00   0.0000000e+00   0.0000000e+00   0.0000000e+00   0.0000000e+00   0.0000000e+00   0.0000000e+00   0.0000000e+00   0.0000000e+00   0.0000000e+00   2.2474268e-01   0.0000000e+00   0.0000000e+00   0.0000000e+00   2.2474268e-01   0.0000000e+00   1.0376098e+00  -7.0172452e-01   1.0378805e+00   0.0000000e+00   0.0000000e+00   4.2396967e-01   1.8687793e-01  -5.3084079e-01  -7.1228007e-03   7.0117356e-01   1.9055459e-01  -2.0718336e-01   1.3410665e+00   1.6894085e-01   6.5498071e-01  -1.0000253e-01   3.4816602e-01  -4.4843888e-01   3.9337569e-01   3.3393585e-01   2.3069942e+00  -5.0367199e-01   7.4618882e-01  -7.1497484e-01  -2.4312168e-01   1.1946919e+00  -3.5733981e-01   0.0000000e+00  -7.3615018e-02  -6.5241810e-01   5.5503035e-01   8.8114210e-01   5.4612523e-01   2.2474268e-01   3.6922610e-01   4.8057349e-01   5.8630519e-01  -8.3359868e-01   0.0000000e+00  -3.4135095e-02  -5.3553735e-01   4.2215993e-01  -5.7972697e-01  -5.1554760e-03   2.0596242e-01  -4.7525863e-02   1.3626366e-01   2.6928461e-01
   1.7424156e+00   1.9622504e+00   0.0000000e+00   0.0000000e+00   1.9622504e+00   0.0000000e+00  -1.1428301e+00   0.0000000e+00  -1.1478324e+00  -1.1993689e-01   1.6987629e+00  -8.9291527e-01   1.0982369e+00   2.5034874e+00   4.8728796e-01  -2.4694324e+00  -3.2427222e-02  -1.1223200e-01   2.1403240e+00  -3.3677094e-01  -2.0771311e-01   2.1428038e+00  -1.0535924e-01  -9.5340292e-01  -1.0286915e+00  -1.4485639e-01  -4.1073001e-01  -7.8718377e-01   1.4425049e+00   1.1025359e+00   4.0573466e-01  -1.1376902e+00   1.6177170e+00   3.9107523e+00   9.7230904e-01   8.8365877e-01   2.3147876e-01   1.6860220e+00  -1.6911922e-01   0.0000000e+00   0.0000000e+00   1.1483746e+00   1.5089970e+00   2.3579791e+00   2.4415858e+00   1.0785327e+00   1.3025439e+00   2.5666814e+00   2.8289427e+00   0.0000000e+00   0.0000000e+00  -1.3709426e+00  -1.4397357e+00   2.4979829e+00   0.0000000e+00  -1.1058895e-01   3.3324992e-01  -1.2873364e-02  -1.1268701e-01  -9.6986155e-02   1.0140605e+00  -4.0613436e-02  -5.4086733e-02  -6.1436011e-01  -1.1268107e-01   0.0000000e+00   0.0000000e+00   0.0000000e+00   0.0000000e+00   0.0000000e+00   0.0000000e+00  -1.2742498e-01   0.0000000e+00   1.3281648e+00   1.5492051e+00   2.0165015e+00   1.1473323e+00   1.3750335e+00   1.7504170e+00   1.2203420e+00   5.3190207e+00   1.5891379e+00   0.0000000e+00   0.0000000e+00  -1.0603128e+00   1.0473837e+00  -1.0075352e+00  -7.1426438e-01   2.9983834e+00  -9.1248248e-01  -8.6501779e-01  -7.7702543e-01  -5.1888363e-01  -5.5029929e-01  -6.4261518e-01   4.4001049e+00  -4.4859147e-01  -6.0139300e-01  -4.8385140e-01  -6.7818918e-01  -7.8530812e-01  -4.6782138e-01   1.2389336e+00   3.8649001e-01  -1.3577572e+00  -1.2389336e+00  -3.8649020e-01  -9.3165042e-01   2.6841585e+00   2.0526931e+00  -9.9925962e-01  -1.0049373e+00   1.1532834e+00  -8.8264811e-01   2.8059262e-01   2.6702755e-01   1.7578018e+00   0.0000000e+00   0.0000000e+00   0.0000000e+00   0.0000000e+00   0.0000000e+00   0.0000000e+00   0.0000000e+00   0.0000000e+00   0.0000000e+00   0.0000000e+00   1.7051858e+00   0.0000000e+00   0.0000000e+00   0.0000000e+00   1.7051858e+00   0.0000000e+00   2.4866067e+00  -7.0172452e-01   2.9622512e+00   0.0000000e+00   0.0000000e+00   3.7616212e+00  -7.7455435e-01  -7.8628664e-01  -7.5198447e-01  -9.1652261e-01  -8.1558218e-01  -3.0432610e-02  -3.9933069e-01   2.5602545e+00   1.3221234e+00   3.2347107e+00   1.7195516e+00  -9.2343455e-01  -8.4338600e-01  -8.1656050e-01   2.9964623e-01  -5.0367199e-01   2.8733748e+00  -9.3494426e-01   2.7416567e+00   3.2068515e+00  -7.2612792e-02   0.0000000e+00  -1.1701585e+00  -1.2333748e+00   1.0290683e+00   1.9957063e+00   1.0998438e+00   1.7051858e+00   1.5941493e+00   1.7147721e+00   1.7196114e+00  -9.3727653e-01   0.0000000e+00  -3.4135095e-02  -5.3553735e-01   2.8314636e+00  -1.0430252e+00  -1.0700240e+00   8.8709663e-01   8.0766270e-01   5.9679607e-01   8.6835522e-01
  -1.0868981e+00  -1.2943972e+00   0.0000000e+00   0.0000000e+00  -1.2943972e+00   0.0000000e+00  -6.4689975e-01   0.0000000e+00  -1.1478324e+00   6.2167289e+00  -9.4206017e-01  -2.5009739e-01  -1.1815411e+00  -1.2744204e+00  -9.6810417e-01  -3.4510418e-01  -3.2427222e-02  -1.1223200e-01  -1.2072952e+00  -3.3677094e-01  -2.0771311e-01  -6.7387958e-01  -1.0535924e-01  -5.1283627e-01  -5.1983030e-01  -1.4485639e-01  -4.1073001e-01   2.2338290e+00  -7.2186762e-01  -6.7309769e-01   7.2299954e-01  -1.1376902e+00  -9.9402311e-01  -4.9370700e-01  -1.2553279e+00  -7.1588345e-01   5.2901615e-01  -7.6506429e-01  -1.6911922e-01   0.0000000e+00   0.0000000e+00  -1.0916467e+00  -1.0899254e+00  -9.9727925e-01  -1.0684279e+00  -1.2438572e+00  -1.2243945e+00  -1.3824462e+00  -1.4667206e+00   0.0000000e+00   0.0000000e+00  -4.9829903e-01  -4.8549417e-01  -1.4233515e+00   0.0000000e+00  -1.1624724e-01  -1.3208786e-01   3.5519511e-01  -1.1260497e-01  -9.6986155e-02  -2.6973331e+00   9.6401461e-02  -3.2888427e-01  -4.3683594e-01  -1.1297008e-01   0.0000000e+00   0.0000000e+00   0.0000000e+00   0.0000000e+00   0.0000000e+00   0.0000000e+00   7.0008785e+00   0.0000000e+00  -9.9847355e-01  -1.0790681e+00   4.7605092e-01  -9.2838988e-01  -1.0263122e+00   4.8516710e-01  -7.9847496e-01  -9.1394174e-01  -1.1994813e+00   0.0000000e+00   0.0000000e+00   7.9039475e-02   7.5630823e-01  -2.0299522e-01   7.1285434e-01  -1.1607233e+00  -9.1248248e-01  -8.6501779e-01  -7.7702543e-01  -5.1888363e-01  -5.5029929e-01   7.2292816e+00  -6.7114268e-01  -4.4859147e-01   8.4899114e-02  -4.8385140e-01  -6.7818918e-01  -2.0948345e-01  -4.6782138e-01  -3.6625280e+00  -9.5924649e-01  -4.2853406e-01   3.6625279e+00   9.5924662e-01   6.0814467e+00  -1.6978543e+00  -1.0341467e+00  -6.5890262e-01   1.0542366e+00  -6.4122463e-01   2.7185583e+00   6.5527560e-01   7.8754468e-01  -5.2741337e-01   0.0000000e+00   0.0000000e+00   0.0000000e+00   0.0000000e+00   0.0000000e+00   0.0000000e+00   0.0000000e+00   0.0000000e+00   0.0000000e+00   0.0000000e+00  -9.0669453e-01   0.0000000e+00   0.0000000e+00   0.0000000e+00  -9.0669453e-01   0.0000000e+00  -1.4981348e+00  -7.0172452e-01  -1.4073405e+00   0.0000000e+00   0.0000000e+00  -8.3255846e-01  -7.7455435e-01  -5.3084079e-01  -3.4119630e-01   2.7606858e-01  -8.1558218e-01   1.9252816e+00  -3.9933069e-01  -1.1595667e+00  -6.7930494e-01  -1.0173059e+00  -1.2055135e+00  -4.4843888e-01  -8.4338600e-01   3.7234525e-02  -8.6279267e-01  -5.0367199e-01  -1.4396780e+00  -1.9129507e-01   1.1557289e-01  -1.3071923e+00  -1.1354058e+00   0.0000000e+00  -6.9997722e-01   1.8451068e+00  -1.9680149e+00  -1.8211938e+00  -1.8198793e+00  -9.0669453e-01  -1.1782952e+00  -1.2353784e+00  -1.2378541e+00  -9.3727653e-01   0.0000000e+00  -3.4135095e-02  -5.3553735e-01  -8.1226649e-01  -5.7972697e-01  -5.6107134e-01  -1.1738523e+00  -4.2282668e-01  -1.2453336e+00  -1.2153686e+00
  -4.8933501e-01  -6.0815215e-01   0.0000000e+00   0.0000000e+00  -6.0815215e-01   0.0000000e+00  -3.9893455e-01   0.0000000e+00  -1.8875616e-01  -1.1993689e-01  -5.2508811e-01  -8.9291527e-01  -4.6911049e-01  -3.2994346e-01  -6.6167399e-01  -9.1147373e-01  -3.2427222e-02  -1.1223200e-01  -2.5083258e-01  -3.3677094e-01  -2.0771311e-01  -5.4584852e-01  -1.0535924e-01  -9.5340292e-01  -2.6539972e-01  -1.4485639e-01  -4.1073001e-01  -1.5288147e-01  -6.0415276e-01  -1.1170061e+00  -1.4449766e+00  -2.0377273e-01  -4.9176540e-01   3.8718486e-01  -4.0358438e-01  -1.1157690e+00  -1.5041555e+00  -5.1274658e-01  -1.6911922e-01   0.0000000e+00   0.0000000e+00  -4.9408056e-01  -5.0159033e-01  -2.6921618e-01  -2.5248711e-01  -4.7791248e-01  -5.0496676e-01  -7.9694336e-02  -2.6727165e-02   0.0000000e+00   0.0000000e+00  -4.3940627e-01  -5.2464366e-01  -8.6316088e-01   0.0000000e+00  -1.1511335e-01  -1.2115861e-01   4.7363675e-02  -1.1402665e-01  -9.6986155e-02  -5.0077007e-02   5.9118860e-01  -1.1942461e-01  -1.0425068e+00  -1.1408151e-01   0.0000000e+00   0.0000000e+00   0.0000000e+00   0.0000000e+00   0.0000000e+00   0.0000000e+00  -1.2742498e-01   0.0000000e+00  -5.8543017e-01  -7.3710528e-01  -7.5977062e-01  -6.8129866e-01  -8.0336300e-01  -7.8932514e-01  -8.3537655e-01   2.4532652e-01  -4.9524786e-01   0.0000000e+00   0.0000000e+00  -5.4225026e-01   5.2820797e-01   2.9909762e-02   5.3274859e-01   5.5338555e-01  -6.8372179e-01  -8.6501779e-01  -7.7702543e-01   2.9918636e-01  -5.5029929e-01  -6.4261518e-01  -6.7114268e-01  -4.4859147e-01  -6.0139300e-01  -4.8385140e-01  -6.7818918e-01   3.6634121e-01  -7.7149036e-02   8.3434034e-02  -1.1342559e+00   1.8694523e-01  -8.3433978e-02   1.1342557e+00  -2.7124822e-01  -5.9096643e-01  -9.9766539e-01  -2.5573322e-01  -3.6700575e-01  -2.9287514e-01  -4.3700877e-01  -6.8287721e-01  -9.0413615e-01  -4.2972143e-01   0.0000000e+00   0.0000000e+00   0.0000000e+00   0.0000000e+00   0.0000000e+00   0.0000000e+00   0.0000000e+00   0.0000000e+00   0.0000000e+00   0.0000000e+00  -6.1703891e-01   0.0000000e+00   0.0000000e+00   0.0000000e+00  -6.1703891e-01   0.0000000e+00  -7.7363636e-01  -7.0172452e-01  -7.4281190e-01   0.0000000e+00   0.0000000e+00   2.3281307e-01  -7.7455435e-01  -4.1113118e-01  -1.5183321e-01  -9.1652261e-01   1.1866174e+00  -6.2614811e-01  -3.9933069e-01  -1.7796087e-02  -1.2162105e-02  -1.6690258e-01  -4.9658220e-01   2.4551790e-01  -8.4338600e-01  -8.1656050e-01  -4.2687811e-01  -2.9798642e-01  -1.4282813e-01  -6.1189055e-01  -2.4312168e-01  -8.1200055e-01   3.1699565e-02   0.0000000e+00  -6.2346246e-01   4.0118924e-01  -1.8803428e-01  -7.6311266e-01  -2.8563134e-01  -6.1703891e-01  -4.6557680e-01  -4.9391771e-01  -5.7328857e-01   2.8998459e-01   0.0000000e+00  -3.4135095e-02  -5.3553735e-01  -4.7553790e-01  -5.1016091e-01  -5.1410810e-01  -5.6295840e-01  -3.5196242e-01  -2.5341762e-01  -3.2978600e-01
   5.1065592e-01   1.9893650e-01   0.0000000e+00   0.0000000e+00   1.9893650e-01   0.0000000e+00   8.4089145e-01   0.0000000e+00  -1.1478324e+00  -1.1993689e-01   5.1734205e-01   7.1412943e-01   5.2829242e-01   5.0959161e-01   6.1816758e-01   1.5394295e-01  -3.2427222e-02  -1.1223200e-01   4.1869127e-01  -3.3677094e-01   9.5425848e-01   4.7839998e-01  -1.0535924e-01  -9.5340292e-01   1.0067532e+00   4.4470912e+00  -4.1073001e-01  -4.4266295e-01   7.1540520e-01  -2.2918930e-01  -5.7778621e-01  -1.1376902e+00   5.4623387e-01   8.2763078e-01   5.7919663e-01  -3.1599789e-01  -6.9088692e-01   7.8488736e-01  -1.6911922e-01   0.0000000e+00   0.0000000e+00   5.7750810e-01   5.4319358e-01   4.3517015e-01   3.6633662e-01   4.4437666e-01   7.3460571e-01   8.3513327e-01   6.6077134e-01   0.0000000e+00   0.0000000e+00   1.0879599e+00   3.5281228e-01   4.4395058e-01   0.0000000e+00  -4.7768264e-02   3.1001012e+00  -6.8439640e-02  -6.5908182e-02  -9.6986155e-02   4.0089512e-01  -9.7459324e-01  -8.8192784e-02   1.6996042e+00  -6.5843289e-02   0.0000000e+00   0.0000000e+00   0.0000000e+00   0.0000000e+00   0.0000000e+00   0.0000000e+00  -1.2742498e-01   0.0000000e+00   4.1302681e-01  -1.8867108e-01  -4.6614310e-01   6.4765588e-01  -1.0934395e-02  -3.4168882e-01   3.5178534e-02  -2.5470263e-01   4.0651120e-01   0.0000000e+00   0.0000000e+00   3.1306772e-01  -3.2894794e-01  -1.0642819e-01  -7.8148912e-01   8.6786662e-01  -9.1248248e-01  -8.6501779e-01   6.1893016e-01  -5.1888363e-01  -5.5029929e-01   4.3493020e-01  -2.8882585e-01  -4.4859147e-01   1.7856148e+00  -4.8385140e-01   9.3891901e-01   3.6634121e-01  -4.6782138e-01   1.7737788e-02   1.7711026e-01   6.7077209e-01  -1.7737786e-02  -1.7711044e-01  -5.3030714e-01   3.6187908e-01   5.5278401e-01   7.7798005e-01   2.2222702e-01   2.0642716e-01  -3.8969661e-01   6.5527560e-01   7.8754468e-01   9.3349773e-03   0.0000000e+00   0.0000000e+00   0.0000000e+00   0.0000000e+00   0.0000000e+00   0.0000000e+00   0.0000000e+00   0.0000000e+00   0.0000000e+00   0.0000000e+00   3.7681393e-01   0.0000000e+00   0.0000000e+00   0.0000000e+00   3.7681393e-01   0.0000000e+00   3.1311132e-01   1.4235622e+00   2.6399857e-01   0.0000000e+00   0.0000000e+00  -4.1524109e-01   1.0281119e+00  -4.1113118e-01   3.0010557e-01  -3.4706268e-01   6.0730476e-02  -6.2614811e-01  -3.9933069e-01  -3.6246213e-01   6.5498071e-01   6.6217989e-01   3.3854486e-01   6.1089829e-01   1.3258807e+00  -3.7150846e-01  -4.2243081e-01  -5.0367199e-01   9.7763841e-02  -1.7589625e-02   3.1688055e-01   2.6339587e-01  -1.3882271e-01   0.0000000e+00   6.1174049e-01  -7.8376273e-01   7.6079829e-01   4.2061856e-01   7.4911256e-01   3.7681393e-01   4.0475744e-01   1.9261997e-01   1.3373389e-01   3.7951963e-01   0.0000000e+00  -3.4135095e-02  -5.3553735e-01   1.1066108e-01   7.9276032e-02   9.2050112e-01   5.6992069e-01  -3.4161114e-02   1.1990308e+00   8.1626212e-01
   1.0190530e+00   4.6747471e-01   0.0000000e+00   0.0000000e+00   4.6747471e-01   0.0000000e+00  -8.9486494e-01   0.0000000e+00  -1.1478324e+00  -1.1993689e-01   1.1428001e+00  -5.7150633e-01   3.8580629e-01   1.3491267e+00   2.2937248e-01  -2.2463028e+00  -3.2427222e-02  -1.1223200e-01   1.0882151e+00  -3.3677094e-01  -2.0771311e-01   1.7587106e+00  -1.0535924e-01  -9.5340292e-01  -7.7426088e-01  -1.4485639e-01  -4.1073001e-01  -8.0887496e-01   1.1235015e+00   2.1471910e-01  -6.5355420e-02  -1.1376902e+00   1.1489431e+00  -4.9370700e-01   4.4815916e-01   8.3887664e-02  -2.1031901e-01   1.5418405e+00  -1.6911922e-01   0.0000000e+00   0.0000000e+00   3.6068822e-01   7.4608495e-01   1.3636384e+00   1.1906602e+00   3.8294480e-01   9.6414062e-01   2.0433958e+00   1.6178702e+00   0.0000000e+00   0.0000000e+00  -8.7132348e-01  -1.1480747e+00   6.3068079e-01   0.0000000e+00  -1.0222476e-01   8.9236525e-01   9.9914342e-03  -1.0428466e-01  -9.6986155e-02   1.0303951e+00   1.6013179e-01  -4.1028100e-01   1.4719836e+00  -1.0430124e-01   0.0000000e+00   0.0000000e+00   0.0000000e+00   0.0000000e+00   0.0000000e+00   0.0000000e+00  -1.2742498e-01   0.0000000e+00   2.5328664e-01  -1.9912249e-02  -3.1806581e-01   5.4757537e-01   2.3396007e-01  -1.4470305e-01   2.8361768e-01   2.0917473e+00   6.5308073e-01   0.0000000e+00   0.0000000e+00  -1.0499404e+00   1.0369891e+00   1.7516806e+00   2.7016311e+00   2.5819755e+00  -4.8494165e-01  -8.6501779e-01  -5.2809620e-01  -5.1888363e-01  -5.5029929e-01  -6.4261518e-01   3.3074187e+00  -4.4859147e-01  -6.0139300e-01  -4.8385140e-01  -1.7624552e-01  -7.8530812e-01  -4.6782138e-01   1.0602913e+00  -1.5087700e+00  -9.8262970e-01  -1.0602914e+00   1.5087700e+00  -9.3165042e-01   1.0033870e+00  -9.6930570e-01  -6.5890262e-01  -8.1903175e-01   1.0488906e+00  -8.8264811e-01   3.0804338e-02  -5.8295734e-02   3.0334201e-02   0.0000000e+00   0.0000000e+00   0.0000000e+00   0.0000000e+00   0.0000000e+00   0.0000000e+00   0.0000000e+00   0.0000000e+00   0.0000000e+00   0.0000000e+00   4.5532880e-01   0.0000000e+00   0.0000000e+00   0.0000000e+00   4.5532880e-01   0.0000000e+00   6.7536055e-01  -7.0172452e-01   6.1166879e-01   0.0000000e+00   0.0000000e+00   2.1210731e+00  -3.7944277e-01  -7.8628664e-01  -6.4062664e-01  -9.1652261e-01   1.2291474e+00  -6.2614811e-01  -3.9933069e-01  -8.9386517e-01   2.9899804e+00   1.5339040e+00   6.8850145e-01  -9.2343455e-01  -3.3512465e-01   2.2189426e-01  -4.2243081e-01  -5.0367199e-01   1.2567135e+00  -9.3494426e-01   1.2492674e+00   7.7022638e-01  -5.1987533e-01   0.0000000e+00  -9.1515135e-01  -6.6179390e-01   6.6103369e-01   6.8822785e-01   6.0969564e-01   4.5532880e-01   6.1259521e-01   5.4883495e-01   4.1000547e-01  -9.3727653e-01   0.0000000e+00  -3.4135095e-02  -5.3553735e-01   1.1343332e+00  -1.0430252e+00  -8.1554766e-01   2.8579041e-01  -5.0323137e-02   6.6764721e-01   5.2975009e-01
   1.0841599e+00   1.2354830e-01   0.0000000e+00   0.0000000e+00   1.2354830e-01   0.0000000e+00  -3.9893455e-01   0.0000000e+00  -1.1478324e+00  -1.1993689e-01   1.1775478e+00   7.1311552e-02   5.9953549e-01   1.3491267e+00   4.7416608e-01  -1.7442456e+00  -3.2427222e-02  -1.1223200e-01   1.1838614e+00  -3.3677094e-01  -2.0771311e-01   1.6306795e+00  -1.0535924e-01  -9.5340292e-01  -2.6539972e-01  -1.4485639e-01  -4.1073001e-01  -6.4802869e-01   1.0637584e+00  -6.7309769e-01  -1.0348189e+00  -1.1376902e+00   1.2159108e+00  -5.3261075e-02   7.1023410e-01  -7.1588345e-01  -1.1195014e+00   1.5778859e+00  -1.6911922e-01   0.0000000e+00   0.0000000e+00   6.0524045e-01   8.7991745e-01   1.4025269e+00   1.2607098e+00   5.4173264e-01   1.0124769e+00   1.9953894e+00   1.5940836e+00   0.0000000e+00   0.0000000e+00  -2.4732926e-02  -8.2843768e-01   7.0490163e-02   0.0000000e+00  -1.4073118e-02   2.9013572e+00  -6.0116024e-02  -2.9265250e-02  -9.6986155e-02   7.6552626e-01   4.9954100e-02  -2.9085316e-01   2.4222519e+00  -2.9206460e-02   0.0000000e+00   0.0000000e+00   0.0000000e+00   0.0000000e+00   0.0000000e+00   0.0000000e+00  -1.2742498e-01   0.0000000e+00   3.7836880e-01  -2.2990302e-01  -5.7239585e-01   6.2999605e-01  -4.3044120e-02  -4.4773764e-01  -4.1711140e-02   1.6275575e+00   7.4105303e-01   0.0000000e+00   0.0000000e+00  -7.2431852e-01   7.1066747e-01   1.2347123e+00   5.8501724e-01   2.5347412e+00  -9.1248248e-01  -8.6501779e-01  -5.2809620e-01  -5.1888363e-01  -5.5029929e-01   2.0433707e-01  -2.3833364e-04  -4.4859147e-01   8.4899114e-02  -4.8385140e-01  -1.7624552e-01  -2.0948345e-01  -4.6782138e-01   7.3196691e-01  -9.6956998e-01  -6.6740639e-01  -7.3196678e-01   9.6956998e-01  -6.5135938e-01   1.0528970e+00  -3.7578823e-01  -3.1854562e-01  -4.3157767e-01   1.0096390e+00  -4.9518750e-01   6.5527560e-01   7.8754468e-01  -1.0263456e-01   0.0000000e+00   0.0000000e+00   0.0000000e+00   0.0000000e+00   0.0000000e+00   0.0000000e+00   0.0000000e+00   0.0000000e+00   0.0000000e+00   0.0000000e+00   6.5353021e-01   0.0000000e+00   0.0000000e+00   0.0000000e+00   6.5353021e-01   0.0000000e+00  -4.9137908e-02  -7.0172452e-01   6.6951750e-02   0.0000000e+00   0.0000000e+00   1.7861232e+00  -3.7944277e-01  -5.3084079e-01  -2.2983848e-01  -2.2572210e-01   6.4493892e-01  -6.2614811e-01  -3.9933069e-01  -1.1595667e+00   2.6564090e+00   1.9434732e+00   7.7371521e-01  -4.4843888e-01  -3.3512465e-01   7.7898786e-01  -4.2243081e-01  -5.0367199e-01   8.1953999e-01  -7.1497484e-01   1.6086479e+00   6.4190698e-02   1.4831742e-01   0.0000000e+00  -4.4497002e-01  -7.9390644e-01   8.5501765e-01   2.6959183e-01   8.1531089e-01   6.5353021e-01   7.2654661e-01   4.2251202e-01   1.5236142e-01  -9.3727653e-01   0.0000000e+00  -3.4135095e-02  -5.3553735e-01   1.0866146e+00  -5.7972697e-01  -3.0659500e-01   4.9247499e-01  -2.2350405e-02   1.4824353e+00   9.7254141e-01
  -4.4132173e-03   2.4742490e-01   0.0000000e+00   0.0000000e+00   2.4742490e-01   0.0000000e+00  -1.5096935e-01   0.0000000e+00   7.7032012e-01  -1.1993689e-01  -7.3368376e-02   7.1311552e-02   2.9590968e-02   1.9476596e-01  -1.2878393e-02   1.0913609e-01  -3.2427222e-02  -1.1223200e-01   1.3175248e-01   1.2409097e+00  -2.0771311e-01  -1.6175533e-01  -1.0535924e-01  -5.1283627e-01  -1.0969142e-02  -1.4485639e-01  -4.1073001e-01  -5.8155062e-01  -2.3262444e-01   4.3667329e-01   5.9792397e-01   7.3014470e-01  -8.9959232e-02  -5.3261075e-02  -1.0471974e-02   4.8377322e-01   6.8541395e-01  -2.6042887e-01  -1.6911922e-01   0.0000000e+00   0.0000000e+00   4.5589267e-02   2.1453027e-02   6.5955029e-02   1.3719862e-01   1.6934946e-02  -9.1216780e-02   1.0837233e-01   2.5752223e-01   0.0000000e+00   0.0000000e+00  -2.1795106e-01  -2.4242782e-01   8.1741100e-01   0.0000000e+00  -1.1185997e-01  -2.0506402e-01  -1.4455998e-02  -1.1138854e-01  -9.6986155e-02  -5.6022116e-02   2.9759732e-01  -1.1301424e-02  -3.8666057e-01  -1.1138092e-01   0.0000000e+00   0.0000000e+00   0.0000000e+00   0.0000000e+00   0.0000000e+00   0.0000000e+00  -1.2742498e-01   0.0000000e+00   9.9270727e-02   1.5970675e-01   4.0474580e-01  -5.5300065e-03   5.7992071e-02   2.6743190e-01  -2.8147623e-02   6.8918426e-01   9.2491404e-02   0.0000000e+00   0.0000000e+00  -1.7265737e-01   1.5782089e-01  -7.7377778e-02  -2.3776337e-01   4.8253394e-01  -7.4214416e-02  -1.5242057e-01  -7.7702543e-01  -5.1888363e-01   6.3151586e-02   2.0433707e-01   4.6626273e-02   8.6709521e-01   8.4899114e-02  -4.8385140e-01  -4.6794744e-01   3.6634121e-01  -7.7149036e-02   2.6317549e-01   4.2035827e-02  -2.0862587e-01  -2.6317548e-01  -4.2035825e-02  -2.5766518e-01   2.1634820e-01   2.0669967e-01  -1.1317288e-01  -1.4195597e-01   4.1166972e-02  -1.5406275e-01   6.5527560e-01   7.8754468e-01   1.7737815e-01   0.0000000e+00   0.0000000e+00   0.0000000e+00   0.0000000e+00   0.0000000e+00   0.0000000e+00   0.0000000e+00   0.0000000e+00   0.0000000e+00   0.0000000e+00   1.1240524e-01   0.0000000e+00   0.0000000e+00   0.0000000e+00   1.1240524e-01   0.0000000e+00   6.7536055e-01  -7.0172452e-01   1.1097624e+00   0.0000000e+00   0.0000000e+00   5.2015794e-01  -3.2301459e-01  -3.5740581e-01  -3.4119630e-01   2.7606858e-01   1.1866174e+00  -2.0718336e-01   9.8192688e-01   9.6604553e-01  -6.7930494e-01   3.9948932e-01   6.9140846e-02   2.6556779e-02  -6.2314698e-01   6.4299979e-01  -1.7333790e-01  -5.0367199e-01   4.7625638e-01  -4.1946746e-02   1.9516206e-01   1.1283682e+00  -8.9300549e-01   0.0000000e+00  -2.1681235e-01  -4.2992312e-01   2.5680649e-01   9.4717178e-01   2.4857374e-01   1.1240524e-01   9.0445345e-02   1.1494314e-01   1.3082864e-01  -2.7180705e-01   0.0000000e+00  -3.4135095e-02  -9.7668436e-02   2.4192371e-01  -1.7183388e-01  -1.5304302e-01   2.5457319e-02  -1.4061290e-01  -1.8256648e-01  -4.3273971e-02
  -5.9333970e-02   2.2306256e-01   0.0000000e+00   0.0000000e+00   2.2306256e-01   0.0000000e+00   9.6995851e-02   0.0000000e+00   7.7032012e-01  -1.1993689e-01  -1.4286372e-01  -2.5009739e-01   3.1456323e-01   4.0464973e-01   3.2648706e-01   1.8684149e+00  -3.2427222e-02  -1.1223200e-01   3.6106213e-02  -3.3677094e-01   4.4401733e+00  -5.4584852e-01  -1.0535924e-01  -7.2269609e-02  -1.0969142e-02  -1.4485639e-01   1.0915940e+00  -5.5766762e-03  -1.3074764e-01  -7.2351000e-03  -1.8032388e-01   7.3014470e-01  -1.5692693e-01  -4.9370700e-01   2.5160296e-01   4.8377322e-01   3.9347137e-01  -3.3251965e-01   5.1919601e+00   0.0000000e+00   0.0000000e+00   3.9517452e-01   1.1264348e-01  -1.2046249e-01  -2.9110147e-02   2.4065820e-01   1.7239029e-01  -1.1179558e-01   5.7331760e-02   0.0000000e+00   0.0000000e+00   8.7329863e-01   6.6779296e-01   6.3068079e-01   0.0000000e+00  -7.2768046e-02   1.4458612e+00  -4.9707007e-01  -8.4307154e-02  -9.6986155e-02  -4.9519293e-01  -3.8133704e-01   2.2171196e-01  -4.1951651e-01  -8.3811296e-02   0.0000000e+00   0.0000000e+00   0.0000000e+00   0.0000000e+00   0.0000000e+00   0.0000000e+00  -1.2742498e-01   0.0000000e+00   4.2611117e-01   1.3420469e-01   3.6247072e-01   2.7729874e-01   2.5938109e-02   2.2322806e-01  -3.6106521e-02   1.7184190e-01   9.3006856e-02   0.0000000e+00   0.0000000e+00   9.0321484e-01  -9.2036319e-01  -5.8937629e-01  -6.1281864e-01  -3.1547750e-01   1.8351859e-01   1.2741368e+00  -7.7702543e-01  -5.1888363e-01   2.6138635e-01   9.0232689e-01  -6.7114268e-01  -1.5892821e-01  -6.0139300e-01   3.3004616e+00   4.7458727e-01  -2.0948345e-01   4.5278609e+00  -5.4695498e-01   3.7354826e-01   1.0264942e+00   5.4695498e-01  -3.7354845e-01   9.1413346e-02  -7.9309087e-02   5.6263435e-01   9.2597697e-01   6.4907654e-01  -1.6828443e-02   2.7548448e-01   3.0804338e-02  -5.8295734e-02   1.4725153e-01   0.0000000e+00   0.0000000e+00   0.0000000e+00   0.0000000e+00   0.0000000e+00   0.0000000e+00   0.0000000e+00   0.0000000e+00   0.0000000e+00   0.0000000e+00   2.0401068e-01   0.0000000e+00   0.0000000e+00   0.0000000e+00   2.0401068e-01   0.0000000e+00   6.7536055e-01  -7.0172452e-01   6.9277204e-01   0.0000000e+00   0.0000000e+00   3.9002203e-01  -3.7944277e-01   1.5698489e+00  -6.5751304e-02   8.4943639e-01  -3.9365385e-01  -6.6982268e-01   2.6623932e+00   7.0034392e-01  -6.7930494e-01   2.0656412e-01   2.4705360e-02   5.1045538e-01   1.4848652e+00  -1.9665169e-01   1.8507895e-01   3.1098103e-01   3.9082909e-02  -2.9616671e-01  -5.3920302e-01   8.3534174e-01  -4.4890925e-01   0.0000000e+00   1.8189642e-01  -7.1015542e-01   4.9943452e-01   7.2159218e-01   5.5375078e-01   2.0401068e-01   1.7415248e-01   1.3612773e-01   1.1994610e-01   1.6849825e+00   0.0000000e+00  -3.4135095e-02  -9.7668436e-02   2.9349108e-02   2.0942003e-01   4.7885303e-01   3.6286706e-01  -6.3532482e-02   2.4254037e-01   3.2137770e-01
  -1.5366315e-02  -1.1397871e-02   0.0000000e+00   0.0000000e+00  -1.1397871e-02   0.0000000e+00  -8.9486494e-01   0.0000000e+00   2.5286266e+00  -1.1993689e-01  -1.7761139e-01  -8.9291527e-01  -4.1652097e-02   5.0959161e-01  -4.8110549e-01  -1.4633254e+00  -3.2427222e-02  -1.1223200e-01   4.1869127e-01  -3.3677094e-01  -2.0771311e-01  -2.8978639e-01  -1.0535924e-01  -7.2269609e-02  -1.0286915e+00  -1.4485639e-01  -4.1073001e-01  -9.3349591e-01  -4.1735721e-01  -2.2918930e-01  -3.2084086e-01   2.4423267e+00  -1.2344308e-01  -9.3415293e-01   5.5046760e-02  -3.1599789e-01  -4.4991840e-01  -6.2088274e-01  -1.6911922e-01   0.0000000e+00   0.0000000e+00  -1.7448499e-01  -1.6345357e-01   1.9066660e-01   3.9516749e-01   3.8069132e-02  -1.1331520e-01   3.2161734e-01   7.1722957e-01   0.0000000e+00   0.0000000e+00  -1.0205789e+00  -1.0760535e+00   7.0490163e-02   0.0000000e+00  -1.1834802e-01  -6.7743265e-01  -9.7384164e-02  -1.1341308e-01  -9.6986155e-02   5.7998805e-01   1.2525215e-01  -1.4719133e-01  -4.0499875e-01  -1.1332198e-01   0.0000000e+00   0.0000000e+00   0.0000000e+00   0.0000000e+00   0.0000000e+00   0.0000000e+00  -1.2742498e-01   0.0000000e+00  -2.2143720e-01  -4.5746839e-02  -2.5385074e-01  -5.1426693e-01  -3.6213485e-01  -4.7696381e-01  -6.2940272e-01   1.2701970e+00   1.1806657e-01   0.0000000e+00   0.0000000e+00  -8.5476844e-01   8.4139770e-01   5.4536991e-01   1.6962288e+00  -6.0634151e-01  -3.6348225e-01   8.2761655e-02  -4.7455106e-02  -5.1888363e-01  -5.5029929e-01  -6.4261518e-01   4.1189172e+00  -4.4859147e-01  -6.0139300e-01  -4.8385140e-01  -4.6794744e-01  -7.8530812e-01  -4.6782138e-01   1.1403136e+00   1.7443591e+00  -1.1506668e+00  -1.1403136e+00  -1.7443591e+00  -9.3165042e-01   3.6117822e-01   1.2513932e+00  -8.5669930e-01  -9.2706981e-01  -7.3211182e-01  -8.8264811e-01   6.5527560e-01   7.8754468e-01  -2.5281475e-01   0.0000000e+00   0.0000000e+00   0.0000000e+00   0.0000000e+00   0.0000000e+00   0.0000000e+00   0.0000000e+00   0.0000000e+00   0.0000000e+00   0.0000000e+00  -9.5779436e-02   0.0000000e+00   0.0000000e+00   0.0000000e+00  -9.5779436e-02   0.0000000e+00  -4.9137908e-02  -7.0172452e-01  -2.9608287e-02   0.0000000e+00   0.0000000e+00   1.1392867e+00  -7.7455435e-01  -1.7006676e-01  -7.5198447e-01  -9.1652261e-01  -3.9365385e-01  -7.1125033e-01  -3.9933069e-01   3.4274747e+00  -6.0890838e-01  -1.0173059e+00   1.0064896e-01  -9.2343455e-01  -4.6928372e-01  -8.1656050e-01  -3.9055186e-01  -2.5374893e-01   2.1310599e+00  -9.3494426e-01  -9.8931626e-01  -2.7237578e-02   2.9326628e-01   0.0000000e+00  -9.4553036e-01  -1.9544182e-01   3.2079538e-01   2.8277038e-01   2.1240661e-01  -9.5779436e-02   1.0768482e-01   1.3063543e-01  -7.5989312e-03  -7.0196715e-01   0.0000000e+00  -3.4135095e-02  -5.3553735e-01   3.0732981e-01  -2.6215671e-01  -9.6343524e-01  -2.2765035e-01  -2.2064599e-01  -1.8256648e-01  -1.7227423e-02
  -5.6521570e-01  -5.3848933e-01   0.0000000e+00   0.0000000e+00  -5.3848933e-01   0.0000000e+00  -3.9893455e-01   0.0000000e+00  -1.1478324e+00  -1.1993689e-01  -5.2508811e-01   3.9272049e-01  -6.1159662e-01  -7.4971100e-01  -3.7432261e-01   7.3802357e-01  -3.2427222e-02  -1.1223200e-01  -7.2906389e-01  -3.3677094e-01  -2.0771311e-01  -4.1781746e-01  -1.0535924e-01  -7.2269609e-02  -2.6539972e-01  -1.4485639e-01   1.0915940e+00  -4.6875373e-01  -4.1591827e-01  -7.2351000e-03   7.8676353e-01  -1.1376902e+00  -5.2524925e-01  -5.3261075e-02  -6.0014058e-01  -1.1605511e-01   5.8881531e-01  -2.9647426e-01  -1.6911922e-01   0.0000000e+00   0.0000000e+00  -6.2766818e-01  -5.8406668e-01  -6.9823497e-01  -7.7388939e-01  -6.0311352e-01  -4.0317639e-01  -5.9429017e-01  -7.7049680e-01   0.0000000e+00   0.0000000e+00   2.6546182e-01   3.4248603e-01  -3.0297025e-01   0.0000000e+00  -1.1675488e-01  -4.1733925e-01  -1.2149280e-01  -1.1450761e-01  -9.6986155e-02  -5.3382580e-01  -4.3624633e-01  -3.0775679e-02   3.4788721e-01  -1.1439228e-01   0.0000000e+00   0.0000000e+00   0.0000000e+00   0.0000000e+00   0.0000000e+00   0.0000000e+00  -1.2742498e-01   0.0000000e+00  -6.3067538e-01  -5.6191330e-01  -4.9575267e-01  -5.1332098e-01  -4.5174363e-01  -4.0135512e-01  -3.8951629e-01  -5.8035918e-01  -6.0761709e-01   0.0000000e+00   0.0000000e+00  -2.6877800e-01   2.5414807e-01   2.6594336e-01  -4.1664239e-01  -6.5357584e-01   1.0921436e-01  -3.9465347e-01  -7.7702543e-01  -5.1888363e-01  -5.5029929e-01   1.2086072e+00  -6.7114268e-01  -4.4859147e-01   1.0845036e+00  -4.8385140e-01   2.4423797e-01  -2.0948345e-01  -4.6782138e-01  -6.2475137e-01   2.2350861e-01   7.7487897e-01   6.2475137e-01  -2.2350879e-01   4.0223259e-01  -8.5360811e-01  -3.8294561e-01  -3.3425022e-02  -3.6857379e-02  -6.8359283e-01  -3.5757716e-02   6.5527560e-01   7.8754468e-01  -3.3563209e-01   0.0000000e+00   0.0000000e+00   0.0000000e+00   0.0000000e+00   0.0000000e+00   0.0000000e+00   0.0000000e+00   0.0000000e+00   0.0000000e+00   0.0000000e+00  -6.8867737e-01   0.0000000e+00   0.0000000e+00   0.0000000e+00  -6.8867737e-01   0.0000000e+00  -4.1138714e-01  -7.0172452e-01  -1.2826053e-01   0.0000000e+00   0.0000000e+00  -4.6741918e-01  -2.1389315e-01  -3.7154859e-01  -1.5630903e-01   2.4324963e-01  -8.1558218e-01  -7.1125033e-01  -3.9933069e-01  -1.1595667e+00   6.5498071e-01  -3.0176713e-01  -6.0328947e-01   2.6556779e-02  -8.4338600e-01   1.2487651e+00  -3.7290983e-01  -5.0367199e-01  -5.3599072e-01  -8.8375886e-02  -6.2860638e-01   4.8207568e-02  -8.1281374e-01   0.0000000e+00  -1.8151720e-01   5.7211865e-01  -4.6358608e-01  -5.3826649e-02  -5.6278572e-01  -6.8867737e-01  -6.5493522e-01  -6.6417906e-01  -5.9852614e-01  -3.7548490e-01   0.0000000e+00  -3.4135095e-02   3.4020045e-01  -8.3844647e-01  -3.0373004e-02  -9.3417557e-02  -5.5291279e-01  -3.5538131e-01  -7.8480117e-01  -6.1629803e-01
   1.0444105e-01   4.8502254e-01   0.0000000e+00   0.0000000e+00   4.8502254e-01   0.0000000e+00   9.6995851e-02   0.0000000e+00  -1.8875616e-01  -1.1993689e-01   2.3936067e-01  -2.5009739e-01  -1.1289516e-01   1.9476596e-01   3.5613156e-02  -8.3512229e-01  -3.2427222e-02  -1.1223200e-01   3.6106213e-02  -3.3677094e-01  -2.0771311e-01   5.4241551e-01  -1.0535924e-01  -5.1283627e-01  -1.0969142e-02  -1.4485639e-01  -4.1073001e-01   4.6618922e-02   4.2497186e-01   1.5464443e+00   2.5139361e+00  -2.0377273e-01   1.7791155e-01  -9.3415293e-01  -2.0702818e-01   1.2835443e+00   2.2085926e+00   3.1629733e-01  -1.6911922e-01   0.0000000e+00   0.0000000e+00  -8.7998351e-02   1.0740456e-02   2.1746999e-01   1.6689484e-01  -1.0470103e-01  -7.3754382e-02   5.6729033e-02  -5.9930607e-03   0.0000000e+00   0.0000000e+00  -9.5339331e-01  -7.2977584e-01   1.0041412e+00   0.0000000e+00  -1.1945174e-01  -4.9859608e-01   1.6962951e-01  -1.1402474e-01  -9.6986155e-02   5.0683783e-01   9.0976097e-01  -3.3599816e-01  -2.8732843e-01  -1.1420286e-01   0.0000000e+00   0.0000000e+00   0.0000000e+00   0.0000000e+00   0.0000000e+00   0.0000000e+00  -1.2742498e-01   0.0000000e+00   7.7954470e-02   5.9872595e-01   1.4661811e+00   2.0070229e-01   7.4462505e-01   1.5757770e+00   9.3830010e-01   8.9817847e-02  -6.9843910e-03   0.0000000e+00   0.0000000e+00  -6.5897292e-02   5.0831400e-02  -8.0575386e-01  -2.4880818e-01   7.9701512e-01  -5.0253237e-01   1.4450876e-01   2.0685753e+00  -5.1888363e-01  -5.5029929e-01  -6.4261518e-01  -6.7114268e-01  -4.4859147e-01  -6.0139300e-01  -4.8385140e-01   3.3996168e-02  -7.8530812e-01   7.0419567e-01   8.3085639e-01  -1.5179111e+00  -5.0084327e-01  -8.3085648e-01   1.5179110e+00  -9.3165042e-01   5.1412211e-01  -1.0395827e+00  -3.2790511e-01  -6.3823838e-01   6.8905136e-01  -8.8264811e-01   1.0427158e-01   3.5686609e-02   9.7748828e-02   0.0000000e+00   0.0000000e+00   0.0000000e+00   0.0000000e+00   0.0000000e+00   0.0000000e+00   0.0000000e+00   0.0000000e+00   0.0000000e+00   0.0000000e+00   1.4353011e-01   0.0000000e+00   0.0000000e+00   0.0000000e+00   1.4353011e-01   0.0000000e+00   1.0376098e+00  -7.0172452e-01   1.1724173e+00   0.0000000e+00   0.0000000e+00   1.8991024e-01   7.2096994e-02  -7.8628664e-01  -8.1992955e-02   1.2936479e+00  -6.0461802e-01  -7.1125033e-01  -3.9933069e-01  -9.6760599e-02  -6.7930494e-01   1.0173957e+00  -1.3119989e-02  -4.8551221e-01  -1.1488566e-01  -2.1079524e-01   2.9342775e-01  -5.0367199e-01  -3.4411018e-01   1.3716384e+00   5.0307287e-01   1.4494650e+00  -1.0315267e+00   0.0000000e+00  -4.1446494e-01  -3.4491580e-01   4.8933234e-02   1.0726630e+00   8.8366523e-02   1.4353011e-01  -1.2357404e-02   1.1415852e-01   2.9259182e-01  -6.2624298e-01   0.0000000e+00  -3.4135095e-02  -5.3553735e-01   6.4030638e-01  -1.0430252e+00  -5.6806919e-01  -1.5358087e-01  -1.7666664e-01  -5.3682218e-01  -3.2978600e-01
   3.9649755e+00   4.6725242e+00   0.0000000e+00   0.0000000e+00   4.6725242e+00   0.0000000e+00   6.0481606e+00   0.0000000e+00   2.2089345e+00  -1.1993689e-01   3.9921092e+00   6.1780814e+00   4.6603902e+00   2.3985455e+00   5.1179911e+00   1.1204265e+00  -3.2427222e-02  -1.1223200e-01   3.0967866e+00  -3.3677094e-01  -2.0771311e-01   3.1670523e+00  -1.0535924e-01   6.0956636e+00   4.5687813e+00  -1.4485639e-01   2.5939180e+00  -1.1150921e+00   3.7066843e+00   5.7635740e+00   1.0310802e+00   2.1310209e+00   3.9615863e+00   2.5894145e+00   4.5103207e+00   6.0821710e+00   1.1924721e+00   3.5603822e+00  -1.6911922e-01   0.0000000e+00   0.0000000e+00   4.7382867e+00   4.2014188e+00   2.7492809e+00   2.7301877e+00   4.6435585e+00   4.0168878e+00   1.9376870e+00   1.7404605e+00   0.0000000e+00   0.0000000e+00   5.9028455e-01   5.5604286e-01   3.6183641e+00   0.0000000e+00  -7.1852240e-02   3.0277514e-01   9.7802916e-01  -8.6745829e-02  -9.6986155e-02  -3.0170116e+00  -4.6190850e-01   1.1001534e+00   2.9967422e+00  -8.7737231e-02   0.0000000e+00   0.0000000e+00   0.0000000e+00   0.0000000e+00   0.0000000e+00   0.0000000e+00  -1.2742498e-01   0.0000000e+00   4.8601061e+00   4.8358546e+00   4.0557328e+00   4.6216717e+00   4.6681584e+00   3.7984839e+00   4.1395659e+00  -4.5522419e+00   4.1946015e+00   0.0000000e+00   0.0000000e+00   6.0530844e+00  -6.0812990e+00  -1.4113075e+00  -1.4741031e+00   3.0636494e-01  -3.0375228e-01   3.4739931e+00   3.1357026e+00   4.3076385e+00   4.5239608e+00   1.3098930e+00   8.3624676e-02   1.1296384e+00   2.7774475e+00  -4.8385140e-01   5.7314791e+00   3.8341067e+00   1.0948680e+00  -1.3809959e+00   4.7989602e-01   1.6576353e+00   1.3809960e+00  -4.7989583e-01   9.3047910e-01   2.1576529e+00   4.8350893e+00   6.3286775e+00   6.2977091e+00   3.0610897e+00   5.4614706e+00   3.5311172e-01   3.6462447e-01   6.0318579e+00   0.0000000e+00   0.0000000e+00   0.0000000e+00   0.0000000e+00   0.0000000e+00   0.0000000e+00   0.0000000e+00   0.0000000e+00   0.0000000e+00   0.0000000e+00   4.2890969e+00   0.0000000e+00   0.0000000e+00   0.0000000e+00   4.2890969e+00   0.0000000e+00   3.5733544e+00   1.4235622e+00   3.2440229e+00   0.0000000e+00   0.0000000e+00  -3.5504789e+00   6.3481533e+00   3.5190106e+00   4.2190792e+00   1.9167791e+00   3.6114511e+00  -2.0718336e-01  -3.9933069e-01  -1.1565316e-01  -1.6097881e-01   1.8157915e+00   4.1148829e+00   3.9713365e+00   4.9030985e+00   3.7789682e+00   4.7399588e+00   4.8941231e+00   1.9190863e-01   2.6248669e+00   1.2034039e+00   2.4687002e+00   5.1732677e+00   0.0000000e+00   6.8376728e+00  -2.1000787e+00   2.4538110e+00   2.3547821e+00   2.6446219e+00   4.2890969e+00   4.1664447e+00   4.4365998e+00   4.7906146e+00   4.3512140e+00   0.0000000e+00  -3.4135095e-02   6.6845036e+00   1.9423034e+00   4.9636968e+00   6.2803924e+00   4.7087402e+00   7.3214240e+00   3.9622252e+00   4.3585927e+00
   2.3556543e-01   3.5076942e-01   0.0000000e+00   0.0000000e+00   3.5076942e-01   0.0000000e+00   3.4496105e-01   0.0000000e+00   7.7032012e-01  -1.1993689e-01   2.0461300e-01   3.9272049e-01   2.4332016e-01   8.9824074e-02   4.1266704e-01   5.7945319e-01   3.0805861e+01  -1.1223200e-01   1.3175248e-01  -3.3677094e-01  -2.0771311e-01   1.5832232e-01  -1.0535924e-01   8.0886370e-01  -1.0969142e-02  -1.4485639e-01  -4.1073001e-01   3.9958741e-02   2.6539127e-01   8.8058168e-01   9.0989386e-01   7.3014470e-01   1.7791155e-01  -5.3261075e-02   1.8608423e-01   1.0836016e+00   1.1950550e+00   2.7934228e-02  -1.6911922e-01   0.0000000e+00   0.0000000e+00   2.4729166e-01   1.5355694e-01   9.9633389e-02   1.4785535e-01   2.5635582e-01   9.1696847e-02   5.7666340e-02   1.1349187e-01   0.0000000e+00   0.0000000e+00  -5.0491010e-01  -5.0660947e-01   7.0490163e-02   0.0000000e+00  -1.0764251e-01  -5.7790772e-01   1.2554799e+00  -1.0493232e-01  -9.6986155e-02  -9.8004973e-01   8.5453893e-02  -1.3916872e-02   7.8359637e-01  -1.0620457e-01   0.0000000e+00   0.0000000e+00   0.0000000e+00   0.0000000e+00   0.0000000e+00   0.0000000e+00  -1.2742498e-01   0.0000000e+00   3.4431826e-01   6.4382277e-01   8.5230840e-01   1.6236979e-01   4.3995773e-01   6.0506059e-01   2.6223189e-01  -3.6272759e-01   3.2835336e-01   0.0000000e+00   0.0000000e+00   4.1993493e-01  -4.3604479e-01   1.2223480e-01  -9.0767120e-01  -3.3909469e-01  -4.8494165e-01   1.4164293e+00  -3.8269776e-01  -5.1888363e-01   6.7660242e-01   9.0120288e-01   1.0529829e+00  -4.4859147e-01  -6.0139300e-01  -4.8385140e-01   1.6277778e-01   1.3903852e+00  -4.6782138e-01  -5.4765002e-01   5.6819264e-01   8.3312855e-01   5.4764986e-01  -5.6819264e-01   2.3733730e-01   4.8371037e-03   8.3247869e-01   8.5698488e-01   7.3122984e-01  -2.2002035e-02   5.0586164e-01   6.5527560e-01   7.8754468e-01  -1.4324928e-01   0.0000000e+00   0.0000000e+00   0.0000000e+00   0.0000000e+00   0.0000000e+00   0.0000000e+00   0.0000000e+00   0.0000000e+00   0.0000000e+00   0.0000000e+00   3.0414807e-01   0.0000000e+00   0.0000000e+00   0.0000000e+00   3.0414807e-01   0.0000000e+00  -4.9137908e-02   1.4235622e+00   1.1168552e-01   0.0000000e+00   0.0000000e+00  -6.2364192e-01   4.9596293e-01   1.1425552e+00  -2.3230131e-01  -9.1652261e-01   1.4503227e+00  -2.0718336e-01  -3.9933069e-01   9.4667134e-01  -3.4573353e-01  -1.6690258e-01   2.3851932e-01   2.6556779e-02   7.4191211e-01   5.4332074e-01  -3.0321180e-01  -5.0367199e-01   6.8677439e-01  -6.3624772e-01  -8.1947795e-02  -9.4459021e-02   1.2488085e+00   0.0000000e+00   3.9845715e-01  -6.4620620e-01   4.4195468e-01   3.8602936e-01   5.1917799e-01   3.0414807e-01   2.8624072e-01   3.3777365e-01   3.3052168e-01   6.5692544e-01   0.0000000e+00  -3.4135095e-02   3.4020045e-01   1.2606454e-01   6.1725749e-01   3.1784309e-01   1.3580101e-01  -1.0393754e-01  -7.6289766e-02   8.6958770e-02
   8.5511241e-01   1.0711893e+00   0.0000000e+00   0.0000000e+00   1.0711893e+00   0.0000000e+00   8.4089145e-01   0.0000000e+00   2.6884727e+00  -1.1993689e-01   7.2582808e-01  -2.5009739e-01   1.0269939e+00   7.1947538e-01   1.0194814e+00   6.4684509e-01  -3.2427222e-02  -1.1223200e-01   8.9692258e-01  -3.3677094e-01  -2.0771311e-01   4.1438445e-01  -1.0535924e-01   1.2494304e+00   4.9789202e-01  -1.4485639e-01   1.0915940e+00  -6.7225914e-01   8.9038093e-01   1.1025359e+00   3.6167011e-01   2.5979796e+00   7.4713695e-01  -9.3415293e-01   1.0378278e+00   1.0836016e+00   3.5958522e-01   2.8025194e-01  -1.6911922e-01   0.0000000e+00   0.0000000e+00   9.8112288e-01   9.6594968e-01   8.2530059e-01   9.4364471e-01   1.0490409e+00   9.4435292e-01   4.5687941e-01   6.7183899e-01   0.0000000e+00   0.0000000e+00  -8.1473520e-02  -1.8323999e-01   4.4395058e-01   0.0000000e+00  -9.8819481e-02   7.6032797e-01  -1.3236409e-01  -1.0537203e-01  -9.6986155e-02   4.4003384e-01   7.2311283e-01   7.0470051e-02  -2.1219270e-01  -1.0524517e-01   0.0000000e+00   0.0000000e+00   0.0000000e+00   0.0000000e+00   0.0000000e+00   0.0000000e+00  -1.2742498e-01   0.0000000e+00   9.7597870e-01   9.5208521e-01   8.0235944e-01   7.9025369e-01   7.8886225e-01   6.3099758e-01   4.9487222e-01   4.6332689e-01   1.0530793e+00   0.0000000e+00   0.0000000e+00   7.7041439e-01  -7.8727737e-01  -7.9993196e-01  -6.5946265e-01   9.6606435e-01   5.5535202e-01   2.9536879e+00   1.2508806e+00  -5.1888363e-01  -7.1571985e-02  -4.0165535e-01   5.5104324e-02  -4.4859147e-01  -6.0139300e-01  -4.8385140e-01   2.4423797e-01  -7.8530812e-01   2.4775518e+00   6.4548052e-01  -1.0622597e+00  -4.1809196e-01  -6.4548062e-01   1.0622596e+00  -7.0206953e-01   1.5226027e+00  -2.9250529e-01   9.9775883e-02  -2.0881909e-01   1.5531446e+00  -5.0620634e-01   6.5527560e-01   7.8754468e-01   2.6092836e-01   0.0000000e+00   0.0000000e+00   0.0000000e+00   0.0000000e+00   0.0000000e+00   0.0000000e+00   0.0000000e+00   0.0000000e+00   0.0000000e+00   0.0000000e+00   1.1156430e+00   0.0000000e+00   0.0000000e+00   0.0000000e+00   1.1156430e+00   0.0000000e+00   3.1311132e-01  -7.0172452e-01   5.7052630e-01   0.0000000e+00   0.0000000e+00   7.5273181e-01   1.3418469e-01   3.5578071e+00  -6.3766405e-01   2.2239725e-01  -6.0461802e-01   2.7545265e-01  -3.9933069e-01   1.8203496e+00  -6.7930494e-01   5.5012975e-01   1.0072775e+00   3.5459712e-02   1.6699075e+00  -7.6440383e-01   2.1963392e-01   4.1380600e-01   8.7382004e-01   2.5365765e-01   6.0045697e-01   4.8160821e-01   1.4992926e+00   0.0000000e+00   6.6581752e-01  -1.1243197e+00   1.0699256e+00   7.7710967e-01   1.1301270e+00   1.1156430e+00   1.0537184e+00   1.1004189e+00   1.0498596e+00   1.4334087e+00   0.0000000e+00  -3.4135095e-02   8.6694875e-02   1.0649439e+00   8.9837487e-01   4.0977575e-01   9.5962527e-01   3.2124798e-01   8.4477506e-01   9.9858796e-01
  -3.9902473e-01  -2.9962558e-01   0.0000000e+00   0.0000000e+00  -2.9962558e-01   0.0000000e+00  -3.9893455e-01   0.0000000e+00   7.7032012e-01  -1.1993689e-01  -5.2508811e-01   7.1311552e-02  -3.2662436e-01  -2.2500158e-01  -4.2876286e-01   4.2551756e-01  -3.2427222e-02   7.0032767e+00  -2.5083258e-01  -3.3677094e-01  -2.0771311e-01  -6.7387958e-01  -1.0535924e-01  -5.1283627e-01  -2.6539972e-01  -1.4485639e-01  -4.1073001e-01  -5.7378021e-02  -7.7303078e-01  -2.2918930e-01   3.4075733e-04   7.3014470e-01  -5.2524925e-01  -5.3261075e-02  -3.3806564e-01  -3.1599789e-01  -1.4870781e-01  -7.2901891e-01  -1.6911922e-01   0.0000000e+00   0.0000000e+00  -3.2011043e-01  -3.1035957e-01  -4.1072937e-01  -3.2253669e-01  -3.2840217e-01  -3.9218452e-01  -2.1495654e-01  -2.1821098e-02   0.0000000e+00   0.0000000e+00   5.5327677e-01   5.9446436e-01  -1.1624005e-01   0.0000000e+00  -1.1605458e-01  -6.8565166e-01   2.1588336e-03  -1.1360173e-01  -9.6986155e-02   6.6688497e-02   2.7959953e-02   8.8586061e-02  -4.3046850e-01  -1.1361100e-01   0.0000000e+00   0.0000000e+00   0.0000000e+00   0.0000000e+00   0.0000000e+00   0.0000000e+00  -1.2742498e-01   0.0000000e+00  -3.0757444e-01  -2.6190205e-01  -2.4972643e-01  -3.8725007e-01  -3.4151304e-01  -3.2290426e-01  -3.9787761e-01   4.4968036e-01  -2.5232362e-01   0.0000000e+00   0.0000000e+00  -5.8705958e-01   5.7311358e-01   7.1332938e-01   3.2613585e-01  -2.4415904e-01  -6.7156312e-01  -3.1007374e-01  -5.2809620e-01  -5.1888363e-01  -5.5029929e-01   2.0433707e-01   9.2546969e-01  -4.4859147e-01   9.8241524e-01  -4.8385140e-01  -6.7818918e-01   3.6634121e-01  -4.6782138e-01   4.0234287e-01   1.1349364e+00  -2.1854834e-01  -4.0234276e-01  -1.1349364e+00  -4.6911741e-01  -1.8664167e-01   5.1837326e-01  -3.1854562e-01  -4.3157767e-01  -6.6335828e-01  -4.9518750e-01  -1.9627592e-01  -3.4024270e-01  -1.8515260e-01   0.0000000e+00   0.0000000e+00   0.0000000e+00   0.0000000e+00   0.0000000e+00   0.0000000e+00   0.0000000e+00   0.0000000e+00   0.0000000e+00   0.0000000e+00  -3.2452755e-01   0.0000000e+00   0.0000000e+00   0.0000000e+00  -3.2452755e-01   0.0000000e+00  -4.9137908e-02   1.4235622e+00   1.1170882e-01   0.0000000e+00   0.0000000e+00   2.8197222e-01  -2.6252193e-01  -3.4326308e-01  -3.4119630e-01  -2.2572210e-01   1.3975815e+00  -1.2556666e-01  -3.9933069e-01   7.0034392e-01  -6.7930494e-01  -3.9581153e-01  -2.5089170e-01   2.6556779e-02  -8.4338600e-01   1.3998848e-01  -4.2687811e-01  -3.9553221e-01   6.5890080e-01  -5.5344799e-01  -4.7484288e-01  -8.3447776e-02  -6.0947204e-01   0.0000000e+00  -1.5681063e-01   4.0850017e-02  -1.0531025e-01   2.2641961e-02  -1.2157734e-01  -3.2452755e-01  -2.5236171e-01  -2.4048723e-01  -3.0454009e-01  -3.7548490e-01   0.0000000e+00  -3.4135095e-02   8.3160391e-01  -3.5369118e-01  -3.1329478e-01   2.6202934e-02  -1.1066207e-01  -3.0409797e-01  -3.5969433e-01  -3.5583255e-01
  -9.1877106e-01  -9.2726681e-01   0.0000000e+00   0.0000000e+00  -9.2726681e-01   0.0000000e+00  -6.4689975e-01   0.0000000e+00  -1.1478324e+00  -1.1993689e-01  -8.7256483e-01  -2.5009739e-01  -9.6781195e-01  -1.1694785e+00  -7.2497420e-01   1.1212041e+00  -3.2427222e-02   7.0032767e+00  -1.1116489e+00  -3.3677094e-01  -2.0771311e-01  -7.3789511e-01  -1.0535924e-01  -7.2269609e-02  -5.1983030e-01  -1.4485639e-01  -4.1073001e-01   2.7516586e+00  -7.9409945e-01  -6.7309769e-01   7.2606628e-02  -1.1376902e+00  -9.2705541e-01  -5.3261075e-02  -1.0587717e+00  -3.1599789e-01   1.3422847e+00  -7.2901891e-01  -1.6911922e-01   0.0000000e+00   0.0000000e+00  -8.7403980e-01  -7.9177440e-01  -1.0048851e+00  -1.0649913e+00  -1.0129768e+00  -8.9661215e-01  -1.0064464e+00  -1.1369206e+00   0.0000000e+00   0.0000000e+00   1.3224692e+00   1.6582747e+00  -1.0498911e+00   0.0000000e+00  -1.1792383e-01  -6.2183568e-01  -2.2930173e-01  -1.1426638e-01  -9.6986155e-02   1.3856398e-01  -1.0542163e+00  -2.4126418e-03  -1.8519472e-01  -1.1404234e-01   0.0000000e+00   0.0000000e+00   0.0000000e+00   0.0000000e+00   0.0000000e+00   0.0000000e+00  -1.2742498e-01   0.0000000e+00  -7.5089510e-01  -6.9211152e-01  -2.0188794e-01  -6.0089383e-01  -5.5369237e-01  -4.9947135e-02  -2.1303768e-01  -3.8841138e-01  -9.2439900e-01   0.0000000e+00   0.0000000e+00  -6.1272295e-01   5.9883210e-01   1.4917600e+00   2.7338734e-01  -5.0814382e-01  -9.1248248e-01  -7.8595591e-01  -7.7702543e-01  -5.1888363e-01   6.3151586e-02   3.6165496e-01  -6.7114268e-01   2.2807824e+00  -6.0139300e-01  -8.1657789e-02  -1.7624552e-01  -2.0948345e-01  -4.6782138e-01  -3.9749890e-01   1.1424835e+00   2.6314180e-01   3.9749906e-01  -1.1424835e+00   4.2809854e-01  -8.6503626e-01  -5.7186524e-02  -3.1854562e-01  -2.1669532e-01  -9.4742742e-01  -8.2093514e-02   6.5527560e-01   7.8754468e-01  -4.7678383e-01   0.0000000e+00   0.0000000e+00   0.0000000e+00   0.0000000e+00   0.0000000e+00   0.0000000e+00   0.0000000e+00   0.0000000e+00   0.0000000e+00   0.0000000e+00  -7.7155803e-01   0.0000000e+00   0.0000000e+00   0.0000000e+00  -7.7155803e-01   0.0000000e+00  -1.1358856e+00   1.4235622e+00  -1.0921005e+00   0.0000000e+00   0.0000000e+00  -5.3761074e-01   1.7808728e-02  -4.5355946e-01  -2.6751048e-01  -9.1652261e-01  -5.2347795e-01  -7.1125033e-01  -3.9933069e-01  -1.1595667e+00  -6.7930494e-01   7.2387327e-01  -9.1963400e-01   2.6556779e-02  -8.4338600e-01  -6.2444523e-02  -6.6755254e-01   7.8679602e-01  -1.4396780e+00  -6.4842637e-01   2.7135164e-01  -8.8796155e-01  -8.9464650e-01   0.0000000e+00  -2.6017485e-01   1.1117035e+00  -1.3632702e+00  -1.0126972e+00  -1.2233943e+00  -7.7155803e-01  -9.2347850e-01  -9.2780953e-01  -8.9256826e-01   1.8630674e-01   0.0000000e+00  -3.4135095e-02   1.2694729e+00  -9.2098526e-01  -8.5778105e-02  -1.2168466e-01  -6.5747820e-01  -4.0728627e-01  -9.9735459e-01  -1.0590894e+00
   1.3515767e+00   1.2808725e+00   0.0000000e+00   0.0000000e+00   1.2808725e+00   0.0000000e+00   3.4496105e-01   0.0000000e+00   2.9078198e-01  -1.1993689e-01   1.2470432e+00   7.1311552e-02   1.3119661e+00   1.1392429e+00   1.3698018e+00   1.2221906e-01  -3.2427222e-02   7.0032767e+00   1.3751539e+00  -3.3677094e-01  -2.0771311e-01   1.1185553e+00  -1.0535924e-01   1.2494304e+00   2.4346144e-01  -1.4485639e-01  -4.1073001e-01  -1.2661323e+00   1.2406091e+00  -7.2351000e-03  -6.7069940e-01   4.1883889e-01   1.3498462e+00   8.2763078e-01   1.4964589e+00   8.3887664e-02  -6.3279627e-01   1.2895228e+00  -1.6911922e-01   0.0000000e+00   0.0000000e+00   1.2286840e+00   1.4585344e+00   1.3697074e+00   1.3353079e+00   1.3129730e+00   1.4919248e+00   1.3018519e+00   1.2210107e+00   0.0000000e+00   0.0000000e+00   2.8254593e-01   1.3015463e-01   8.1741100e-01   0.0000000e+00  -8.9412188e-02   1.0902283e+00   5.5921114e-01  -1.0079643e-01  -9.6986155e-02  -1.0965630e+00  -6.5563729e-01   3.7423644e-01   1.4740892e+00  -1.0136649e-01   0.0000000e+00   0.0000000e+00   0.0000000e+00   0.0000000e+00   0.0000000e+00   0.0000000e+00  -1.2742498e-01   0.0000000e+00   9.4846992e-01   4.1785634e-01  -1.2783824e-01   9.8177768e-01   4.6726676e-01  -9.2621639e-02   2.1287524e-01   1.0103609e+00   1.3578751e+00   0.0000000e+00   0.0000000e+00   9.1456524e-01  -9.3173798e-01  -9.1047890e-01  -9.8090078e-01   1.1823478e+00   9.7543769e-01   1.6182351e-01  -3.8269776e-01  -5.1888363e-01   1.2900534e+00  -3.2017871e-01   1.0191990e+00  -4.4859147e-01  -6.0139300e-01   4.7636959e-01  -2.5770572e-01   1.0484334e+00  -4.6782138e-01   2.2874352e-01  -2.2973789e-01  -1.8869936e-01  -2.2874367e-01   2.2973790e-01  -2.1843513e-01   1.2352975e+00   7.2397098e-01   3.6974443e-01   3.5188981e-01   1.0613631e+00   2.8823326e-01   6.5527560e-01   7.8754468e-01   7.8557868e-01   0.0000000e+00   0.0000000e+00   0.0000000e+00   0.0000000e+00   0.0000000e+00   0.0000000e+00   0.0000000e+00   0.0000000e+00   0.0000000e+00   0.0000000e+00   1.1192399e+00   0.0000000e+00   0.0000000e+00   0.0000000e+00   1.1192399e+00   0.0000000e+00   6.7536055e-01   1.4235622e+00   1.1485033e+00   0.0000000e+00   0.0000000e+00   3.9062586e-01  -9.9112171e-02   4.3138415e-02   1.1643549e+00   8.7058764e-02   4.8265887e-01   7.4182126e-01  -3.9933069e-01   2.2251459e-02   3.2140927e-01   1.2698221e+00   1.3853935e+00   7.2051364e-01  -1.4746026e-01   8.8714458e-01  -2.7289679e-02  -1.9367129e-01   3.0901546e-01   5.6046010e-01   1.3858425e+00   9.4144651e-01   5.5656229e-01   0.0000000e+00   3.1992553e-01  -1.1849718e+00   1.3312894e+00   9.2093657e-01   1.2902056e+00   1.1192399e+00   1.3744614e+00   1.4064186e+00   1.2957505e+00   8.5177614e-01   0.0000000e+00  -3.4135095e-02   3.4020045e-01   1.2222249e+00   5.6943513e-01   2.0802197e-01   1.4664904e+00   4.9157083e-01   1.8366910e+00   1.6757982e+00
  -2.5022657e-01  -1.9001936e-01   0.0000000e+00   0.0000000e+00  -1.9001936e-01   0.0000000e+00  -3.9893455e-01   0.0000000e+00   1.4097043e+00  -1.1993689e-01  -5.2508811e-01  -8.9291527e-01  -1.8413823e-01  -1.2005970e-01  -2.8029387e-01   1.2777812e+00  -3.2427222e-02   7.0032767e+00  -2.5083258e-01   1.2409097e+00  -2.0771311e-01  -8.0191064e-01  -1.0535924e-01   8.0886370e-01  -1.0286915e+00  -1.4485639e-01   1.0915940e+00  -5.5695307e-01  -5.8444755e-01  -8.9505188e-01  -1.1414599e+00   1.3527563e+00  -4.5828155e-01  -4.9370700e-01  -7.5990708e-02  -9.1582622e-01  -1.2195115e+00  -7.6506429e-01  -1.6911922e-01   0.0000000e+00   0.0000000e+00  -2.6464591e-01   5.5425547e-03  -3.6061496e-01  -3.0006061e-01  -1.5317186e-01  -6.1650202e-03  -4.1686902e-01  -2.8960501e-01   0.0000000e+00   0.0000000e+00   9.4134131e-01   8.9553569e-01  -4.8970046e-01   0.0000000e+00  -1.1475247e-01  -5.4671879e-01  -6.2214769e-02  -1.1341011e-01  -9.6986155e-02   1.1400801e-01  -3.7903521e-01   1.3621111e-01  -5.0687779e-01  -1.1335447e-01   0.0000000e+00   0.0000000e+00   0.0000000e+00   0.0000000e+00   0.0000000e+00   0.0000000e+00  -1.2742498e-01   0.0000000e+00  -3.7761282e-01  -4.6347422e-01  -6.2969199e-01  -2.5018258e-01  -3.4857322e-01  -5.3980530e-01  -3.9316129e-01   9.8830581e-01   4.0596491e-04   0.0000000e+00   0.0000000e+00  -4.7128129e-01   4.5708650e-01  -4.1444637e-01   6.6823587e-02  -3.4451914e-01   1.8629517e-01  -4.7218243e-01   7.3125206e-01  -5.1888363e-01  -5.5029929e-01  -6.4261518e-01  -2.4596772e-01   2.8073540e+00   3.5174664e-01  -4.8385140e-01  -6.7818918e-01  -5.4412093e-01  -4.6782138e-01   1.1367423e+00   4.8481255e-01  -1.1431677e+00  -1.1367424e+00  -4.8481255e-01  -9.3165042e-01   2.8442421e-01   2.8645426e-01  -8.5669930e-01  -9.2706981e-01  -3.3750770e-01  -8.8264811e-01  -3.8550984e-01  -5.6579991e-01  -2.6458293e-01   0.0000000e+00   0.0000000e+00   0.0000000e+00   0.0000000e+00   0.0000000e+00   0.0000000e+00   0.0000000e+00   0.0000000e+00   0.0000000e+00   0.0000000e+00  -1.5634211e-01   0.0000000e+00   0.0000000e+00   0.0000000e+00  -1.5634211e-01   0.0000000e+00  -4.1138714e-01  -7.0172452e-01  -3.9855169e-01   0.0000000e+00   0.0000000e+00   9.1983778e-01  -7.7455435e-01   4.6635699e-01  -7.5198447e-01  -9.1652261e-01  -8.5321634e-02  -2.3002313e-01   9.8192688e-01   1.8293998e-01  -6.7930494e-01   1.1280439e+00  -6.8152879e-04  -9.2343455e-01   1.9796751e-01  -7.7526084e-01  -2.0013983e-01  -4.6720731e-01  -1.6263298e-01  -8.5665326e-01   6.8670369e-01  -5.3100446e-01   1.9888204e-01   0.0000000e+00  -6.2724406e-01   6.1172915e-03   1.9030706e-01  -3.4336136e-01   8.0532228e-02  -1.5634211e-01  -4.2151759e-02  -4.2764378e-02  -1.2511855e-01   7.8263066e-02   0.0000000e+00  -3.4135095e-02  -5.3553735e-01   6.3227652e-02  -1.2702238e-01  -6.1001218e-01   1.8232258e-01  -2.8995620e-01  -5.4386259e-03  -4.3273971e-02
   3.1512700e-01   7.1910448e-01   0.0000000e+00   0.0000000e+00   7.1910448e-01   0.0000000e+00   1.3368218e+00   0.0000000e+00   2.9078198e-01  -1.1993689e-01   3.0885602e-01   7.1311552e-02   5.2829242e-01  -5.3982723e-01   7.2367962e-01   1.2179085e+00  -3.2427222e-02  -1.1223200e-01   3.6106213e-02  -3.3677094e-01  -2.0771311e-01   9.4306792e-02  -1.0535924e-01   1.2494304e+00   1.0067532e+00   4.4470912e+00  -4.1073001e-01  -7.3989945e-01   9.3842980e-01   4.3667329e-01   7.2606628e-02   4.1883889e-01   3.4533078e-01  -5.3261075e-02   5.7919663e-01   6.8371600e-01   3.2569899e-01   2.8025194e-01  -1.6911922e-01   0.0000000e+00   0.0000000e+00   4.7754876e-01   4.4987176e-01   6.1110620e-02   1.4679740e-02   5.5224061e-01   6.1511094e-01  -1.4703624e-01  -3.2374922e-01   0.0000000e+00   0.0000000e+00   3.1177560e-01   4.5743585e-01   6.3068079e-01   0.0000000e+00  -1.0851783e-01   6.4385813e-01  -2.6223467e-01  -1.1410924e-01  -9.6986155e-02  -5.5192288e-01   1.9596899e-01   6.3910732e-02   1.4871386e-01  -1.1385199e-01   0.0000000e+00   0.0000000e+00   0.0000000e+00   0.0000000e+00   0.0000000e+00   0.0000000e+00  -1.2742498e-01   0.0000000e+00   4.1302681e-01   3.1809663e-01   9.3348178e-02   4.5128695e-01   3.6468004e-01   1.1900065e-01   2.2882721e-01  -7.0233048e-01   3.8266388e-01   0.0000000e+00   0.0000000e+00   1.2330984e+00  -1.2509556e+00  -7.3679435e-01  -1.0314915e+00  -1.9366263e-01  -5.7400833e-02  -8.6501779e-01   2.2043277e+00   1.3061403e+00   7.5992907e-01   4.3493020e-01  -6.7114268e-01  -4.4859147e-01   9.8994558e-01  -8.1657789e-02   2.9779560e-01   4.7260884e-01  -7.7149036e-02  -6.5183174e-01  -5.1051728e-01   2.7126509e-01   6.5183174e-01   5.1051709e-01   8.2203204e-01   6.3422353e-02  -3.5649383e-02   4.6887313e-01   9.4953103e-01   5.7366996e-01   1.3330610e+00   3.0804338e-02  -5.8295734e-02   1.7932250e-01   0.0000000e+00   0.0000000e+00   0.0000000e+00   0.0000000e+00   0.0000000e+00   0.0000000e+00   0.0000000e+00   0.0000000e+00   0.0000000e+00   0.0000000e+00   4.4003575e-01   0.0000000e+00   0.0000000e+00   0.0000000e+00   4.4003575e-01   0.0000000e+00   6.7536055e-01  -7.0172452e-01   6.5656419e-01   0.0000000e+00   0.0000000e+00  -4.9660597e-01  -9.3746157e-02   1.9599851e+00   1.0207034e+00  -3.4706268e-01  -8.1558218e-01  -7.1125033e-01  -3.9933069e-01  -5.9587357e-01   7.6175765e-01   7.5805945e-02   2.8939784e-01   1.1866011e+00   6.2948060e-01  -8.1656050e-01   2.9787506e-01   4.4555501e-01  -1.3402601e-01   2.8674427e-02  -5.6216678e-02   6.9012375e-01   5.7403213e-01   0.0000000e+00   8.9700076e-01  -7.8376273e-01   7.6079829e-01   6.5583737e-01   7.5077061e-01   4.4003575e-01   3.8215867e-01   4.8606579e-01   6.4191389e-01   1.3823384e+00   0.0000000e+00  -3.4135095e-02  -9.7668436e-02  -4.2200845e-01   3.1710738e+00   6.7735373e-01   5.5488439e-01   1.4946570e-02   4.1966822e-01   5.8184319e-01
   5.7979515e-01   2.0312800e-01   0.0000000e+00   0.0000000e+00   2.0312800e-01   0.0000000e+00   3.4496105e-01   0.0000000e+00  -1.1478324e+00  -1.1993689e-01   6.2158506e-01  -2.5009739e-01   4.5704936e-01   6.1453350e-01   3.2436317e-01  -9.8558851e-01  -3.2427222e-02  -1.1223200e-01   7.0563005e-01  -3.3677094e-01  -2.0771311e-01   7.3446210e-01  -1.0535924e-01  -9.5340292e-01   4.9789202e-01  -1.4485639e-01  -4.1073001e-01  -7.1664343e-01   5.5237499e-01  -2.2918930e-01  -5.7778621e-01  -1.1376902e+00   6.8016925e-01   8.2763078e-01   5.7919663e-01  -3.1599789e-01  -6.9088692e-01   9.2906891e-01  -1.6911922e-01   0.0000000e+00   0.0000000e+00   4.0943418e-01   4.7825340e-01   7.3543904e-01   6.5138056e-01   4.5913478e-01   6.1608522e-01   1.1431912e+00   9.3289674e-01   0.0000000e+00   0.0000000e+00   2.2373767e-01  -3.3946937e-01   4.4395058e-01   0.0000000e+00   4.7547109e-02   1.3928229e+00   9.9477717e-01   4.0663585e-02  -9.6986155e-02  -7.8390543e-01   1.3528133e-01  -1.4511833e-01   1.0521262e+00   3.9663260e-02   0.0000000e+00   0.0000000e+00   0.0000000e+00   0.0000000e+00   0.0000000e+00   0.0000000e+00  -1.2742498e-01   0.0000000e+00   2.2089248e-01  -1.8603799e-01  -5.6480683e-01   3.3687333e-01  -8.3495756e-02  -4.8864151e-01  -1.6601987e-01   4.2280074e-01   4.0494702e-01   0.0000000e+00   0.0000000e+00   1.5694532e-01  -1.7249007e-01  -7.5282786e-01  -5.5104036e-01   1.0369160e+00  -4.8494165e-01  -5.6808853e-01  -2.7916698e-01   1.6681198e+00  -5.5029929e-01  -6.4261518e-01  -2.8882585e-01  -4.4859147e-01  -6.0139300e-01  -4.8385140e-01   3.2569813e-01   3.6634121e-01   3.1352333e-01  -2.7360838e-01  -6.8550206e-01   4.4383398e-01   2.7360822e-01   6.8550188e-01   9.7902905e-02   9.3483597e-02  -3.0330687e-01   4.8779317e-01   4.2702077e-01   4.6305741e-01   3.0871053e-01   6.5527560e-01   7.8754468e-01  -1.0999797e-01   0.0000000e+00   0.0000000e+00   0.0000000e+00   0.0000000e+00   0.0000000e+00   0.0000000e+00   0.0000000e+00   0.0000000e+00   0.0000000e+00   0.0000000e+00   2.4914968e-01   0.0000000e+00   0.0000000e+00   0.0000000e+00   2.4914968e-01   0.0000000e+00   3.1311132e-01   1.4235622e+00   8.4736774e-02   0.0000000e+00   0.0000000e+00   2.2017143e-01   1.5668810e-02  -4.1113118e-01   8.1781754e-01  -3.4706268e-01   6.0730476e-02  -6.2614811e-01  -3.9933069e-01  -3.6246213e-01   1.3221234e+00   2.5829903e-01   3.9086598e-01   4.6447903e-01   1.7313669e-01  -3.7150846e-01   2.6154883e-01  -5.0367199e-01   5.4960743e-01  -1.7589625e-02   1.2997556e-01   1.7684596e-01  -2.2205488e-01   0.0000000e+00   2.8997467e-03  -6.7371353e-01   7.6079829e-01   3.0319321e-01   6.9651275e-01   2.4914968e-01   4.3013811e-01   2.5695836e-01   1.7391582e-01   3.9366244e-01   0.0000000e+00  -3.4135095e-02  -5.3553735e-01   3.1352219e-01  -4.6862624e-02   4.1807786e-02   3.6366933e-01  -7.4566170e-02   1.0573285e+00   7.3812248e-01
  -3.3208184e-02  -4.3863268e-02   0.0000000e+00   0.0000000e+00  -4.3863268e-02   0.0000000e+00  -1.5096935e-01   0.0000000e+00   7.7032012e-01  -1.1993689e-01  -7.3368376e-02   3.9272049e-01   2.9590968e-02  -1.5117811e-02   1.1427671e-01   6.2818670e-01  -3.2427222e-02  -1.1223200e-01  -5.9540050e-02  -3.3677094e-01  -2.0771311e-01  -1.6175533e-01  -1.0535924e-01  -7.2269609e-02   2.4346144e-01  -1.4485639e-01   1.0915940e+00   2.7719450e-01  -1.6785925e-02   6.5862749e-01   8.8976691e-01   7.3014470e-01  -8.9959232e-02  -4.9370700e-01  -1.0471974e-02   4.8377322e-01   6.8541395e-01  -2.2438348e-01  -1.6911922e-01   0.0000000e+00   0.0000000e+00   4.5589267e-02  -1.3546676e-02  -1.3291305e-01  -6.9463382e-02   2.4329091e-02   1.1991034e-01  -1.6805465e-02   1.0823871e-01   0.0000000e+00   0.0000000e+00   1.3640801e-01   3.1939018e-03  -1.1624005e-01   0.0000000e+00  -1.0394613e-01   2.1274123e-01  -2.3259130e-02  -1.0527666e-01  -9.6986155e-02   1.9730458e-01  -1.9465701e-01  -4.3166694e-02  -6.5740410e-01  -1.0525978e-01   0.0000000e+00   0.0000000e+00   0.0000000e+00   0.0000000e+00   0.0000000e+00   0.0000000e+00  -1.2742498e-01   0.0000000e+00   9.9270727e-02   1.5970675e-01   2.5027633e-01   6.8921020e-02   1.3223143e-01   2.0035937e-01   9.2699367e-02   2.5221872e-01   4.4127135e-02   0.0000000e+00   0.0000000e+00  -7.0832038e-02   5.5776750e-02  -2.1854967e-01  -4.7545072e-01   6.1421611e-01  -1.2256283e-01  -1.3144474e-02  -7.7702543e-01  -1.0984864e-01  -5.5029929e-01   4.4529695e-01  -6.7114268e-01   4.4693813e-01   8.4899114e-02  -8.1657789e-02   5.0634558e-01  -1.0321583e-01  -4.6782138e-01   3.2929583e-02  -3.5794669e-01   2.5652054e-01  -3.2929741e-02   3.5794669e-01  -2.4392644e-01   5.1612749e-02  -1.5498375e-01   2.0711691e-01   2.8790095e-02   1.4210559e-01  -1.6213440e-01  -1.9627592e-01  -3.4024270e-01  -2.6439696e-01   0.0000000e+00   0.0000000e+00   0.0000000e+00   0.0000000e+00   0.0000000e+00   0.0000000e+00   0.0000000e+00   0.0000000e+00   0.0000000e+00   0.0000000e+00   5.2549671e-02   0.0000000e+00   0.0000000e+00   0.0000000e+00   5.2549671e-02   0.0000000e+00  -4.9137908e-02  -7.0172452e-01  -2.7643320e-01   0.0000000e+00   0.0000000e+00   3.3466243e-01  -1.1630573e-01   1.6518597e+00  -6.3766405e-01   2.7606858e-01   9.7565321e-01  -6.6982268e-01  -3.9933069e-01   7.0034392e-01  -1.2162105e-02  -4.2313109e-01   3.8392535e-02   5.1045538e-01  -6.2314698e-01   8.9391198e-02  -2.3914680e-01   1.5384597e+00   4.9092662e-01  -1.9129507e-01  -5.4187335e-01  -4.6813131e-01   8.1676096e-01   0.0000000e+00   3.2635428e-01  -4.2992312e-01   2.5680649e-01   6.0701296e-02   3.1583385e-01   5.2549671e-02   2.3364334e-02   3.5278776e-03  -4.1420359e-02   3.8849324e-01   0.0000000e+00  -3.4135095e-02   1.4538362e+00  -9.2081760e-02  -1.8254869e-01   5.2373189e-01   3.8239542e-02  -2.0836907e-01  -1.1171534e-01  -4.3273971e-02
  -1.5804050e-03  -1.3656969e-01   0.0000000e+00   0.0000000e+00  -1.3656969e-01   0.0000000e+00  -6.4689975e-01   0.0000000e+00  -1.8875616e-01  -1.1993689e-01   6.5622312e-02  -5.7150633e-01  -2.5538129e-01   8.9824074e-02  -2.0603092e-01  -1.1582412e+00  -3.2427222e-02  -1.1223200e-01   3.6106213e-02  -3.3677094e-01  -2.0771311e-01   3.5036892e-01  -1.0535924e-01  -7.2269609e-02  -7.7426088e-01  -1.4485639e-01  -4.1073001e-01  -8.8212494e-02   1.2880800e-01  -7.2351000e-03   2.7954981e-01  -2.0377273e-01   4.3976157e-02  -4.9370700e-01  -2.7254691e-01   8.3887664e-02   4.3659921e-01   1.3607039e-01  -1.6911922e-01   0.0000000e+00   0.0000000e+00  -2.6707775e-01  -1.2439319e-01   1.7134135e-01   1.2654161e-01  -2.3124566e-01  -8.4156809e-02   2.8056804e-01   2.0858360e-01   0.0000000e+00   0.0000000e+00  -1.0457115e+00  -9.9903943e-01  -1.1624005e-01   0.0000000e+00  -1.1535472e-01  -5.6540566e-01  -2.1261155e-02  -1.0996106e-01  -9.6986155e-02   6.5970992e-01   1.2556123e-01  -2.4876292e-01  -3.9914072e-01  -1.0994649e-01   0.0000000e+00   0.0000000e+00   0.0000000e+00   0.0000000e+00   0.0000000e+00   0.0000000e+00  -1.2742498e-01   0.0000000e+00  -2.2641080e-01  -4.6510895e-02  -1.3080173e-01  -2.3419406e-01  -6.0585181e-02  -1.4992728e-01  -1.0211336e-01   6.9917806e-01  -9.9916404e-02   0.0000000e+00   0.0000000e+00  -6.6175299e-01   6.4796749e-01   6.7757591e-01   4.1989513e-01   6.2796600e-01   3.6670748e-01  -6.2983563e-01  -7.7702543e-01  -5.1888363e-01   6.3151586e-02  -6.4261518e-01   4.2894315e-01  -4.4859147e-01  -6.0139300e-01  -4.8385140e-01  -4.6794744e-01  -2.0948345e-01  -4.6782138e-01   6.7533559e-01  -5.3833743e-01  -6.5023325e-01  -6.7533548e-01   5.3833731e-01  -5.7515158e-01   1.5337663e-01  -3.9364736e-01  -5.1634233e-01  -5.6371863e-01   5.2513117e-02  -5.4152336e-01  -1.9627592e-01  -3.4024270e-01  -3.4269207e-01   0.0000000e+00   0.0000000e+00   0.0000000e+00   0.0000000e+00   0.0000000e+00   0.0000000e+00   0.0000000e+00   0.0000000e+00   0.0000000e+00   0.0000000e+00  -1.1050923e-01   0.0000000e+00   0.0000000e+00   0.0000000e+00  -1.1050923e-01   0.0000000e+00  -4.9137908e-02  -7.0172452e-01  -3.2223735e-01   0.0000000e+00   0.0000000e+00   6.4266001e-01  -7.7455435e-01   8.4183941e-02  -2.7264670e-01   8.7058764e-02  -3.9365385e-01  -7.1125033e-01  -3.9933069e-01  -3.6246213e-01   9.8855203e-01   2.9347195e-01  -7.8381639e-02  -4.4843888e-01  -7.8083119e-01  -8.1656050e-01  -3.9055186e-01   3.1098103e-01   3.2368570e-01   2.6176359e-01   1.2997556e-01  -3.2932990e-01   2.7709003e-01   0.0000000e+00  -7.6249998e-01  -6.7256987e-02  -2.6435113e-02   6.5572996e-02  -2.5255829e-02  -1.1050923e-01  -1.2784234e-01  -8.1210488e-02  -1.2216941e-01  -3.7548490e-01   0.0000000e+00  -3.4135095e-02  -9.7668436e-02   2.7604979e-01  -6.3513213e-01  -7.0895894e-01  -3.3575941e-01  -2.8420625e-01  -3.2426876e-01  -3.2978600e-01
   1.0810052e+00   4.1964102e-01   0.0000000e+00   0.0000000e+00   4.1964102e-01   0.0000000e+00   9.6995851e-02   0.0000000e+00  -1.8875616e-01  -1.1993689e-01   1.1428001e+00  -2.5009739e-01   7.4202162e-01   1.4540686e+00   6.9898408e-01  -1.1680083e+00  -3.2427222e-02  -1.1223200e-01   1.1838614e+00  -3.3677094e-01  -2.0771311e-01   1.4386329e+00  -1.0535924e-01  -5.1283627e-01  -1.0969142e-02  -1.4485639e-01  -4.1073001e-01  -7.3843076e-01   1.1403270e+00  -7.2351000e-03  -4.9648707e-01  -2.0377273e-01   1.2159108e+00  -9.3415293e-01   9.0679030e-01   8.3887664e-02  -4.3674037e-01   1.4337043e+00  -1.6911922e-01   0.0000000e+00   0.0000000e+00   6.8600529e-01   9.4794155e-01   1.3612425e+00   1.2382335e+00   7.2122300e-01   1.0185435e+00   1.5077248e+00   1.2484173e+00   0.0000000e+00   0.0000000e+00   1.9160581e-01  -6.6579915e-01  -3.0297025e-01   0.0000000e+00   1.1614261e+00   5.7239479e+00  -6.1332918e-01   1.1309815e+00  -9.6986155e-02   1.0641868e+00   1.4376025e+00   2.5139432e-01   4.9612123e-01   1.1316706e+00   0.0000000e+00   0.0000000e+00   0.0000000e+00   0.0000000e+00   0.0000000e+00   0.0000000e+00  -1.2742498e-01   0.0000000e+00   4.2819727e-01  -1.4485728e-01  -5.1840827e-01   6.4709208e-01   2.5857443e-02  -4.0383494e-01  -4.6246978e-02   1.2043764e+00   8.2643514e-01   0.0000000e+00   0.0000000e+00  -1.2275557e-01   1.0781186e-01  -8.4865223e-01  -1.6975494e-01   1.6422608e+00   4.2643740e-01  -5.6808853e-01   1.5707168e+00  -5.1888363e-01  -5.5029929e-01  -6.4261518e-01  -2.4196122e-01  -4.4859147e-01  -6.0139300e-01   4.7636959e-01  -1.7624552e-01  -7.8530812e-01   3.1352333e-01   1.0194392e+00  -1.2710591e+00  -8.9684453e-01  -1.0194391e+00   1.2710592e+00  -9.3165042e-01   1.2984866e+00  -6.6648448e-01  -5.3327784e-01  -7.5041454e-01   1.2310057e+00  -8.8264811e-01   6.5527560e-01   7.8754468e-01  -1.3383119e-01   0.0000000e+00   0.0000000e+00   0.0000000e+00   0.0000000e+00   0.0000000e+00   0.0000000e+00   0.0000000e+00   0.0000000e+00   0.0000000e+00   0.0000000e+00   7.1635959e-01   0.0000000e+00   0.0000000e+00   0.0000000e+00   7.1635959e-01   0.0000000e+00  -4.1138714e-01  -7.0172452e-01  -1.1595644e-01   0.0000000e+00   0.0000000e+00   1.0562636e+00   1.8687793e-01  -6.8324660e-01  -4.9407175e-01   8.7058764e-02   1.9055459e-01   1.6833673e+00  -3.9933069e-01  -6.2816366e-01   1.6556949e+00   8.1730085e-01   8.5788582e-01  -7.0447339e-01   4.5593047e-01  -5.1985913e-01   8.7789154e-02  -5.0367199e-01   7.9019952e-01   1.1241541e-01   1.2953442e+00  -3.0861163e-01   9.3455768e-01   0.0000000e+00  -3.8660702e-01  -8.6045107e-01   9.8720160e-01   7.6981128e-02   9.4483789e-01   7.1635959e-01   8.2437395e-01   4.9861962e-01   4.2007008e-01  -7.2992083e-01   0.0000000e+00  -3.4135095e-02  -5.3553735e-01   1.3345945e+00  -1.0430252e+00  -4.6714485e-01   6.2527713e-01   2.4581622e-02   1.5178609e+00   1.1548672e+00
  -4.6293940e-01  -5.7940301e-01   0.0000000e+00   0.0000000e+00  -5.7940301e-01   0.0000000e+00  -6.4689975e-01   0.0000000e+00  -1.8875616e-01  -1.1993689e-01  -4.5559277e-01  -5.7150633e-01  -6.1159662e-01  -3.2994346e-01  -5.1512041e-01  -4.5114256e-01  -3.2427222e-02  -1.1223200e-01  -4.4212510e-01   1.2409097e+00  -2.0771311e-01  -2.8978639e-01  -1.0535924e-01  -5.1283627e-01  -7.7426088e-01  -1.4485639e-01  -4.1073001e-01   7.7128318e-01  -4.7873351e-01  -4.5114349e-01  -2.2242322e-02  -2.0377273e-01  -4.9176540e-01  -4.9370700e-01  -6.6565931e-01  -3.1599789e-01   2.7486960e-01  -4.4065581e-01  -1.6911922e-01   0.0000000e+00   0.0000000e+00  -5.4954508e-01  -4.4434408e-01  -3.1810634e-01  -3.3086905e-01  -6.5909924e-01  -5.7448021e-01  -3.0348999e-01  -3.0708910e-01   0.0000000e+00   0.0000000e+00  -4.6943617e-01  -5.3849988e-01  -6.7643067e-01   0.0000000e+00  -1.1479837e-01  -1.5823686e-01   1.2145222e-01  -1.1214542e-01  -9.6986155e-02   1.1688203e-01   1.7942432e-01  -2.2837328e-01  -4.5415538e-01  -1.1227486e-01   0.0000000e+00   0.0000000e+00   0.0000000e+00   0.0000000e+00   0.0000000e+00   0.0000000e+00  -1.2742498e-01   0.0000000e+00  -4.9815877e-01  -5.6191330e-01  -1.1031933e-01  -4.1822423e-01  -4.9134341e-01  -5.3758038e-02  -3.5039582e-01   5.3066370e-01  -4.8032221e-01   0.0000000e+00   0.0000000e+00  -8.1002469e-01   7.9655781e-01   4.5245307e-01   1.2674375e+00   7.9701512e-01  -7.9024592e-01  -6.2983563e-01  -5.2809620e-01  -5.1888363e-01  -5.5029929e-01  -6.4261518e-01  -6.7114268e-01   8.6709521e-01  -6.0139300e-01  -4.8385140e-01  -4.6794744e-01  -2.0948345e-01  -4.6782138e-01   8.3005180e-01  -7.8095370e-01  -4.9915321e-01  -8.3005165e-01   7.8095358e-01  -9.3165042e-01  -1.3744063e-01  -7.1799875e-01  -5.1634233e-01  -7.4116423e-01  -1.7132155e-01  -8.8264811e-01   6.5527560e-01   7.8754468e-01  -3.9431064e-01   0.0000000e+00   0.0000000e+00   0.0000000e+00   0.0000000e+00   0.0000000e+00   0.0000000e+00   0.0000000e+00   0.0000000e+00   0.0000000e+00   0.0000000e+00  -4.1285921e-01   0.0000000e+00   0.0000000e+00   0.0000000e+00  -4.1285921e-01   0.0000000e+00  -7.7363636e-01   1.4235622e+00  -4.5943540e-01   0.0000000e+00   0.0000000e+00   4.2877639e-01  -4.9422375e-01  -5.9870891e-01  -6.8343486e-01  -9.1652261e-01   9.7565321e-01  -7.1125033e-01   9.8192688e-01  -9.6760599e-02  -6.7930494e-01   1.1829923e+00  -4.7650031e-01  -4.4843888e-01  -8.4338600e-01  -2.1079524e-01  -3.7618223e-01  -5.0367199e-01  -5.9467173e-01  -7.7341740e-01   9.4135663e-01  -4.2670335e-01  -8.0496997e-01   0.0000000e+00  -8.0334147e-01   4.2990156e-01  -5.6637561e-01  -4.0703198e-01  -5.3009840e-01  -4.1285921e-01  -5.0017902e-01  -5.2608691e-01  -5.6329435e-01  -3.7548490e-01   0.0000000e+00  -3.4135095e-02  -5.3553735e-01  -7.8517148e-02  -7.7659307e-01  -7.0895894e-01  -5.7540091e-01  -3.6252990e-01  -7.1395003e-01  -6.4234458e-01
   3.6340352e-01   4.4166830e-01   0.0000000e+00   0.0000000e+00   4.4166830e-01   0.0000000e+00   9.6995851e-02   0.0000000e+00  -1.8875616e-01  -1.1993689e-01   4.1309903e-01  -8.9291527e-01   2.4332016e-01   1.9476596e-01   3.4188350e-01  -3.6556072e-01  -3.2427222e-02  -1.1223200e-01   3.2304500e-01  -3.3677094e-01  -2.0771311e-01   5.4241551e-01  -1.0535924e-01   1.2494304e+00  -5.1983030e-01  -1.4485639e-01  -4.1073001e-01  -1.3182526e+00   6.2378846e-01   2.1471910e-01   2.3652277e-02  -2.0377273e-01   4.4578232e-01  -5.3261075e-02   3.1712170e-01   8.3887664e-02  -1.2684580e-01   5.3256965e-01  -1.6911922e-01   0.0000000e+00   0.0000000e+00   1.3818192e-01   2.4127785e-01   3.7052205e-01   3.0496628e-01   2.9984167e-01   4.0410790e-01   3.1754044e-01   1.2553560e-01   0.0000000e+00   0.0000000e+00  -6.1832121e-01  -5.6729242e-01   1.0041412e+00   0.0000000e+00  -1.1325666e-01   2.3693351e-01  -7.0461978e-01  -1.1474698e-01  -9.6986155e-02  -5.4873849e-02   2.5267187e-01  -9.2435692e-02   4.4216581e-01  -1.1404378e-01   0.0000000e+00   0.0000000e+00   0.0000000e+00   0.0000000e+00   0.0000000e+00   0.0000000e+00  -1.2742498e-01   0.0000000e+00   9.4203704e-02   1.7247288e-01   3.0504957e-02   4.8322991e-02   1.3015110e-01  -1.2586288e-02  -6.9024489e-02  -4.1150024e-01   2.8877147e-01   0.0000000e+00   0.0000000e+00   1.6343661e-01  -1.7899531e-01  -7.9219186e-01  -7.5786280e-01   2.2620809e-02   2.6876005e+00   1.2727740e+00  -7.7702543e-01   1.4918626e+00  -5.5029929e-01  -6.4261518e-01  -6.7114268e-01  -4.4859147e-01  -6.0139300e-01  -4.8385140e-01  -2.5770572e-01   3.6634121e-01  -4.6782138e-01   1.2667613e-01  -1.3695608e+00  -2.3489198e-01  -1.2667613e-01   1.3695607e+00  -2.3303653e-02   3.7851302e-01  -8.6854918e-01  -3.3425022e-02   9.2382428e-02   8.4961592e-01   2.1269534e-01   1.0427158e-01   3.5686609e-02   1.9602312e-01   0.0000000e+00   0.0000000e+00   0.0000000e+00   0.0000000e+00   0.0000000e+00   0.0000000e+00   0.0000000e+00   0.0000000e+00   0.0000000e+00   0.0000000e+00   3.3660915e-01   0.0000000e+00   0.0000000e+00   0.0000000e+00   3.3660915e-01   0.0000000e+00   1.0376098e+00  -7.0172452e-01   1.0896832e+00   0.0000000e+00   0.0000000e+00  -4.9428393e-03  -7.2592557e-01   8.7383881e-01   6.9591872e-02   2.0942214e+00  -8.1558218e-01  -7.1125033e-01  -3.9933069e-01  -3.7537818e-01   1.9892664e+00  -9.9307565e-01   2.7273241e-01   2.6556779e-02  -4.6118844e-02  -7.1147877e-01  -8.6279267e-01  -4.2917569e-01   9.9118179e-01   2.5058312e+00  -9.8931626e-01   1.3465653e+00  -7.2542346e-01   0.0000000e+00  -2.9231866e-01  -5.2514738e-01   5.5503035e-01   1.0737890e+00   4.5424671e-01   3.3660915e-01   2.8276124e-01   3.5895824e-01   3.6718533e-01   6.5692544e-01   0.0000000e+00  -3.4135095e-02  -5.3553735e-01   5.0337742e-01   2.6670976e-01  -3.4789388e-01   1.4204196e-01  -4.2397529e-02   6.5412515e-02   2.6928461e-01
  -7.3412460e-01  -5.8950908e-01   0.0000000e+00   0.0000000e+00  -5.8950908e-01   0.0000000e+00   3.4496105e-01   0.0000000e+00  -1.1478324e+00  -1.1993689e-01  -6.6407880e-01  -8.9291527e-01  -7.5408275e-01  -1.0645367e+00  -5.4968196e-01   6.2818961e-01  -3.2427222e-02  -1.1223200e-01  -1.1116489e+00  -3.3677094e-01  -2.0771311e-01  -5.4584852e-01  -1.0535924e-01  -9.5340292e-01   4.9789202e-01  -1.4485639e-01   2.5939180e+00   1.9456145e+00   2.5757218e-02   4.3667329e-01   2.6408246e+00  -1.1376902e+00  -7.2615233e-01  -9.3415293e-01  -8.6221552e-01   2.8383044e-01   2.3275911e+00  -4.4065581e-01  -1.6911922e-01   0.0000000e+00   0.0000000e+00  -6.5700993e-01  -5.8747776e-01  -9.0710484e-01  -9.9348261e-01  -8.2295859e-01  -2.2482523e-01  -1.0795533e+00  -1.2119227e+00   0.0000000e+00   0.0000000e+00   1.1995946e+00   1.2526300e+00  -4.8970046e-01   0.0000000e+00  -1.0898808e-01   1.2554126e+00  -6.6469439e-01  -1.1454963e-01  -9.6986155e-02   5.0236388e-01  -1.5402823e-01  -2.4718662e-01  -4.8140800e-01  -1.1388667e-01   0.0000000e+00   0.0000000e+00   0.0000000e+00   0.0000000e+00   0.0000000e+00   0.0000000e+00  -1.2742498e-01   0.0000000e+00  -5.0331665e-01  -5.2443799e-01   1.9253692e+00   5.6242564e-02  -5.1639829e-03   3.4713331e+00   9.3202158e-01  -7.6679324e-01  -8.0748811e-01   0.0000000e+00   0.0000000e+00  -6.6930404e-02   5.1866733e-02   9.0573631e-01  -5.3676068e-01  -8.2262501e-01   2.8066060e-01  -5.6724472e-02  -7.7702543e-01  -5.1888363e-01  -5.5029929e-01   2.9717826e+00  -6.7114268e-01  -4.4859147e-01  -6.0139300e-01  -4.8385140e-01   1.6908804e+00  -3.6553582e-01  -4.6782138e-01  -1.8635270e+00  -3.0625858e-02   2.1654510e+00   1.8635269e+00   3.0625860e-02   1.3090562e+00  -1.0902016e+00  -3.5239518e-01   8.5527262e-01   8.6813728e-01  -4.6462512e-01   7.7085332e-01  -3.8550984e-01  -5.6579991e-01  -3.2209343e-01   0.0000000e+00   0.0000000e+00   0.0000000e+00   0.0000000e+00   0.0000000e+00   0.0000000e+00   0.0000000e+00   0.0000000e+00   0.0000000e+00   0.0000000e+00  -5.0366107e-01   0.0000000e+00   0.0000000e+00   0.0000000e+00  -5.0366107e-01   0.0000000e+00  -4.1138714e-01   1.4235622e+00  -7.3987233e-02   0.0000000e+00   0.0000000e+00  -8.5340104e-01  -7.7455435e-01   2.3911233e+00  -1.6224789e-01   2.2239725e-01  -8.1558218e-01   9.8200069e-01  -3.9933069e-01  -1.1595667e+00  -1.2162105e-02  -1.0173059e+00  -8.1208916e-01   1.3345599e+00  -8.4338600e-01  -8.1656050e-01  -8.6279267e-01  -5.0367199e-01  -9.8783434e-01   2.5365765e-01  -8.7543860e-02   1.0003498e-01  -1.3185580e+00   0.0000000e+00  -7.6766367e-02   5.6926783e-01  -9.1842939e-01  -1.0464374e-01  -8.2005866e-01  -5.0366107e-01  -7.8578767e-01  -8.1639427e-01  -6.9863479e-01   2.1238055e+00   0.0000000e+00  -3.4135095e-02  -5.3553735e-01  -6.9339504e-01  -3.1775036e-01   3.1656288e-01  -5.4312317e-01  -3.7200955e-01  -1.0327802e+00  -8.5071696e-01
  -4.0430759e-02  -6.1259243e-02   0.0000000e+00   0.0000000e+00  -6.1259243e-02   0.0000000e+00  -6.4689975e-01   0.0000000e+00  -1.8875616e-01  -1.1993689e-01  -3.8730318e-03  -8.9291527e-01  -2.5538129e-01  -1.5117811e-02  -1.1744582e-01  -5.8275027e-01  -3.2427222e-02  -1.1223200e-01  -5.9540050e-02   1.2409097e+00  -2.0771311e-01   2.2233785e-01  -1.0535924e-01  -5.1283627e-01  -5.1983030e-01  -1.4485639e-01  -4.1073001e-01   1.2170461e+00   1.0398463e-01   1.1025359e+00   2.1683168e+00  -2.0377273e-01  -5.6475385e-02  -4.9370700e-01  -3.3806564e-01   8.8365877e-01   1.8844638e+00   2.7934228e-02  -1.6911922e-01   0.0000000e+00   0.0000000e+00  -2.2587279e-01  -6.9022409e-02   8.7548418e-02   4.6997405e-02  -2.2244159e-01  -7.8288104e-02   8.9801478e-02   3.1836054e-02   0.0000000e+00   0.0000000e+00  -6.1003488e-01  -6.3191854e-01  -3.0297025e-01   0.0000000e+00  -1.1291651e-01  -6.1118073e-01   1.9827794e-02  -1.0788559e-01  -9.6986155e-02   1.3218803e-01  -6.9044788e-02  -1.7868833e-01  -3.9099041e-01  -1.0791231e-01   0.0000000e+00   0.0000000e+00   0.0000000e+00   0.0000000e+00   0.0000000e+00   0.0000000e+00  -1.2742498e-01   0.0000000e+00  -8.6756089e-02   3.1023610e-01   8.3771114e-02   9.0564399e-03   4.1609385e-01   1.5166984e-01   5.7035367e-01   9.6004785e-01  -6.4756477e-02   0.0000000e+00   0.0000000e+00  -4.6099645e-01   4.4677956e-01   2.4057700e-02   2.9896416e-01   4.5891677e-01  -7.3129309e-01  -9.0673431e-02  -2.4377332e-01  -5.1888363e-01   1.3208655e+00  -6.4261518e-01   4.2894315e-01  -4.4859147e-01   8.9503032e-01  -4.8385140e-01  -6.7818918e-01  -2.0948345e-01  -7.7149036e-02   3.5335269e-01  -1.7597658e-01  -8.1995893e-01  -3.5335268e-01   1.7597640e-01   5.8391993e-02   2.0083102e-01  -8.9368376e-03  -5.9609022e-01  -2.4347370e-01   7.8272224e-02   1.5786001e-01   6.5527560e-01   7.8754468e-01  -3.1876030e-01   0.0000000e+00   0.0000000e+00   0.0000000e+00   0.0000000e+00   0.0000000e+00   0.0000000e+00   0.0000000e+00   0.0000000e+00   0.0000000e+00   0.0000000e+00   5.8465936e-02   0.0000000e+00   0.0000000e+00   0.0000000e+00   5.8465936e-02   0.0000000e+00  -4.1138714e-01   1.4235622e+00  -3.0424763e-01   0.0000000e+00   0.0000000e+00   7.3605778e-01  -7.2592557e-01  -6.1285166e-01  -1.5183321e-01   7.3276083e-01  -3.9365385e-01   2.9688364e-01  -3.9933069e-01  -3.6246213e-01  -1.2162105e-02   7.9296373e-01  -6.9359679e-02  -2.2947775e-01  -8.4338600e-01  -7.1147877e-01  -5.7218295e-01  -3.9553221e-01   9.7763841e-02   9.3563264e-01   5.6825940e-01  -3.3957942e-01   3.3928793e-01   0.0000000e+00  -7.9779508e-01  -1.6340302e-01  -1.0531025e-01  -6.3014887e-02  -1.1657993e-02   5.8465936e-02  -9.7237588e-02  -8.0425873e-02  -7.1735229e-02  -2.7180705e-01   0.0000000e+00  -3.4135095e-02  -5.3553735e-01   3.2396605e-01   2.0114151e-01  -7.6858442e-01  -2.2049881e-01  -2.8762514e-01  -3.2426876e-01  -4.3397219e-01
  -6.0177060e-01  -8.2662210e-01   0.0000000e+00   0.0000000e+00  -8.2662210e-01   0.0000000e+00  -3.9893455e-01   0.0000000e+00  -1.1478324e+00  -1.1993689e-01  -5.2508811e-01  -2.5009739e-01  -6.1159662e-01  -8.5465289e-01  -4.8381941e-01   1.0947350e-01  -3.2427222e-02  -1.1223200e-01  -6.3341763e-01  -3.3677094e-01  -2.0771311e-01  -4.1781746e-01  -1.0535924e-01  -7.2269609e-02  -2.6539972e-01  -1.4485639e-01  -4.1073001e-01   1.4059740e+00  -4.8021272e-01  -2.2918930e-01   4.5200243e-01  -1.1376902e+00  -5.5873309e-01   8.2763078e-01  -6.6565931e-01  -3.1599789e-01   2.7486960e-01  -4.0461042e-01  -1.6911922e-01   0.0000000e+00   0.0000000e+00  -5.4954508e-01  -6.1447757e-01  -5.5187715e-01  -5.6606510e-01  -6.4008835e-01  -6.8218689e-01  -5.2828330e-01  -6.1573937e-01   0.0000000e+00   0.0000000e+00   3.4463214e-01  -2.8120188e-01  -8.6316088e-01   0.0000000e+00  -8.2413373e-02  -1.5346170e-01  -4.5684588e-01  -8.1200753e-02  -9.6986155e-02  -5.2763193e-01  -5.7310819e-01  -5.3278975e-02   3.3056794e-01  -8.0745252e-02   0.0000000e+00   0.0000000e+00   0.0000000e+00   0.0000000e+00   0.0000000e+00   0.0000000e+00  -1.2742498e-01   0.0000000e+00  -4.9815877e-01  -5.6191330e-01  -5.4994573e-01  -6.1720395e-01  -6.6558874e-01  -6.2818289e-01  -6.4049673e-01  -1.8026689e-01  -6.4670832e-01   0.0000000e+00   0.0000000e+00  -3.5566081e-01   3.4121757e-01   5.2906955e-01  -2.5699688e-01  -1.7004552e-01  -9.1248248e-01  -8.6501779e-01  -7.7702543e-01  -5.1888363e-01   6.7660242e-01   3.6165496e-01   2.8834925e-01  -4.4859147e-01  -6.0139300e-01   3.2053580e-01  -1.7624552e-01   3.6634121e-01  -4.6782138e-01  -6.8638609e-01   6.1464620e-01   6.0024169e-01   6.8638609e-01  -6.1464620e-01   6.2997599e-01  -7.3025000e-01  -1.2030564e-02   2.1811400e-02   1.4665587e-01  -6.4637816e-01   2.5903119e-01  -6.8287721e-01  -9.0413615e-01  -4.6320326e-01   0.0000000e+00   0.0000000e+00   0.0000000e+00   0.0000000e+00   0.0000000e+00   0.0000000e+00   0.0000000e+00   0.0000000e+00   0.0000000e+00   0.0000000e+00  -5.1596894e-01   0.0000000e+00   0.0000000e+00   0.0000000e+00  -5.1596894e-01   0.0000000e+00  -7.7363636e-01  -7.0172452e-01  -9.4540299e-01   0.0000000e+00   0.0000000e+00  -4.0861586e-01  -2.1389315e-01  -2.8012444e-01   6.9591872e-02  -9.1652261e-01  -5.2347795e-01  -7.1125033e-01  -3.9933069e-01  -8.9386517e-01  -1.2162105e-02   5.4712109e-01  -6.6554589e-01   5.0155236e-01  -8.4338600e-01   5.4332074e-01  -8.6279267e-01  -5.0367199e-01  -7.7658284e-01  -4.9907808e-01   1.1625876e-01  -9.4954241e-01  -4.3590199e-01   0.0000000e+00  -2.2135029e-01   4.2990156e-01  -5.6637561e-01  -8.5567179e-01  -4.9991441e-01  -5.1596894e-01  -6.3583595e-01  -7.8736353e-01  -8.2901297e-01   7.4809842e-01   0.0000000e+00  -3.4135095e-02   3.4020045e-01  -6.9803018e-01   3.2211492e-01  -9.3417557e-02  -6.5162116e-01  -3.7061091e-01  -5.0139661e-01  -6.4234458e-01
  -6.5820630e-01  -8.0089507e-01   0.0000000e+00   0.0000000e+00  -8.0089507e-01   0.0000000e+00  -3.9893455e-01   0.0000000e+00  -1.1478324e+00  -1.1993689e-01  -5.5983578e-01  -2.5009739e-01  -6.8283968e-01  -9.5959477e-01  -5.1972845e-01   1.1139064e-01  -3.2427222e-02  -1.1223200e-01  -7.2906389e-01  -3.3677094e-01  -2.0771311e-01  -4.1781746e-01  -1.0535924e-01  -7.2269609e-02  -2.6539972e-01  -1.4485639e-01  -4.1073001e-01   1.2132372e+00  -4.8021272e-01  -2.2918930e-01   5.7846780e-01  -1.1376902e+00  -5.9221694e-01   3.8718486e-01  -7.3117805e-01  -3.1599789e-01   3.9347137e-01  -4.0461042e-01  -1.6911922e-01   0.0000000e+00   0.0000000e+00  -6.3438683e-01  -6.6779963e-01  -6.1683797e-01  -6.8596262e-01  -6.9375896e-01  -6.7535606e-01  -5.1909751e-01  -6.9878732e-01   0.0000000e+00   0.0000000e+00   4.9401429e-02  -1.8471841e-01  -6.7643067e-01   0.0000000e+00  -1.0264219e-01  -1.6072757e-01  -5.7803520e-01  -1.0116290e-01  -9.6986155e-02  -4.7162320e-01  -5.6706719e-01  -8.5659528e-02   2.6358247e-01  -1.0058647e-01   0.0000000e+00   0.0000000e+00   0.0000000e+00   0.0000000e+00   0.0000000e+00   0.0000000e+00  -1.2742498e-01   0.0000000e+00  -5.8034103e-01  -5.9469905e-01  -6.6269907e-01  -6.5200618e-01  -6.6278773e-01  -6.9889795e-01  -6.2026066e-01  -8.0674542e-02  -7.2119845e-01   0.0000000e+00   0.0000000e+00  -3.8112707e-01   3.6673856e-01   5.9110666e-01  -2.1729376e-01   1.4443570e-01  -9.1248248e-01  -8.6501779e-01  -7.7702543e-01  -5.1888363e-01   6.7660242e-01   3.6165496e-01  -6.7114268e-01  -4.4859147e-01  -6.0139300e-01   3.2053580e-01  -1.7624552e-01   3.6634121e-01  -4.6782138e-01  -8.2635165e-01  -4.9716446e-01   7.4258299e-01   8.2635165e-01   4.9716459e-01   7.4350208e-01  -8.4300714e-01  -6.7087045e-01   2.1811400e-02   1.4665587e-01  -4.3714884e-01   2.5903119e-01   6.5527560e-01   7.8754468e-01  -4.6041248e-01   0.0000000e+00   0.0000000e+00   0.0000000e+00   0.0000000e+00   0.0000000e+00   0.0000000e+00   0.0000000e+00   0.0000000e+00   0.0000000e+00   0.0000000e+00  -6.0494000e-01   0.0000000e+00   0.0000000e+00   0.0000000e+00  -6.0494000e-01   0.0000000e+00  -7.7363636e-01  -7.0172452e-01  -8.6926666e-01   0.0000000e+00   0.0000000e+00  -4.1649451e-01  -2.1389315e-01  -2.8012444e-01   6.9591872e-02  -9.1652261e-01  -8.1558218e-01  -7.1125033e-01  -3.9933069e-01  -1.1595667e+00   6.5498071e-01   1.3755183e-01  -7.5188806e-01   5.0155236e-01  -8.4338600e-01   3.9497003e-01  -8.6279267e-01  -5.0367199e-01  -5.3599072e-01  -4.9907808e-01  -2.4312168e-01  -8.1327734e-01  -5.8946080e-01   0.0000000e+00  -2.2135029e-01   5.8141732e-01  -6.7580136e-01  -7.9190884e-01  -6.3007264e-01  -6.0494000e-01  -7.2133116e-01  -7.9599429e-01  -7.9827696e-01   7.4809842e-01   0.0000000e+00  -3.4135095e-02   3.4020045e-01  -8.1188485e-01   3.2211492e-01  -9.3417557e-02  -7.1073787e-01  -3.7931354e-01  -5.3682218e-01  -7.2048422e-01
  -8.5453679e-01  -8.3565800e-01   0.0000000e+00   0.0000000e+00  -8.3565800e-01   0.0000000e+00  -3.9893455e-01   0.0000000e+00  -3.4860221e-01  -1.1993689e-01  -8.0306949e-01  -8.9291527e-01  -7.5408275e-01  -1.2744204e+00  -6.7342809e-01   8.7678269e-01  -3.2427222e-02  -1.1223200e-01  -9.2035642e-01  -3.3677094e-01  -2.0771311e-01  -8.0191064e-01  -1.0535924e-01   8.0886370e-01  -5.1983030e-01  -1.4485639e-01  -4.1073001e-01   4.2574239e-01  -5.5692060e-01  -1.1170061e+00  -1.4449766e+00  -3.5942564e-01  -7.9312002e-01  -5.3261075e-02  -7.3117805e-01  -1.1157690e+00  -1.5041555e+00  -7.6506429e-01  -1.6911922e-01   0.0000000e+00   0.0000000e+00  -7.3373354e-01  -7.7149927e-01  -7.9841110e-01  -8.2979525e-01  -7.7326494e-01  -8.9653317e-01  -1.3437548e+00  -1.4064097e+00   0.0000000e+00   0.0000000e+00  -4.0530764e-01  -4.0683808e-02  -1.0498911e+00   0.0000000e+00  -1.2011252e-01  -6.6614631e-01  -1.2568723e+00  -1.1558402e-01  -9.6986155e-02  -1.4403127e-01  -2.9599652e-01  -8.9820636e-02  -6.9408066e-01  -1.1432413e-01   0.0000000e+00   0.0000000e+00   0.0000000e+00   0.0000000e+00   0.0000000e+00   0.0000000e+00  -1.2742498e-01   0.0000000e+00  -7.9087448e-01  -9.0562760e-01  -9.3748159e-01  -9.3024898e-01  -1.0046692e+00  -9.7085228e-01  -9.8497581e-01  -8.9843428e-01  -8.5898502e-01   0.0000000e+00   0.0000000e+00  -1.0889104e-02  -4.2949914e-03  -2.4211541e-01  -5.1273952e-01  -1.1607233e+00  -9.1248248e-01   2.7050191e+00   4.7904034e-01  -5.1888363e-01   6.3151586e-02   3.6165496e-01  -6.7114268e-01  -4.4859147e-01  -6.0139300e-01  -4.8385140e-01   3.3996168e-02  -2.0948345e-01  -4.6782138e-01  -3.8822155e-01  -1.0063519e+00   4.1624202e-01   3.8822154e-01   1.0063520e+00   2.9883454e-01  -7.6481154e-01  -9.5134794e-01  -1.7598531e-01  -1.3882779e-01  -3.7042388e-01  -8.2093514e-02  -2.4670809e+00  -2.5958170e+00  -4.8130720e-01   0.0000000e+00   0.0000000e+00   0.0000000e+00   0.0000000e+00   0.0000000e+00   0.0000000e+00   0.0000000e+00   0.0000000e+00   0.0000000e+00   0.0000000e+00  -6.6049383e-01   0.0000000e+00   0.0000000e+00   0.0000000e+00  -6.6049383e-01   0.0000000e+00  -7.7363636e-01  -7.0172452e-01  -1.0333474e+00   0.0000000e+00   0.0000000e+00  -6.0196492e-01  -7.2592557e-01   2.6570050e-01  -7.5198447e-01  -9.1652261e-01   9.4725414e-01   1.0464376e+00  -3.9933069e-01  -9.0678122e-01  -6.7930494e-01  -2.6341957e-01  -8.4008983e-01   2.6556779e-02  -4.0672890e-01  -7.1147877e-01  -7.3704808e-01  -4.1235395e-01  -1.2386956e+00  -6.4842637e-01   1.1557289e-01  -1.1043931e+00  -2.1458014e-01   0.0000000e+00  -4.3349911e-01   9.1778739e-01  -6.7580136e-01  -1.3055596e+00  -7.4172234e-01  -6.6049383e-01  -8.1212834e-01  -7.7167124e-01  -7.3198745e-01   4.2161611e-01   0.0000000e+00  -3.4135095e-02  -5.3553735e-01  -9.1021500e-01   1.0475783e+00  -4.5448260e-01  -7.9960238e-01  -3.9298910e-01  -5.3682218e-01  -6.6839113e-01
   8.2932815e-01   6.2240926e-01   0.0000000e+00   0.0000000e+00   6.2240926e-01   0.0000000e+00  -3.9893455e-01   0.0000000e+00  -1.1478324e+00  -1.1993689e-01   9.3431411e-01   7.1311552e-02   3.8580629e-01   1.1392429e+00   3.0791334e-01  -1.7027043e+00  -3.2427222e-02  -1.1223200e-01   8.9692258e-01  -3.3677094e-01  -2.0771311e-01   1.3746174e+00  -1.0535924e-01  -9.5340292e-01  -2.6539972e-01  -1.4485639e-01  -4.1073001e-01  -6.3499256e-01   8.0449806e-01   2.1471910e-01  -2.2242322e-02  -1.1376902e+00   9.1455619e-01   3.8718486e-01   3.8264043e-01   8.3887664e-02  -1.6988668e-01   1.2174320e+00  -1.6911922e-01   0.0000000e+00   0.0000000e+00   4.0189308e-01   5.9594777e-01   1.0509192e+00   9.7334121e-01   3.5387953e-01   6.9002725e-01   1.5474871e+00   1.3214589e+00   0.0000000e+00   0.0000000e+00  -7.6026146e-01  -9.1064593e-01   6.3068079e-01   0.0000000e+00  -1.0782064e-01   6.7363525e-01  -6.2252415e-02  -1.0951537e-01  -9.6986155e-02   9.0597292e-01   3.4657215e-01  -3.2866460e-01   1.0712436e+00  -1.0945945e-01   0.0000000e+00   0.0000000e+00   0.0000000e+00   0.0000000e+00   0.0000000e+00   0.0000000e+00  -1.2742498e-01   0.0000000e+00   3.7465199e-01   1.7192361e-01   1.5129636e-01   5.6349573e-01   3.4798332e-01   2.8565651e-01   3.9994128e-01   1.1695707e+00   5.6552354e-01   0.0000000e+00   0.0000000e+00  -6.7235468e-01   6.5859196e-01  -1.3054276e-01   1.0995327e-01   1.5440633e+00  -5.7400833e-02  -8.6501779e-01  -2.7916698e-01  -5.1888363e-01  -5.5029929e-01  -6.4261518e-01   7.1753071e-01  -4.4859147e-01  -6.0139300e-01  -4.8385140e-01   8.2764181e-01  -7.8530812e-01  -4.6782138e-01   7.0533019e-01  -3.6589824e-01  -2.3725282e-01  -7.0533019e-01   3.6589824e-01  -9.3165042e-01   8.2245170e-01   1.1707143e-01   2.1811400e-02  -4.4722055e-01   5.3100152e-01  -8.8264811e-01   3.0804338e-02  -5.8295734e-02   1.9397750e-01   0.0000000e+00   0.0000000e+00   0.0000000e+00   0.0000000e+00   0.0000000e+00   0.0000000e+00   0.0000000e+00   0.0000000e+00   0.0000000e+00   0.0000000e+00   4.6527250e-01   0.0000000e+00   0.0000000e+00   0.0000000e+00   4.6527250e-01   0.0000000e+00   6.7536055e-01  -7.0172452e-01   9.9478436e-01   0.0000000e+00   0.0000000e+00   1.2901985e+00   4.1078034e-01  -7.8628664e-01  -5.2926881e-01  -9.1652261e-01   6.0730476e-02  -4.5594370e-01  -3.9933069e-01  -6.2816366e-01   2.6564090e+00   1.0930699e+00   6.0748361e-01  -9.2343455e-01   6.8139798e-01  -3.7150846e-01   1.6323584e-01  -5.0367199e-01   1.2420432e+00  -9.3494426e-01   8.6245330e-01   1.1034970e+00  -2.4914117e-01   0.0000000e+00  -4.0513697e-01  -7.1584407e-01   6.0886027e-01   8.3512510e-01   6.0862112e-01   4.6527250e-01   5.4384134e-01   5.4412726e-01   5.2243010e-01  -9.3727653e-01   0.0000000e+00  -3.4135095e-02  -5.3553735e-01   9.5163692e-01  -1.0430252e+00  -3.0659500e-01   2.9527984e-01  -1.7066667e-02   3.1339151e-01   4.2556390e-01
  -2.5370846e-02  -3.9852801e-03   0.0000000e+00   0.0000000e+00  -3.9852801e-03   0.0000000e+00  -3.9893455e-01   0.0000000e+00  -1.1478324e+00  -1.1993689e-01  -1.0811605e-01  -2.5009739e-01   1.0083403e-01   1.9476596e-01  -8.6860291e-02  -4.8467398e-02  -3.2427222e-02  -1.1223200e-01   2.2739874e-01  -3.3677094e-01  -2.0771311e-01  -2.8978639e-01  -1.0535924e-01  -7.2269609e-02  -1.0969142e-02  -1.4485639e-01  -4.1073001e-01  -8.5712201e-01  -2.6308953e-01  -8.9505188e-01  -1.1920460e+00  -1.1376902e+00  -2.2991538e-02   2.5894145e+00   2.5160296e-01  -9.1582622e-01  -1.2669522e+00   2.7934228e-02  -1.6911922e-01   0.0000000e+00   0.0000000e+00   6.8162437e-03  -4.4893482e-02   8.4787109e-02   1.4063527e-01   1.2995402e-01   1.7436266e-02   1.9737204e-01   3.2156765e-01   0.0000000e+00   0.0000000e+00  -1.6562265e-01  -2.6766619e-01  -1.1624005e-01   0.0000000e+00  -1.0818841e-01   1.6064789e-02  -7.6486535e-02  -1.0924668e-01  -9.6986155e-02  -3.7095795e-01  -2.5446245e-01   4.3767022e-02  -7.7685723e-01  -1.0917639e-01   0.0000000e+00   0.0000000e+00   0.0000000e+00   0.0000000e+00   0.0000000e+00   0.0000000e+00  -1.2742498e-01   0.0000000e+00  -1.6862731e-01  -3.9828265e-01  -6.4876867e-01  -3.4149258e-01  -5.2198448e-01  -7.0016755e-01  -6.8375484e-01  -8.1708407e-02   5.9266721e-04   0.0000000e+00   0.0000000e+00  -1.3440475e-02  -1.7381371e-03  -3.7768846e-01  -5.4118812e-01  -4.6090949e-01  -4.9037372e-01   8.2761655e-02  -1.2785755e-01  -5.1888363e-01   6.3151586e-02   2.0433707e-01   1.0529829e+00  -4.4859147e-01  -6.0139300e-01  -8.1657789e-02  -1.7624552e-01   4.7260884e-01  -4.6782138e-01  -7.6393206e-02   8.3354691e-01   3.2623848e-01   7.6393048e-02  -8.3354710e-01  -1.2420089e-01  -2.4653370e-01   4.6669149e-01   8.4623725e-02  -3.3917897e-02  -4.9139600e-01  -1.5406275e-01  -1.9627592e-01  -3.4024270e-01  -2.1238563e-01   0.0000000e+00   0.0000000e+00   0.0000000e+00   0.0000000e+00   0.0000000e+00   0.0000000e+00   0.0000000e+00   0.0000000e+00   0.0000000e+00   0.0000000e+00  -2.0845810e-01   0.0000000e+00   0.0000000e+00   0.0000000e+00  -2.0845810e-01   0.0000000e+00  -4.9137908e-02   1.4235622e+00  -3.0566487e-02   0.0000000e+00   0.0000000e+00  -3.9504311e-01  -9.9112171e-02  -2.5436580e-01   3.2750454e-01   1.5472801e-01  -8.1558218e-01  -2.2354918e-01  -3.9933069e-01   4.3464247e-01  -3.4573353e-01  -5.9210424e-01   1.2144861e-02   2.4551790e-01  -2.7256984e-01  -2.1079524e-01   1.5154704e-01  -5.0367199e-01   5.3753142e-02   5.5235415e-01  -6.1621898e-01   6.9808201e-03   3.1953028e-02   0.0000000e+00  -1.7597078e-01  -3.0476781e-01   4.9943452e-01   7.0074637e-02   3.7225942e-01  -2.0845810e-01   4.7020978e-02   4.0404759e-02  -1.7649630e-03   1.8630674e-01   0.0000000e+00  -3.4135095e-02  -9.7668436e-02  -1.6867945e-01  -9.2968844e-02  -2.0000628e-01  -3.0903089e-02  -2.0324073e-01   4.9051936e-01   3.4742425e-01
   1.2429138e+00   1.5776741e+00   0.0000000e+00   0.0000000e+00   1.5776741e+00   0.0000000e+00   5.9292625e-01   0.0000000e+00   3.0081648e+00  -1.1993689e-01   1.1080525e+00  -2.5009739e-01   1.4544523e+00   1.2441848e+00   1.2454241e+00   1.7065384e-01  -3.2427222e-02  -1.1223200e-01   1.4708002e+00  -3.3677094e-01  -2.0771311e-01   7.3446210e-01  -1.0535924e-01   1.6899970e+00   4.9789202e-01  -1.4485639e-01  -4.1073001e-01  -1.4447873e+00   9.3133257e-01   1.1025359e+00   7.2606628e-02   3.0649383e+00   1.1824270e+00  -5.3261075e-02   1.5619776e+00   1.4834871e+00   3.4603054e-01   5.6861504e-01  -1.6911922e-01   0.0000000e+00   0.0000000e+00   1.2862134e+00   1.2487345e+00   1.2883104e+00   1.4044920e+00   1.5583633e+00   1.2675500e+00   1.3239508e+00   1.5362225e+00   0.0000000e+00   0.0000000e+00  -3.4063436e-01  -3.6498642e-01   1.9377923e+00   0.0000000e+00  -1.0870808e-01  -4.5393567e-01  -1.0014753e+00  -1.0963156e-01  -9.6986155e-02   1.1141445e+00   3.9838224e-01   2.4797259e-01  -3.3393804e-01  -1.0862877e-01   0.0000000e+00   0.0000000e+00   0.0000000e+00   0.0000000e+00   0.0000000e+00   0.0000000e+00  -1.2742498e-01   0.0000000e+00   1.2171885e+00   1.4011060e+00   9.1249800e-01   8.5752498e-01   1.0433702e+00   6.1319498e-01   4.8063835e-01   2.0927812e+00   1.4490224e+00   0.0000000e+00   0.0000000e+00   6.8372241e-01  -7.0039911e-01  -5.4438316e-01  -9.2942626e-01   1.2768166e+00   1.2378856e-01   3.7969092e-01  -1.2785755e-01   2.2266831e-02   1.6694567e+00   5.6422659e-01   1.2291486e+00  -4.4859147e-01   3.5174664e-01  -4.8385140e-01   3.3996168e-02   1.0931946e-01  -7.7149036e-02   6.3686075e-02  -2.8724644e-01  -4.9018790e-01  -6.3686018e-02   2.8724644e-01   2.6698485e-01   1.2879297e+00   7.7396285e-01   7.5264342e-02   6.6459188e-01   1.2518082e+00   1.1985934e+00   6.5527560e-01   7.8754468e-01   6.8867183e-01   0.0000000e+00   0.0000000e+00   0.0000000e+00   0.0000000e+00   0.0000000e+00   0.0000000e+00   0.0000000e+00   0.0000000e+00   0.0000000e+00   0.0000000e+00   1.2892026e+00   0.0000000e+00   0.0000000e+00   0.0000000e+00   1.2892026e+00   0.0000000e+00   1.7621082e+00  -7.0172452e-01   1.1268430e+00   0.0000000e+00   0.0000000e+00   1.6056306e+00  -6.0334521e-01   2.0532931e+00   3.5899102e-01  -3.4706268e-01   1.1866174e+00  -7.1125033e-01  -3.9933069e-01   2.0067096e+00   9.8855203e-01   4.2877714e-01   1.3934792e+00   6.8344031e-01   7.4937909e-01  -2.6024545e-01   3.1184667e-01   1.3074803e-01   2.2344853e+00   1.5773810e-01  -2.4312168e-01   8.4874145e-01   2.3796654e+00   0.0000000e+00   6.3669917e-01  -1.2856365e+00   1.3655429e+00   1.5568848e+00   1.3543715e+00   1.2892026e+00   1.4541752e+00   1.5751107e+00   1.5476187e+00   1.3566522e+00   0.0000000e+00  -3.4135095e-02  -5.3553735e-01   1.0963898e+00   1.7610376e+00   3.9260910e-01   1.2502476e+00   8.5521634e-01   1.0927541e+00   1.4413793e+00
   1.6566108e-01   2.2338138e-02   0.0000000e+00   0.0000000e+00   2.2338138e-02   0.0000000e+00  -6.4689975e-01   0.0000000e+00  -1.8875616e-01  -1.1993689e-01   2.0461300e-01  -2.5009739e-01  -1.1289516e-01   5.0959161e-01  -2.3596855e-01  -1.6686343e+00  -3.2427222e-02  -1.1223200e-01   3.2304500e-01  -3.3677094e-01  -2.0771311e-01   4.7839998e-01  -1.0535924e-01  -9.5340292e-01  -5.1983030e-01  -1.4485639e-01  -4.1073001e-01   5.8986751e-02   6.0156810e-02   2.1471910e-01   4.5200243e-01  -2.0377273e-01   1.7791155e-01  -5.3261075e-02  -1.4150944e-01   8.3887664e-02   2.7486960e-01   2.4420655e-01  -1.6911922e-01   0.0000000e+00   0.0000000e+00  -9.7394330e-02   8.5939630e-03   4.0026759e-01   4.0552759e-01  -1.0990079e-01   2.7397072e-02   7.3376890e-01   7.2051387e-01   0.0000000e+00   0.0000000e+00  -1.0221248e+00  -1.0239102e+00   7.0490163e-02   0.0000000e+00  -1.1796535e-01  -4.4934223e-01   6.8506347e-05  -1.1288115e-01  -9.6986155e-02   1.1507532e+00   3.0962679e-01  -2.9121018e-01  -7.0579653e-01  -1.1288826e-01   0.0000000e+00   0.0000000e+00   0.0000000e+00   0.0000000e+00   0.0000000e+00   0.0000000e+00  -1.2742498e-01   0.0000000e+00  -6.3750274e-02   8.6618530e-03  -6.7996150e-02  -6.3113681e-02   9.6679355e-03  -7.6792608e-02  -1.0433932e-02   1.0648093e+00   5.5378751e-02   0.0000000e+00   0.0000000e+00  -8.5870530e-01   8.4534302e-01  -7.7794262e-02   4.5839643e-01   1.1823478e+00  -8.5275252e-01  -2.7115926e-01  -7.7702543e-01  -5.1888363e-01  -5.5029929e-01  -6.4261518e-01   4.2894315e-01  -4.4859147e-01  -6.0139300e-01   1.4365906e+00  -6.7818918e-01  -7.8530812e-01  -4.6782138e-01   1.2389336e+00  -4.3745667e-01  -1.3577572e+00  -1.2389336e+00   4.3745661e-01  -9.3165042e-01   4.6795617e-01  -2.7876739e-01  -9.9925962e-01  -1.0049373e+00   8.1117280e-02  -8.8264811e-01   6.5527560e-01   7.8754468e-01  -2.6208957e-01   0.0000000e+00   0.0000000e+00   0.0000000e+00   0.0000000e+00   0.0000000e+00   0.0000000e+00   0.0000000e+00   0.0000000e+00   0.0000000e+00   0.0000000e+00  -4.3508173e-02   0.0000000e+00   0.0000000e+00   0.0000000e+00  -4.3508173e-02   0.0000000e+00  -4.9137908e-02  -7.0172452e-01  -3.4487815e-02   0.0000000e+00   0.0000000e+00   1.3409692e+00   1.5668810e-02  -7.8628664e-01  -7.5198447e-01  -9.1652261e-01  -1.0154963e-01  -3.6978955e-02   1.3410665e+00  -3.6246213e-01   9.8855203e-01   8.0166845e-01   8.3927338e-02  -9.2343455e-01   1.7313669e-01  -6.6820982e-01   3.9795913e-01  -5.0367199e-01   5.4960743e-01  -9.3494426e-01   4.8935607e-01   5.2800223e-02   1.8873559e-03   0.0000000e+00  -6.6014416e-01  -2.6107075e-01   1.2109319e-01   2.4477725e-01   1.3292871e-01  -4.3508173e-02   3.5087307e-02   7.5712411e-02   4.8143317e-02  -9.3727653e-01   0.0000000e+00  -3.4135095e-02  -5.3553735e-01   3.9826994e-01  -1.0430252e+00  -5.6107134e-01  -2.0762322e-01  -2.4411200e-01  -1.4714091e-01  -1.7350671e-01
  -1.1745809e-01   2.8092181e-01   0.0000000e+00   0.0000000e+00   2.8092181e-01   0.0000000e+00   3.4496105e-01   0.0000000e+00  -1.1478324e+00  -1.1993689e-01  -3.8730318e-03   7.1311552e-02   2.9590968e-02  -4.3488535e-01   2.6131155e-01   8.9755626e-01  -3.2427222e-02  -1.1223200e-01  -2.5083258e-01  -3.3677094e-01   9.5425848e-01  -3.3724270e-02  -1.0535924e-01   3.6829705e-01   4.9789202e-01  -1.4485639e-01  -4.1073001e-01  -2.1513107e-01   1.6546655e-01  -7.2351000e-03   1.4238101e-02  -1.1376902e+00  -2.2991538e-02   8.2763078e-01  -1.0471974e-02   4.8377322e-01   6.8541395e-01   1.7211578e-01  -1.6911922e-01   0.0000000e+00   0.0000000e+00   5.6384645e-02  -7.6695723e-02  -1.9787383e-01  -2.5970732e-01   2.7454981e-02  -1.1453928e-01  -3.3367783e-01  -5.0569253e-01   0.0000000e+00   0.0000000e+00   1.5332122e-02   3.0367475e-01   6.3068079e-01   0.0000000e+00  -1.1664850e-01  -4.2194565e-01  -5.6381981e-01  -1.1478085e-01  -9.6986155e-02  -2.2990787e-01   3.4193468e-01  -2.9374189e-02  -2.3461771e-02  -1.1421960e-01   0.0000000e+00   0.0000000e+00   0.0000000e+00   0.0000000e+00   0.0000000e+00   0.0000000e+00  -1.2742498e-01   0.0000000e+00   9.9270727e-02   1.5970675e-01   5.5248431e-02   6.2597929e-02   1.2592220e-01   1.5129367e-02   8.2213275e-02  -4.0564188e-01  -1.5296445e-01   0.0000000e+00   0.0000000e+00   6.5749163e-01  -6.7411196e-01  -5.8868224e-01  -8.3554655e-01  -2.4613417e-02  -9.1248248e-01  -1.5242057e-01   3.8654982e-01   1.4665472e+00  -5.5029929e-01   1.4672109e+00  -6.7114268e-01  -4.4859147e-01  -6.0139300e-01   1.1633890e+00   1.3295855e+00  -6.7904049e-01  -7.7149036e-02  -1.0041517e+00  -4.1245145e-01   6.8060209e-01   1.0041515e+00   4.1245145e-01   1.0695719e+00  -4.4402206e-01  -2.2671262e-01   4.8779317e-01   8.7197573e-01   1.2053897e-01   1.1641005e+00   3.0804338e-02  -5.8295734e-02  -6.6543007e-02   0.0000000e+00   0.0000000e+00   0.0000000e+00   0.0000000e+00   0.0000000e+00   0.0000000e+00   0.0000000e+00   0.0000000e+00   0.0000000e+00   0.0000000e+00   7.7832462e-03   0.0000000e+00   0.0000000e+00   0.0000000e+00   7.7832462e-03   0.0000000e+00   6.7536055e-01  -7.0172452e-01   4.4816802e-01   0.0000000e+00   0.0000000e+00  -3.8949225e-01   2.9599941e-01  -2.0587634e-01   6.4790797e-02  -3.4706268e-01  -8.1558218e-01  -1.9160325e-02  -3.9933069e-01  -9.0032320e-01   3.2140927e-01   6.3288021e-01  -1.6461536e-01   4.6447903e-01   8.7130068e-01  -2.1079524e-01   7.1391557e-01  -5.0367199e-01  -5.5579561e-01   7.0429589e-02  -2.4312168e-01   6.7309070e-01  -3.8050788e-01   0.0000000e+00   3.5118691e-01  -4.2992312e-01   2.5680649e-01   6.9956977e-01   2.6465327e-01   7.7832462e-03  -1.0256508e-01   5.0971066e-03   1.4977914e-01   5.2529400e-01   0.0000000e+00  -3.4135095e-02  -9.7668436e-02  -2.8717805e-01   9.5033404e-01   2.0802197e-01   1.3295450e-02  -1.7107209e-01  -7.6289766e-02  -4.3273971e-02
  -6.8004445e-03   3.3664671e-01   0.0000000e+00   0.0000000e+00   3.3664671e-01   0.0000000e+00  -3.9893455e-01   0.0000000e+00  -1.8875616e-01  -1.1993689e-01   6.5622312e-02  -2.5009739e-01  -1.8413823e-01   8.9824074e-02  -1.2745887e-01  -8.6369048e-01  -3.2427222e-02  -1.1223200e-01   3.6106213e-02  -3.3677094e-01  -2.0771311e-01   2.8635339e-01  -1.0535924e-01  -5.1283627e-01  -2.6539972e-01  -1.4485639e-01  -4.1073001e-01   8.0710344e-02   7.2528374e-02   8.8058168e-01   1.6591709e+00  -2.0377273e-01   1.0492310e-02  -5.3261075e-02  -2.7254691e-01   8.8365877e-01   1.7304357e+00   6.3979615e-02  -1.6911922e-01   0.0000000e+00   0.0000000e+00  -1.5693567e-01  -1.0667431e-01   1.3367734e-01   1.2654161e-01  -1.7184289e-01  -1.6754045e-01   1.5552391e-01   1.5238923e-01   0.0000000e+00   0.0000000e+00  -1.0225351e+00  -8.1973246e-01   6.3068079e-01   0.0000000e+00  -1.1946337e-01  -6.1508923e-01  -1.8033815e-01  -1.1437081e-01  -9.6986155e-02   5.2279114e-01   2.4201120e-01  -2.0052936e-01  -5.4049785e-01  -1.1419614e-01   0.0000000e+00   0.0000000e+00   0.0000000e+00   0.0000000e+00   0.0000000e+00   0.0000000e+00  -1.2742498e-01   0.0000000e+00  -4.4086083e-03   4.5361233e-01   9.2796686e-01  -6.8968462e-02   3.6096565e-01   7.6601806e-01   3.5325854e-01   5.3755590e-01  -5.9253359e-02   0.0000000e+00   0.0000000e+00  -3.9212823e-01   3.7776336e-01  -1.4654583e-01   1.1244180e-01   3.6071926e-01  -4.8494165e-01  -5.6808853e-01   1.1187129e+00  -5.1888363e-01   6.3151586e-02  -6.4261518e-01   3.3521385e-01  -4.4859147e-01  -6.0139300e-01   4.7636959e-01  -4.6794744e-01  -2.0948345e-01  -7.7149036e-02   6.7120716e-01  -4.1027850e-01  -6.1045885e-01  -6.7120710e-01   4.1027850e-01  -5.9844951e-01   2.8778400e-01  -2.2384690e-01  -4.5352988e-01  -5.2941001e-01   1.2148187e-01  -5.4152336e-01   3.0804338e-02  -5.8295734e-02   2.2329053e-02   0.0000000e+00   0.0000000e+00   0.0000000e+00   0.0000000e+00   0.0000000e+00   0.0000000e+00   0.0000000e+00   0.0000000e+00   0.0000000e+00   0.0000000e+00   9.6361134e-03   0.0000000e+00   0.0000000e+00   0.0000000e+00   9.6361134e-03   0.0000000e+00   6.7536055e-01  -7.0172452e-01   1.0472694e+00   0.0000000e+00   0.0000000e+00   6.9976596e-01   7.2096994e-02  -6.1285166e-01  -3.4119630e-01  -9.1652261e-01  -3.1251378e-01   2.3402505e-01  -3.9933069e-01   1.6894085e-01   6.5498071e-01   2.0216542e-01  -6.8865204e-02  -4.4843888e-01  -1.1488566e-01  -6.2444523e-02  -2.3914680e-01  -5.0367199e-01   7.4105420e-01  -7.8559600e-01   1.5301405e-01   1.2894157e+00  -8.0863006e-01   0.0000000e+00  -4.3198644e-01  -2.5729934e-01  -2.6435113e-02   8.8284947e-01   1.2424955e-02   9.6361134e-03  -7.8078381e-02   3.4127843e-02   1.4495195e-01  -2.7180705e-01   0.0000000e+00  -3.4135095e-02  -9.7668436e-02   3.1405478e-01  -6.3513213e-01  -4.0751934e-01  -2.5217111e-01  -2.1380821e-01  -5.0139661e-01  -3.8187910e-01
[truncated: 2,355,262 more chars]
