# Supplementary material for: Efficiency of different measures for defining the applicability domain of classification models
Source: J Cheminform. 2017 Aug 3;9:44. doi: 10.1186/s13321-017-0230-2 (PMC5543028; doi:10.1186/s13321-017-0230-2)
Supplement: Supplementary file 5 — Additional file 5. Data sets used in this study. The data are provided in the way they were used for the respective computations. In addition to the data, the indices for the fivefold CV are also provided. [file 13321_2017_230_MOESM5_ESM.zip › Additional_file_5/Data/Musk2/Musk2_autoscaled_X.dat]

  -5.4358075e-01   1.1153119e-01   7.6735504e-01  -5.7644165e-01  -2.0914762e-01   3.0573367e-01  -1.3171772e+00   6.8448106e-01  -1.2277398e+00   2.4066916e+00   8.6827478e-02  -6.3750178e-02   6.1700103e-01   5.0335722e-01   2.0304751e+00  -2.3085137e-01  -1.3782631e+00   8.2636378e-01   1.4972134e-01   1.8019497e+00  -4.8350866e-01  -1.2581527e+00  -1.4639651e+00   8.5534862e-01   6.2637430e-01  -1.3850491e+00  -1.6878054e+00  -7.7711324e-01  -1.1738369e+00   7.8078392e-01  -4.3235169e-01  -1.1857692e+00   1.1247882e-01   7.6070022e-01  -7.8036323e-01  -1.6625666e+00  -4.7225892e-01  -1.7163414e+00   7.4543057e-01  -1.7919587e+00   4.9796540e-01  -7.0001577e-01   1.5025817e+00   3.7177886e-01   5.8406002e-01  -1.7551704e-01  -8.1292716e-01  -4.0882993e-01   5.9131663e-01   2.4453308e+00  -1.4723675e-01  -1.2763648e+00  -1.3751634e+00  -3.5354003e-01   5.5694387e-01  -7.4621967e-01  -1.5105388e+00  -6.4725047e-01  -6.4007140e-01   1.5772614e+00  -7.9510669e-01  -6.4343262e-01   4.6079377e-01   9.5391123e-01  -8.8896147e-01  -8.1140179e-01  -2.1346437e-01  -4.3585881e-01  -2.3008311e-01  -5.7061228e-01   6.6043331e-01   7.4189836e-01   4.2768569e-01   3.3133483e-01   2.1173315e+00  -8.3907482e-02  -1.2808259e+00   4.9763317e-01  -1.5046161e-01   4.4307284e-01  -1.0480725e+00  -1.2790510e+00  -7.4987142e-01   7.6718510e-01   2.0071787e+00  -1.3440806e+00  -3.3515654e-01  -8.3199460e-01  -8.9849942e-01   8.1808708e-01  -7.7546009e-01  -1.4456125e+00  -8.8948006e-01   9.3676332e-02   7.6169397e-01  -1.1990558e+00  -1.5084249e-01  -1.3702349e+00   1.0677189e+00  -1.5638121e+00   3.4307667e-01  -1.0632697e+00   1.7861629e+00   1.1383678e+00   1.2165053e+00   7.2531848e-01  -3.7865247e-01  -3.1483625e-01   2.1480508e+00   1.0738529e+00   1.2912227e+00  -1.1683145e+00  -1.2888848e+00  -1.3812624e+00   2.2264350e+00   8.6539516e-01   7.4406713e-01  -1.4330545e+00  -1.3992065e+00  -1.3914553e+00   7.7419700e-01   1.7106476e-01   5.3173318e-01  -1.5295975e+00  -1.1589698e+00  -1.4769184e+00   9.4797602e-01   7.9993145e-01   1.5291064e-02  -9.3818388e-01   1.9801443e-01  -1.2019873e+00   2.1368240e-01   4.2259458e-01   6.7468024e-01  -1.2009014e-02  -1.6988091e+00  -9.5396506e-02  -1.4586350e+00  -5.9093767e-01  -8.4387067e-01  -1.7055738e+00  -1.5068604e+00  -1.4279899e+00  -2.2650555e-01  -2.8598282e-01  -4.6056710e-01  -3.0891152e-01  -2.2491892e-01  -1.8103465e+00  -1.9923314e-01  -9.1673707e-01  -8.6158137e-01   2.7085577e-01  -8.6497424e-01  -2.5410902e-01  -3.2283199e-01  -3.8213609e-01   9.9166616e-01  -5.6315942e-02  -9.6782500e-01  -1.0577016e+00  -8.5272973e-01  -2.2719838e-01   2.9282049e-01   1.4056860e-01
  -5.4358075e-01   5.6473221e-02   7.5263969e-01  -8.9964537e-01  -2.0914762e-01   8.1445858e-01  -1.2998335e+00   6.4021983e-01  -1.3477471e+00   1.1166179e+00   6.1937046e-01  -7.6322246e-02   1.9678184e+00   5.5276866e-01   3.9797458e-01  -3.7239954e-01  -1.4038521e+00   4.8436142e-01   3.3153186e-01   7.8056991e-01  -1.1086084e+00  -1.2483399e+00  -1.0196368e+00   9.9318523e-01   4.5062072e-01  -1.0494970e+00  -1.6987199e+00  -7.2289670e-01  -4.0199821e-01   6.3009331e-01  -4.3235169e-01  -1.2045260e+00   9.5182858e-02   9.3836328e-01  -7.8036323e-01  -1.6450443e+00  -4.7225892e-01  -1.7163414e+00   7.7378552e-01  -1.8043426e+00   4.7431209e-01  -7.0001577e-01   1.8342218e+00   4.0752445e-01   3.1730220e-01   6.5845638e-01  -8.4290180e-01  -1.3069678e+00   6.7712493e-01   4.9787300e-01  -4.7942452e-01  -1.2860197e+00  -1.2216695e+00   1.6741151e+00   2.3636680e-01   1.5976337e-01  -1.4927798e+00  -6.8491481e-01   3.4844260e-01   8.6915523e-01  -7.9510669e-01  -6.7685269e-01   4.4019095e-01   9.6914042e-01  -6.6577574e-01  -8.1140179e-01  -2.1346437e-01  -4.3585881e-01  -1.8004822e-01  -6.0444815e-01   6.3435384e-01   7.2720227e-01   1.3250070e+00   4.0031297e-01   6.3252809e-01  -4.4168283e-01  -1.3637423e+00   6.3208905e-01  -1.7864073e-02   1.0302084e+00  -1.4633387e+00  -1.2697508e+00  -5.2458583e-01   3.6401715e-01   7.6465335e-01  -1.2571057e+00  -4.0591298e-01  -5.6506665e-01  -1.1461129e+00   9.1489434e-01  -7.8446640e-01  -1.4456125e+00  -8.8948006e-01   2.1189211e+00   7.6169397e-01  -1.1814715e+00   4.6285026e-01  -1.3883990e+00   1.0677189e+00  -1.5449743e+00   2.9929482e-01  -1.0632697e+00   4.1594946e-01   2.5970562e-01   3.5944771e-01   6.6979017e-01  -5.7915283e-01  -1.2751517e+00   8.1244479e-01   2.0009189e-01   2.4799436e-01  -1.2253020e+00  -1.3956773e+00  -1.2743663e+00   8.9219081e-01   1.3180678e+00   8.0803131e-01  -1.3065882e+00  -1.3742940e+00  -1.3713793e+00   5.8127838e-01   4.2651536e-01   8.1888858e-01  -1.5439809e+00  -1.1766454e+00  -1.5188578e+00   1.5870264e+00   7.1570945e-01   2.3433122e+00  -9.3818388e-01   2.3099975e-01  -1.2019873e+00  -4.0186394e-01   2.4638052e-01   7.0906286e-01   2.0424663e-02  -1.7090134e+00  -4.3836952e-02  -9.5205706e-01   2.6383842e-01  -9.1279357e-02  -1.7055738e+00  -1.4972215e+00  -1.4279899e+00  -2.2650555e-01  -2.8598282e-01  -1.8102383e-01  -3.4063322e-01  -2.7907215e-01  -1.8223550e+00  -1.9923314e-01  -8.4610437e-01  -8.6158137e-01   2.4485090e-01  -8.8527644e-01  -2.8486331e-01  -3.7061549e-01   1.4078924e+00   9.7602421e-01  -4.1974494e-02  -9.4799592e-01  -1.0577016e+00  -8.5272973e-01  -2.0903946e-01   3.0597509e-01   1.6181896e-01
  -1.4920719e-01  -8.3546588e-01  -1.0867795e+00   3.5587679e-01  -2.0914762e-01  -1.2204411e+00   6.9469153e-01   2.0562556e-02   1.3754971e+00  -1.0335050e+00   6.3773401e-01   2.1992220e+00   1.2875381e-01   5.6265095e-01   5.6122463e-01  -5.1394771e-01   9.1622248e-01  -2.6478661e-01   2.2950855e+00   1.5008858e-01   2.0434905e+00   1.3716547e+00   2.1118195e+00  -9.9328354e-01  -1.2051630e+00   6.5787098e-01   6.2606617e-01   1.0390544e-01   5.4804265e-02  -1.2812981e+00  -4.1988689e-01  -1.2045260e+00   3.3732637e-01  -1.3035754e+00   5.2022003e-01  -1.6625666e+00  -4.7225892e-01   3.0155665e-01  -9.9839903e-01   2.6376883e-01  -9.4488689e-01  -1.2015002e+00  -4.5409518e-01   5.2369764e-01   1.7288957e+00   4.9960430e-01   1.9122353e-01   1.1204318e+00   1.7190828e+00  -6.7353022e-01   2.0270832e+00   1.5814716e+00   1.6755267e+00   8.3103743e-01  -1.5564902e+00   5.5798099e-02   7.8038190e-01  -3.7104531e-01  -6.5627654e-01  -1.2846677e+00   2.0525293e-02  -1.1697987e+00   6.0501352e-01  -1.3380825e+00   5.9111227e-01  -5.6073020e-01  -2.1346437e-01  -8.2059194e-01  -1.2007598e+00  -9.2588887e-01  -9.6953303e-01  -9.9223963e-01   5.5741889e-01   1.5959341e+00   1.6173675e-01  -5.8479297e-01   6.0966987e-01   2.8634537e-01   2.3206743e+00   5.6422779e-01   2.0504520e+00   8.8789091e-01   2.1647608e+00  -1.0108889e+00  -1.3158543e+00   7.5201562e-01  -4.0591298e-01  -2.7271699e-01   4.1694700e-01  -1.4568834e+00  -8.1148533e-01  -1.4161187e+00   5.0212951e-01  -1.0649321e-01   4.8515380e-01  -1.1375106e+00  -2.5144786e-01   5.6424014e-01  -9.7134024e-01   6.2137356e-01  -9.9226958e-01  -1.2262612e+00   5.1897303e-01   6.2581486e-01   6.7468729e-01  -3.5193061e-01  -5.2186701e-01   2.2895683e-01   1.2934859e-01   1.9592641e+00   1.0804695e+00   2.2053454e+00   2.1187669e+00   2.0491293e+00  -1.1244530e+00  -7.0128359e-02  -1.2228315e+00   7.4397146e-01   8.5952433e-01   7.1653095e-01  -1.2251414e+00  -1.5125870e+00  -1.5674718e+00  -8.6796211e-01  -1.1236187e+00  -6.5909976e-01  -1.1899378e+00  -1.3209316e+00  -7.8451989e-01   4.9911425e-01  -3.1325809e-01  -9.5292541e-01   7.8063298e-01   1.4945634e+00   7.8714895e-02  -4.9851417e-01   7.5023461e-01  -5.1672863e-03   1.7707996e+00   1.3361939e+00   2.1230759e+00   9.0318385e-02   4.6911022e-01   3.8553773e-01  -2.0801701e-01  -3.0552257e-01  -1.8102383e-01  -8.4818034e-01  -6.3106812e-01   4.7127372e-01   5.4951772e-01   9.0558656e-01   9.1519247e-01  -1.2114216e+00  -1.0578451e+00  -1.3817664e+00  -3.7061549e-01  -7.3457693e-01  -1.0730716e+00  -1.3327048e+00  -7.2987597e-01  -1.0851609e+00  -2.4795962e-01  -4.0878754e-01  -2.2020900e-01   6.6192369e-02
  -5.4358075e-01   4.5461627e-02   7.5263969e-01  -9.1207628e-01  -2.0914762e-01   7.6482688e-01  -1.2911617e+00   7.5087291e-01  -1.3662098e+00   2.6147680e+00   4.0918601e-02  -7.6322246e-02   1.2875381e-01   5.5276866e-01   1.7651938e+00  -4.5732844e-01  -1.4209115e+00   3.7036063e-01   1.0123853e-01   2.0919711e+00  -1.1618084e+00  -1.2581527e+00  -1.2841179e+00   9.2021291e-01   6.2637430e-01  -1.0593662e+00  -1.6878054e+00  -7.0934257e-01  -7.0128259e-01   7.2526633e-01  -4.3235169e-01  -1.2045260e+00   7.7886893e-02   4.3075453e-01  -7.6709197e-01  -1.6450443e+00  -3.7673199e-01  -1.7163414e+00   7.7378552e-01  -1.8043426e+00   4.6248543e-01  -7.1091761e-01   1.7513118e+00   3.8071526e-01   5.8406002e-01  -1.7551704e-01  -8.5788913e-01  -1.3555158e+00   5.7905831e-01   2.4746159e+00  -4.7942452e-01  -1.2956745e+00  -1.2600430e+00  -3.4286816e-01   2.6011325e-01   1.8946773e-01  -1.4839002e+00  -6.8491481e-01   1.7018598e-01   1.7837923e+00  -7.9510669e-01  -6.7685269e-01   4.4019095e-01   9.9198421e-01  -6.6577574e-01  -7.9349668e-01  -2.1346437e-01  -4.3585881e-01  -1.8004822e-01  -6.0444815e-01   6.3435384e-01   7.1250619e-01  -1.0205823e-01   4.3480204e-01   1.7793275e+00  -5.1323790e-01  -1.3803256e+00   5.6486111e-01  -1.5046161e-01   1.1140849e+00  -1.4633387e+00  -1.2697508e+00  -7.9211247e-01   3.1232896e-01   2.0649706e+00  -1.2571057e+00  -4.1770572e-01  -9.4765028e-02  -1.2080162e+00   8.6649071e-01  -7.9347271e-01  -1.4456125e+00  -8.8948006e-01   1.1722569e-01   7.8473899e-01  -1.1638871e+00   5.3327402e-01  -1.3974811e+00   1.0677189e+00  -1.5449743e+00   2.9929482e-01  -1.0632697e+00   1.2504404e+00   4.3360751e-01   7.6334843e-01   5.2541658e-01  -6.3643864e-01  -1.3792823e+00   2.1072689e+00   1.0505526e+00   1.6705785e+00  -1.4076620e+00  -1.4248025e+00  -1.3326733e+00   2.1449544e+00   3.2218796e-01   8.1602683e-01  -1.2614217e+00  -1.3576857e+00  -1.3713793e+00   7.7419700e-01   2.2912171e-01   6.9016375e-01  -1.5583643e+00  -1.1766454e+00  -1.5398275e+00   1.4940736e+00   6.3148745e-01   4.0091420e-01  -9.3818388e-01   2.3099975e-01  -1.2019873e+00  -4.0186394e-01   2.7574953e-01   6.8614112e-01   2.0424663e-02  -1.7192178e+00  -3.0947063e-02  -1.0998090e+00   4.6259052e-02  -4.5310211e-01  -1.7055738e+00  -1.4972215e+00  -1.4279899e+00  -2.2650555e-01  -2.8598282e-01  -8.7842737e-02  -3.5649406e-01  -2.9261045e-01  -1.8223550e+00  -1.9923314e-01  -8.6023091e-01  -8.6158137e-01   2.4485090e-01  -8.8527644e-01  -2.9511474e-01  -3.8256137e-01  -7.8095073e-01   1.1089808e+00  -4.1974494e-02  -9.4799592e-01  -1.0577016e+00  -8.3593056e-01  -2.0903946e-01   3.0597509e-01   1.7244413e-01
  -5.4358075e-01   1.0051960e-01   7.6735504e-01  -5.5157982e-01  -2.0914762e-01   3.3054952e-01  -1.3085054e+00   7.6193822e-01  -1.2092771e+00   7.9756736e-01   1.4916391e+00   1.8769118e-01   1.9840933e+00   4.1441661e-01   3.7756832e-01  -4.0070917e-01  -1.3867928e+00   7.9379212e-01   8.9117833e-02   6.6708327e-01  -2.0420875e-01  -1.2483399e+00  -1.3687519e+00   6.2832362e-01   4.6912110e-01  -1.3653107e+00  -1.6878054e+00  -7.6355910e-01  -1.0950778e+00   7.4905958e-01  -4.3235169e-01  -1.1857692e+00   1.1247882e-01   8.1146109e-01  -7.8036323e-01  -1.6625666e+00  -4.5315354e-01  -1.7163414e+00   7.4543057e-01  -1.7919587e+00   4.9796540e-01  -7.0001577e-01   1.3533436e+00   5.9518884e-01   2.8395747e-01   1.5917123e+00  -8.1292716e-01  -3.3600795e-01   5.9131663e-01   4.8323046e-01   1.6985158e-01  -1.2570551e+00  -1.3655700e+00   8.2036556e-01   7.3504225e-01  -6.2740222e-01  -1.5016593e+00  -6.5980525e-01  -6.4007140e-01   5.1510215e-01  -7.9510669e-01  -6.5178764e-01   4.6079377e-01   9.7675502e-01  -8.7721485e-01  -8.1140179e-01  -2.1346437e-01  -4.3585881e-01  -2.2007613e-01  -5.7061228e-01   6.4739357e-01   7.2720227e-01   1.7466399e+00   4.6929111e-01   8.2567325e-01  -1.5546255e-01  -1.2974092e+00   4.8802918e-01  -4.1972716e-02   2.5668059e-01  -8.5641124e-01  -1.2790510e+00  -4.6826444e-01   7.3617218e-01   8.0318127e-01  -1.3353831e+00  -3.5874202e-01  -7.3030776e-01  -7.4374102e-01   8.1808708e-01  -7.7546009e-01  -1.4456125e+00  -8.8948006e-01   1.6950327e+00   7.6169397e-01  -1.1902637e+00  -8.0418730e-02  -1.3793170e+00   1.0677189e+00  -1.5543932e+00   3.3213121e-01  -1.0632697e+00   1.0753003e+00   1.0193823e+00   2.4123287e-01   4.5878262e-01  -5.3618847e-01  -4.6524710e-01   8.1244479e-01   2.0009189e-01   3.4283330e-01  -8.3778705e-01  -1.2015091e+00  -1.3326733e+00   8.6163560e-01   2.2686804e+00   7.9204026e-01  -1.4149879e+00  -1.3909023e+00  -1.3814173e+00   5.9881644e-01   2.8717867e-01   5.2183127e-01  -1.5295975e+00  -1.1678076e+00  -1.4978881e+00   6.1102221e-01   8.1524454e-01   1.3863956e+00  -9.3818388e-01   2.1450709e-01  -1.2019873e+00   3.9186687e-01   6.1349313e-01   6.9760199e-01   4.2078247e-03  -1.6988091e+00  -8.2506617e-02  -1.4480813e+00  -6.0647905e-01  -7.2808739e-01  -1.7055738e+00  -1.4972215e+00  -1.4279899e+00  -2.2650555e-01  -2.8598282e-01  -3.6738601e-01  -3.0891152e-01  -2.3845723e-01  -1.8103465e+00  -1.9923314e-01  -9.1673707e-01  -8.6158137e-01   2.7085577e-01  -8.7512534e-01  -2.6436045e-01  -3.3477786e-01   9.1633016e-01   1.0464130e+00  -4.1974494e-02  -9.6782500e-01  -1.0577016e+00  -8.5272973e-01  -2.2719838e-01   3.0597509e-01   1.5119378e-01
  -3.1822443e-01  -7.5838472e-01  -8.6604916e-01   4.1803135e-01  -2.0914762e-01  -1.3817441e+00   6.5133229e-01  -1.0115584e-01   1.2001017e+00  -5.4799341e-01   7.6627887e-01   2.4129472e+00   5.6817631e-01   1.0765300e+00   5.4081837e-01  -1.8838692e-01   9.0769279e-01   3.2150315e-01   1.9435851e+00   6.1821189e-02   1.9237905e+00   1.3912802e+00   2.1752950e+00  -1.1392282e+00  -1.2144132e+00   6.9734770e-01   8.8801390e-01   3.7498811e-01   2.3300646e-02  -1.1464697e+00  -4.1988689e-01  -9.7006602e-01   1.2977479e-01  -9.2286883e-01   4.8040625e-01  -1.2069873e+00  -5.3912778e-01   1.6158684e-01  -9.9839903e-01   5.7336635e-01  -7.9114034e-01  -9.3985614e-01   5.9947048e-02   4.2539725e-01   1.9845386e+00   8.2723671e-01  -7.8548295e-02   6.2281488e-01   7.6293323e-01  -6.0031752e-01   2.3743704e+00   1.5138877e+00   1.8002405e+00   3.8281893e-01  -1.5327437e+00   3.6769390e-01   7.9814098e-01  -1.8272361e-01  -7.3730228e-01  -9.6011900e-01   1.6506767e-01  -1.1614437e+00   2.7536837e-01  -1.2771658e+00   5.3237918e-01  -3.8167906e-01  -2.1346437e-01  -7.3695430e-01  -1.2007598e+00  -1.8149983e-01  -7.8697680e-01  -9.9223963e-01   7.9526310e-01   2.0672847e+00   2.1002304e-01  -2.2701762e-01   7.3404459e-01   1.0386954e-01   2.2724570e+00   6.2946508e-01   1.9013821e+00   9.1579145e-01   2.1647608e+00  -8.0413613e-01  -1.1617426e+00   7.4331812e-01   1.9551677e-01  -4.8880152e-01   4.4789868e-01  -1.4004125e+00  -8.1148533e-01  -1.4013718e+00   5.5011604e-01   5.0579009e-01   6.6951391e-01  -1.1726793e+00  -4.2247698e-01   5.9148627e-01  -1.0024709e+00   6.5904918e-01  -8.4997858e-01  -1.0904349e+00   5.1897303e-01   5.7089847e-01   8.7171203e-01  -1.7424004e-01  -3.6433102e-01   2.2895683e-01   9.8762198e-02   1.9592641e+00   8.5917864e-01   2.1825504e+00   2.0799333e+00   2.0880006e+00  -1.3485245e+00  -8.0949372e-01  -1.2788001e+00   5.3620551e-01   7.9309107e-01   9.3736760e-01  -1.1988343e+00  -1.5125870e+00  -1.5575699e+00  -1.0549460e+00  -1.0971053e+00  -1.6866155e+00  -5.1603019e-01  -1.0529525e+00   1.0087253e-03   4.1756542e-01   2.9697040e-01  -1.0240860e+00   1.2017963e+00   2.3315802e+00   1.0414281e+00  -1.0985372e+00   6.0737373e-01  -6.1099205e-01   1.9396589e+00   1.1652387e+00   1.9928197e+00   2.7233448e-01   4.5947134e-01   3.8553773e-01  -2.0801701e-01  -3.0552257e-01  -5.0715764e-01  -8.6859655e-02   3.2308908e-02   7.5947838e-01   5.4951772e-01   8.6320694e-01   9.2999892e-01  -1.1984191e+00  -6.2134787e-01  -1.3612636e+00  -2.0337322e-01  -1.2244284e-01  -1.0026829e+00  -1.3470463e+00  -1.5825267e+00  -1.1538092e+00  -1.9756211e-01  -2.9983404e-01  -1.1497218e-01   4.1682319e-01
  -1.1445309e+00   1.2254278e-01   7.8207039e-01   4.6775500e-01  -2.0914762e-01   7.0278726e-01  -1.2998335e+00   5.5169736e-01  -1.2554338e+00   1.1027461e+00   1.7864523e-01  -8.8894314e-02   1.0238737e+00   7.1088529e-01   2.1733189e+00  -8.9303206e-02  -1.3612037e+00   9.0779291e-01   3.3153186e-01   1.2471261e+00  -7.3620857e-01  -1.2385272e+00  -1.0936915e+00   6.0399951e-01   5.3387242e-01  -1.1383196e+00  -1.6878054e+00  -7.7711324e-01   5.4804265e-02   7.6492175e-01  -4.3235169e-01  -3.1357800e-01  -9.5072760e-02   5.9995744e-01   5.6003380e-01  -3.6591773e-01  -4.7225892e-01  -1.7046772e+00   7.5960804e-01  -1.7919587e+00   5.2161872e-01  -6.6731027e-01   1.2372696e+00   7.2923483e-01   8.2858803e-01   2.3154141e-01  -7.9793983e-01  -5.9088490e-01   6.2809162e-01   1.1567873e+00  -3.2843008e-01  -1.2667100e+00  -1.2504496e+00  -6.4168049e-01  -3.4542123e-01  -6.3019348e-02  -1.4927798e+00  -6.5980525e-01   1.2157053e-01   7.3146792e-01   4.4382797e-01  -5.3481739e-01  -1.3934602e+00   1.0605156e+00   4.1491301e-01  -5.0701486e-01  -2.1346437e-01  -4.3585881e-01  -2.2007613e-01  -5.7061228e-01   6.7347304e-01   7.5659444e-01   7.0877430e-01   3.3133483e-01   2.0931884e+00  -1.2352413e-02  -1.2725342e+00   6.4169304e-01  -1.7864073e-02   3.3009902e-02  -1.2290860e+00  -1.2604506e+00  -4.9642514e-01  -1.5286483e-01   5.7201376e-01  -1.2831982e+00  -3.3515654e-01  -7.1759691e-01   3.7051948e-01   9.6329797e-01  -7.6645377e-01  -1.1064342e+00   7.3006556e-01   6.3531156e-01  -2.2924167e-01  -3.7259185e-01   3.8236597e-01  -1.3429888e+00   1.0832842e+00  -1.5355554e+00   3.5402213e-01  -1.0225218e+00   1.9510006e+00   1.5410880e+00   1.6401085e+00   9.3632603e-01  -3.2136666e-01  -3.7268657e-01   2.0562916e+00   1.3418063e+00   1.0699318e+00  -1.0771345e+00  -1.3277184e+00  -1.2840841e+00   3.9312239e-01   9.5851620e-02   7.2807608e-01  -1.3607880e+00  -1.3909023e+00  -1.3814173e+00   6.6896867e-01   2.4073311e-01   7.6937903e-01  -8.5357873e-01  -1.0971053e+00  -1.9382520e+00   7.8530867e-01   7.6930527e-01   4.0091420e-01   3.7679100e-01   3.2995572e-01   1.5006304e-01   6.7895112e-02   3.4917205e-01   7.4344548e-01   4.2078247e-03  -1.6784004e+00  -9.5396506e-02  -1.0470404e+00   1.2396597e-01  -1.4917100e-01  -1.6934394e+00  -1.4779437e+00  -1.3891978e+00  -2.2650555e-01  -3.2506232e-01  -5.5374819e-01  -3.0891152e-01  -2.2491892e-01  -1.8103465e+00   5.8279553e-01   8.3495386e-01   1.0188376e+00   2.9686063e-01  -4.5893029e-01  -2.2335473e-01  -1.4364383e-01   3.2274559e-01   1.0933389e+00  -2.7633045e-02  -1.2256031e+00  -1.5107802e+00   4.7440469e-01   8.1503206e-02  -2.3336360e-01   1.1605855e+00
  -1.0130731e+00   8.9508002e-02   7.3792433e-01   3.5587679e-01  -2.0914762e-01  -1.4313758e+00   7.6406631e-01   1.4258567e+00   4.8005748e-01  -9.9188974e-01   7.3873354e-01   2.8826772e-01   1.4829455e-02   2.4641769e-01   2.7553704e-01  -2.4500619e-01   9.8445997e-01  -5.3070864e-02   7.3151500e-01   5.6620626e-01   4.3419103e-01   4.7869775e-01   8.5288945e-01  -1.0581478e+00  -1.1774124e+00   5.8878673e-01   4.7326333e-01  -3.5693510e-01  -8.2029732e-03  -1.2575049e+00  -4.1988689e-01   8.9693212e-02  -2.6803241e-01  -1.2358942e+00   5.8657631e-01  -9.6167532e-01  -5.1046970e-01  -1.7112606e-03   8.5885038e-01   2.2661713e-01   4.9796540e-01  -7.1091761e-01  -7.0282529e-01   5.7731604e-01   3.9510656e-01   7.5773893e-01   4.1350294e-02   2.9511594e-01   8.3648320e-01  -1.9032639e-01  -2.6441191e-02   4.1323443e-01   5.6269637e-01   2.1206903e-01  -1.6158563e+00   1.5855727e+00   7.8926144e-01  -4.4637399e-01  -7.6971257e-01  -1.3338417e+00   1.2376985e-01  -3.2594194e-01  -1.4346659e+00  -1.3076242e+00   5.7936565e-01  -1.0978836e+00  -2.1346437e-01  -4.0240376e-01  -8.9985437e-02  -2.9992536e-01   6.4739357e-01   8.3007486e-01   5.5741889e-01   9.4368397e-03   4.8063082e-03  -4.4168283e-01   7.7550283e-01   4.9763317e-01   6.6923224e-01   5.1762973e-01   4.6392223e-01   6.7398677e-01   4.8919930e-01  -1.1142653e+00  -1.1617426e+00   7.3462063e-01  -7.5716255e-02   1.4051158e+00   3.8599532e-01  -1.4326816e+00  -7.7546009e-01  -2.9535561e-01   5.7410931e-01   1.1253581e-02  -9.8972716e-01  -1.1638871e+00  -3.7217430e-01   5.3699401e-01   1.1144149e+00   6.7788699e-01   3.4307667e-01  -9.6819128e-01   3.8504239e-01   5.9835667e-01   3.5944771e-01   1.4782412e-01  -1.3518775e-01   3.5622755e-01   1.4973953e-01   5.8454673e-01   3.1122032e-01   8.8323540e-01   7.0133914e-01   6.1089142e-01  -6.0501445e-01   1.7129706e-01  -1.2068404e+00   6.9880495e-01   8.5122017e-01   4.7561823e-01  -1.1988343e+00  -1.5590325e+00  -1.5674718e+00  -4.9399427e-01   4.4066888e-01  -4.7037238e-01  -1.2712715e+00  -1.2826489e+00  -7.9880223e-01   5.1950146e-01  -2.6378010e-01  -1.2271905e-01   2.1368240e-01  -2.9694614e-01  -3.5893825e-02  -4.4442691e-02   5.5635198e-01   1.2373160e-01   4.6213980e-01   8.3886960e-01   4.4421831e-01  -6.7568672e-03   5.8477680e-01   4.1463175e-01  -2.2650555e-01  -3.4460208e-01  -3.2079546e-01  -1.6616389e-01  -8.9535852e-02   3.6319698e-01   4.6632318e-01   9.1971310e-01   9.7441827e-01   3.6187280e-01  -5.8074348e-01  -1.5159471e-01  -3.4672374e-01  -5.3980700e-01  -1.0496087e+00   1.1578144e-01  -1.1958595e+00  -1.9913182e+00   1.1295723e+00  -3.9062863e-01  -1.4435870e+00  -6.0319374e-01
  -4.4968228e-01   2.9872828e-01   7.9678575e-01   3.4344588e-01  -2.2467857e-01  -1.2824807e+00   8.0742555e-01   1.2488118e+00   4.5236347e-01  -1.0889921e+00   6.5609756e-01  -2.6033974e-02  -1.7720360e-02   3.0571143e-01   4.1838083e-01  -4.2901881e-01   1.0185787e+00  -8.5642517e-02   7.7999781e-01   4.5271962e-01   3.9429105e-01   6.7495203e-01   9.0578567e-01  -1.0013916e+00  -1.1774124e+00   4.6048740e-01   4.2960538e-01  -5.1958470e-01   3.9052455e-02  -1.3050914e+00  -4.1988689e-01  -1.0919852e+00   3.7191830e-01  -1.3289558e+00   5.8657631e-01  -1.2770764e+00  -4.8181162e-01   1.0326609e-01   7.5960804e-01   5.1144684e-01   6.1623198e-01  -8.4173963e-01  -6.6966127e-01   5.7731604e-01   2.7284256e-01   5.4924557e-01   2.5117283e-01   3.5580093e-01   6.7712493e-01  -3.9532195e-01  -5.6640080e-02   3.9392473e-01   5.8188310e-01   5.2155323e-01  -1.5802366e+00   1.5558684e+00   7.9814098e-01  -4.7148355e-01  -6.8868684e-01  -1.3633461e+00   5.1498659e-02  -4.8468728e-01   3.3717683e-01  -1.3304679e+00   6.1460550e-01  -1.1874092e+00  -2.1346437e-01  -1.6821838e-01  -2.8011799e-01  -7.9992232e-02   7.3867169e-01   8.5946703e-01   5.1417449e-01  -1.5151216e-01   5.3092599e-02  -2.9857269e-01   7.7550283e-01   4.2080124e-01   4.7636310e-01   5.3626896e-01   3.5744373e-01   8.1348947e-01   4.1879756e-01  -1.1246030e+00  -1.2484304e+00   6.5634318e-01  -4.0338034e-02   1.9771043e+00   4.0147116e-01  -1.4730179e+00  -6.8539697e-01  -9.8845910e-01   5.3811941e-01  -1.8891596e-01  -9.2059211e-01  -3.7259185e-01  -2.7156893e-01   4.0984541e-01   1.0988496e+00   8.0975164e-01   4.8536766e-01  -1.7424009e+00   4.5715889e-01   6.1666213e-01   4.6781132e-01  -1.8760790e-02   6.0952785e-01   6.8018938e-01   1.3954406e-01   4.6804527e-01   2.7960734e-01   8.3764540e-01   6.1396346e-01   6.4004490e-01  -6.9668008e-01   2.4674251e-01  -1.1668628e+00   4.3683918e-01   7.3496197e-01   1.7447733e-01  -1.2251414e+00  -1.5241983e+00  -1.5773737e+00   6.2790924e-01  -1.0175653e+00   2.6356744e-01  -1.3409861e+00  -1.3592144e+00  -9.5590795e-01   5.3988866e-01  -1.0884132e+00  -8.9362495e-01   3.9186687e-01  -2.5289263e-01   9.9496628e-03  -1.5796056e-01   2.4001717e-01  -4.3836952e-02   5.4656946e-01   6.3683162e-01   5.0210995e-01   4.3008177e-01   8.1610994e-01   6.3768594e-01  -2.2650555e-01  -3.2506232e-01  -1.8102383e-01  -7.5554174e-03   5.2322950e-03   4.9529078e-01   4.4968427e-01   9.3383964e-01   9.5961182e-01   4.2688496e-01  -1.1492050e+00  -9.0086121e-02  -3.9450725e-01  -7.4385169e-01  -1.0808926e+00   5.8415645e-02  -7.2987597e-01  -1.4970506e+00  -1.8076294e-01  -4.0878754e-01  -3.6490962e-01  -5.3944268e-01
  -9.7551368e-01  -3.1619530e-02   7.0849363e-01   4.0560044e-01  -2.0914762e-01  -1.4313758e+00   6.8601968e-01  -3.4763986e-02   7.7546025e-01  -4.3701932e-01   6.8364289e-01   2.0735014e+00   5.6817631e-01   3.9465203e-01   5.9183401e-01  -4.8563807e-01   6.3474284e-01  -1.0192834e-01   2.3314476e+00   1.2486932e-01   1.9479111e-01   4.7869775e-01   8.3173096e-01  -1.0419318e+00  -1.1866626e+00   4.5061822e-01   8.4435594e-01  -1.4006897e-01   2.3300646e-02  -1.1544008e+00  -4.1988689e-01  -2.4792920e-01  -2.8532838e-01  -1.0497710e+00   5.3349128e-01  -5.2361827e-01  -5.2957508e-01  -1.1835276e-01   8.8720533e-01   5.8575025e-01   4.2700545e-01  -6.7821210e-01   1.2627508e-01   3.5390606e-01   1.7733553e+00   5.9888685e-01  -4.3824406e-01   3.6793793e-01   1.8784411e+00  -4.0996449e-01   1.4986027e+00   6.4495090e-01   5.3391628e-01   7.9902182e-01  -1.5564902e+00   3.3798954e-01   8.9581589e-01  -3.4593575e-01  -7.5350743e-01  -9.5028419e-01   1.6506767e-01  -5.5988244e-01  -1.0020066e+00  -1.2923950e+00   5.5587242e-01  -4.8910974e-01  -2.1346437e-01  -2.1840096e-01  -2.9943579e-02  -2.9238434e-02   5.9523465e-01   7.8598661e-01   7.5201870e-01   1.4924669e+00   3.5488192e-01  -7.2790310e-01   8.2525271e-01  -4.9794321e-02   2.2724570e+00   6.2014547e-01   2.6161307e-01   5.1588371e-01   1.4325827e+00  -9.0751253e-01  -1.1135827e+00   5.6936823e-01   1.2476033e-01  -4.3795810e-01   4.3242284e-01  -1.4004125e+00  -8.0247902e-01  -9.7371222e-01   5.7410931e-01   3.4094459e-01   1.6252359e-01  -1.2518088e+00  -4.2247698e-01   5.1882992e-01   1.1144149e+00   7.8149493e-01   2.5551298e-01  -1.0361044e+00   5.9108952e-01   5.8920393e-01   6.3528235e-01  -5.6293816e-01  -4.9322410e-01   5.8762886e-01   1.7013046e-01   2.0990658e+00   1.3544487e+00   3.8174541e-01   4.1979527e-01   5.0399537e-01  -1.1753784e+00  -2.2101925e-01  -1.2468180e+00   6.3557183e-01   9.0104512e-01   8.3698731e-01  -1.1900653e+00  -1.5241983e+00  -1.5476680e+00  -9.6864576e-01  -9.2034965e-01  -1.7914641e+00  -5.5088749e-01  -1.1142049e+00  -1.1324998e-01   4.5833983e-01   5.1137500e-01   4.3322227e-02  -7.7892179e-02   1.0833973e+00  -1.5112093e-03  -6.0659529e-02   1.3797368e-01  -5.1672863e-03   9.1594924e-01   1.0098248e+00   1.5586324e+00   3.0873770e-01   6.2333232e-01   4.0493374e-01  -2.2650555e-01  -3.2506232e-01  -1.3443328e-01   7.1748821e-02   1.0000044e-01   7.4746985e-01   4.8296208e-01   8.9146002e-01   9.5961182e-01   2.9686063e-01  -5.2998798e-01  -2.4385759e-01  -3.1088611e-01  -4.6560892e-01  -1.0261458e+00   1.0143999e-01  -1.1760304e+00  -1.6892657e+00  -4.6369579e-02  -4.5609210e-02   2.9728444e-02   8.6308059e-01
  -5.0602136e-01   7.8496408e-02   7.5263969e-01   3.6830770e-01  -2.0914762e-01  -1.3569282e+00   7.2937892e-01  -6.7959911e-02   7.2007223e-01  -3.5378876e-01   6.7446111e-01   2.1363617e+00   6.1700103e-01   4.7371035e-01   6.1224027e-01  -4.7148326e-01   7.0298033e-01  -4.2133838e-03   2.3072062e+00   9.9650069e-02   2.0809111e-01   4.6888503e-01   8.7404793e-01  -1.0257157e+00  -1.1774124e+00   3.6179561e-01   7.6795452e-01  -3.4338097e-01   2.3300646e-02  -1.1544008e+00  -4.1988689e-01  -1.0826068e+00   3.2003041e-01  -1.0243906e+00   5.7330506e-01  -1.1368981e+00  -5.0091700e-01  -4.8367862e-02   8.4467290e-01   6.2290195e-01   4.9796540e-01  -8.6354330e-01   1.9260311e-01   3.1816046e-01   1.8511597e+00   5.7903034e-01  -3.1834547e-01   3.6793793e-01   1.7681161e+00  -3.6603687e-01   1.6042988e+00   5.3874752e-01   5.6269637e-01   7.9902182e-01  -1.5921099e+00   3.3798954e-01   8.9581589e-01  -4.0870965e-01  -7.2109713e-01  -9.0111015e-01   1.0312094e-01  -5.9330251e-01   2.1355990e-01  -1.3000096e+00   5.9111227e-01  -1.2053143e+00  -2.1346437e-01  -1.6821838e-01  -1.0999939e-01   4.5974316e-03   6.4739357e-01   8.1537878e-01   7.6282980e-01   1.6074304e+00   3.7902506e-01  -6.5634803e-01   8.2525271e-01  -6.9002303e-02   2.2965656e+00   6.2946508e-01   2.6161307e-01   6.0888551e-01   1.4466630e+00  -1.0935900e+00  -1.0750548e+00   5.9546071e-01   6.5796626e-02  -6.7946434e-01   4.0147116e-01  -1.4246143e+00  -7.8446640e-01  -8.8523092e-01   5.5011604e-01   3.7626862e-01  -1.1279972e+00  -2.3191713e-01  -3.3193215e-01   4.5525563e-01   1.1144149e+00   8.1917054e-01   3.3213121e-01  -1.7424009e+00   6.0139188e-01   5.8005120e-01   6.7468729e-01  -5.2962118e-01  -3.0704520e-01   7.0332951e-01   1.8032592e-01   2.1340163e+00   1.3439110e+00   5.4131041e-01   4.4892050e-01   5.1371319e-01  -1.1753784e+00  -2.8137561e-01  -1.2148359e+00   5.2717220e-01   8.6782849e-01   6.8641686e-01  -1.1988343e+00  -1.5358097e+00  -1.5575699e+00   6.1352586e-01  -8.4080961e-01   3.0550686e-01  -4.6955381e-01  -1.1065484e+00  -4.1838290e-02   5.1950146e-01  -1.1049059e+00  -9.1734514e-01  -4.5495003e-02   1.2742958e+00   9.0175767e-02  -7.6876368e-02   1.0736064e-01  -5.6726840e-02   8.5262699e-01   8.3886960e-01   1.5152136e+00   4.0581295e-01   7.0044337e-01   4.4372578e-01  -2.2650555e-01  -3.4460208e-01  -2.2761437e-01   7.1748821e-02   8.6462135e-02   7.3546132e-01   4.3304536e-01   9.1971310e-01   9.5961182e-01   3.3586793e-01  -1.1898094e+00  -2.0285186e-01  -3.3477786e-01  -4.5633417e-01  -1.0417877e+00   8.7098541e-02  -7.6953414e-01  -1.6206175e+00  -9.6767088e-02  -4.0878754e-01  -4.1752803e-01  -6.0319374e-01
  -6.1869952e-01   4.5461627e-02   7.6735504e-01   3.1858405e-01  -2.0914762e-01   4.7944462e-01  -1.2651461e+00   7.3980761e-01  -1.2923591e+00   1.0056438e+00  -4.1717379e-02   1.1682229e-02   3.0777779e-01   5.7253324e-01   2.0508813e+00  -4.2901881e-01  -1.3953225e+00   6.6350551e-01   1.7396274e-01   1.7262919e+00  -6.5640860e-01  -1.2385272e+00  -1.1465877e+00   9.8507720e-01   5.4312260e-01  -9.9028192e-01  -1.6878054e+00  -6.9578844e-01   8.6307884e-02   8.1250826e-01  -4.0742209e-01  -6.8871401e-01   1.2977479e-01   4.3075453e-01   6.7947512e-01  -1.3997324e+00  -5.0091700e-01  -1.7046772e+00   8.0214047e-01  -1.8043426e+00   4.7431209e-01  -9.2895431e-01   5.4082526e-01   3.7177886e-01   8.1747312e-01  -1.7551704e-01  -8.4290180e-01  -7.8507687e-01   6.1583329e-01   1.3178552e+00  -1.9253508e-01  -1.2860197e+00  -1.2216695e+00  -2.4682134e-01  -2.8605511e-01   2.9343299e-01  -1.4572616e+00  -6.9746959e-01   5.6749945e-02   5.8394580e-01   1.3409430e-01  -5.5988244e-01  -4.6633323e-01   9.3868203e-01   5.9111227e-01  -1.3664603e+00  -2.1346437e-01  -4.5258634e-01  -1.6003427e-01  -6.2136608e-01   6.4739357e-01   7.5659444e-01   7.0919376e-02   4.3480204e-01   1.9000432e+00  -5.8479297e-01  -1.3388674e+00   5.2644514e-01  -7.8135680e-02   5.7354740e-01  -1.2290860e+00  -1.2511505e+00  -5.5274653e-01  -7.0163713e-02   6.4906959e-01  -1.2223157e+00  -4.4129120e-01  -1.3289759e-01   3.3956780e-01   9.1489434e-01  -7.9347271e-01  -4.7231820e-01   6.1009922e-01   3.5271927e-01  -1.4275824e+00  -3.1983883e-01   2.3145791e-01  -1.3611529e+00   1.0988496e+00  -1.5167176e+00   3.1024028e-01  -1.6065747e+00   1.5904181e+00   9.5531317e-01   1.2854640e+00   6.0315621e-01  -5.6483137e-01  -8.3548919e-01   2.1378553e+00   1.5515089e+00   1.6389655e+00  -1.0885320e+00  -1.3374268e+00  -1.2938020e+00   5.2552830e-01   1.4111889e-01   7.2807608e-01  -1.2433551e+00  -1.3410774e+00  -1.3613412e+00   8.0050409e-01   3.6845841e-01   7.7928094e-01   1.9640789e-01   2.6391323e-01   2.6356744e-01   2.3921111e-01   7.3867909e-01   2.5809082e-01   5.8066308e-01  -1.0884132e+00  -8.5804468e-01   1.9299348e-02   4.3727908e-01   7.0906286e-01   2.0424663e-02  -1.6988091e+00  -4.3836952e-02  -9.9427189e-01   2.0167289e-01  -2.9390010e-01  -1.7055738e+00  -1.4586660e+00  -1.3891978e+00  -2.2650555e-01  -3.2506232e-01  -1.3443328e-01  -3.7235491e-01  -3.0614876e-01  -1.8223550e+00   5.8279553e-01   9.3383964e-01   1.0040312e+00   2.7085577e-01  -1.0781473e+00  -2.6436045e-01  -3.8256137e-01  -1.0499187e+00   7.8832077e-01  -1.3291597e-02  -6.7038871e-01  -1.5245099e+00   9.7837978e-01  -3.9062863e-01  -1.2988864e+00  -6.5631962e-01
  -2.8066504e-01   1.8861235e-01   7.5263969e-01   3.5587679e-01  -2.0914762e-01  -1.2824807e+00   7.7273816e-01   1.4037261e+00   4.8005748e-01  -9.7801798e-01   7.6627887e-01   4.1398840e-01   3.1104363e-02   2.2665311e-01   2.4492765e-01  -1.6007729e-01   1.0015193e+00  -4.2133838e-03   6.9515290e-01   5.7881588e-01   5.1399101e-01   4.9832318e-01   8.1057247e-01  -1.0743639e+00  -1.1774124e+00   5.9865591e-01   4.4051987e-01  -3.9759750e-01   3.9052455e-02  -1.2495738e+00  -4.1988689e-01  -1.1576340e+00   4.4110216e-01  -1.2189739e+00   5.6003380e-01  -1.6099998e+00  -4.9136431e-01   2.1617040e-02   8.1631795e-01   2.0184932e-01   5.4527204e-01  -7.7632862e-01  -7.0282529e-01   5.8625244e-01   4.3956620e-01   8.1730846e-01   8.6312265e-02   2.9511594e-01   9.2229150e-01  -1.6104131e-01   3.3956586e-02   4.0357958e-01   5.5310301e-01   1.1602220e-01  -1.5802366e+00   1.6004249e+00   7.8038190e-01  -4.0870965e-01  -6.8868684e-01  -1.3338417e+00   4.1174204e-02  -5.3481739e-01   5.6380788e-01  -1.3076242e+00   6.0285888e-01  -1.0978836e+00  -2.1346437e-01  -4.0240376e-01  -1.6003427e-01  -2.9992536e-01   6.8651277e-01   8.5946703e-01   5.7904109e-01   1.0140769e-01   4.8063082e-03  -2.9857269e-01   7.6721118e-01   5.1684115e-01   7.0539521e-01   5.1762973e-01   5.7040074e-01   6.9258713e-01   5.0327965e-01  -1.0935900e+00  -1.1617426e+00   7.4331812e-01  -5.2130774e-02   1.1763204e+00   4.1694700e-01  -1.4246143e+00  -7.3943484e-01  -1.1949155e+00   5.3811941e-01   7.0126975e-02  -4.1360178e-01  -1.0935498e+00  -2.8162947e-01   5.3699401e-01   1.0988496e+00   6.6846808e-01   4.0874943e-01  -1.6065747e+00   3.7474003e-01   5.8920393e-01   3.3974524e-01   2.1445808e-01  -7.7901938e-02   3.9093775e-01   1.7013046e-01   6.0784703e-01   3.1122032e-01   8.9463290e-01   7.4017278e-01   6.1089142e-01  -6.2538459e-01   1.2602980e-01  -1.2148359e+00   6.8073835e-01   8.4291601e-01   4.3546611e-01  -1.1988343e+00  -1.5125870e+00  -1.5476680e+00   4.6969208e-01  -1.1854831e+00   1.1677948e-01  -1.2480333e+00  -1.2673358e+00  -7.4167287e-01   5.2969506e-01  -1.1049059e+00  -9.0548505e-01   1.6508664e-01  -2.5289263e-01  -4.7354698e-02  -4.4442691e-02   5.8696503e-01   9.7951822e-02   4.1992497e-01   9.3211790e-01   4.4421831e-01  -6.7568672e-03   5.8477680e-01   4.2432976e-01  -2.2650555e-01  -3.4460208e-01  -4.1397655e-01  -1.5030305e-01  -7.5997545e-02   3.3917992e-01   4.9960099e-01   9.1971310e-01   9.4480537e-01   4.0088009e-01  -1.1390539e+00  -1.3109185e-01  -3.3477786e-01  -4.8415844e-01  -1.0496087e+00   1.1578144e-01  -5.7124328e-01  -1.2224575e+00  -2.1436128e-01  -4.2694646e-01  -3.2544581e-01  -3.6943986e-01
  -3.1822443e-01   5.6473221e-02   7.6735504e-01   2.6886040e-01  -2.0914762e-01   2.0351404e-02  -1.2651461e+00   9.1685254e-01  -1.1446577e+00   6.3110623e-01   1.3814578e+00   4.2656047e-01   1.6260453e+00   3.0571143e-01   5.3061524e-01  -5.4225734e-01  -1.3953225e+00   5.3321890e-01  -7.8477775e-03   2.5096559e-01   1.5489113e-01  -1.2287145e+00  -8.7152739e-01   1.1148058e+00   5.2462223e-01  -1.3554416e+00  -1.6768909e+00  -7.0934257e-01  -7.1210211e-02   8.6009477e-01  -4.3235169e-01  -1.1388772e+00   3.8921427e-01   7.5224007e-01   7.1928889e-01  -1.6976112e+00  -4.4360084e-01  -1.7046772e+00   7.8796299e-01  -1.7795748e+00   4.8613874e-01  -8.7444513e-01   9.7195745e-01   5.7731604e-01   3.3953201e-01   1.5420711e+00  -8.4290180e-01  -2.0250097e-01   4.3195837e-01   5.8572824e-01   5.0203936e-01  -1.2087808e+00  -1.2984165e+00   2.7610024e-01   2.3636680e-01  -6.4225440e-01  -1.4572616e+00  -6.8491481e-01  -2.9976330e-01   5.2493696e-01   5.1498659e-02  -6.6014265e-01   3.7838248e-01   8.4730686e-01   6.2635212e-01  -1.2232194e+00  -2.3426110e-01  -4.3585881e-01  -1.8004822e-01  -6.0444815e-01   6.4739357e-01   7.4189836e-01   1.5412290e+00   5.0378018e-01   6.4459966e-01  -5.1323790e-01  -1.3057008e+00   3.3436532e-01   1.8705939e-01   1.6348447e-01  -4.7308862e-01  -1.2511505e+00   8.0869177e-02   4.8806883e-01   6.3943761e-01  -1.3092907e+00  -4.0591298e-01  -3.8711469e-01   2.9314028e-01   7.6968346e-01  -7.8446640e-01  -8.9997780e-01   5.7410931e-01   1.4713138e+00  -7.3623199e-01  -1.1814715e+00   1.0067093e-01  -1.3702349e+00   1.0988496e+00  -1.5167176e+00   3.2118574e-01  -1.5386615e+00   9.0016023e-01   9.1870225e-01   2.2153040e-01  -4.0972112e-02  -7.0804591e-01  -6.3879808e-01   8.3283572e-01   2.8164292e-01   3.0068266e-01  -3.0210456e-01  -9.6850727e-01  -1.1869059e+00   8.6163560e-01   4.2781158e-01   8.3201788e-01  -1.3517547e+00  -1.3410774e+00  -1.3613412e+00   7.9173506e-01  -3.1061087e-03   4.9212554e-01   4.5530870e-01  -1.0971053e+00   2.6356744e-01   5.6454582e-01   8.6118382e-01   1.0864664e+00   6.4182470e-01  -1.0554279e+00  -7.6316395e-01   5.2145557e-01   6.8691566e-01   5.3714978e-01   2.0424663e-02  -1.6988091e+00  -4.3836952e-02  -1.4058665e+00  -8.5514118e-01  -3.8073756e-01  -1.6934394e+00  -1.4586660e+00  -1.3988958e+00  -2.2650555e-01  -3.2506232e-01  -1.3443328e-01  -3.4063322e-01  -2.7907215e-01  -1.7983379e+00   6.1607335e-01   9.4796618e-01   9.8922472e-01   2.7085577e-01  -1.1898094e+00  -2.6436045e-01  -4.6618251e-01   7.4010974e-01   6.8664808e-01  -2.7633045e-02  -5.2167056e-01  -1.1949982e+00   2.0561797e-01  -4.4510537e-01  -6.8062007e-01  -5.2881751e-01
  -2.6188535e-01   3.4450033e-02   7.6735504e-01   3.5587679e-01  -2.0914762e-01   4.4222084e-01  -1.2564743e+00   8.1726477e-01  -1.3200531e+00   9.5015673e-01  -8.7626257e-02   1.4997498e-01   1.4502872e-01   5.2312179e-01   1.8774282e+00  -5.4225734e-01  -1.4123818e+00   5.3321890e-01   4.0635028e-02   1.9406556e+00  -5.8990862e-01  -1.2385272e+00  -1.2206425e+00   8.1480845e-01   5.3387242e-01  -9.6067439e-01  -1.6659764e+00  -6.8223430e-01  -3.9706592e-02   7.9664609e-01  -4.3235169e-01  -1.1576340e+00   4.2380620e-01   7.9454080e-01   6.6620386e-01  -1.6800889e+00  -4.5315354e-01  -1.7046772e+00   8.0214047e-01  -1.7795748e+00   4.7431209e-01  -8.8534697e-01   2.9209515e-01   2.5560567e-01   7.5078366e-01  -4.2372342e-01  -8.7287645e-01  -8.9430985e-01   5.5454165e-01   1.3324978e+00  -5.6640080e-02  -1.2956745e+00  -1.2312629e+00  -2.4682134e-01  -9.6083507e-02   3.8254608e-01  -1.4395025e+00  -6.8491481e-01  -1.0530153e-01   5.7411100e-01   2.7863668e-01  -6.7685269e-01   3.7838248e-01   1.0224426e+00   5.3237918e-01  -1.1695041e+00  -2.3426110e-01  -4.3585881e-01  -1.6003427e-01  -6.0444815e-01   6.4739357e-01   7.4189836e-01  -2.6380527e-02   5.1527654e-01   1.7189696e+00  -6.5634803e-01  -1.3803256e+00   4.4000922e-01  -5.4027037e-02   1.0861261e+00  -1.2397339e+00  -1.2418503e+00  -5.6682688e-01   2.1997645e-03   6.2980563e-01  -1.2049207e+00  -4.4129120e-01   2.7384976e-01   3.2409196e-01   8.9069253e-01  -7.9347271e-01  -8.4099027e-01   6.7008239e-01   2.3497248e-01  -7.3623199e-01  -1.1199263e+00   3.0188167e-01  -1.3793170e+00   1.0988496e+00  -1.4978798e+00   2.9929482e-01  -1.5658268e+00   1.2813474e+00   4.0614932e-01   9.0126574e-01   3.8104299e-01  -6.7940301e-01  -1.1478810e+00   2.1174644e+00   1.4699579e+00   1.8075680e+00  -1.1113270e+00  -1.3277184e+00  -1.3229554e+00   5.6626858e-01   5.3170858e-03   8.1602683e-01  -1.1801220e+00  -1.3078607e+00  -1.3513032e+00   6.6896867e-01   2.0116674e-02   6.2085038e-01   3.9777518e-01  -1.1324564e+00   2.8453715e-01   2.3921111e-01   8.4587073e-01   2.0096146e-01   5.2969506e-01  -1.0884132e+00  -9.0548505e-01   1.9299348e-02   4.9601710e-01   6.9760199e-01   3.6641502e-02  -1.7192178e+00  -1.8057175e-02  -1.0470404e+00   1.0842459e-01  -4.5310211e-01  -1.6934394e+00  -1.4586660e+00  -1.3988958e+00  -2.2650555e-01  -3.2506232e-01  -4.1252192e-02  -3.5649406e-01  -2.9261045e-01  -1.7983379e+00   6.3271226e-01   9.0558656e-01   1.0188376e+00   2.5785333e-01  -1.1999605e+00  -2.8486331e-01  -3.5866962e-01  -9.9427019e-01   1.0698759e+00  -2.7633045e-02  -5.1175602e-01  -1.2224575e+00   2.5601548e-01  -4.6326429e-01  -7.0692928e-01  -4.6506645e-01
  -9.7551368e-01   2.4367032e-01   7.5263969e-01   4.3046226e-01  -2.0914762e-01  -1.4561916e+00   7.7273816e-01   1.3483996e+00   4.6159481e-01  -9.5027446e-01   7.7546064e-01   3.3855599e-01  -5.0270175e-02   2.6618227e-01   2.3472453e-01  -6.0993573e-02   1.0441678e+00   4.4644096e-02   7.1939430e-01   5.9142551e-01   4.4749103e-01   5.2776132e-01   8.5288945e-01  -1.1067960e+00  -1.1866626e+00   5.2957165e-01   4.5143436e-01  -5.1958470e-01   2.3300646e-02  -1.2337116e+00  -4.1988689e-01  -3.4171320e-01  -2.5073645e-01  -1.2189739e+00   5.2022003e-01  -5.9370740e-01  -5.3912778e-01  -2.5039561e-02   8.0214047e-01   3.1330443e-01   5.8075201e-01  -6.1280109e-01  -7.8573532e-01   6.1306164e-01   4.0622147e-01   8.4709322e-01   2.2119818e-01   3.5580093e-01   7.8744989e-01  -7.3186070e-02   3.7576974e-03   3.8426987e-01   5.6269637e-01   3.0647253e-02  -1.5446170e+00   1.5113118e+00   7.8038190e-01  -4.2126443e-01  -7.6971257e-01  -1.3436765e+00   1.8571658e-01  -4.4291219e-01  -8.5778686e-01  -1.2847804e+00   5.4412580e-01  -5.0701486e-01  -2.1346437e-01  -3.5222118e-01  -1.9005520e-01  -2.3225363e-01   6.9955250e-01   8.7416312e-01   5.5741889e-01   5.5422267e-02  -7.2652645e-03  -8.3907482e-02   7.6721118e-01   5.8406909e-01   6.8128656e-01   4.8035128e-01   4.9586579e-01   7.2048767e-01   4.7511895e-01  -8.5582433e-01  -1.1135827e+00   7.0852814e-01  -4.0338034e-02   1.3796941e+00   4.4789868e-01  -1.4004125e+00  -7.1241590e-01  -1.0326997e+00   5.8610595e-01   2.3028259e-02   2.5470365e-01  -1.1990558e+00  -4.5265860e-01   4.4617358e-01   1.0988496e+00   7.0614370e-01   4.4158582e-01  -9.6819128e-01   3.4383296e-01   5.8920393e-01   3.4959648e-01   3.6993733e-01   2.9445587e-01   4.7192820e-01   1.9052139e-01   5.7289659e-01   3.1122032e-01   8.8323540e-01   7.2075596e-01   6.3032707e-01  -5.7445924e-01   8.0762531e-02  -1.2388225e+00   5.7233872e-01   8.0969939e-01   3.8527596e-01  -1.1812963e+00  -1.5125870e+00  -1.5476680e+00  -9.9741252e-01  -1.1324564e+00  -1.8334035e+00  -1.3177479e+00  -1.2596793e+00  -8.4164924e-01   4.4814623e-01   5.6085299e-01  -2.7838319e-02   2.9467534e-01  -2.3820812e-01   3.2871407e-02  -1.0931004e-01   4.8492154e-01   5.9282156e-02   4.4103238e-01   8.0778684e-01   4.1527249e-01   1.2672160e-01   6.5224896e-01   4.4372578e-01  -2.2650555e-01  -3.4460208e-01  -5.5374819e-01  -1.0272050e-01  -3.5382625e-02   3.9922256e-01   4.8296208e-01   8.9146002e-01   9.5961182e-01   4.2688496e-01  -5.0968578e-01  -1.0033755e-01  -2.7504848e-01  -4.7488368e-01  -1.0183248e+00   1.1578144e-01  -1.2057740e+00  -1.4558616e+00  -4.6369579e-02  -2.7450293e-02   5.6037648e-02   8.9495612e-01
  -1.0130731e+00   1.1153119e-01   7.8207039e-01   3.3101496e-01  -2.0914762e-01   2.3128612e-01  -1.2998335e+00   7.1767699e-01  -1.0892697e+00   8.5305440e-01   1.3447307e+00   2.6312359e-01   1.2354475e+00   2.9582914e-01   7.2447468e-01   1.2301904e-01  -1.3526740e+00   8.4264960e-01   4.2729238e-03   1.1382682e-02   1.0169114e-01  -1.2385272e+00  -1.1465877e+00   1.1796701e+00   5.1537204e-01  -1.4541333e+00  -1.6987199e+00  -7.7711324e-01  -8.2029732e-03   8.3630152e-01  -4.3235169e-01  -2.9482120e-01  -1.4696066e-01   6.6763861e-01   6.9274638e-01  -3.4839545e-01  -5.2002239e-01  -1.6930131e+00   7.7378552e-01  -1.7919587e+00   5.0979206e-01  -6.6731027e-01   7.0664533e-01   3.6284246e-01   2.1726801e-01   1.8498470e+00  -7.8295251e-01  -2.0446003e-02   5.0550834e-01   6.0037078e-01   3.8124380e-01  -1.1991260e+00  -1.3655700e+00   6.2662860e-02  -1.0795673e-01  -1.1323764e+00  -1.5016593e+00  -6.7236003e-01  -1.5391697e-01   5.6427619e-01   2.0636549e-01  -5.2646237e-01  -1.2698433e+00   8.8537985e-01   5.6761903e-01  -3.9958417e-01  -2.3426110e-01  -4.3585881e-01  -2.1006915e-01  -5.7061228e-01   6.7347304e-01   7.5659444e-01   1.3790625e+00   4.3480204e-01   6.0838494e-01  -8.3907482e-02  -1.2227843e+00   4.4000922e-01  -5.8097517e-03   2.2872176e-01  -4.6244077e-01  -1.2604506e+00  -1.7257711e-01   2.7097840e-01   7.0686147e-01  -1.3527781e+00  -3.4694928e-01  -8.4470545e-01   3.2409196e-01   8.5035617e-01  -7.7546009e-01  -1.1211810e+00   6.4608912e-01   1.6832580e+00  -1.1401659e-01  -1.1638871e+00   1.1073147e-01  -1.3339068e+00   1.0832842e+00  -1.5449743e+00   3.5402213e-01  -1.0361044e+00   7.1471780e-01   5.9835667e-01   2.7078658e-01   4.4767696e-01  -5.2186701e-01  -1.9913559e-01   7.1049013e-01   1.8844174e-01   3.5337096e-01  -4.6166956e-01  -1.0170493e+00  -1.2452128e+00   6.7830435e-01   3.5236613e-01   7.5206265e-01  -1.4511211e+00  -1.3992065e+00  -1.3914553e+00   8.0927312e-01   1.8267615e-01   6.6045802e-01  -9.6864576e-01  -1.0529164e+00  -1.8963126e+00   4.5997395e-01   7.9227491e-01   1.1293135e+00   5.7046948e-01   3.2995572e-01   1.3820295e-01   6.1864710e-01   6.7223115e-01   6.4029763e-01   4.2078247e-03  -1.6681961e+00  -9.5396506e-02  -1.5114036e+00  -1.0260964e+00  -6.5572284e-01  -1.6934394e+00  -1.4779437e+00  -1.3891978e+00  -2.2650555e-01  -3.2506232e-01  -5.0715764e-01  -3.0891152e-01  -2.2491892e-01  -1.8223550e+00   6.3271226e-01   9.1971310e-01   1.0188376e+00   2.9686063e-01  -4.3862809e-01  -2.2335473e-01  -3.3477786e-01   1.2409467e+00   7.1011101e-01  -2.7633045e-02  -1.2355177e+00  -1.5519692e+00   4.2400718e-01  -9.2913765e-03  -2.8598201e-01   1.0543338e+00
  -3.5578382e-01   3.4450033e-02   7.6735504e-01   2.5642949e-01  -2.0914762e-01  -3.5188634e-01  -1.2738180e+00   8.8365662e-01  -1.2462024e+00   9.0107575e-02  -2.7126177e-01   1.8769118e-01  -1.4454525e-03   4.1441661e-01   1.5509281e+00  -5.7056698e-01  -1.4038521e+00   6.3093386e-01   2.8514326e-02   2.0415326e+00  -3.1060872e-01  -1.2385272e+00  -1.2629594e+00   8.7967273e-01   5.4312260e-01  -1.1284504e+00  -1.6878054e+00  -6.9578844e-01  -5.5458402e-02   8.2043935e-01  -4.3235169e-01  -1.1388772e+00   3.3732637e-01   8.8760241e-01   7.3256015e-01  -1.6800889e+00  -2.9075775e-01  -1.7046772e+00   8.0214047e-01  -1.7919587e+00   4.7431209e-01  -8.8534697e-01  -1.3903704e-01   1.0368688e-01   6.1740475e-01  -5.5279073e-01  -8.5788913e-01  -5.1806291e-01   5.9131663e-01   9.0786412e-01   9.4354363e-02  -1.2667100e+00  -1.2984165e+00   2.6542837e-01   6.0443677e-01   1.4491118e-01  -1.4572616e+00  -6.9746959e-01  -5.5904566e-01   7.4130273e-01  -6.2070351e-02  -6.6849767e-01   3.1657401e-01   6.3409814e-01   6.6159197e-01  -1.2590296e+00  -2.1346437e-01  -4.3585881e-01  -1.6003427e-01  -6.0444815e-01   6.4739357e-01   7.4189836e-01   6.0527743e-03   4.6929111e-01   1.2964646e+00  -6.5634803e-01  -1.3222841e+00   3.5357330e-01  -4.1972716e-02   1.5148282e+00  -9.8418544e-01  -1.2511505e+00  -4.6826444e-01   6.4313343e-01   5.5274980e-01  -1.2658032e+00  -4.4129120e-01   4.5054374e-02   3.0861612e-01   5.1153078e-01  -7.9347271e-01  -8.5573716e-01   5.2612278e-01  -6.0102972e-01  -8.2841205e-01  -1.1814715e+00  -9.9949711e-03  -1.3611529e+00   1.0988496e+00  -1.5167176e+00   2.9929482e-01  -1.5522442e+00   6.3229895e-01   3.0887346e-02   5.5647245e-01   3.4772601e-01  -6.2211719e-01  -7.0821847e-01   1.9849233e+00   1.2952057e+00   1.9550953e+00  -9.0617205e-01  -1.2306343e+00  -1.3229554e+00   7.6996997e-01   6.0888065e-01   8.8798654e-01  -1.2614217e+00  -1.3410774e+00  -1.3613412e+00   7.0404478e-01  -3.1061087e-03   6.6343399e-02   4.6969208e-01  -1.0971053e+00   2.8453715e-01   6.6911770e-01   8.6884036e-01   1.8667912e-01   6.7240551e-01  -1.0554279e+00  -6.9200341e-01   2.2988099e-01   5.4007061e-01   6.5175850e-01   2.0424663e-02  -1.6988091e+00  -1.8057175e-02  -1.2475609e+00  -1.2469616e-01  -5.5441247e-01  -1.6934394e+00  -1.4586660e+00  -1.3988958e+00  -2.2650555e-01  -3.0552257e-01   5.3383528e-03  -3.5649406e-01  -2.9261045e-01  -1.8103465e+00   5.8279553e-01   9.6209272e-01   9.5961182e-01   2.5785333e-01  -1.1898094e+00  -2.8486331e-01  -5.2591190e-01  -1.0406440e+00   3.9727194e-01  -2.7633045e-02  -5.3158510e-01  -1.2087278e+00   2.7281465e-01  -4.4510537e-01  -7.2008388e-01  -5.7131821e-01
  -5.9991982e-01   5.6473221e-02   7.6735504e-01   3.3101496e-01  -2.0914762e-01   2.9332575e-01  -1.2738180e+00   4.7424020e-01  -1.3662098e+00   6.1723447e-01   2.1537234e-01  -1.0146638e-01   1.4502872e-01   5.2312179e-01   3.4695894e-01  -2.5916101e-01  -1.3953225e+00   3.7036063e-01   4.1637677e-01   5.0315812e-01  -1.0421085e+00  -1.2287145e+00  -5.4357081e-01   7.3372809e-01   5.8937355e-01  -8.5211342e-01  -1.6987199e+00  -7.0934257e-01  -8.6962021e-02   7.7285284e-01  -4.1988689e-01  -6.7933561e-01   1.6436672e-01   9.0452270e-01   6.9274638e-01  -1.3296432e+00  -3.8628468e-01  -1.7046772e+00   8.0214047e-01  -1.8043426e+00   4.7431209e-01  -9.2895431e-01   1.9260311e-01   4.6114285e-01   2.2838292e-01   1.6204363e-01  -8.4290180e-01  -1.4526117e+00   6.5260828e-01   6.0037078e-01  -4.6432507e-01  -1.2763648e+00  -1.0969558e+00   1.9195681e+00   2.4824002e-01   2.9343299e-01  -1.4661411e+00  -6.9746959e-01  -2.1873756e-01   4.6592811e-01   2.0636549e-01  -5.5988244e-01  -4.6633323e-01   9.9959881e-01   5.6761903e-01  -1.3485552e+00  -2.1346437e-01  -4.6931387e-01  -1.6003427e-01  -6.2136608e-01   6.4739357e-01   7.5659444e-01   6.0108276e-02   2.8534940e-01   5.3092599e-02  -5.1323790e-01  -1.3637423e+00   6.8971299e-01   9.0624819e-02   7.7857887e-01  -1.4952823e+00  -1.2511505e+00  -1.4441641e-01   1.2625144e-01   6.2017365e-01  -1.1875257e+00  -4.4129120e-01  -6.5404263e-01   3.0861612e-01   8.1808708e-01  -7.8446640e-01  -4.5757132e-01   6.4608912e-01  -1.5359192e-01  -1.3814924e+00  -2.3191713e-01   2.9182114e-01  -1.3611529e+00   1.0988496e+00  -1.5167176e+00   3.1024028e-01  -1.6201573e+00  -7.8563668e-02   1.6817831e-01   3.4959648e-01   7.8084678e-01  -5.5050992e-01  -1.3214319e+00   7.3088106e-01   1.8844174e-01   3.5337096e-01  -7.6940205e-01  -1.2888848e+00  -1.1480346e+00   7.8015504e-01   9.4084060e-01   8.7999101e-01  -1.2704550e+00  -1.3493815e+00  -1.3613412e+00   5.9004741e-01  -1.4717500e-02   4.7232172e-01   1.9640789e-01   2.6391323e-01   2.6356744e-01   2.7406840e-01   8.6118382e-01   3.1522017e-01   5.7046948e-01  -1.0554279e+00  -8.4618459e-01  -6.9343852e-01   5.5481966e-02   6.6321937e-01   4.2078247e-03  -1.6988091e+00  -4.3836952e-02  -5.2990874e-01   5.1250055e-01   2.4159757e-01  -1.7055738e+00  -1.4586660e+00  -1.3891978e+00  -2.2650555e-01  -3.2506232e-01  -1.8102383e-01  -3.7235491e-01  -3.0614876e-01  -1.8223550e+00   6.3271226e-01   9.1971310e-01   1.0188376e+00   2.7085577e-01  -1.0781473e+00  -2.6436045e-01  -3.4672374e-01   2.2072324e-01   1.1011598e+00  -1.3291597e-02  -7.0013234e-01  -1.6068878e+00   9.4478144e-01  -4.0878754e-01  -1.2857318e+00  -6.1381892e-01
  -1.1069715e+00  -9.7689092e-02   7.0849363e-01   4.3046226e-01  -2.2467857e-01  -1.5306392e+00   4.9523902e-01   6.4823790e-02   5.7237085e-01  -7.6353550e-02   6.4691578e-01   6.4028562e-01   8.1229993e-01   2.8594685e-01   2.0411514e-01   1.2301904e-01   5.6650535e-01   1.8197992e+00  -1.5329619e-01  -5.1665451e-02   6.4699096e-01   5.7682489e-01   7.5767625e-01  -1.1473362e+00  -1.1866626e+00   6.5787098e-01   4.0777640e-01   1.0798030e+00  -8.2029732e-03  -1.0592277e+00  -4.1988689e-01  -2.1979400e-01  -3.1992031e-01  -8.7210795e-01   5.2022003e-01  -4.3600686e-01  -5.4868047e-01   4.9984720e-01   9.0138281e-01  -2.3158720e-01   4.0335214e-01  -7.5452495e-01   4.7449723e-01   2.8241487e-01   6.7297930e-01   5.5917383e-01  -6.4806660e-01   5.9854089e-01  -1.4418306e-01  -1.6104131e-01   4.1144269e-01   6.8357031e-01   3.9960917e-01   4.3617827e-01  -1.5683634e+00   2.7858081e-01   6.1167069e-01  -1.7016883e-01  -8.0212287e-01  -6.3557035e-01   2.1668995e-01  -5.7659247e-01  -1.3316518e+00  -1.2467074e+00   5.3237918e-01  -5.7863531e-01  -2.1346437e-01  -2.3512849e-01  -9.9296262e-03  -5.3677642e-01   5.8219492e-01   7.7129053e-01   8.2769640e-01   7.7969275e-01   4.6352607e-01  -2.9857269e-01   7.0087799e-01   6.9931698e-01   3.5581989e-01   6.2946508e-01   6.5558354e-01   4.2288191e-01   4.1879756e-01  -8.5582433e-01  -9.2094310e-01   6.3025069e-01  -1.6752554e-02   5.5348856e-01   4.3242284e-01  -1.3520089e+00  -8.1148533e-01  -8.2624339e-01   5.9810258e-01   5.2933945e-01  -1.8315164e-01  -6.5394129e-01  -5.1302182e-01   8.6394755e-01   1.1144149e+00   3.1996864e-01   2.2267660e-01  -1.1311828e+00   6.3229895e-01   5.3428755e-01   2.6093535e-01   1.6359827e+00   1.1107787e+00   1.2008423e+00   1.4973953e-01   4.7969541e-01   4.1659692e-01   9.0603040e-01   7.4017278e-01   5.0399537e-01  -1.2466738e+00  -1.0207410e+00  -1.2867956e+00   1.1143369e+00   8.8443680e-01   7.7675913e-01  -1.1462202e+00  -1.5241983e+00  -1.5278642e+00  -9.3987900e-01  -2.4867817e-01  -1.7285549e+00  -1.9069548e-01  -9.6873055e-01   2.2952614e-01   4.3795263e-01   4.1241903e-01   3.5168459e-01   7.3203721e-01   6.4286214e-01   7.4344548e-01   1.1772569e-01   7.1962156e-01   1.2373160e-01   3.4604901e-01   3.7262810e-01   1.6923302e-01   1.7511946e-02   3.8236030e-01   7.2496802e-01  -2.2650555e-01  -3.4460208e-01  -3.2079546e-01  -3.2477237e-01  -1.5722739e-01   2.9411610e-03   4.4968427e-01   8.9146002e-01   9.7441827e-01   2.7085577e-01  -6.7210337e-01  -2.7461188e-01  -2.0337322e-01  -3.5431182e-01  -9.7921993e-01   8.7098541e-02  -1.1760304e+00  -1.9501292e+00   2.0827101e-02   4.5185373e-02   6.9192250e-02   9.9058271e-01
  -3.1822443e-01   2.5468191e-01   7.6735504e-01   3.6830770e-01  -2.0914762e-01  -1.3197045e+00   6.9469153e-01  -2.7820077e-01   5.3544550e-01  -6.7283925e-01   7.8464242e-01   2.3752310e+00   5.0307668e-01   1.3235872e+00   7.0406842e-01  -2.7331582e-01   9.5034122e-01   2.5635984e-01   1.8344988e+00   3.0140410e-01   1.0725908e+00   5.1794860e-01   2.4987252e-01  -1.0500398e+00  -1.1774124e+00   8.3551620e-01  -5.0632110e-02  -3.2982683e-01   3.9052455e-02  -1.1861251e+00  -4.1988689e-01  -1.1576340e+00   4.4110216e-01  -1.0328507e+00   5.6003380e-01  -1.5399106e+00  -5.0091700e-01   3.5987740e-01   7.7378552e-01  -3.8019401e-01   5.8075201e-01  -8.0903412e-01  -3.9544996e-02   5.3263404e-01   2.1290324e+00   8.0738020e-01  -1.5348491e-01   5.9854089e-01   5.0550834e-01  -4.6853465e-01   2.1780777e+00   4.2288929e-01   6.2025656e-01   5.6424070e-01  -1.5683634e+00   5.5798099e-02   5.3175485e-01  -3.9615487e-01  -7.0489198e-01  -1.0584671e+00   8.2472026e-02  -5.0975233e-01   5.2260223e-01  -1.3000096e+00   5.9111227e-01  -1.1336938e+00  -2.1346437e-01  -2.8531107e-01  -2.2007613e-01  -5.3677642e-01   7.1259223e-01   8.5946703e-01   7.7364090e-01   2.1707519e+00   2.1002304e-01  -8.3907482e-02   7.2575294e-01   2.2872142e-01   2.2121854e+00   5.9218663e-01   9.4307551e-01   6.4608623e-01   1.4325827e+00  -1.0419018e+00  -1.1906385e+00   8.1289808e-01  -1.4647270e-01  -2.6000614e-01   4.1694700e-01  -1.4326816e+00  -7.1241590e-01  -1.1359279e+00   5.5011604e-01   4.1159266e-01  -5.5187187e-01  -1.0495889e+00  -3.2187162e-01   7.0047078e-01   1.0988496e+00   3.5764426e-01   4.5253128e-01  -1.6609052e+00   5.4988010e-01   6.1666213e-01   1.1376954e+00   4.7873174e-02  -5.0754556e-01   4.0250781e-01   1.4973953e-01   2.0990658e+00   9.0132928e-01   7.1227290e-01   6.4308869e-01   4.7484190e-01  -1.0531575e+00  -1.3048472e-01  -1.2148359e+00   7.9817128e-01   7.3496197e-01   7.4097031e-02  -1.1988343e+00  -1.5241983e+00  -1.5575699e+00   5.1284221e-01  -1.1854831e+00   1.7968860e-01  -6.7869755e-01  -1.1295180e+00  -1.4181466e-01   5.0930785e-01  -1.1213985e+00  -9.1734514e-01   9.5881744e-01   2.3609492e+00   1.2821065e+00   1.0150886e-01   8.1146070e-01   1.6240126e-01   3.4604901e-01  -3.1447864e-02   8.3498688e-01  -2.1304178e-01   3.3416589e-01   4.4372578e-01  -2.2650555e-01  -3.2506232e-01  -5.5374819e-01  -2.9305067e-01  -1.7076569e-01  -2.3722938e-01   4.8296208e-01   9.1971310e-01   9.5961182e-01   4.1388253e-01  -1.1390539e+00  -1.1058898e-01  -2.9894023e-01  -3.0793802e-01  -1.0339668e+00   8.7098541e-02  -6.0098691e-01  -1.2773761e+00  -2.1436128e-01  -4.2694646e-01  -3.2544581e-01  -4.0131539e-01
  -1.1445309e+00   1.4456597e-01   7.6735504e-01   4.0560044e-01  -2.0914762e-01  -1.4810075e+00   6.5133229e-01  -2.1180892e-01   5.4467684e-01  -7.2832629e-01   7.9382419e-01   2.3626589e+00   4.7052687e-01   1.2445289e+00   6.9386529e-01  -2.7331582e-01   8.6504436e-01   1.5864488e-01   1.9072230e+00   3.2662335e-01   1.0326908e+00   4.7869775e-01   3.6624420e-01  -1.0581478e+00  -1.1774124e+00   8.4538538e-01  -6.9741563e-03  -1.2651483e-01   7.5488363e-03  -1.1781940e+00  -4.1988689e-01  -2.2917240e-01  -3.3721627e-01  -1.0497710e+00   5.4676254e-01  -3.8344001e-01  -5.3912778e-01   4.5319060e-01   8.1631795e-01  -3.8019401e-01   5.3344538e-01  -7.5452495e-01  -8.9291018e-02   5.2369764e-01   2.1179175e+00   8.1730846e-01  -3.3333280e-01   4.0434892e-01   6.8938326e-01  -4.5389211e-01   2.1327793e+00   4.8081840e-01   5.5310301e-01   5.4289696e-01  -1.5802366e+00   1.4491118e-01   5.3175485e-01  -3.9615487e-01  -7.8591772e-01  -1.0879715e+00   1.8571658e-01  -4.4291219e-01  -1.4140631e+00  -1.2847804e+00   5.4412580e-01  -6.3235065e-01  -2.1346437e-01  -2.3512849e-01  -1.6003427e-01  -5.5369435e-01   6.7347304e-01   8.3007486e-01   7.6282980e-01   2.1362629e+00   1.8587990e-01  -2.2701762e-01   7.1746129e-01   2.2872142e-01   2.2483483e+00   5.7354740e-01   9.0048411e-01   5.6238461e-01   1.4466630e+00  -9.2818781e-01  -1.2002705e+00   7.8680560e-01  -1.7005818e-01  -1.8499900e-02   4.3242284e-01  -1.4084798e+00  -7.5744746e-01  -7.8200274e-01   5.8610595e-01   3.7626862e-01  -3.6751175e-01  -1.0003459e-01  -4.5265860e-01   7.6404508e-01   1.1144149e+00   3.1054974e-01   3.8685851e-01  -1.1855133e+00   5.3957774e-01   6.1666213e-01   1.0982905e+00  -1.8760790e-02  -5.9347428e-01   3.6779761e-01   1.4973953e-01   2.1340163e+00   9.6455524e-01   8.0345290e-01   7.0133914e-01   4.6512407e-01  -9.8186203e-01  -5.5039270e-02  -1.2388225e+00   8.8850431e-01   7.5987444e-01   1.8451536e-01  -1.1812963e+00  -1.5358097e+00  -1.5575699e+00  -9.6864576e-01  -1.4262477e-01  -1.6237064e+00  -7.2517394e-01  -1.1295180e+00  -1.9894401e-01   4.6853344e-01   3.1346306e-01   4.2284514e-01   7.4823580e-01   2.2581576e+00   1.1216543e+00   1.3394253e-01   8.3186940e-01   1.4951138e-01   3.3549530e-01   1.5176286e-02   9.3629725e-01  -1.4023534e-01   3.1488813e-01   5.2130984e-01  -2.2650555e-01  -3.4460208e-01  -5.0715764e-01  -3.2477237e-01  -2.1138061e-01  -2.3722938e-01   4.3304536e-01   8.9146002e-01   9.7441827e-01   3.7487523e-01  -7.1270776e-01  -1.6184614e-01  -2.8699435e-01  -3.2648754e-01  -1.0183248e+00   7.2757093e-02  -1.2256031e+00  -2.0050478e+00   1.0482295e-01   8.1503206e-02   5.6037648e-02   1.0649589e+00
  -9.3795430e-01   4.5461627e-02   7.2320898e-01   4.3046226e-01  -2.0914762e-01  -1.4685996e+00   6.2531674e-01   1.9760749e-01   6.2775886e-01   6.8770125e-03   4.9082560e-01   6.7800183e-01   7.4720029e-01   3.7488745e-01   3.1634955e-01  -3.1578027e-01   7.8827719e-01   2.0966583e+00   2.8304905e-01  -6.4275078e-02   6.2039097e-01   4.4925961e-01   8.8462718e-01  -1.0824719e+00  -1.1866626e+00   4.4074904e-01   6.8063861e-01   5.2408357e-01   7.5488363e-03  -1.1147453e+00  -4.1988689e-01  -2.8544280e-01  -2.3344048e-01  -1.0582312e+00   5.2022003e-01  -5.7618511e-01  -5.3912778e-01   9.1601942e-02   8.7302785e-01   1.8946542e-01   4.7431209e-01  -6.3460476e-01   4.7449723e-01   3.5390606e-01   6.6186439e-01   2.5139792e-01  -3.9328209e-01   6.5922588e-01  -2.2999136e-01   5.8596792e-02   3.8124380e-01   6.0633149e-01   4.8594945e-01   7.7767808e-01  -1.5564902e+00   4.1225044e-01   7.8926144e-01  -1.9527839e-01  -7.6971257e-01  -6.5523996e-01   1.8571658e-01  -5.2646237e-01  -8.1658121e-01  -1.2771658e+00   5.3237918e-01  -4.7120463e-01  -2.1346437e-01  -4.1913129e-01  -5.9964508e-02  -2.9992536e-01   6.2131411e-01   8.3007486e-01   7.1958540e-01   6.4173647e-01   5.8424180e-01  -5.1323790e-01   8.0866942e-01   8.7218882e-01   6.6923224e-01   6.0150624e-01   4.5327438e-01   4.4148227e-01   5.0327965e-01  -8.5582433e-01  -8.7278320e-01   6.2155320e-01   1.1296759e-01   1.0860865e-01   4.4789868e-01  -1.4084798e+00  -7.8446640e-01  -1.0179529e+00   5.8610595e-01   2.7029652e-01   2.5470365e-01  -1.2518088e+00  -4.6271913e-01   7.0955282e-01   1.1144149e+00   5.8369795e-01   3.1024028e-01  -1.0225218e+00   6.7350838e-01   5.2513482e-01   2.2153040e-01   1.5360317e+00  -2.0679502e-01   1.0388614e+00   2.4149872e-01   6.1949717e-01   3.0068266e-01   8.6044040e-01   6.8192233e-01   5.9145578e-01  -1.1244530e+00  -8.8493917e-01  -1.2468180e+00   8.8850431e-01   9.0934927e-01   8.4702534e-01  -1.1725273e+00  -1.5241983e+00  -1.5575699e+00  -9.6864576e-01  -1.0352408e+00  -1.7914641e+00  -2.7202916e-01  -1.0835787e+00   2.9573402e-02   4.3795263e-01   5.2786766e-01  -1.7015941e-01   1.1532005e+00   8.4844520e-01   1.1216543e+00  -2.8225852e-02   5.7676068e-01   4.6392268e-02   4.8324721e-01   1.8613150e-01   2.9948921e-01  -6.7428900e-02   4.0163806e-01   4.6312179e-01  -2.2650555e-01  -3.4460208e-01  -3.2079546e-01  -1.0272050e-01   1.8770602e-02   4.5926520e-01   4.8296208e-01   8.9146002e-01   9.5961182e-01   3.4887036e-01  -4.9953468e-01  -1.9260043e-01  -2.7504848e-01  -7.4385169e-01  -1.0105038e+00   1.1578144e-01  -1.1760304e+00  -1.5794285e+00  -6.3168749e-02  -6.3768126e-02   1.6573842e-02   8.3120507e-01
  -1.0130731e+00   4.5461627e-02   7.3792433e-01   3.5587679e-01  -2.0914762e-01  -1.4189679e+00   6.2531674e-01  -3.4763986e-02   5.2621416e-01  -6.7283925e-01   7.0200644e-01   2.3249427e+00   4.3797705e-01   9.9747169e-01   6.9386529e-01  -4.7148326e-01   7.8827719e-01  -5.3070864e-02   2.0890335e+00   2.5096559e-01   9.3959086e-01   4.6888503e-01   5.3551211e-01  -9.9328354e-01  -1.1774124e+00   8.3551620e-01   8.0341751e-02   7.6797170e-02  -8.2029732e-03  -1.2099184e+00  -4.1988689e-01   9.9071612e-02  -2.8532838e-01  -1.1343725e+00   5.8657631e-01  -9.9671989e-01  -5.1046970e-01   4.6485475e-01   8.5885038e-01  -3.5542621e-01   4.7431209e-01  -7.3272128e-01  -8.9291018e-02   4.6114285e-01   2.0623430e+00   6.3859987e-01  -4.3824406e-01   2.3443095e-01   1.1551997e+00  -4.6853465e-01   1.9968843e+00   5.2909267e-01   5.0513618e-01   7.6700621e-01  -1.6158563e+00   2.0431991e-01   5.5839346e-01  -3.9615487e-01  -7.6971257e-01  -1.0978063e+00   1.1344539e-01  -3.4265197e-01  -1.4140631e+00  -1.3152388e+00   5.7936565e-01  -1.0978836e+00  -2.1346437e-01  -2.3512849e-01  -8.9985437e-02  -5.7061228e-01   6.3435384e-01   8.0068270e-01   7.0877430e-01   1.9868102e+00   2.7038091e-01  -5.8479297e-01   7.1746129e-01   1.1347353e-01   2.2965656e+00   5.8286702e-01   8.0465345e-01   5.0658353e-01   1.4889041e+00  -1.1142653e+00  -1.2002705e+00   7.7810810e-01  -1.7005818e-01   1.8487378e-01   4.0147116e-01  -1.4407489e+00  -7.9347271e-01  -3.1010249e-01   5.7410931e-01   2.3497248e-01  -9.2059211e-01  -1.2166402e+00  -3.6211376e-01   7.9129120e-01   1.1144149e+00   3.1054974e-01   3.1024028e-01  -9.6819128e-01   5.7048481e-01   6.1666213e-01   9.5052193e-01  -2.4087400e-01  -7.0804591e-01   2.5209696e-01   1.5993499e-01   2.1689667e+00   1.1226201e+00   8.6044040e-01   7.1104755e-01   4.7484190e-01  -1.0226023e+00   3.5495264e-02  -1.1988449e+00   9.6980403e-01   8.0139523e-01   3.2504778e-01  -1.1988343e+00  -1.5474211e+00  -1.5674718e+00  -5.0837765e-01   4.4950667e-01  -4.9134209e-01  -7.7165033e-01  -1.1984269e+00  -3.1320272e-01   5.1950146e-01  -2.3079478e-01  -1.7015941e-01   3.5946969e-01   1.9938365e+00   6.2883676e-01   1.3394253e-01   8.0125635e-01   1.6240126e-01   3.4604901e-01   1.8613150e-01   1.1823367e+00  -1.0383212e-01   3.2452701e-01   5.6979989e-01  -2.2650555e-01  -3.2506232e-01  -2.2761437e-01  -3.5649406e-01  -2.3845723e-01  -2.0120380e-01   4.4968427e-01   9.1971310e-01   9.5961182e-01   3.2286550e-01  -5.9089457e-01  -1.9260043e-01  -3.7061549e-01  -5.3053224e-01  -1.0574297e+00   7.2757093e-02  -1.2156886e+00  -2.0187775e+00   1.1463715e+00  -3.9062863e-01  -1.4435870e+00  -6.4569445e-01
  -1.0318528e+00   1.2254278e-01   7.8207039e-01   3.1858405e-01  -2.0914762e-01  -1.0372784e-01  -1.3171772e+00   6.0702390e-01  -1.1815831e+00   3.9528631e-01   1.3273636e-01  -7.6322246e-02   4.2170214e-01   5.3300408e-01   2.0916939e+00  -1.6007729e-01  -1.3356147e+00   9.5665039e-01   3.3153186e-01   1.6758534e+00  -4.7020866e-01  -1.2385272e+00  -1.2841179e+00   9.6886113e-01   5.2462223e-01  -1.2863573e+00  -1.7096344e+00  -7.9066737e-01  -1.1846564e-01   8.4423260e-01  -4.3235169e-01  -3.0419960e-01  -1.4696066e-01   8.9606255e-01   6.9274638e-01  -3.4839545e-01  -5.0091700e-01  -1.6930131e+00   7.5960804e-01  -1.7919587e+00   5.2161872e-01  -6.6731027e-01   4.0816920e-01   3.8965166e-01   7.5078366e-01  -1.3580402e-01  -7.8295251e-01  -2.7532296e-01   6.6486660e-01   1.3324978e+00  -2.0763452e-01  -1.2474003e+00  -1.3176032e+00  -6.3100862e-01   3.5509905e-01  -3.4521078e-01  -1.5105388e+00  -6.5980525e-01  -4.4560963e-01   5.4460657e-01   2.0636549e-01  -5.2646237e-01  -1.2904461e+00   8.3207767e-01   5.6761903e-01  -4.1748929e-01  -2.3426110e-01  -4.3585881e-01  -2.2007613e-01  -5.7061228e-01   6.7347304e-01   7.5659444e-01   4.1687459e-01   3.0834212e-01   1.9845442e+00  -1.2352413e-02  -1.2144927e+00   5.3604913e-01  -2.9918394e-02   4.0579439e-01  -9.9483329e-01  -1.2697508e+00  -5.6682688e-01   4.2604299e-01   5.8164574e-01  -1.3353831e+00  -3.3515654e-01  -8.4470545e-01   3.0861612e-01   6.9707802e-01  -7.6645377e-01  -1.1211810e+00   6.4608912e-01   9.3676332e-02  -1.1401659e-01  -1.1463028e+00   3.0247177e-02  -1.3248247e+00   1.0832842e+00  -1.5543932e+00   3.6496759e-01  -1.0361044e+00   1.7037441e+00   1.1200623e+00   1.3642739e+00   8.6969207e-01  -2.3543793e-01  -8.3434937e-02   2.1378553e+00   1.4816080e+00   1.5230512e+00  -1.0543395e+00  -1.2791764e+00  -1.3326733e+00   8.3108039e-01   1.4111889e-01   8.7199549e-01  -1.4149879e+00  -1.4241189e+00  -1.3914553e+00   7.1281381e-01  -8.4385847e-02   3.3369498e-01  -9.6864576e-01  -1.0705920e+00  -1.8963126e+00   3.6702118e-01   8.9181000e-01   1.5811445e-01   5.7046948e-01   3.4644838e-01   1.6192314e-01   2.7847675e-01   3.9322557e-01   6.8614112e-01   4.2078247e-03  -1.6579917e+00  -9.5396506e-02  -1.2581146e+00  -1.0915478e-01  -3.8073756e-01  -1.6934394e+00  -1.4779437e+00  -1.3891978e+00  -2.2650555e-01  -3.2506232e-01  -5.5374819e-01  -2.9305067e-01  -2.2491892e-01  -1.8223550e+00   6.3271226e-01   9.1971310e-01   1.0040312e+00   2.9686063e-01  -4.3862809e-01  -2.2335473e-01  -3.2283199e-01  -1.9664091e-01   7.4921589e-01  -2.7633045e-02  -1.2355177e+00  -1.5382395e+00   4.2400718e-01  -9.2913765e-03  -2.7282741e-01   1.0649589e+00
  -1.0881918e+00   1.0051960e-01   7.8207039e-01   4.1803135e-01  -2.0914762e-01   4.2981292e-01  -1.2998335e+00   2.9719527e-01  -1.3385158e+00   8.8079792e-01   2.9800832e-01  -2.6033974e-02   7.9929085e-02   4.7371035e-01   4.6939647e-01   9.4709411e-02  -1.3697334e+00   5.1693307e-01   4.8910098e-01   5.7881588e-01  -8.8250852e-01  -1.2287145e+00  -4.5893686e-01   6.6075577e-01   6.0787392e-01  -9.7054357e-01  -1.6987199e+00  -7.6355910e-01  -7.1210211e-02   7.6492175e-01  -4.3235169e-01  -3.3233480e-01  -7.7776794e-02   8.8760241e-01   6.1311883e-01  -3.8344001e-01  -4.1494276e-01  -1.6930131e+00   7.7378552e-01  -1.7919587e+00   5.0979206e-01  -6.6731027e-01   1.5943909e-01   4.6114285e-01   1.2834873e-01   3.6060873e-01  -7.9793983e-01  -1.3919268e+00   6.1583329e-01   6.5894094e-01  -3.2843008e-01  -1.2570551e+00  -1.1065492e+00   1.6314276e+00   1.4138099e-01   5.5798099e-02  -1.4927798e+00  -6.8491481e-01  -1.7012212e-01   5.3477177e-01   3.8188123e-01  -5.5988244e-01  -1.3110489e+00   1.0452864e+00   4.6189948e-01  -4.7120463e-01  -2.1346437e-01  -4.3585881e-01  -2.0006218e-01  -5.8753022e-01   6.6043331e-01   7.5659444e-01   1.1416378e-01   1.5888948e-01   2.4623776e-01  -1.5546255e-01  -1.3139925e+00   7.6654492e-01   2.4733100e-01   9.2769267e-01  -1.4207473e+00  -1.2604506e+00   3.8628130e-02   7.4563242e-02   6.5870157e-01  -1.2310132e+00  -3.7053476e-01  -9.0825973e-01   3.5504364e-01   8.5842344e-01  -7.7546009e-01  -1.1211810e+00   7.0607229e-01   3.1739523e-01  -1.3706161e-01  -1.0583811e+00   3.2200275e-01  -1.3429888e+00   1.0832842e+00  -1.5355554e+00   3.4307667e-01  -1.0225218e+00   4.5064613e-02   1.5902558e-01   2.9048906e-01   1.0251713e+00  -3.7865247e-01  -1.1247408e+00   8.2264025e-01   2.3504233e-01   3.1122032e-01  -5.7564456e-01  -1.2209259e+00  -1.1188811e+00   6.6811928e-01   9.7101878e-01   8.6399997e-01  -1.3427214e+00  -1.3909023e+00  -1.3814173e+00   5.7250936e-01  -3.1061087e-03   5.4163509e-01  -8.8234549e-01  -1.1236187e+00  -1.9382520e+00   3.0892569e-01   8.5352727e-01   4.7232589e-01   4.3795263e-01   3.6294104e-01   1.5006304e-01  -7.0963710e-01  -4.7309565e-02   6.7468024e-01   4.2078247e-03  -1.6681961e+00  -6.9616729e-02  -5.5101616e-01   4.6587640e-01   3.4290794e-01  -1.6934394e+00  -1.4779437e+00  -1.3891978e+00  -2.2650555e-01  -3.2506232e-01  -4.6056710e-01  -3.2477237e-01  -2.5199553e-01  -1.8223550e+00   6.1607335e-01   8.6320694e-01   1.0188376e+00   2.8385820e-01  -4.5893029e-01  -2.3360616e-01  -2.1531909e-01   2.9492131e-01   1.1637276e+00  -2.7633045e-02  -1.2256031e+00  -1.4833209e+00   4.0720801e-01   4.5185373e-02  -2.0705440e-01   1.1180848e+00
  -2.4310566e-01   4.5461627e-02   7.6735504e-01   3.5587679e-01  -2.0914762e-01   9.4798951e-02  -1.2564743e+00   5.2956675e-01  -1.3846725e+00   4.3690159e-01   2.0619056e-01  -1.1403845e-01   2.2640325e-01   5.6265095e-01   2.7553704e-01  -3.8655436e-01  -1.4038521e+00   2.2378819e-01   3.6789396e-01   5.2837738e-01  -1.1618084e+00  -1.2385272e+00  -5.7530854e-01   5.3913523e-01   6.5412486e-01  -7.9289834e-01  -1.6768909e+00  -6.8223430e-01  -1.3421745e-01   7.4112850e-01  -4.3235169e-01  -1.1670124e+00   4.2380620e-01   1.0229647e+00   6.6620386e-01  -1.6625666e+00  -3.6717930e-01  -1.7046772e+00   8.0214047e-01  -1.7795748e+00   4.7431209e-01  -8.8534697e-01   3.5842318e-01   4.7901565e-01   3.1730220e-01   1.1240235e-01  -8.5788913e-01  -1.5618447e+00   6.4034995e-01   4.3930284e-01  -5.3982230e-01  -1.2860197e+00  -1.0969558e+00   2.0796461e+00   4.1446517e-01   3.8254608e-01  -1.4483821e+00  -6.8491481e-01  -3.8078904e-01   4.3642369e-01   2.6831222e-01  -6.6849767e-01   3.7838248e-01   9.6152582e-01   5.3237918e-01  -1.1515990e+00  -2.3426110e-01  -4.3585881e-01  -1.7004125e-01  -6.0444815e-01   6.4739357e-01   7.4189836e-01   4.9297176e-02   3.3133483e-01  -5.5551555e-02  -5.8479297e-01  -1.3886173e+00   6.5129703e-01   3.0353212e-02   5.9218663e-01  -1.5378737e+00  -1.2418503e+00  -2.2889850e-01   1.6760200e-01   5.7201376e-01  -1.1701307e+00  -4.2949846e-01  -5.1422323e-01   3.2409196e-01   7.2127983e-01  -7.9347271e-01  -8.4099027e-01   6.7008239e-01  -2.1246532e-01  -7.1318698e-01  -1.0935498e+00   2.3145791e-01  -1.3702349e+00   1.0988496e+00  -1.5072987e+00   3.1024028e-01  -1.5794094e+00  -7.8563668e-02   2.2309470e-01   4.1855514e-01   6.3647319e-01  -6.3643864e-01  -1.4949829e+00   5.5755815e-01   2.1174204e-01   3.5337096e-01  -8.6058205e-01  -1.3180100e+00  -1.1577524e+00   8.6163560e-01   8.6539516e-01   8.8798654e-01  -1.2343218e+00  -1.3244690e+00  -1.3513032e+00   5.1112616e-01   2.0116674e-02   2.8418543e-01   3.8339181e-01  -1.1501320e+00   2.6356744e-01   3.4378298e-01   8.8415345e-01   2.8665549e-01   5.2969506e-01  -1.0884132e+00  -9.0548505e-01  -8.2302722e-01   5.5481966e-02   6.5175850e-01   2.0424663e-02  -1.7090134e+00  -3.0947063e-02  -5.2990874e-01   5.1250055e-01   1.9817884e-01  -1.6934394e+00  -1.4586660e+00  -1.3988958e+00  -2.2650555e-01  -3.2506232e-01  -8.7842737e-02  -3.5649406e-01  -2.9261045e-01  -1.7983379e+00   6.3271226e-01   9.0558656e-01   1.0188376e+00   2.5785333e-01  -1.1999605e+00  -2.7461188e-01  -3.4672374e-01   7.6793402e-01   1.1089808e+00  -2.7633045e-02  -5.1175602e-01  -1.2224575e+00   2.5601548e-01  -4.6326429e-01  -7.0692928e-01  -4.4381610e-01
  -3.1822443e-01   1.4152518e-03   7.0849363e-01   3.5587679e-01  -2.0914762e-01  -1.2824807e+00   5.7328565e-01   3.0826058e-01   5.9083352e-01   3.4620533e-02   4.1737140e-01   6.9057389e-01   6.9837557e-01   3.1559372e-01   3.2655268e-01  -2.8747064e-01   7.2856938e-01   1.9826575e+00   1.8608344e-01  -6.4275078e-02   6.0709097e-01   4.5907232e-01   8.5288945e-01  -1.0581478e+00  -1.1774124e+00   4.9009494e-01   6.3698066e-01   8.7649104e-01   3.9052455e-02  -1.1385386e+00  -4.1988689e-01  -1.1670124e+00   4.7569409e-01  -1.1089920e+00   5.6003380e-01  -1.6450443e+00  -4.9136431e-01   2.1990759e-01   8.8720533e-01   1.6090813e-02   4.5065877e-01  -7.8723045e-01   4.7449723e-01   3.0922406e-01   6.7297930e-01   1.9182839e-01  -4.5323139e-01   5.8640389e-01  -1.8095804e-01   1.3180949e-01   3.5104492e-01   6.1598634e-01   4.5716936e-01   7.9902182e-01  -1.5683634e+00   4.4195480e-01   7.4486375e-01  -1.3250449e-01  -6.8868684e-01  -6.4540515e-01   5.1498659e-02  -6.3507760e-01   5.6380788e-01  -1.3000096e+00   6.0285888e-01  -1.1336938e+00  -2.1346437e-01  -4.1913129e-01  -2.9943579e-02  -4.0143295e-01   6.0827438e-01   8.1537878e-01   6.7634100e-01   6.3024011e-01   5.9631337e-01  -7.2790310e-01   7.6721118e-01   8.3377286e-01   6.3306928e-01   6.0150624e-01   4.9586579e-01   3.9498137e-01   4.7511895e-01  -1.0832524e+00  -8.3425528e-01   6.1285570e-01   1.0117485e-01   3.5011489e-01   4.1694700e-01  -1.4326816e+00  -7.9347271e-01  -1.2244092e+00   5.3811941e-01   1.8787376e-01  -4.3664680e-01  -1.1902637e+00  -2.8162947e-01   7.4588099e-01   1.1144149e+00   4.8950891e-01   2.7740390e-01  -1.5250789e+00   6.6320602e-01   4.8852389e-01   2.1167916e-01   1.5471374e+00  -1.0654485e-01   1.0041512e+00   2.8228058e-01   5.8454673e-01   2.9014500e-01   8.7183790e-01   7.2075596e-01   5.9145578e-01  -1.0531575e+00  -1.0056519e+00  -1.2148359e+00   9.8787063e-01   9.1765343e-01   8.7713942e-01  -1.1812963e+00  -1.5125870e+00  -1.5476680e+00   5.2722559e-01  -1.1501320e+00   1.3774919e-01  -2.8364826e-01  -1.1218615e+00  -2.7555951e-02   5.1950146e-01  -1.1378912e+00  -9.2920523e-01   9.7501603e-01   7.3096917e-01   1.0070455e+00   4.2078247e-03   6.1757808e-01   7.2172045e-02   4.3047868e-01   2.7937980e-01   2.2712466e-01  -1.1596653e-01   3.4380477e-01   5.2130984e-01  -2.2650555e-01  -3.4460208e-01  -1.3443328e-01  -1.8202474e-01  -2.1844318e-02   3.3917992e-01   4.8296208e-01   9.1971310e-01   9.4480537e-01   3.3586793e-01  -1.1593561e+00  -2.1310329e-01  -3.3477786e-01  -8.6442356e-01  -1.0417877e+00   1.3012289e-01  -5.9107236e-01  -1.1538092e+00  -2.3116045e-01  -4.2694646e-01  -3.1229121e-01  -4.4381610e-01
  -2.4310566e-01  -8.0243110e-01  -1.0279180e+00   3.9316953e-01  -2.0914762e-01   3.8018122e-01   5.4727011e-01  -1.8605399e+00   3.8774412e-01   1.8379494e+00  -1.8688907e+00  -3.9062394e-01  -9.2911518e-01  -1.5719236e+00  -1.5304166e+00  -5.2810252e-01   9.0769279e-01  -1.4373661e+00  -6.0176214e-01  -1.9935480e+00   6.0709097e-01   2.8244346e-01   6.7304229e-01   1.0175093e+00   7.5587693e-01   3.2231889e-01   7.3521106e-01   5.5119184e-01   2.7532960e-01   1.5263059e+00  -4.3235169e-01  -2.9482120e-01   3.8921427e-01   9.5528358e-01   5.9984757e-01  -5.7618511e-01  -5.2002239e-01   1.3825854e-01  -7.2902698e-01   3.1330443e-01  -8.8575360e-01   5.9730258e-01   6.4031730e-01  -1.8176390e+00  -1.3054746e+00  -1.6051858e+00   8.6312265e-02   1.9801996e-01  -1.0635577e+00  -2.6353909e-01   2.4534881e-01   3.7461502e-01   4.1879590e-01  -1.4634144e+00   4.8570452e-01  -4.6402823e-01   7.6262283e-01  -2.4549751e-01   7.2955092e-02   2.3050371e+00  -7.2394806e-02  -1.1029586e+00   6.6682199e-01   4.8180620e-01   3.9141978e-01  -3.9958417e-01  -1.9266764e-01  -1.0213223e+00  -6.9971484e-02  -7.5670954e-01  -8.9129464e-01  -8.0119053e-01  -2.0480563e+00  -1.0597243e+00  -7.6777435e-01  -4.4168283e-01   6.5112811e-01  -1.8745526e+00  -4.1565668e-01  -1.6724791e+00   5.4910504e-01   3.5778065e-01   5.8776175e-01   6.4225603e-02   2.0360747e+00   4.9109077e-01  -1.2288721e-01  -7.9386204e-01   1.0743020e-01   4.0665625e-01  -8.1148533e-01  -6.6402768e-01   2.1421029e-01   1.5254973e-01   4.3906377e-01   1.4263623e-02   5.6345563e-01   5.3699401e-01  -9.8690558e-01   5.9311685e-01  -9.1565135e-01   7.7670879e-02  -1.5311960e+00  -1.7447425e+00  -1.5418410e+00  -1.8067722e+00  -4.6458120e-01  -1.8756553e-01  -1.5732941e+00  -1.3843281e+00  -1.5434078e+00   7.1227290e-01   5.8483823e-01   5.4286666e-01   1.0144116e+00  -8.5217448e-02   5.0420144e-01   7.2590486e-01   8.3461186e-01   8.5706336e-01   1.4581812e+00   8.7935962e-01   4.1291026e-01  -1.2002644e-01  -1.1236187e+00  -4.7037238e-01   2.4933159e+00   1.4430813e+00   1.9576891e+00   7.0298632e-01  -4.9467737e-01  -1.1308268e+00   3.5497936e-02  -5.7595172e-01  -1.5143463e+00  -9.5258565e-01   6.3798677e-01  -3.1452461e-01   5.2546205e-01   2.6383842e-01   5.4552868e-01   5.3915165e-02   3.9199918e-01   3.1765167e-01  -2.0801701e-01  -2.6644307e-01  -2.7420492e-01  -6.1026763e-01  -3.7384029e-01   5.4332489e-01   3.3321191e-01   5.2416999e-01   2.3409583e-01  -9.6437533e-01   2.6179773e-01  -1.2074921e+00  -3.1088611e-01   9.0705540e-01   4.7548171e-01   1.0192927e+00   8.2670730e-01   3.9764187e-01  -6.1754135e-01  -3.5431079e-01   4.2883046e-02  -8.2560100e-02
  -2.4310566e-01  -8.7951225e-01  -4.6873462e-01   3.9316953e-01  -2.0914762e-01   3.9258914e-01   3.3047391e-01  -1.0970336e+00   5.5390817e-01   1.8379494e+00  -1.5199832e+00  -1.5975425e+00  -9.1284028e-01  -1.5521590e+00  -1.6426511e+00  -5.1394771e-01  -3.0572681e-02  -1.1821417e-01  -1.7168667e+00  -2.0061576e+00   1.5489113e-01   3.7075789e-01   1.2292158e-01   1.0094013e+00   7.5587693e-01   8.8486210e-01  -3.9717622e-02  -3.1627270e-01   2.7532960e-01   1.5263059e+00  -4.3235169e-01  -3.3233480e-01   4.0651023e-01   9.6374372e-01   6.1311883e-01  -5.4114055e-01  -5.2002239e-01   9.5474906e-01  -4.4547745e-01   7.2197316e-01  -9.6854021e-01   5.8640074e-01   6.5689931e-01  -1.5138014e+00  -1.6944964e+00  -1.0591317e+00  -6.0310462e-01   9.3837683e-01  -1.4435658e+00  -2.7818163e-01  -7.5121452e-01   3.6496017e-01   4.5716936e-01  -9.8318030e-01   4.8570452e-01   9.4692895e-01   3.0976640e-01  -7.2257915e-01   8.9160240e-02   2.3050371e+00  -5.1745895e-02  -1.1029586e+00   6.6682199e-01   4.8180620e-01   3.9141978e-01  -3.9958417e-01  -1.9266764e-01   6.0124787e-01  -7.8046680e-01   3.7679195e-01  -8.0001653e-01  -7.5710228e-01  -1.7777788e+00  -1.6115495e+00  -7.6777435e-01  -4.4168283e-01   3.9408702e-01  -1.3655411e+00  -1.7175234e+00  -1.6724791e+00   5.7040074e-01   3.9498137e-01  -6.3722863e-01   6.4225603e-02   2.0360747e+00   4.7369578e-01  -1.1016846e+00   7.8228395e-01   1.0743020e-01   4.0665625e-01  -8.1148533e-01  -6.6402768e-01   2.2620692e-01   1.4077505e-01   4.1601875e-01   4.9432303e-02   5.7351617e-01   5.8240422e-01  -5.0438014e-01   5.8369795e-01  -1.0907787e+00   6.4088253e-02  -1.5621030e+00  -1.5616878e+00  -1.6403534e+00  -7.8505138e-01   1.0827696e-01   1.0620015e+00  -1.5732941e+00  -1.7454826e+00  -1.6487844e+00  -2.8564573e-02   2.8387754e-01   2.6104978e-01   1.0144116e+00  -8.5217448e-02   5.0420144e-01   6.3557183e-01   2.1180006e-01  -6.3860309e-01   1.4581812e+00   8.7935962e-01   4.2281217e-01  -7.6876302e-02  -1.1324564e+00  -4.4940267e-01   2.5049350e+00   1.4430813e+00   1.9719714e+00   7.0298632e-01  -5.2766269e-01  -1.1308268e+00   2.1368240e-01  -1.0458559e+00  -1.2278245e+00   1.8259305e-01   5.6655633e-01  -9.5901904e-01   6.0989171e-01   2.0167289e-01  -5.2546665e-01   9.5186125e-01   7.3899889e-01   7.9285408e-01  -2.0801701e-01  -2.6644307e-01  -2.7420492e-01  -2.1374644e-01  -8.4768103e-01   3.8721403e-01   3.3321191e-01   5.2416999e-01   2.3409583e-01  -9.7737777e-01   2.4149554e-01  -1.2177435e+00  -3.1088611e-01   9.1633016e-01   4.6766073e-01   9.9060979e-01   8.3662185e-01   3.9764187e-01  -6.1754135e-01  -3.5431079e-01   4.2883046e-02  -9.3185277e-02
  -2.8066504e-01  -4.1702531e-01   1.7874091e-01  -9.2450720e-01  -1.9361667e-01  -2.9280295e-02   5.0391087e-01  -1.2298173e+00   4.9852015e-01   1.7333814e-01  -1.5750739e+00   6.5285769e-01  -1.4791962e-01  -1.5916882e+00  -1.4794010e+00  -4.2901881e-01   7.6268813e-01  -1.7630827e+00   6.9515290e-01  -1.6656977e+00   1.2454908e+00   3.6094518e-01   1.3183762e+00   2.1481379e-01   7.1887618e-01   8.3551620e-01   4.0777640e-01  -5.3313884e-01   3.2258503e-01   4.2388511e-01  -4.3235169e-01  -1.1763908e+00   4.0651023e-01   8.1146109e-01  -1.0325171e+00   2.4736215e-01  -5.6778586e-01   6.6314530e-01   3.7681618e-01   6.6005365e-01   5.3344538e-01  -1.5492403e-01   1.7602110e-01  -1.7640206e+00  -9.2756766e-01  -1.1187013e+00   1.1375647e-02   4.0434892e-01   2.4808344e-01  -7.9067054e-01   1.3325088e+00   3.2634076e-01   8.1212387e-01  -8.1243040e-01   8.0628160e-01   5.1621571e-01   4.3380270e-02  -2.8316185e-01   2.0259627e-01   6.9212869e-01  -7.8478223e-01  -8.1053298e-01   6.0501352e-01   1.4676392e-01  -9.7118778e-01  -2.0262792e-01  -1.9266764e-01   6.5143045e-01   5.7047500e-01   4.4446368e-01   3.4747977e-01   5.6554534e-01  -6.2099105e-01  -5.5388464e-01  -1.7817865e+00  -1.5546255e-01   6.9258635e-01  -1.7977207e+00   7.5361249e-01  -1.1412612e+00   6.2363999e-01   4.4148227e-01   1.7845914e+00  -1.1246030e+00   3.5047822e-01   8.3899057e-01   3.8420061e-01   5.6619942e-01  -9.3755727e-02   4.3085806e-01  -8.1148533e-01  -8.9997780e-01  -7.9350699e-01   9.0612917e-01  -1.1401659e-01   7.5280589e-01  -1.1468356e+00   2.2820456e-01   3.2058271e-01   1.8810399e-01   4.9631312e-01  -2.0756426e-01  -1.4590795e+00  -1.5067715e+00  -1.4039237e+00  -1.2959118e+00   6.0952785e-01   7.6117984e-01  -1.6956397e+00  -9.8822308e-01  -1.1956651e+00   1.3847254e+00   6.6250551e-01   6.6919837e-01   3.7275225e-01   1.0011970e+00   3.7627308e-01   6.6473771e-02   1.9519175e-01   7.0649292e-01   5.1112616e-01   1.0070849e+00   7.4957521e-01   5.8475910e-01  -1.1589698e+00  -7.1947905e-02   9.7121422e-01   5.8554818e-01   1.1721605e+00  -9.3818388e-01  -1.5007297e+00  -1.0596662e+00   3.1087393e-01   9.9535479e-02  -1.8925551e+00   1.0150886e-01   1.2776933e-01   2.5263048e-01   1.0848086e+00   1.7558112e+00   1.9204551e+00   8.9118921e-01   1.9922156e-01   5.5805439e-02  -2.0801701e-01  -2.6644307e-01  -3.6738601e-01   4.0027125e-02   1.0000044e-01   2.4311171e-01  -5.8192803e-01  -8.3197783e-01  -8.3196847e-01   4.1388253e-01  -5.4013908e-01  -7.9834690e-02  -2.8699435e-01   1.1296496e+00  -2.9879497e-01   1.8748868e-01   8.6636548e-01   2.8780462e-01  -7.8553305e-01  -3.1799296e-01   1.3496526e-01  -3.4818951e-01
  -2.8066504e-01  -4.2803691e-01   1.7874091e-01  -9.2450720e-01  -1.9361667e-01  -4.1688220e-02   5.0391087e-01  -1.2298173e+00   4.9852015e-01   1.7333814e-01  -1.5750739e+00   6.5285769e-01  -1.4791962e-01  -1.6015704e+00  -1.4794010e+00  -4.4317362e-01   7.6268813e-01  -1.7793685e+00   6.9515290e-01  -1.6783073e+00   1.2454908e+00   3.6094518e-01   1.3183762e+00   2.2292183e-01   7.1887618e-01   8.3551620e-01   4.0777640e-01  -5.3313884e-01   3.0683322e-01   4.2388511e-01  -4.3235169e-01  -1.1763908e+00   4.0651023e-01   8.1146109e-01  -1.0325171e+00   2.4736215e-01  -5.6778586e-01   6.6314530e-01   3.7681618e-01   6.6005365e-01   5.3344538e-01  -1.5492403e-01   1.9260311e-01  -1.7729570e+00  -9.3868257e-01  -1.1187013e+00   1.1375647e-02   4.0434892e-01   2.4808344e-01  -7.9067054e-01   1.3325088e+00   3.2634076e-01   8.1212387e-01  -8.0175853e-01   8.0628160e-01   5.1621571e-01   4.3380270e-02  -2.8316185e-01   2.0259627e-01   6.9212869e-01  -7.8478223e-01  -8.1888799e-01   6.2561635e-01   1.4676392e-01  -9.7118778e-01  -2.0262792e-01  -1.9266764e-01   6.5143045e-01   5.7047500e-01   4.4446368e-01   3.4747977e-01   5.6554534e-01  -6.1017995e-01  -5.5388464e-01  -1.7817865e+00  -1.5546255e-01   6.9258635e-01  -1.7977207e+00   7.5361249e-01  -1.1412612e+00   6.2363999e-01   4.5078245e-01   1.7845914e+00  -1.1246030e+00   3.5047822e-01   8.3899057e-01   3.8420061e-01   5.6619942e-01  -9.3755727e-02   4.3085806e-01  -8.1148533e-01  -8.9997780e-01  -7.9350699e-01   9.0612917e-01  -1.1401659e-01   7.5280589e-01  -1.1568962e+00   2.2820456e-01   3.2058271e-01   1.8810399e-01   4.9631312e-01  -2.0756426e-01  -1.4590795e+00  -1.5067715e+00  -1.4039237e+00  -1.2959118e+00   6.0952785e-01   7.4960977e-01  -1.6956397e+00  -9.8822308e-01  -1.1956651e+00   1.3847254e+00   6.6250551e-01   6.6919837e-01   3.7275225e-01   1.0011970e+00   3.7627308e-01   6.6473771e-02   1.9519175e-01   7.0649292e-01   5.1112616e-01   1.0070849e+00   7.4957521e-01   5.7037572e-01  -1.1678076e+00  -7.1947905e-02   9.7121422e-01   5.8554818e-01   1.1721605e+00  -9.4837748e-01  -1.5007297e+00  -1.0596662e+00   3.1087393e-01   9.9535479e-02  -1.8925551e+00   1.0150886e-01   1.2776933e-01   2.5263048e-01   1.0848086e+00   1.7558112e+00   1.9204551e+00   8.9118921e-01   1.9922156e-01   5.5805439e-02  -2.0801701e-01  -2.6644307e-01  -3.6738601e-01   4.0027125e-02   1.0000044e-01   2.4311171e-01  -5.8192803e-01  -8.3197783e-01  -8.3196847e-01   4.1388253e-01  -5.5029018e-01  -7.9834690e-02  -2.8699435e-01   1.1203749e+00  -3.0661594e-01   1.8748868e-01   8.6636548e-01   2.8780462e-01  -7.8553305e-01  -3.1799296e-01   1.3496526e-01  -3.3756433e-01
  -1.3042750e-01  -4.8309488e-01   2.8174839e-01  -7.8776716e-01  -1.9361667e-01   4.6703669e-01   5.7328565e-01  -1.5617766e+00   4.5236347e-01   6.8659328e-01  -1.8597089e+00   6.0256942e-01  -8.3146574e-01  -1.6905110e+00  -1.2753384e+00  -4.8563807e-01   7.1151001e-01  -1.5025094e+00   7.1939430e-01  -3.9055825e-02   1.1523908e+00   3.9038332e-01   1.3183762e+00   9.6075309e-01   3.8586940e-01   7.6643195e-01   4.6234885e-01  -6.1446364e-01  -1.1265814e+00   6.8561090e-01  -3.4509810e-01   1.0087764e+00  -1.4787500e+00   6.8455890e-01  -6.3437939e-01  -7.6893022e-01  -4.2449546e-01   8.0311511e-01   2.2086394e-01   3.7522394e-01   4.9796540e-01   5.5369524e-01   2.0918511e-01  -1.7818934e+00  -8.7199312e-01  -1.6051858e+00   8.6312265e-02   4.4075991e-01   3.3389174e-01   7.3215364e-01   1.2570116e+00   2.9737620e-01   8.4090396e-01  -1.5167738e+00   3.4322582e-01   6.3503315e-01   5.2259807e-02  -4.8403833e-01  -3.6458389e-01   4.3642369e-01  -8.0543114e-01   9.4402079e-01  -7.1356710e-01   9.6914042e-01  -8.0673515e-01  -3.6377395e-01  -1.9266764e-01   6.0124787e-01  -2.9012496e-01   1.9069469e-01   4.3875788e-01   6.8311402e-01  -2.1453562e+00  -6.8034457e-01  -3.4526930e-01  -2.2701762e-01   6.4283646e-01  -1.7977207e+00   7.4155817e-01  -1.2903750e+00   5.5975289e-01   5.6238461e-01   1.7564307e+00   5.3975703e-01   5.9127772e-01   8.4768806e-01   2.7806595e-01   5.2806685e-01  -1.1306370e+00   8.1808708e-01  -5.5930861e-01   6.7793865e-01  -9.2546997e-01  -2.2259354e+00   3.6992872e-01  -1.0935498e+00   1.8115523e-01   1.4646618e-01   3.6727872e-01   8.4496047e-02   2.7740390e-01   4.8514964e-01  -1.4487771e+00  -1.7081315e+00  -1.5713947e+00  -1.4069684e+00   1.0105286e+00   8.7688049e-01  -9.2078436e-01  -6.8531927e-01  -8.3738462e-01   1.3391354e+00   6.0425505e-01   6.7891619e-01   6.6811928e-01   2.0406175e-02   7.6805370e-01   1.2067359e-01   1.7027927e-01   5.6596050e-01   5.3743324e-01   1.0139641e-01   5.5153701e-01  -1.4001471e+00   9.7977363e-01   1.3774919e-01   2.2759201e-01   7.3102254e-01  -6.2741416e-01  -8.2605424e-01   6.7630162e-01   3.5168459e-01   1.1649088e-01  -6.1994070e-02  -1.8696334e+00   1.3394253e-01   1.6858673e-01   2.7841026e-01   1.1059160e+00   1.8335181e+00   1.9349280e+00   8.1838278e-01   2.1849932e-01   6.5503447e-02  -2.0801701e-01  -2.6644307e-01  -2.7420492e-01  -5.5137960e-02   1.5415367e-01   1.7106054e-01  -6.3184475e-01  -8.8848399e-01  -8.3196847e-01   5.1790199e-01   9.1146806e-01   5.2499975e-01  -3.4672374e-01  -1.0777430e+00   1.0698759e+00  -1.8538898e-01  -9.1825229e-01  -1.4247795e-02  -5.8394301e-01   6.3344290e-02   4.7698492e-01   7.6745401e-01
  -1.1164781e-01  -4.8309488e-01   2.8174839e-01  -7.8776716e-01  -2.0914762e-01   4.7944462e-01   5.7328565e-01  -1.5507112e+00   4.6159481e-01   7.0046504e-01  -1.8597089e+00   5.8999735e-01  -8.3146574e-01  -1.7003933e+00  -1.2855416e+00  -4.8563807e-01   7.0298033e-01  -1.5187953e+00   7.1939430e-01  -3.9055825e-02   1.1390908e+00   3.9038332e-01   1.3183762e+00   9.6075309e-01   3.8586940e-01   7.7630113e-01   4.6234885e-01  -6.1446364e-01  -1.1108296e+00   6.7767982e-01  -3.5756290e-01   1.0087764e+00  -1.4787500e+00   6.8455890e-01  -6.2110813e-01  -7.6893022e-01  -4.2449546e-01   8.0311511e-01   2.2086394e-01   3.8760784e-01   4.9796540e-01   5.5369524e-01   2.2576712e-01  -1.7908298e+00  -8.8310803e-01  -1.6051858e+00   7.1324941e-02   4.2862292e-01   3.3389174e-01   7.3215364e-01   1.2419121e+00   2.9737620e-01   8.4090396e-01  -1.5167738e+00   3.4322582e-01   6.4988533e-01   5.2259807e-02  -4.8403833e-01  -3.4837874e-01   4.3642369e-01  -8.0543114e-01   9.4402079e-01  -7.1356710e-01   9.6914042e-01  -8.0673515e-01  -3.4586883e-01  -1.9266764e-01   6.1797539e-01  -2.9012496e-01   1.9069469e-01   4.3875788e-01   6.8311402e-01  -2.1453562e+00  -7.0333728e-01  -3.4526930e-01  -2.9857269e-01   6.5112811e-01  -1.7977207e+00   7.2950385e-01  -1.2903750e+00   5.5975289e-01   5.6238461e-01   1.7564307e+00   5.2941939e-01   5.9127772e-01   8.4768806e-01   2.7806595e-01   5.4077771e-01  -1.1461129e+00   8.1808708e-01  -5.6831492e-01   6.7793865e-01  -9.2546997e-01  -2.2259354e+00   3.6992872e-01  -1.0847576e+00   1.8115523e-01   1.4646618e-01   3.6727872e-01   9.3914951e-02   2.7740390e-01   4.8514964e-01  -1.4487771e+00  -1.7081315e+00  -1.5812459e+00  -1.4069684e+00   9.9620711e-01   8.7688049e-01  -9.2078436e-01  -6.8531927e-01  -8.3738462e-01   1.3391354e+00   6.0425505e-01   6.6919837e-01   6.6811928e-01   5.3170858e-03   7.6805370e-01   1.2067359e-01   1.7858343e-01   5.7599853e-01   5.3743324e-01   1.0139641e-01   5.6143892e-01  -1.4145305e+00   9.7977363e-01   1.1677948e-01   2.3921111e-01   7.3102254e-01  -6.1313183e-01  -8.2605424e-01   6.7630162e-01   3.6354468e-01   1.0029229e-01  -7.6678574e-02  -1.8810942e+00   1.3394253e-01   1.6858673e-01   2.7841026e-01   1.1164697e+00   1.8335181e+00   1.9349280e+00   8.1838278e-01   2.1849932e-01   6.5503447e-02  -2.0801701e-01  -2.6644307e-01  -2.7420492e-01  -5.5137960e-02   1.6769198e-01   1.8306907e-01  -6.3184475e-01  -8.8848399e-01  -8.3196847e-01   5.1790199e-01   9.1146806e-01   5.2499975e-01  -3.4672374e-01  -1.0777430e+00   1.0698759e+00  -1.8538898e-01  -9.0833774e-01  -5.1813946e-04  -5.8394301e-01   6.3344290e-02   4.9013952e-01   7.6745401e-01
  -1.1164781e-01  -4.8309488e-01   2.8174839e-01  -7.8776716e-01  -2.0914762e-01   4.6703669e-01   5.7328565e-01  -1.5617766e+00   4.6159481e-01   6.8659328e-01  -1.8597089e+00   6.0256942e-01  -8.4774065e-01  -1.7003933e+00  -1.2855416e+00  -4.8563807e-01   7.1151001e-01  -1.5187953e+00   7.1939430e-01  -3.9055825e-02   1.1523908e+00   3.9038332e-01   1.3183762e+00   9.6075309e-01   3.8586940e-01   7.7630113e-01   4.6234885e-01  -6.1446364e-01  -1.1265814e+00   6.8561090e-01  -3.4509810e-01   1.0087764e+00  -1.4960459e+00   6.8455890e-01  -6.2110813e-01  -7.6893022e-01  -4.2449546e-01   7.9145096e-01   2.2086394e-01   3.8760784e-01   4.9796540e-01   5.5369524e-01   2.0918511e-01  -1.7908298e+00  -8.7199312e-01  -1.6051858e+00   8.6312265e-02   4.4075991e-01   3.3389174e-01   7.3215364e-01   1.2570116e+00   2.9737620e-01   8.4090396e-01  -1.5167738e+00   3.4322582e-01   6.3503315e-01   5.2259807e-02  -4.8403833e-01  -3.6458389e-01   4.2658888e-01  -8.0543114e-01   9.4402079e-01  -7.1356710e-01   9.6914042e-01  -8.0673515e-01  -3.4586883e-01  -1.9266764e-01   6.1797539e-01  -2.9012496e-01   1.9069469e-01   4.3875788e-01   6.8311402e-01  -2.1453562e+00  -6.9184093e-01  -3.4526930e-01  -2.9857269e-01   6.5112811e-01  -1.7977207e+00   7.4155817e-01  -1.2903750e+00   5.7040074e-01   5.6238461e-01   1.7564307e+00   5.3975703e-01   5.9127772e-01   8.4768806e-01   2.7806595e-01   5.2806685e-01  -1.1306370e+00   8.1808708e-01  -5.5930861e-01   6.7793865e-01  -9.2546997e-01  -2.2259354e+00   3.6992872e-01  -1.0847576e+00   1.7109469e-01   1.4646618e-01   3.6727872e-01   9.3914951e-02   2.7740390e-01   4.8514964e-01  -1.4590795e+00  -1.7081315e+00  -1.5713947e+00  -1.4069684e+00   9.9620711e-01   8.7688049e-01  -9.2078436e-01  -6.8531927e-01  -8.3738462e-01   1.3391354e+00   6.1396346e-01   6.7891619e-01   6.6811928e-01   2.0406175e-02   7.6805370e-01   1.2067359e-01   1.7027927e-01   5.7599853e-01   5.3743324e-01   1.0139641e-01   5.5153701e-01  -1.4001471e+00   9.7977363e-01   1.3774919e-01   2.2759201e-01   7.3102254e-01  -6.4169650e-01  -8.2605424e-01   6.7630162e-01   3.7540477e-01   1.1649088e-01  -6.1994070e-02  -1.8696334e+00   1.3394253e-01   1.6858673e-01   2.7841026e-01   1.1059160e+00   1.8335181e+00   1.9349280e+00   8.1838278e-01   2.1849932e-01   6.5503447e-02  -2.0801701e-01  -2.6644307e-01  -2.7420492e-01  -5.5137960e-02   1.6769198e-01   1.7106054e-01  -6.3184475e-01  -8.8848399e-01  -8.3196847e-01   5.1790199e-01   9.1146806e-01   5.2499975e-01  -3.4672374e-01  -1.0777430e+00   1.0698759e+00  -1.8538898e-01  -9.1825229e-01  -5.1813946e-04  -5.8394301e-01   6.3344290e-02   4.9013952e-01   7.7807918e-01
  -1.3042750e-01  -4.7208328e-01   2.8174839e-01  -8.8721446e-01  -1.9361667e-01  -1.2854369e-01   5.7328565e-01  -1.2187520e+00   4.6159481e-01   2.0108166e-01  -1.5199832e+00   5.8999735e-01  -1.6419453e-01  -1.6905110e+00  -1.4998073e+00  -4.2901881e-01   7.1151001e-01  -1.5187953e+00   7.1939430e-01  -1.7161362e+00   1.1390908e+00   3.9038332e-01   1.3077970e+00   2.7967808e-01   7.1887618e-01   7.7630113e-01   4.6234885e-01  -6.1446364e-01   3.0683322e-01   4.2388511e-01  -3.4509810e-01   1.0087764e+00  -1.4787500e+00   7.8608066e-01  -6.3437939e-01  -7.5140794e-01  -5.6778586e-01   8.0311511e-01   2.2086394e-01   3.7522394e-01   4.8613874e-01   5.4279340e-01   1.9260311e-01  -1.7640206e+00  -9.9425712e-01  -1.0492035e+00   7.1324941e-02   4.2862292e-01   3.3389174e-01  -7.9067054e-01   1.2419121e+00   2.9737620e-01   8.4090396e-01  -8.1243040e-01   8.4190128e-01   6.4988533e-01   5.2259807e-02  -4.8403833e-01   1.3777568e-01   7.0196350e-01  -7.9510669e-01   9.5237580e-01  -7.3416992e-01   1.0869093e-01  -9.8293440e-01  -3.6377395e-01  -1.9266764e-01   6.1797539e-01  -2.8011799e-01   1.9069469e-01   4.3875788e-01   6.8311402e-01  -7.0747985e-01  -7.0333728e-01  -1.7697149e+00  -2.9857269e-01   6.5112811e-01  -1.7304928e+00   7.2950385e-01  -1.1133024e+00   5.5975289e-01   5.7168479e-01   1.7423504e+00  -1.0212266e+00   3.7937416e-01   8.4768806e-01   2.7806595e-01   5.4077771e-01  -6.2804046e-02   3.8245444e-01  -5.5030229e-01   6.7793865e-01  -9.1347333e-01   8.3548110e-01   3.4688371e-01  -1.0847576e+00  -1.1770173e+00   1.4646618e-01   3.8284406e-01   9.3914951e-02   2.7740390e-01   4.7156702e-01  -1.5002889e+00  -1.6166042e+00  -1.4827336e+00  -1.1293269e+00   9.9620711e-01   8.7688049e-01  -1.6956397e+00  -9.9987323e-01  -1.2062027e+00   1.3277379e+00   6.0425505e-01   6.6919837e-01   3.4219704e-01   1.0162861e+00   4.0025965e-01   1.2970689e-01   1.7027927e-01   5.6596050e-01   4.9358810e-01   1.0070849e+00   7.1986948e-01  -1.3857637e+00   9.8861141e-01   1.3774919e-01   9.7121422e-01   5.7789164e-01   1.1435958e+00  -9.2799027e-01   6.5980896e-01   3.7540477e-01   8.4093699e-02  -7.6678574e-02  -1.8696334e+00   1.5015937e-01   1.6858673e-01   2.7841026e-01   1.1059160e+00   1.8335181e+00   1.9204551e+00   8.1838278e-01   2.1849932e-01   6.5503447e-02  -2.0801701e-01  -2.6644307e-01  -2.7420492e-01  -3.9277113e-02   1.6769198e-01   1.8306907e-01  -6.4848366e-01  -8.3197783e-01  -8.3196847e-01   5.1790199e-01   9.1146806e-01   5.2499975e-01  -3.4672374e-01   1.0461768e+00  -3.5354180e-01  -1.9973043e-01  -9.4799592e-01  -2.7977450e-02  -5.6714384e-01   6.3344290e-02   4.6383032e-01   7.7807918e-01
  -1.3042750e-01  -4.7208328e-01   2.8174839e-01  -8.8721446e-01  -1.9361667e-01  -1.2854369e-01   5.7328565e-01  -1.2298173e+00   4.6159481e-01   2.0108166e-01  -1.5199832e+00   5.8999735e-01  -1.6419453e-01  -1.6905110e+00  -1.4998073e+00  -4.2901881e-01   7.1151001e-01  -1.5187953e+00   7.1939430e-01  -1.7287458e+00   1.1390908e+00   3.9038332e-01   1.3077970e+00   2.8778612e-01   7.1887618e-01   7.7630113e-01   4.6234885e-01  -6.1446364e-01   3.0683322e-01   4.2388511e-01  -3.4509810e-01   1.0087764e+00  -1.4787500e+00   7.8608066e-01  -6.3437939e-01  -7.6893022e-01  -5.6778586e-01   8.0311511e-01   2.2086394e-01   3.8760784e-01   4.8613874e-01   5.4279340e-01   1.9260311e-01  -1.7640206e+00  -9.9425712e-01  -1.0492035e+00   8.6312265e-02   4.2862292e-01   3.3389174e-01  -7.9067054e-01   1.2419121e+00   2.9737620e-01   8.4090396e-01  -8.2310227e-01   8.4190128e-01   6.4988533e-01   5.2259807e-02  -4.8403833e-01   1.5398083e-01   7.0196350e-01  -7.9510669e-01   9.5237580e-01  -7.3416992e-01   1.0869093e-01  -9.8293440e-01  -3.6377395e-01  -1.9266764e-01   6.1797539e-01  -2.8011799e-01   1.9069469e-01   4.3875788e-01   6.8311402e-01  -7.0747985e-01  -6.9184093e-01  -1.7576433e+00  -2.9857269e-01   6.5112811e-01  -1.7304928e+00   7.2950385e-01  -1.1133024e+00   5.5975289e-01   5.7168479e-01   1.7423504e+00  -1.0212266e+00   3.7937416e-01   8.4768806e-01   2.7806595e-01   5.2806685e-01  -6.2804046e-02   3.8245444e-01  -5.5030229e-01   6.7793865e-01  -9.1347333e-01   8.3548110e-01   3.4688371e-01  -1.0847576e+00  -1.1770173e+00   1.4646618e-01   3.8284406e-01   9.3914951e-02   2.7740390e-01   4.7156702e-01  -1.4899865e+00  -1.6074515e+00  -1.4728823e+00  -1.1293269e+00   9.9620711e-01   8.7688049e-01  -1.6956397e+00  -9.9987323e-01  -1.2062027e+00   1.3391354e+00   6.0425505e-01   6.7891619e-01   3.4219704e-01   1.0162861e+00   4.0025965e-01   1.2970689e-01   1.7027927e-01   5.6596050e-01   4.9358810e-01   1.0070849e+00   7.1986948e-01  -1.4001471e+00   9.8861141e-01   1.3774919e-01   9.7121422e-01   5.7789164e-01   1.1435958e+00  -9.2799027e-01   6.5980896e-01   3.6354468e-01   1.0029229e-01  -7.6678574e-02  -1.8696334e+00   1.5015937e-01   1.6858673e-01   2.7841026e-01   1.1059160e+00   1.8335181e+00   1.9204551e+00   8.1838278e-01   2.1849932e-01   6.5503447e-02  -2.0801701e-01  -2.6644307e-01  -2.7420492e-01  -3.9277113e-02   1.6769198e-01   1.8306907e-01  -6.4848366e-01  -8.3197783e-01  -8.3196847e-01   5.1790199e-01   9.1146806e-01   5.2499975e-01  -3.4672374e-01   1.0461768e+00  -3.6136278e-01  -1.9973043e-01  -9.3808137e-01  -2.7977450e-02  -5.6714384e-01   6.3344290e-02   4.7698492e-01   7.7807918e-01
  -1.3042750e-01  -4.6107169e-01   2.8174839e-01  -8.8721446e-01  -2.0914762e-01  -1.2854369e-01   5.7328565e-01  -1.2187520e+00   4.6159481e-01   2.0108166e-01  -1.5291650e+00   5.7742528e-01  -1.8046944e-01  -1.7003933e+00  -1.4998073e+00  -4.2901881e-01   7.1151001e-01  -1.5350811e+00   7.1939430e-01  -1.7161362e+00   1.1390908e+00   3.9038332e-01   1.3183762e+00   2.7967808e-01   7.1887618e-01   7.7630113e-01   4.6234885e-01  -6.1446364e-01   3.0683322e-01   4.2388511e-01  -3.4509810e-01   1.0087764e+00  -1.4960459e+00   7.8608066e-01  -6.3437939e-01  -7.5140794e-01  -5.6778586e-01   8.0311511e-01   2.2086394e-01   3.8760784e-01   4.8613874e-01   5.4279340e-01   1.9260311e-01  -1.7729570e+00  -1.0053720e+00  -1.0492035e+00   7.1324941e-02   4.2862292e-01   3.3389174e-01  -7.9067054e-01   1.2268127e+00   2.9737620e-01   8.4090396e-01  -8.1243040e-01   8.4190128e-01   6.6473751e-01   5.2259807e-02  -4.8403833e-01   1.3777568e-01   7.0196350e-01  -8.0543114e-01   9.5237580e-01  -7.3416992e-01   1.0869093e-01  -9.8293440e-01  -3.6377395e-01  -1.9266764e-01   6.1797539e-01  -2.8011799e-01   2.0761262e-01   4.2571815e-01   6.8311402e-01  -7.0747985e-01  -7.1483364e-01  -1.7697149e+00  -2.9857269e-01   6.5112811e-01  -1.7304928e+00   7.2950385e-01  -1.1133024e+00   5.5975289e-01   5.7168479e-01   1.7423504e+00  -1.0212266e+00   3.6974218e-01   8.4768806e-01   2.7806595e-01   5.4077771e-01  -6.2804046e-02   3.8245444e-01  -5.5030229e-01   6.7793865e-01  -9.1347333e-01   8.4725578e-01   3.4688371e-01  -1.0759654e+00  -1.1770173e+00   1.4646618e-01   3.8284406e-01   9.3914951e-02   2.7740390e-01   4.7156702e-01  -1.5002889e+00  -1.6166042e+00  -1.4827336e+00  -1.1404325e+00   9.8188566e-01   8.7688049e-01  -1.6956397e+00  -1.0115234e+00  -1.2062027e+00   1.3277379e+00   6.0425505e-01   6.6919837e-01   3.4219704e-01   1.0313751e+00   4.0025965e-01   1.2970689e-01   1.7858343e-01   5.7599853e-01   4.9358810e-01   1.0070849e+00   7.1986948e-01  -1.3857637e+00   9.8861141e-01   1.5871890e-01   9.7121422e-01   5.7789164e-01   1.1435958e+00  -9.2799027e-01   6.5980896e-01   3.8726486e-01   8.4093699e-02  -9.1363078e-02  -1.8810942e+00   1.5015937e-01   1.6858673e-01   2.7841026e-01   1.1164697e+00   1.8335181e+00   1.9204551e+00   8.1838278e-01   2.1849932e-01   6.5503447e-02  -2.0801701e-01  -2.6644307e-01  -2.7420492e-01  -3.9277113e-02   1.6769198e-01   1.8306907e-01  -6.4848366e-01  -8.3197783e-01  -8.3196847e-01   5.1790199e-01   9.1146806e-01   5.2499975e-01  -3.4672374e-01   1.0461768e+00  -3.5354180e-01  -1.9973043e-01  -9.4799592e-01  -2.7977450e-02  -5.5034467e-01   6.3344290e-02   4.7698492e-01   7.8870436e-01
  -3.3700412e-01  -6.1523400e-01  -1.0132027e+00   2.3156767e-01  -2.0914762e-01   1.3202273e-01   5.6461381e-01  -1.8716052e+00   3.8774412e-01  -7.4219805e-01  -1.8046183e+00  -3.9062394e-01  -9.7793991e-01  -1.5521590e+00  -1.6120417e+00  -3.2993509e-01   9.3328185e-01  -1.4210803e+00  -6.1388284e-01  -1.7791843e+00   6.0709097e-01   2.9225618e-01   6.7304229e-01   6.8869150e-02   1.0836375e-01   3.0258053e-01   7.3521106e-01   4.1565051e-01   2.5957779e-01   8.0457718e-01  -4.3235169e-01   6.3364043e-01   1.6436672e-01   1.1075662e+00   1.4862481e-01  -9.2663076e-01   9.8930315e-01   1.1493024e-01  -9.5586660e-01   3.6284003e-01  -6.1374046e-01   9.3525946e-01  -9.5155540e-01  -1.7104022e+00  -1.3388193e+00  -1.5754010e+00   1.3127424e-01   1.9801996e-01  -1.0758160e+00  -1.3178020e+00   2.4534881e-01   3.6496017e-01   4.1879590e-01  -1.4634144e+00   3.7884550e-01  -4.7888041e-01   7.7150236e-01  -2.7060707e-01   2.4339650e-02   7.2163311e-01  -5.3699530e-01   6.0146505e-01   8.9942966e-02   9.0822364e-01   5.9111227e-01  -3.6377395e-01   8.2637226e-01  -1.0213223e+00  -1.2007598e+00  -6.7211988e-01  -8.7825491e-01  -6.1014143e-01  -1.5615568e+00  -1.0597243e+00  -2.0956473e+00   7.7475335e-01   6.5941975e-01  -1.8649486e+00  -4.1565668e-01  -1.6258811e+00   5.4910504e-01   3.7638101e-01   5.8776175e-01   6.5347107e-01   3.9863812e-01   4.9109077e-01  -7.5716255e-02  -8.5741631e-01   7.6478516e-02   3.5825262e-01  -7.7546009e-01   7.3316459e-02   6.9407566e-01   3.2916991e-01   7.6169397e-01  -1.1023420e+00   6.4393993e-01   5.1882992e-01  -9.7134024e-01   6.1195466e-01  -4.3405107e-01   3.9007126e-01  -1.7372431e+00  -1.6715206e+00  -1.5812459e+00  -1.7845608e+00  -2.2111648e-01  -1.4128526e-01  -1.6956397e+00  -1.3959782e+00  -1.5539455e+00   7.1227290e-01   5.8483823e-01   5.4286666e-01   4.9497309e-01   8.9557334e-01   2.0037158e-01   6.8977165e-01   8.2630770e-01   8.3698731e-01   4.8481907e-01   8.6774823e-01   4.0300835e-01  -1.1700131e+00   1.4018427e-01  -1.3720699e+00   3.7864027e-01   8.3055764e-01   3.0093783e-01   6.4182470e-01   5.2786766e-01  -1.0478061e+00   5.1696524e-02  -5.7595172e-01  -1.4914246e+00  -1.0012362e+00   6.1757808e-01  -4.0475383e-01   5.2546205e-01   2.6383842e-01   5.4552868e-01   7.8183978e-02   4.3055470e-01   3.1765167e-01  -2.0801701e-01  -2.6644307e-01  -3.2079546e-01  -5.6268508e-01  -3.3322537e-01   5.6734194e-01   2.9993410e-01   3.4052497e-01   4.2657967e-01   8.8821710e-02   8.6071257e-01   6.2751406e-01   4.0135214e+00   2.0571255e+00   1.6017023e+00   9.4758544e-01   2.6157835e-01   2.8780462e-01  -5.3354550e-01  -1.9088054e-01   2.0073827e-01   4.4869872e-01
  -3.3700412e-01  -6.1523400e-01  -9.9848734e-01   2.3156767e-01  -2.0914762e-01   1.3202273e-01   5.6461381e-01  -1.8716052e+00   3.8774412e-01  -7.4219805e-01  -1.8138001e+00  -3.9062394e-01  -9.7793991e-01  -1.5620413e+00  -1.6222448e+00  -3.1578027e-01   9.3328185e-01  -1.4373661e+00  -6.0176214e-01  -1.7791843e+00   6.0709097e-01   2.9225618e-01   6.7304229e-01   7.6977186e-02   1.0836375e-01   3.0258053e-01   7.3521106e-01   4.0209637e-01   2.5957779e-01   8.0457718e-01  -4.3235169e-01   6.4301883e-01   1.6436672e-01   1.1075662e+00   1.4862481e-01  -9.2663076e-01   9.8930315e-01   1.1493024e-01  -9.5586660e-01   3.6284003e-01  -6.1374046e-01   9.3525946e-01  -9.5155540e-01  -1.7193386e+00  -1.3388193e+00  -1.5754010e+00   1.3127424e-01   1.9801996e-01  -1.0635577e+00  -1.3178020e+00   2.4534881e-01   3.6496017e-01   4.1879590e-01  -1.4634144e+00   3.7884550e-01  -4.6402823e-01   7.7150236e-01  -2.7060707e-01   2.4339650e-02   7.2163311e-01  -5.3699530e-01   6.0982007e-01   6.9340144e-02   9.0822364e-01   5.9111227e-01  -3.6377395e-01   8.4716899e-01  -1.0213223e+00  -1.2007598e+00  -6.5520195e-01  -8.6521518e-01  -6.1014143e-01  -1.5615568e+00  -1.0597243e+00  -2.0956473e+00   8.4630841e-01   6.5941975e-01  -1.8649486e+00  -4.1565668e-01  -1.6258811e+00   5.4910504e-01   3.7638101e-01   5.8776175e-01   6.5347107e-01   3.9863812e-01   4.9109077e-01  -7.5716255e-02  -8.7012716e-01   7.6478516e-02   3.5825262e-01  -7.6645377e-01   7.3316459e-02   6.9407566e-01   3.2916991e-01   7.6169397e-01  -1.1023420e+00   6.4393993e-01   5.0974788e-01  -9.7134024e-01   6.1195466e-01  -4.3405107e-01   3.9007126e-01  -1.7372431e+00  -1.6715206e+00  -1.5910972e+00  -1.7845608e+00  -2.0679502e-01  -1.2971520e-01  -1.6956397e+00  -1.3959782e+00  -1.5539455e+00   7.1227290e-01   5.8483823e-01   5.4286666e-01   4.9497309e-01   8.9557334e-01   2.0037158e-01   6.8073835e-01   8.2630770e-01   8.3698731e-01   4.8481907e-01   8.6774823e-01   4.0300835e-01  -1.1700131e+00   1.5785984e-01  -1.3720699e+00   3.7864027e-01   8.3055764e-01   3.0093783e-01   6.4182470e-01   5.4436032e-01  -1.0478061e+00   3.5497936e-02  -5.7595172e-01  -1.5028855e+00  -1.0012362e+00   6.1757808e-01  -4.1764372e-01   5.3601575e-01   2.6383842e-01   5.4552868e-01   9.0318385e-02   4.3055470e-01   3.1765167e-01  -2.0801701e-01  -2.6644307e-01  -3.2079546e-01  -5.4682424e-01  -3.1968707e-01   5.6734194e-01   2.9993410e-01   3.4052497e-01   4.2657967e-01   1.0182414e-01   8.7086367e-01   6.3776549e-01   4.0135214e+00   2.0571255e+00   1.6017023e+00   9.4758544e-01   2.5166380e-01   2.8780462e-01  -5.3354550e-01  -1.9088054e-01   2.0073827e-01   4.5932389e-01
  -3.3700412e-01  -6.1523400e-01  -1.0132027e+00   2.3156767e-01  -2.0914762e-01   1.3202273e-01   5.6461381e-01  -1.8716052e+00   3.8774412e-01  -7.4219805e-01  -1.8138001e+00  -3.9062394e-01  -9.7793991e-01  -1.5521590e+00  -1.6120417e+00  -3.2993509e-01   9.3328185e-01  -1.4210803e+00  -6.1388284e-01  -1.7791843e+00   6.0709097e-01   2.9225618e-01   6.7304229e-01   7.6977186e-02   1.0836375e-01   3.0258053e-01   7.3521106e-01   4.0209637e-01   2.5957779e-01   8.0457718e-01  -4.3235169e-01   6.4301883e-01   1.6436672e-01   1.1075662e+00   1.4862481e-01  -9.2663076e-01   9.8930315e-01   1.1493024e-01  -9.5586660e-01   3.6284003e-01  -6.1374046e-01   9.3525946e-01  -9.5155540e-01  -1.7104022e+00  -1.3388193e+00  -1.5754010e+00   1.3127424e-01   1.9801996e-01  -1.0758160e+00  -1.3178020e+00   2.4534881e-01   3.6496017e-01   4.1879590e-01  -1.4634144e+00   3.7884550e-01  -4.7888041e-01   7.7150236e-01  -2.7060707e-01   2.4339650e-02   7.3146792e-01  -5.3699530e-01   6.0146505e-01   8.9942966e-02   9.0822364e-01   5.9111227e-01  -3.6377395e-01   8.2637226e-01  -1.0213223e+00  -1.2007598e+00  -6.7211988e-01  -8.7825491e-01  -6.1014143e-01  -1.5615568e+00  -1.0597243e+00  -2.0956473e+00   7.7475335e-01   6.5941975e-01  -1.8649486e+00  -4.1565668e-01  -1.6258811e+00   5.4910504e-01   3.7638101e-01   5.8776175e-01   6.5347107e-01   3.9863812e-01   4.9109077e-01  -7.5716255e-02  -8.5741631e-01   7.6478516e-02   3.5825262e-01  -7.7546009e-01   7.3316459e-02   6.9407566e-01   3.2916991e-01   7.6169397e-01  -1.1023420e+00   6.5400047e-01   5.1882992e-01  -9.7134024e-01   6.1195466e-01  -4.3405107e-01   3.9007126e-01  -1.7372431e+00  -1.6715206e+00  -1.5812459e+00  -1.7845608e+00  -2.2111648e-01  -1.4128526e-01  -1.6956397e+00  -1.3959782e+00  -1.5539455e+00   7.1227290e-01   5.8483823e-01   5.4286666e-01   4.9497309e-01   8.9557334e-01   2.0037158e-01   6.8073835e-01   8.2630770e-01   8.3698731e-01   4.8481907e-01   8.6774823e-01   4.0300835e-01  -1.1700131e+00   1.4902205e-01  -1.3720699e+00   3.7864027e-01   8.3055764e-01   3.0093783e-01   6.4182470e-01   5.2786766e-01  -1.0478061e+00   5.1696524e-02  -5.7595172e-01  -1.5028855e+00  -1.0012362e+00   6.1757808e-01  -4.1764372e-01   5.2546205e-01   2.6383842e-01   5.4552868e-01   7.8183978e-02   4.3055470e-01   3.1765167e-01  -2.0801701e-01  -2.6644307e-01  -3.2079546e-01  -5.6268508e-01  -3.1968707e-01   5.6734194e-01   2.9993410e-01   3.4052497e-01   4.2657967e-01   8.8821710e-02   8.7086367e-01   6.3776549e-01   4.0135214e+00   2.0571255e+00   1.6095233e+00   9.4758544e-01   2.6157835e-01   2.8780462e-01  -5.3354550e-01  -1.9088054e-01   2.0073827e-01   4.4869872e-01
  -3.3700412e-01  -8.7951225e-01  -3.6572715e-01   2.3156767e-01  -1.9361667e-01   1.3202273e-01   3.3047391e-01  -1.0306417e+00   5.4467684e-01  -7.4219805e-01  -1.2720753e+00  -1.6604028e+00  -9.7793991e-01  -1.5521590e+00  -1.6222448e+00   8.8737915e-01   2.0605436e-02  -1.3450000e-01  -1.6562632e+00  -1.7917939e+00   8.8391149e-02   3.7075789e-01   1.5465932e-01   8.5085222e-02   1.0836375e-01   8.7499292e-01  -1.7888645e-02  -3.8404337e-01   2.7532960e-01   8.0457718e-01  -4.3235169e-01   6.5239723e-01   1.4707075e-01   1.1160263e+00   1.4862481e-01  -9.2663076e-01   9.7975046e-01   9.5474906e-01  -9.5586660e-01   7.3435706e-01  -8.0296699e-01   9.3525946e-01  -9.3497339e-01  -1.5674198e+00  -1.7056113e+00  -1.0094905e+00  -5.7312998e-01   9.2623983e-01  -1.3822742e+00  -1.3178020e+00  -8.5691063e-01   3.4565046e-01   4.8594945e-01  -1.0365396e+00   3.7884550e-01   9.3207677e-01   3.1864594e-01  -7.3513393e-01   2.4339650e-02   7.3146792e-01  -5.2667085e-01   6.2653011e-01   4.8737322e-02   9.0822364e-01   5.9111227e-01  -3.6377395e-01   8.2637226e-01   6.0124787e-01  -1.2007598e+00   3.9370989e-01  -5.7834111e-01  -2.8682757e-01  -1.4534458e+00  -1.6460385e+00  -2.0956473e+00   5.6008814e-01   4.1896196e-01  -1.2598972e+00  -1.7175234e+00  -1.6445203e+00   5.2780934e-01   4.0428155e-01  -6.5130898e-01   6.6380871e-01   3.9863812e-01   4.6499829e-01  -1.1016846e+00   6.8059711e-01   7.6478516e-02   3.5825262e-01  -7.6645377e-01   1.0281022e-01   6.9407566e-01   3.2916991e-01   7.3864896e-01  -1.1023420e+00   6.5400047e-01   5.8240422e-01  -5.5107615e-01   5.9311685e-01  -1.0798333e+00   3.9007126e-01  -1.7372431e+00  -1.6440624e+00  -1.6305021e+00  -7.4062874e-01   3.8038459e-01   1.0967117e+00  -1.6956397e+00  -1.7571328e+00  -1.6487844e+00  -5.1359573e-02   2.5475231e-01   2.7076761e-01   4.9497309e-01   8.9557334e-01   2.0037158e-01   5.7233872e-01   1.8688759e-01  -6.7875521e-01   4.8481907e-01   8.6774823e-01   4.0300835e-01  -1.1700131e+00   1.8437319e-01  -1.3511002e+00   3.7864027e-01   8.3055764e-01   3.0093783e-01   6.4182470e-01   5.4436032e-01  -1.0478061e+00   1.6508664e-01  -1.1486474e+00  -1.2736680e+00   1.6637621e-01   5.5635198e-01  -9.8479881e-01   6.4155283e-01   2.6383842e-01  -4.3862920e-01   9.5186125e-01   7.4863777e-01   7.9285408e-01  -2.0801701e-01  -2.6644307e-01  -3.2079546e-01  -1.9788559e-01  -8.0706611e-01   3.9922256e-01   2.9993410e-01   3.4052497e-01   4.2657967e-01   8.8821710e-02   8.7086367e-01   6.4801692e-01   4.0135214e+00   2.0571255e+00   1.6095233e+00   9.1890254e-01   2.4174926e-01   2.8780462e-01  -5.5034467e-01  -1.9088054e-01   2.1389287e-01   4.5932389e-01
  -3.3700412e-01  -8.7951225e-01  -3.6572715e-01   2.3156767e-01  -1.9361667e-01   1.3202273e-01   3.3047391e-01  -1.0306417e+00   5.4467684e-01  -7.4219805e-01  -1.2720753e+00  -1.6478307e+00  -9.7793991e-01  -1.5521590e+00  -1.6222448e+00   8.8737915e-01   1.2075750e-02  -1.3450000e-01  -1.6683839e+00  -1.7917939e+00   8.8391149e-02   3.7075789e-01   1.5465932e-01   8.5085222e-02   1.0836375e-01   8.7499292e-01  -2.8803133e-02  -3.8404337e-01   2.7532960e-01   8.0457718e-01  -4.3235169e-01   6.6177563e-01   1.4707075e-01   1.1160263e+00   1.4862481e-01  -9.2663076e-01   9.7975046e-01   9.5474906e-01  -9.5586660e-01   7.3435706e-01  -8.0296699e-01   9.3525946e-01  -9.3497339e-01  -1.5674198e+00  -1.7056113e+00  -1.0094905e+00  -5.7312998e-01   9.3837683e-01  -1.3945325e+00  -1.3178020e+00  -8.5691063e-01   3.4565046e-01   4.8594945e-01  -1.0365396e+00   3.7884550e-01   9.3207677e-01   3.0976640e-01  -7.3513393e-01   2.4339650e-02   7.3146792e-01  -5.3699530e-01   6.3488512e-01   4.8737322e-02   9.0822364e-01   5.9111227e-01  -3.6377395e-01   8.2637226e-01   6.0124787e-01  -1.2007598e+00   3.9370989e-01  -5.7834111e-01  -2.8682757e-01  -1.4534458e+00  -1.6460385e+00  -2.0956473e+00   5.6008814e-01   4.1896196e-01  -1.2598972e+00  -1.7175234e+00  -1.6445203e+00   5.3845719e-01   4.0428155e-01  -6.5130898e-01   6.6380871e-01   3.9863812e-01   4.7369578e-01  -1.1016846e+00   6.9330796e-01   9.1954356e-02   3.5825262e-01  -7.6645377e-01   1.0281022e-01   6.9407566e-01   3.2916991e-01   7.3864896e-01  -1.1023420e+00   6.4393993e-01   5.8240422e-01  -5.5107615e-01   5.9311685e-01  -1.0798333e+00   3.9007126e-01  -1.7475455e+00  -1.6440624e+00  -1.6305021e+00  -7.4062874e-01   3.6606314e-01   1.0967117e+00  -1.6956397e+00  -1.7571328e+00  -1.6487844e+00  -5.1359573e-02   2.5475231e-01   2.7076761e-01   4.8478802e-01   9.1066243e-01   2.0037158e-01   5.8137202e-01   1.8688759e-01  -6.7875521e-01   4.8481907e-01   8.6774823e-01   4.0300835e-01  -1.1700131e+00   1.9321097e-01  -1.3511002e+00   3.7864027e-01   8.3055764e-01   3.0093783e-01   6.4182470e-01   5.4436032e-01  -1.0478061e+00   1.6508664e-01  -1.1339629e+00  -1.2736680e+00   1.8259305e-01   5.5635198e-01  -9.8479881e-01   6.4155283e-01   2.6383842e-01  -4.5310211e-01   9.5186125e-01   7.4863777e-01   7.9285408e-01  -2.0801701e-01  -2.6644307e-01  -3.2079546e-01  -2.1374644e-01  -8.2060441e-01   3.9922256e-01   2.9993410e-01   3.4052497e-01   4.2657967e-01   8.8821710e-02   8.7086367e-01   6.4801692e-01   4.0135214e+00   2.0571255e+00   1.6017023e+00   9.0456110e-01   2.3183472e-01   2.8780462e-01  -5.3354550e-01  -1.9088054e-01   2.0073827e-01   4.5932389e-01
  -3.3700412e-01  -8.7951225e-01  -3.6572715e-01   2.3156767e-01  -2.0914762e-01   1.3202273e-01   3.3047391e-01  -1.0306417e+00   5.5390817e-01  -7.4219805e-01  -1.2720753e+00  -1.6604028e+00  -9.7793991e-01  -1.5620413e+00  -1.6222448e+00   8.8737915e-01   1.2075750e-02  -1.3450000e-01  -1.6683839e+00  -1.7917939e+00   8.8391149e-02   3.7075789e-01   1.5465932e-01   7.6977186e-02   1.0836375e-01   8.7499292e-01  -1.7888645e-02  -3.8404337e-01   2.5957779e-01   8.0457718e-01  -4.3235169e-01   6.5239723e-01   1.4707075e-01   1.1160263e+00   1.4862481e-01  -9.2663076e-01   9.8930315e-01   9.5474906e-01  -9.5586660e-01   7.3435706e-01  -8.0296699e-01   9.3525946e-01  -9.3497339e-01  -1.5674198e+00  -1.7056113e+00  -1.0094905e+00  -5.7312998e-01   9.3837683e-01  -1.3945325e+00  -1.3178020e+00  -8.5691063e-01   3.4565046e-01   4.8594945e-01  -1.0365396e+00   3.7884550e-01   9.4692895e-01   3.1864594e-01  -7.3513393e-01   2.4339650e-02   7.3146792e-01  -5.3699530e-01   6.1817509e-01   6.9340144e-02   9.0822364e-01   5.9111227e-01  -3.6377395e-01   8.2637226e-01   6.1797539e-01  -1.2007598e+00   3.9370989e-01  -5.7834111e-01  -2.8682757e-01  -1.4534458e+00  -1.6460385e+00  -2.0956473e+00   5.6008814e-01   4.1896196e-01  -1.2598972e+00  -1.7295777e+00  -1.6445203e+00   5.3845719e-01   4.0428155e-01  -6.5130898e-01   6.6380871e-01   3.9863812e-01   4.6499829e-01  -1.0898919e+00   6.9330796e-01   7.6478516e-02   3.5825262e-01  -7.6645377e-01   8.8063342e-02   6.9407566e-01   3.2916991e-01   7.3864896e-01  -1.1023420e+00   6.4393993e-01   5.8240422e-01  -5.5107615e-01   5.9311685e-01  -1.0798333e+00   3.9007126e-01  -1.7372431e+00  -1.6440624e+00  -1.6305021e+00  -7.5173440e-01   3.6606314e-01   1.0967117e+00  -1.6956397e+00  -1.7571328e+00  -1.6487844e+00  -5.1359573e-02   2.5475231e-01   2.7076761e-01   4.9497309e-01   8.9557334e-01   2.0037158e-01   5.8137202e-01   1.9519175e-01  -6.7875521e-01   4.8481907e-01   8.6774823e-01   4.0300835e-01  -1.1700131e+00   1.8437319e-01  -1.3511002e+00   3.7864027e-01   8.3055764e-01   3.0093783e-01   6.4182470e-01   5.4436032e-01  -1.0478061e+00   1.6508664e-01  -1.1486474e+00  -1.2736680e+00   1.6637621e-01   5.5635198e-01  -9.8479881e-01   6.4155283e-01   2.6383842e-01  -4.5310211e-01   9.5186125e-01   7.4863777e-01   7.9285408e-01  -2.0801701e-01  -2.6644307e-01  -3.2079546e-01  -1.9788559e-01  -8.0706611e-01   4.1123109e-01   2.9993410e-01   3.4052497e-01   4.2657967e-01   8.8821710e-02   8.7086367e-01   6.3776549e-01   4.0135214e+00   2.0571255e+00   1.6017023e+00   9.1890254e-01   2.4174926e-01   2.8780462e-01  -5.5034467e-01  -1.9088054e-01   2.1389287e-01   4.5932389e-01
  -2.4310566e-01  -8.0243110e-01  -1.0279180e+00   3.8073861e-01  -1.9361667e-01   4.5462877e-01   5.5594196e-01  -1.8605399e+00   3.8774412e-01   6.2364054e-02  -4.9162438e-01  -3.9062394e-01  -1.4791962e-01  -1.3940424e+00  -1.6018385e+00   2.4727186e+00   9.1622248e-01  -1.4210803e+00  -6.1388284e-01  -1.9304998e+00   6.0709097e-01   2.9225618e-01   6.7304229e-01   1.0012933e+00   1.6386488e-01   3.2231889e-01   7.3521106e-01   5.3763771e-01   2.2807417e-01   4.8733379e-01  -4.1988689e-01  -2.9482120e-01   3.8921427e-01   1.1160263e+00   5.9984757e-01  -5.7618511e-01  -5.1046970e-01   1.3825854e-01  -7.2902698e-01   3.2568833e-01  -8.8575360e-01   5.9730258e-01  -8.9291018e-02  -1.3082642e+00  -1.3277044e+00   1.0655148e+00   8.6312265e-02   1.9801996e-01  -1.0758160e+00  -1.1711369e-01   2.4534881e-01   3.7461502e-01   4.1879590e-01  -1.4527425e+00   5.5694387e-01  -4.6402823e-01   7.6262283e-01  -2.5805229e-01   7.2955092e-02   1.0560166e+00   6.1823115e-02  -1.1029586e+00   6.6682199e-01   4.1327482e-01   4.0316640e-01  -3.9958417e-01  -6.7887243e-02  -1.0213223e+00  -7.9978461e-02  -7.3979161e-01  -9.0433437e-01  -8.0119053e-01   8.1730477e-02  -1.0597243e+00  -9.6091951e-01  -8.3907482e-02   6.5112811e-01  -1.2695012e+00  -4.1565668e-01  -1.6631595e+00   5.4910504e-01   3.5778065e-01   5.8776175e-01   5.3887963e-02   8.4170919e-01   4.9978827e-01  -1.2288721e-01  -7.9386204e-01   1.0743020e-01   1.1623449e-01  -8.1148533e-01  -6.6402768e-01   2.2620692e-01   1.7656807e+00   4.3906377e-01   1.4263623e-02   5.7351617e-01   5.3699401e-01  -9.7134024e-01   5.9311685e-01  -9.2659681e-01   7.7670879e-02  -1.5621030e+00  -1.4335496e+00  -1.5516922e+00  -1.3292288e+00   8.0267864e-03  -1.8756553e-01  -1.5936851e+00  -1.3959782e+00  -1.5434078e+00   7.1227290e-01   5.8483823e-01   5.4286666e-01  -3.4650540e-02  -5.5039270e-02   4.9620592e-01   7.2590486e-01   8.3461186e-01   8.5706336e-01   4.3220491e-01   8.6774823e-01   2.2477396e-01  -1.2002644e-01  -1.1236187e+00  -4.7037238e-01   9.0149964e-01   5.3195236e-01   1.4435249e+00   6.9279272e-01  -5.1117003e-01  -1.1308268e+00   5.1696524e-02  -5.7595172e-01  -1.3195115e+00  -9.5258565e-01   6.3798677e-01  -3.0163472e-01   5.2546205e-01   2.6383842e-01   5.4552868e-01   5.3915165e-02   4.0163806e-01   3.1765167e-01  -2.0801701e-01  -2.4690332e-01  -2.2761437e-01  -6.1026763e-01  -3.8737860e-01   5.4332489e-01   3.3321191e-01   5.3829653e-01   2.3409583e-01  -9.6437533e-01   2.6179773e-01  -1.2177435e+00   3.9392064e-01   2.1962469e+00   7.2575296e-01   1.0049512e+00   8.2670730e-01   3.9764187e-01  -6.1754135e-01  -3.5431079e-01   4.2883046e-02  -8.2560100e-02
  -2.4310566e-01  -8.0243110e-01  -1.0279180e+00   3.8073861e-01  -2.0914762e-01   4.5462877e-01   5.5594196e-01  -1.8605399e+00   3.8774412e-01   6.2364054e-02  -4.9162438e-01  -3.9062394e-01  -1.3164471e-01  -1.3940424e+00  -1.6018385e+00   2.4585638e+00   9.0769279e-01  -1.4210803e+00  -6.0176214e-01  -1.9304998e+00   6.0709097e-01   2.9225618e-01   6.7304229e-01   1.0094013e+00   1.6386488e-01   3.2231889e-01   7.2429657e-01   5.5119184e-01   2.2807417e-01   4.7940270e-01  -4.3235169e-01  -2.8544280e-01   3.8921427e-01   1.1160263e+00   5.9984757e-01  -5.7618511e-01  -5.0091700e-01   1.3825854e-01  -7.2902698e-01   3.1330443e-01  -8.8575360e-01   6.0820441e-01  -8.9291018e-02  -1.3082642e+00  -1.3277044e+00   1.0655148e+00   8.6312265e-02   1.9801996e-01  -1.0758160e+00  -1.1711369e-01   2.4534881e-01   3.7461502e-01   4.0920253e-01  -1.4527425e+00   5.5694387e-01  -4.6402823e-01   7.6262283e-01  -2.4549751e-01   7.2955092e-02   1.0560166e+00   4.1174204e-02  -1.0946036e+00   6.6682199e-01   4.1327482e-01   4.0316640e-01  -3.9958417e-01  -8.8683975e-02  -1.0213223e+00  -8.9985437e-02  -7.5670954e-01  -9.0433437e-01  -8.0119053e-01   9.2541577e-02  -1.0597243e+00  -9.6091951e-01  -8.3907482e-02   6.5112811e-01  -1.2695012e+00  -4.1565668e-01  -1.6631595e+00   5.4910504e-01   3.5778065e-01   5.8776175e-01   5.3887963e-02   8.4170919e-01   4.9978827e-01  -1.2288721e-01  -7.8115118e-01   1.0743020e-01   1.1623449e-01  -8.1148533e-01  -6.6402768e-01   2.2620692e-01   1.7774554e+00   4.3906377e-01   5.4714534e-03   5.8357671e-01   5.3699401e-01  -9.7134024e-01   5.9311685e-01  -9.1565135e-01   7.7670879e-02  -1.5621030e+00  -1.4335496e+00  -1.5516922e+00  -1.3403344e+00  -6.2946676e-03  -1.8756553e-01  -1.5936851e+00  -1.3959782e+00  -1.5434078e+00   7.1227290e-01   5.8483823e-01   5.4286666e-01  -3.4650540e-02  -5.5039270e-02   4.9620592e-01   7.2590486e-01   8.3461186e-01   8.5706336e-01   4.3220491e-01   8.7935962e-01   2.3467587e-01  -1.3440982e-01  -1.1324564e+00  -4.9134209e-01   9.0149964e-01   5.3195236e-01   1.4578072e+00   6.9279272e-01  -4.9467737e-01  -1.1308268e+00   5.1696524e-02  -5.7595172e-01  -1.3195115e+00  -9.3636881e-01   6.3798677e-01  -3.0163472e-01   5.2546205e-01   2.6383842e-01   5.4552868e-01   5.3915165e-02   4.0163806e-01   3.2734968e-01  -2.0801701e-01  -2.6644307e-01  -2.2761437e-01  -6.2612847e-01  -3.8737860e-01   5.4332489e-01   3.3321191e-01   5.3829653e-01   2.3409583e-01  -9.5137290e-01   2.7194883e-01  -1.2074921e+00   3.8197476e-01   2.2055217e+00   7.2575296e-01   1.0192927e+00   8.2670730e-01   3.9764187e-01  -6.1754135e-01  -3.5431079e-01   4.2883046e-02  -7.1934924e-02
  -2.4310566e-01  -8.0243110e-01  -1.0279180e+00   3.9316953e-01  -2.0914762e-01   3.8018122e-01   5.4727011e-01  -1.8605399e+00   3.8774412e-01   1.8379494e+00  -1.8688907e+00  -3.9062394e-01  -9.1284028e-01  -1.5719236e+00  -1.5304166e+00  -5.2810252e-01   9.0769279e-01  -1.4210803e+00  -6.1388284e-01  -2.0061576e+00   6.0709097e-01   2.8244346e-01   6.7304229e-01   1.0175093e+00   7.5587693e-01   3.2231889e-01   7.2429657e-01   5.6474597e-01   2.7532960e-01   1.5263059e+00  -4.3235169e-01  -2.9482120e-01   3.8921427e-01   9.5528358e-01   5.9984757e-01  -5.7618511e-01  -5.2002239e-01   1.4992269e-01  -7.2902698e-01   3.1330443e-01  -8.8575360e-01   5.9730258e-01   6.4031730e-01  -1.8176390e+00  -1.3054746e+00  -1.6051858e+00   8.6312265e-02   1.9801996e-01  -1.0758160e+00  -2.7818163e-01   2.4534881e-01   3.7461502e-01   4.0920253e-01  -1.4634144e+00   4.8570452e-01  -4.7888041e-01   7.6262283e-01  -2.4549751e-01   7.2955092e-02   2.3050371e+00  -6.2070351e-02  -1.1029586e+00   6.6682199e-01   4.8180620e-01   3.9141978e-01  -3.9958417e-01  -1.9266764e-01  -1.0213223e+00  -6.9971484e-02  -7.5670954e-01  -9.0433437e-01  -8.0119053e-01  -2.0588674e+00  -1.0597243e+00  -7.6777435e-01  -4.4168283e-01   6.5112811e-01  -1.8745526e+00  -4.1565668e-01  -1.6724791e+00   5.4910504e-01   3.5778065e-01   5.8776175e-01   6.4225603e-02   2.0360747e+00   4.9978827e-01  -1.2288721e-01  -7.8115118e-01   1.0743020e-01   4.0665625e-01  -8.1148533e-01  -6.6402768e-01   2.1421029e-01   1.5254973e-01   4.3906377e-01   1.4263623e-02   5.6345563e-01   5.3699401e-01  -9.8690558e-01   5.8369795e-01  -9.1565135e-01   7.7670879e-02  -1.5311960e+00  -1.7447425e+00  -1.5418410e+00  -1.8067722e+00  -4.6458120e-01  -1.8756553e-01  -1.5732941e+00  -1.3959782e+00  -1.5434078e+00   7.1227290e-01   5.8483823e-01   5.4286666e-01   1.0144116e+00  -8.5217448e-02   5.0420144e-01   7.2590486e-01   8.3461186e-01   8.5706336e-01   1.4581812e+00   8.7935962e-01   4.1291026e-01  -1.2002644e-01  -1.1236187e+00  -4.7037238e-01   2.4933159e+00   1.4430813e+00   1.9576891e+00   6.9279272e-01  -4.9467737e-01  -1.1308268e+00   5.1696524e-02  -5.7595172e-01  -1.5028855e+00  -9.3636881e-01   6.3798677e-01  -3.0163472e-01   5.2546205e-01   2.6383842e-01   5.3105577e-01   4.1780759e-02   3.9199918e-01   3.2734968e-01  -2.0801701e-01  -2.6644307e-01  -2.7420492e-01  -6.2612847e-01  -3.8737860e-01   5.4332489e-01   3.3321191e-01   5.2416999e-01   2.3409583e-01  -9.6437533e-01   2.6179773e-01  -1.2074921e+00  -3.1088611e-01   9.0705540e-01   4.6766073e-01   1.0192927e+00   8.2670730e-01   3.9764187e-01  -6.1754135e-01  -3.5431079e-01   4.2883046e-02  -8.2560100e-02
  -2.4310566e-01  -8.0243110e-01  -1.0279180e+00   3.8073861e-01  -2.0914762e-01   4.5462877e-01   5.4727011e-01  -1.8605399e+00   3.8774412e-01   6.2364054e-02  -4.9162438e-01  -3.9062394e-01  -1.4791962e-01  -1.3940424e+00  -1.6018385e+00   2.4585638e+00   9.0769279e-01  -1.4210803e+00  -6.0176214e-01  -1.9304998e+00   6.0709097e-01   2.9225618e-01   6.7304229e-01   1.0012933e+00   1.6386488e-01   3.2231889e-01   7.3521106e-01   5.5119184e-01   2.2807417e-01   4.8733379e-01  -4.3235169e-01  -2.9482120e-01   3.8921427e-01   1.1160263e+00   5.9984757e-01  -5.7618511e-01  -5.0091700e-01   1.3825854e-01  -7.2902698e-01   3.1330443e-01  -8.8575360e-01   6.0820441e-01  -8.9291018e-02  -1.3082642e+00  -1.3277044e+00   1.0655148e+00   8.6312265e-02   1.9801996e-01  -1.0758160e+00  -1.1711369e-01   2.4534881e-01   3.7461502e-01   4.1879590e-01  -1.4527425e+00   5.5694387e-01  -4.6402823e-01   7.6262283e-01  -2.4549751e-01   7.2955092e-02   1.0560166e+00   5.1498659e-02  -1.1029586e+00   6.6682199e-01   4.1327482e-01   4.0316640e-01  -3.9958417e-01  -8.8683975e-02  -1.0213223e+00  -7.9978461e-02  -7.5670954e-01  -9.0433437e-01  -8.0119053e-01   8.1730477e-02  -1.0597243e+00  -9.6091951e-01  -8.3907482e-02   6.5112811e-01  -1.2791052e+00  -4.1565668e-01  -1.6631595e+00   5.4910504e-01   3.5778065e-01   5.8776175e-01   5.3887963e-02   8.4170919e-01   4.9978827e-01  -1.2288721e-01  -7.8115118e-01   1.0743020e-01   1.1623449e-01  -8.1148533e-01  -6.6402768e-01   2.2620692e-01   1.7774554e+00   4.3906377e-01   1.4263623e-02   5.8357671e-01   5.3699401e-01  -9.7134024e-01   5.9311685e-01  -9.1565135e-01   7.7670879e-02  -1.5621030e+00  -1.4335496e+00  -1.5516922e+00  -1.3403344e+00  -6.2946676e-03  -1.8756553e-01  -1.5936851e+00  -1.3959782e+00  -1.5434078e+00   7.1227290e-01   5.8483823e-01   5.4286666e-01  -3.4650540e-02  -5.5039270e-02   4.9620592e-01   7.2590486e-01   8.3461186e-01   8.5706336e-01   4.3220491e-01   8.7935962e-01   2.3467587e-01  -1.2002644e-01  -1.1236187e+00  -4.7037238e-01   9.0149964e-01   5.3195236e-01   1.4578072e+00   6.9279272e-01  -4.9467737e-01  -1.1308268e+00   5.1696524e-02  -5.7595172e-01  -1.3195115e+00  -9.5258565e-01   6.3798677e-01  -3.1452461e-01   5.2546205e-01   2.6383842e-01   5.4552868e-01   5.3915165e-02   3.9199918e-01   3.2734968e-01  -2.0801701e-01  -2.6644307e-01  -2.2761437e-01  -6.1026763e-01  -3.8737860e-01   5.4332489e-01   3.3321191e-01   5.3829653e-01   2.3409583e-01  -9.5137290e-01   2.7194883e-01  -1.2074921e+00   3.8197476e-01   2.2055217e+00   7.2575296e-01   1.0192927e+00   8.2670730e-01   3.9764187e-01  -6.1754135e-01  -3.5431079e-01   4.2883046e-02  -7.1934924e-02
  -2.4310566e-01  -8.7951225e-01  -4.6873462e-01   3.8073861e-01  -1.9361667e-01   4.5462877e-01   3.3047391e-01  -1.1080989e+00   5.4467684e-01   6.2364054e-02  -4.2735195e-01  -1.5975425e+00  -1.4791962e-01  -1.5521590e+00  -1.6426511e+00   2.4868734e+00  -3.0572681e-02  -1.1821417e-01  -1.7168667e+00  -1.9431095e+00   1.5489113e-01   3.7075789e-01   1.2292158e-01   1.0094013e+00   1.6386488e-01   8.8486210e-01  -5.0632110e-02  -3.2982683e-01   2.4382598e-01   4.8733379e-01  -4.3235169e-01  -3.2295640e-01   4.0651023e-01   1.1075662e+00   5.9984757e-01  -5.4114055e-01  -5.0091700e-01   9.5474906e-01  -4.4547745e-01   7.2197316e-01  -9.8036687e-01   5.8640074e-01  -8.9291018e-02  -1.4065646e+00  -1.6944964e+00   1.0655148e+00  -6.0310462e-01   9.3837683e-01  -1.4435658e+00  -1.1711369e-01  -7.5121452e-01   3.5530532e-01   4.6676272e-01  -9.9385217e-01   5.5694387e-01   9.4692895e-01   3.0088686e-01  -7.2257915e-01   7.2955092e-02   1.0560166e+00   5.1498659e-02  -1.1029586e+00   6.6682199e-01   4.1327482e-01   4.0316640e-01  -3.9958417e-01  -6.7887243e-02   6.0124787e-01  -7.8046680e-01   3.7679195e-01  -8.0001653e-01  -7.5710228e-01   9.2541577e-02  -1.6000531e+00  -9.6091951e-01  -1.2352413e-02   3.9408702e-01  -9.6217347e-01  -1.7175234e+00  -1.6631595e+00   5.5975289e-01   3.9498137e-01  -6.3722863e-01   5.3887963e-02   8.3207721e-01   4.8239328e-01  -1.1134774e+00   7.6957309e-01   1.0743020e-01   1.1623449e-01  -8.1148533e-01  -6.6402768e-01   2.2620692e-01   1.7656807e+00   4.3906377e-01   4.9432303e-02   5.8357671e-01   5.9148627e-01  -5.0438014e-01   5.8369795e-01  -1.1017242e+00   6.4088253e-02  -1.5930101e+00  -1.5067715e+00  -1.6403534e+00  -2.9640231e-01   1.7988423e-01   1.0620015e+00  -1.5936851e+00  -1.7454826e+00  -1.6382468e+00  -2.8564573e-02   2.7416913e-01   2.6104978e-01  -3.4650540e-02  -5.5039270e-02   5.0420144e-01   6.3557183e-01   2.1180006e-01  -6.4864112e-01   4.3220491e-01   8.7935962e-01   2.3467587e-01  -9.1259680e-02  -1.1324564e+00  -4.7037238e-01   9.0149964e-01   5.3195236e-01   1.4435249e+00   6.9279272e-01  -5.2766269e-01  -1.1308268e+00   2.1368240e-01  -1.0458559e+00  -1.2049028e+00   1.8259305e-01   5.6655633e-01  -9.3323926e-01   6.2044542e-01   2.0167289e-01  -5.2546665e-01   9.3972684e-01   7.3899889e-01   7.9285408e-01  -2.0801701e-01  -2.6644307e-01  -2.2761437e-01  -2.2960728e-01  -8.6121933e-01   3.8721403e-01   3.3321191e-01   5.3829653e-01   2.3409583e-01  -9.7737777e-01   2.5164663e-01  -1.2177435e+00   4.0586651e-01   2.1962469e+00   7.2575296e-01   9.9060979e-01   8.2670730e-01   3.9764187e-01  -6.1754135e-01  -3.5431079e-01   4.2883046e-02  -8.2560100e-02
  -2.4310566e-01  -8.7951225e-01  -4.6873462e-01   3.8073861e-01  -1.9361667e-01   4.5462877e-01   3.3047391e-01  -1.1080989e+00   5.4467684e-01   6.2364054e-02  -4.2735195e-01  -1.5975425e+00  -1.4791962e-01  -1.5521590e+00  -1.6426511e+00   2.5010283e+00  -3.0572681e-02  -1.1821417e-01  -1.7168667e+00  -1.9431095e+00   1.5489113e-01   3.7075789e-01   1.2292158e-01   1.0012933e+00   1.6386488e-01   8.8486210e-01  -5.0632110e-02  -3.2982683e-01   2.4382598e-01   4.8733379e-01  -4.3235169e-01  -3.1357800e-01   4.0651023e-01   1.1075662e+00   5.9984757e-01  -5.4114055e-01  -5.0091700e-01   9.5474906e-01  -4.4547745e-01   7.2197316e-01  -9.8036687e-01   5.8640074e-01  -8.9291018e-02  -1.4065646e+00  -1.6944964e+00   1.0655148e+00  -6.0310462e-01   9.3837683e-01  -1.4558242e+00  -1.1711369e-01  -7.5121452e-01   3.5530532e-01   4.6676272e-01  -9.9385217e-01   5.5694387e-01   9.4692895e-01   3.0088686e-01  -7.2257915e-01   7.2955092e-02   1.0560166e+00   5.1498659e-02  -1.1029586e+00   6.6682199e-01   4.1327482e-01   4.0316640e-01  -3.9958417e-01  -6.7887243e-02   6.0124787e-01  -7.9047378e-01   3.7679195e-01  -8.0001653e-01  -7.4240619e-01   9.2541577e-02  -1.6000531e+00  -9.6091951e-01  -1.2352413e-02   3.9408702e-01  -9.6217347e-01  -1.7175234e+00  -1.6631595e+00   5.5975289e-01   3.9498137e-01  -6.3722863e-01   5.3887963e-02   8.3207721e-01   4.8239328e-01  -1.1134774e+00   7.6957309e-01   1.0743020e-01   1.1623449e-01  -8.1148533e-01  -6.6402768e-01   2.2620692e-01   1.7656807e+00   4.3906377e-01   4.0640133e-02   5.8357671e-01   5.9148627e-01  -5.0438014e-01   5.8369795e-01  -1.1017242e+00   7.7670879e-02  -1.5930101e+00  -1.5067715e+00  -1.6403534e+00  -2.9640231e-01   1.7988423e-01   1.0620015e+00  -1.5936851e+00  -1.7454826e+00  -1.6382468e+00  -2.8564573e-02   2.7416913e-01   2.6104978e-01  -3.4650540e-02  -5.5039270e-02   5.0420144e-01   6.3557183e-01   2.1180006e-01  -6.4864112e-01   4.2343588e-01   8.7935962e-01   2.3467587e-01  -9.1259680e-02  -1.1324564e+00  -4.7037238e-01   9.0149964e-01   5.3195236e-01   1.4435249e+00   6.9279272e-01  -5.1117003e-01  -1.1308268e+00   2.1368240e-01  -1.0458559e+00  -1.2049028e+00   1.8259305e-01   5.7676068e-01  -9.3323926e-01   6.2044542e-01   2.0167289e-01  -5.2546665e-01   9.3972684e-01   7.3899889e-01   7.9285408e-01  -2.0801701e-01  -2.6644307e-01  -2.2761437e-01  -2.2960728e-01  -8.6121933e-01   3.8721403e-01   3.3321191e-01   5.3829653e-01   2.3409583e-01  -9.7737777e-01   2.5164663e-01  -1.2177435e+00   4.0586651e-01   2.1962469e+00   7.2575296e-01   9.9060979e-01   8.2670730e-01   3.9764187e-01  -6.1754135e-01  -3.5431079e-01   4.2883046e-02  -8.2560100e-02
  -3.5578382e-01  -5.8219922e-01  -1.0132027e+00   1.6941310e-01  -2.0914762e-01  -2.5262294e-01   5.5594196e-01  -1.8716052e+00   3.8774412e-01  -7.2832629e-01  -1.7311641e+00  -3.9062394e-01  -2.4101318e+00  -1.5620413e+00  -1.6120417e+00  -4.9979289e-01   9.3328185e-01  -1.4373661e+00  -6.0176214e-01  -1.5774303e+00   6.0709097e-01   2.9225618e-01   6.7304229e-01  -1.1761567e-01   5.2462223e-01   3.0258053e-01   7.3521106e-01   4.2920464e-01   1.9657055e-01   1.7642384e+00  -4.3235169e-01   6.6177563e-01   1.6436672e-01   1.9112801e+00   8.2268522e-02  -9.2663076e-01  -3.4807391e-01   1.1493024e-01  -9.5586660e-01   3.6284003e-01  -6.1374046e-01   9.3525946e-01  -1.9630578e+00  -1.7193386e+00  -1.3388193e+00  -1.5555445e+00   1.3127424e-01   1.9801996e-01  -1.0635577e+00  -9.5173848e-01   2.4534881e-01   3.6496017e-01   4.1879590e-01  -1.4740863e+00   6.6380290e-01  -4.6402823e-01   7.7150236e-01  -2.7060707e-01  -2.8355815e-01   1.9608189e+00  -5.8861758e-01   6.4324014e-01   4.8737322e-02   1.1518908e+00   6.0285888e-01  -3.6377395e-01  -1.9266764e-01  -1.0213223e+00  -1.2007598e+00  -6.7211988e-01  -8.7825491e-01  -6.2483752e-01  -1.7237233e+00  -1.0597243e+00  -2.2042915e+00  -3.7012776e-01   6.5941975e-01  -1.8553446e+00  -4.1565668e-01  -1.5979222e+00   5.4910504e-01   3.7638101e-01   5.8776175e-01   6.3279579e-01   1.3136762e+00   4.9109077e-01  -6.3923515e-02  -8.5741631e-01   1.6933356e-01   1.0681725e+00  -7.6645377e-01   1.0281022e-01   7.0607229e-01   3.2916991e-01   7.3864896e-01  -1.1023420e+00   3.1194221e-01   5.1882992e-01  -9.7134024e-01   6.1195466e-01  -4.2310560e-01   3.9007126e-01  -1.8196620e+00  -1.6898261e+00  -1.5812459e+00  -1.7845608e+00  -3.9297393e-01  -1.4128526e-01  -1.6854443e+00  -1.3959782e+00  -1.5539455e+00   7.1227290e-01   5.8483823e-01   5.4286666e-01   6.1719393e-01   9.1066243e-01   1.6039397e-01   6.8977165e-01   8.2630770e-01   8.3698731e-01   1.5371025e+00   8.5613684e-01   6.3075229e-01  -1.1987798e+00   2.0204875e-01  -1.3511002e+00   2.1796003e+00   1.8565347e+00   1.7291717e+00   5.6027587e-01   5.4436032e-01  -1.0715263e+00   3.5497936e-02  -5.7595172e-01  -1.5143463e+00  -1.0012362e+00   6.1757808e-01  -4.1764372e-01   5.3601575e-01   2.6383842e-01   5.4552868e-01   7.8183978e-02   4.3055470e-01   3.1765167e-01  -2.0801701e-01  -2.6644307e-01  -3.2079546e-01  -5.6268508e-01  -3.1968707e-01   5.6734194e-01   3.3321191e-01   3.2639843e-01   4.7099901e-01   1.0182414e-01   8.8101477e-01   6.5826835e-01  -2.8699435e-01   7.1228546e-01   8.5870956e-01   9.0456110e-01   2.2192017e-01   2.7407497e-01  -5.3354550e-01  -1.9088054e-01   2.0073827e-01   4.6994907e-01
  -2.4310566e-01  -8.7951225e-01  -4.6873462e-01   3.8073861e-01  -1.9361667e-01   4.5462877e-01   3.3047391e-01  -1.1080989e+00   5.4467684e-01   6.2364054e-02  -4.2735195e-01  -1.5975425e+00  -1.4791962e-01  -1.5521590e+00  -1.6426511e+00   2.5010283e+00  -3.0572681e-02  -1.1821417e-01  -1.7168667e+00  -1.9431095e+00   1.5489113e-01   3.7075789e-01   1.2292158e-01   1.0012933e+00   1.6386488e-01   8.8486210e-01  -5.0632110e-02  -3.2982683e-01   2.4382598e-01   4.8733379e-01  -4.3235169e-01  -3.0419960e-01   4.0651023e-01   1.1075662e+00   5.9984757e-01  -5.5866283e-01  -5.0091700e-01   9.5474906e-01  -4.4547745e-01   7.2197316e-01  -9.8036687e-01   5.9730258e-01  -8.9291018e-02  -1.4065646e+00  -1.6944964e+00   1.0655148e+00  -6.0310462e-01   9.3837683e-01  -1.4558242e+00  -1.1711369e-01  -7.5121452e-01   3.5530532e-01   4.6676272e-01  -9.9385217e-01   5.5694387e-01   9.4692895e-01   3.0088686e-01  -7.2257915e-01   7.2955092e-02   1.0560166e+00   5.1498659e-02  -1.1029586e+00   6.6682199e-01   4.1327482e-01   4.0316640e-01  -3.9958417e-01  -6.7887243e-02   6.0124787e-01  -7.9047378e-01   3.7679195e-01  -8.0001653e-01  -7.4240619e-01   8.1730477e-02  -1.6000531e+00  -9.6091951e-01  -1.2352413e-02   3.9408702e-01  -9.6217347e-01  -1.7175234e+00  -1.6631595e+00   5.5975289e-01   3.9498137e-01  -6.3722863e-01   5.3887963e-02   8.3207721e-01   4.8239328e-01  -1.1134774e+00   7.6957309e-01   1.0743020e-01   1.1623449e-01  -8.1148533e-01  -6.6402768e-01   2.2620692e-01   1.7656807e+00   4.3906377e-01   3.1847963e-02   5.8357671e-01   5.9148627e-01  -5.0438014e-01   5.8369795e-01  -1.1017242e+00   7.7670879e-02  -1.5930101e+00  -1.5067715e+00  -1.6403534e+00  -2.9640231e-01   1.7988423e-01   1.0620015e+00  -1.5936851e+00  -1.7454826e+00  -1.6382468e+00  -2.8564573e-02   2.7416913e-01   2.6104978e-01  -3.4650540e-02  -5.5039270e-02   5.0420144e-01   6.3557183e-01   2.1180006e-01  -6.4864112e-01   4.3220491e-01   8.7935962e-01   2.3467587e-01  -1.0564306e-01  -1.1324564e+00  -4.7037238e-01   9.0149964e-01   5.3195236e-01   1.4435249e+00   6.9279272e-01  -5.1117003e-01  -1.1308268e+00   2.2988099e-01  -1.0458559e+00  -1.2049028e+00   1.8259305e-01   5.6655633e-01  -9.4612915e-01   6.2044542e-01   2.0167289e-01  -5.2546665e-01   9.3972684e-01   7.3899889e-01   7.9285408e-01  -2.0801701e-01  -2.6644307e-01  -2.2761437e-01  -2.2960728e-01  -8.6121933e-01   3.8721403e-01   3.3321191e-01   5.3829653e-01   2.3409583e-01  -9.6437533e-01   2.6179773e-01  -1.2177435e+00   4.1781239e-01   2.1962469e+00   7.2575296e-01   9.9060979e-01   8.2670730e-01   3.9764187e-01  -6.1754135e-01  -3.5431079e-01   4.2883046e-02  -8.2560100e-02
  -3.5578382e-01  -5.8219922e-01  -1.0132027e+00   1.6941310e-01  -2.0914762e-01  -2.5262294e-01   5.5594196e-01  -1.8716052e+00   3.8774412e-01  -7.4219805e-01  -1.7311641e+00  -3.9062394e-01  -2.4264067e+00  -1.5620413e+00  -1.6120417e+00  -4.9979289e-01   9.2475217e-01  -1.4373661e+00  -6.0176214e-01  -1.5648207e+00   6.0709097e-01   2.9225618e-01   6.7304229e-01  -1.1761567e-01   5.2462223e-01   3.0258053e-01   7.3521106e-01   4.2920464e-01   1.9657055e-01   1.7721695e+00  -4.3235169e-01   6.7115403e-01   1.6436672e-01   1.9197402e+00   8.2268522e-02  -9.2663076e-01  -3.4807391e-01   1.1493024e-01  -9.5586660e-01   3.5045613e-01  -6.1374046e-01   9.3525946e-01  -1.9630578e+00  -1.7193386e+00  -1.3388193e+00  -1.5555445e+00   1.3127424e-01   1.9801996e-01  -1.0635577e+00  -9.5173848e-01   2.4534881e-01   3.6496017e-01   4.1879590e-01  -1.4740863e+00   6.6380290e-01  -4.6402823e-01   7.7150236e-01  -2.7060707e-01  -2.8355815e-01   1.9608189e+00  -5.8861758e-01   6.4324014e-01   4.8737322e-02   1.1518908e+00   6.0285888e-01  -3.6377395e-01  -1.9266764e-01  -1.0213223e+00  -1.2007598e+00  -6.7211988e-01  -8.7825491e-01  -6.2483752e-01  -1.7345344e+00  -1.0597243e+00  -2.2042915e+00  -3.7012776e-01   6.5941975e-01  -1.8553446e+00  -4.1565668e-01  -1.5979222e+00   5.4910504e-01   3.7638101e-01   5.8776175e-01   6.3279579e-01   1.3040442e+00   4.9109077e-01  -6.3923515e-02  -8.5741631e-01   1.6933356e-01   1.0762398e+00  -7.6645377e-01   1.0281022e-01   7.0607229e-01   3.2916991e-01   7.3864896e-01  -1.1023420e+00   3.1194221e-01   5.1882992e-01  -9.7134024e-01   6.1195466e-01  -4.2310560e-01   3.9007126e-01  -1.8299643e+00  -1.6898261e+00  -1.5812459e+00  -1.7845608e+00  -4.0729538e-01  -1.4128526e-01  -1.6854443e+00  -1.3959782e+00  -1.5539455e+00   7.1227290e-01   5.8483823e-01   5.4286666e-01   6.1719393e-01   9.1066243e-01   1.6039397e-01   6.8977165e-01   8.2630770e-01   8.3698731e-01   1.5371025e+00   8.5613684e-01   6.3075229e-01  -1.1987798e+00   2.1088653e-01  -1.3511002e+00   2.1796003e+00   1.8641913e+00   1.7148893e+00   5.6027587e-01   5.4436032e-01  -1.0715263e+00   3.5497936e-02  -5.7595172e-01  -1.5143463e+00  -1.0012362e+00   6.1757808e-01  -4.1764372e-01   5.3601575e-01   2.6383842e-01   5.4552868e-01   7.8183978e-02   4.3055470e-01   3.1765167e-01  -2.0801701e-01  -2.6644307e-01  -3.2079546e-01  -5.6268508e-01  -3.1968707e-01   5.6734194e-01   3.3321191e-01   3.2639843e-01   4.7099901e-01   1.0182414e-01   8.8101477e-01   6.6851978e-01  -2.8699435e-01   7.1228546e-01   8.5870956e-01   9.0456110e-01   2.2192017e-01   2.7407497e-01  -5.3354550e-01  -1.9088054e-01   2.0073827e-01   4.6994907e-01
  -3.5578382e-01  -5.8219922e-01  -1.0132027e+00   1.6941310e-01  -2.0914762e-01  -2.5262294e-01   5.5594196e-01  -1.8605399e+00   3.8774412e-01  -7.2832629e-01  -1.7311641e+00  -3.9062394e-01  -2.4264067e+00  -1.5620413e+00  -1.6120417e+00  -4.9979289e-01   9.2475217e-01  -1.4373661e+00  -6.0176214e-01  -1.5648207e+00   6.0709097e-01   2.9225618e-01   6.7304229e-01  -1.1761567e-01   5.2462223e-01   3.0258053e-01   7.3521106e-01   4.2920464e-01   1.9657055e-01   1.7721695e+00  -4.3235169e-01   6.6177563e-01   1.6436672e-01   1.9197402e+00   8.2268522e-02  -9.2663076e-01  -3.4807391e-01   1.1493024e-01  -9.5586660e-01   3.6284003e-01  -6.1374046e-01   9.3525946e-01  -1.9796398e+00  -1.7193386e+00  -1.3388193e+00  -1.5555445e+00   1.3127424e-01   1.8588296e-01  -1.0635577e+00  -9.3709594e-01   2.4534881e-01   3.6496017e-01   4.1879590e-01  -1.4740863e+00   6.6380290e-01  -4.6402823e-01   7.7150236e-01  -2.7060707e-01  -2.8355815e-01   1.9608189e+00  -5.8861758e-01   6.4324014e-01   4.8737322e-02   1.1518908e+00   6.0285888e-01  -3.6377395e-01  -1.9266764e-01  -1.0213223e+00  -1.2007598e+00  -6.7211988e-01  -8.7825491e-01  -6.2483752e-01  -1.7237233e+00  -1.0597243e+00  -2.2042915e+00  -3.7012776e-01   6.5941975e-01  -1.8553446e+00  -4.1565668e-01  -1.5979222e+00   5.4910504e-01   3.7638101e-01   5.8776175e-01   6.3279579e-01   1.3040442e+00   4.9109077e-01  -6.3923515e-02  -8.5741631e-01   1.6933356e-01   1.0762398e+00  -7.6645377e-01   1.0281022e-01   7.0607229e-01   3.2916991e-01   7.3864896e-01  -1.1111341e+00   3.1194221e-01   5.1882992e-01  -9.7134024e-01   6.1195466e-01  -4.2310560e-01   3.9007126e-01  -1.8196620e+00  -1.6898261e+00  -1.5812459e+00  -1.7845608e+00  -3.9297393e-01  -1.4128526e-01  -1.6854443e+00  -1.3959782e+00  -1.5539455e+00   7.1227290e-01   5.8483823e-01   5.4286666e-01   6.1719393e-01   9.1066243e-01   1.6039397e-01   6.8977165e-01   8.2630770e-01   8.3698731e-01   1.5371025e+00   8.5613684e-01   6.3075229e-01  -1.1987798e+00   2.0204875e-01  -1.3511002e+00   2.1796003e+00   1.8641913e+00   1.7148893e+00   5.6027587e-01   5.4436032e-01  -1.0715263e+00   3.5497936e-02  -5.9063623e-01  -1.5143463e+00  -1.0012362e+00   6.1757808e-01  -4.1764372e-01   5.3601575e-01   2.6383842e-01   5.4552868e-01   7.8183978e-02   4.3055470e-01   3.1765167e-01  -2.0801701e-01  -2.6644307e-01  -3.2079546e-01  -5.6268508e-01  -3.1968707e-01   5.6734194e-01   3.3321191e-01   3.2639843e-01   4.7099901e-01   1.0182414e-01   8.8101477e-01   6.5826835e-01  -2.8699435e-01   7.1228546e-01   8.5870956e-01   9.0456110e-01   2.2192017e-01   2.7407497e-01  -5.3354550e-01  -1.9088054e-01   2.0073827e-01   4.6994907e-01
  -3.5578382e-01  -8.7951225e-01  -3.6572715e-01   1.6941310e-01  -2.0914762e-01  -2.5262294e-01   3.3047391e-01  -1.0195764e+00   5.5390817e-01  -7.4219805e-01  -1.3914384e+00  -1.6478307e+00  -2.4264067e+00  -1.5521590e+00  -1.6222448e+00  -4.8563807e-01   3.5460638e-03  -1.5078582e-01  -1.6683839e+00  -1.5774303e+00   1.0169114e-01   3.7075789e-01   1.5465932e-01  -1.0950764e-01   5.3387242e-01   8.7499292e-01  -6.9741563e-03  -3.7048923e-01   1.9657055e-01   1.7721695e+00  -4.3235169e-01   6.8053243e-01   1.4707075e-01   1.9112801e+00   8.2268522e-02  -9.2663076e-01  -3.5762660e-01   9.5474906e-01  -9.5586660e-01   7.3435706e-01  -7.7931368e-01   9.3525946e-01  -1.9796398e+00  -1.6031654e+00  -1.7056113e+00  -9.0027966e-01  -5.7312998e-01   9.3837683e-01  -1.3945325e+00  -9.5173848e-01  -8.4181118e-01   3.5530532e-01   4.7635609e-01  -1.1752739e+00   6.6380290e-01   9.4692895e-01   3.1864594e-01  -7.3513393e-01  -2.8355815e-01   1.9706537e+00  -5.8861758e-01   6.6830520e-01   7.5316774e-03   1.1518908e+00   6.0285888e-01  -3.6377395e-01  -1.9266764e-01   6.0124787e-01  -1.2007598e+00   3.9370989e-01  -5.6530138e-01  -3.0152365e-01  -1.7021011e+00  -1.6460385e+00  -2.2042915e+00  -3.7012776e-01   4.1896196e-01  -1.3175211e+00  -1.7175234e+00  -1.6258811e+00   5.3845719e-01   4.0428155e-01  -6.5130898e-01   6.3279579e-01   1.3136762e+00   4.6499829e-01  -1.0898919e+00   7.0601882e-01   1.6933356e-01   1.0681725e+00  -7.5744746e-01   1.1755711e-01   7.0607229e-01   3.2916991e-01   7.3864896e-01  -1.1023420e+00   3.1194221e-01   5.7332218e-01  -5.6664148e-01   6.0253576e-01  -1.0688878e+00   3.9007126e-01  -1.8299643e+00  -1.6806733e+00  -1.6305021e+00  -7.0731175e-01   2.8013441e-01   1.0967117e+00  -1.6956397e+00  -1.7571328e+00  -1.6487844e+00  -5.1359573e-02   2.6446072e-01   2.7076761e-01   6.1719393e-01   9.1066243e-01   1.6039397e-01   5.8137202e-01   1.9519175e-01  -6.6871718e-01   1.5371025e+00   8.5613684e-01   6.3075229e-01  -1.1987798e+00   2.4623766e-01  -1.3091607e+00   2.1796003e+00   1.8641913e+00   1.7148893e+00   5.6027587e-01   5.6085299e-01  -1.0596662e+00   1.6508664e-01  -1.1339629e+00  -1.2736680e+00   1.6637621e-01   5.4614764e-01  -9.9768870e-01   6.3099913e-01   2.6383842e-01  -4.5310211e-01   9.5186125e-01   7.4863777e-01   7.9285408e-01  -2.0801701e-01  -2.6644307e-01  -3.2079546e-01  -1.9788559e-01  -7.9352780e-01   4.1123109e-01   3.3321191e-01   3.2639843e-01   4.7099901e-01   8.8821710e-02   8.8101477e-01   6.6851978e-01  -2.8699435e-01   7.0301070e-01   8.5870956e-01   8.7587820e-01   1.9217654e-01   2.7407497e-01  -5.3354550e-01  -1.7272163e-01   2.1389287e-01   4.8057425e-01
  -3.5578382e-01  -8.7951225e-01  -3.6572715e-01   1.6941310e-01  -2.0914762e-01  -2.5262294e-01   3.3047391e-01  -1.0306417e+00   5.5390817e-01  -7.4219805e-01  -1.3914384e+00  -1.6478307e+00  -2.4264067e+00  -1.5521590e+00  -1.6222448e+00  -4.8563807e-01   3.5460638e-03  -1.3450000e-01  -1.6683839e+00  -1.5774303e+00   1.0169114e-01   3.7075789e-01   1.5465932e-01  -1.1761567e-01   5.3387242e-01   8.7499292e-01  -1.7888645e-02  -3.7048923e-01   1.9657055e-01   1.7721695e+00  -4.3235169e-01   6.8053243e-01   1.4707075e-01   1.9112801e+00   8.2268522e-02  -9.2663076e-01  -3.5762660e-01   9.5474906e-01  -9.5586660e-01   7.3435706e-01  -7.9114034e-01   9.3525946e-01  -1.9796398e+00  -1.6031654e+00  -1.7056113e+00  -9.0027966e-01  -5.7312998e-01   9.3837683e-01  -1.3945325e+00  -9.5173848e-01  -8.4181118e-01   3.5530532e-01   4.7635609e-01  -1.1752739e+00   6.6380290e-01   9.4692895e-01   3.1864594e-01  -7.3513393e-01  -2.8355815e-01   1.9608189e+00  -5.8861758e-01   6.5995018e-01   2.8134500e-02   1.1518908e+00   6.0285888e-01  -3.6377395e-01  -1.9266764e-01   6.0124787e-01  -1.2007598e+00   3.9370989e-01  -5.6530138e-01  -3.0152365e-01  -1.7021011e+00  -1.6345422e+00  -2.2042915e+00  -3.7012776e-01   4.1896196e-01  -1.3175211e+00  -1.7175234e+00  -1.6258811e+00   5.3845719e-01   4.0428155e-01  -6.5130898e-01   6.3279579e-01   1.3136762e+00   4.6499829e-01  -1.0898919e+00   7.0601882e-01   1.6933356e-01   1.0681725e+00  -7.5744746e-01   1.1755711e-01   7.0607229e-01   3.2916991e-01   7.3864896e-01  -1.1023420e+00   3.1194221e-01   5.8240422e-01  -5.6664148e-01   5.9311685e-01  -1.0688878e+00   3.9007126e-01  -1.8299643e+00  -1.6806733e+00  -1.6305021e+00  -7.0731175e-01   2.8013441e-01   1.0967117e+00  -1.6956397e+00  -1.7571328e+00  -1.6487844e+00  -5.1359573e-02   2.6446072e-01   2.7076761e-01   6.1719393e-01   9.1066243e-01   1.6039397e-01   5.8137202e-01   1.9519175e-01  -6.6871718e-01   1.5371025e+00   8.5613684e-01   6.3075229e-01  -1.1987798e+00   2.3739988e-01  -1.3301305e+00   2.1796003e+00   1.8641913e+00   1.7148893e+00   5.6027587e-01   5.6085299e-01  -1.0715263e+00   1.6508664e-01  -1.1339629e+00  -1.2736680e+00   1.6637621e-01   5.5635198e-01  -9.9768870e-01   6.3099913e-01   2.6383842e-01  -4.5310211e-01   9.5186125e-01   7.4863777e-01   7.9285408e-01  -2.0801701e-01  -2.6644307e-01  -3.2079546e-01  -1.9788559e-01  -8.0706611e-01   4.1123109e-01   3.3321191e-01   3.2639843e-01   4.7099901e-01   8.8821710e-02   8.8101477e-01   6.6851978e-01  -2.9894023e-01   7.1228546e-01   8.5870956e-01   8.7587820e-01   2.0209109e-01   2.7407497e-01  -5.3354550e-01  -1.7272163e-01   2.1389287e-01   4.8057425e-01
  -2.2432597e-01   1.6658916e-01   1.7874091e-01  -8.9964537e-01  -1.9361667e-01  -1.0372784e-01   7.5539446e-01   2.0867280e-01   6.5545287e-01   2.5656870e-01  -1.2169846e+00  -1.4089614e+00  -1.1536981e-01  -1.6015704e+00  -1.6426511e+00  -5.5641216e-01   2.5943665e-01  -4.2764488e-01  -1.6926253e+00  -1.7917939e+00   3.6769105e-01   3.8057061e-01   4.8866873e-02   3.5265040e-01   7.1887618e-01   8.6512374e-01  -3.9717622e-02   4.2920464e-01   3.0683322e-01   4.1595402e-01  -3.8249250e-01   9.7126284e-01  -1.4095661e+00   7.5224007e-01  -6.3437939e-01  -8.3901935e-01  -5.6778586e-01   8.4977171e-01   7.7378552e-01   2.8474713e-02   5.6892535e-01   6.8451726e-01   2.4234913e-01  -1.5227378e+00  -1.6722666e+00  -1.1484860e+00  -4.3824406e-01   9.1410283e-01  -1.1248493e+00  -7.6138546e-01  -4.9452396e-01   4.6150870e-01   3.9001580e-01   4.1319122e-02   8.4190128e-01   1.7340945e+00   2.9200733e-01  -2.5805229e-01   1.7018598e-01   7.1179830e-01  -8.0543114e-01   9.6908584e-01  -5.4874452e-01   8.5847140e-02  -9.8293440e-01  -3.8167906e-01  -1.9266764e-01   4.8415518e-01  -5.9964508e-02  -2.9238434e-02   4.7787708e-01   1.2466280e-01  -6.4261325e-01  -1.5885568e+00  -1.7455717e+00  -3.7012776e-01   3.6921208e-01  -1.3367291e+00  -1.6210888e+00  -1.4674476e+00   7.0882280e-01   5.2518389e-01  -4.5418409e-01  -1.0522395e+00   3.8900614e-01   8.6508305e-01   2.6627321e-01   2.3838516e+00  -6.2804046e-02   3.9858898e-01  -5.6831492e-01   5.5996359e-01  -9.1347333e-01   8.2370642e-01   5.0819881e-01  -1.1726793e+00  -1.1870778e+00   8.2891878e-02   3.3614805e-01   2.6345522e-01   5.1820404e-01   4.5798439e-01  -1.6033125e+00  -1.5891460e+00  -1.6600558e+00  -1.1182212e+00  -4.9322410e-01   7.8431997e-01  -1.6854443e+00  -1.7221823e+00  -1.6277091e+00   2.1078292e-01   5.1687937e-01   3.2907455e-01   3.2182690e-01   1.0162861e+00   4.0025965e-01   9.0657091e-01   5.7718298e-01   6.6634080e-01   5.0235713e-01   1.0070849e+00   7.2977139e-01  -1.5295975e+00   8.7372024e-01  -2.1873587e-01   9.7121422e-01   5.5492200e-01   1.1293135e+00  -9.3818388e-01   6.5980896e-01  -7.8688414e-01   2.4607958e-01  -1.0018024e+00  -1.3768159e+00   2.3124356e-01   1.9919978e-01   2.0107093e-01   1.9829710e-01   1.7059012e-01  -5.6888538e-01   6.7276990e-01   2.8597149e-01   7.5201456e-02  -2.0801701e-01  -2.6644307e-01   5.1928898e-02  -2.2960728e-01   4.5847215e-02  -2.8526349e-01  -5.4865021e-01  -8.3197783e-01  -8.3196847e-01   3.0986307e-01   9.4192136e-01   6.4801692e-01  -3.5866962e-01   9.8125347e-01  -4.3175157e-01   1.7314723e-01  -6.2081599e-01   4.0670827e-02  -6.3434052e-01  -2.7450293e-02   4.1121191e-01   6.3995189e-01
  -3.5578382e-01  -8.7951225e-01  -3.6572715e-01   1.6941310e-01  -2.0914762e-01  -2.5262294e-01   3.3047391e-01  -1.0306417e+00   5.5390817e-01  -7.4219805e-01  -1.3914384e+00  -1.6478307e+00  -2.4264067e+00  -1.5521590e+00  -1.6222448e+00  -4.8563807e-01   3.5460638e-03  -1.3450000e-01  -1.6683839e+00  -1.5774303e+00   1.0169114e-01   3.7075789e-01   1.5465932e-01  -1.0950764e-01   5.3387242e-01   8.7499292e-01  -1.7888645e-02  -3.7048923e-01   1.9657055e-01   1.7721695e+00  -4.3235169e-01   6.8053243e-01   1.4707075e-01   1.9112801e+00   8.2268522e-02  -9.2663076e-01  -3.5762660e-01   9.5474906e-01  -9.5586660e-01   7.3435706e-01  -7.9114034e-01   9.3525946e-01  -1.9796398e+00  -1.6031654e+00  -1.7056113e+00  -9.0027966e-01  -5.7312998e-01   9.3837683e-01  -1.3945325e+00  -9.5173848e-01  -8.4181118e-01   3.5530532e-01   4.7635609e-01  -1.1752739e+00   6.6380290e-01   9.4692895e-01   3.1864594e-01  -7.3513393e-01  -2.8355815e-01   1.9608189e+00  -5.8861758e-01   6.6830520e-01   7.5316774e-03   1.1518908e+00   6.0285888e-01  -3.6377395e-01  -1.9266764e-01   6.0124787e-01  -1.2007598e+00   3.9370989e-01  -5.6530138e-01  -3.0152365e-01  -1.7021011e+00  -1.6345422e+00  -2.2163631e+00  -3.7012776e-01   4.1896196e-01  -1.3175211e+00  -1.7175234e+00  -1.6258811e+00   5.3845719e-01   3.9498137e-01  -6.5130898e-01   6.3279579e-01   1.3136762e+00   4.6499829e-01  -1.0898919e+00   7.0601882e-01   1.6933356e-01   1.0762398e+00  -7.5744746e-01   1.1755711e-01   7.1806892e-01   3.2916991e-01   7.3864896e-01  -1.1023420e+00   3.1194221e-01   5.7332218e-01  -5.6664148e-01   5.9311685e-01  -1.0688878e+00   3.9007126e-01  -1.8299643e+00  -1.6806733e+00  -1.6305021e+00  -7.0731175e-01   2.8013441e-01   1.0967117e+00  -1.6956397e+00  -1.7571328e+00  -1.6487844e+00  -5.1359573e-02   2.6446072e-01   2.7076761e-01   6.1719393e-01   9.1066243e-01   1.6039397e-01   5.9040532e-01   1.9519175e-01  -6.6871718e-01   1.5371025e+00   8.5613684e-01   6.3075229e-01  -1.1987798e+00   2.4623766e-01  -1.3091607e+00   2.1796003e+00   1.8641913e+00   1.7148893e+00   5.6027587e-01   5.6085299e-01  -1.0596662e+00   1.6508664e-01  -1.1339629e+00  -1.2736680e+00   1.6637621e-01   5.5635198e-01  -9.9768870e-01   6.3099913e-01   2.6383842e-01  -4.6757502e-01   9.5186125e-01   7.4863777e-01   7.9285408e-01  -2.0801701e-01  -2.6644307e-01  -3.2079546e-01  -1.9788559e-01  -8.0706611e-01   4.1123109e-01   3.3321191e-01   3.2639843e-01   4.7099901e-01   8.8821710e-02   8.8101477e-01   6.6851978e-01  -2.9894023e-01   7.1228546e-01   8.5870956e-01   8.7587820e-01   1.9217654e-01   2.7407497e-01  -5.3354550e-01  -1.7272163e-01   2.1389287e-01   4.8057425e-01
  -2.2432597e-01   1.6658916e-01   1.7874091e-01  -8.9964537e-01  -1.9361667e-01  -1.0372784e-01   7.5539446e-01   2.0867280e-01   6.5545287e-01   2.5656870e-01  -1.2169846e+00  -1.4089614e+00  -1.1536981e-01  -1.6015704e+00  -1.6426511e+00  -5.5641216e-01   2.5943665e-01  -4.2764488e-01  -1.6926253e+00  -1.7917939e+00   3.6769105e-01   3.8057061e-01   4.8866873e-02   3.5265040e-01   7.1887618e-01   8.6512374e-01  -3.9717622e-02   4.1565051e-01   3.0683322e-01   4.1595402e-01  -3.8249250e-01   9.7126284e-01  -1.4095661e+00   7.5224007e-01  -6.3437939e-01  -8.3901935e-01  -5.6778586e-01   8.4977171e-01   7.7378552e-01   2.8474713e-02   5.6892535e-01   6.8451726e-01   2.4234913e-01  -1.5227378e+00  -1.6722666e+00  -1.1484860e+00  -4.3824406e-01   9.1410283e-01  -1.1248493e+00  -7.6138546e-01  -4.9452396e-01   4.6150870e-01   3.9001580e-01   4.1319122e-02   8.4190128e-01   1.7340945e+00   2.9200733e-01  -2.5805229e-01   1.7018598e-01   7.1179830e-01  -8.0543114e-01   9.6908584e-01  -5.4874452e-01   8.5847140e-02  -9.7118778e-01  -3.8167906e-01  -1.9266764e-01   4.8415518e-01  -5.9964508e-02  -2.9238434e-02   4.7787708e-01   1.2466280e-01  -6.4261325e-01  -1.5885568e+00  -1.7455717e+00  -3.7012776e-01   3.6921208e-01  -1.3367291e+00  -1.6210888e+00  -1.4674476e+00   7.0882280e-01   5.2518389e-01  -4.5418409e-01  -1.0522395e+00   3.8900614e-01   8.6508305e-01   2.6627321e-01   2.3711408e+00  -6.2804046e-02   3.9858898e-01  -5.7732123e-01   5.5996359e-01  -9.1347333e-01   8.2370642e-01   5.0819881e-01  -1.1726793e+00  -1.1870778e+00   8.2891878e-02   3.3614805e-01   2.6345522e-01   5.1820404e-01   4.5798439e-01  -1.6033125e+00  -1.5891460e+00  -1.6600558e+00  -1.1182212e+00  -4.9322410e-01   7.8431997e-01  -1.6854443e+00  -1.7221823e+00  -1.6277091e+00   2.1078292e-01   5.1687937e-01   3.2907455e-01   3.2182690e-01   1.0162861e+00   4.0025965e-01   9.0657091e-01   5.7718298e-01   6.6634080e-01   5.0235713e-01   1.0070849e+00   7.2977139e-01  -1.5295975e+00   8.7372024e-01  -2.1873587e-01   9.7121422e-01   5.5492200e-01   1.1293135e+00  -9.3818388e-01   6.5980896e-01  -7.8688414e-01   2.4607958e-01  -1.0018024e+00  -1.3768159e+00   2.3124356e-01   1.9919978e-01   2.0107093e-01   1.9829710e-01   1.8613150e-01  -5.6888538e-01   6.7276990e-01   2.8597149e-01   7.5201456e-02  -2.0801701e-01  -2.6644307e-01   5.1928898e-02  -2.2960728e-01   4.5847215e-02  -2.8526349e-01  -5.4865021e-01  -8.3197783e-01  -8.3196847e-01   3.0986307e-01   9.4192136e-01   6.4801692e-01  -3.5866962e-01   9.8125347e-01  -4.3175157e-01   1.7314723e-01  -6.2081599e-01   4.0670827e-02  -6.3434052e-01  -2.7450293e-02   4.1121191e-01   6.3995189e-01
  -3.5578382e-01  -8.7951225e-01  -3.6572715e-01   1.6941310e-01  -2.0914762e-01  -3.2707049e-01   3.3047391e-01  -1.0306417e+00   5.4467684e-01  -1.3184059e-01   4.0818962e-01  -1.6226866e+00   6.8210066e-01  -1.5126298e+00  -1.6222448e+00   2.0794794e-01  -1.3513308e-02  -1.3450000e-01  -1.6805046e+00  -1.6026495e+00   1.1499114e-01   3.7075789e-01   1.4408007e-01  -1.5815585e-01   1.6386488e-01   8.8486210e-01  -1.7888645e-02  -3.5693510e-01   1.8081874e-01   8.9181911e-01  -4.3235169e-01   6.8991083e-01   1.6436672e-01   9.6374372e-01   9.5539780e-02  -9.2663076e-01  -4.0539007e-01   9.5474906e-01  -9.5586660e-01   7.3435706e-01  -7.9114034e-01   9.3525946e-01   2.2576712e-01  -1.1920910e+00  -1.7056113e+00   1.2938647e+00  -5.8811730e-01   9.2623983e-01  -1.3945325e+00  -6.7353022e-01  -8.1161229e-01   3.5530532e-01   4.7635609e-01  -1.2286333e+00   6.9942257e-01   9.4692895e-01   3.1864594e-01  -7.3513393e-01  -3.3217359e-01   4.0691927e-01  -5.4731976e-01   6.7666021e-01   7.5316774e-03   4.9703539e-01   6.1460550e-01  -3.6377395e-01  -1.9266764e-01   6.0124787e-01  -1.2007598e+00   3.9370989e-01  -5.7834111e-01  -3.0152365e-01   7.3039650e-01  -1.6230458e+00  -1.7093570e+00  -4.4168283e-01   4.0237867e-01  -7.9890562e-01  -1.7175234e+00  -1.6352007e+00   5.3845719e-01   4.0428155e-01  -6.5130898e-01   6.3279579e-01   3.6011020e-01   4.6499829e-01  -1.0898919e+00   7.3144053e-01   1.6933356e-01   2.3724355e-01  -7.5744746e-01   1.3230399e-01   7.1806892e-01   1.8952022e+00   7.3864896e-01  -1.1111341e+00   3.7230543e-01   5.8240422e-01  -5.6664148e-01   5.9311685e-01  -1.0688878e+00   3.9007126e-01  -1.2839394e+00  -1.2596477e+00  -1.6206509e+00  -2.2976834e-01   2.5149150e-01   1.0851417e+00  -1.6854443e+00  -1.7571328e+00  -1.6487844e+00  -3.9962073e-02   2.6446072e-01   2.6104978e-01   6.1719393e-01   9.1066243e-01   1.7638501e-01   5.9943862e-01   2.0349590e-01  -6.5867915e-01   5.8127838e-01   8.4452544e-01   2.1487205e-01  -1.1556297e+00   2.5507545e-01  -1.3091607e+00   8.0854686e-01   8.9181000e-01   1.6577600e+00   5.6027587e-01   5.6085299e-01  -1.0715263e+00   1.8128523e-01  -1.1045939e+00  -1.1590593e+00   1.6637621e-01   5.5635198e-01  -9.9768870e-01   6.3099913e-01   2.4829704e-01  -4.8204793e-01   9.5186125e-01   7.4863777e-01   7.9285408e-01  -2.0801701e-01  -2.6644307e-01  -2.7420492e-01  -1.9788559e-01  -8.0706611e-01   3.9922256e-01   3.3321191e-01   3.4052497e-01   4.5619256e-01   1.0182414e-01   8.9116586e-01   6.7877121e-01  -2.5115672e-01   1.9736527e+00   9.4474030e-01   8.6153675e-01   1.8226200e-01   2.6034531e-01  -5.3354550e-01  -1.7272163e-01   2.1389287e-01   4.8057425e-01
  -2.2432597e-01   1.5557757e-01   1.7874091e-01  -7.8776716e-01  -2.0914762e-01   4.6703669e-01   7.5539446e-01   2.0867280e-01   6.5545287e-01   6.8659328e-01  -1.8597089e+00  -1.3963894e+00  -8.8029046e-01  -1.5818059e+00  -1.6324479e+00  -5.5641216e-01   2.5943665e-01  -4.4393070e-01  -1.6926253e+00  -2.6446198e-02   3.6769105e-01   3.8057061e-01   5.9446118e-02   9.8507720e-01   3.7661922e-01   8.6512374e-01  -3.9717622e-02   4.4275877e-01  -1.1108296e+00   6.8561090e-01  -3.8249250e-01   9.6188444e-01  -1.4095661e+00   6.7609876e-01  -6.3437939e-01  -8.3901935e-01  -4.3404815e-01   8.3810756e-01   7.7378552e-01   2.8474713e-02   5.6892535e-01   6.8451726e-01   1.9260311e-01  -1.6478474e+00  -1.6722666e+00  -1.6250423e+00  -4.3824406e-01   9.0196583e-01  -1.1493660e+00   7.3215364e-01  -4.7942452e-01   4.6150870e-01   3.9001580e-01  -8.6578974e-01   3.3135260e-01   1.7340945e+00   3.0088686e-01  -2.4549751e-01  -3.4837874e-01   4.2658888e-01  -8.0543114e-01   9.6073082e-01  -5.4874452e-01   9.6152582e-01  -8.0673515e-01  -3.8167906e-01  -1.9266764e-01   4.8415518e-01  -4.9957532e-02  -2.9238434e-02   4.7787708e-01   1.2466280e-01  -2.1345451e+00  -1.5885568e+00  -3.5734087e-01  -3.7012776e-01   3.6921208e-01  -1.6344528e+00  -1.6210888e+00  -1.1971789e+00   7.0882280e-01   5.1588371e-01  -4.5418409e-01   5.5009467e-01   5.9127772e-01   8.6508305e-01   2.6627321e-01   2.3838516e+00  -1.1461129e+00   8.1808708e-01  -5.8632754e-01   5.5996359e-01  -9.2546997e-01  -2.2612594e+00   5.3124383e-01  -1.1638871e+00   1.6103416e-01   8.2891878e-02   3.3614805e-01   2.6345522e-01   5.1820404e-01   4.7156702e-01  -1.4590795e+00  -1.6349097e+00  -1.6600558e+00  -1.3625457e+00  -5.0754556e-01   7.8431997e-01  -1.3286030e+00  -1.7105322e+00  -1.6171715e+00   2.2218042e-01   5.1687937e-01   3.2907455e-01   6.6811928e-01   5.0584353e-02   7.6805370e-01   9.1560421e-01   5.8548714e-01   6.6634080e-01   5.5497130e-01   1.0139641e-01   5.6143892e-01  -1.5295975e+00   8.6488245e-01  -2.3970558e-01   2.1597291e-01   7.3102254e-01  -6.7026118e-01  -9.2799027e-01   6.7630162e-01  -7.8688414e-01   2.4607958e-01  -1.0018024e+00  -1.3882767e+00   2.3124356e-01   1.9919978e-01   2.0107093e-01   1.9829710e-01   1.7059012e-01  -5.6888538e-01   6.7276990e-01   2.8597149e-01   7.5201456e-02  -2.0801701e-01  -2.6644307e-01   5.1928898e-02  -2.2960728e-01   3.2308908e-02  -2.8526349e-01  -5.4865021e-01  -8.8848399e-01  -8.4677492e-01   3.0986307e-01   9.4192136e-01   6.3776549e-01  -3.7061549e-01  -1.1148421e+00   1.0464130e+00   1.7314723e-01  -5.9107236e-01   5.4400482e-02  -6.5113969e-01  -2.7450293e-02   4.2436651e-01   6.3995189e-01
  -2.2432597e-01   1.6658916e-01   1.7874091e-01  -7.8776716e-01  -2.0914762e-01   4.6703669e-01   7.5539446e-01   2.0867280e-01   6.5545287e-01   6.8659328e-01  -1.8597089e+00  -1.3963894e+00  -8.8029046e-01  -1.5818059e+00  -1.6324479e+00  -5.5641216e-01   2.5943665e-01  -4.4393070e-01  -1.6926253e+00  -2.6446198e-02   3.6769105e-01   3.8057061e-01   5.9446118e-02   9.8507720e-01   3.7661922e-01   8.6512374e-01  -3.9717622e-02   4.4275877e-01  -1.1108296e+00   6.8561090e-01  -3.8249250e-01   9.6188444e-01  -1.4095661e+00   6.7609876e-01  -6.3437939e-01  -8.3901935e-01  -4.3404815e-01   8.3810756e-01   7.7378552e-01   2.8474713e-02   5.6892535e-01   6.8451726e-01   1.9260311e-01  -1.6478474e+00  -1.6722666e+00  -1.6250423e+00  -4.3824406e-01   9.0196583e-01  -1.1371076e+00   7.3215364e-01  -4.9452396e-01   4.6150870e-01   3.9001580e-01  -8.7646161e-01   3.3135260e-01   1.7340945e+00   3.0088686e-01  -2.4549751e-01  -3.6458389e-01   4.2658888e-01  -8.0543114e-01   9.6073082e-01  -5.4874452e-01   9.6152582e-01  -8.0673515e-01  -3.8167906e-01  -1.9266764e-01   4.8415518e-01  -4.9957532e-02  -2.9238434e-02   4.7787708e-01   1.2466280e-01  -2.1345451e+00  -1.5885568e+00  -3.5734087e-01  -3.7012776e-01   3.6921208e-01  -1.6344528e+00  -1.6210888e+00  -1.1971789e+00   7.0882280e-01   5.2518389e-01  -4.5418409e-01   5.5009467e-01   5.9127772e-01   8.6508305e-01   2.6627321e-01   2.3838516e+00  -1.1461129e+00   8.1808708e-01  -5.8632754e-01   5.5996359e-01  -9.2546997e-01  -2.2612594e+00   5.3124383e-01  -1.1638871e+00   1.6103416e-01   8.2891878e-02   3.3614805e-01   2.6345522e-01   5.1820404e-01   4.7156702e-01  -1.4590795e+00  -1.6349097e+00  -1.6600558e+00  -1.3514401e+00  -4.9322410e-01   7.8431997e-01  -1.3286030e+00  -1.7105322e+00  -1.6171715e+00   2.2218042e-01   5.1687937e-01   3.2907455e-01   6.6811928e-01   5.0584353e-02   7.6805370e-01   9.1560421e-01   5.8548714e-01   6.6634080e-01   5.5497130e-01   1.0139641e-01   5.6143892e-01  -1.5295975e+00   8.6488245e-01  -2.3970558e-01   2.1597291e-01   7.3102254e-01  -6.7026118e-01  -9.2799027e-01   6.7630162e-01  -7.7502405e-01   2.4607958e-01  -1.0018024e+00  -1.3882767e+00   2.3124356e-01   1.9919978e-01   2.0107093e-01   1.9829710e-01   1.8613150e-01  -5.6888538e-01   6.7276990e-01   2.8597149e-01   7.5201456e-02  -2.0801701e-01  -2.6644307e-01   5.1928898e-02  -2.2960728e-01   3.2308908e-02  -2.8526349e-01  -5.4865021e-01  -8.8848399e-01  -8.4677492e-01   3.0986307e-01   9.4192136e-01   6.3776549e-01  -3.7061549e-01  -1.1148421e+00   1.0464130e+00   1.7314723e-01  -5.9107236e-01   5.4400482e-02  -6.5113969e-01  -2.7450293e-02   4.2436651e-01   6.3995189e-01
  -2.2432597e-01   1.6658916e-01   1.7874091e-01  -9.1207628e-01  -2.0914762e-01  -9.1319918e-02   7.5539446e-01   2.0867280e-01   6.5545287e-01   2.7044046e-01  -1.2169846e+00  -1.4089614e+00  -9.9094898e-02  -1.6114527e+00  -1.6426511e+00  -5.5641216e-01   2.5943665e-01  -4.4393070e-01  -1.6926253e+00  -1.8044036e+00   3.6769105e-01   3.8057061e-01   4.8866873e-02   3.6075844e-01   7.1887618e-01   8.6512374e-01  -3.9717622e-02   4.4275877e-01   3.0683322e-01   4.1595402e-01  -3.8249250e-01   9.7126284e-01  -1.4095661e+00   7.4377993e-01  -6.3437939e-01  -8.3901935e-01  -5.6778586e-01   8.4977171e-01   7.7378552e-01   2.8474713e-02   5.6892535e-01   6.8451726e-01   2.5893114e-01  -1.5227378e+00  -1.6722666e+00  -1.1584143e+00  -4.3824406e-01   9.0196583e-01  -1.1371076e+00  -7.6138546e-01  -4.9452396e-01   4.7116355e-01   3.9001580e-01   4.1319122e-02   8.3002805e-01   1.7340945e+00   3.0088686e-01  -2.4549751e-01   1.7018598e-01   7.1179830e-01  -8.0543114e-01   9.6908584e-01  -5.6934735e-01   8.5847140e-02  -9.7118778e-01  -3.8167906e-01  -1.9266764e-01   5.0088270e-01  -5.9964508e-02  -2.9238434e-02   4.7787708e-01   1.2466280e-01  -6.2099105e-01  -1.5885568e+00  -1.7335002e+00  -3.7012776e-01   3.6921208e-01  -1.3367291e+00  -1.6210888e+00  -1.4674476e+00   7.0882280e-01   5.2518389e-01  -4.5418409e-01  -1.0522395e+00   3.8900614e-01   8.6508305e-01   2.6627321e-01   2.3838516e+00  -7.8279887e-02   3.9858898e-01  -5.7732123e-01   5.5996359e-01  -9.1347333e-01   8.1193174e-01   5.0819881e-01  -1.1638871e+00  -1.1870778e+00   8.2891878e-02   3.3614805e-01   2.6345522e-01   5.1820404e-01   4.5798439e-01  -1.6033125e+00  -1.5891460e+00  -1.6600558e+00  -1.1182212e+00  -5.0754556e-01   7.8431997e-01  -1.6854443e+00  -1.7221823e+00  -1.6277091e+00   2.2218042e-01   5.1687937e-01   3.2907455e-01   3.1164183e-01   1.0162861e+00   4.0025965e-01   9.1560421e-01   5.8548714e-01   6.6634080e-01   5.0235713e-01   1.0070849e+00   7.2977139e-01  -1.5295975e+00   8.7372024e-01  -2.1873587e-01   9.7121422e-01   5.5492200e-01   1.1293135e+00  -9.3818388e-01   6.5980896e-01  -7.6316395e-01   2.4607958e-01  -1.0018024e+00  -1.3768159e+00   2.3124356e-01   1.9919978e-01   2.0107093e-01   1.9829710e-01   1.7059012e-01  -5.6888538e-01   6.7276990e-01   2.8597149e-01   7.5201456e-02  -2.0801701e-01  -2.6644307e-01   5.1928898e-02  -2.2960728e-01   4.5847215e-02  -2.7325497e-01  -5.4865021e-01  -8.3197783e-01  -8.3196847e-01   3.0986307e-01   9.4192136e-01   6.3776549e-01  -3.7061549e-01   9.7197871e-01  -4.4739352e-01   1.7314723e-01  -6.1090145e-01   4.0670827e-02  -6.3434052e-01  -2.7450293e-02   4.1121191e-01   6.5057707e-01
  -2.2432597e-01   1.5557757e-01   1.7874091e-01  -7.8776716e-01  -1.9361667e-01   4.5462877e-01   7.5539446e-01   2.0867280e-01   6.5545287e-01   6.7272152e-01  -1.8597089e+00  -1.3963894e+00  -8.9656537e-01  -1.5818059e+00  -1.6324479e+00  -5.5641216e-01   2.5943665e-01  -4.4393070e-01  -1.6926253e+00  -2.6446198e-02   3.6769105e-01   3.8057061e-01   5.9446118e-02   9.8507720e-01   3.7661922e-01   8.6512374e-01  -3.9717622e-02   4.4275877e-01  -1.1108296e+00   6.8561090e-01  -3.8249250e-01   9.6188444e-01  -1.4095661e+00   6.7609876e-01  -6.3437939e-01  -8.5654163e-01  -4.3404815e-01   8.3810756e-01   7.7378552e-01   2.8474713e-02   5.6892535e-01   6.8451726e-01   1.9260311e-01  -1.6567838e+00  -1.6722666e+00  -1.6250423e+00  -4.3824406e-01   9.0196583e-01  -1.1493660e+00   7.3215364e-01  -4.9452396e-01   4.6150870e-01   3.8042244e-01  -8.6578974e-01   3.3135260e-01   1.7340945e+00   3.0976640e-01  -2.4549751e-01  -3.6458389e-01   4.2658888e-01  -8.0543114e-01   9.6073082e-01  -5.4874452e-01   9.6152582e-01  -8.0673515e-01  -3.8167906e-01  -1.9266764e-01   4.8415518e-01  -4.9957532e-02  -2.9238434e-02   4.7787708e-01   1.2466280e-01  -2.1345451e+00  -1.5885568e+00  -3.5734087e-01  -3.7012776e-01   3.6921208e-01  -1.6344528e+00  -1.6210888e+00  -1.1971789e+00   7.0882280e-01   5.2518389e-01  -4.5418409e-01   5.5009467e-01   5.9127772e-01   8.6508305e-01   2.6627321e-01   2.3838516e+00  -1.1461129e+00   8.1808708e-01  -5.8632754e-01   5.5996359e-01  -9.2546997e-01  -2.2612594e+00   5.3124383e-01  -1.1638871e+00   1.5097362e-01   8.2891878e-02   3.3614805e-01   2.6345522e-01   5.1820404e-01   4.7156702e-01  -1.4590795e+00  -1.6349097e+00  -1.6600558e+00  -1.3625457e+00  -5.0754556e-01   7.8431997e-01  -1.3286030e+00  -1.7105322e+00  -1.6171715e+00   2.2218042e-01   5.1687937e-01   3.2907455e-01   6.6811928e-01   5.0584353e-02   7.6805370e-01   9.1560421e-01   5.8548714e-01   6.6634080e-01   5.5497130e-01   1.0139641e-01   5.6143892e-01  -1.5295975e+00   8.6488245e-01  -2.3970558e-01   2.1597291e-01   7.3102254e-01  -6.8454352e-01  -9.2799027e-01   6.7630162e-01  -7.8688414e-01   2.4607958e-01  -1.0018024e+00  -1.3882767e+00   2.3124356e-01   1.9919978e-01   2.0107093e-01   1.9829710e-01   1.7059012e-01  -5.6888538e-01   6.7276990e-01   2.8597149e-01   7.5201456e-02  -2.0801701e-01  -2.6644307e-01   5.1928898e-02  -2.2960728e-01   3.2308908e-02  -2.8526349e-01  -5.4865021e-01  -8.8848399e-01  -8.4677492e-01   3.0986307e-01   9.4192136e-01   6.3776549e-01  -3.7061549e-01  -1.1148421e+00   1.0464130e+00   1.7314723e-01  -5.9107236e-01   5.4400482e-02  -6.5113969e-01  -2.7450293e-02   4.2436651e-01   6.3995189e-01
  -2.8066504e-01  -4.6107169e-01   1.7874091e-01  -8.1262898e-01  -2.0914762e-01   5.2907631e-01   1.4231268e+00  -1.7166909e+00   6.0929619e-01   7.5595208e-01  -1.8138001e+00  -1.4969659e+00  -5.8734212e-01  -1.8288631e+00  -1.5916354e+00  -4.4317362e-01   7.1151001e-01  -1.9585126e+00  -9.2902108e-01  -1.1471358e-01  -6.9630859e-01   1.6169726e+00   1.5088026e+00   8.9588880e-01   3.9511959e-01   2.0494252e+00   4.2960538e-01  -5.4669297e-01  -1.1108296e+00   6.6974874e-01  -4.1988689e-01  -1.1763908e+00   4.4110216e-01   7.0147920e-01  -1.0325171e+00   2.1231758e-01  -3.8628468e-01   6.9813776e-01   3.4846123e-01   5.9813415e-01   5.4527204e-01  -1.0041485e-01   3.4184117e-01  -1.7461478e+00  -1.7167262e+00  -1.5654727e+00  -1.8599001e-02   2.8297894e-01  -1.1983993e+00   7.4679618e-01  -1.2494962e+00   1.0504547e+00   2.1264149e+00  -1.5594612e+00   3.4322582e-01   8.1325932e-01   3.6304363e-01  -3.4593575e-01  -2.9976330e-01   4.7576292e-01  -7.8478223e-01  -8.4395305e-01   6.2561635e-01   9.9959881e-01  -7.8324191e-01  -2.0262792e-01  -1.9266764e-01   5.8452034e-01   5.6046802e-01   3.2603815e-01   3.6051950e-01   5.5084926e-01  -2.0156230e+00  -2.0024256e+00  -2.8491144e-01  -8.3907482e-02   6.5941975e-01  -1.7881167e+00  -1.0545357e+00  -1.7377164e+00   2.2966952e-01   1.6412055e+00  -3.8378234e-01   4.7773119e-01   6.2017365e-01   1.7783200e+00   3.4882239e-01   6.5517540e-01  -1.1461129e+00   8.3422163e-01  -8.1148533e-01  -8.8523092e-01  -7.9350699e-01  -2.1081886e+00  -6.7926561e-02   7.2642938e-01   2.8176060e-01   2.4636865e-01   3.0501738e-01   4.9892781e-01   4.9631312e-01  -1.8039900e-01  -1.3663583e+00  -1.6440624e+00  -1.6699071e+00  -1.4402854e+00   7.8138530e-01   8.0746010e-01  -1.3286030e+00  -1.6173310e+00  -1.5328702e+00   3.2475792e-01   1.1382176e+00   1.8936441e+00   6.4774914e-01  -1.7575198e-01   7.6805370e-01   3.2843955e-01   6.3531208e-01   6.9645489e-01   5.1112616e-01   1.0139641e-01   5.6143892e-01   5.7037572e-01  -1.1589698e+00  -1.1388732e-01   3.3216388e-01   7.3102254e-01  -3.9889675e-01  -9.3818388e-01  -1.5007297e+00  -1.0833864e+00  -1.3737792e+00  -2.3380923e+00  -2.0071638e+00   1.0150886e-01   9.7156288e-02   2.6552037e-01   2.1296256e+00   5.9020747e-01   1.0031012e-02   8.6692040e-01   6.5224896e-01   4.5342378e-01  -2.0801701e-01  -2.8598282e-01  -3.6738601e-01  -7.5554174e-03   1.1353875e-01   2.1909465e-01  -5.6528912e-01  -8.8848399e-01  -8.3196847e-01   4.0088009e-01  -4.7923249e-01  -1.1058898e-01  -2.7504848e-01  -1.0128197e+00   1.1246228e+00   2.1617158e-01   8.7628002e-01   3.1526393e-01  -8.0233222e-01  -3.1799296e-01   1.4811986e-01  -3.3756433e-01
  -2.8066504e-01  -4.7208328e-01   1.7874091e-01  -9.2450720e-01  -1.9361667e-01  -2.9280295e-02   1.4404705e+00  -1.5839072e+00   6.0929619e-01   1.5946638e-01  -1.5383468e+00  -1.5472542e+00  -1.6419453e-01  -1.8387454e+00  -1.6120417e+00  -4.1486399e-01   7.0298033e-01  -1.9747984e+00  -9.4114178e-01  -1.6783073e+00  -7.0960858e-01   1.6169726e+00   1.4982234e+00   2.1481379e-01   7.1887618e-01   2.0592944e+00   4.2960538e-01  -5.3313884e-01   3.2258503e-01   4.3181619e-01  -4.3235169e-01  -1.1857692e+00   4.2380620e-01   8.1992124e-01  -1.0325171e+00   2.2983987e-01  -5.6778586e-01   6.9813776e-01   3.4846123e-01   5.9813415e-01   5.4527204e-01  -1.3312036e-01   1.7602110e-01  -1.7550842e+00  -1.7389561e+00  -1.0690600e+00  -1.8599001e-02   2.8297894e-01  -1.1983993e+00  -8.0531308e-01  -1.2796951e+00   1.0504547e+00   2.1264149e+00  -8.3377414e-01   8.1815483e-01   8.1325932e-01   3.8080270e-01  -3.4593575e-01   2.0259627e-01   6.9212869e-01  -7.8478223e-01  -8.4395305e-01   6.2561635e-01   1.5437852e-01  -9.7118778e-01  -2.0262792e-01  -1.9266764e-01   6.1797539e-01   5.8048198e-01   3.4295609e-01   3.6051950e-01   5.6554534e-01  -6.5342435e-01  -2.0254183e+00  -1.8059296e+00  -1.5546255e-01   6.6771140e-01  -1.7497007e+00  -1.0786444e+00  -1.5792830e+00   2.1902167e-01   1.6412055e+00  -4.1194304e-01  -1.1246030e+00   3.6011020e-01   1.7870175e+00   3.6061513e-01   6.8059711e-01  -7.8279887e-02   4.3085806e-01  -8.1148533e-01  -8.9997780e-01  -7.9350699e-01   9.0612917e-01  -6.7926561e-02   7.4401372e-01  -1.1468356e+00   2.5545069e-01   3.2058271e-01   5.0834672e-01   4.8536766e-01  -2.0756426e-01  -1.5930101e+00  -1.6074515e+00  -1.6797583e+00  -1.2070665e+00   7.5274239e-01   8.0746010e-01  -1.6956397e+00  -1.6289812e+00  -1.6171715e+00   2.6777042e-01   1.1188007e+00   1.8839263e+00   3.8293732e-01   1.0011970e+00   3.7627308e-01   3.5553945e-01   6.6022455e-01   6.9645489e-01   5.1112616e-01   1.0186963e+00   7.4957521e-01   5.5599235e-01  -1.1678076e+00  -9.2917614e-02   9.7121422e-01   5.9320473e-01   1.1721605e+00  -9.4837748e-01  -1.4842371e+00  -1.0715263e+00  -1.3899778e+00  -2.3527768e+00  -2.0186247e+00   1.0150886e-01   9.7156288e-02   2.6552037e-01   2.1296256e+00   5.5912470e-01  -4.4418979e-03   8.7905481e-01   6.6188784e-01   4.5342378e-01  -2.0801701e-01  -2.6644307e-01  -3.6738601e-01   8.3054302e-03   1.1353875e-01   2.1909465e-01  -5.6528912e-01  -8.3197783e-01  -8.3196847e-01   4.0088009e-01  -5.1983688e-01  -1.1058898e-01  -2.8699435e-01   1.1296496e+00  -2.9097399e-01   2.0183013e-01   8.7628002e-01   3.0153428e-01  -8.0233222e-01  -3.1799296e-01   1.3496526e-01  -3.2693916e-01
  -2.8066504e-01  -4.7208328e-01   1.7874091e-01  -8.1262898e-01  -1.9361667e-01   5.2907631e-01   1.4317986e+00  -1.7166909e+00   6.0929619e-01   7.4208032e-01  -1.8229818e+00  -1.5221101e+00  -6.1989194e-01  -1.8288631e+00  -1.5916354e+00  -4.4317362e-01   7.0298033e-01  -1.9585126e+00  -9.2902108e-01  -1.0210396e-01  -7.0960858e-01   1.6071599e+00   1.5088026e+00   9.0399684e-01   3.9511959e-01   2.0494252e+00   4.2960538e-01  -5.4669297e-01  -1.1108296e+00   6.6974874e-01  -4.3235169e-01  -1.1857692e+00   4.4110216e-01   7.0147920e-01  -1.0325171e+00   2.1231758e-01  -3.9583738e-01   6.9813776e-01   3.4846123e-01   5.9813415e-01   5.4527204e-01  -1.1131669e-01   3.4184117e-01  -1.7550842e+00  -1.7278411e+00  -1.5654727e+00  -1.8599001e-02   2.8297894e-01  -1.1861410e+00   7.4679618e-01  -1.2645956e+00   1.0407999e+00   2.1264149e+00  -1.5594612e+00   3.4322582e-01   8.2811150e-01   3.7192317e-01  -3.4593575e-01  -2.9976330e-01   4.6592811e-01  -7.8478223e-01  -8.4395305e-01   6.2561635e-01   9.9198421e-01  -7.8324191e-01  -2.0262792e-01  -1.9266764e-01   6.0124787e-01   5.6046802e-01   3.2603815e-01   3.6051950e-01   5.6554534e-01  -2.0264341e+00  -2.0139220e+00  -2.8491144e-01  -1.5546255e-01   6.5941975e-01  -1.7977207e+00  -1.0665900e+00  -1.7377164e+00   2.2966952e-01   1.6412055e+00  -3.9786269e-01   4.7773119e-01   6.1054167e-01   1.7870175e+00   3.6061513e-01   6.6788625e-01  -1.1461129e+00   8.2615436e-01  -8.1148533e-01  -8.8523092e-01  -7.9350699e-01  -2.1199633e+00  -6.7926561e-02   7.2642938e-01   2.7170006e-01   2.4636865e-01   3.2058271e-01   5.0834672e-01   4.8536766e-01  -1.8039900e-01  -1.3766606e+00  -1.6532152e+00  -1.6699071e+00  -1.4402854e+00   7.6706385e-01   8.0746010e-01  -1.3286030e+00  -1.6173310e+00  -1.5328702e+00   3.0196292e-01   1.1285092e+00   1.8839263e+00   6.4774914e-01  -1.6066289e-01   7.6805370e-01   3.4650615e-01   6.5192040e-01   6.9645489e-01   5.1112616e-01   1.0139641e-01   5.6143892e-01   5.5599235e-01  -1.1678076e+00  -1.1388732e-01   3.2054479e-01   7.3102254e-01  -4.1317909e-01  -9.4837748e-01  -1.4842371e+00  -1.0833864e+00  -1.3737792e+00  -2.3380923e+00  -2.0071638e+00   1.0150886e-01   8.6951940e-02   2.6552037e-01   2.1296256e+00   5.7466609e-01   1.0031012e-02   8.7905481e-01   6.5224896e-01   4.5342378e-01  -2.0801701e-01  -2.6644307e-01  -3.6738601e-01   8.3054302e-03   1.1353875e-01   2.1909465e-01  -5.6528912e-01  -8.8848399e-01  -8.3196847e-01   4.0088009e-01  -4.8938359e-01  -1.1058898e-01  -2.8699435e-01  -1.0220945e+00   1.1168018e+00   2.1617158e-01   8.7628002e-01   3.1526393e-01  -8.0233222e-01  -3.1799296e-01   1.4811986e-01  -3.2693916e-01
  -2.8066504e-01  -4.6107169e-01   1.7874091e-01  -8.1262898e-01  -2.0914762e-01   5.2907631e-01   1.4231268e+00  -1.7166909e+00   6.0929619e-01   7.5595208e-01  -1.8138001e+00  -1.4969659e+00  -5.8734212e-01  -1.8288631e+00  -1.5916354e+00  -4.4317362e-01   7.1151001e-01  -1.9585126e+00  -9.2902108e-01  -1.1471358e-01  -6.9630859e-01   1.6169726e+00   1.5088026e+00   9.0399684e-01   3.9511959e-01   2.0494252e+00   4.2960538e-01  -5.4669297e-01  -1.0950778e+00   6.6974874e-01  -4.1988689e-01  -1.1763908e+00   4.4110216e-01   7.0147920e-01  -1.0325171e+00   2.1231758e-01  -3.9583738e-01   6.9813776e-01   3.4846123e-01   5.9813415e-01   5.4527204e-01  -1.1131669e-01   3.4184117e-01  -1.7461478e+00  -1.7278411e+00  -1.5654727e+00  -1.8599001e-02   2.8297894e-01  -1.1861410e+00   7.4679618e-01  -1.2494962e+00   1.0504547e+00   2.1264149e+00  -1.5594612e+00   3.4322582e-01   8.2811150e-01   3.6304363e-01  -3.4593575e-01  -2.9976330e-01   4.7576292e-01  -7.8478223e-01  -8.4395305e-01   6.2561635e-01   9.9959881e-01  -7.8324191e-01  -2.0262792e-01  -1.9266764e-01   5.8452034e-01   5.6046802e-01   3.2603815e-01   3.6051950e-01   5.5084926e-01  -2.0156230e+00  -2.0024256e+00  -2.8491144e-01  -8.3907482e-02   6.5941975e-01  -1.7881167e+00  -1.0545357e+00  -1.7377164e+00   2.2966952e-01   1.6412055e+00  -3.8378234e-01   4.7773119e-01   6.2017365e-01   1.7783200e+00   3.4882239e-01   6.6788625e-01  -1.1461129e+00   8.3422163e-01  -8.1148533e-01  -8.8523092e-01  -7.9350699e-01  -2.1081886e+00  -6.7926561e-02   7.2642938e-01   2.8176060e-01   2.4636865e-01   3.0501738e-01   4.9892781e-01   4.9631312e-01  -1.8039900e-01  -1.3663583e+00  -1.6440624e+00  -1.6699071e+00  -1.4402854e+00   7.8138530e-01   8.0746010e-01  -1.3286030e+00  -1.6173310e+00  -1.5328702e+00   3.2475792e-01   1.1382176e+00   1.8936441e+00   6.4774914e-01  -1.7575198e-01   7.6805370e-01   3.2843955e-01   6.3531208e-01   6.9645489e-01   5.1112616e-01   1.0139641e-01   5.6143892e-01   5.7037572e-01  -1.1589698e+00  -1.1388732e-01   3.3216388e-01   7.3102254e-01  -3.9889675e-01  -9.3818388e-01  -1.5007297e+00  -1.0833864e+00  -1.3737792e+00  -2.3380923e+00  -2.0071638e+00   1.0150886e-01   9.7156288e-02   2.6552037e-01   2.1296256e+00   5.9020747e-01   1.0031012e-02   8.6692040e-01   6.5224896e-01   4.5342378e-01  -2.0801701e-01  -2.8598282e-01  -3.6738601e-01  -7.5554174e-03   1.1353875e-01   2.1909465e-01  -5.6528912e-01  -8.8848399e-01  -8.3196847e-01   4.0088009e-01  -4.7923249e-01  -1.1058898e-01  -2.7504848e-01  -1.0128197e+00   1.1246228e+00   2.1617158e-01   8.7628002e-01   3.1526393e-01  -8.0233222e-01  -3.1799296e-01   1.4811986e-01  -3.3756433e-01
  -2.8066504e-01  -4.7208328e-01   1.7874091e-01  -9.2450720e-01  -1.9361667e-01  -2.9280295e-02   1.4317986e+00  -1.5839072e+00   6.0929619e-01   1.5946638e-01  -1.5383468e+00  -1.5472542e+00  -1.6419453e-01  -1.8387454e+00  -1.6120417e+00  -4.1486399e-01   7.0298033e-01  -1.9747984e+00  -9.4114178e-01  -1.6783073e+00  -7.0960858e-01   1.6169726e+00   1.4982234e+00   2.0670576e-01   7.0962599e-01   2.0494252e+00   4.2960538e-01  -5.4669297e-01   3.3833684e-01   4.3181619e-01  -4.3235169e-01  -1.1857692e+00   4.2380620e-01   8.1992124e-01  -1.0325171e+00   2.2983987e-01  -5.6778586e-01   6.9813776e-01   3.4846123e-01   5.9813415e-01   5.4527204e-01  -1.3312036e-01   1.7602110e-01  -1.7550842e+00  -1.7389561e+00  -1.0591317e+00  -1.8599001e-02   2.8297894e-01  -1.1861410e+00  -8.0531308e-01  -1.2796951e+00   1.0504547e+00   2.1264149e+00  -8.4444600e-01   8.1815483e-01   8.1325932e-01   3.8080270e-01  -3.4593575e-01   2.1880142e-01   6.9212869e-01  -7.8478223e-01  -8.4395305e-01   6.2561635e-01   1.5437852e-01  -9.7118778e-01  -2.0262792e-01  -1.9266764e-01   6.0124787e-01   5.7047500e-01   3.2603815e-01   3.6051950e-01   5.6554534e-01  -6.5342435e-01  -2.0139220e+00  -1.8059296e+00  -1.5546255e-01   6.5941975e-01  -1.7497007e+00  -1.0786444e+00  -1.5792830e+00   2.1902167e-01   1.6412055e+00  -4.1194304e-01  -1.1246030e+00   3.6011020e-01   1.7870175e+00   3.6061513e-01   6.8059711e-01  -7.8279887e-02   4.3085806e-01  -8.1148533e-01  -8.9997780e-01  -7.9350699e-01   9.0612917e-01  -6.7926561e-02   7.3522155e-01  -1.1468356e+00   2.4636865e-01   3.2058271e-01   5.0834672e-01   4.8536766e-01  -1.9398163e-01  -1.5930101e+00  -1.6074515e+00  -1.6797583e+00  -1.2070665e+00   7.5274239e-01   8.0746010e-01  -1.6956397e+00  -1.6173310e+00  -1.6277091e+00   2.7916792e-01   1.1285092e+00   1.8839263e+00   3.8293732e-01   1.0011970e+00   3.7627308e-01   3.4650615e-01   6.5192040e-01   6.9645489e-01   5.1112616e-01   1.0186963e+00   7.5947712e-01   5.5599235e-01  -1.1678076e+00  -9.2917614e-02   9.7121422e-01   5.9320473e-01   1.1721605e+00  -9.4837748e-01  -1.4842371e+00  -1.0715263e+00  -1.3899778e+00  -2.3527768e+00  -2.0186247e+00   1.0150886e-01   9.7156288e-02   2.6552037e-01   2.1296256e+00   5.5912470e-01  -4.4418979e-03   8.7905481e-01   6.6188784e-01   4.5342378e-01  -2.0801701e-01  -2.6644307e-01  -3.6738601e-01   8.3054302e-03   1.1353875e-01   2.1909465e-01  -5.6528912e-01  -8.3197783e-01  -8.3196847e-01   4.0088009e-01  -5.0968578e-01  -1.1058898e-01  -2.8699435e-01   1.1389244e+00  -2.8315302e-01   2.1617158e-01   8.7628002e-01   3.0153428e-01  -7.8553305e-01  -3.1799296e-01   1.3496526e-01  -3.2693916e-01
  -2.2432597e-01   4.4187900e-01   1.6402556e-01  -7.7533625e-01  -2.0914762e-01   4.6703669e-01   6.3398859e-01  -1.4621888e+00   6.1852753e-01   6.7272152e-01  -1.8413454e+00  -1.5849704e+00  -9.4539009e-01  -1.6015704e+00  -1.6426511e+00  -5.7056698e-01   2.5090696e-01  -3.7878740e-01  -2.0077635e+00  -2.6446198e-02   2.0809111e-01   3.4131975e-01  -1.9445575e-01   1.0012933e+00   3.7661922e-01   7.5656277e-01   5.3875027e-01   3.2484644e+00  -1.1108296e+00   6.8561090e-01  -3.8249250e-01   9.8064124e-01  -1.4268621e+00   6.5917847e-01  -6.3437939e-01  -8.3901935e-01  -4.3404815e-01   7.5645851e-01   7.5960804e-01   4.6191124e-01   6.0440533e-01   6.6271359e-01   1.5943909e-01  -1.6210382e+00  -1.7056113e+00  -1.6250423e+00  -6.6305392e-01   8.8982883e-01  -1.8848657e+00   7.3215364e-01  -6.9081674e-01   3.9392473e-01   5.9147647e-01  -1.4847581e+00   3.3135260e-01   2.7858081e-01   2.6536871e-01   1.2234117e+00  -3.4837874e-01   4.1675407e-01  -8.0543114e-01   9.6908584e-01  -5.6934735e-01   9.5391123e-01  -8.0673515e-01  -3.8167906e-01  -1.9266764e-01   5.6779281e-01  -6.9971484e-02   2.2453056e-01   4.6483735e-01   1.3935889e-01  -2.1129229e+00  -1.6460385e+00  -3.8148402e-01  -3.7012776e-01   4.1067032e-01  -1.5480169e+00  -1.8139580e+00  -1.6258811e+00   6.2363999e-01   4.8798317e-01  -7.2171072e-01   5.6043231e-01   5.9127772e-01   8.9117554e-01   6.4364089e-01   1.6974655e+00  -1.1461129e+00   8.1808708e-01   4.6741092e-01   5.7471047e-01  -9.2546997e-01  -2.2848088e+00   5.0819881e-01  -1.1726793e+00   1.4091308e-01   2.8399622e-02   3.3614805e-01   1.9752289e-01   5.7293135e-01   4.5798439e-01  -1.4899865e+00  -1.6257570e+00  -1.6797583e+00  -1.2403835e+00  -2.9272375e-01   9.0002062e-01  -1.3387984e+00  -1.7338325e+00  -1.6382468e+00   3.9820425e-02   4.0037845e-01   3.3879237e-01   6.7830435e-01   8.0762531e-02   7.6805370e-01   1.3492027e+00   7.1004950e-01   1.4894593e+00   5.6374033e-01   1.0139641e-01   5.7134083e-01  -1.5152141e+00   8.9139580e-01  -1.7679645e-01   1.9273472e-01   7.2336600e-01  -7.2739053e-01  -9.2799027e-01   6.7630162e-01  -7.3944377e-01   1.4888805e-01  -1.1339629e+00  -1.3882767e+00   8.5292017e-02   9.7156288e-02   2.7841026e-01   1.8884067e-02  -8.0851703e-01  -1.0609643e+00   8.3051718e-01   2.3777708e-01   3.6409422e-02   5.6850137e-01  -1.8828407e-01   1.6825980e+00  -1.0272050e-01   1.6769198e-01   2.1909465e-01  -5.4865021e-01  -8.8848399e-01  -8.4677492e-01   3.3586793e-01   9.3177026e-01   6.2751406e-01  -3.8256137e-01  -1.1333916e+00   1.0385920e+00   1.3012289e-01  -6.5055962e-01   2.6941171e-02  -6.5113969e-01  -2.7450293e-02   4.2436651e-01   6.5057707e-01
  -2.8066504e-01  -4.7208328e-01   1.7874091e-01  -9.2450720e-01  -1.9361667e-01  -2.9280295e-02   1.4404705e+00  -1.5839072e+00   6.0929619e-01   1.5946638e-01  -1.5383468e+00  -1.5598263e+00  -1.6419453e-01  -1.8387454e+00  -1.6120417e+00  -4.1486399e-01   7.0298033e-01  -1.9747984e+00  -9.4114178e-01  -1.6783073e+00  -7.0960858e-01   1.6169726e+00   1.4982234e+00   2.1481379e-01   7.0962599e-01   2.0592944e+00   4.2960538e-01  -5.3313884e-01   3.2258503e-01   4.3181619e-01  -4.3235169e-01  -1.1857692e+00   4.2380620e-01   8.1992124e-01  -1.0325171e+00   2.2983987e-01  -5.6778586e-01   6.9813776e-01   3.4846123e-01   5.9813415e-01   5.4527204e-01  -1.3312036e-01   1.7602110e-01  -1.7550842e+00  -1.7389561e+00  -1.0690600e+00  -1.8599001e-02   2.8297894e-01  -1.1983993e+00  -8.0531308e-01  -1.2796951e+00   1.0407999e+00   2.1264149e+00  -8.3377414e-01   8.1815483e-01   8.2811150e-01   3.8080270e-01  -3.4593575e-01   2.0259627e-01   6.9212869e-01  -7.8478223e-01  -8.4395305e-01   6.2561635e-01   1.5437852e-01  -9.7118778e-01  -2.0262792e-01  -1.9266764e-01   6.1797539e-01   5.8048198e-01   3.4295609e-01   3.6051950e-01   5.6554534e-01  -6.4261325e-01  -2.0254183e+00  -1.8059296e+00  -1.5546255e-01   6.6771140e-01  -1.7497007e+00  -1.0786444e+00  -1.5792830e+00   2.1902167e-01   1.6412055e+00  -4.1194304e-01  -1.1246030e+00   3.6011020e-01   1.7870175e+00   3.6061513e-01   6.8059711e-01  -7.8279887e-02   4.3085806e-01  -8.1148533e-01  -8.9997780e-01  -7.9350699e-01   9.0612917e-01  -6.7926561e-02   7.4401372e-01  -1.1468356e+00   2.5545069e-01   3.2058271e-01   5.0834672e-01   4.8536766e-01  -2.0756426e-01  -1.5930101e+00  -1.6074515e+00  -1.6797583e+00  -1.2070665e+00   7.5274239e-01   8.0746010e-01  -1.6956397e+00  -1.6289812e+00  -1.6171715e+00   2.5637292e-01   1.1188007e+00   1.8839263e+00   3.8293732e-01   1.0011970e+00   3.7627308e-01   3.5553945e-01   6.6022455e-01   6.9645489e-01   5.1112616e-01   1.0186963e+00   7.4957521e-01   5.5599235e-01  -1.1678076e+00  -9.2917614e-02   9.7121422e-01   5.9320473e-01   1.1721605e+00  -9.4837748e-01  -1.4842371e+00  -1.0715263e+00  -1.3899778e+00  -2.3674613e+00  -2.0186247e+00   1.0150886e-01   9.7156288e-02   2.6552037e-01   2.1296256e+00   5.5912470e-01  -4.4418979e-03   8.7905481e-01   6.6188784e-01   4.5342378e-01  -2.0801701e-01  -2.6644307e-01  -3.6738601e-01   8.3054302e-03   1.1353875e-01   2.1909465e-01  -5.6528912e-01  -8.3197783e-01  -8.3196847e-01   4.0088009e-01  -5.2998798e-01  -1.1058898e-01  -2.8699435e-01   1.1296496e+00  -2.9097399e-01   2.0183013e-01   8.6636548e-01   3.0153428e-01  -7.8553305e-01  -3.1799296e-01   1.3496526e-01  -3.2693916e-01
  -3.5578382e-01  -8.7951225e-01  -3.6572715e-01   1.6941310e-01  -2.0914762e-01  -3.2707049e-01   3.3047391e-01  -1.0306417e+00   5.4467684e-01  -1.3184059e-01   4.0818962e-01  -1.6226866e+00   6.8210066e-01  -1.5126298e+00  -1.6222448e+00   1.9379313e-01  -1.3513308e-02  -1.3450000e-01  -1.6926253e+00  -1.6026495e+00   1.1499114e-01   3.7075789e-01   1.4408007e-01  -1.5815585e-01   1.6386488e-01   8.8486210e-01  -1.7888645e-02  -3.5693510e-01   1.8081874e-01   8.9181911e-01  -4.3235169e-01   6.8991083e-01   1.6436672e-01   9.6374372e-01   9.5539780e-02  -9.2663076e-01  -4.0539007e-01   9.5474906e-01  -9.5586660e-01   7.3435706e-01  -7.9114034e-01   9.3525946e-01   2.2576712e-01  -1.1920910e+00  -1.7056113e+00   1.2938647e+00  -5.8811730e-01   9.3837683e-01  -1.4067909e+00  -6.7353022e-01  -7.9651285e-01   3.5530532e-01   4.7635609e-01  -1.2286333e+00   6.9942257e-01   9.4692895e-01   3.1864594e-01  -7.3513393e-01  -3.3217359e-01   4.0691927e-01  -5.4731976e-01   6.7666021e-01   7.5316774e-03   4.9703539e-01   6.1460550e-01  -3.6377395e-01  -1.9266764e-01   6.0124787e-01  -1.2007598e+00   3.7679195e-01  -5.7834111e-01  -3.0152365e-01   7.3039650e-01  -1.6230458e+00  -1.7093570e+00  -4.4168283e-01   4.0237867e-01  -7.9890562e-01  -1.7175234e+00  -1.6352007e+00   5.4910504e-01   3.9498137e-01  -6.5130898e-01   6.3279579e-01   3.6011020e-01   4.7369578e-01  -1.1016846e+00   7.4415138e-01   1.6933356e-01   2.4531083e-01  -7.5744746e-01   1.3230399e-01   7.1806892e-01   1.8952022e+00   7.3864896e-01  -1.1111341e+00   3.7230543e-01   5.8240422e-01  -5.6664148e-01   5.9311685e-01  -1.0688878e+00   3.9007126e-01  -1.2839394e+00  -1.2596477e+00  -1.6206509e+00  -2.2976834e-01   2.3717005e-01   1.0735716e+00  -1.6854443e+00  -1.7454826e+00  -1.6487844e+00  -3.9962073e-02   2.6446072e-01   2.6104978e-01   6.1719393e-01   9.1066243e-01   1.7638501e-01   6.0847193e-01   2.0349590e-01  -6.5867915e-01   5.8127838e-01   8.4452544e-01   2.1487205e-01  -1.1556297e+00   2.5507545e-01  -1.3091607e+00   8.0854686e-01   8.9181000e-01   1.6577600e+00   5.6027587e-01   5.6085299e-01  -1.0715263e+00   1.9748381e-01  -1.0899094e+00  -1.1590593e+00   1.6637621e-01   5.5635198e-01  -9.9768870e-01   6.3099913e-01   2.4829704e-01  -4.8204793e-01   9.5186125e-01   7.4863777e-01   7.9285408e-01  -2.0801701e-01  -2.6644307e-01  -2.7420492e-01  -1.9788559e-01  -8.0706611e-01   3.9922256e-01   3.1657300e-01   3.4052497e-01   4.5619256e-01   1.0182414e-01   8.9116586e-01   6.7877121e-01  -2.5115672e-01   1.9736527e+00   9.4474030e-01   8.6153675e-01   1.9217654e-01   2.6034531e-01  -5.3354550e-01  -1.7272163e-01   2.1389287e-01   4.8057425e-01
  -2.2432597e-01   4.5289060e-01   1.7874091e-01  -8.9964537e-01  -2.0914762e-01  -1.0372784e-01   6.4266044e-01  -1.3183398e+00   6.2775886e-01   2.8431222e-01  -1.1894393e+00  -1.5849704e+00  -9.9094898e-02  -1.6213350e+00  -1.6528542e+00  -5.7056698e-01   2.5090696e-01  -3.9507322e-01  -2.0077635e+00  -1.8296228e+00   2.0809111e-01   3.4131975e-01  -1.9445575e-01   3.9319058e-01   7.1887618e-01   7.5656277e-01   5.3875027e-01   3.2484644e+00   3.0683322e-01   4.1595402e-01  -3.7002770e-01   9.8064124e-01  -1.4268621e+00   7.2685963e-01  -6.3437939e-01  -8.3901935e-01  -5.6778586e-01   7.5645851e-01   7.5960804e-01   4.6191124e-01   6.0440533e-01   6.5181175e-01   2.7551314e-01  -1.5316742e+00  -1.7056113e+00  -1.0492035e+00  -6.6305392e-01   8.8982883e-01  -1.8848657e+00  -7.4674292e-01  -7.0591618e-01   3.9392473e-01   5.9147647e-01  -7.0571171e-01   8.4190128e-01   2.7858081e-01   2.6536871e-01   1.2359665e+00   1.7018598e-01   7.2163311e-01  -8.0543114e-01   9.7744086e-01  -5.8995017e-01   7.0617946e-02  -9.7118778e-01  -3.8167906e-01  -1.9266764e-01   5.8452034e-01  -6.9971484e-02   2.2453056e-01   4.6483735e-01   1.3935889e-01  -6.4261325e-01  -1.6460385e+00  -1.7214286e+00  -3.7012776e-01   4.1067032e-01  -1.3079172e+00  -1.8260123e+00  -1.5979222e+00   6.2363999e-01   4.9728335e-01  -7.3579107e-01  -1.0419018e+00   4.0827010e-01   8.9117554e-01   6.5543363e-01   1.6847546e+00  -6.2804046e-02   3.9858898e-01   5.1244248e-01   5.7471047e-01  -9.1347333e-01   8.0015706e-01   4.8515380e-01  -1.1726793e+00  -1.1870778e+00   2.8399622e-02   3.3614805e-01   2.0694180e-01   5.7293135e-01   4.5798439e-01  -1.6136148e+00  -1.5982988e+00  -1.6797583e+00  -9.6274195e-01  -2.9272375e-01   9.0002062e-01  -1.6854443e+00  -1.7454826e+00  -1.6487844e+00   3.9820425e-02   4.0037845e-01   3.3879237e-01   3.1164183e-01   1.0162861e+00   4.0825517e-01   1.3582360e+00   7.1004950e-01   1.4894593e+00   5.0235713e-01   1.0070849e+00   7.2977139e-01  -1.5008308e+00   9.0023358e-01  -1.5582674e-01   9.7121422e-01   5.4726545e-01   1.1150311e+00  -9.3818388e-01   6.5980896e-01  -7.1572359e-01   1.4888805e-01  -1.1339629e+00  -1.3997376e+00   8.5292017e-02   9.7156288e-02   2.9130015e-01   1.8884067e-02  -8.0851703e-01  -1.0609643e+00   8.3051718e-01   2.4741596e-01   3.6409422e-02   5.5001284e-01  -1.8828407e-01   1.5894169e+00  -1.0272050e-01   1.8123028e-01   2.1909465e-01  -5.6528912e-01  -8.3197783e-01  -8.3196847e-01   3.3586793e-01   9.3177026e-01   6.2751406e-01  -3.8256137e-01   9.3487968e-01  -4.7085645e-01   1.1578144e-01  -6.8030325e-01   1.3211516e-02  -6.1754135e-01  -2.7450293e-02   4.1121191e-01   6.5057707e-01
  -2.2432597e-01   4.5289060e-01   1.6402556e-01  -8.9964537e-01  -1.9361667e-01  -9.1319918e-02   6.3398859e-01  -1.3072745e+00   6.1852753e-01   2.8431222e-01  -1.1894393e+00  -1.5849704e+00  -1.1536981e-01  -1.6213350e+00  -1.6528542e+00  -5.5641216e-01   2.5090696e-01  -3.7878740e-01  -2.0077635e+00  -1.8296228e+00   2.0809111e-01   3.4131975e-01  -1.9445575e-01   3.9319058e-01   7.1887618e-01   7.5656277e-01   5.3875027e-01   3.2349103e+00   3.2258503e-01   4.1595402e-01  -3.7002770e-01   9.8064124e-01  -1.4095661e+00   7.3531978e-01  -6.3437939e-01  -8.3901935e-01  -5.6778586e-01   7.5645851e-01   7.5960804e-01   4.6191124e-01   6.0440533e-01   6.5181175e-01   2.5893114e-01  -1.5316742e+00  -1.7056113e+00  -1.0392752e+00  -6.4806660e-01   9.0196583e-01  -1.8848657e+00  -7.4674292e-01  -7.0591618e-01   3.9392473e-01   6.0106983e-01  -7.0571171e-01   8.4190128e-01   2.7858081e-01   2.6536871e-01   1.2234117e+00   1.7018598e-01   7.2163311e-01  -8.0543114e-01   9.7744086e-01  -5.6934735e-01   7.0617946e-02  -9.7118778e-01  -3.8167906e-01  -1.9266764e-01   5.8452034e-01  -6.9971484e-02   2.2453056e-01   4.6483735e-01   1.3935889e-01  -6.5342435e-01  -1.6460385e+00  -1.7335002e+00  -3.7012776e-01   4.1067032e-01  -1.2983132e+00  -1.8260123e+00  -1.6072418e+00   6.2363999e-01   4.9728335e-01  -7.3579107e-01  -1.0419018e+00   4.0827010e-01   8.9117554e-01   6.4364089e-01   1.6847546e+00  -6.2804046e-02   3.9858898e-01   5.2144879e-01   5.7471047e-01  -9.1347333e-01   8.0015706e-01   4.8515380e-01  -1.1814715e+00  -1.1870778e+00   2.8399622e-02   3.3614805e-01   1.9752289e-01   5.7293135e-01   4.4440177e-01  -1.6136148e+00  -1.5982988e+00  -1.6797583e+00  -9.6274195e-01  -2.7840229e-01   9.0002062e-01  -1.6854443e+00  -1.7454826e+00  -1.6487844e+00   2.8422925e-02   4.0037845e-01   3.3879237e-01   3.1164183e-01   1.0162861e+00   4.0825517e-01   1.3582360e+00   7.1004950e-01   1.4794212e+00   5.0235713e-01   1.0186963e+00   7.2977139e-01  -1.5008308e+00   9.0023358e-01  -1.5582674e-01   9.7121422e-01   5.4726545e-01   1.1150311e+00  -9.3818388e-01   6.5980896e-01  -7.3944377e-01   1.4888805e-01  -1.1339629e+00  -1.3882767e+00   8.5292017e-02   9.7156288e-02   2.9130015e-01   1.8884067e-02  -7.9297565e-01  -1.0609643e+00   8.3051718e-01   2.4741596e-01   3.6409422e-02   5.5001284e-01  -1.8828407e-01   1.5894169e+00  -1.0272050e-01   1.6769198e-01   2.1909465e-01  -5.6528912e-01  -8.3197783e-01  -8.3196847e-01   3.3586793e-01   9.3177026e-01   6.3776549e-01  -3.8256137e-01   9.4415444e-01  -4.7085645e-01   1.3012289e-01  -6.8030325e-01   1.3211516e-02  -6.1754135e-01  -2.7450293e-02   4.1121191e-01   6.5057707e-01
  -2.2432597e-01   4.5289060e-01   1.6402556e-01  -7.7533625e-01  -1.9361667e-01   4.6703669e-01   6.3398859e-01  -1.4621888e+00   6.2775886e-01   6.7272152e-01  -1.8413454e+00  -1.5849704e+00  -9.2911518e-01  -1.6015704e+00  -1.6426511e+00  -5.7056698e-01   2.5090696e-01  -3.7878740e-01  -2.0077635e+00  -2.6446198e-02   2.2139110e-01   3.4131975e-01  -1.9445575e-01   1.0012933e+00   3.7661922e-01   7.5656277e-01   5.3875027e-01   3.2484644e+00  -1.1108296e+00   6.8561090e-01  -3.8249250e-01   9.8064124e-01  -1.4095661e+00   6.5917847e-01  -6.3437939e-01  -8.3901935e-01  -4.3404815e-01   7.5645851e-01   7.5960804e-01   4.6191124e-01   6.0440533e-01   6.6271359e-01   1.7602110e-01  -1.6210382e+00  -1.7056113e+00  -1.6250423e+00  -6.6305392e-01   8.8982883e-01  -1.8848657e+00   7.3215364e-01  -6.9081674e-01   3.9392473e-01   5.9147647e-01  -1.4847581e+00   3.1947937e-01   2.7858081e-01   2.6536871e-01   1.2359665e+00  -3.4837874e-01   4.1675407e-01  -8.0543114e-01   9.6908584e-01  -5.6934735e-01   9.5391123e-01  -8.0673515e-01  -3.8167906e-01  -1.9266764e-01   5.8452034e-01  -6.9971484e-02   2.2453056e-01   4.6483735e-01   1.3935889e-01  -2.1021118e+00  -1.6460385e+00  -3.6941245e-01  -3.7012776e-01   4.1067032e-01  -1.5480169e+00  -1.8139580e+00  -1.6258811e+00   6.2363999e-01   4.8798317e-01  -7.2171072e-01   5.6043231e-01   5.9127772e-01   8.9117554e-01   6.5543363e-01   1.6847546e+00  -1.1461129e+00   8.1808708e-01   4.6741092e-01   5.7471047e-01  -9.2546997e-01  -2.2848088e+00   5.0819881e-01  -1.1726793e+00   1.5097362e-01   2.8399622e-02   3.3614805e-01   1.9752289e-01   5.7293135e-01   4.5798439e-01  -1.4796842e+00  -1.6257570e+00  -1.6797583e+00  -1.2403835e+00  -2.9272375e-01   9.0002062e-01  -1.3387984e+00  -1.7338325e+00  -1.6382468e+00   3.9820425e-02   4.0037845e-01   3.3879237e-01   6.7830435e-01   6.5673442e-02   7.6805370e-01   1.3492027e+00   7.1004950e-01   1.4894593e+00   5.6374033e-01   1.0139641e-01   5.7134083e-01  -1.5152141e+00   8.9139580e-01  -1.7679645e-01   2.0435382e-01   7.2336600e-01  -7.1310820e-01  -9.2799027e-01   6.7630162e-01  -7.3944377e-01   1.4888805e-01  -1.1339629e+00  -1.3882767e+00   8.5292017e-02   9.7156288e-02   2.7841026e-01   1.8884067e-02  -8.0851703e-01  -1.0609643e+00   8.3051718e-01   2.4741596e-01   3.6409422e-02   5.6850137e-01  -1.8828407e-01   1.6360074e+00  -1.0272050e-01   1.8123028e-01   2.1909465e-01  -5.4865021e-01  -8.8848399e-01  -8.4677492e-01   3.3586793e-01   9.3177026e-01   6.2751406e-01  -3.8256137e-01  -1.1333916e+00   1.0385920e+00   1.3012289e-01  -6.5055962e-01   2.6941171e-02  -6.5113969e-01  -2.7450293e-02   4.3752111e-01   6.3995189e-01
  -2.0554627e-01   4.4187900e-01   1.6402556e-01  -7.7533625e-01  -1.9361667e-01   4.5462877e-01   6.3398859e-01  -1.4621888e+00   6.1852753e-01   6.7272152e-01  -1.8413454e+00  -1.5849704e+00  -9.4539009e-01  -1.6015704e+00  -1.6426511e+00  -5.7056698e-01   2.5090696e-01  -3.7878740e-01  -2.0077635e+00  -1.3836571e-02   2.0809111e-01   3.4131975e-01  -1.9445575e-01   1.0012933e+00   3.7661922e-01   7.5656277e-01   5.3875027e-01   3.2484644e+00  -1.1108296e+00   6.8561090e-01  -3.8249250e-01   9.8064124e-01  -1.4095661e+00   6.5917847e-01  -6.3437939e-01  -8.3901935e-01  -4.3404815e-01   7.5645851e-01   7.5960804e-01   4.6191124e-01   6.0440533e-01   6.6271359e-01   1.5943909e-01  -1.6210382e+00  -1.7056113e+00  -1.6250423e+00  -6.6305392e-01   8.8982883e-01  -1.8848657e+00   7.3215364e-01  -7.0591618e-01   3.9392473e-01   5.9147647e-01  -1.4847581e+00   3.3135260e-01   2.7858081e-01   2.6536871e-01   1.2234117e+00  -3.4837874e-01   4.1675407e-01  -8.0543114e-01   9.6908584e-01  -5.6934735e-01   9.5391123e-01  -8.0673515e-01  -3.8167906e-01  -1.9266764e-01   5.8452034e-01  -6.9971484e-02   2.2453056e-01   4.6483735e-01   1.3935889e-01  -2.1129229e+00  -1.6460385e+00  -3.8148402e-01  -3.7012776e-01   4.1067032e-01  -1.5480169e+00  -1.8139580e+00  -1.6258811e+00   6.2363999e-01   4.9728335e-01  -7.3579107e-01   5.6043231e-01   5.9127772e-01   8.9117554e-01   6.4364089e-01   1.6847546e+00  -1.1461129e+00   8.1808708e-01   4.6741092e-01   5.7471047e-01  -9.2546997e-01  -2.2848088e+00   5.0819881e-01  -1.1726793e+00   1.4091308e-01   2.8399622e-02   3.3614805e-01   1.9752289e-01   5.7293135e-01   4.5798439e-01  -1.4899865e+00  -1.6257570e+00  -1.6797583e+00  -1.2292778e+00  -2.7840229e-01   9.0002062e-01  -1.3387984e+00  -1.7338325e+00  -1.6382468e+00   3.9820425e-02   4.0037845e-01   3.3879237e-01   6.7830435e-01   8.0762531e-02   7.6805370e-01   1.3582360e+00   7.1004950e-01   1.4894593e+00   5.6374033e-01   1.0139641e-01   5.7134083e-01  -1.5152141e+00   8.9139580e-01  -1.7679645e-01   1.9273472e-01   7.2336600e-01  -7.2739053e-01  -9.2799027e-01   6.7630162e-01  -7.3944377e-01   1.4888805e-01  -1.1339629e+00  -1.3882767e+00   8.5292017e-02   9.7156288e-02   2.7841026e-01   1.8884067e-02  -8.0851703e-01  -1.0609643e+00   8.3051718e-01   2.4741596e-01   3.6409422e-02   5.6850137e-01  -1.8828407e-01   1.6360074e+00  -1.0272050e-01   1.6769198e-01   2.1909465e-01  -5.4865021e-01  -8.8848399e-01  -8.4677492e-01   3.3586793e-01   9.4192136e-01   6.2751406e-01  -3.8256137e-01  -1.1333916e+00   1.0385920e+00   1.3012289e-01  -6.5055962e-01   2.6941171e-02  -6.5113969e-01  -2.7450293e-02   4.3752111e-01   6.3995189e-01
  -2.8066504e-01  -4.9410647e-01   1.7874091e-01  -9.2450720e-01  -2.0914762e-01  -2.9280295e-02   2.9578651e-01  -1.0115584e-01   4.8928882e-01   1.7333814e-01  -1.5383468e+00  -1.4466776e+00  -1.6419453e-01  -1.8288631e+00  -1.6018385e+00  -4.1486399e-01   7.0298033e-01  -1.9585126e+00  -1.0138660e+00  -1.6783073e+00  -5.8990862e-01   4.1982146e-01   1.3350083e-01   2.1481379e-01   7.1887618e-01   8.7499292e-01   4.7326333e-01   5.5119184e-01   3.2258503e-01   4.3181619e-01  -4.3235169e-01  -1.1857692e+00   4.2380620e-01   8.1992124e-01  -1.0325171e+00   2.2983987e-01  -5.6778586e-01   7.3313021e-01   3.4846123e-01   5.6098245e-01   5.4527204e-01  -1.3312036e-01   1.7602110e-01  -1.7461478e+00  -1.7167262e+00  -1.0690600e+00  -3.3586324e-02   2.9511594e-01  -1.2596909e+00  -8.0531308e-01  -1.0532034e+00   3.8426987e-01   9.6561771e-01  -1.2040223e-02   8.1815483e-01   1.4519031e+00  -7.2053721e-02  -3.8360009e-01   2.0259627e-01   7.0196350e-01  -7.8478223e-01  -8.5230807e-01   6.2561635e-01   1.5437852e-01  -9.7118778e-01  -2.0262792e-01  -1.9266764e-01   5.8452034e-01   5.8048198e-01   2.7528436e-01   3.6051950e-01   5.6554534e-01  -6.5342435e-01  -1.9909292e+00  -1.8059296e+00  -1.5546255e-01   6.6771140e-01  -1.7497007e+00  -1.0545357e+00  -1.5513242e+00  -5.7822444e-02   4.4148227e-01  -2.4297885e-01  -1.1246030e+00   3.6011020e-01   6.7373816e-01   3.7240787e-01   2.5999362e+00  -7.8279887e-02   4.3085806e-01  -8.1148533e-01  -8.9997780e-01  -7.9350699e-01   9.0612917e-01  -6.7926561e-02   7.3522155e-01  -1.1468356e+00   1.9187639e-01   3.2058271e-01   2.7982624e-02   4.8536766e-01  -1.9398163e-01  -1.5930101e+00  -1.6074515e+00  -1.6699071e+00  -1.2070665e+00   7.3842094e-01   8.0746010e-01  -1.6956397e+00  -1.6289812e+00  -1.6382468e+00  -2.6791207e-01   1.0912617e-01   6.5948054e-01   3.7275225e-01   1.0011970e+00   3.7627308e-01   1.0601371e+00   8.7237702e-02   6.9645489e-01   5.1112616e-01   1.0186963e+00   7.4957521e-01   5.5599235e-01  -1.1678076e+00  -9.2917614e-02   9.8283332e-01   5.9320473e-01   1.1721605e+00  -9.3818388e-01  -1.4842371e+00  -1.0715263e+00  -1.3089849e+00  -2.3087232e+00  -2.0071638e+00   1.1772569e-01   1.1756499e-01   2.6552037e-01   7.7875104e-01  -3.1447864e-02  -6.2333538e-02   8.6692040e-01   1.7030491e-01   6.5503447e-02  -1.7103995e-01  -2.6644307e-01   8.9055871e-01   8.3054302e-03   1.5415367e-01   2.3110318e-01  -5.6528912e-01  -8.3197783e-01  -8.3196847e-01   4.0088009e-01  -5.0968578e-01  -1.2084041e-01  -2.7504848e-01   1.1296496e+00  -2.9097399e-01   2.0183013e-01   8.7628002e-01   3.0153428e-01  -7.8553305e-01  -3.1799296e-01   1.3496526e-01  -3.2693916e-01
  -2.8066504e-01  -4.9410647e-01   1.7874091e-01  -9.1207628e-01  -1.9361667e-01  -2.9280295e-02   2.9578651e-01  -1.0115584e-01   4.8928882e-01   1.5946638e-01  -1.5383468e+00  -1.4341056e+00  -1.6419453e-01  -1.8288631e+00  -1.6018385e+00  -4.0070917e-01   7.0298033e-01  -1.9585126e+00  -1.0138660e+00  -1.6656977e+00  -5.7660863e-01   4.1982146e-01   1.3350083e-01   2.0670576e-01   7.1887618e-01   8.7499292e-01   4.7326333e-01   5.3763771e-01   3.2258503e-01   4.3181619e-01  -4.3235169e-01  -1.1857692e+00   4.2380620e-01   8.2838139e-01  -1.0325171e+00   2.2983987e-01  -5.6778586e-01   7.3313021e-01   3.4846123e-01   5.4859855e-01   5.4527204e-01  -1.3312036e-01   1.5943909e-01  -1.7461478e+00  -1.7167262e+00  -1.0690600e+00  -3.3586324e-02   2.9511594e-01  -1.2596909e+00  -8.0531308e-01  -1.0532034e+00   3.8426987e-01   9.6561771e-01  -1.2040223e-02   8.1815483e-01   1.4519031e+00  -8.0933259e-02  -3.8360009e-01   2.0259627e-01   7.0196350e-01  -7.8478223e-01  -8.5230807e-01   6.2561635e-01   1.5437852e-01  -9.7118778e-01  -2.0262792e-01  -1.9266764e-01   5.8452034e-01   5.7047500e-01   2.7528436e-01   3.7355923e-01   5.6554534e-01  -6.7504655e-01  -1.9794329e+00  -1.8059296e+00  -8.3907482e-02   6.5941975e-01  -1.7497007e+00  -1.0545357e+00  -1.5513242e+00  -5.7822444e-02   4.4148227e-01  -2.4297885e-01  -1.1246030e+00   3.6011020e-01   6.6504067e-01   3.6061513e-01   2.5999362e+00  -7.8279887e-02   4.3085806e-01  -8.1148533e-01  -8.9997780e-01  -7.9350699e-01   9.0612917e-01  -9.0971576e-02   7.3522155e-01  -1.1468356e+00   1.9187639e-01   3.2058271e-01   2.7982624e-02   4.8536766e-01  -1.9398163e-01  -1.5930101e+00  -1.5982988e+00  -1.6699071e+00  -1.2070665e+00   7.5274239e-01   8.0746010e-01  -1.6956397e+00  -1.6289812e+00  -1.6487844e+00  -2.6791207e-01   1.1883458e-01   6.6919837e-01   3.8293732e-01   1.0011970e+00   3.7627308e-01   1.0511038e+00   7.8933545e-02   6.8641686e-01   5.1112616e-01   1.0186963e+00   7.4957521e-01   5.7037572e-01  -1.1678076e+00  -9.2917614e-02   9.8283332e-01   6.0086127e-01   1.1721605e+00  -9.4837748e-01  -1.5007297e+00  -1.0715263e+00  -1.2927863e+00  -2.2940387e+00  -2.0071638e+00   1.1772569e-01   1.1756499e-01   2.6552037e-01   7.7875104e-01  -3.1447864e-02  -6.2333538e-02   8.6692040e-01   1.7030491e-01   6.5503447e-02  -1.7103995e-01  -2.6644307e-01   8.9055871e-01   8.3054302e-03   1.5415367e-01   2.1909465e-01  -5.6528912e-01  -8.3197783e-01  -8.3196847e-01   4.0088009e-01  -5.0968578e-01  -1.2084041e-01  -2.7504848e-01   1.1389244e+00  -2.7533204e-01   2.0183013e-01   8.7628002e-01   3.0153428e-01  -7.8553305e-01  -3.1799296e-01   1.3496526e-01  -3.3756433e-01
  -2.8066504e-01  -4.9410647e-01   1.7874091e-01  -9.2450720e-01  -1.9361667e-01  -2.9280295e-02   2.9578651e-01  -1.0115584e-01   4.8928882e-01   1.5946638e-01  -1.5291650e+00  -1.4341056e+00  -1.6419453e-01  -1.8288631e+00  -1.6018385e+00  -4.0070917e-01   7.0298033e-01  -1.9585126e+00  -1.0138660e+00  -1.6783073e+00  -5.8990862e-01   4.1982146e-01   1.3350083e-01   2.0670576e-01   7.1887618e-01   8.7499292e-01   4.7326333e-01   5.5119184e-01   3.2258503e-01   4.3181619e-01  -4.3235169e-01  -1.1857692e+00   4.2380620e-01   8.2838139e-01  -1.0325171e+00   2.1231758e-01  -5.6778586e-01   7.3313021e-01   3.4846123e-01   5.4859855e-01   5.4527204e-01  -1.2221852e-01   1.7602110e-01  -1.7461478e+00  -1.7167262e+00  -1.0690600e+00  -3.3586324e-02   2.9511594e-01  -1.2596909e+00  -8.0531308e-01  -1.0532034e+00   3.7461502e-01   9.5602434e-01  -1.2040223e-02   8.1815483e-01   1.4519031e+00  -7.2053721e-02  -3.8360009e-01   2.1880142e-01   7.0196350e-01  -7.8478223e-01  -8.5230807e-01   6.2561635e-01   1.5437852e-01  -9.7118778e-01  -2.0262792e-01  -1.9266764e-01   5.8452034e-01   5.7047500e-01   2.7528436e-01   3.7355923e-01   5.6554534e-01  -6.6423545e-01  -1.9794329e+00  -1.8059296e+00  -8.3907482e-02   6.5941975e-01  -1.7400967e+00  -1.0545357e+00  -1.5513242e+00  -5.7822444e-02   4.4148227e-01  -2.4297885e-01  -1.1246030e+00   3.6011020e-01   6.6504067e-01   3.6061513e-01   2.5999362e+00  -7.8279887e-02   4.3085806e-01  -8.1148533e-01  -8.8523092e-01  -7.9350699e-01   9.0612917e-01  -6.7926561e-02   7.3522155e-01  -1.1468356e+00   1.9187639e-01   3.2058271e-01   2.7982624e-02   4.8536766e-01  -1.9398163e-01  -1.5930101e+00  -1.5982988e+00  -1.6699071e+00  -1.2070665e+00   7.5274239e-01   8.0746010e-01  -1.6956397e+00  -1.6289812e+00  -1.6487844e+00  -2.6791207e-01   1.1883458e-01   6.6919837e-01   3.8293732e-01   1.0011970e+00   3.7627308e-01   1.0511038e+00   8.7237702e-02   6.8641686e-01   5.1112616e-01   1.0186963e+00   7.4957521e-01   5.7037572e-01  -1.1678076e+00  -9.2917614e-02   9.8283332e-01   5.9320473e-01   1.1721605e+00  -9.4837748e-01  -1.5007297e+00  -1.0715263e+00  -1.2927863e+00  -2.2940387e+00  -2.0071638e+00   1.1772569e-01   1.1756499e-01   2.6552037e-01   7.7875104e-01  -4.6989248e-02  -6.2333538e-02   8.6692040e-01   1.7030491e-01   6.5503447e-02  -1.7103995e-01  -2.6644307e-01   9.3714925e-01   8.3054302e-03   1.5415367e-01   2.1909465e-01  -5.6528912e-01  -8.3197783e-01  -8.3196847e-01   4.0088009e-01  -4.9953468e-01  -1.2084041e-01  -2.7504848e-01   1.1389244e+00  -2.8315302e-01   2.1617158e-01   8.7628002e-01   3.0153428e-01  -7.8553305e-01  -3.1799296e-01   1.3496526e-01  -3.3756433e-01
  -2.2432597e-01   4.5289060e-01   1.7874091e-01  -8.9964537e-01  -2.0914762e-01  -9.1319918e-02   6.4266044e-01  -1.3183398e+00   6.2775886e-01   2.9818398e-01  -1.1894393e+00  -1.5849704e+00  -9.9094898e-02  -1.6213350e+00  -1.6528542e+00  -5.7056698e-01   2.5090696e-01  -3.7878740e-01  -2.0077635e+00  -1.8296228e+00   2.0809111e-01   3.4131975e-01  -1.9445575e-01   3.9319058e-01   7.1887618e-01   7.5656277e-01   5.3875027e-01   3.2484644e+00   3.2258503e-01   4.1595402e-01  -3.7002770e-01   9.8064124e-01  -1.4268621e+00   7.2685963e-01  -6.3437939e-01  -8.3901935e-01  -5.6778586e-01   7.5645851e-01   7.5960804e-01   4.6191124e-01   6.0440533e-01   6.5181175e-01   2.7551314e-01  -1.5227378e+00  -1.7056113e+00  -1.0492035e+00  -6.6305392e-01   8.8982883e-01  -1.8848657e+00  -7.4674292e-01  -7.0591618e-01   3.9392473e-01   6.0106983e-01  -7.0571171e-01   8.4190128e-01   2.7858081e-01   2.7424825e-01   1.2359665e+00   1.7018598e-01   7.2163311e-01  -8.0543114e-01   9.7744086e-01  -5.8995017e-01   7.0617946e-02  -9.7118778e-01  -3.8167906e-01  -1.9266764e-01   5.8452034e-01  -6.9971484e-02   2.2453056e-01   4.6483735e-01   1.3935889e-01  -6.3180215e-01  -1.6460385e+00  -1.7214286e+00  -3.7012776e-01   4.1067032e-01  -1.2983132e+00  -1.8260123e+00  -1.5979222e+00   6.2363999e-01   4.9728335e-01  -7.3579107e-01  -1.0419018e+00   4.0827010e-01   8.9117554e-01   6.5543363e-01   1.6847546e+00  -6.2804046e-02   3.9858898e-01   5.0343617e-01   5.7471047e-01  -9.1347333e-01   8.0015706e-01   4.8515380e-01  -1.1726793e+00  -1.1870778e+00   2.8399622e-02   3.3614805e-01   2.0694180e-01   5.7293135e-01   4.5798439e-01  -1.6136148e+00  -1.5982988e+00  -1.6797583e+00  -9.6274195e-01  -2.7840229e-01   9.0002062e-01  -1.6854443e+00  -1.7454826e+00  -1.6487844e+00   3.9820425e-02   4.0037845e-01   3.3879237e-01   3.1164183e-01   1.0162861e+00   4.0825517e-01   1.3582360e+00   7.1004950e-01   1.4894593e+00   5.0235713e-01   1.0186963e+00   7.3967330e-01  -1.5008308e+00   9.0023358e-01  -1.5582674e-01   9.7121422e-01   5.4726545e-01   1.1150311e+00  -9.3818388e-01   6.5980896e-01  -7.1572359e-01   1.4888805e-01  -1.1339629e+00  -1.3997376e+00   8.5292017e-02   9.7156288e-02   2.9130015e-01   1.8884067e-02  -8.0851703e-01  -1.0609643e+00   8.3051718e-01   2.4741596e-01   3.6409422e-02   5.5001284e-01  -1.8828407e-01   1.5894169e+00  -1.0272050e-01   1.8123028e-01   2.1909465e-01  -5.6528912e-01  -8.3197783e-01  -8.3196847e-01   3.3586793e-01   9.3177026e-01   6.2751406e-01  -3.8256137e-01   9.3487968e-01  -4.7867743e-01   1.1578144e-01  -6.8030325e-01   1.3211516e-02  -6.1754135e-01  -2.7450293e-02   4.2436651e-01   6.5057707e-01
  -2.8066504e-01  -5.0511806e-01   1.7874091e-01  -8.1262898e-01  -1.9361667e-01   5.1666839e-01   2.9578651e-01  -1.1222115e-01   4.8005748e-01   7.4208032e-01  -1.8138001e+00  -1.4466776e+00  -6.1989194e-01  -1.8288631e+00  -1.5916354e+00  -4.4317362e-01   6.9445064e-01  -1.9422268e+00  -1.0138660e+00  -8.9494331e-02  -5.8990862e-01   4.1982146e-01   1.3350083e-01   9.1210488e-01   3.9511959e-01   8.7499292e-01   4.7326333e-01   5.5119184e-01  -1.1108296e+00   6.7767982e-01  -4.3235169e-01  -1.1951476e+00   4.4110216e-01   7.0147920e-01  -1.0457884e+00   2.2983987e-01  -4.0539007e-01   7.3313021e-01   3.4846123e-01   5.3621465e-01   5.4527204e-01  -1.2221852e-01   3.2525916e-01  -1.7461478e+00  -1.7167262e+00  -1.5654727e+00  -3.3586324e-02   2.9511594e-01  -1.2596909e+00   7.4679618e-01  -1.0532034e+00   3.7461502e-01   9.6561771e-01  -8.8713348e-01   3.3135260e-01   1.4519031e+00  -7.2053721e-02  -3.8360009e-01  -3.1596845e-01   4.6592811e-01  -7.8478223e-01  -8.6066308e-01   6.2561635e-01   9.9198421e-01  -7.9498853e-01  -2.0262792e-01  -1.9266764e-01   5.8452034e-01   5.7047500e-01   2.7528436e-01   3.6051950e-01   5.6554534e-01  -2.0264341e+00  -1.9794329e+00  -2.8491144e-01  -1.5546255e-01   6.5941975e-01  -1.7977207e+00  -1.0545357e+00  -1.4022104e+00  -5.7822444e-02   4.4148227e-01  -2.4297885e-01   4.7773119e-01   6.1054167e-01   6.7373816e-01   3.6061513e-01   2.5999362e+00  -1.1461129e+00   8.3422163e-01  -8.1148533e-01  -8.9997780e-01  -7.9350699e-01  -2.1199633e+00  -4.4881546e-02   7.3522155e-01   2.5157899e-01   1.8279435e-01   3.2058271e-01   1.8563720e-02   4.8536766e-01  -1.8039900e-01  -1.3663583e+00  -1.6440624e+00  -1.6699071e+00  -1.4402854e+00   7.6706385e-01   8.0746010e-01  -1.3184075e+00  -1.6289812e+00  -1.5960961e+00  -2.6791207e-01   1.1883458e-01   6.6919837e-01   6.4774914e-01  -1.4557380e-01   7.6805370e-01   1.0601371e+00   8.7237702e-02   6.8641686e-01   5.1989519e-01   1.0139641e-01   5.6143892e-01   5.5599235e-01  -1.1678076e+00  -1.1388732e-01   3.0892569e-01   7.3102254e-01  -4.2746143e-01  -9.4837748e-01  -1.4677444e+00  -1.0833864e+00  -1.2927863e+00  -2.2940387e+00  -2.0071638e+00   1.1772569e-01   1.1756499e-01   2.6552037e-01   7.6819733e-01  -3.1447864e-02  -6.2333538e-02   8.6692040e-01   1.7030491e-01   6.5503447e-02  -1.7103995e-01  -2.6644307e-01   8.9055871e-01  -7.5554174e-03   1.5415367e-01   2.1909465e-01  -5.4865021e-01  -8.8848399e-01  -8.3196847e-01   4.0088009e-01  -4.8938359e-01  -1.2084041e-01  -2.8699435e-01  -1.0220945e+00   1.1089808e+00   2.1617158e-01   8.7628002e-01   3.1526393e-01  -8.1913139e-01  -3.1799296e-01   1.6127447e-01  -3.2693916e-01
  -2.8066504e-01  -4.9410647e-01   1.7874091e-01  -8.1262898e-01  -1.9361667e-01   5.2907631e-01   2.9578651e-01  -1.0115584e-01   4.8005748e-01   7.4208032e-01  -1.8138001e+00  -1.4215335e+00  -6.0361703e-01  -1.8288631e+00  -1.5916354e+00  -4.4317362e-01   7.0298033e-01  -1.9585126e+00  -1.0138660e+00  -1.0210396e-01  -5.7660863e-01   4.1982146e-01   1.4408007e-01   9.1210488e-01   3.9511959e-01   8.7499292e-01   4.7326333e-01   5.3763771e-01  -1.1108296e+00   6.7767982e-01  -4.3235169e-01  -1.1857692e+00   4.4110216e-01   7.0147920e-01  -1.0457884e+00   2.2983987e-01  -3.9583738e-01   7.3313021e-01   3.4846123e-01   5.4859855e-01   5.4527204e-01  -1.2221852e-01   3.4184117e-01  -1.7461478e+00  -1.7167262e+00  -1.5654727e+00  -1.8599001e-02   2.9511594e-01  -1.2596909e+00   7.4679618e-01  -1.0532034e+00   3.7461502e-01   9.6561771e-01  -8.9780535e-01   3.3135260e-01   1.4519031e+00  -8.0933259e-02  -3.8360009e-01  -2.9976330e-01   4.6592811e-01  -7.8478223e-01  -8.5230807e-01   6.2561635e-01   9.9198421e-01  -7.8324191e-01  -2.0262792e-01  -1.9266764e-01   5.8452034e-01   5.7047500e-01   2.7528436e-01   3.6051950e-01   5.6554534e-01  -2.0156230e+00  -1.9794329e+00  -2.8491144e-01  -8.3907482e-02   6.5941975e-01  -1.7881167e+00  -1.0424814e+00  -1.4022104e+00  -5.7822444e-02   4.4148227e-01  -2.2889850e-01   4.7773119e-01   6.1054167e-01   6.6504067e-01   3.6061513e-01   2.5999362e+00  -1.1461129e+00   8.3422163e-01  -8.1148533e-01  -8.8523092e-01  -7.9350699e-01  -2.1081886e+00  -4.4881546e-02   7.2642938e-01   2.6163953e-01   1.8279435e-01   3.2058271e-01   1.8563720e-02   4.8536766e-01  -1.8039900e-01  -1.3663583e+00  -1.6440624e+00  -1.6699071e+00  -1.4402854e+00   7.6706385e-01   8.0746010e-01  -1.3184075e+00  -1.6289812e+00  -1.5960961e+00  -2.6791207e-01   1.1883458e-01   6.6919837e-01   6.4774914e-01  -1.6066289e-01   7.6805370e-01   1.0601371e+00   8.7237702e-02   6.8641686e-01   5.1989519e-01   1.0139641e-01   5.6143892e-01   5.5599235e-01  -1.1678076e+00  -1.1388732e-01   3.2054479e-01   7.3102254e-01  -4.1317909e-01  -9.4837748e-01  -1.4842371e+00  -1.0833864e+00  -1.2927863e+00  -2.2940387e+00  -2.0071638e+00   1.1772569e-01   1.1756499e-01   2.6552037e-01   7.7875104e-01  -3.1447864e-02  -6.2333538e-02   8.6692040e-01   1.7030491e-01   6.5503447e-02  -1.7103995e-01  -2.6644307e-01   8.9055871e-01  -7.5554174e-03   1.5415367e-01   2.1909465e-01  -5.6528912e-01  -8.8848399e-01  -8.3196847e-01   3.8787766e-01  -4.8938359e-01  -1.2084041e-01  -2.7504848e-01  -1.0128197e+00   1.1168018e+00   2.1617158e-01   8.7628002e-01   3.1526393e-01  -8.0233222e-01  -3.1799296e-01   1.4811986e-01  -3.2693916e-01
  -2.8066504e-01  -5.0511806e-01   1.7874091e-01  -8.0019807e-01  -1.9361667e-01   5.1666839e-01   2.9578651e-01  -1.1222115e-01   4.8005748e-01   7.4208032e-01  -1.8229818e+00  -1.4466776e+00  -6.1989194e-01  -1.8288631e+00  -1.5916354e+00  -4.4317362e-01   6.9445064e-01  -1.9422268e+00  -1.0138660e+00  -8.9494331e-02  -5.8990862e-01   4.1982146e-01   1.3350083e-01   9.1210488e-01   3.9511959e-01   8.7499292e-01   4.7326333e-01   5.5119184e-01  -1.1108296e+00   6.7767982e-01  -4.3235169e-01  -1.1951476e+00   4.4110216e-01   7.0147920e-01  -1.0457884e+00   2.2983987e-01  -4.0539007e-01   7.3313021e-01   3.4846123e-01   5.4859855e-01   5.4527204e-01  -1.2221852e-01   3.2525916e-01  -1.7461478e+00  -1.7167262e+00  -1.5654727e+00  -3.3586324e-02   2.9511594e-01  -1.2596909e+00   7.4679618e-01  -1.0532034e+00   3.7461502e-01   9.6561771e-01  -8.9780535e-01   3.3135260e-01   1.4519031e+00  -8.0933259e-02  -3.8360009e-01  -3.1596845e-01   4.6592811e-01  -7.8478223e-01  -8.6066308e-01   6.2561635e-01   9.9198421e-01  -7.9498853e-01  -2.0262792e-01  -1.9266764e-01   5.8452034e-01   5.7047500e-01   2.7528436e-01   3.6051950e-01   5.6554534e-01  -2.0264341e+00  -1.9794329e+00  -2.8491144e-01  -1.5546255e-01   6.5941975e-01  -1.7977207e+00  -1.0545357e+00  -1.4022104e+00  -5.7822444e-02   4.4148227e-01  -2.4297885e-01   4.7773119e-01   6.1054167e-01   6.7373816e-01   3.6061513e-01   2.5999362e+00  -1.1461129e+00   8.3422163e-01  -8.1148533e-01  -8.9997780e-01  -7.9350699e-01  -2.1199633e+00  -4.4881546e-02   7.3522155e-01   2.6163953e-01   1.8279435e-01   3.2058271e-01   1.8563720e-02   4.7442220e-01  -1.8039900e-01  -1.3663583e+00  -1.6532152e+00  -1.6699071e+00  -1.4402854e+00   7.5274239e-01   8.0746010e-01  -1.3184075e+00  -1.6289812e+00  -1.5960961e+00  -2.6791207e-01   1.1883458e-01   6.6919837e-01   6.4774914e-01  -1.4557380e-01   7.6805370e-01   1.0691704e+00   8.7237702e-02   6.8641686e-01   5.1989519e-01   1.0139641e-01   5.6143892e-01   5.5599235e-01  -1.1678076e+00  -1.1388732e-01   3.0892569e-01   7.3102254e-01  -4.2746143e-01  -9.4837748e-01  -1.4677444e+00  -1.0833864e+00  -1.2927863e+00  -2.2940387e+00  -2.0071638e+00   1.1772569e-01   1.1756499e-01   2.6552037e-01   7.6819733e-01  -3.1447864e-02  -6.2333538e-02   8.6692040e-01   1.7030491e-01   6.5503447e-02  -1.7103995e-01  -2.6644307e-01   8.9055871e-01  -7.5554174e-03   1.5415367e-01   2.1909465e-01  -5.6528912e-01  -8.8848399e-01  -8.3196847e-01   4.0088009e-01  -4.9953468e-01  -1.2084041e-01  -2.8699435e-01  -1.0220945e+00   1.1089808e+00   2.1617158e-01   8.7628002e-01   3.0153428e-01  -8.1913139e-01  -3.1799296e-01   1.6127447e-01  -3.2693916e-01
  -3.5578382e-01  -5.6017603e-01  -1.0132027e+00   1.6941310e-01  -2.0914762e-01  -3.2707049e-01   5.5594196e-01  -1.8494746e+00   3.8774412e-01  -1.1796883e-01   3.9900785e-01  -3.9062394e-01   6.8210066e-01  -1.2359257e+00  -1.5916354e+00   5.2244961e-02   9.1622248e-01  -1.4699378e+00  -5.8964144e-01  -1.5900399e+00   5.9379098e-01   2.9225618e-01   6.7304229e-01  -1.5004782e-01   1.6386488e-01   3.1244971e-01   7.3521106e-01   4.5631291e-01   1.8081874e-01   8.9181911e-01  -4.3235169e-01   6.7115403e-01   1.6436672e-01   9.7220387e-01   9.5539780e-02  -9.2663076e-01  -4.0539007e-01   1.1493024e-01  -9.5586660e-01   3.5045613e-01  -6.0191381e-01   9.3525946e-01   2.2576712e-01  -1.0759178e+00  -1.3277044e+00   1.2938647e+00   1.1628691e-01   1.7374596e-01  -1.0512993e+00  -6.7353022e-01   2.4534881e-01   3.6496017e-01   4.1879590e-01  -1.4740863e+00   6.9942257e-01  -4.3432387e-01   7.7150236e-01  -2.5805229e-01  -3.4837874e-01   4.0691927e-01  -5.4731976e-01   6.5995018e-01   2.8134500e-02   4.9703539e-01   6.1460550e-01  -3.6377395e-01  -1.9266764e-01  -1.0213223e+00  -1.2007598e+00  -6.7211988e-01  -8.7825491e-01  -6.2483752e-01   7.3039650e-01  -1.0597243e+00  -1.7093570e+00  -4.4168283e-01   6.5941975e-01  -1.1446493e+00  -4.1565668e-01  -1.6072418e+00   5.3845719e-01   3.6708083e-01   5.8776175e-01   6.3279579e-01   3.6011020e-01   4.9109077e-01  -5.2130774e-02  -8.4470545e-01   1.6933356e-01   2.4531083e-01  -7.5744746e-01   1.0281022e-01   7.1806892e-01   1.8952022e+00   7.3864896e-01  -1.1199263e+00   3.6224489e-01   5.1882992e-01  -9.7134024e-01   6.1195466e-01  -4.1216014e-01   3.9007126e-01  -1.2839394e+00  -1.0674404e+00  -1.4039237e+00  -1.2403835e+00  -1.2086630e-01  -1.5285533e-01  -1.6752488e+00  -1.3959782e+00  -1.5539455e+00   7.0087540e-01   5.7512982e-01   5.4286666e-01   6.1719393e-01   9.1066243e-01   1.7638501e-01   6.9880495e-01   8.2630770e-01   8.4702534e-01   5.9004741e-01   8.4452544e-01   2.1487205e-01  -1.1556297e+00   2.2856210e-01  -1.3301305e+00   8.2016596e-01   8.9181000e-01   1.6577600e+00   5.5008227e-01   5.4436032e-01  -1.0833864e+00   1.9299348e-02  -5.9063623e-01  -1.2392854e+00  -1.0012362e+00   6.1757808e-01  -4.3053361e-01   5.3601575e-01   2.7937980e-01   5.4552868e-01   7.8183978e-02   4.2091582e-01   3.1765167e-01  -2.0801701e-01  -2.6644307e-01  -2.7420492e-01  -5.6268508e-01  -3.1968707e-01   5.6734194e-01   3.1657300e-01   3.4052497e-01   4.4138612e-01   1.1482658e-01   8.8101477e-01   6.7877121e-01  -2.5115672e-01   1.9829274e+00   9.4474030e-01   8.9021965e-01   2.0209109e-01   2.7407497e-01  -5.3354550e-01  -1.9088054e-01   2.0073827e-01   4.6994907e-01
  -2.2432597e-01   2.2164713e-01   1.6402556e-01  -8.9964537e-01  -1.9361667e-01  -7.8911994e-02   1.7353133e+00  -1.5064500e+00   6.2775886e-01   2.8431222e-01  -1.1986211e+00  -1.3838173e+00  -9.9094898e-02  -1.5916882e+00  -1.6528542e+00  -5.7056698e-01   2.5090696e-01  -3.9507322e-01  -2.0077635e+00  -1.8296228e+00   3.4109106e-01   1.2931530e+00   2.8161025e-01   3.9319058e-01   7.1887618e-01   2.0296869e+00   3.9403321e-03   1.0798030e+00   3.2258503e-01   4.1595402e-01  -3.8249250e-01   9.7126284e-01  -1.4095661e+00   7.2685963e-01  -6.3437939e-01  -8.3901935e-01  -5.6778586e-01   8.3810756e-01   7.8796299e-01   3.0092053e-01   5.6892535e-01   6.8451726e-01   2.7551314e-01  -1.4959286e+00  -1.6722666e+00  -1.1286295e+00  -4.8320603e-01   9.0196583e-01  -2.1300322e+00  -7.4674292e-01  -4.9452396e-01   6.8357031e-01   1.7330869e+00  -6.9503984e-01   8.3002805e-01   2.3402427e-01   1.2865156e+00  -1.3250449e-01   1.7018598e-01   7.2163311e-01  -8.0543114e-01   9.6908584e-01  -5.4874452e-01   7.8232543e-02  -9.7118778e-01  -3.8167906e-01  -1.9266764e-01   5.1761023e-01  -8.9985437e-02   4.5974316e-03   4.6483735e-01   1.0996672e-01  -6.2099105e-01  -1.5770604e+00  -1.7214286e+00  -3.7012776e-01   3.5262878e-01  -1.3079172e+00  -1.6693061e+00  -1.5979222e+00   6.8752710e-01   1.6784062e+00  -4.8234479e-01  -1.0522395e+00   3.9863812e-01   1.9522699e+00   2.3089499e-01   5.0264514e-01  -6.2804046e-02   4.0665625e-01  -5.7732123e-01   5.5996359e-01  -9.1347333e-01   8.0015706e-01   5.0819881e-01  -1.1726793e+00  -1.1870778e+00   8.2891878e-02   3.3614805e-01   1.0546431e+00   5.1820404e-01   4.5798439e-01  -1.6033125e+00  -1.5799933e+00  -1.6699071e+00  -1.0737986e+00  -4.5025974e-01   7.9589004e-01  -1.6854443e+00  -1.7105322e+00  -1.6382468e+00   1.8798792e-01   5.8483823e-01   1.0870648e+00   3.1164183e-01   1.0162861e+00   4.0025965e-01   1.4305025e+00   1.5653777e+00   5.1577035e-01   5.0235713e-01   1.0186963e+00   7.3967330e-01  -1.5295975e+00   8.7372024e-01  -2.1873587e-01   9.7121422e-01   5.4726545e-01   1.1150311e+00  -9.3818388e-01   6.5980896e-01  -7.8688414e-01   2.4607958e-01  -9.7243334e-01  -1.3309724e+00   2.3124356e-01   1.7879108e-01   2.1396082e-01   1.3592050e+00  -1.2747585e+00  -1.0030727e+00   6.9703871e-01   9.6069315e-01   5.3100785e-01  -2.0801701e-01  -2.6644307e-01  -1.3443328e-01  -2.1374644e-01   4.5847215e-02  -9.3127057e-02  -5.4865021e-01  -8.3197783e-01  -8.3196847e-01   3.0986307e-01   9.4192136e-01   6.4801692e-01  -3.8256137e-01   9.4415444e-01  -4.7085645e-01   1.7314723e-01  -6.2081599e-01   4.0670827e-02  -6.3434052e-01  -2.7450293e-02   4.1121191e-01   6.3995189e-01
  -2.2432597e-01   2.1063553e-01   1.6402556e-01  -7.7533625e-01  -1.9361667e-01   4.6703669e-01   1.7353133e+00  -1.5285806e+00   6.2775886e-01   6.7272152e-01  -1.8505272e+00  -1.3838173e+00  -9.1284028e-01  -1.5620413e+00  -1.6426511e+00  -5.7056698e-01   2.5090696e-01  -3.9507322e-01  -2.0077635e+00  -2.6446198e-02   3.5439106e-01   1.2833403e+00   2.8161025e-01   9.9318523e-01   3.7661922e-01   2.0296869e+00   1.4854821e-02   1.0933572e+00  -1.1108296e+00   6.8561090e-01  -3.8249250e-01   9.7126284e-01  -1.3922702e+00   6.5917847e-01  -6.3437939e-01  -8.5654163e-01  -4.3404815e-01   8.3810756e-01   7.8796299e-01   3.0092053e-01   5.6892535e-01   6.8451726e-01   1.7602110e-01  -1.6299746e+00  -1.6611517e+00  -1.6349705e+00  -4.6821871e-01   9.0196583e-01  -2.1177739e+00   7.3215364e-01  -4.9452396e-01   6.7391546e-01   1.7330869e+00  -1.4847581e+00   3.3135260e-01   2.3402427e-01   1.2865156e+00  -1.4505927e-01  -3.4837874e-01   4.2658888e-01  -8.0543114e-01   9.6073082e-01  -5.2814170e-01   9.6152582e-01  -8.0673515e-01  -3.8167906e-01  -1.9266764e-01   5.1761023e-01  -8.9985437e-02   4.5974316e-03   4.6483735e-01   1.0996672e-01  -2.1237340e+00  -1.5655640e+00  -3.6941245e-01  -3.7012776e-01   3.5262878e-01  -1.5960369e+00  -1.6693061e+00  -1.6258811e+00   6.8752710e-01   1.6691060e+00  -4.8234479e-01   5.6043231e-01   5.9127772e-01   1.9435724e+00   2.3089499e-01   5.1535600e-01  -1.1461129e+00   8.1808708e-01  -5.8632754e-01   5.5996359e-01  -9.2546997e-01  -2.2730341e+00   5.3124383e-01  -1.1726793e+00   1.5097362e-01   8.2891878e-02   3.3614805e-01   1.0452242e+00   5.1820404e-01   4.7156702e-01  -1.4590795e+00  -1.6257570e+00  -1.6502046e+00  -1.3181231e+00  -4.5025974e-01   7.9589004e-01  -1.3387984e+00  -1.7105322e+00  -1.6382468e+00   1.8798792e-01   5.8483823e-01   1.0773469e+00   6.7830435e-01   6.5673442e-02   7.6805370e-01   1.4395358e+00   1.5736819e+00   5.1577035e-01   5.5497130e-01   1.0139641e-01   5.7134083e-01  -1.5295975e+00   8.6488245e-01  -2.3970558e-01   2.0435382e-01   7.2336600e-01  -7.1310820e-01  -9.3818388e-01   6.7630162e-01  -8.1060432e-01   2.4607958e-01  -9.7243334e-01  -1.3424332e+00   2.3124356e-01   1.7879108e-01   2.0107093e-01   1.3592050e+00  -1.2747585e+00  -1.0030727e+00   6.9703871e-01   9.6069315e-01   5.3100785e-01  -2.0801701e-01  -2.6644307e-01  -1.3443328e-01  -2.1374644e-01   4.5847215e-02  -9.3127057e-02  -5.3201131e-01  -8.8848399e-01  -8.4677492e-01   3.0986307e-01   9.4192136e-01   6.3776549e-01  -3.8256137e-01  -1.1241168e+00   1.0385920e+00   1.8748868e-01  -5.9107236e-01   5.4400482e-02  -6.5113969e-01  -2.7450293e-02   4.2436651e-01   6.2932672e-01
  -2.2432597e-01   2.2164713e-01   1.6402556e-01  -7.7533625e-01  -1.9361667e-01   4.6703669e-01   1.7353133e+00  -1.5285806e+00   6.2775886e-01   6.7272152e-01  -1.8505272e+00  -1.3838173e+00  -9.2911518e-01  -1.5620413e+00  -1.6426511e+00  -5.7056698e-01   2.5090696e-01  -3.9507322e-01  -2.0077635e+00  -2.6446198e-02   3.5439106e-01   1.2833403e+00   2.8161025e-01   9.9318523e-01   3.7661922e-01   2.0296869e+00   3.9403321e-03   1.0798030e+00  -1.1108296e+00   6.8561090e-01  -3.8249250e-01   9.7126284e-01  -1.3922702e+00   6.6763861e-01  -6.3437939e-01  -8.5654163e-01  -4.3404815e-01   8.3810756e-01   7.8796299e-01   3.0092053e-01   5.6892535e-01   6.8451726e-01   1.7602110e-01  -1.6299746e+00  -1.6611517e+00  -1.6349705e+00  -4.6821871e-01   9.0196583e-01  -2.1177739e+00   7.3215364e-01  -4.9452396e-01   6.7391546e-01   1.7330869e+00  -1.4847581e+00   3.3135260e-01   2.3402427e-01   1.2865156e+00  -1.4505927e-01  -3.4837874e-01   4.2658888e-01  -8.0543114e-01   9.6073082e-01  -5.2814170e-01   9.6152582e-01  -8.0673515e-01  -3.8167906e-01  -1.9266764e-01   5.1761023e-01  -9.9992413e-02   4.5974316e-03   4.6483735e-01   1.0996672e-01  -2.1345451e+00  -1.5655640e+00  -3.6941245e-01  -3.7012776e-01   3.5262878e-01  -1.5864329e+00  -1.6693061e+00  -1.6258811e+00   6.8752710e-01   1.6691060e+00  -4.8234479e-01   5.6043231e-01   5.9127772e-01   1.9435724e+00   2.3089499e-01   5.0264514e-01  -1.1461129e+00   8.1808708e-01  -5.8632754e-01   5.5996359e-01  -9.2546997e-01  -2.2730341e+00   5.3124383e-01  -1.1726793e+00   1.5097362e-01   8.2891878e-02   3.3614805e-01   1.0452242e+00   5.1820404e-01   4.5798439e-01  -1.4590795e+00  -1.6257570e+00  -1.6502046e+00  -1.3070174e+00  -4.5025974e-01   7.9589004e-01  -1.3387984e+00  -1.7105322e+00  -1.6382468e+00   1.8798792e-01   5.8483823e-01   1.0870648e+00   6.7830435e-01   6.5673442e-02   7.6805370e-01   1.4305025e+00   1.5653777e+00   5.1577035e-01   5.5497130e-01   1.0139641e-01   5.6143892e-01  -1.5295975e+00   8.6488245e-01  -2.3970558e-01   2.0435382e-01   7.2336600e-01  -7.1310820e-01  -9.3818388e-01   6.5980896e-01  -8.1060432e-01   2.4607958e-01  -9.7243334e-01  -1.3424332e+00   2.1502672e-01   1.7879108e-01   2.0107093e-01   1.3592050e+00  -1.2747585e+00  -1.0030727e+00   6.9703871e-01   9.5105427e-01   5.2130984e-01  -2.0801701e-01  -2.6644307e-01  -1.8102383e-01  -2.1374644e-01   4.5847215e-02  -9.3127057e-02  -5.3201131e-01  -8.8848399e-01  -8.4677492e-01   3.0986307e-01   9.4192136e-01   6.3776549e-01  -3.8256137e-01  -1.1241168e+00   1.0385920e+00   1.7314723e-01  -6.0098691e-01   4.0670827e-02  -6.5113969e-01  -2.7450293e-02   4.2436651e-01   6.2932672e-01
  -2.2432597e-01   2.1063553e-01   1.6402556e-01  -7.7533625e-01  -1.9361667e-01   4.5462877e-01   1.7353133e+00  -1.5285806e+00   6.2775886e-01   6.7272152e-01  -1.8505272e+00  -1.3838173e+00  -9.2911518e-01  -1.5620413e+00  -1.6426511e+00  -5.7056698e-01   2.5090696e-01  -3.9507322e-01  -2.0077635e+00  -2.6446198e-02   3.5439106e-01   1.2833403e+00   2.8161025e-01   9.9318523e-01   3.7661922e-01   2.0296869e+00   3.9403321e-03   1.0798030e+00  -1.1108296e+00   6.8561090e-01  -3.8249250e-01   9.7126284e-01  -1.4095661e+00   6.5917847e-01  -6.3437939e-01  -8.5654163e-01  -4.3404815e-01   8.3810756e-01   7.8796299e-01   3.0092053e-01   5.6892535e-01   6.8451726e-01   1.5943909e-01  -1.6299746e+00  -1.6611517e+00  -1.6349705e+00  -4.8320603e-01   9.0196583e-01  -2.1177739e+00   7.3215364e-01  -4.9452396e-01   6.8357031e-01   1.7330869e+00  -1.4847581e+00   3.3135260e-01   2.3402427e-01   1.2865156e+00  -1.3250449e-01  -3.4837874e-01   4.1675407e-01  -8.0543114e-01   9.6073082e-01  -5.2814170e-01   9.5391123e-01  -8.0673515e-01  -3.8167906e-01  -1.9266764e-01   5.1761023e-01  -9.9992413e-02   4.5974316e-03   4.6483735e-01   1.0996672e-01  -2.1345451e+00  -1.5770604e+00  -3.6941245e-01  -3.7012776e-01   3.5262878e-01  -1.5960369e+00  -1.6693061e+00  -1.6258811e+00   6.8752710e-01   1.6691060e+00  -4.8234479e-01   5.6043231e-01   5.9127772e-01   1.9435724e+00   2.3089499e-01   5.1535600e-01  -1.1461129e+00   8.1808708e-01  -5.8632754e-01   5.5996359e-01  -9.2546997e-01  -2.2848088e+00   5.3124383e-01  -1.1726793e+00   1.5097362e-01   8.2891878e-02   3.3614805e-01   1.0452242e+00   5.1820404e-01   4.5798439e-01  -1.4693818e+00  -1.6257570e+00  -1.6502046e+00  -1.3181231e+00  -4.5025974e-01   7.9589004e-01  -1.3387984e+00  -1.7105322e+00  -1.6382468e+00   1.8798792e-01   5.8483823e-01   1.0870648e+00   6.7830435e-01   6.5673442e-02   7.6805370e-01   1.4305025e+00   1.5653777e+00   5.1577035e-01   5.5497130e-01   1.0139641e-01   5.6143892e-01  -1.5295975e+00   8.6488245e-01  -2.3970558e-01   2.0435382e-01   7.2336600e-01  -7.1310820e-01  -9.3818388e-01   6.7630162e-01  -7.9874423e-01   2.4607958e-01  -9.7243334e-01  -1.3424332e+00   2.3124356e-01   1.7879108e-01   2.0107093e-01   1.3592050e+00  -1.2747585e+00  -1.0030727e+00   6.9703871e-01   9.6069315e-01   5.2130984e-01  -2.0801701e-01  -2.6644307e-01  -1.3443328e-01  -2.1374644e-01   4.5847215e-02  -9.3127057e-02  -5.4865021e-01  -8.8848399e-01  -8.4677492e-01   3.0986307e-01   9.4192136e-01   6.3776549e-01  -3.8256137e-01  -1.1241168e+00   1.0385920e+00   1.7314723e-01  -6.0098691e-01   4.0670827e-02  -6.5113969e-01  -2.7450293e-02   4.2436651e-01   6.2932672e-01
  -3.5578382e-01  -5.6017603e-01  -1.0132027e+00   1.6941310e-01  -2.0914762e-01  -3.2707049e-01   5.5594196e-01  -1.8494746e+00   3.8774412e-01  -1.1796883e-01   3.9900785e-01  -3.9062394e-01   6.9837557e-01  -1.2359257e+00  -1.5916354e+00   3.8090144e-02   9.1622248e-01  -1.4536520e+00  -6.0176214e-01  -1.5900399e+00   6.0709097e-01   2.9225618e-01   6.7304229e-01  -1.5004782e-01   1.6386488e-01   3.1244971e-01   7.3521106e-01   4.6986704e-01   1.8081874e-01   8.9181911e-01  -4.3235169e-01   6.7115403e-01   1.6436672e-01   9.7220387e-01   9.5539780e-02  -9.2663076e-01  -4.0539007e-01   1.1493024e-01  -9.5586660e-01   3.5045613e-01  -6.1374046e-01   9.3525946e-01   2.4234913e-01  -1.0759178e+00  -1.3277044e+00   1.2938647e+00   1.1628691e-01   1.7374596e-01  -1.0512993e+00  -6.5888768e-01   2.4534881e-01   3.6496017e-01   4.1879590e-01  -1.4740863e+00   6.9942257e-01  -4.4917605e-01   7.7150236e-01  -2.5805229e-01  -3.4837874e-01   4.0691927e-01  -5.3699530e-01   6.5995018e-01   2.8134500e-02   4.9703539e-01   6.1460550e-01  -3.6377395e-01  -1.9266764e-01  -1.0213223e+00  -1.2007598e+00  -6.8903781e-01  -8.7825491e-01  -6.2483752e-01   7.3039650e-01  -1.0597243e+00  -1.7093570e+00  -4.4168283e-01   6.5941975e-01  -1.1446493e+00  -4.1565668e-01  -1.6072418e+00   5.3845719e-01   3.6708083e-01   5.8776175e-01   6.3279579e-01   3.6011020e-01   4.9109077e-01  -6.3923515e-02  -8.3199460e-01   1.6933356e-01   2.4531083e-01  -7.5744746e-01   1.0281022e-01   7.1806892e-01   1.8952022e+00   7.3864896e-01  -1.1199263e+00   3.6224489e-01   5.1882992e-01  -9.7134024e-01   6.0253576e-01  -4.1216014e-01   3.9007126e-01  -1.2839394e+00  -1.0674404e+00  -1.4039237e+00  -1.2514891e+00  -1.3518775e-01  -1.5285533e-01  -1.6752488e+00  -1.3959782e+00  -1.5539455e+00   7.0087540e-01   5.7512982e-01   5.4286666e-01   6.1719393e-01   9.1066243e-01   1.7638501e-01   6.9880495e-01   8.2630770e-01   8.4702534e-01   5.9004741e-01   8.4452544e-01   2.1487205e-01  -1.1556297e+00   2.1972432e-01  -1.3301305e+00   8.2016596e-01   8.9181000e-01   1.6577600e+00   5.5008227e-01   5.4436032e-01  -1.0833864e+00   1.9299348e-02  -5.9063623e-01  -1.2278245e+00  -1.0012362e+00   6.1757808e-01  -4.1764372e-01   5.3601575e-01   2.7937980e-01   5.4552868e-01   6.6049572e-02   4.2091582e-01   3.1765167e-01  -2.0801701e-01  -2.6644307e-01  -2.7420492e-01  -5.6268508e-01  -3.1968707e-01   5.6734194e-01   3.1657300e-01   3.4052497e-01   4.4138612e-01   1.1482658e-01   8.8101477e-01   6.7877121e-01  -2.6310260e-01   1.9829274e+00   9.4474030e-01   8.9021965e-01   2.0209109e-01   2.7407497e-01  -5.3354550e-01  -1.9088054e-01   2.0073827e-01   4.6994907e-01
  -2.2432597e-01   1.5557757e-01   1.7874091e-01  -5.2671800e-01  -2.0914762e-01  -8.1097955e-01   7.6406631e-01   2.1973811e-01   6.5545287e-01  -1.8732763e-01  -1.7495276e+00  -1.4215335e+00  -2.9960284e+00  -1.5916882e+00  -1.6324479e+00  -5.4225734e-01   2.6796633e-01  -4.1135905e-01  -1.6683839e+00  -8.9494331e-02   3.5439106e-01   3.9038332e-01   4.8866873e-02  -9.3652729e-01   5.9862373e-01   8.7499292e-01  -5.0632110e-02   3.4787984e-01  -6.2252354e-01   6.3802440e-01  -3.8249250e-01   9.6188444e-01  -1.4268621e+00   1.0314249e+00  -6.3437939e-01  -8.3901935e-01  -5.0091700e-01   8.3810756e-01   7.7378552e-01   3.7069118e-03   5.6892535e-01   6.8451726e-01  -1.3661056e+00  -1.7104022e+00  -1.6722666e+00  -1.4364054e+00  -4.0826942e-01   9.1410283e-01  -1.0512993e+00   1.6109457e-01  -5.0962341e-01   4.5185384e-01   3.9960917e-01  -4.7093059e-01   9.2501385e-01   1.7489467e+00   2.8312779e-01  -2.7060707e-01  -1.4827391e+00   4.8559773e-01  -8.0543114e-01   9.6073082e-01  -5.6934735e-01   6.7217113e-01  -1.0416675e+00  -3.8167906e-01  -1.9266764e-01   4.6742765e-01  -5.9964508e-02  -4.6156367e-02   4.7787708e-01   1.2466280e-01  -2.1021118e+00  -1.5885568e+00  -1.8783590e+00  -3.7012776e-01   3.7750373e-01  -1.6056409e+00  -1.6210888e+00  -1.0946632e+00   7.0882280e-01   5.5308443e-01  -4.8234479e-01   5.3975703e-01   3.6974218e-01   8.6508305e-01   2.5448047e-01   2.3330082e+00  -3.1041749e-01   3.9858898e-01  -5.8632754e-01   5.5996359e-01  -9.3746660e-01  -5.9394492e-02   5.0819881e-01  -1.1463028e+00  -7.7459578e-01   8.2891878e-02   3.3614805e-01   2.5403632e-01   5.0725858e-01   4.5798439e-01  -1.8917785e+00  -1.7355897e+00  -1.6502046e+00  -1.2292778e+00  -4.6458120e-01   8.1903017e-01  -1.5630987e+00  -1.7221823e+00  -1.6277091e+00   1.8798792e-01   4.9746255e-01   3.1935672e-01   6.5793421e-01   9.5592969e-01   7.2807608e-01   8.9753761e-01   5.6057467e-01   6.4626474e-01   4.1466685e-01   6.3552040e-01   1.2575486e-01  -1.5295975e+00   8.6488245e-01  -2.3970558e-01   5.6454582e-01   8.2290109e-01   4.4376122e-01  -9.2799027e-01   6.5980896e-01  -7.5130386e-01   2.4607958e-01  -1.0018024e+00  -1.3882767e+00   2.3124356e-01   2.1960847e-01   2.0107093e-01   2.1940452e-01   2.4829704e-01  -5.6888538e-01   6.6063549e-01   2.9561037e-01   8.4899464e-02  -2.0801701e-01  -2.6644307e-01   5.3383528e-03  -2.4546813e-01   4.5847215e-02  -2.9727202e-01  -5.4865021e-01  -8.8848399e-01  -8.4677492e-01   3.0986307e-01   9.4192136e-01   6.3776549e-01  -3.7061549e-01   1.2038477e+00   7.5703687e-01   1.7314723e-01  -5.9107236e-01   5.4400482e-02  -6.1754135e-01  -2.7450293e-02   4.2436651e-01   6.6120224e-01
  -2.2432597e-01   2.2164713e-01   1.6402556e-01  -8.9964537e-01  -1.9361667e-01  -9.1319918e-02   1.7353133e+00  -1.5064500e+00   6.2775886e-01   2.8431222e-01  -1.1986211e+00  -1.3838173e+00  -9.9094898e-02  -1.5916882e+00  -1.6528542e+00  -5.7056698e-01   2.5090696e-01  -3.9507322e-01  -2.0077635e+00  -1.8296228e+00   3.5439106e-01   1.2833403e+00   2.8161025e-01   3.8508255e-01   7.1887618e-01   2.0296869e+00   1.4854821e-02   1.0798030e+00   3.2258503e-01   4.1595402e-01  -3.8249250e-01   9.7126284e-01  -1.4095661e+00   7.3531978e-01  -6.3437939e-01  -8.3901935e-01  -5.6778586e-01   8.3810756e-01   7.8796299e-01   3.0092053e-01   5.6892535e-01   6.8451726e-01   2.7551314e-01  -1.4959286e+00  -1.6722666e+00  -1.1286295e+00  -4.8320603e-01   9.0196583e-01  -2.1300322e+00  -7.4674292e-01  -4.9452396e-01   6.8357031e-01   1.7330869e+00  -6.9503984e-01   8.4190128e-01   2.3402427e-01   1.2953951e+00  -1.3250449e-01   1.7018598e-01   7.2163311e-01  -8.0543114e-01   9.6908584e-01  -5.4874452e-01   7.8232543e-02  -9.7118778e-01  -3.8167906e-01  -1.9266764e-01   5.1761023e-01  -8.9985437e-02   4.5974316e-03   4.6483735e-01   1.0996672e-01  -6.3180215e-01  -1.5770604e+00  -1.7214286e+00  -3.7012776e-01   3.5262878e-01  -1.3175211e+00  -1.6693061e+00  -1.5979222e+00   6.8752710e-01   1.6691060e+00  -4.8234479e-01  -1.0522395e+00   3.9863812e-01   1.9522699e+00   2.3089499e-01   5.0264514e-01  -6.2804046e-02   3.9858898e-01  -5.7732123e-01   5.5996359e-01  -9.1347333e-01   8.0015706e-01   5.0819881e-01  -1.1726793e+00  -1.1870778e+00   8.2891878e-02   3.3614805e-01   1.0546431e+00   5.1820404e-01   4.5798439e-01  -1.6136148e+00  -1.5799933e+00  -1.6699071e+00  -1.0737986e+00  -4.5025974e-01   7.9589004e-01  -1.6854443e+00  -1.7105322e+00  -1.6382468e+00   1.8798792e-01   5.8483823e-01   1.0773469e+00   3.1164183e-01   1.0162861e+00   4.0025965e-01   1.4395358e+00   1.5736819e+00   5.1577035e-01   5.0235713e-01   1.0070849e+00   7.3967330e-01  -1.5295975e+00   8.7372024e-01  -2.1873587e-01   9.7121422e-01   5.4726545e-01   1.1150311e+00  -9.3818388e-01   6.5980896e-01  -7.8688414e-01   2.4607958e-01  -9.7243334e-01  -1.3424332e+00   2.3124356e-01   1.7879108e-01   2.1396082e-01   1.3592050e+00  -1.2747585e+00  -1.0030727e+00   6.9703871e-01   9.6069315e-01   5.3100785e-01  -2.0801701e-01  -2.6644307e-01  -1.3443328e-01  -2.1374644e-01   4.5847215e-02  -8.1118530e-02  -5.4865021e-01  -8.3197783e-01  -8.3196847e-01   3.0986307e-01   9.4192136e-01   6.4801692e-01  -3.8256137e-01   9.4415444e-01  -4.7085645e-01   1.7314723e-01  -6.2081599e-01   4.0670827e-02  -6.3434052e-01  -2.7450293e-02   4.1121191e-01   6.3995189e-01
  -2.2432597e-01   2.2164713e-01   1.6402556e-01  -8.9964537e-01  -1.9361667e-01  -9.1319918e-02   1.7353133e+00  -1.5064500e+00   6.2775886e-01   2.8431222e-01  -1.1986211e+00  -1.3963894e+00  -9.9094898e-02  -1.5916882e+00  -1.6528542e+00  -5.7056698e-01   2.5090696e-01  -3.9507322e-01  -2.0077635e+00  -1.8170132e+00   3.4109106e-01   1.2931530e+00   2.8161025e-01   3.8508255e-01   7.1887618e-01   2.0296869e+00   3.9403321e-03   1.0662489e+00   3.0683322e-01   4.1595402e-01  -3.8249250e-01   9.7126284e-01  -1.4095661e+00   7.3531978e-01  -6.3437939e-01  -8.3901935e-01  -5.6778586e-01   8.3810756e-01   7.8796299e-01   3.0092053e-01   5.6892535e-01   6.8451726e-01   2.7551314e-01  -1.4959286e+00  -1.6722666e+00  -1.1286295e+00  -4.8320603e-01   9.0196583e-01  -2.1300322e+00  -7.4674292e-01  -4.9452396e-01   6.8357031e-01   1.7426803e+00  -6.9503984e-01   8.4190128e-01   2.3402427e-01   1.2865156e+00  -1.4505927e-01   1.7018598e-01   7.2163311e-01  -8.0543114e-01   9.6908584e-01  -5.4874452e-01   7.0617946e-02  -9.7118778e-01  -3.8167906e-01  -1.9266764e-01   5.1761023e-01  -8.9985437e-02   4.5974316e-03   4.6483735e-01   1.0996672e-01  -6.3180215e-01  -1.5770604e+00  -1.7214286e+00  -3.7012776e-01   3.5262878e-01  -1.3079172e+00  -1.6813604e+00  -1.5979222e+00   6.8752710e-01   1.6784062e+00  -4.9642514e-01  -1.0419018e+00   3.9863812e-01   1.9522699e+00   2.3089499e-01   5.0264514e-01  -6.2804046e-02   3.9858898e-01  -5.7732123e-01   5.5996359e-01  -9.1347333e-01   8.0015706e-01   5.0819881e-01  -1.1638871e+00  -1.1870778e+00   8.2891878e-02   3.3614805e-01   1.0452242e+00   5.1820404e-01   4.5798439e-01  -1.6136148e+00  -1.5799933e+00  -1.6699071e+00  -1.0737986e+00  -4.5025974e-01   8.0746010e-01  -1.6854443e+00  -1.7105322e+00  -1.6382468e+00   1.8798792e-01   5.8483823e-01   1.0967826e+00   3.1164183e-01   1.0162861e+00   4.0025965e-01   1.4305025e+00   1.5653777e+00   5.1577035e-01   5.0235713e-01   1.0070849e+00   7.2977139e-01  -1.5295975e+00   8.7372024e-01  -2.1873587e-01   9.7121422e-01   5.4726545e-01   1.1150311e+00  -9.3818388e-01   6.5980896e-01  -7.7502405e-01   2.4607958e-01  -9.7243334e-01  -1.3424332e+00   2.3124356e-01   1.7879108e-01   2.1396082e-01   1.3697587e+00  -1.2747585e+00  -1.0030727e+00   6.9703871e-01   9.6069315e-01   5.3100785e-01  -2.0801701e-01  -2.6644307e-01  -1.3443328e-01  -2.1374644e-01   4.5847215e-02  -9.3127057e-02  -5.4865021e-01  -8.3197783e-01  -8.3196847e-01   3.0986307e-01   9.4192136e-01   6.4801692e-01  -3.8256137e-01   9.4415444e-01  -4.7085645e-01   1.7314723e-01  -6.2081599e-01   4.0670827e-02  -6.3434052e-01  -2.7450293e-02   4.1121191e-01   6.3995189e-01
  -2.4310566e-01  -8.7951225e-01  -4.8344998e-01   3.9316953e-01  -1.9361667e-01   3.6777329e-01   3.3047391e-01  -1.0859683e+00   5.4467684e-01   1.8240776e+00  -1.2904388e+00  -1.5849704e+00   1.4307464e+00  -1.2458080e+00  -1.2141197e+00  -5.1394771e-01  -3.0572681e-02  -1.0192834e-01  -1.7168667e+00   9.9493356e-01   1.5489113e-01   3.7075789e-01   1.2292158e-01   1.0499415e+00   1.7311507e-01   8.8486210e-01  -5.0632110e-02  -3.2982683e-01   3.3833684e-01   7.4112850e-01  -4.3235169e-01  -3.7922680e-01   3.8921427e-01   2.8693204e-01   6.2639009e-01  -5.2361827e-01  -5.0091700e-01   9.5474906e-01  -4.4547745e-01   7.0958926e-01  -9.8036687e-01   5.6459707e-01   2.0000419e+00  -1.1652818e+00  -1.6611517e+00  -1.0194187e+00  -6.0310462e-01   9.3837683e-01  -1.4067909e+00   2.0060546e+00  -7.3611507e-01   3.5530532e-01   4.5716936e-01  -1.0578834e+00   4.2633840e-01   9.4692895e-01   3.0088686e-01  -7.2257915e-01   1.2157053e-01   9.7733811e-01  -9.3043717e-02  -1.1113136e+00   6.8742481e-01   3.2189965e-01   3.7967316e-01  -3.9958417e-01  -1.9266764e-01   5.8452034e-01  -7.3043192e-01   3.5987402e-01  -8.0001653e-01  -7.8649445e-01   1.2497488e-01  -1.5080823e+00   1.3568225e+00  -4.4168283e-01   3.9408702e-01  -1.1638573e+00  -1.7175234e+00  -1.6258811e+00   5.5975289e-01   3.9498137e-01  -6.3722863e-01   1.0557616e-01   7.8391731e-01   4.7369578e-01  -1.1134774e+00   7.8228395e-01   1.2290604e-01   1.5657084e-01  -8.1148533e-01  -6.9352145e-01   2.3820355e-01   2.5852184e-01   3.9297374e-01   9.3393152e-02   5.9363724e-01   5.9148627e-01  -5.1994547e-01   5.8369795e-01  -1.1017242e+00   5.0505628e-02   7.1471780e-01  -9.0269121e-01  -1.2857088e+00  -7.5173440e-01   1.5124133e-01   1.0620015e+00   3.7403977e-01  -1.7454826e+00  -1.5855585e+00  -2.8564573e-02   2.7416913e-01   2.5133196e-01   7.5978490e-01   1.4111889e-01   5.5217458e-01   6.2653853e-01   2.0349590e-01  -6.4864112e-01   5.1112616e-01   8.7935962e-01   3.3369498e-01  -4.8109545e-02  -1.1236187e+00  -4.0746325e-01   9.9445241e-01   6.6211364e-01   5.8658460e-01   7.1317993e-01  -5.6064801e-01  -1.1189667e+00   2.2988099e-01  -1.0311714e+00  -1.0902941e+00   1.6637621e-01   5.6655633e-01  -9.3323926e-01   6.0989171e-01   2.0167289e-01  -5.2546665e-01   9.3972684e-01   7.3899889e-01   7.9285408e-01  -2.0801701e-01  -2.6644307e-01  -2.7420492e-01  -2.2960728e-01  -8.6121933e-01   3.7520551e-01   3.3321191e-01   5.1004345e-01   2.3409583e-01  -9.9038020e-01   2.1104224e-01  -1.2382464e+00  -3.1088611e-01   8.0503305e-01   5.0676562e-01   9.7626834e-01   8.3662185e-01   3.8391221e-01  -6.0074218e-01  -3.5431079e-01   2.9728444e-02  -9.3185277e-02
  -2.4310566e-01  -8.7951225e-01  -4.8344998e-01   3.9316953e-01  -1.9361667e-01   3.6777329e-01   3.3047391e-01  -1.0859683e+00   5.4467684e-01   1.8240776e+00  -1.2904388e+00  -1.5849704e+00   1.4144715e+00  -1.2458080e+00  -1.2141197e+00  -5.1394771e-01  -3.0572681e-02  -1.0192834e-01  -1.7168667e+00   1.0075432e+00   1.5489113e-01   3.7075789e-01   1.2292158e-01   1.0499415e+00   1.7311507e-01   8.8486210e-01  -5.0632110e-02  -3.2982683e-01   3.3833684e-01   7.4112850e-01  -4.3235169e-01  -3.8860520e-01   3.8921427e-01   2.8693204e-01   6.2639009e-01  -5.0609599e-01  -5.0091700e-01   9.5474906e-01  -4.4547745e-01   7.0958926e-01  -9.8036687e-01   5.5369524e-01   2.0000419e+00  -1.1652818e+00  -1.6611517e+00  -1.0094905e+00  -6.0310462e-01   9.3837683e-01  -1.4067909e+00   2.0060546e+00  -7.3611507e-01   3.5530532e-01   4.5716936e-01  -1.0578834e+00   4.2633840e-01   9.4692895e-01   2.9200733e-01  -7.2257915e-01   1.2157053e-01   9.7733811e-01  -1.0336817e-01  -1.1113136e+00   6.8742481e-01   3.2189965e-01   3.7967316e-01  -3.9958417e-01  -1.9266764e-01   5.8452034e-01  -7.2042495e-01   3.5987402e-01  -8.0001653e-01  -7.8649445e-01   1.1416378e-01  -1.5080823e+00   1.3568225e+00  -4.4168283e-01   3.9408702e-01  -1.1638573e+00  -1.7175234e+00  -1.6258811e+00   5.5975289e-01   3.9498137e-01  -6.3722863e-01   1.0557616e-01   7.9354929e-01   4.7369578e-01  -1.1134774e+00   7.8228395e-01   1.2290604e-01   1.5657084e-01  -8.1148533e-01  -6.9352145e-01   2.3820355e-01   2.5852184e-01   3.9297374e-01   1.0218532e-01   5.9363724e-01   5.9148627e-01  -5.1994547e-01   5.8369795e-01  -1.1017242e+00   5.0505628e-02   7.0441545e-01  -9.1184394e-01  -1.2857088e+00  -7.5173440e-01   1.5124133e-01   1.0735716e+00   3.7403977e-01  -1.7454826e+00  -1.5855585e+00  -2.8564573e-02   2.7416913e-01   2.5133196e-01   7.5978490e-01   1.4111889e-01   5.5217458e-01   6.2653853e-01   2.0349590e-01  -6.4864112e-01   5.1112616e-01   8.7935962e-01   3.3369498e-01  -3.3726167e-02  -1.1236187e+00  -4.0746325e-01   9.9445241e-01   6.6211364e-01   5.7230226e-01   7.1317993e-01  -5.6064801e-01  -1.1189667e+00   2.2988099e-01  -1.0311714e+00  -1.0902941e+00   1.6637621e-01   5.6655633e-01  -9.3323926e-01   6.0989171e-01   2.0167289e-01  -5.2546665e-01   9.3972684e-01   7.3899889e-01   7.9285408e-01  -2.0801701e-01  -2.6644307e-01  -2.7420492e-01  -2.2960728e-01  -8.7475764e-01   3.7520551e-01   3.3321191e-01   5.1004345e-01   2.3409583e-01  -9.9038020e-01   2.1104224e-01  -1.2382464e+00  -3.2283199e-01   8.0503305e-01   5.0676562e-01   9.6192689e-01   8.3662185e-01   3.8391221e-01  -6.0074218e-01  -3.5431079e-01   2.9728444e-02  -1.0381045e-01
  -1.4920719e-01  -5.8219922e-01   2.6703303e-01  -7.8776716e-01  -1.9361667e-01   5.0426046e-01   1.4317986e+00  -1.7941480e+00   6.2775886e-01   7.1433680e-01  -1.8413454e+00  -1.6226866e+00  -7.9891592e-01  -1.8189808e+00  -1.6018385e+00  -4.5732844e-01   6.6033190e-01  -1.5676527e+00  -9.4114178e-01  -7.6884705e-02  -6.6970859e-01   1.7052870e+00   1.5616988e+00   9.4453702e-01   3.8586940e-01   1.9803410e+00   4.7326333e-01  -5.8735537e-01  -1.0950778e+00   6.7767982e-01  -3.5756290e-01   9.9939804e-01  -1.4614540e+00   6.8455890e-01  -6.2110813e-01  -8.0397478e-01  -4.1494276e-01   8.1477926e-01   2.0668646e-01   3.2568833e-01   5.0979206e-01   5.9730258e-01   2.4234913e-01  -1.7550842e+00  -1.7611859e+00  -1.5853293e+00   8.6312265e-02   3.6793793e-01  -1.1493660e+00   7.3215364e-01  -1.2947945e+00   1.2049324e+00   2.1456016e+00  -1.5274456e+00   3.5509905e-01   5.0136352e-01   3.8080270e-01  -5.2170267e-01  -3.1596845e-01   4.4625850e-01  -8.0543114e-01   9.4402079e-01  -6.7236146e-01   9.8436961e-01  -7.9498853e-01  -3.6377395e-01  -1.9266764e-01   5.1761023e-01  -3.0013194e-01   1.2302296e-01   4.6483735e-01   6.5372185e-01  -2.1129229e+00  -2.0139220e+00  -3.5734087e-01  -2.2701762e-01   6.0966987e-01  -1.7400967e+00  -1.1148073e+00  -1.7004380e+00   3.2550018e-01   1.6877064e+00  -4.2602339e-01   5.3975703e-01   6.1054167e-01   1.7609250e+00   2.1910225e-01   5.5348856e-01  -1.1306370e+00   8.2615436e-01  -5.7732123e-01   6.4844489e-01  -9.2546997e-01  -2.2023860e+00   4.1601875e-01  -1.1111341e+00   2.2139738e-01   2.2820456e-01   3.6727872e-01   4.1415768e-01   2.9929482e-01   4.8514964e-01  -1.4693818e+00  -1.6806733e+00  -1.6994608e+00  -1.3292288e+00   1.1251002e+00   9.2316076e-01  -1.3489939e+00  -1.6289812e+00  -1.5328702e+00   5.0711791e-01   1.2644269e+00   1.9519511e+00   6.6811928e-01  -2.4861092e-02   7.7604922e-01   3.1037294e-01   5.7718298e-01   5.3584641e-01   5.3743324e-01   1.1300780e-01   5.7134083e-01  -1.4576806e+00   9.4442250e-01   3.2900641e-02   2.6244930e-01   7.3102254e-01  -5.8456715e-01  -8.2605424e-01   6.7630162e-01   1.9750341e-01  -1.2279919e+00  -2.2793542e+00  -1.9383986e+00   1.1772569e-01   1.5838238e-01   2.9130015e-01   2.1190719e+00   4.8141779e-01  -4.4418979e-03   7.8197956e-01   6.6188784e-01   5.7949789e-01  -2.0801701e-01  -2.8598282e-01  -3.2079546e-01  -8.6859655e-02   1.4061536e-01   1.8306907e-01  -5.9856694e-01  -8.8848399e-01  -8.3196847e-01   5.1790199e-01   9.3177026e-01   5.4550261e-01  -3.3477786e-01  -1.0684683e+00   1.0855179e+00  -1.5670608e-01  -8.1910685e-01   2.6941171e-02  -6.1754135e-01   4.5185373e-02   4.7698492e-01   7.3557848e-01
  -1.4920719e-01  -5.8219922e-01   2.6703303e-01  -7.7533625e-01  -1.9361667e-01   5.0426046e-01   1.4317986e+00  -1.7941480e+00   6.2775886e-01   7.1433680e-01  -1.8505272e+00  -1.6226866e+00  -8.1519083e-01  -1.8189808e+00  -1.6018385e+00  -4.5732844e-01   6.6033190e-01  -1.5676527e+00  -9.4114178e-01  -6.4275078e-02  -6.6970859e-01   1.7052870e+00   1.5616988e+00   9.4453702e-01   3.8586940e-01   1.9803410e+00   4.7326333e-01  -5.8735537e-01  -1.1108296e+00   6.7767982e-01  -3.5756290e-01   9.9939804e-01  -1.4614540e+00   6.8455890e-01  -6.2110813e-01  -8.0397478e-01  -4.1494276e-01   8.1477926e-01   2.0668646e-01   3.2568833e-01   5.0979206e-01   5.9730258e-01   2.4234913e-01  -1.7550842e+00  -1.7611859e+00  -1.5853293e+00   8.6312265e-02   3.6793793e-01  -1.1493660e+00   7.3215364e-01  -1.2947945e+00   1.2049324e+00   2.1456016e+00  -1.5274456e+00   3.5509905e-01   5.0136352e-01   3.8080270e-01  -5.2170267e-01  -3.1596845e-01   4.4625850e-01  -8.0543114e-01   9.4402079e-01  -6.7236146e-01   9.8436961e-01  -7.9498853e-01  -3.6377395e-01  -1.9266764e-01   5.1761023e-01  -3.0013194e-01   1.2302296e-01   4.6483735e-01   6.5372185e-01  -2.1129229e+00  -2.0139220e+00  -3.5734087e-01  -2.2701762e-01   6.0966987e-01  -1.7400967e+00  -1.1148073e+00  -1.7004380e+00   3.2550018e-01   1.6877064e+00  -4.2602339e-01   5.3975703e-01   6.1054167e-01   1.7609250e+00   2.1910225e-01   5.5348856e-01  -1.1306370e+00   8.2615436e-01  -5.8632754e-01   6.4844489e-01  -9.2546997e-01  -2.2023860e+00   4.1601875e-01  -1.1111341e+00   2.2139738e-01   2.2820456e-01   3.6727872e-01   4.1415768e-01   2.9929482e-01   4.8514964e-01  -1.4693818e+00  -1.6806733e+00  -1.6994608e+00  -1.3292288e+00   1.1251002e+00   9.2316076e-01  -1.3489939e+00  -1.6289812e+00  -1.5328702e+00   5.0711791e-01   1.2741353e+00   1.9519511e+00   6.6811928e-01  -2.4861092e-02   7.7604922e-01   3.1037294e-01   5.7718298e-01   5.3584641e-01   5.3743324e-01   1.1300780e-01   5.7134083e-01  -1.4576806e+00   9.4442250e-01   3.2900641e-02   2.5083021e-01   7.3102254e-01  -5.8456715e-01  -8.2605424e-01   6.7630162e-01   2.0936350e-01  -1.2279919e+00  -2.2793542e+00  -1.9383986e+00   1.1772569e-01   1.5838238e-01   2.9130015e-01   2.1190719e+00   4.8141779e-01  -4.4418979e-03   7.8197956e-01   6.6188784e-01   5.7949789e-01  -2.0801701e-01  -2.8598282e-01  -3.2079546e-01  -8.6859655e-02   1.4061536e-01   1.8306907e-01  -5.9856694e-01  -8.8848399e-01  -8.3196847e-01   5.1790199e-01   9.3177026e-01   5.4550261e-01  -3.3477786e-01  -1.0591935e+00   1.0855179e+00  -1.5670608e-01  -8.1910685e-01   2.6941171e-02  -6.1754135e-01   4.5185373e-02   4.7698492e-01   7.3557848e-01
  -2.4310566e-01  -8.0243110e-01  -1.0279180e+00   3.9316953e-01  -1.9361667e-01   3.5536537e-01   5.4727011e-01  -1.8716052e+00   3.8774412e-01   1.8240776e+00  -1.8413454e+00  -3.7805188e-01   1.4144715e+00  -1.2952195e+00  -7.7538516e-01  -5.2810252e-01   9.1622248e-01  -1.3885087e+00  -6.0176214e-01   1.0075432e+00   6.2039097e-01   2.8244346e-01   6.7304229e-01   1.0499415e+00   1.7311507e-01   3.2231889e-01   7.1338208e-01   5.3763771e-01   3.3833684e-01   7.4112850e-01  -4.3235169e-01  -3.5109160e-01   3.8921427e-01   2.7847190e-01   6.2639009e-01  -5.4114055e-01  -5.0091700e-01   1.2659439e-01  -7.2902698e-01   3.0092053e-01  -8.8575360e-01   5.7549891e-01   2.0000419e+00  -1.7640206e+00  -9.7202730e-01  -1.6051858e+00   1.0129959e-01   2.1015696e-01  -1.0635577e+00   2.0206972e+00   2.6044825e-01   3.6496017e-01   4.0920253e-01  -1.4847581e+00   4.1446517e-01  -4.7888041e-01   7.5374329e-01  -2.5805229e-01   1.2157053e-01   9.7733811e-01  -1.2401708e-01  -1.1113136e+00   6.6682199e-01   3.2189965e-01   3.7967316e-01  -3.9958417e-01  -1.9266764e-01  -1.0380498e+00   4.0105255e-02  -7.7362748e-01  -9.0433437e-01  -8.1588662e-01   9.2541577e-02  -9.7924985e-01   1.3568225e+00  -4.4168283e-01   6.5112811e-01  -1.8745526e+00  -4.1565668e-01  -1.6724791e+00   5.4910504e-01   3.5778065e-01   5.8776175e-01   1.0557616e-01   7.9354929e-01   4.9978827e-01  -1.3467995e-01  -7.9386204e-01   1.2290604e-01   1.5657084e-01  -8.1148533e-01  -6.9352145e-01   2.3820355e-01   2.5852184e-01   3.9297374e-01   6.7016643e-02   5.8357671e-01   5.2791197e-01  -9.7134024e-01   5.8369795e-01  -9.2659681e-01   5.0505628e-02   7.0441545e-01  -1.3145641e+00  -1.0985353e+00  -1.7956665e+00  -4.5025974e-01  -1.7599546e-01   3.7403977e-01  -9.5327264e-01  -1.2167404e+00   7.1227290e-01   5.7512982e-01   5.3314884e-01   7.6996997e-01   1.5620798e-01   5.5217458e-01   7.2590486e-01   8.3461186e-01   8.4702534e-01   5.1112616e-01   8.7935962e-01   3.3369498e-01  -7.6876302e-02  -1.1236187e+00  -4.2843296e-01   9.9445241e-01   6.6211364e-01   5.7230226e-01   7.1317993e-01  -5.4415535e-01  -1.1189667e+00   6.7895112e-02  -5.6126722e-01  -1.4341202e+00  -9.5258565e-01   6.2778243e-01  -3.0163472e-01   5.1490834e-01   2.4829704e-01   5.3105577e-01   4.1780759e-02   3.9199918e-01   3.1765167e-01  -2.0801701e-01  -2.4690332e-01  -2.7420492e-01  -6.2612847e-01  -4.0091691e-01   5.3131636e-01   3.3321191e-01   5.1004345e-01   2.3409583e-01  -9.7737777e-01   2.3134444e-01  -1.2279950e+00  -3.2283199e-01   7.9575829e-01   5.1458659e-01   9.9060979e-01   8.3662185e-01   3.8391221e-01  -6.0074218e-01  -3.5431079e-01   2.9728444e-02  -9.3185277e-02
  -2.4310566e-01  -8.0243110e-01  -1.0279180e+00   3.9316953e-01  -1.9361667e-01   3.5536537e-01   5.4727011e-01  -1.8716052e+00   3.8774412e-01   1.8240776e+00  -1.8413454e+00  -3.7805188e-01   1.4307464e+00  -1.2952195e+00  -7.7538516e-01  -5.2810252e-01   9.1622248e-01  -1.3722228e+00  -6.0176214e-01   9.9493356e-01   6.2039097e-01   2.8244346e-01   6.6246305e-01   1.0499415e+00   1.7311507e-01   3.2231889e-01   7.1338208e-01   5.3763771e-01   3.3833684e-01   7.4112850e-01  -4.1988689e-01  -3.5109160e-01   3.8921427e-01   2.8693204e-01   6.2639009e-01  -5.4114055e-01  -5.0091700e-01   1.2659439e-01  -7.2902698e-01   3.0092053e-01  -8.8575360e-01   5.7549891e-01   2.0166239e+00  -1.7640206e+00  -9.7202730e-01  -1.5952575e+00   1.0129959e-01   2.1015696e-01  -1.0635577e+00   2.0206972e+00   2.6044825e-01   3.6496017e-01   4.0920253e-01  -1.4847581e+00   4.1446517e-01  -4.9373259e-01   7.5374329e-01  -2.5805229e-01   1.2157053e-01   9.7733811e-01  -1.2401708e-01  -1.1113136e+00   6.8742481e-01   3.2189965e-01   3.7967316e-01  -3.9958417e-01  -1.9266764e-01  -1.0380498e+00   3.0098279e-02  -7.7362748e-01  -9.0433437e-01  -8.1588662e-01   1.1416378e-01  -9.7924985e-01   1.3568225e+00  -3.7012776e-01   6.5112811e-01  -1.8649486e+00  -4.0360236e-01  -1.6817987e+00   5.4910504e-01   3.5778065e-01   5.8776175e-01   1.0557616e-01   7.9354929e-01   4.9978827e-01  -1.4647270e-01  -7.9386204e-01   1.2290604e-01   1.5657084e-01  -8.1148533e-01  -6.7877456e-01   2.3820355e-01   2.7029652e-01   3.9297374e-01   5.8224473e-02   5.9363724e-01   5.2791197e-01  -9.7134024e-01   5.8369795e-01  -9.2659681e-01   5.0505628e-02   7.0441545e-01  -1.2962586e+00  -1.0985353e+00  -1.7956665e+00  -4.5025974e-01  -1.7599546e-01   3.6384430e-01  -9.5327264e-01  -1.2167404e+00   7.1227290e-01   5.7512982e-01   5.3314884e-01   7.5978490e-01   1.4111889e-01   5.5217458e-01   7.2590486e-01   8.2630770e-01   8.3698731e-01   5.1112616e-01   8.7935962e-01   3.3369498e-01  -6.2492923e-02  -1.1236187e+00  -4.2843296e-01   9.9445241e-01   6.6977018e-01   5.8658460e-01   7.1317993e-01  -5.4415535e-01  -1.1189667e+00   6.7895112e-02  -5.4658272e-01  -1.4226593e+00  -9.5258565e-01   6.2778243e-01  -3.0163472e-01   5.1490834e-01   2.4829704e-01   5.3105577e-01   4.1780759e-02   3.9199918e-01   3.1765167e-01  -2.0801701e-01  -2.6644307e-01  -2.7420492e-01  -6.4198932e-01  -4.0091691e-01   5.3131636e-01   3.3321191e-01   5.1004345e-01   2.3409583e-01  -9.7737777e-01   2.3134444e-01  -1.2279950e+00  -3.1088611e-01   8.0503305e-01   5.1458659e-01   9.9060979e-01   8.3662185e-01   3.8391221e-01  -5.8394301e-01  -3.5431079e-01   1.6573842e-02  -9.3185277e-02
  -2.4310566e-01  -8.0243110e-01  -1.0279180e+00   3.9316953e-01  -1.9361667e-01   3.5536537e-01   5.4727011e-01  -1.8716052e+00   3.8774412e-01   1.8240776e+00  -1.8413454e+00  -3.7805188e-01   1.4144715e+00  -1.2952195e+00  -7.7538516e-01  -5.2810252e-01   9.1622248e-01  -1.3722228e+00  -6.0176214e-01   1.0075432e+00   6.2039097e-01   2.8244346e-01   6.7304229e-01   1.0499415e+00   1.7311507e-01   3.2231889e-01   7.1338208e-01   5.5119184e-01   3.3833684e-01   7.4112850e-01  -4.3235169e-01  -3.5109160e-01   3.8921427e-01   2.7847190e-01   6.2639009e-01  -5.4114055e-01  -5.0091700e-01   1.3825854e-01  -7.2902698e-01   3.0092053e-01  -8.8575360e-01   5.7549891e-01   2.0000419e+00  -1.7640206e+00  -9.7202730e-01  -1.5952575e+00   8.6312265e-02   2.1015696e-01  -1.0758160e+00   2.0206972e+00   2.6044825e-01   3.6496017e-01   4.0920253e-01  -1.4847581e+00   4.2633840e-01  -4.9373259e-01   7.5374329e-01  -2.5805229e-01   1.2157053e-01   9.7733811e-01  -1.1369263e-01  -1.1113136e+00   6.6682199e-01   3.2189965e-01   3.7967316e-01  -3.9958417e-01  -1.9266764e-01  -1.0380498e+00   4.0105255e-02  -7.7362748e-01  -9.0433437e-01  -8.1588662e-01   1.0335268e-01  -9.7924985e-01   1.3568225e+00  -4.4168283e-01   6.5112811e-01  -1.8649486e+00  -4.1565668e-01  -1.6724791e+00   5.4910504e-01   3.5778065e-01   5.8776175e-01   1.0557616e-01   7.9354929e-01   4.9978827e-01  -1.4647270e-01  -7.8115118e-01   1.2290604e-01   1.5657084e-01  -8.1148533e-01  -6.9352145e-01   2.3820355e-01   2.5852184e-01   4.1601875e-01   6.7016643e-02   5.8357671e-01   5.3699401e-01  -9.7134024e-01   5.8369795e-01  -9.2659681e-01   5.0505628e-02   7.0441545e-01  -1.3054114e+00  -1.0985353e+00  -1.7956665e+00  -4.6458120e-01  -1.7599546e-01   3.7403977e-01  -9.5327264e-01  -1.2167404e+00   7.1227290e-01   5.8483823e-01   5.3314884e-01   7.5978490e-01   1.5620798e-01   5.4417906e-01   7.2590486e-01   8.3461186e-01   8.4702534e-01   5.1112616e-01   8.7935962e-01   3.3369498e-01  -7.6876302e-02  -1.1236187e+00  -4.2843296e-01   9.9445241e-01   6.6211364e-01   5.7230226e-01   7.0298632e-01  -5.2766269e-01  -1.1189667e+00   6.7895112e-02  -5.4658272e-01  -1.4226593e+00  -9.5258565e-01   6.3798677e-01  -3.0163472e-01   5.1490834e-01   2.4829704e-01   5.3105577e-01   4.1780759e-02   3.9199918e-01   3.1765167e-01  -2.0801701e-01  -2.4690332e-01  -2.7420492e-01  -6.4198932e-01  -4.0091691e-01   5.3131636e-01   3.3321191e-01   5.1004345e-01   2.3409583e-01  -9.7737777e-01   2.3134444e-01  -1.2279950e+00  -3.1088611e-01   8.0503305e-01   5.0676562e-01   9.9060979e-01   8.3662185e-01   3.8391221e-01  -6.0074218e-01  -3.5431079e-01   2.9728444e-02  -8.2560100e-02
  -2.4310566e-01  -8.7951225e-01  -4.8344998e-01   3.9316953e-01  -1.9361667e-01   3.6777329e-01   3.3047391e-01  -1.0859683e+00   5.4467684e-01   1.8240776e+00  -1.2904388e+00  -1.5849704e+00   1.4307464e+00  -1.2458080e+00  -1.2141197e+00  -4.9979289e-01  -3.0572681e-02  -1.0192834e-01  -1.7047460e+00   9.9493356e-01   1.5489113e-01   3.7075789e-01   1.2292158e-01   1.0499415e+00   1.7311507e-01   8.7499292e-01  -5.0632110e-02  -3.2982683e-01   3.5408865e-01   7.4905958e-01  -4.1988689e-01  -3.6984840e-01   3.8921427e-01   2.8693204e-01   6.2639009e-01  -5.2361827e-01  -5.0091700e-01   9.5474906e-01  -4.4547745e-01   7.0958926e-01  -9.8036687e-01   5.6459707e-01   2.0166239e+00  -1.1652818e+00  -1.6611517e+00  -1.0094905e+00  -6.0310462e-01   9.3837683e-01  -1.4067909e+00   2.0060546e+00  -7.3611507e-01   3.5530532e-01   4.5716936e-01  -1.0578834e+00   4.2633840e-01   9.4692895e-01   3.0088686e-01  -7.2257915e-01   1.3777568e-01   9.7733811e-01  -9.3043717e-02  -1.1113136e+00   6.8742481e-01   3.2189965e-01   3.7967316e-01  -3.9958417e-01  -1.9266764e-01   5.8452034e-01  -7.3043192e-01   3.5987402e-01  -8.0001653e-01  -7.8649445e-01   1.3578598e-01  -1.5080823e+00   1.3568225e+00  -3.7012776e-01   3.9408702e-01  -1.1638573e+00  -1.7054691e+00  -1.6352007e+00   5.5975289e-01   3.9498137e-01  -6.3722863e-01   1.0557616e-01   7.8391731e-01   4.6499829e-01  -1.1134774e+00   7.8228395e-01   1.2290604e-01   1.5657084e-01  -8.1148533e-01  -6.9352145e-01   2.3820355e-01   2.5852184e-01   3.9297374e-01   8.4600982e-02   5.9363724e-01   5.9148627e-01  -5.1994547e-01   5.8369795e-01  -1.0907787e+00   5.0505628e-02   7.1471780e-01  -9.0269121e-01  -1.2857088e+00  -7.5173440e-01   1.5124133e-01   1.0735716e+00   3.6384430e-01  -1.7454826e+00  -1.5855585e+00  -2.8564573e-02   2.7416913e-01   2.5133196e-01   7.5978490e-01   1.4111889e-01   5.5217458e-01   6.1750523e-01   2.0349590e-01  -6.4864112e-01   5.1112616e-01   8.7935962e-01   3.3369498e-01  -3.3726167e-02  -1.1236187e+00  -4.0746325e-01   9.9445241e-01   6.6977018e-01   5.8658460e-01   7.1317993e-01  -5.6064801e-01  -1.1189667e+00   2.2988099e-01  -1.0311714e+00  -1.0902941e+00   1.6637621e-01   5.6655633e-01  -9.3323926e-01   6.0989171e-01   2.1721427e-01  -5.1099374e-01   9.3972684e-01   7.3899889e-01   7.9285408e-01  -2.0801701e-01  -2.6644307e-01  -2.7420492e-01  -2.4546813e-01  -8.7475764e-01   3.7520551e-01   3.3321191e-01   5.1004345e-01   2.3409583e-01  -9.7737777e-01   2.2119334e-01  -1.2279950e+00  -3.1088611e-01   8.1430781e-01   5.0676562e-01   9.7626834e-01   8.3662185e-01   3.8391221e-01  -6.0074218e-01  -3.5431079e-01   1.6573842e-02  -1.0381045e-01
  -2.6188535e-01   4.9693697e-01   1.6402556e-01  -8.0019807e-01  -2.0914762e-01   5.1666839e-01   4.8656717e-01  -1.2630132e+00   6.5545287e-01   7.2820856e-01  -1.8321636e+00  -1.6226866e+00  -7.5009120e-01  -1.6410996e+00  -1.6324479e+00  -5.2810252e-01   1.4002104e-01  -5.0907401e-01  -1.9714014e+00  -7.6884705e-02   2.0809111e-01   2.8244346e-01  -1.5213877e-01   9.6075309e-01   3.8586940e-01   8.8486210e-01   3.7503294e-01   3.2891268e+00  -1.0793260e+00   6.7767982e-01  -4.3235169e-01  -1.1857692e+00   4.9299006e-01   6.6763861e-01  -1.0457884e+00   3.1745128e-01  -4.2449546e-01   5.5816795e-01   8.0214047e-01   7.0958926e-01   5.8075201e-01  -1.4402219e-01   2.7551314e-01  -1.6478474e+00  -1.7167262e+00  -1.6051858e+00  -7.0801589e-01   8.7769184e-01  -1.7622824e+00   7.4679618e-01  -7.3611507e-01   4.4219899e-01   5.1472955e-01  -1.5061019e+00   3.3135260e-01   2.6372863e-01   2.1209149e-01   1.1480831e+00  -2.9976330e-01   4.5609330e-01  -7.7445778e-01  -6.8520771e-01   6.0501352e-01   9.8436961e-01  -7.9498853e-01  -9.5197240e-02  -1.9266764e-01   4.5070012e-01   4.2037036e-01   3.9370989e-01   3.2140031e-01   5.1182378e-02  -2.0588674e+00  -1.6805276e+00  -3.3319773e-01  -2.9857269e-01   4.2725361e-01  -1.6056409e+00  -1.8260123e+00  -1.6165614e+00   6.4493569e-01   2.8337921e-01  -7.2171072e-01   5.1908175e-01   6.1054167e-01   8.5638556e-01   5.4929897e-01   2.0787911e+00  -1.1461129e+00   8.3422163e-01  -7.2142222e-01  -8.1149651e-01  -7.8151035e-01  -2.2141607e+00  -1.6010662e-01   7.4401372e-01   2.2139738e-01   1.0235536e-02   4.1397474e-01   2.6345522e-01   6.4954958e-01  -1.1248588e-01  -1.4590795e+00  -1.6349097e+00  -1.6797583e+00  -1.3070174e+00  -3.6433102e-01   8.5374036e-01  -1.3387984e+00  -1.7454826e+00  -1.6487844e+00   6.2615424e-02   4.3921209e-01   3.2907455e-01   6.6811928e-01  -5.5039270e-02   7.6805370e-01   1.3130695e+00   5.6887882e-01   1.2786606e+00   5.4620227e-01   1.1300780e-01   5.8124274e-01   6.8544275e-01  -1.1236187e+00  -9.2917614e-02   2.7406840e-01   7.3102254e-01  -5.4172013e-01  -9.4837748e-01  -1.5172224e+00  -1.0715263e+00   1.0029229e-01  -1.2220699e+00  -1.4799637e+00   3.6641502e-02   1.4817803e-01   2.3974060e-01   9.2760022e-02  -7.4635150e-01  -1.0175456e+00   8.6692040e-01   1.8958268e-01   1.7013405e-02   7.1640964e-01  -1.1012506e-01   2.7075900e+00   4.0027125e-02   7.2923828e-02   3.1516287e-01  -5.6528912e-01  -8.8848399e-01  -8.3196847e-01  -4.1202616e-02  -4.5893029e-01  -3.0536617e-01  -3.3477786e-01  -1.0962925e+00   1.0776969e+00   8.7098541e-02   8.6636548e-01   3.5645290e-01  -8.5272973e-01  -2.9983404e-01   1.7442907e-01  -4.4381610e-01
  -2.6188535e-01   4.9693697e-01   1.6402556e-01  -9.2450720e-01  -1.9361667e-01   7.9434789e-03   4.9523902e-01  -1.1302295e+00   6.5545287e-01   2.5656870e-01  -1.2169846e+00  -1.6352587e+00  -9.9094898e-02  -1.6410996e+00  -1.6426511e+00  -5.2810252e-01   1.4855073e-01  -5.0907401e-01  -1.9835221e+00  -1.8044036e+00   1.9479111e-01   2.9225618e-01  -1.5213877e-01   3.3643433e-01   7.0962599e-01   8.8486210e-01   3.7503294e-01   3.2755727e+00   3.5408865e-01   4.2388511e-01  -4.3235169e-01  -1.1857692e+00   4.5839813e-01   7.6916036e-01  -1.0457884e+00   3.3497356e-01  -5.6778586e-01   5.5816795e-01   8.0214047e-01   7.0958926e-01   5.8075201e-01  -1.9853137e-01   2.5893114e-01  -1.5674198e+00  -1.7278411e+00  -1.0591317e+00  -7.0801589e-01   8.7769184e-01  -1.7622824e+00  -7.9067054e-01  -7.5121452e-01   4.4219899e-01   5.2432291e-01  -5.8832115e-01   8.1815483e-01   2.6372863e-01   2.1209149e-01   1.1355283e+00   2.3500657e-01   7.1179830e-01  -7.6413332e-01  -6.8520771e-01   5.8441070e-01   1.2392013e-01  -9.5944117e-01  -9.5197240e-02  -1.9266764e-01   4.6742765e-01   4.4038431e-01   3.9370989e-01   3.2140031e-01   5.1182378e-02  -6.1017995e-01  -1.6920240e+00  -1.7455717e+00  -2.9857269e-01   4.3554526e-01  -1.3559371e+00  -1.8380666e+00  -1.6258811e+00   6.3428784e-01   2.9267939e-01  -7.3579107e-01  -1.1246030e+00   3.8900614e-01   8.5638556e-01   5.4929897e-01   2.0787911e+00  -6.2804046e-02   4.4699261e-01  -7.2142222e-01  -8.2624339e-01  -7.8151035e-01   8.5903046e-01  -2.2924167e-01   7.7039023e-01  -1.1568962e+00   1.0235536e-02   4.1397474e-01   2.6345522e-01   6.4954958e-01  -1.3965113e-01  -1.6033125e+00  -1.6074515e+00  -1.6797583e+00  -1.0404816e+00  -3.5000956e-01   8.5374036e-01  -1.6854443e+00  -1.7571328e+00  -1.6593221e+00   5.1217924e-02   4.3921209e-01   3.2907455e-01   3.4219704e-01   1.0011970e+00   3.8426860e-01   1.3130695e+00   5.6887882e-01   1.2686226e+00   5.1112616e-01   1.0186963e+00   7.6937903e-01   6.9982613e-01  -1.1147809e+00  -5.0978196e-02   9.8283332e-01   5.7023509e-01   1.1578781e+00  -9.3818388e-01  -1.5502077e+00  -1.0596662e+00   8.4093699e-02  -1.2220699e+00  -1.4799637e+00   5.2858340e-02   1.4817803e-01   2.3974060e-01   9.2760022e-02  -7.3081012e-01  -1.0175456e+00   8.6692040e-01   1.8958268e-01   1.7013405e-02   6.9792111e-01  -1.1012506e-01   2.2882751e+00   4.0027125e-02   7.2923828e-02   3.1516287e-01  -5.9856694e-01  -8.3197783e-01  -8.3196847e-01  -4.1202616e-02  -5.1983688e-01  -3.1561761e-01  -3.3477786e-01   1.0276273e+00  -4.0828864e-01   7.2757093e-02   8.6636548e-01   3.4272324e-01  -8.1913139e-01  -3.1799296e-01   1.4811986e-01  -4.5444127e-01
  -2.6188535e-01   4.9693697e-01   1.6402556e-01  -9.2450720e-01  -1.9361667e-01   7.9434789e-03   4.9523902e-01  -1.1302295e+00   6.5545287e-01   2.5656870e-01  -1.2169846e+00  -1.6352587e+00  -8.2819990e-02  -1.6410996e+00  -1.6426511e+00  -5.2810252e-01   1.4855073e-01  -5.0907401e-01  -1.9714014e+00  -1.8170132e+00   2.0809111e-01   2.9225618e-01  -1.5213877e-01   3.4454237e-01   7.0962599e-01   8.8486210e-01   3.7503294e-01   3.2755727e+00   3.5408865e-01   4.2388511e-01  -4.3235169e-01  -1.1857692e+00   4.5839813e-01   7.6916036e-01  -1.0457884e+00   3.3497356e-01  -5.6778586e-01   5.5816795e-01   8.0214047e-01   7.0958926e-01   5.8075201e-01  -1.8762953e-01   2.5893114e-01  -1.5674198e+00  -1.7278411e+00  -1.0591317e+00  -7.0801589e-01   8.7769184e-01  -1.7622824e+00  -7.7602800e-01  -7.3611507e-01   4.4219899e-01   5.2432291e-01  -5.8832115e-01   8.1815483e-01   2.6372863e-01   2.1209149e-01   1.1355283e+00   2.5121171e-01   7.1179830e-01  -7.6413332e-01  -6.8520771e-01   5.8441070e-01   1.2392013e-01  -9.5944117e-01  -9.5197240e-02  -1.9266764e-01   4.6742765e-01   4.4038431e-01   3.9370989e-01   3.2140031e-01   5.1182378e-02  -5.9936885e-01  -1.6920240e+00  -1.7455717e+00  -2.9857269e-01   4.3554526e-01  -1.3559371e+00  -1.8380666e+00  -1.6258811e+00   6.3428784e-01   2.9267939e-01  -7.3579107e-01  -1.1246030e+00   3.8900614e-01   8.5638556e-01   5.4929897e-01   2.0787911e+00  -6.2804046e-02   4.4699261e-01  -7.2142222e-01  -8.2624339e-01  -7.8151035e-01   8.5903046e-01  -2.2924167e-01   7.6159806e-01  -1.1568962e+00   1.0235536e-02   4.1397474e-01   2.6345522e-01   6.4954958e-01  -1.3965113e-01  -1.6033125e+00  -1.6074515e+00  -1.6797583e+00  -1.0404816e+00  -3.6433102e-01   8.5374036e-01  -1.6854443e+00  -1.7571328e+00  -1.6593221e+00   5.1217924e-02   4.3921209e-01   3.2907455e-01   3.3201197e-01   9.8610787e-01   3.8426860e-01   1.3130695e+00   5.6887882e-01   1.2786606e+00   5.1112616e-01   1.0186963e+00   7.6937903e-01   6.9982613e-01  -1.1147809e+00  -5.0978196e-02   9.8283332e-01   5.6257854e-01   1.1578781e+00  -9.3818388e-01  -1.5502077e+00  -1.0596662e+00   8.4093699e-02  -1.2220699e+00  -1.4799637e+00   5.2858340e-02   1.4817803e-01   2.3974060e-01   9.2760022e-02  -7.3081012e-01  -1.0175456e+00   8.6692040e-01   1.8958268e-01   1.7013405e-02   6.9792111e-01  -1.1012506e-01   2.2882751e+00   4.0027125e-02   7.2923828e-02   3.1516287e-01  -5.9856694e-01  -8.3197783e-01  -8.3196847e-01  -4.1202616e-02  -5.0968578e-01  -3.1561761e-01  -3.3477786e-01   1.0183525e+00  -4.1610962e-01   7.2757093e-02   8.6636548e-01   3.4272324e-01  -8.1913139e-01  -3.1799296e-01   1.4811986e-01  -4.5444127e-01
  -2.6188535e-01   4.9693697e-01   1.6402556e-01  -9.2450720e-01  -1.9361667e-01   2.0351404e-02   4.9523902e-01  -1.1302295e+00   6.5545287e-01   2.5656870e-01  -1.2169846e+00  -1.6352587e+00  -8.2819990e-02  -1.6410996e+00  -1.6426511e+00  -5.2810252e-01   1.4855073e-01  -5.0907401e-01  -1.9714014e+00  -1.8170132e+00   2.0809111e-01   2.8244346e-01  -1.5213877e-01   3.4454237e-01   7.0962599e-01   8.8486210e-01   3.7503294e-01   3.2755727e+00   3.5408865e-01   4.2388511e-01  -4.3235169e-01  -1.1857692e+00   4.5839813e-01   7.6916036e-01  -1.0457884e+00   3.3497356e-01  -5.6778586e-01   5.5816795e-01   8.0214047e-01   7.0958926e-01   5.8075201e-01  -1.8762953e-01   2.5893114e-01  -1.5674198e+00  -1.7278411e+00  -1.0591317e+00  -7.0801589e-01   8.7769184e-01  -1.7622824e+00  -7.7602800e-01  -7.3611507e-01   4.4219899e-01   5.2432291e-01  -5.8832115e-01   8.1815483e-01   2.6372863e-01   2.1209149e-01   1.1355283e+00   2.5121171e-01   7.1179830e-01  -7.6413332e-01  -6.8520771e-01   5.8441070e-01   1.2392013e-01  -9.5944117e-01  -9.5197240e-02  -1.9266764e-01   4.6742765e-01   4.3037733e-01   3.9370989e-01   3.2140031e-01   5.1182378e-02  -5.8855775e-01  -1.6920240e+00  -1.7455717e+00  -2.9857269e-01   4.3554526e-01  -1.3559371e+00  -1.8380666e+00  -1.6258811e+00   6.3428784e-01   2.9267939e-01  -7.3579107e-01  -1.1246030e+00   3.8900614e-01   8.5638556e-01   5.4929897e-01   2.0915020e+00  -6.2804046e-02   4.4699261e-01  -7.2142222e-01  -8.2624339e-01  -7.8151035e-01   8.5903046e-01  -2.2924167e-01   7.6159806e-01  -1.1568962e+00   1.0235536e-02   4.1397474e-01   2.6345522e-01   6.4954958e-01  -1.2606850e-01  -1.6033125e+00  -1.6074515e+00  -1.6797583e+00  -1.0404816e+00  -3.6433102e-01   8.5374036e-01  -1.6854443e+00  -1.7571328e+00  -1.6593221e+00   5.1217924e-02   4.3921209e-01   3.2907455e-01   3.3201197e-01   9.8610787e-01   3.8426860e-01   1.3130695e+00   5.6887882e-01   1.2686226e+00   5.1112616e-01   1.0303077e+00   7.6937903e-01   6.8544275e-01  -1.1147809e+00  -5.0978196e-02   9.8283332e-01   5.6257854e-01   1.1578781e+00  -9.3818388e-01  -1.5502077e+00  -1.0596662e+00   8.4093699e-02  -1.2220699e+00  -1.4799637e+00   5.2858340e-02   1.4817803e-01   2.3974060e-01   9.2760022e-02  -7.3081012e-01  -1.0175456e+00   8.6692040e-01   1.8958268e-01   1.7013405e-02   6.9792111e-01  -1.1012506e-01   2.2882751e+00   4.0027125e-02   7.2923828e-02   3.1516287e-01  -5.9856694e-01  -8.3197783e-01  -8.3196847e-01  -4.1202616e-02  -5.0968578e-01  -3.1561761e-01  -3.3477786e-01   1.0183525e+00  -4.1610962e-01   7.2757093e-02   8.6636548e-01   3.4272324e-01  -8.1913139e-01  -3.1799296e-01   1.4811986e-01  -4.5444127e-01
  -1.4920719e-01  -5.8219922e-01   2.6703303e-01  -7.7533625e-01  -1.9361667e-01   4.9185254e-01   1.4404705e+00  -1.8052133e+00   6.3699020e-01   7.1433680e-01  -1.8505272e+00  -1.6226866e+00  -8.1519083e-01  -1.8189808e+00  -1.6018385e+00  -4.5732844e-01   6.6033190e-01  -1.5676527e+00  -9.5326248e-01  -6.4275078e-02  -6.6970859e-01   1.7150997e+00   1.5616988e+00   9.4453702e-01   3.8586940e-01   1.9803410e+00   4.7326333e-01  -5.8735537e-01  -1.1108296e+00   6.7767982e-01  -3.5756290e-01   9.9939804e-01  -1.4614540e+00   6.9301905e-01  -6.2110813e-01  -8.0397478e-01  -4.1494276e-01   8.1477926e-01   2.0668646e-01   3.2568833e-01   5.0979206e-01   5.9730258e-01   2.4234913e-01  -1.7550842e+00  -1.7611859e+00  -1.5952575e+00   8.6312265e-02   3.6793793e-01  -1.1493660e+00   7.3215364e-01  -1.2947945e+00   1.2049324e+00   2.1456016e+00  -1.5274456e+00   3.5509905e-01   4.8651134e-01   3.8080270e-01  -5.2170267e-01  -3.3217359e-01   4.4625850e-01  -8.0543114e-01   9.4402079e-01  -6.7236146e-01   9.7675502e-01  -7.9498853e-01  -3.6377395e-01  -1.9266764e-01   5.1761023e-01  -3.0013194e-01   1.2302296e-01   4.6483735e-01   6.5372185e-01  -2.1237340e+00  -2.0139220e+00  -3.5734087e-01  -2.2701762e-01   6.0966987e-01  -1.7400967e+00  -1.1148073e+00  -1.7004380e+00   3.2550018e-01   1.6877064e+00  -4.2602339e-01   5.3975703e-01   6.1054167e-01   1.7609250e+00   2.1910225e-01   5.5348856e-01  -1.1306370e+00   8.2615436e-01  -5.7732123e-01   6.4844489e-01  -9.2546997e-01  -2.2023860e+00   4.1601875e-01  -1.1111341e+00   2.1133684e-01   2.2820456e-01   3.6727872e-01   4.1415768e-01   2.8834936e-01   4.8514964e-01  -1.4693818e+00  -1.6898261e+00  -1.6994608e+00  -1.3292288e+00   1.1251002e+00   9.2316076e-01  -1.3489939e+00  -1.6289812e+00  -1.5328702e+00   5.0711791e-01   1.2741353e+00   1.9519511e+00   6.6811928e-01  -9.7720032e-03   7.7604922e-01   3.1037294e-01   5.7718298e-01   5.3584641e-01   5.3743324e-01   1.1300780e-01   5.6143892e-01  -1.4576806e+00   9.4442250e-01   3.2900641e-02   2.5083021e-01   7.3102254e-01  -5.8456715e-01  -8.3624784e-01   6.7630162e-01   2.0936350e-01  -1.2279919e+00  -2.2793542e+00  -1.9383986e+00   1.1772569e-01   1.5838238e-01   2.9130015e-01   2.1190719e+00   4.8141779e-01  -4.4418979e-03   7.8197956e-01   6.6188784e-01   5.7949789e-01  -2.0801701e-01  -2.8598282e-01  -3.2079546e-01  -8.6859655e-02   1.4061536e-01   1.8306907e-01  -5.9856694e-01  -8.8848399e-01  -8.3196847e-01   5.1790199e-01   9.3177026e-01   5.4550261e-01  -3.3477786e-01  -1.0591935e+00   1.0855179e+00  -1.5670608e-01  -8.2902140e-01   2.6941171e-02  -6.1754135e-01   4.5185373e-02   4.7698492e-01   7.3557848e-01
  -2.6188535e-01   4.9693697e-01   1.6402556e-01  -7.8776716e-01  -2.0914762e-01   5.0426046e-01   4.9523902e-01  -1.2630132e+00   6.5545287e-01   7.1433680e-01  -1.8321636e+00  -1.6226866e+00  -7.5009120e-01  -1.6410996e+00  -1.6324479e+00  -5.2810252e-01   1.4002104e-01  -5.0907401e-01  -1.9714014e+00  -7.6884705e-02   2.0809111e-01   2.8244346e-01  -1.5213877e-01   9.5264505e-01   3.8586940e-01   8.8486210e-01   3.8594743e-01   3.2891268e+00  -1.0950778e+00   6.7767982e-01  -4.3235169e-01  -1.1857692e+00   4.9299006e-01   6.7609876e-01  -1.0457884e+00   3.1745128e-01  -4.1494276e-01   5.5816795e-01   8.0214047e-01   7.0958926e-01   5.8075201e-01  -1.5492403e-01   2.7551314e-01  -1.6478474e+00  -1.7167262e+00  -1.6051858e+00  -7.0801589e-01   8.7769184e-01  -1.7622824e+00   7.4679618e-01  -7.3611507e-01   4.4219899e-01   5.1472955e-01  -1.5061019e+00   3.3135260e-01   2.6372863e-01   2.2097102e-01   1.1480831e+00  -2.9976330e-01   4.5609330e-01  -7.7445778e-01  -6.8520771e-01   6.0501352e-01   9.8436961e-01  -7.9498853e-01  -9.5197240e-02  -1.9266764e-01   4.5070012e-01   4.3037733e-01   3.9370989e-01   3.2140031e-01   5.1182378e-02  -2.0696785e+00  -1.6805276e+00  -3.3319773e-01  -2.9857269e-01   4.2725361e-01  -1.6056409e+00  -1.8260123e+00  -1.6165614e+00   6.4493569e-01   2.8337921e-01  -7.2171072e-01   5.1908175e-01   6.1054167e-01   8.5638556e-01   5.6109171e-01   2.0787911e+00  -1.1461129e+00   8.3422163e-01  -7.2142222e-01  -8.2624339e-01  -7.8151035e-01  -2.2141607e+00  -1.8315164e-01   7.5280589e-01   2.2139738e-01   1.0235536e-02   4.1397474e-01   2.6345522e-01   6.4954958e-01  -1.1248588e-01  -1.4590795e+00  -1.6440624e+00  -1.6797583e+00  -1.3070174e+00  -3.6433102e-01   8.4217030e-01  -1.3387984e+00  -1.7454826e+00  -1.6487844e+00   6.2615424e-02   4.3921209e-01   3.2907455e-01   6.6811928e-01  -5.5039270e-02   7.6805370e-01   1.3130695e+00   5.6887882e-01   1.2786606e+00   5.3743324e-01   1.1300780e-01   5.8124274e-01   6.8544275e-01  -1.1236187e+00  -7.1947905e-02   2.7406840e-01   7.3102254e-01  -5.4172013e-01  -9.4837748e-01  -1.5172224e+00  -1.0715263e+00   1.0029229e-01  -1.2220699e+00  -1.4799637e+00   3.6641502e-02   1.4817803e-01   2.3974060e-01   9.2760022e-02  -7.4635150e-01  -1.0175456e+00   8.6692040e-01   1.7994380e-01   1.7013405e-02   7.1640964e-01  -1.1012506e-01   2.6609994e+00   4.0027125e-02   7.2923828e-02   3.1516287e-01  -5.8192803e-01  -8.8848399e-01  -8.3196847e-01  -4.1202616e-02  -4.6908139e-01  -3.0536617e-01  -3.3477786e-01  -1.0870178e+00   1.0855179e+00   8.7098541e-02   8.6636548e-01   3.5645290e-01  -8.5272973e-01  -3.1799296e-01   1.7442907e-01  -4.4381610e-01
  -3.5578382e-01  -5.6017603e-01  -1.0132027e+00   1.6941310e-01  -2.0914762e-01  -3.2707049e-01   5.5594196e-01  -1.8494746e+00   3.8774412e-01  -1.1796883e-01   3.9900785e-01  -3.9062394e-01   6.8210066e-01  -1.2359257e+00  -1.5916354e+00   5.2244961e-02   9.1622248e-01  -1.4536520e+00  -6.0176214e-01  -1.5900399e+00   6.0709097e-01   2.9225618e-01   6.7304229e-01  -1.5004782e-01   1.6386488e-01   3.1244971e-01   7.3521106e-01   4.6986704e-01   1.8081874e-01   8.9181911e-01  -4.3235169e-01   6.7115403e-01   1.6436672e-01   9.7220387e-01   9.5539780e-02  -9.2663076e-01  -4.0539007e-01   1.1493024e-01  -9.5586660e-01   3.5045613e-01  -6.1374046e-01   9.3525946e-01   2.2576712e-01  -1.0759178e+00  -1.3277044e+00   1.2938647e+00   1.0129959e-01   1.7374596e-01  -1.0512993e+00  -6.5888768e-01   2.4534881e-01   3.6496017e-01   4.1879590e-01  -1.4740863e+00   6.9942257e-01  -4.4917605e-01   7.7150236e-01  -2.5805229e-01  -3.4837874e-01   4.0691927e-01  -5.3699530e-01   6.5995018e-01   2.8134500e-02   4.9703539e-01   6.1460550e-01  -3.6377395e-01  -1.9266764e-01  -1.0213223e+00  -1.2007598e+00  -6.8903781e-01  -8.7825491e-01  -6.2483752e-01   7.3039650e-01  -1.0597243e+00  -1.7093570e+00  -4.4168283e-01   6.5941975e-01  -1.1446493e+00  -4.1565668e-01  -1.6072418e+00   5.3845719e-01   3.6708083e-01   5.8776175e-01   6.3279579e-01   3.6011020e-01   4.9109077e-01  -6.3923515e-02  -8.3199460e-01   1.6933356e-01   2.4531083e-01  -7.5744746e-01   1.0281022e-01   7.1806892e-01   1.8952022e+00   7.3864896e-01  -1.1199263e+00   3.6224489e-01   5.1882992e-01  -9.7134024e-01   6.0253576e-01  -4.1216014e-01   3.9007126e-01  -1.2942418e+00  -1.0674404e+00  -1.4039237e+00  -1.2514891e+00  -1.3518775e-01  -1.5285533e-01  -1.6752488e+00  -1.3959782e+00  -1.5539455e+00   7.0087540e-01   5.7512982e-01   5.4286666e-01   6.1719393e-01   9.1066243e-01   1.7638501e-01   6.9880495e-01   8.3461186e-01   8.4702534e-01   5.9004741e-01   8.4452544e-01   2.1487205e-01  -1.1556297e+00   2.1972432e-01  -1.3301305e+00   8.2016596e-01   8.9181000e-01   1.6577600e+00   5.5008227e-01   5.4436032e-01  -1.0833864e+00   1.9299348e-02  -5.9063623e-01  -1.2278245e+00  -9.8501932e-01   6.1757808e-01  -4.1764372e-01   5.3601575e-01   2.7937980e-01   5.4552868e-01   6.6049572e-02   4.2091582e-01   3.1765167e-01  -2.0801701e-01  -2.6644307e-01  -2.7420492e-01  -5.7854593e-01  -3.1968707e-01   5.6734194e-01   3.1657300e-01   3.4052497e-01   4.4138612e-01   1.1482658e-01   8.8101477e-01   6.7877121e-01  -2.5115672e-01   1.9829274e+00   9.4474030e-01   8.9021965e-01   2.0209109e-01   2.7407497e-01  -5.3354550e-01  -1.9088054e-01   2.0073827e-01   4.6994907e-01
  -2.6188535e-01   4.9693697e-01   1.6402556e-01  -8.0019807e-01  -2.0914762e-01   5.0426046e-01   4.9523902e-01  -1.2630132e+00   6.5545287e-01   7.1433680e-01  -1.8321636e+00  -1.6226866e+00  -7.5009120e-01  -1.6410996e+00  -1.6324479e+00  -5.2810252e-01   1.4002104e-01  -5.0907401e-01  -1.9714014e+00  -7.6884705e-02   2.0809111e-01   2.8244346e-01  -1.5213877e-01   9.6075309e-01   3.8586940e-01   8.8486210e-01   3.8594743e-01   3.2891268e+00  -1.0950778e+00   6.7767982e-01  -4.3235169e-01  -1.1857692e+00   4.9299006e-01   6.7609876e-01  -1.0457884e+00   3.3497356e-01  -4.1494276e-01   5.5816795e-01   8.0214047e-01   7.0958926e-01   5.8075201e-01  -1.5492403e-01   2.7551314e-01  -1.6478474e+00  -1.7167262e+00  -1.6051858e+00  -7.0801589e-01   8.7769184e-01  -1.7745407e+00   7.4679618e-01  -7.3611507e-01   4.4219899e-01   5.1472955e-01  -1.5061019e+00   3.3135260e-01   2.6372863e-01   2.2097102e-01   1.1480831e+00  -2.9976330e-01   4.5609330e-01  -7.7445778e-01  -6.9356273e-01   6.0501352e-01   9.7675502e-01  -7.9498853e-01  -9.5197240e-02  -1.9266764e-01   4.6742765e-01   4.3037733e-01   3.9370989e-01   3.3444004e-01   5.1182378e-02  -2.0588674e+00  -1.6805276e+00  -3.2112616e-01  -2.9857269e-01   4.2725361e-01  -1.6056409e+00  -1.8260123e+00  -1.6165614e+00   6.4493569e-01   2.8337921e-01  -7.2171072e-01   5.1908175e-01   6.1054167e-01   8.5638556e-01   5.6109171e-01   2.0787911e+00  -1.1461129e+00   8.3422163e-01  -7.1241590e-01  -8.2624339e-01  -7.8151035e-01  -2.2141607e+00  -1.8315164e-01   7.5280589e-01   2.2139738e-01   1.0235536e-02   4.1397474e-01   2.6345522e-01   6.4954958e-01  -1.1248588e-01  -1.4590795e+00  -1.6349097e+00  -1.6797583e+00  -1.3070174e+00  -3.7865247e-01   8.4217030e-01  -1.3387984e+00  -1.7454826e+00  -1.6487844e+00   6.2615424e-02   4.3921209e-01   3.2907455e-01   6.6811928e-01  -5.5039270e-02   7.6805370e-01   1.3130695e+00   5.6887882e-01   1.2786606e+00   5.3743324e-01   1.1300780e-01   5.8124274e-01   6.8544275e-01  -1.1324564e+00  -7.1947905e-02   2.7406840e-01   7.3102254e-01  -5.4172013e-01  -9.4837748e-01  -1.5172224e+00  -1.0715263e+00   1.0029229e-01  -1.2220699e+00  -1.4799637e+00   3.6641502e-02   1.4817803e-01   2.3974060e-01   8.2206315e-02  -7.4635150e-01  -1.0175456e+00   8.6692040e-01   1.7994380e-01   1.7013405e-02   7.1640964e-01  -1.1012506e-01   2.6609994e+00   4.0027125e-02   7.2923828e-02   3.1516287e-01  -5.6528912e-01  -8.8848399e-01  -8.3196847e-01  -4.1202616e-02  -4.6908139e-01  -3.0536617e-01  -3.3477786e-01  -1.0870178e+00   1.0776969e+00   8.7098541e-02   8.6636548e-01   3.5645290e-01  -8.5272973e-01  -2.9983404e-01   1.7442907e-01  -4.4381610e-01
  -2.4310566e-01  -8.7951225e-01  -4.6873462e-01   3.9316953e-01  -2.0914762e-01   3.9258914e-01   3.3047391e-01  -1.0970336e+00   5.5390817e-01   1.8518212e+00  -1.5199832e+00  -1.5975425e+00  -9.1284028e-01  -1.5521590e+00  -1.6426511e+00  -5.1394771e-01  -3.9102367e-02  -1.1821417e-01  -1.7289874e+00  -2.0061576e+00   1.5489113e-01   3.7075789e-01   1.2292158e-01   1.0094013e+00   7.5587693e-01   8.8486210e-01  -3.9717622e-02  -3.1627270e-01   2.7532960e-01   1.5263059e+00  -4.3235169e-01  -3.3233480e-01   4.0651023e-01   9.6374372e-01   5.9984757e-01  -5.2361827e-01  -5.2002239e-01   9.5474906e-01  -4.4547745e-01   7.2197316e-01  -9.6854021e-01   5.7549891e-01   6.5689931e-01  -1.5138014e+00  -1.6944964e+00  -1.0591317e+00  -6.1809195e-01   9.3837683e-01  -1.4558242e+00  -2.7818163e-01  -7.3611507e-01   3.6496017e-01   4.5716936e-01  -9.8318030e-01   4.8570452e-01   9.4692895e-01   3.0088686e-01  -7.2257915e-01   8.9160240e-02   2.3050371e+00  -4.1421440e-02  -1.1113136e+00   6.6682199e-01   4.8180620e-01   3.9141978e-01  -3.9958417e-01  -1.9266764e-01   6.0124787e-01  -7.7045983e-01   3.7679195e-01  -8.0001653e-01  -7.5710228e-01  -1.7777788e+00  -1.6115495e+00  -7.6777435e-01  -4.4168283e-01   3.9408702e-01  -1.3655411e+00  -1.7175234e+00  -1.6724791e+00   5.7040074e-01   3.9498137e-01  -6.3722863e-01   6.4225603e-02   2.0264427e+00   4.7369578e-01  -1.1134774e+00   7.9499480e-01   1.0743020e-01   4.0665625e-01  -8.1148533e-01  -6.7877456e-01   2.1421029e-01   1.4077505e-01   4.1601875e-01   5.8224473e-02   5.7351617e-01   5.8240422e-01  -5.0438014e-01   5.8369795e-01  -1.0907787e+00   6.4088253e-02  -1.5621030e+00  -1.5616878e+00  -1.6403534e+00  -7.8505138e-01   9.3955510e-02   1.0620015e+00  -1.5732941e+00  -1.7454826e+00  -1.6487844e+00  -2.8564573e-02   2.8387754e-01   2.6104978e-01   1.0144116e+00  -7.0128359e-02   5.0420144e-01   6.3557183e-01   2.1180006e-01  -6.2856506e-01   1.4581812e+00   8.7935962e-01   4.1291026e-01  -7.6876302e-02  -1.1324564e+00  -4.4940267e-01   2.5049350e+00   1.4430813e+00   1.9719714e+00   6.9279272e-01  -5.2766269e-01  -1.1308268e+00   2.2988099e-01  -1.0458559e+00  -1.2278245e+00   1.8259305e-01   5.6655633e-01  -9.4612915e-01   6.0989171e-01   2.0167289e-01  -5.3993956e-01   9.5186125e-01   7.3899889e-01   7.9285408e-01  -2.0801701e-01  -2.6644307e-01  -2.7420492e-01  -2.1374644e-01  -8.4768103e-01   3.8721403e-01   3.3321191e-01   5.2416999e-01   2.3409583e-01  -9.7737777e-01   2.4149554e-01  -1.2177435e+00  -3.1088611e-01   9.1633016e-01   4.6766073e-01   9.7626834e-01   8.3662185e-01   3.9764187e-01  -6.1754135e-01  -3.5431079e-01   4.2883046e-02  -9.3185277e-02
  -2.6188535e-01   3.7580944e-01   1.4931021e-01  -9.2450720e-01  -1.9361667e-01  -4.4644458e-03   6.6000413e-01   4.1891366e-01   6.7391555e-01   2.1495342e-01  -1.2261664e+00  -1.4466776e+00  -1.1536981e-01  -1.6114527e+00  -1.6222448e+00  -4.9979289e-01   1.9119916e-01  -5.2535984e-01  -1.6077803e+00  -1.7539651e+00   3.5439106e-01   3.4131975e-01   5.9446118e-02   2.7967808e-01   7.0962599e-01   8.3551620e-01  -1.1611904e-01   9.9847824e-01   3.3833684e-01   4.3181619e-01  -4.3235169e-01  -1.2420396e+00   4.0651023e-01   7.9454080e-01  -1.0590596e+00   3.8754040e-01  -5.6778586e-01   8.0311511e-01   8.3049542e-01   3.7522394e-01   5.4527204e-01  -3.5115706e-01   2.2576712e-01  -1.5495470e+00  -1.6833815e+00  -1.1385578e+00  -6.4806660e-01   8.8982883e-01  -7.9387445e-01  -8.0531308e-01  -5.2472285e-01   5.0012811e-01   3.9960917e-01   5.1990991e-02   8.1815483e-01   1.7043902e+00   2.4760964e-01  -9.4840155e-02   2.3500657e-01   7.0196350e-01  -7.6413332e-01  -7.8546792e-01   5.6380788e-01   1.3914932e-01  -9.5944117e-01  -9.5197240e-02  -1.9266764e-01   5.5106528e-01   4.5039128e-01   1.3994089e-01   3.4747977e-01   3.6486293e-02  -6.2099105e-01  -1.6115495e+00  -1.7697149e+00  -2.9857269e-01   3.8579537e-01  -1.3751451e+00  -1.6090345e+00  -1.4115300e+00   7.1947065e-01   3.8568119e-01  -4.5418409e-01  -1.1349406e+00   3.6974218e-01   8.6508305e-01   3.2523691e-01   2.3711408e+00  -7.8279887e-02   4.3892534e-01  -8.1148533e-01  -8.7048404e-01  -7.8151035e-01   8.8257981e-01  -3.2142172e-01   8.3193542e-01  -1.1468356e+00   7.3809835e-02   4.4510541e-01   2.6345522e-01   5.9482227e-01  -2.0756426e-01  -1.5930101e+00  -1.5982988e+00  -1.6502046e+00  -1.1626438e+00  -5.2186701e-01   7.4960977e-01  -1.6854443e+00  -1.7221823e+00  -1.6066338e+00   2.2218042e-01   5.4600459e-01   3.4851019e-01   3.5238211e-01   1.0011970e+00   3.7627308e-01   7.8010467e-01   5.8548714e-01   5.8603656e-01   5.1112616e-01   1.0186963e+00   7.5947712e-01   6.9982613e-01  -1.1324564e+00  -9.0387773e-03   9.8283332e-01   5.7789164e-01   1.1721605e+00  -9.3818388e-01  -1.5502077e+00  -1.0122259e+00   1.9748381e-01  -1.0605404e+00  -1.4455811e+00   1.3394253e-01   7.6747591e-02   2.1396082e-01   1.6663598e-01   2.1721427e-01  -5.3993956e-01   8.1838278e-01   2.4741596e-01   6.5503447e-02  -2.0801701e-01  -2.6644307e-01   9.8519443e-02  -1.3444220e-01   3.2308908e-02  -1.8919528e-01  -6.3184475e-01  -8.3197783e-01  -8.3196847e-01  -1.5822451e-01  -7.0255666e-01  -4.4888621e-01  -2.9894023e-01   1.0832758e+00  -3.5354180e-01   5.8415645e-02   8.5645093e-01   3.0153428e-01  -7.8553305e-01  -3.1799296e-01   1.2181066e-01  -4.6506645e-01
  -2.6188535e-01   3.6479785e-01   1.4931021e-01  -8.0019807e-01  -1.9361667e-01   5.1666839e-01   6.6000413e-01   4.0784835e-01   6.7391555e-01   7.2820856e-01  -1.8321636e+00  -1.4341056e+00  -6.8499157e-01  -1.6015704e+00  -1.6120417e+00  -4.9979289e-01   1.9119916e-01  -5.2535984e-01  -1.6077803e+00  -7.6884705e-02   3.5439106e-01   3.4131975e-01   5.9446118e-02   9.3642898e-01   3.8586940e-01   8.3551620e-01  -1.1611904e-01   1.0120324e+00  -1.0950778e+00   6.7767982e-01  -4.3235169e-01  -1.2514180e+00   4.4110216e-01   6.8455890e-01  -1.0590596e+00   3.8754040e-01  -4.1494276e-01   8.0311511e-01   8.3049542e-01   3.6284003e-01   5.4527204e-01  -3.2935339e-01   2.9209515e-01  -1.6567838e+00  -1.6722666e+00  -1.5952575e+00  -6.4806660e-01   8.8982883e-01  -8.0613278e-01   7.4679618e-01  -5.0962341e-01   5.0012811e-01   3.9001580e-01  -7.5907105e-01   3.3135260e-01   1.7192424e+00   2.4760964e-01  -9.4840155e-02  -2.9976330e-01   4.5609330e-01  -7.6413332e-01  -7.9382294e-01   5.8441070e-01   9.8436961e-01  -7.9498853e-01  -7.7292126e-02  -1.9266764e-01   5.5106528e-01   4.4038431e-01   1.3994089e-01   3.4747977e-01   2.1790209e-02  -2.0588674e+00  -1.6115495e+00  -3.0905458e-01  -2.9857269e-01   3.7750373e-01  -1.6536608e+00  -1.5969802e+00  -1.1319416e+00   7.1947065e-01   3.8568119e-01  -4.5418409e-01   4.9840647e-01   6.1054167e-01   8.5638556e-01   3.2523691e-01   2.3711408e+00  -1.1461129e+00   8.3422163e-01  -8.1148533e-01  -8.7048404e-01  -7.8151035e-01  -2.1670620e+00  -2.7533169e-01   8.2314325e-01   2.4151845e-01   7.3809835e-02   4.2954007e-01   2.6345522e-01   5.8387681e-01  -1.9398163e-01  -1.4075677e+00  -1.6257570e+00  -1.6502046e+00  -1.3847571e+00  -5.2186701e-01   7.4960977e-01  -1.3286030e+00  -1.7221823e+00  -1.6066338e+00   2.3357792e-01   5.4600459e-01   3.4851019e-01   6.5793421e-01  -1.0030654e-01   7.6805370e-01   7.8010467e-01   5.9379130e-01   5.8603656e-01   5.2866422e-01   1.0139641e-01   5.7134083e-01   6.9982613e-01  -1.1412942e+00  -3.0008486e-02   2.8568750e-01   7.3102254e-01  -4.8459078e-01  -9.4837748e-01  -1.5337151e+00  -1.0240860e+00   1.9748381e-01  -1.0605404e+00  -1.4455811e+00   1.5015937e-01   7.6747591e-02   2.1396082e-01   1.6663598e-01   2.1721427e-01  -5.3993956e-01   8.0624837e-01   2.4741596e-01   6.5503447e-02  -2.0801701e-01  -2.6644307e-01   9.8519443e-02  -1.3444220e-01   1.8770602e-02  -1.8919528e-01  -6.1520585e-01  -8.8848399e-01  -8.3196847e-01  -1.5822451e-01  -6.6195227e-01  -4.4888621e-01  -3.1088611e-01  -1.0591935e+00   1.0933389e+00   5.8415645e-02   8.5645093e-01   3.0153428e-01  -8.1913139e-01  -3.1799296e-01   1.4811986e-01  -4.5444127e-01
  -2.6188535e-01   3.7580944e-01   1.4931021e-01  -9.2450720e-01  -2.0914762e-01  -4.4644458e-03   6.5133229e-01   4.1891366e-01   6.7391555e-01   2.1495342e-01  -1.2261664e+00  -1.4466776e+00  -1.1536981e-01  -1.6114527e+00  -1.6222448e+00  -4.9979289e-01   1.9119916e-01  -5.2535984e-01  -1.6077803e+00  -1.7539651e+00   3.5439106e-01   3.4131975e-01   5.9446118e-02   2.7967808e-01   7.1887618e-01   8.3551620e-01  -1.1611904e-01   1.0120324e+00   3.3833684e-01   4.3181619e-01  -4.3235169e-01  -1.2514180e+00   4.2380620e-01   7.9454080e-01  -1.0457884e+00   3.8754040e-01  -5.6778586e-01   8.0311511e-01   8.3049542e-01   3.7522394e-01   5.4527204e-01  -3.5115706e-01   2.2576712e-01  -1.5495470e+00  -1.6833815e+00  -1.1385578e+00  -6.4806660e-01   8.8982883e-01  -8.0613278e-01  -7.9067054e-01  -5.0962341e-01   5.0012811e-01   3.9960917e-01   5.1990991e-02   8.1815483e-01   1.7043902e+00   2.4760964e-01  -9.4840155e-02   2.3500657e-01   7.0196350e-01  -7.6413332e-01  -7.8546792e-01   5.6380788e-01   1.3914932e-01  -9.5944117e-01  -9.5197240e-02  -1.9266764e-01   5.5106528e-01   4.5039128e-01   1.3994089e-01   3.4747977e-01   3.6486293e-02  -6.2099105e-01  -1.6115495e+00  -1.7697149e+00  -2.9857269e-01   3.8579537e-01  -1.3751451e+00  -1.6090345e+00  -1.4115300e+00   7.1947065e-01   3.8568119e-01  -4.5418409e-01  -1.1349406e+00   3.6974218e-01   8.6508305e-01   3.2523691e-01   2.3711408e+00  -7.8279887e-02   4.3892534e-01  -8.1148533e-01  -8.7048404e-01  -7.8151035e-01   8.8257981e-01  -2.9837671e-01   8.3193542e-01  -1.1568962e+00   7.3809835e-02   4.4510541e-01   2.6345522e-01   5.9482227e-01  -2.0756426e-01  -1.5930101e+00  -1.5982988e+00  -1.6502046e+00  -1.1626438e+00  -5.2186701e-01   7.4960977e-01  -1.6854443e+00  -1.7221823e+00  -1.6066338e+00   2.3357792e-01   5.4600459e-01   3.4851019e-01   3.5238211e-01   1.0011970e+00   3.7627308e-01   7.8010467e-01   5.8548714e-01   5.8603656e-01   5.1112616e-01   1.0186963e+00   7.5947712e-01   6.9982613e-01  -1.1412942e+00  -9.0387773e-03   9.8283332e-01   5.7789164e-01   1.1721605e+00  -9.3818388e-01  -1.5337151e+00  -1.0122259e+00   1.9748381e-01  -1.0605404e+00  -1.4455811e+00   1.3394253e-01   7.6747591e-02   2.1396082e-01   1.6663598e-01   2.1721427e-01  -5.3993956e-01   8.1838278e-01   2.4741596e-01   6.5503447e-02  -2.0801701e-01  -2.6644307e-01   9.8519443e-02  -1.1858135e-01   3.2308908e-02  -1.7718675e-01  -6.3184475e-01  -8.3197783e-01  -8.3196847e-01  -1.5822451e-01  -7.0255666e-01  -4.4888621e-01  -3.1088611e-01   1.0832758e+00  -3.5354180e-01   5.8415645e-02   8.5645093e-01   3.0153428e-01  -7.8553305e-01  -3.1799296e-01   1.3496526e-01  -4.5444127e-01
  -1.3042750e-01  -5.7118763e-01   2.8174839e-01  -8.8721446e-01  -2.0914762e-01  -1.0372784e-01   1.4491423e+00  -1.6281684e+00   6.2775886e-01   2.1495342e-01  -1.4832561e+00  -1.6855469e+00  -1.8046944e-01  -1.8288631e+00  -1.6222448e+00  -4.0070917e-01   6.5180221e-01  -1.5839386e+00  -9.6538318e-01  -1.7413554e+00  -6.8300859e-01   1.7052870e+00   1.5405403e+00   2.8778612e-01   7.1887618e-01   1.9902102e+00   4.7326333e-01  -5.7380124e-01   3.2258503e-01   4.2388511e-01  -3.5756290e-01   9.9939804e-01  -1.4787500e+00   7.8608066e-01  -6.2110813e-01  -7.6893022e-01  -5.6778586e-01   8.1477926e-01   2.0668646e-01   3.3807223e-01   5.0979206e-01   5.8640074e-01   1.9260311e-01  -1.7550842e+00  -1.7723008e+00  -9.9956221e-01   7.1324941e-02   3.6793793e-01  -1.1493660e+00  -8.0531308e-01  -1.3400928e+00   1.1856227e+00   2.1551950e+00  -8.5511787e-01   8.4190128e-01   4.8651134e-01   3.8968224e-01  -5.2170267e-01   1.7018598e-01   7.1179830e-01  -8.0543114e-01   9.4402079e-01  -7.1356710e-01   1.1630553e-01  -9.7118778e-01  -3.4586883e-01  -1.9266764e-01   5.5106528e-01  -2.9012496e-01   1.3994089e-01   4.6483735e-01   6.6841793e-01  -7.2910205e-01  -2.0254183e+00  -1.7938580e+00  -2.2701762e-01   6.1796152e-01  -1.6824728e+00  -1.1630246e+00  -1.5792830e+00   3.0420447e-01   1.6970066e+00  -4.6826444e-01  -1.0419018e+00   3.7937416e-01   1.7696225e+00   2.3089499e-01   5.7891027e-01  -4.7328206e-02   3.9052171e-01  -5.7732123e-01   6.6319177e-01  -9.1347333e-01   8.3548110e-01   3.9297374e-01  -1.0759654e+00  -1.1770173e+00   2.3728660e-01   3.8284406e-01   4.3299549e-01   2.8834936e-01   4.8514964e-01  -1.6136148e+00  -1.6532152e+00  -1.7093120e+00  -1.0515872e+00   1.0964573e+00   9.1159069e-01  -1.6854443e+00  -1.6406313e+00  -1.6066338e+00   4.3873291e-01   1.2450101e+00   1.9422332e+00   3.5238211e-01   1.0162861e+00   4.0025965e-01   3.4650615e-01   6.0209545e-01   5.4588444e-01   4.9358810e-01   1.0186963e+00   7.2977139e-01  -1.4432972e+00   9.5326028e-01   7.4840059e-02   9.7121422e-01   5.7789164e-01   1.1435958e+00  -9.2799027e-01   6.7630162e-01   3.1610432e-01  -1.2279919e+00  -2.2940387e+00  -1.9498595e+00   1.3394253e-01   1.5838238e-01   2.9130015e-01   2.1190719e+00   4.5033502e-01  -3.3387718e-02   7.8197956e-01   6.7152672e-01   5.7949789e-01  -2.0801701e-01  -2.6644307e-01  -2.7420492e-01  -7.0998808e-02   1.5415367e-01   1.8306907e-01  -6.1520585e-01  -8.3197783e-01  -8.3196847e-01   5.1790199e-01   9.2161916e-01   5.3525118e-01  -3.4672374e-01   1.0461768e+00  -3.5354180e-01  -1.7104753e-01  -8.4885048e-01   1.3211516e-02  -5.8394301e-01   4.5185373e-02   4.7698492e-01   7.5682883e-01
  -1.3042750e-01  -5.7118763e-01   2.8174839e-01  -8.8721446e-01  -2.0914762e-01  -1.0372784e-01   1.4491423e+00  -1.6281684e+00   6.2775886e-01   2.0108166e-01  -1.4832561e+00  -1.6729749e+00  -1.8046944e-01  -1.8288631e+00  -1.6222448e+00  -4.0070917e-01   6.5180221e-01  -1.5839386e+00  -9.6538318e-01  -1.7287458e+00  -6.8300859e-01   1.7052870e+00   1.5405403e+00   2.7967808e-01   7.1887618e-01   1.9902102e+00   4.7326333e-01  -5.7380124e-01   3.2258503e-01   4.3181619e-01  -3.5756290e-01   9.9939804e-01  -1.4787500e+00   7.9454080e-01  -6.2110813e-01  -7.8645250e-01  -5.6778586e-01   8.1477926e-01   2.0668646e-01   3.3807223e-01   5.0979206e-01   5.8640074e-01   1.7602110e-01  -1.7550842e+00  -1.7723008e+00  -9.9956221e-01   5.6337618e-02   3.6793793e-01  -1.1493660e+00  -8.0531308e-01  -1.3249934e+00   1.1856227e+00   2.1551950e+00  -8.6578974e-01   8.5377450e-01   5.0136352e-01   3.8968224e-01  -5.2170267e-01   1.7018598e-01   7.1179830e-01  -8.0543114e-01   9.4402079e-01  -7.1356710e-01   1.1630553e-01  -9.7118778e-01  -3.4586883e-01  -1.9266764e-01   5.3433776e-01  -2.9012496e-01   1.3994089e-01   4.6483735e-01   6.6841793e-01  -7.3991315e-01  -2.0254183e+00  -1.7938580e+00  -2.2701762e-01   6.1796152e-01  -1.6824728e+00  -1.1509703e+00  -1.5699634e+00   3.1485233e-01   1.6970066e+00  -4.6826444e-01  -1.0315642e+00   3.7937416e-01   1.7696225e+00   2.3089499e-01   5.7891027e-01  -4.7328206e-02   3.9052171e-01  -5.7732123e-01   6.4844489e-01  -9.1347333e-01   8.4725578e-01   3.9297374e-01  -1.0759654e+00  -1.1770173e+00   2.3728660e-01   3.8284406e-01   4.3299549e-01   2.8834936e-01   4.8514964e-01  -1.6136148e+00  -1.6532152e+00  -1.7093120e+00  -1.0515872e+00   1.0964573e+00   9.1159069e-01  -1.6956397e+00  -1.6406313e+00  -1.6066338e+00   4.3873291e-01   1.2450101e+00   1.9422332e+00   3.5238211e-01   1.0162861e+00   4.0025965e-01   3.3747285e-01   6.0209545e-01   5.4588444e-01   4.9358810e-01   1.0186963e+00   7.2977139e-01  -1.4432972e+00   9.5326028e-01   5.3870350e-02   9.7121422e-01   5.8554818e-01   1.1435958e+00  -9.2799027e-01   6.7630162e-01   3.0424423e-01  -1.2279919e+00  -2.2940387e+00  -1.9498595e+00   1.1772569e-01   1.5838238e-01   2.9130015e-01   2.1190719e+00   4.6587640e-01  -3.3387718e-02   7.8197956e-01   6.7152672e-01   5.7949789e-01  -2.0801701e-01  -2.6644307e-01  -2.7420492e-01  -7.0998808e-02   1.5415367e-01   1.8306907e-01  -6.1520585e-01  -8.3197783e-01  -8.3196847e-01   5.1790199e-01   9.2161916e-01   5.3525118e-01  -3.4672374e-01   1.0554515e+00  -3.4572083e-01  -1.7104753e-01  -8.3893594e-01   1.3211516e-02  -5.8394301e-01   4.5185373e-02   4.7698492e-01   7.5682883e-01
  -2.8066504e-01   3.7580944e-01   1.4931021e-01  -9.2450720e-01  -2.0914762e-01  -4.4644458e-03   6.5133229e-01   4.1891366e-01   6.7391555e-01   2.1495342e-01  -1.2261664e+00  -1.4466776e+00  -1.1536981e-01  -1.6114527e+00  -1.6222448e+00  -4.9979289e-01   1.9119916e-01  -5.2535984e-01  -1.6077803e+00  -1.7539651e+00   3.5439106e-01   3.4131975e-01   5.9446118e-02   2.8778612e-01   7.0962599e-01   8.3551620e-01  -1.1611904e-01   9.9847824e-01   3.3833684e-01   4.3181619e-01  -4.3235169e-01  -1.2514180e+00   4.2380620e-01   7.9454080e-01  -1.0457884e+00   3.8754040e-01  -5.6778586e-01   8.0311511e-01   8.3049542e-01   3.7522394e-01   5.4527204e-01  -3.5115706e-01   2.2576712e-01  -1.5495470e+00  -1.6833815e+00  -1.1385578e+00  -6.6305392e-01   8.8982883e-01  -8.0613278e-01  -7.9067054e-01  -5.0962341e-01   5.0012811e-01   3.9960917e-01   6.2662860e-02   8.1815483e-01   1.7043902e+00   2.4760964e-01  -9.4840155e-02   2.3500657e-01   7.0196350e-01  -7.6413332e-01  -7.8546792e-01   5.6380788e-01   1.3914932e-01  -9.5944117e-01  -9.5197240e-02  -1.9266764e-01   5.5106528e-01   4.5039128e-01   1.3994089e-01   3.4747977e-01   3.6486293e-02  -5.9936885e-01  -1.6115495e+00  -1.7697149e+00  -2.9857269e-01   3.8579537e-01  -1.3751451e+00  -1.6090345e+00  -1.4115300e+00   7.1947065e-01   3.8568119e-01  -4.5418409e-01  -1.1349406e+00   3.6974218e-01   8.6508305e-01   3.2523691e-01   2.3711408e+00  -7.8279887e-02   4.4699261e-01  -8.1148533e-01  -8.7048404e-01  -7.8151035e-01   8.8257981e-01  -3.2142172e-01   8.3193542e-01  -1.1468356e+00   7.3809835e-02   4.4510541e-01   2.6345522e-01   5.9482227e-01  -2.0756426e-01  -1.5930101e+00  -1.5982988e+00  -1.6502046e+00  -1.1626438e+00  -5.2186701e-01   7.4960977e-01  -1.6854443e+00  -1.7221823e+00  -1.6066338e+00   2.3357792e-01   5.4600459e-01   3.4851019e-01   3.5238211e-01   1.0011970e+00   3.7627308e-01   7.8010467e-01   5.8548714e-01   5.8603656e-01   5.1112616e-01   1.0186963e+00   7.5947712e-01   6.9982613e-01  -1.1412942e+00  -9.0387773e-03   9.8283332e-01   5.7789164e-01   1.1721605e+00  -9.3818388e-01  -1.5337151e+00  -1.0122259e+00   1.9748381e-01  -1.0605404e+00  -1.4455811e+00   1.3394253e-01   7.6747591e-02   2.1396082e-01   1.6663598e-01   2.1721427e-01  -5.3993956e-01   8.1838278e-01   2.4741596e-01   6.5503447e-02  -2.0801701e-01  -2.6644307e-01   9.8519443e-02  -1.1858135e-01   3.2308908e-02  -1.7718675e-01  -6.3184475e-01  -8.3197783e-01  -8.3196847e-01  -1.5822451e-01  -7.1270776e-01  -4.4888621e-01  -3.1088611e-01   1.0740011e+00  -3.6136278e-01   4.4074196e-02   8.4653639e-01   2.8780462e-01  -7.8553305e-01  -3.1799296e-01   1.3496526e-01  -4.5444127e-01
  -1.3042750e-01  -5.7118763e-01   2.8174839e-01  -8.8721446e-01  -2.0914762e-01  -1.0372784e-01   1.4491423e+00  -1.6281684e+00   6.2775886e-01   2.0108166e-01  -1.4832561e+00  -1.6855469e+00  -1.8046944e-01  -1.8288631e+00  -1.6222448e+00  -4.0070917e-01   6.5180221e-01  -1.5839386e+00  -9.6538318e-01  -1.7287458e+00  -6.8300859e-01   1.7150997e+00   1.5405403e+00   2.8778612e-01   7.1887618e-01   1.9902102e+00   4.7326333e-01  -5.7380124e-01   3.2258503e-01   4.2388511e-01  -3.7002770e-01   9.9939804e-01  -1.4787500e+00   7.8608066e-01  -6.2110813e-01  -7.8645250e-01  -5.6778586e-01   8.1477926e-01   2.0668646e-01   3.3807223e-01   5.0979206e-01   5.8640074e-01   1.9260311e-01  -1.7550842e+00  -1.7723008e+00  -9.9956221e-01   7.1324941e-02   3.6793793e-01  -1.1493660e+00  -8.0531308e-01  -1.3249934e+00   1.1952775e+00   2.1551950e+00  -8.6578974e-01   8.4190128e-01   4.8651134e-01   3.8968224e-01  -5.2170267e-01   1.7018598e-01   7.1179830e-01  -8.0543114e-01   9.3566577e-01  -7.1356710e-01   1.1630553e-01  -9.7118778e-01  -3.4586883e-01  -1.9266764e-01   5.5106528e-01  -2.9012496e-01   1.3994089e-01   4.6483735e-01   6.6841793e-01  -7.2910205e-01  -2.0254183e+00  -1.7938580e+00  -2.2701762e-01   6.1796152e-01  -1.6824728e+00  -1.1509703e+00  -1.5792830e+00   3.0420447e-01   1.6970066e+00  -4.6826444e-01  -1.0315642e+00   3.7937416e-01   1.7696225e+00   2.3089499e-01   5.6619942e-01  -4.7328206e-02   3.9052171e-01  -5.7732123e-01   6.6319177e-01  -9.1347333e-01   8.4725578e-01   3.9297374e-01  -1.0759654e+00  -1.1770173e+00   2.3728660e-01   3.8284406e-01   4.3299549e-01   2.8834936e-01   4.8514964e-01  -1.6136148e+00  -1.6532152e+00  -1.7093120e+00  -1.0515872e+00   1.0964573e+00   9.1159069e-01  -1.6956397e+00  -1.6406313e+00  -1.6066338e+00   4.3873291e-01   1.2450101e+00   1.9519511e+00   3.5238211e-01   1.0162861e+00   4.0025965e-01   3.3747285e-01   6.0209545e-01   5.4588444e-01   4.9358810e-01   1.0186963e+00   7.2977139e-01  -1.4432972e+00   9.5326028e-01   5.3870350e-02   9.7121422e-01   5.8554818e-01   1.1435958e+00  -9.2799027e-01   6.7630162e-01   3.1610432e-01  -1.2279919e+00  -2.2940387e+00  -1.9498595e+00   1.3394253e-01   1.5838238e-01   2.9130015e-01   2.1190719e+00   4.5033502e-01  -3.3387718e-02   7.8197956e-01   6.7152672e-01   5.7949789e-01  -2.0801701e-01  -2.6644307e-01  -2.7420492e-01  -7.0998808e-02   1.5415367e-01   1.8306907e-01  -6.1520585e-01  -8.3197783e-01  -8.3196847e-01   5.1790199e-01   9.2161916e-01   5.3525118e-01  -3.4672374e-01   1.0461768e+00  -3.5354180e-01  -1.5670608e-01  -8.3893594e-01   2.6941171e-02  -5.8394301e-01   4.5185373e-02   4.7698492e-01   7.6745401e-01
  -1.3042750e-01  -6.5928038e-01   2.6703303e-01  -7.8776716e-01  -2.0914762e-01   4.7944462e-01   2.9578651e-01  -3.4459262e-01   4.4313213e-01   7.0046504e-01  -1.8505272e+00  -1.5472542e+00  -8.3146574e-01  -1.8189808e+00  -1.6120417e+00  -4.7148326e-01   6.4327252e-01  -1.5513669e+00  -1.0259867e+00  -5.1665451e-02  -5.6330863e-01   4.3944689e-01   1.3350083e-01   9.6075309e-01   3.8586940e-01   8.7499292e-01   5.0600680e-01   6.3251664e-01  -1.1108296e+00   6.8561090e-01  -3.7002770e-01   9.9001964e-01  -1.4787500e+00   6.8455890e-01  -6.2110813e-01  -8.0397478e-01  -4.2449546e-01   8.2644341e-01   2.2086394e-01   2.8853663e-01   5.0979206e-01   6.0820441e-01   2.2576712e-01  -1.7640206e+00  -1.7500710e+00  -1.5952575e+00   5.6337618e-02   3.8007493e-01  -1.3332409e+00   7.3215364e-01  -1.1136012e+00   3.5530532e-01   9.7521107e-01  -9.6183656e-01   3.4322582e-01   1.3924944e+00  -2.7656032e-02  -4.8403833e-01  -3.3217359e-01   4.3642369e-01  -8.0543114e-01   9.2731075e-01  -6.7236146e-01   9.7675502e-01  -8.0673515e-01  -3.4586883e-01  -1.9266764e-01   4.8415518e-01  -2.7011101e-01   1.0610503e-01   4.6483735e-01   6.5372185e-01  -2.1345451e+00  -1.9909292e+00  -3.5734087e-01  -2.2701762e-01   6.0966987e-01  -1.7497007e+00  -1.1148073e+00  -1.4581280e+00  -3.6526743e-02   4.8798317e-01  -2.7113955e-01   5.3975703e-01   6.0090969e-01   6.6504067e-01   2.0730951e-01   2.5872253e+00  -1.1306370e+00   8.2615436e-01  -5.9533385e-01   6.4844489e-01  -9.2546997e-01  -2.2141607e+00   4.1601875e-01  -1.0759654e+00   1.9121577e-01   1.2830209e-01   3.8284406e-01  -8.5044222e-02   2.8834936e-01   4.9873227e-01  -1.4796842e+00  -1.6898261e+00  -1.6994608e+00  -1.3292288e+00   1.0821358e+00   9.2316076e-01  -1.3387984e+00  -1.6406313e+00  -1.5855585e+00  -2.7930957e-01   1.3825140e-01   7.0806966e-01   6.6811928e-01   5.3170858e-03   7.6805370e-01   1.1504701e+00   1.4536680e-01   5.1577035e-01   5.4620227e-01   1.0139641e-01   5.6143892e-01  -1.4720640e+00   9.2674693e-01   1.1930932e-02   2.3921111e-01   7.3102254e-01  -6.1313183e-01  -8.3624784e-01   6.7630162e-01   2.6866395e-01  -1.1469990e+00  -2.2353007e+00  -1.9383986e+00   1.3394253e-01   1.9919978e-01   2.6552037e-01   7.3653620e-01  -4.6989248e-02  -6.2333538e-02   7.4557634e-01   1.3174939e-01   8.4899464e-02  -1.7103995e-01  -2.6644307e-01   8.9055871e-01  -5.5137960e-02   1.8123028e-01   2.3110318e-01  -5.9856694e-01  -8.8848399e-01  -8.3196847e-01   5.1790199e-01   9.3177026e-01   5.3525118e-01  -3.3477786e-01  -1.0684683e+00   1.0698759e+00  -1.4236463e-01  -7.6953414e-01   4.0670827e-02  -6.1754135e-01   4.5185373e-02   4.9013952e-01   7.4620365e-01
  -1.4920719e-01  -6.4826878e-01   2.6703303e-01  -8.8721446e-01  -1.9361667e-01  -1.0372784e-01   2.9578651e-01  -3.3352731e-01   4.4313213e-01   2.1495342e-01  -1.4832561e+00  -1.5346821e+00  -1.8046944e-01  -1.8189808e+00  -1.6222448e+00  -4.0070917e-01   6.4327252e-01  -1.5513669e+00  -1.0259867e+00  -1.7413554e+00  -5.6330863e-01   4.3944689e-01   1.3350083e-01   2.8778612e-01   7.1887618e-01   8.7499292e-01   5.0600680e-01   6.1896251e-01   3.2258503e-01   4.3181619e-01  -3.7002770e-01   9.9939804e-01  -1.4614540e+00   7.9454080e-01  -6.2110813e-01  -7.8645250e-01  -5.6778586e-01   8.2644341e-01   2.2086394e-01   2.8853663e-01   5.0979206e-01   5.9730258e-01   1.9260311e-01  -1.7461478e+00  -1.7500710e+00  -9.9956221e-01   5.6337618e-02   3.8007493e-01  -1.3332409e+00  -8.0531308e-01  -1.1136012e+00   3.5530532e-01   9.7521107e-01  -2.2712092e-02   8.5377450e-01   1.3924944e+00  -2.7656032e-02  -4.8403833e-01   1.7018598e-01   7.2163311e-01  -8.0543114e-01   9.4402079e-01  -6.9296428e-01   1.1630553e-01  -9.8293440e-01  -3.6377395e-01  -1.9266764e-01   4.8415518e-01  -2.7011101e-01   1.0610503e-01   4.6483735e-01   6.5372185e-01  -7.5072425e-01  -1.9909292e+00  -1.7938580e+00  -2.2701762e-01   6.1796152e-01  -1.6728688e+00  -1.1027530e+00  -1.5792830e+00  -3.6526743e-02   4.8798317e-01  -2.7113955e-01  -1.0315642e+00   3.7937416e-01   6.6504067e-01   1.9551677e-01   2.5745145e+00  -4.7328206e-02   3.9052171e-01  -5.7732123e-01   6.4844489e-01  -9.1347333e-01   8.4725578e-01   3.9297374e-01  -1.0935498e+00  -1.1770173e+00   1.2830209e-01   3.8284406e-01  -8.5044222e-02   2.8834936e-01   4.8514964e-01  -1.6033125e+00  -1.6440624e+00  -1.6994608e+00  -1.0515872e+00   1.0821358e+00   9.2316076e-01  -1.6854443e+00  -1.6406313e+00  -1.6277091e+00  -2.7930957e-01   1.3825140e-01   7.0806966e-01   3.4219704e-01   1.0162861e+00   4.0025965e-01   1.1414368e+00   1.4536680e-01   5.1577035e-01   5.0235713e-01   1.0186963e+00   7.2977139e-01  -1.4576806e+00   9.4442250e-01   3.2900641e-02   9.8283332e-01   5.8554818e-01   1.1435958e+00  -9.2799027e-01   6.7630162e-01   2.4494377e-01  -1.1469990e+00  -2.2353007e+00  -1.9383986e+00   1.3394253e-01   1.9919978e-01   2.7841026e-01   7.3653620e-01  -4.6989248e-02  -6.2333538e-02   7.4557634e-01   1.3174939e-01   8.4899464e-02  -1.7103995e-01  -2.6644307e-01   8.9055871e-01  -5.5137960e-02   1.8123028e-01   2.3110318e-01  -5.9856694e-01  -8.3197783e-01  -8.3196847e-01   5.1790199e-01   9.2161916e-01   5.4550261e-01  -3.3477786e-01   1.0461768e+00  -3.6136278e-01  -1.5670608e-01  -8.1910685e-01   2.6941171e-02  -6.0074218e-01   4.5185373e-02   4.7698492e-01   7.4620365e-01
  -1.3042750e-01  -6.5928038e-01   2.6703303e-01  -7.7533625e-01  -2.0914762e-01   4.9185254e-01   2.9578651e-01  -3.4459262e-01   4.4313213e-01   7.0046504e-01  -1.8505272e+00  -1.5346821e+00  -8.3146574e-01  -1.8189808e+00  -1.6120417e+00  -4.7148326e-01   6.4327252e-01  -1.5513669e+00  -1.0259867e+00  -5.1665451e-02  -5.6330863e-01   4.3944689e-01   1.3350083e-01   9.6075309e-01   3.8586940e-01   8.7499292e-01   5.0600680e-01   6.1896251e-01  -1.1108296e+00   6.8561090e-01  -3.7002770e-01   9.9001964e-01  -1.4787500e+00   6.8455890e-01  -6.2110813e-01  -7.8645250e-01  -4.2449546e-01   8.2644341e-01   2.2086394e-01   2.8853663e-01   5.0979206e-01   6.0820441e-01   2.2576712e-01  -1.7640206e+00  -1.7500710e+00  -1.5952575e+00   5.6337618e-02   3.8007493e-01  -1.3332409e+00   7.3215364e-01  -1.1136012e+00   3.5530532e-01   9.7521107e-01  -9.6183656e-01   3.4322582e-01   1.3924944e+00  -2.7656032e-02  -4.8403833e-01  -3.3217359e-01   4.3642369e-01  -8.0543114e-01   9.2731075e-01  -6.7236146e-01   9.7675502e-01  -8.0673515e-01  -3.4586883e-01  -1.9266764e-01   4.8415518e-01  -2.7011101e-01   1.0610503e-01   4.6483735e-01   6.5372185e-01  -2.1345451e+00  -1.9909292e+00  -3.5734087e-01  -2.2701762e-01   6.0966987e-01  -1.7497007e+00  -1.1027530e+00  -1.4581280e+00  -3.6526743e-02   4.8798317e-01  -2.7113955e-01   5.3975703e-01   6.0090969e-01   6.5634318e-01   2.0730951e-01   2.5745145e+00  -1.1306370e+00   8.2615436e-01  -5.9533385e-01   6.4844489e-01  -9.2546997e-01  -2.2141607e+00   4.1601875e-01  -1.0759654e+00   1.9121577e-01   1.2830209e-01   3.6727872e-01  -8.5044222e-02   2.8834936e-01   4.9873227e-01  -1.4796842e+00  -1.6898261e+00  -1.6994608e+00  -1.3292288e+00   1.0964573e+00   9.2316076e-01  -1.3387984e+00  -1.6406313e+00  -1.5855585e+00  -2.7930957e-01   1.3825140e-01   7.0806966e-01   6.6811928e-01   5.3170858e-03   7.6805370e-01   1.1504701e+00   1.4536680e-01   5.1577035e-01   5.4620227e-01   1.1300780e-01   5.6143892e-01  -1.4720640e+00   9.2674693e-01   1.1930932e-02   2.3921111e-01   7.3102254e-01  -6.1313183e-01  -8.3624784e-01   6.7630162e-01   2.6866395e-01  -1.1469990e+00  -2.2353007e+00  -1.9383986e+00   1.3394253e-01   1.9919978e-01   2.6552037e-01   7.3653620e-01  -4.6989248e-02  -6.2333538e-02   7.4557634e-01   1.3174939e-01   8.4899464e-02  -1.7103995e-01  -2.6644307e-01   8.4396816e-01  -5.5137960e-02   1.8123028e-01   2.3110318e-01  -5.9856694e-01  -8.8848399e-01  -8.3196847e-01   5.1790199e-01   9.3177026e-01   5.3525118e-01  -3.3477786e-01  -1.0684683e+00   1.0698759e+00  -1.5670608e-01  -7.6953414e-01   4.0670827e-02  -6.1754135e-01   4.5185373e-02   4.9013952e-01   7.4620365e-01
  -1.3042750e-01  -6.5928038e-01   2.6703303e-01  -7.8776716e-01  -2.0914762e-01   4.9185254e-01   2.9578651e-01  -3.5565793e-01   4.4313213e-01   7.0046504e-01  -1.8505272e+00  -1.5472542e+00  -8.3146574e-01  -1.8189808e+00  -1.6120417e+00  -4.7148326e-01   6.4327252e-01  -1.5513669e+00  -1.0259867e+00  -5.1665451e-02  -5.7660863e-01   4.3944689e-01   1.3350083e-01   9.6075309e-01   3.8586940e-01   8.7499292e-01   5.0600680e-01   6.3251664e-01  -1.1108296e+00   6.8561090e-01  -3.7002770e-01   9.9001964e-01  -1.4614540e+00   6.8455890e-01  -6.2110813e-01  -8.0397478e-01  -4.2449546e-01   8.2644341e-01   2.2086394e-01   2.8853663e-01   5.0979206e-01   6.0820441e-01   2.2576712e-01  -1.7640206e+00  -1.7500710e+00  -1.5952575e+00   5.6337618e-02   3.8007493e-01  -1.3332409e+00   7.3215364e-01  -1.1287006e+00   3.5530532e-01   9.7521107e-01  -9.6183656e-01   3.4322582e-01   1.3924944e+00  -2.7656032e-02  -4.8403833e-01  -3.3217359e-01   4.3642369e-01  -8.0543114e-01   9.2731075e-01  -6.7236146e-01   9.7675502e-01  -8.0673515e-01  -3.4586883e-01  -1.9266764e-01   4.8415518e-01  -2.7011101e-01   1.0610503e-01   4.6483735e-01   6.5372185e-01  -2.1345451e+00  -1.9909292e+00  -3.4526930e-01  -2.2701762e-01   6.0966987e-01  -1.7497007e+00  -1.1148073e+00  -1.4674476e+00  -3.6526743e-02   4.8798317e-01  -2.7113955e-01   5.3975703e-01   6.0090969e-01   6.6504067e-01   2.0730951e-01   2.5872253e+00  -1.1306370e+00   8.2615436e-01  -5.9533385e-01   6.4844489e-01  -9.2546997e-01  -2.2141607e+00   4.1601875e-01  -1.0759654e+00   1.9121577e-01   1.2830209e-01   3.8284406e-01  -8.5044222e-02   2.8834936e-01   4.9873227e-01  -1.4796842e+00  -1.6898261e+00  -1.6994608e+00  -1.3292288e+00   1.0821358e+00   9.2316076e-01  -1.3387984e+00  -1.6406313e+00  -1.5855585e+00  -2.9070707e-01   1.3825140e-01   7.0806966e-01   6.6811928e-01   5.3170858e-03   7.6805370e-01   1.1504701e+00   1.4536680e-01   5.1577035e-01   5.4620227e-01   1.1300780e-01   5.7134083e-01  -1.4720640e+00   9.2674693e-01   1.1930932e-02   2.3921111e-01   7.3102254e-01  -6.1313183e-01  -8.3624784e-01   6.7630162e-01   2.6866395e-01  -1.1469990e+00  -2.2353007e+00  -1.9383986e+00   1.3394253e-01   1.9919978e-01   2.6552037e-01   7.3653620e-01  -4.6989248e-02  -6.2333538e-02   7.4557634e-01   1.3174939e-01   8.4899464e-02  -1.7103995e-01  -2.6644307e-01   8.4396816e-01  -5.5137960e-02   1.8123028e-01   2.3110318e-01  -5.9856694e-01  -8.8848399e-01  -8.3196847e-01   5.1790199e-01   9.3177026e-01   5.3525118e-01  -3.3477786e-01  -1.0684683e+00   1.0698759e+00  -1.4236463e-01  -7.6953414e-01   4.0670827e-02  -6.1754135e-01   4.5185373e-02   4.9013952e-01   7.4620365e-01
  -2.6188535e-01   3.6479785e-01   1.4931021e-01  -8.0019807e-01  -1.9361667e-01   5.1666839e-01   6.6000413e-01   4.0784835e-01   6.7391555e-01   7.2820856e-01  -1.8321636e+00  -1.4341056e+00  -6.6871666e-01  -1.6015704e+00  -1.6120417e+00  -4.9979289e-01   1.9119916e-01  -5.2535984e-01  -1.6077803e+00  -8.9494331e-02   3.5439106e-01   3.4131975e-01   5.9446118e-02   9.4453702e-01   3.8586940e-01   8.3551620e-01  -1.1611904e-01   1.0120324e+00  -1.0950778e+00   6.7767982e-01  -4.3235169e-01  -1.2514180e+00   4.4110216e-01   6.8455890e-01  -1.0590596e+00   3.8754040e-01  -4.1494276e-01   8.0311511e-01   8.3049542e-01   3.6284003e-01   5.4527204e-01  -3.0754972e-01   3.0867716e-01  -1.6567838e+00  -1.6722666e+00  -1.5952575e+00  -6.4806660e-01   8.8982883e-01  -8.1839111e-01   7.4679618e-01  -5.0962341e-01   5.0012811e-01   3.9001580e-01  -7.4839918e-01   3.3135260e-01   1.7192424e+00   2.4760964e-01  -9.4840155e-02  -2.9976330e-01   4.6592811e-01  -7.6413332e-01  -7.9382294e-01   5.8441070e-01   9.8436961e-01  -7.9498853e-01  -7.7292126e-02  -1.9266764e-01   5.5106528e-01   4.4038431e-01   1.3994089e-01   3.4747977e-01   2.1790209e-02  -2.0480563e+00  -1.6115495e+00  -3.0905458e-01  -2.9857269e-01   3.7750373e-01  -1.6536608e+00  -1.5969802e+00  -1.1319416e+00   7.1947065e-01   3.8568119e-01  -4.4010374e-01   4.9840647e-01   6.1054167e-01   8.5638556e-01   3.2523691e-01   2.3838516e+00  -1.1461129e+00   8.3422163e-01  -8.1148533e-01  -8.5573716e-01  -7.8151035e-01  -2.1670620e+00  -2.5228668e-01   8.1435108e-01   2.4151845e-01   7.3809835e-02   4.2954007e-01   2.6345522e-01   5.8387681e-01  -1.8039900e-01  -1.3972653e+00  -1.6257570e+00  -1.6502046e+00  -1.3847571e+00  -5.2186701e-01   7.4960977e-01  -1.3286030e+00  -1.7221823e+00  -1.6066338e+00   2.3357792e-01   5.4600459e-01   3.4851019e-01   6.5793421e-01  -1.0030654e-01   7.6805370e-01   7.8913798e-01   5.9379130e-01   5.8603656e-01   5.2866422e-01   1.1300780e-01   5.7134083e-01   6.9982613e-01  -1.1412942e+00  -3.0008486e-02   2.9730659e-01   7.3102254e-01  -4.8459078e-01  -9.4837748e-01  -1.5337151e+00  -1.0240860e+00   1.9748381e-01  -1.0458559e+00  -1.4341202e+00   1.3394253e-01   7.6747591e-02   2.1396082e-01   1.6663598e-01   2.1721427e-01  -5.3993956e-01   8.0624837e-01   2.4741596e-01   6.5503447e-02  -2.0801701e-01  -2.6644307e-01   9.8519443e-02  -1.3444220e-01   1.8770602e-02  -1.8919528e-01  -6.1520585e-01  -8.8848399e-01  -8.3196847e-01  -1.4522208e-01  -6.4165007e-01  -4.3863478e-01  -3.1088611e-01  -1.0684683e+00   1.0933389e+00   5.8415645e-02   8.5645093e-01   3.1526393e-01  -8.1913139e-01  -3.1799296e-01   1.6127447e-01  -4.5444127e-01
  -2.6188535e-01   3.6479785e-01   1.4931021e-01  -8.0019807e-01  -1.9361667e-01   5.1666839e-01   6.6000413e-01   4.0784835e-01   6.7391555e-01   7.2820856e-01  -1.8321636e+00  -1.4466776e+00  -6.8499157e-01  -1.6015704e+00  -1.6120417e+00  -4.9979289e-01   1.9119916e-01  -5.2535984e-01  -1.6077803e+00  -7.6884705e-02   3.5439106e-01   3.4131975e-01   5.9446118e-02   9.3642898e-01   3.8586940e-01   8.3551620e-01  -1.1611904e-01   9.9847824e-01  -1.0950778e+00   6.7767982e-01  -4.3235169e-01  -1.2514180e+00   4.4110216e-01   6.9301905e-01  -1.0590596e+00   3.8754040e-01  -4.1494276e-01   8.0311511e-01   8.3049542e-01   3.6284003e-01   5.4527204e-01  -3.2935339e-01   2.9209515e-01  -1.6567838e+00  -1.6833815e+00  -1.5952575e+00  -6.4806660e-01   8.8982883e-01  -8.1839111e-01   7.4679618e-01  -5.0962341e-01   5.0012811e-01   3.9001580e-01  -7.5907105e-01   3.3135260e-01   1.7192424e+00   2.4760964e-01  -9.4840155e-02  -2.9976330e-01   4.5609330e-01  -7.6413332e-01  -7.9382294e-01   5.8441070e-01   9.8436961e-01  -7.9498853e-01  -7.7292126e-02  -1.9266764e-01   5.5106528e-01   4.4038431e-01   1.3994089e-01   3.4747977e-01   2.1790209e-02  -2.0588674e+00  -1.6115495e+00  -3.0905458e-01  -2.9857269e-01   3.7750373e-01  -1.6536608e+00  -1.6090345e+00  -1.1319416e+00   7.1947065e-01   3.9498137e-01  -4.5418409e-01   4.9840647e-01   6.1054167e-01   8.6508305e-01   3.2523691e-01   2.3711408e+00  -1.1461129e+00   8.3422163e-01  -8.1148533e-01  -8.7048404e-01  -7.8151035e-01  -2.1788367e+00  -2.7533169e-01   8.2314325e-01   2.4151845e-01   7.3809835e-02   4.2954007e-01   2.6345522e-01   5.8387681e-01  -1.9398163e-01  -1.4075677e+00  -1.6257570e+00  -1.6502046e+00  -1.3847571e+00  -5.2186701e-01   7.4960977e-01  -1.3286030e+00  -1.7221823e+00  -1.6066338e+00   2.3357792e-01   5.3629618e-01   3.4851019e-01   6.5793421e-01  -1.0030654e-01   7.6805370e-01   7.8913798e-01   5.8548714e-01   5.8603656e-01   5.2866422e-01   1.0139641e-01   5.7134083e-01   6.9982613e-01  -1.1412942e+00  -3.0008486e-02   2.8568750e-01   7.3102254e-01  -4.8459078e-01  -9.4837748e-01  -1.5337151e+00  -1.0240860e+00   1.9748381e-01  -1.0605404e+00  -1.4341202e+00   1.5015937e-01   7.6747591e-02   2.1396082e-01   1.6663598e-01   2.3275565e-01  -5.3993956e-01   8.0624837e-01   2.4741596e-01   6.5503447e-02  -2.0801701e-01  -2.6644307e-01   5.1928898e-02  -1.3444220e-01   1.8770602e-02  -1.8919528e-01  -6.1520585e-01  -8.8848399e-01  -8.3196847e-01  -1.5822451e-01  -6.6195227e-01  -4.4888621e-01  -3.1088611e-01  -1.0591935e+00   1.0933389e+00   5.8415645e-02   8.5645093e-01   3.0153428e-01  -8.1913139e-01  -3.1799296e-01   1.4811986e-01  -4.5444127e-01
  -1.4920719e-01  -6.4826878e-01   2.6703303e-01  -8.8721446e-01  -1.9361667e-01  -1.1613577e-01   2.9578651e-01  -3.3352731e-01   4.4313213e-01   2.1495342e-01  -1.4832561e+00  -1.5346821e+00  -1.8046944e-01  -1.8189808e+00  -1.6222448e+00  -4.0070917e-01   6.4327252e-01  -1.5513669e+00  -1.0259867e+00  -1.7287458e+00  -5.6330863e-01   4.3944689e-01   1.3350083e-01   2.8778612e-01   7.1887618e-01   8.7499292e-01   5.0600680e-01   6.1896251e-01   3.2258503e-01   4.3181619e-01  -3.7002770e-01   9.9939804e-01  -1.4614540e+00   7.9454080e-01  -6.2110813e-01  -7.8645250e-01  -5.6778586e-01   8.2644341e-01   2.2086394e-01   2.8853663e-01   5.0979206e-01   5.9730258e-01   1.9260311e-01  -1.7461478e+00  -1.7500710e+00  -9.9956221e-01   5.6337618e-02   3.8007493e-01  -1.3332409e+00  -8.0531308e-01  -1.1136012e+00   3.5530532e-01   9.7521107e-01  -2.2712092e-02   8.5377450e-01   1.3924944e+00  -2.7656032e-02  -4.8403833e-01   1.7018598e-01   7.2163311e-01  -8.0543114e-01   9.4402079e-01  -6.9296428e-01   1.1630553e-01  -9.8293440e-01  -3.6377395e-01  -1.9266764e-01   4.8415518e-01  -2.7011101e-01   1.0610503e-01   4.6483735e-01   6.5372185e-01  -7.5072425e-01  -1.9909292e+00  -1.7938580e+00  -2.2701762e-01   6.1796152e-01  -1.6728688e+00  -1.1027530e+00  -1.5792830e+00  -3.6526743e-02   4.8798317e-01  -2.7113955e-01  -1.0315642e+00   3.7937416e-01   6.6504067e-01   1.9551677e-01   2.5745145e+00  -4.7328206e-02   3.9052171e-01  -5.7732123e-01   6.4844489e-01  -9.1347333e-01   8.3548110e-01   3.9297374e-01  -1.0847576e+00  -1.1770173e+00   1.2830209e-01   3.8284406e-01  -8.5044222e-02   2.8834936e-01   4.8514964e-01  -1.6136148e+00  -1.6440624e+00  -1.6994608e+00  -1.0515872e+00   1.0821358e+00   9.2316076e-01  -1.6854443e+00  -1.6406313e+00  -1.6277091e+00  -2.7930957e-01   1.3825140e-01   7.0806966e-01   3.4219704e-01   1.0162861e+00   4.0025965e-01   1.1414368e+00   1.4536680e-01   5.1577035e-01   5.0235713e-01   1.0186963e+00   7.2977139e-01  -1.4576806e+00   9.4442250e-01   3.2900641e-02   9.8283332e-01   5.8554818e-01   1.1435958e+00  -9.2799027e-01   6.7630162e-01   2.5680386e-01  -1.1469990e+00  -2.2353007e+00  -1.9383986e+00   1.3394253e-01   1.9919978e-01   2.7841026e-01   7.3653620e-01  -4.6989248e-02  -6.2333538e-02   7.4557634e-01   1.3174939e-01   8.4899464e-02  -1.7103995e-01  -2.6644307e-01   8.9055871e-01  -5.5137960e-02   1.8123028e-01   2.3110318e-01  -5.9856694e-01  -8.3197783e-01  -8.3196847e-01   5.1790199e-01   9.2161916e-01   5.4550261e-01  -3.3477786e-01   1.0461768e+00  -3.5354180e-01  -1.5670608e-01  -8.1910685e-01   2.6941171e-02  -6.0074218e-01   4.5185373e-02   4.7698492e-01   7.4620365e-01
  -1.4920719e-01  -6.4826878e-01   2.6703303e-01  -8.8721446e-01  -1.9361667e-01  -1.0372784e-01   2.9578651e-01  -3.3352731e-01   4.4313213e-01   2.1495342e-01  -1.4832561e+00  -1.5472542e+00  -1.8046944e-01  -1.8189808e+00  -1.6222448e+00  -4.0070917e-01   6.4327252e-01  -1.5513669e+00  -1.0259867e+00  -1.7287458e+00  -5.6330863e-01   4.3944689e-01   1.3350083e-01   2.8778612e-01   7.1887618e-01   8.7499292e-01   5.0600680e-01   6.3251664e-01   3.2258503e-01   4.3181619e-01  -3.5756290e-01   9.9939804e-01  -1.4614540e+00   7.9454080e-01  -6.2110813e-01  -7.8645250e-01  -5.6778586e-01   8.2644341e-01   2.2086394e-01   2.8853663e-01   5.0979206e-01   5.9730258e-01   1.9260311e-01  -1.7461478e+00  -1.7500710e+00  -9.9956221e-01   5.6337618e-02   3.8007493e-01  -1.3332409e+00  -8.0531308e-01  -1.1136012e+00   3.5530532e-01   9.7521107e-01  -2.2712092e-02   8.5377450e-01   1.3924944e+00  -2.7656032e-02  -4.8403833e-01   1.7018598e-01   7.1179830e-01  -8.0543114e-01   9.4402079e-01  -6.9296428e-01   1.1630553e-01  -9.8293440e-01  -3.6377395e-01  -1.9266764e-01   4.8415518e-01  -2.7011101e-01   1.0610503e-01   4.6483735e-01   6.6841793e-01  -7.5072425e-01  -1.9909292e+00  -1.7938580e+00  -2.2701762e-01   6.1796152e-01  -1.6728688e+00  -1.1027530e+00  -1.5792830e+00  -3.6526743e-02   4.8798317e-01  -2.7113955e-01  -1.0315642e+00   3.7937416e-01   6.6504067e-01   1.9551677e-01   2.5745145e+00  -4.7328206e-02   3.9052171e-01  -5.7732123e-01   6.4844489e-01  -9.1347333e-01   8.3548110e-01   3.9297374e-01  -1.0847576e+00  -1.1770173e+00   1.2830209e-01   3.8284406e-01  -8.5044222e-02   2.8834936e-01   4.8514964e-01  -1.6136148e+00  -1.6440624e+00  -1.6994608e+00  -1.0515872e+00   1.0821358e+00   9.2316076e-01  -1.6854443e+00  -1.6406313e+00  -1.6277091e+00  -2.7930957e-01   1.3825140e-01   7.0806966e-01   3.4219704e-01   1.0162861e+00   4.0025965e-01   1.1414368e+00   1.4536680e-01   5.1577035e-01   5.0235713e-01   1.0186963e+00   7.2977139e-01  -1.4432972e+00   9.4442250e-01   3.2900641e-02   9.8283332e-01   5.8554818e-01   1.1435958e+00  -9.2799027e-01   6.7630162e-01   2.5680386e-01  -1.1469990e+00  -2.2353007e+00  -1.9383986e+00   1.3394253e-01   1.9919978e-01   2.7841026e-01   7.3653620e-01  -4.6989248e-02  -6.2333538e-02   7.4557634e-01   1.3174939e-01   8.4899464e-02  -1.7103995e-01  -2.6644307e-01   8.9055871e-01  -5.5137960e-02   1.8123028e-01   2.3110318e-01  -6.1520585e-01  -8.3197783e-01  -8.3196847e-01   5.1790199e-01   9.2161916e-01   5.4550261e-01  -3.3477786e-01   1.0461768e+00  -3.5354180e-01  -1.5670608e-01  -8.2902140e-01   2.6941171e-02  -6.0074218e-01   4.5185373e-02   4.7698492e-01   7.4620365e-01
  -2.6188535e-01   4.1985582e-01   1.4931021e-01  -9.2450720e-01  -1.9361667e-01  -4.4644458e-03   1.6139074e+00  -1.3294051e+00   6.5545287e-01   2.4269694e-01  -1.2078029e+00  -1.4466776e+00  -9.9094898e-02  -1.6114527e+00  -1.6324479e+00  -5.1394771e-01   1.8266947e-01  -4.7650236e-01  -2.0198842e+00  -1.7917939e+00   3.2779107e-01   1.0478352e+00   3.4508572e-01   3.2021826e-01   7.0962599e-01   2.1283787e+00  -6.1546598e-02   1.2966692e+00   3.5408865e-01   4.2388511e-01  -4.3235169e-01  -1.2326612e+00   4.2380620e-01   7.7762051e-01  -1.0457884e+00   3.7001812e-01  -5.6778586e-01   7.7978681e-01   8.3049542e-01   4.7429514e-01   5.3344538e-01  -3.1845155e-01   2.4234913e-01  -1.5316742e+00  -1.6833815e+00  -1.1087730e+00  -6.9302857e-01   8.8982883e-01  -2.0687406e+00  -7.9067054e-01  -5.3982230e-01   6.2564120e-01   1.6947135e+00  -6.9503984e-01   8.1815483e-01   6.3503315e-01   1.1266839e+00   1.8152865e-02   2.3500657e-01   7.1179830e-01  -7.6413332e-01  -7.6040287e-01   5.8441070e-01   1.2392013e-01  -9.5944117e-01  -9.5197240e-02  -1.9266764e-01   5.6779281e-01   4.3037733e-01   1.9069469e-01   3.2140031e-01   3.6486293e-02  -6.1017995e-01  -1.6115495e+00  -1.7576433e+00  -2.9857269e-01   3.7750373e-01  -1.3463331e+00  -1.7054691e+00  -1.6352007e+00   6.9817495e-01   1.5110030e+00  -5.1050549e-01  -1.1246030e+00   3.7937416e-01   1.9174799e+00   2.8985869e-01   5.5348856e-01  -6.2804046e-02   4.3892534e-01  -8.0247902e-01  -8.5573716e-01  -7.8151035e-01   8.5903046e-01  -2.9837671e-01   8.1435108e-01  -1.1568962e+00   4.6563707e-02   4.6067075e-01   8.2858945e-01   5.9482227e-01  -1.9398163e-01  -1.6033125e+00  -1.5891460e+00  -1.6600558e+00  -1.1071155e+00  -4.6458120e-01   7.8431997e-01  -1.6854443e+00  -1.7221823e+00  -1.6593221e+00   1.8798792e-01   5.7512982e-01   1.0190400e+00   3.4219704e-01   1.0011970e+00   3.8426860e-01   1.5660020e+00   1.5155528e+00   3.9531399e-01   5.1112616e-01   1.0186963e+00   7.5947712e-01   6.9982613e-01  -1.1324564e+00  -9.0387773e-03   9.8283332e-01   5.7023509e-01   1.1578781e+00  -9.3818388e-01  -1.5502077e+00  -1.0240860e+00   1.9748381e-01  -1.0458559e+00  -1.4111985e+00   1.1772569e-01   6.6543242e-02   2.1396082e-01   1.4752958e+00  -1.1504275e+00  -1.0030727e+00   8.3051718e-01   7.5827665e-01   3.1765167e-01  -2.0801701e-01  -2.6644307e-01  -2.2761437e-01  -1.0272050e-01   3.2308908e-02  -4.5092948e-02  -6.3184475e-01  -8.3197783e-01  -8.3196847e-01  -1.5822451e-01  -6.6195227e-01  -4.2838335e-01  -3.2283199e-01   1.0461768e+00  -3.9264669e-01   7.2757093e-02   8.5645093e-01   3.0153428e-01  -7.8553305e-01  -3.1799296e-01   1.3496526e-01  -4.5444127e-01
  -2.8066504e-01  -4.1702531e-01   1.7874091e-01  -8.1262898e-01  -1.9361667e-01   5.0426046e-01   5.0391087e-01  -1.5175153e+00   4.8928882e-01   7.4208032e-01  -1.8229818e+00   6.6542976e-01  -6.1989194e-01  -1.6213350e+00  -1.1835103e+00  -4.5732844e-01   7.6268813e-01  -1.7630827e+00   6.9515290e-01  -7.6884705e-02   1.2587908e+00   3.5113246e-01   1.3289554e+00   9.2021291e-01   3.8586940e-01   8.3551620e-01   3.9686192e-01  -5.3313884e-01  -1.1108296e+00   6.6974874e-01  -4.3235169e-01  -1.1763908e+00   4.2380620e-01   7.0147920e-01  -1.0457884e+00   2.2983987e-01  -4.0539007e-01   6.5148115e-01   3.7681618e-01   6.6005365e-01   5.3344538e-01  -1.4402219e-01   3.2525916e-01  -1.7729570e+00  -7.9418875e-01  -1.5754010e+00   1.1375647e-02   4.0434892e-01   2.3582512e-01   7.4679618e-01   1.3476082e+00   3.1668590e-01   8.1212387e-01  -1.5594612e+00   3.1947937e-01   5.0136352e-01   3.4500732e-02  -2.8316185e-01  -3.1596845e-01   4.5609330e-01  -7.8478223e-01  -8.1053298e-01   6.2561635e-01   9.8436961e-01  -7.9498853e-01  -2.0262792e-01  -1.9266764e-01   6.3470292e-01   5.6046802e-01   4.2754575e-01   3.4747977e-01   5.5084926e-01  -2.0372452e+00  -5.4238829e-01  -2.7283986e-01  -1.5546255e-01   6.9258635e-01  -1.8457407e+00   7.6566681e-01  -1.4301692e+00   6.3428784e-01   4.4148227e-01   1.7986718e+00   4.7773119e-01   6.0090969e-01   8.3899057e-01   3.7240787e-01   5.6619942e-01  -1.1461129e+00   8.2615436e-01  -8.1148533e-01  -8.9997780e-01  -7.9350699e-01  -2.1317380e+00  -9.0971576e-02   7.4401372e-01   2.4151845e-01   2.1912252e-01   3.2058271e-01   1.8810399e-01   4.9631312e-01  -1.9398163e-01  -1.2427300e+00  -1.6623679e+00  -1.4925848e+00  -1.5069193e+00   6.2384931e-01   7.4960977e-01  -8.9019796e-01  -6.5036883e-01  -8.6899760e-01   1.3961229e+00   6.7221392e-01   6.6919837e-01   6.3756407e-01  -1.3048472e-01   7.6805370e-01   5.7440468e-02   1.9519175e-01   7.0649292e-01   5.1989519e-01   8.9785020e-02   5.6143892e-01   5.7037572e-01  -1.1678076e+00  -9.2917614e-02   2.9730659e-01   7.3102254e-01  -4.4174377e-01  -9.4837748e-01  -1.4842371e+00  -1.0715263e+00   3.2707252e-01   1.1421998e-01  -1.8925551e+00   1.0150886e-01   1.2776933e-01   2.5263048e-01   1.0848086e+00   1.7558112e+00   1.9204551e+00   8.9118921e-01   1.9922156e-01   5.5805439e-02  -2.0801701e-01  -2.6644307e-01  -3.6738601e-01   2.4166278e-02   1.0000044e-01   2.4311171e-01  -5.6528912e-01  -8.8848399e-01  -8.3196847e-01   4.1388253e-01  -5.1983688e-01  -7.9834690e-02  -2.8699435e-01  -1.0220945e+00   1.1011598e+00   1.8748868e-01   8.6636548e-01   3.0153428e-01  -8.0233222e-01  -3.1799296e-01   1.4811986e-01  -3.3756433e-01
  -2.6188535e-01   4.1985582e-01   1.4931021e-01  -9.2450720e-01  -1.9361667e-01   7.9434789e-03   1.6139074e+00  -1.3294051e+00   6.5545287e-01   2.4269694e-01  -1.2078029e+00  -1.4466776e+00  -9.9094898e-02  -1.6114527e+00  -1.6324479e+00  -5.1394771e-01   1.8266947e-01  -4.7650236e-01  -2.0198842e+00  -1.7917939e+00   3.2779107e-01   1.0478352e+00   3.4508572e-01   3.2021826e-01   7.0962599e-01   2.1283787e+00  -6.1546598e-02   1.2966692e+00   3.5408865e-01   4.2388511e-01  -4.3235169e-01  -1.2326612e+00   4.2380620e-01   7.7762051e-01  -1.0457884e+00   3.7001812e-01  -5.6778586e-01   7.7978681e-01   8.3049542e-01   4.7429514e-01   5.3344538e-01  -3.0754972e-01   2.4234913e-01  -1.5316742e+00  -1.6833815e+00  -1.1087730e+00  -6.9302857e-01   8.8982883e-01  -2.0687406e+00  -7.9067054e-01  -5.3982230e-01   6.2564120e-01   1.7043068e+00  -6.9503984e-01   8.1815483e-01   6.4988533e-01   1.1178043e+00   1.8152865e-02   2.5121171e-01   7.1179830e-01  -7.6413332e-01  -7.6040287e-01   5.8441070e-01   1.3153472e-01  -9.5944117e-01  -9.5197240e-02  -1.9266764e-01   5.6779281e-01   4.3037733e-01   1.9069469e-01   3.2140031e-01   3.6486293e-02  -5.9936885e-01  -1.6115495e+00  -1.7576433e+00  -2.9857269e-01   3.7750373e-01  -1.3463331e+00  -1.7054691e+00  -1.6352007e+00   6.9817495e-01   1.5110030e+00  -5.1050549e-01  -1.1349406e+00   3.7937416e-01   1.9174799e+00   2.8985869e-01   5.5348856e-01  -6.2804046e-02   4.4699261e-01  -8.0247902e-01  -8.5573716e-01  -7.8151035e-01   8.7080514e-01  -2.9837671e-01   8.1435108e-01  -1.1568962e+00   4.6563707e-02   4.6067075e-01   8.2858945e-01   5.9482227e-01  -1.9398163e-01  -1.6033125e+00  -1.5891460e+00  -1.6600558e+00  -1.1071155e+00  -4.6458120e-01   7.8431997e-01  -1.6854443e+00  -1.7221823e+00  -1.6593221e+00   1.8798792e-01   5.8483823e-01   1.0190400e+00   3.4219704e-01   1.0011970e+00   3.8426860e-01   1.5660020e+00   1.5155528e+00   3.9531399e-01   5.1112616e-01   1.0186963e+00   7.6937903e-01   6.9982613e-01  -1.1324564e+00  -9.0387773e-03   9.8283332e-01   5.7023509e-01   1.1578781e+00  -9.3818388e-01  -1.5502077e+00  -1.0240860e+00   1.9748381e-01  -1.0458559e+00  -1.3997376e+00   1.1772569e-01   6.6543242e-02   2.1396082e-01   1.4752958e+00  -1.1504275e+00  -1.0030727e+00   8.3051718e-01   7.5827665e-01   3.1765167e-01  -2.0801701e-01  -2.6644307e-01  -2.2761437e-01  -1.0272050e-01   3.2308908e-02  -4.5092948e-02  -6.3184475e-01  -8.3197783e-01  -8.3196847e-01  -1.5822451e-01  -6.5180117e-01  -4.2838335e-01  -3.2283199e-01   1.0369020e+00  -4.0046766e-01   8.7098541e-02   8.5645093e-01   3.0153428e-01  -7.8553305e-01  -3.1799296e-01   1.3496526e-01  -4.5444127e-01
  -2.6188535e-01   4.1985582e-01   1.4931021e-01  -9.2450720e-01  -1.9361667e-01  -4.4644458e-03   1.6139074e+00  -1.3294051e+00   6.5545287e-01   2.4269694e-01  -1.2078029e+00  -1.4466776e+00  -9.9094898e-02  -1.6114527e+00  -1.6324479e+00  -5.1394771e-01   1.8266947e-01  -4.7650236e-01  -2.0198842e+00  -1.7917939e+00   3.2779107e-01   1.0478352e+00   3.4508572e-01   3.2021826e-01   7.0962599e-01   2.1283787e+00  -6.1546598e-02   1.2966692e+00   3.5408865e-01   4.2388511e-01  -4.3235169e-01  -1.2326612e+00   4.2380620e-01   7.7762051e-01  -1.0457884e+00   3.7001812e-01  -5.6778586e-01   7.7978681e-01   8.3049542e-01   4.7429514e-01   5.3344538e-01  -3.1845155e-01   2.4234913e-01  -1.5316742e+00  -1.6833815e+00  -1.1087730e+00  -6.9302857e-01   8.8982883e-01  -2.0687406e+00  -7.9067054e-01  -5.3982230e-01   6.2564120e-01   1.7043068e+00  -6.9503984e-01   8.1815483e-01   6.3503315e-01   1.1178043e+00   1.8152865e-02   2.3500657e-01   7.1179830e-01  -7.6413332e-01  -7.6040287e-01   5.8441070e-01   1.3153472e-01  -9.5944117e-01  -9.5197240e-02  -1.9266764e-01   5.6779281e-01   4.3037733e-01   1.9069469e-01   3.2140031e-01   3.6486293e-02  -6.1017995e-01  -1.6115495e+00  -1.7576433e+00  -2.9857269e-01   3.7750373e-01  -1.3463331e+00  -1.7054691e+00  -1.6352007e+00   6.9817495e-01   1.5110030e+00  -5.1050549e-01  -1.1246030e+00   3.7937416e-01   1.9174799e+00   2.8985869e-01   5.5348856e-01  -6.2804046e-02   4.3892534e-01  -8.0247902e-01  -8.5573716e-01  -7.8151035e-01   8.5903046e-01  -2.9837671e-01   8.1435108e-01  -1.1568962e+00   4.6563707e-02   4.6067075e-01   8.2858945e-01   5.9482227e-01  -1.9398163e-01  -1.6033125e+00  -1.5891460e+00  -1.6600558e+00  -1.1071155e+00  -4.6458120e-01   7.8431997e-01  -1.6854443e+00  -1.7221823e+00  -1.6593221e+00   1.8798792e-01   5.8483823e-01   1.0287578e+00   3.4219704e-01   1.0011970e+00   3.8426860e-01   1.5660020e+00   1.5155528e+00   3.9531399e-01   5.1112616e-01   1.0186963e+00   7.5947712e-01   6.9982613e-01  -1.1324564e+00  -9.0387773e-03   9.8283332e-01   5.7023509e-01   1.1578781e+00  -9.3818388e-01  -1.5502077e+00  -1.0240860e+00   1.9748381e-01  -1.0458559e+00  -1.4111985e+00   1.1772569e-01   6.6543242e-02   2.1396082e-01   1.4752958e+00  -1.1504275e+00  -1.0030727e+00   8.3051718e-01   7.5827665e-01   3.1765167e-01  -2.0801701e-01  -2.6644307e-01  -2.2761437e-01  -1.0272050e-01   3.2308908e-02  -4.5092948e-02  -6.3184475e-01  -8.3197783e-01  -8.3196847e-01  -1.5822451e-01  -6.6195227e-01  -4.2838335e-01  -3.2283199e-01   1.0461768e+00  -3.9264669e-01   7.2757093e-02   8.5645093e-01   3.0153428e-01  -7.8553305e-01  -3.1799296e-01   1.3496526e-01  -4.5444127e-01
  -2.6188535e-01   4.0884422e-01   1.4931021e-01  -8.0019807e-01  -1.9361667e-01   5.1666839e-01   1.6139074e+00  -1.3736663e+00   6.4622154e-01   7.2820856e-01  -1.8321636e+00  -1.4341056e+00  -7.3381629e-01  -1.5916882e+00  -1.6222448e+00  -5.2810252e-01   1.8266947e-01  -4.7650236e-01  -2.0077635e+00  -7.6884705e-02   3.2779107e-01   1.0478352e+00   3.4508572e-01   9.5264505e-01   3.8586940e-01   2.1283787e+00  -6.1546598e-02   1.3102233e+00  -1.0950778e+00   6.7767982e-01  -4.3235169e-01  -1.2326612e+00   4.5839813e-01   6.7609876e-01  -1.0590596e+00   3.7001812e-01  -4.1494276e-01   7.7978681e-01   8.3049542e-01   4.7429514e-01   5.3344538e-01  -2.7484421e-01   2.7551314e-01  -1.6389110e+00  -1.6722666e+00  -1.6051858e+00  -6.7804124e-01   8.8982883e-01  -2.0687406e+00   7.4679618e-01  -5.2472285e-01   6.2564120e-01   1.6947135e+00  -1.5167738e+00   3.3135260e-01   6.3503315e-01   1.1178043e+00   1.8152865e-02  -2.9976330e-01   4.5609330e-01  -7.6413332e-01  -7.6875789e-01   5.8441070e-01   9.8436961e-01  -7.9498853e-01  -9.5197240e-02  -1.9266764e-01   5.6779281e-01   4.2037036e-01   1.9069469e-01   3.2140031e-01   3.6486293e-02  -2.0588674e+00  -1.6000531e+00  -3.2112616e-01  -2.9857269e-01   3.6921208e-01  -1.6152449e+00  -1.7054691e+00  -1.6631595e+00   6.9817495e-01   1.5017028e+00  -5.1050549e-01   5.0874411e-01   6.1054167e-01   1.9174799e+00   2.8985869e-01   5.6619942e-01  -1.1461129e+00   8.3422163e-01  -8.0247902e-01  -8.5573716e-01  -7.8151035e-01  -2.2023860e+00  -2.5228668e-01   7.9676674e-01   2.3145791e-01   4.6563707e-02   4.6067075e-01   8.2858945e-01   5.9482227e-01  -1.6681638e-01  -1.4178701e+00  -1.6166042e+00  -1.6600558e+00  -1.3403344e+00  -4.6458120e-01   7.7274990e-01  -1.3387984e+00  -1.7221823e+00  -1.6487844e+00   1.9938542e-01   5.7512982e-01   1.0190400e+00   6.6811928e-01  -7.0128359e-02   7.6805370e-01   1.5750353e+00   1.5155528e+00   3.9531399e-01   5.3743324e-01   1.1300780e-01   5.7134083e-01   6.9982613e-01  -1.1324564e+00  -5.0978196e-02   2.7406840e-01   7.3102254e-01  -5.2743780e-01  -9.4837748e-01  -1.5337151e+00  -1.0359460e+00   1.9748381e-01  -1.0458559e+00  -1.3997376e+00   1.1772569e-01   6.6543242e-02   2.1396082e-01   1.4647420e+00  -1.1504275e+00  -9.8859977e-01   8.3051718e-01   7.5827665e-01   3.1765167e-01  -2.0801701e-01  -2.6644307e-01  -2.2761437e-01  -1.0272050e-01   3.2308908e-02  -4.5092948e-02  -6.1520585e-01  -8.8848399e-01  -8.3196847e-01  -1.5822451e-01  -6.1119677e-01  -4.2838335e-01  -3.3477786e-01  -1.0777430e+00   1.0855179e+00   8.7098541e-02   8.5645093e-01   3.1526393e-01  -8.1913139e-01  -3.1799296e-01   1.6127447e-01  -4.5444127e-01
  -2.6188535e-01   4.1985582e-01   1.4931021e-01  -7.8776716e-01  -1.9361667e-01   5.1666839e-01   1.6139074e+00  -1.3626010e+00   6.4622154e-01   7.2820856e-01  -1.8321636e+00  -1.4466776e+00  -7.3381629e-01  -1.5818059e+00  -1.6222448e+00  -5.1394771e-01   1.8266947e-01  -4.6021653e-01  -2.0198842e+00  -7.6884705e-02   3.2779107e-01   1.0478352e+00   3.4508572e-01   9.4453702e-01   3.8586940e-01   2.1283787e+00  -7.2461087e-02   1.2966692e+00  -1.0950778e+00   6.7767982e-01  -4.3235169e-01  -1.2326612e+00   4.5839813e-01   6.8455890e-01  -1.0590596e+00   3.7001812e-01  -4.1494276e-01   7.7978681e-01   8.3049542e-01   4.7429514e-01   5.3344538e-01  -2.6394238e-01   2.7551314e-01  -1.6299746e+00  -1.6722666e+00  -1.6051858e+00  -6.9302857e-01   8.8982883e-01  -2.0687406e+00   7.4679618e-01  -5.3982230e-01   6.2564120e-01   1.7043068e+00  -1.5167738e+00   3.4322582e-01   6.4988533e-01   1.1178043e+00   1.8152865e-02  -2.9976330e-01   4.5609330e-01  -7.6413332e-01  -7.6875789e-01   5.8441070e-01   9.8436961e-01  -7.9498853e-01  -9.5197240e-02  -1.9266764e-01   5.5106528e-01   4.2037036e-01   1.9069469e-01   3.2140031e-01   3.6486293e-02  -2.0588674e+00  -1.6000531e+00  -3.2112616e-01  -2.9857269e-01   3.6921208e-01  -1.6152449e+00  -1.7054691e+00  -1.6631595e+00   6.9817495e-01   1.5017028e+00  -5.1050549e-01   5.1908175e-01   6.1054167e-01   1.9174799e+00   2.8985869e-01   5.5348856e-01  -1.1461129e+00   8.3422163e-01  -8.0247902e-01  -8.5573716e-01  -7.8151035e-01  -2.1906114e+00  -2.5228668e-01   7.9676674e-01   2.3145791e-01   4.6563707e-02   4.6067075e-01   8.1917054e-01   5.9482227e-01  -1.6681638e-01  -1.4178701e+00  -1.6166042e+00  -1.6502046e+00  -1.3403344e+00  -4.6458120e-01   7.8431997e-01  -1.3387984e+00  -1.7221823e+00  -1.6593221e+00   1.8798792e-01   5.8483823e-01   1.0190400e+00   6.6811928e-01  -7.0128359e-02   7.6805370e-01   1.5660020e+00   1.5072486e+00   3.8527596e-01   5.3743324e-01   1.1300780e-01   5.7134083e-01   6.9982613e-01  -1.1324564e+00  -3.0008486e-02   2.7406840e-01   7.3102254e-01  -5.2743780e-01  -9.4837748e-01  -1.5337151e+00  -1.0359460e+00   1.9748381e-01  -1.0458559e+00  -1.3997376e+00   1.0150886e-01   6.6543242e-02   2.1396082e-01   1.4752958e+00  -1.1504275e+00  -1.0030727e+00   8.3051718e-01   7.5827665e-01   3.1765167e-01  -2.0801701e-01  -2.6644307e-01  -2.2761437e-01  -1.0272050e-01   3.2308908e-02  -4.5092948e-02  -6.1520585e-01  -8.8848399e-01  -8.3196847e-01  -1.5822451e-01  -6.0104567e-01  -4.2838335e-01  -3.2283199e-01  -1.0777430e+00   1.0855179e+00   8.7098541e-02   8.5645093e-01   3.1526393e-01  -8.1913139e-01  -3.1799296e-01   1.4811986e-01  -4.5444127e-01
  -2.4310566e-01  -8.7951225e-01  -4.6873462e-01   3.9316953e-01  -2.0914762e-01   3.9258914e-01   3.3047391e-01  -1.0970336e+00   5.5390817e-01   1.8379494e+00  -1.5199832e+00  -1.5975425e+00  -9.1284028e-01  -1.5521590e+00  -1.6426511e+00  -5.1394771e-01  -3.9102367e-02  -1.1821417e-01  -1.7168667e+00  -2.0061576e+00   1.5489113e-01   3.7075789e-01   1.2292158e-01   1.0094013e+00   7.5587693e-01   8.8486210e-01  -3.9717622e-02  -3.1627270e-01   2.7532960e-01   1.5263059e+00  -4.3235169e-01  -3.2295640e-01   4.0651023e-01   9.6374372e-01   6.1311883e-01  -5.4114055e-01  -5.2002239e-01   9.5474906e-01  -4.4547745e-01   7.2197316e-01  -9.6854021e-01   5.8640074e-01   6.5689931e-01  -1.5138014e+00  -1.6944964e+00  -1.0591317e+00  -6.1809195e-01   9.3837683e-01  -1.4435658e+00  -2.7818163e-01  -7.3611507e-01   3.6496017e-01   4.5716936e-01  -9.8318030e-01   4.8570452e-01   9.4692895e-01   3.0088686e-01  -7.2257915e-01   8.9160240e-02   2.3050371e+00  -5.1745895e-02  -1.1029586e+00   6.6682199e-01   4.8180620e-01   3.9141978e-01  -3.9958417e-01  -1.9266764e-01   6.0124787e-01  -7.8046680e-01   3.7679195e-01  -8.0001653e-01  -7.4240619e-01  -1.7777788e+00  -1.6000531e+00  -7.6777435e-01  -4.4168283e-01   3.9408702e-01  -1.3655411e+00  -1.7175234e+00  -1.6724791e+00   5.7040074e-01   3.9498137e-01  -6.3722863e-01   6.4225603e-02   2.0264427e+00   4.7369578e-01  -1.1016846e+00   7.9499480e-01   1.0743020e-01   4.0665625e-01  -8.1148533e-01  -6.6402768e-01   2.2620692e-01   1.4077505e-01   4.1601875e-01   4.9432303e-02   5.7351617e-01   5.8240422e-01  -5.0438014e-01   5.8369795e-01  -1.0907787e+00   6.4088253e-02  -1.5621030e+00  -1.5616878e+00  -1.6403534e+00  -7.8505138e-01   9.3955510e-02   1.0620015e+00  -1.5732941e+00  -1.7454826e+00  -1.6487844e+00  -2.8564573e-02   2.8387754e-01   2.6104978e-01   1.0144116e+00  -8.5217448e-02   5.0420144e-01   6.3557183e-01   2.1180006e-01  -6.2856506e-01   1.4581812e+00   8.7935962e-01   4.2281217e-01  -9.1259680e-02  -1.1236187e+00  -4.4940267e-01   2.5049350e+00   1.4430813e+00   1.9719714e+00   7.0298632e-01  -5.2766269e-01  -1.1308268e+00   2.2988099e-01  -1.0458559e+00  -1.2278245e+00   1.8259305e-01   5.6655633e-01  -9.5901904e-01   6.0989171e-01   2.0167289e-01  -5.3993956e-01   9.5186125e-01   7.3899889e-01   7.9285408e-01  -2.0801701e-01  -2.6644307e-01  -2.7420492e-01  -2.1374644e-01  -8.4768103e-01   3.8721403e-01   3.3321191e-01   5.2416999e-01   2.3409583e-01  -9.6437533e-01   2.5164663e-01  -1.2177435e+00  -3.1088611e-01   9.1633016e-01   4.6766073e-01   9.9060979e-01   8.2670730e-01   3.9764187e-01  -6.1754135e-01  -3.5431079e-01   4.2883046e-02  -9.3185277e-02
  -2.6188535e-01   4.1985582e-01   1.4931021e-01  -8.0019807e-01  -1.9361667e-01   5.1666839e-01   1.6139074e+00  -1.3736663e+00   6.4622154e-01   7.2820856e-01  -1.8321636e+00  -1.4466776e+00  -7.1754138e-01  -1.5916882e+00  -1.6222448e+00  -5.1394771e-01   1.8266947e-01  -4.7650236e-01  -2.0198842e+00  -7.6884705e-02   3.2779107e-01   1.0478352e+00   3.4508572e-01   9.5264505e-01   3.8586940e-01   2.1283787e+00  -6.1546598e-02   1.3102233e+00  -1.0950778e+00   6.7767982e-01  -4.3235169e-01  -1.2326612e+00   4.4110216e-01   6.7609876e-01  -1.0590596e+00   3.7001812e-01  -4.1494276e-01   7.7978681e-01   8.3049542e-01   4.7429514e-01   5.3344538e-01  -2.8574605e-01   2.7551314e-01  -1.6299746e+00  -1.6722666e+00  -1.6051858e+00  -6.9302857e-01   8.8982883e-01  -2.0687406e+00   7.4679618e-01  -5.3982230e-01   6.2564120e-01   1.6947135e+00  -1.5167738e+00   3.3135260e-01   6.3503315e-01   1.1178043e+00   1.8152865e-02  -2.9976330e-01   4.5609330e-01  -7.6413332e-01  -7.6875789e-01   5.8441070e-01   9.8436961e-01  -7.9498853e-01  -9.5197240e-02  -1.9266764e-01   5.6779281e-01   4.2037036e-01   1.9069469e-01   3.2140031e-01   3.6486293e-02  -2.0588674e+00  -1.6000531e+00  -3.2112616e-01  -2.9857269e-01   3.6921208e-01  -1.6152449e+00  -1.7054691e+00  -1.6631595e+00   6.9817495e-01   1.5017028e+00  -5.1050549e-01   5.0874411e-01   6.1054167e-01   1.9174799e+00   2.8985869e-01   5.5348856e-01  -1.1461129e+00   8.3422163e-01  -8.0247902e-01  -8.5573716e-01  -7.8151035e-01  -2.1906114e+00  -2.5228668e-01   8.0555891e-01   2.3145791e-01   4.6563707e-02   4.6067075e-01   8.2858945e-01   5.9482227e-01  -1.8039900e-01  -1.4178701e+00  -1.6166042e+00  -1.6600558e+00  -1.3403344e+00  -4.6458120e-01   7.7274990e-01  -1.3387984e+00  -1.7221823e+00  -1.6487844e+00   1.8798792e-01   5.7512982e-01   1.0190400e+00   6.5793421e-01  -7.0128359e-02   7.6805370e-01   1.5660020e+00   1.5155528e+00   3.9531399e-01   5.3743324e-01   1.1300780e-01   5.8124274e-01   6.9982613e-01  -1.1324564e+00  -3.0008486e-02   2.7406840e-01   7.3102254e-01  -5.2743780e-01  -9.4837748e-01  -1.5337151e+00  -1.0359460e+00   1.9748381e-01  -1.0458559e+00  -1.3997376e+00   1.1772569e-01   6.6543242e-02   2.1396082e-01   1.4752958e+00  -1.1504275e+00  -9.8859977e-01   8.3051718e-01   7.5827665e-01   3.1765167e-01  -2.0801701e-01  -2.6644307e-01  -2.2761437e-01  -1.0272050e-01   3.2308908e-02  -4.5092948e-02  -6.1520585e-01  -8.8848399e-01  -8.3196847e-01  -1.5822451e-01  -6.1119677e-01  -4.2838335e-01  -3.3477786e-01  -1.0777430e+00   1.0855179e+00   8.7098541e-02   8.5645093e-01   3.1526393e-01  -8.1913139e-01  -3.1799296e-01   1.4811986e-01  -4.5444127e-01
  -2.2432597e-01   2.1063553e-01   1.7874091e-01  -9.1207628e-01  -2.0914762e-01  -9.1319918e-02   4.3453608e-01  -1.8716052e+00   9.2316163e-01   2.8431222e-01  -1.1986211e+00   9.4201525e-01  -8.2819990e-02  -8.3075186e-01  -1.3671666e+00  -5.7056698e-01   2.0825853e-01   4.4644096e-02   2.7092835e-01  -1.8170132e+00   1.7907906e+00   3.3150704e-01   1.0962121e+00   3.8508255e-01   7.1887618e-01   7.0721688e-01   5.8512774e-02   6.8673317e-01   2.9108141e-01   4.0802294e-01  -3.7002770e-01   9.8064124e-01  -1.4268621e+00   7.2685963e-01  -6.3437939e-01  -8.2149706e-01  -5.6778586e-01   8.3810756e-01   7.8796299e-01   1.3992982e-01   5.8075201e-01   6.6271359e-01   2.7551314e-01  -1.1831546e+00  -5.3854583e-01  -9.4992093e-01  -4.5323139e-01   9.8692482e-01  -9.9000771e-01  -7.3210038e-01   1.8005916e+00   5.8702178e-01   4.3798263e-01  -8.8713348e-01   8.3002805e-01  -4.8167167e-02   4.1632085e-01  -3.2082619e-01   1.5398083e-01   7.1179830e-01  -8.0543114e-01   9.6908584e-01  -5.8995017e-01   7.0617946e-02  -9.7118778e-01  -3.8167906e-01  -1.9266764e-01   5.6779281e-01  -4.9957532e-02   2.1515364e-02   4.7787708e-01   1.2466280e-01  -5.8855775e-01   1.8188219e-01  -1.6127844e+00  -4.4168283e-01   6.6771140e-01  -1.3367291e+00   7.1744953e-01  -1.4674476e+00   1.1666804e+00   2.7407903e-01   1.7845914e+00  -1.0522395e+00   3.8900614e-01   6.0415821e-01   1.7193129e-01   5.4077771e-01  -9.3755727e-02   3.9858898e-01  -5.5930861e-01   5.7471047e-01  -9.2546997e-01   8.1193174e-01   4.8515380e-01  -1.1638871e+00  -1.1870778e+00   2.5545069e-01   3.3614805e-01   2.0694180e-01   5.2914950e-01   4.5798439e-01  -1.2530323e+00  -1.1223568e+00  -1.0591304e+00  -8.9610798e-01  -3.3568811e-01   4.4878807e-01  -1.6854443e+00  -9.6492279e-01  -1.3431923e+00   1.4873029e+00   8.6638210e-01   5.1371319e-01   3.1164183e-01   1.0162861e+00   4.0025965e-01   9.6077073e-01   7.1004950e-01   4.1539005e-01   5.0235713e-01   1.0070849e+00   7.2977139e-01  -1.5152141e+00   8.9139580e-01  -1.7679645e-01   9.7121422e-01   5.3960891e-01   1.1150311e+00  -9.3818388e-01   6.5980896e-01  -7.1572359e-01   1.6715553e+00   1.0833973e+00  -3.5679824e-01   2.6367724e-01   1.7879108e-01   2.1396082e-01   5.7823059e-01   6.3683162e-01   1.5296866e+00   6.8490430e-01   1.4138827e-01   6.5503447e-02  -2.0801701e-01  -2.6644307e-01  -1.3443328e-01  -2.2960728e-01   3.2308908e-02  -1.2915264e-01  -5.6528912e-01  -8.3197783e-01  -8.3196847e-01   3.0986307e-01   9.3177026e-01   6.2751406e-01  -3.8256137e-01   9.4415444e-01  -4.7085645e-01   1.5880578e-01  -6.6047416e-01   1.3211516e-02  -6.1754135e-01  -2.7450293e-02   4.2436651e-01   6.6120224e-01
  -2.2432597e-01   2.1063553e-01   1.7874091e-01  -9.1207628e-01  -1.9361667e-01  -1.0372784e-01   4.3453608e-01  -1.8716052e+00   9.2316163e-01   2.8431222e-01  -1.1986211e+00   9.4201525e-01  -8.2819990e-02  -8.3075186e-01  -1.3773697e+00  -5.7056698e-01   2.0825853e-01   6.0929923e-02   2.7092835e-01  -1.8170132e+00   1.7907906e+00   3.2169432e-01   1.0962121e+00   3.7697451e-01   7.1887618e-01   7.0721688e-01   5.8512774e-02   6.7317904e-01   3.0683322e-01   4.0802294e-01  -3.7002770e-01   9.8064124e-01  -1.4268621e+00   7.2685963e-01  -6.3437939e-01  -8.2149706e-01  -5.6778586e-01   8.3810756e-01   7.8796299e-01   1.3992982e-01   5.8075201e-01   6.6271359e-01   2.7551314e-01  -1.1831546e+00  -5.3854583e-01  -9.4992093e-01  -4.3824406e-01   9.8692482e-01  -1.0022660e+00  -7.3210038e-01   1.8005916e+00   5.8702178e-01   4.3798263e-01  -8.9780535e-01   8.3002805e-01  -4.8167167e-02   4.1632085e-01  -3.3338097e-01   1.5398083e-01   7.1179830e-01  -8.0543114e-01   9.7744086e-01  -5.8995017e-01   7.0617946e-02  -9.7118778e-01  -3.8167906e-01  -1.9266764e-01   5.6779281e-01  -4.9957532e-02   4.5974316e-03   4.7787708e-01   1.2466280e-01  -5.9936885e-01   1.9337855e-01  -1.6248560e+00  -4.4168283e-01   6.6771140e-01  -1.3271251e+00   7.1744953e-01  -1.4767673e+00   1.1666804e+00   2.8337921e-01   1.7845914e+00  -1.0522395e+00   3.8900614e-01   6.1285570e-01   1.6013855e-01   5.2806685e-01  -7.8279887e-02   3.9858898e-01  -5.5930861e-01   5.7471047e-01  -9.1347333e-01   8.1193174e-01   4.8515380e-01  -1.1638871e+00  -1.1870778e+00   2.5545069e-01   3.3614805e-01   2.0694180e-01   5.2914950e-01   4.5798439e-01  -1.2530323e+00  -1.1223568e+00  -1.0591304e+00  -8.9610798e-01  -3.2136666e-01   4.4878807e-01  -1.6854443e+00  -9.6492279e-01  -1.3431923e+00   1.4873029e+00   8.6638210e-01   5.1371319e-01   3.1164183e-01   1.0162861e+00   4.0025965e-01   9.6077073e-01   7.1004950e-01   4.1539005e-01   5.0235713e-01   1.0070849e+00   7.2977139e-01  -1.5152141e+00   8.9139580e-01  -1.7679645e-01   9.7121422e-01   5.3960891e-01   1.1150311e+00  -9.3818388e-01   6.5980896e-01  -7.1572359e-01   1.6877539e+00   1.0980818e+00  -3.4533737e-01   2.6367724e-01   1.7879108e-01   2.1396082e-01   5.7823059e-01   6.2129024e-01   1.5296866e+00   6.8490430e-01   1.4138827e-01   6.5503447e-02  -2.0801701e-01  -2.6644307e-01  -1.3443328e-01  -2.2960728e-01   3.2308908e-02  -1.4116117e-01  -5.6528912e-01  -8.3197783e-01  -8.3196847e-01   3.0986307e-01   9.3177026e-01   6.2751406e-01  -3.8256137e-01   9.5342920e-01  -4.7085645e-01   1.5880578e-01  -6.6047416e-01   1.3211516e-02  -6.1754135e-01  -2.7450293e-02   4.1121191e-01   6.6120224e-01
  -3.5578382e-01  -8.7951225e-01  -3.6572715e-01   1.6941310e-01  -1.9361667e-01  -3.2707049e-01   3.3047391e-01  -1.0638377e+00   5.5390817e-01  -8.1155686e-01  -1.6209828e+00  -1.6604028e+00  -2.9309288e+00  -1.5521590e+00  -1.6222448e+00  -4.4317362e-01   2.0605436e-02  -1.3450000e-01  -1.6562632e+00  -5.4344089e-01   8.8391149e-02   3.7075789e-01   1.5465932e-01   1.8238165e-01   1.0796335e+00   8.7499292e-01  -1.7888645e-02  -3.8404337e-01   2.1232236e-01   5.9043789e-01  -4.3235169e-01   6.8053243e-01   1.4707075e-01   1.0060445e+00   8.2268522e-02  -9.2663076e-01  -4.5315354e-01   9.5474906e-01  -9.5586660e-01   7.3435706e-01  -7.9114034e-01   9.3525946e-01  -2.1786239e+00  -1.6299746e+00  -1.7056113e+00  -1.1385578e+00  -5.7312998e-01   9.3837683e-01  -1.3822742e+00  -6.0031752e-01  -8.5691063e-01   3.4565046e-01   4.8594945e-01  -9.2982096e-01   6.2818322e-01   9.3207677e-01   3.1864594e-01  -7.3513393e-01  -2.3494271e-01   6.0361542e-01  -5.8861758e-01   6.6830520e-01   7.5316774e-03   6.5694193e-01   6.0285888e-01  -3.6377395e-01  -1.9266764e-01   6.0124787e-01  -1.2007598e+00   3.9370989e-01  -5.6530138e-01  -3.0152365e-01  -2.0156230e+00  -1.6460385e+00  -2.1439336e+00  -3.7012776e-01   4.1896196e-01  -1.4327690e+00  -1.7175234e+00  -1.5792830e+00   5.2780934e-01   4.0428155e-01  -6.5130898e-01   6.4313343e-01   1.3811000e+00   4.6499829e-01  -1.0898919e+00   6.8059711e-01   1.6933356e-01   3.6631989e-01  -7.5744746e-01   1.1755711e-01   7.1806892e-01  -5.2109825e-04   7.3864896e-01  -1.1023420e+00   2.6163953e-01   5.8240422e-01  -5.6664148e-01   5.9311685e-01  -1.0688878e+00   3.9007126e-01  -1.8711737e+00  -1.6989788e+00  -1.6305021e+00  -7.9615704e-01   3.2309877e-01   1.0967117e+00  -1.6242715e+00  -1.7571328e+00  -1.6593221e+00  -5.1359573e-02   2.5475231e-01   2.7076761e-01   2.0431037e+00   2.2837695e+00   1.0958701e+00   5.7233872e-01   1.8688759e-01  -6.7875521e-01   5.6374033e-01   8.6774823e-01   2.6438161e-01  -1.1987798e+00   2.3739988e-01  -1.3301305e+00   4.9483124e-01   7.8461836e-01   4.0091420e-01   5.7046948e-01   5.6085299e-01  -1.0596662e+00   1.6508664e-01  -1.1486474e+00  -1.2736680e+00   1.6637621e-01   5.5635198e-01  -9.9768870e-01   6.4155283e-01   2.6383842e-01  -4.3862920e-01   9.5186125e-01   7.4863777e-01   7.9285408e-01  -2.0801701e-01  -2.6644307e-01  -3.2079546e-01  -1.9788559e-01  -8.0706611e-01   4.1123109e-01   3.3321191e-01   3.2639843e-01   4.8580546e-01   1.0182414e-01   8.8101477e-01   6.7877121e-01  -2.9894023e-01   1.2502215e+00   7.7267882e-01   8.7587820e-01   2.0209109e-01   2.7407497e-01  -5.3354550e-01  -1.9088054e-01   2.1389287e-01   4.8057425e-01
  -2.2432597e-01   2.1063553e-01   1.7874091e-01  -9.1207628e-01  -2.0914762e-01  -9.1319918e-02   4.3453608e-01  -1.8716052e+00   9.2316163e-01   2.8431222e-01  -1.1986211e+00   9.4201525e-01  -8.2819990e-02  -8.4063415e-01  -1.3671666e+00  -5.7056698e-01   2.0825853e-01   4.4644096e-02   2.7092835e-01  -1.8170132e+00   1.7907906e+00   3.3150704e-01   1.1067913e+00   3.8508255e-01   7.1887618e-01   6.9734770e-01   5.8512774e-02   6.8673317e-01   2.9108141e-01   4.0802294e-01  -3.7002770e-01   9.8064124e-01  -1.4268621e+00   7.2685963e-01  -6.3437939e-01  -8.2149706e-01  -5.6778586e-01   8.3810756e-01   7.8796299e-01   1.3992982e-01   5.8075201e-01   6.6271359e-01   2.7551314e-01  -1.1831546e+00  -5.3854583e-01  -9.4992093e-01  -4.5323139e-01   9.8692482e-01  -9.9000771e-01  -7.3210038e-01   1.8005916e+00   5.8702178e-01   4.3798263e-01  -8.9780535e-01   8.3002805e-01  -4.8167167e-02   4.1632085e-01  -3.2082619e-01   1.5398083e-01   7.1179830e-01  -8.0543114e-01   9.7744086e-01  -5.8995017e-01   7.0617946e-02  -9.7118778e-01  -3.8167906e-01  -1.9266764e-01   5.6779281e-01  -4.9957532e-02   4.5974316e-03   4.7787708e-01   1.2466280e-01  -5.8855775e-01   1.8188219e-01  -1.6127844e+00  -4.4168283e-01   6.6771140e-01  -1.3367291e+00   7.1744953e-01  -1.4767673e+00   1.1666804e+00   2.8337921e-01   1.7845914e+00  -1.0625771e+00   3.8900614e-01   6.0415821e-01   1.7193129e-01   5.4077771e-01  -9.3755727e-02   4.0665625e-01  -5.5930861e-01   5.7471047e-01  -9.2546997e-01   8.1193174e-01   4.8515380e-01  -1.1638871e+00  -1.1870778e+00   2.5545069e-01   3.3614805e-01   2.0694180e-01   5.2914950e-01   4.5798439e-01  -1.2530323e+00  -1.1223568e+00  -1.0591304e+00  -8.9610798e-01  -3.3568811e-01   4.4878807e-01  -1.6854443e+00  -9.6492279e-01  -1.3537300e+00   1.4987004e+00   8.6638210e-01   5.2343101e-01   3.0145676e-01   1.0162861e+00   4.0025965e-01   9.6077073e-01   7.1004950e-01   4.1539005e-01   5.0235713e-01   1.0070849e+00   7.2977139e-01  -1.5008308e+00   9.0023358e-01  -1.5582674e-01   9.7121422e-01   5.3960891e-01   1.1150311e+00  -9.3818388e-01   6.5980896e-01  -7.0386350e-01   1.6715553e+00   1.0833973e+00  -3.5679824e-01   2.6367724e-01   1.7879108e-01   2.1396082e-01   5.7823059e-01   6.3683162e-01   1.5296866e+00   6.8490430e-01   1.4138827e-01   6.5503447e-02  -2.0801701e-01  -2.6644307e-01  -1.3443328e-01  -2.2960728e-01   3.2308908e-02  -1.2915264e-01  -5.6528912e-01  -8.3197783e-01  -8.3196847e-01   3.0986307e-01   9.3177026e-01   6.2751406e-01  -3.8256137e-01   9.4415444e-01  -4.7085645e-01   1.5880578e-01  -6.6047416e-01   1.3211516e-02  -6.1754135e-01  -2.7450293e-02   4.1121191e-01   6.6120224e-01
  -2.8066504e-01  -4.2803691e-01   1.7874091e-01  -9.2450720e-01  -1.9361667e-01  -4.1688220e-02   5.0391087e-01  -1.2298173e+00   4.9852015e-01   1.7333814e-01  -1.5750739e+00   6.5285769e-01  -1.4791962e-01  -1.6015704e+00  -1.4794010e+00  -4.4317362e-01   7.6268813e-01  -1.7793685e+00   6.9515290e-01  -1.6783073e+00   1.2454908e+00   3.6094518e-01   1.3183762e+00   2.2292183e-01   7.1887618e-01   8.3551620e-01   4.0777640e-01  -5.3313884e-01   3.0683322e-01   4.2388511e-01  -4.3235169e-01  -1.1763908e+00   4.0651023e-01   8.1146109e-01  -1.0325171e+00   2.4736215e-01  -5.6778586e-01   6.6314530e-01   3.7681618e-01   6.6005365e-01   5.3344538e-01  -1.5492403e-01   1.9260311e-01  -1.7729570e+00  -9.3868257e-01  -1.1187013e+00   1.1375647e-02   4.0434892e-01   2.4808344e-01  -7.9067054e-01   1.3325088e+00   3.2634076e-01   8.1212387e-01  -8.0175853e-01   8.0628160e-01   5.1621571e-01   4.3380270e-02  -2.8316185e-01   2.0259627e-01   6.9212869e-01  -7.8478223e-01  -8.1888799e-01   6.2561635e-01   1.4676392e-01  -9.7118778e-01  -2.0262792e-01  -1.9266764e-01   6.5143045e-01   5.7047500e-01   4.4446368e-01   3.4747977e-01   5.6554534e-01  -6.1017995e-01  -5.5388464e-01  -1.7817865e+00  -1.5546255e-01   6.9258635e-01  -1.7977207e+00   7.5361249e-01  -1.1412612e+00   6.2363999e-01   4.4148227e-01   1.7845914e+00  -1.1246030e+00   3.5047822e-01   8.3899057e-01   3.8420061e-01   5.7891027e-01  -9.3755727e-02   4.3085806e-01  -8.1148533e-01  -8.9997780e-01  -7.9350699e-01   9.0612917e-01  -1.1401659e-01   7.5280589e-01  -1.1568962e+00   2.2820456e-01   3.2058271e-01   1.8810399e-01   4.9631312e-01  -2.0756426e-01  -1.4590795e+00  -1.5067715e+00  -1.4039237e+00  -1.2959118e+00   6.0952785e-01   7.4960977e-01  -1.6956397e+00  -9.8822308e-01  -1.1956651e+00   1.3847254e+00   6.6250551e-01   6.6919837e-01   3.7275225e-01   1.0011970e+00   3.7627308e-01   6.6473771e-02   1.9519175e-01   7.0649292e-01   5.1112616e-01   1.0070849e+00   7.4957521e-01   5.7037572e-01  -1.1678076e+00  -7.1947905e-02   9.7121422e-01   5.8554818e-01   1.1721605e+00  -9.4837748e-01  -1.5007297e+00  -1.0596662e+00   3.1087393e-01   9.9535479e-02  -1.8925551e+00   1.0150886e-01   1.2776933e-01   2.5263048e-01   1.0848086e+00   1.7558112e+00   1.9204551e+00   8.9118921e-01   1.9922156e-01   5.5805439e-02  -2.0801701e-01  -2.6644307e-01  -3.6738601e-01   4.0027125e-02   1.0000044e-01   2.4311171e-01  -5.8192803e-01  -8.3197783e-01  -8.3196847e-01   4.1388253e-01  -5.5029018e-01  -7.9834690e-02  -2.8699435e-01   1.1203749e+00  -3.0661594e-01   1.8748868e-01   8.6636548e-01   2.8780462e-01  -7.8553305e-01  -3.1799296e-01   1.3496526e-01  -3.3756433e-01
  -3.5578382e-01  -5.8219922e-01  -1.0132027e+00   1.6941310e-01  -1.9361667e-01  -3.2707049e-01   5.6461381e-01  -1.8826705e+00   3.8774412e-01  -8.1155686e-01  -1.8413454e+00  -3.9062394e-01  -2.9146539e+00  -1.5521590e+00  -1.6120417e+00  -4.9979289e-01   9.3328185e-01  -1.4047945e+00  -6.0176214e-01  -5.4344089e-01   6.2039097e-01   2.9225618e-01   6.7304229e-01   1.7427362e-01   1.0888837e+00   3.0258053e-01   7.2429657e-01   4.0209637e-01   2.1232236e-01   5.8250680e-01  -4.1988689e-01   6.7115403e-01   1.6436672e-01   1.0060445e+00   8.2268522e-02  -9.2663076e-01  -4.5315354e-01   1.1493024e-01  -9.5586660e-01   3.6284003e-01  -6.1374046e-01   9.3525946e-01  -2.1620419e+00  -1.7640206e+00  -1.3277044e+00  -1.5853293e+00   1.4626156e-01   1.9801996e-01  -1.0758160e+00  -5.8567498e-01   2.4534881e-01   3.6496017e-01   4.0920253e-01  -1.4847581e+00   6.2818322e-01  -4.7888041e-01   7.7150236e-01  -2.7060707e-01  -2.3494271e-01   6.0361542e-01  -5.8861758e-01   6.5159516e-01   4.8737322e-02   6.5694193e-01   6.0285888e-01  -3.6377395e-01  -1.9266764e-01  -1.0213223e+00  -1.2007598e+00  -6.7211988e-01  -8.7825491e-01  -6.2483752e-01  -2.0372452e+00  -1.0482280e+00  -2.1318621e+00  -3.7012776e-01   6.5941975e-01  -1.8553446e+00  -4.1565668e-01  -1.7097576e+00   5.4910504e-01   3.7638101e-01   5.8776175e-01   6.4313343e-01   1.3907320e+00   4.9109077e-01  -7.5716255e-02  -8.7012716e-01   1.6933356e-01   3.6631989e-01  -7.6645377e-01   1.0281022e-01   7.0607229e-01   1.1253581e-02   7.3864896e-01  -1.1111341e+00   2.6163953e-01   5.0974788e-01  -9.7134024e-01   6.1195466e-01  -4.2310560e-01   3.9007126e-01  -1.8711737e+00  -1.6898261e+00  -1.5812459e+00  -1.7734552e+00  -3.7865247e-01  -1.2971520e-01  -1.6242715e+00  -1.3959782e+00  -1.4907195e+00   7.1227290e-01   5.8483823e-01   5.4286666e-01   2.0532888e+00   2.2686804e+00   1.0958701e+00   6.8073835e-01   8.2630770e-01   8.2694928e-01   5.6374033e-01   8.5613684e-01   2.6438161e-01  -1.1987798e+00   2.1088653e-01  -1.3301305e+00   4.9483124e-01   7.8461836e-01   4.0091420e-01   5.7046948e-01   5.4436032e-01  -1.0715263e+00   5.1696524e-02  -5.6126722e-01  -1.4914246e+00  -1.0012362e+00   6.1757808e-01  -4.1764372e-01   5.2546205e-01   2.4829704e-01   5.3105577e-01   7.8183978e-02   4.3055470e-01   3.1765167e-01  -2.0801701e-01  -2.6644307e-01  -3.2079546e-01  -5.6268508e-01  -3.3322537e-01   5.6734194e-01   3.3321191e-01   3.2639843e-01   4.7099901e-01   1.2782901e-01   8.8101477e-01   6.6851978e-01  -2.8699435e-01   1.2502215e+00   7.8049980e-01   9.0456110e-01   2.1200563e-01   2.7407497e-01  -5.1674633e-01  -1.9088054e-01   2.0073827e-01   4.6994907e-01
  -2.8066504e-01  -4.1702531e-01   1.7874091e-01  -8.1262898e-01  -1.9361667e-01   5.0426046e-01   5.0391087e-01  -1.5175153e+00   4.8928882e-01   7.4208032e-01  -1.8321636e+00   6.6542976e-01  -6.1989194e-01  -1.6213350e+00  -1.1937134e+00  -4.5732844e-01   7.6268813e-01  -1.7630827e+00   6.9515290e-01  -7.6884705e-02   1.2587908e+00   3.5113246e-01   1.3289554e+00   9.2021291e-01   3.8586940e-01   8.3551620e-01   3.9686192e-01  -5.3313884e-01  -1.1108296e+00   6.6974874e-01  -4.3235169e-01  -1.1763908e+00   4.2380620e-01   7.0147920e-01  -1.0457884e+00   2.2983987e-01  -4.0539007e-01   6.6314530e-01   3.6263870e-01   6.6005365e-01   5.3344538e-01  -1.4402219e-01   3.2525916e-01  -1.7729570e+00  -7.9418875e-01  -1.5754010e+00   1.1375647e-02   4.0434892e-01   2.3582512e-01   7.4679618e-01   1.3476082e+00   3.1668590e-01   8.1212387e-01  -1.5594612e+00   3.3135260e-01   5.0136352e-01   3.4500732e-02  -2.8316185e-01  -3.3217359e-01   4.5609330e-01  -7.8478223e-01  -8.1888799e-01   6.2561635e-01   9.8436961e-01  -7.9498853e-01  -2.0262792e-01  -1.9266764e-01   6.3470292e-01   5.6046802e-01   4.2754575e-01   3.4747977e-01   5.5084926e-01  -2.0372452e+00  -5.4238829e-01  -2.7283986e-01  -1.5546255e-01   6.9258635e-01  -1.8457407e+00   7.5361249e-01  -1.4301692e+00   6.3428784e-01   4.4148227e-01   1.7986718e+00   4.7773119e-01   6.0090969e-01   8.3899057e-01   3.7240787e-01   5.6619942e-01  -1.1461129e+00   8.2615436e-01  -8.1148533e-01  -8.9997780e-01  -7.9350699e-01  -2.1317380e+00  -9.0971576e-02   7.4401372e-01   2.4151845e-01   2.1912252e-01   3.2058271e-01   1.8810399e-01   4.9631312e-01  -1.9398163e-01  -1.2530323e+00  -1.6623679e+00  -1.4925848e+00  -1.5069193e+00   6.2384931e-01   7.6117984e-01  -8.9019796e-01  -6.6201897e-01  -8.6899760e-01   1.3961229e+00   6.7221392e-01   6.6919837e-01   6.3756407e-01  -1.3048472e-01   7.6805370e-01   5.7440468e-02   1.9519175e-01   7.0649292e-01   5.1989519e-01   8.9785020e-02   5.5153701e-01   5.7037572e-01  -1.1678076e+00  -9.2917614e-02   2.9730659e-01   7.3102254e-01  -4.4174377e-01  -9.4837748e-01  -1.4842371e+00  -1.0715263e+00   3.2707252e-01   1.1421998e-01  -1.8925551e+00   1.0150886e-01   1.2776933e-01   2.5263048e-01   1.0848086e+00   1.7558112e+00   1.9204551e+00   8.9118921e-01   1.9922156e-01   5.5805439e-02  -2.0801701e-01  -2.6644307e-01  -3.6738601e-01   2.4166278e-02   1.0000044e-01   2.4311171e-01  -5.6528912e-01  -8.8848399e-01  -8.3196847e-01   4.1388253e-01  -5.1983688e-01  -7.9834690e-02  -2.8699435e-01  -1.0220945e+00   1.1089808e+00   1.8748868e-01   8.6636548e-01   3.0153428e-01  -8.0233222e-01  -3.1799296e-01   1.4811986e-01  -3.3756433e-01
  -2.8066504e-01  -4.1702531e-01   1.7874091e-01  -8.1262898e-01  -1.9361667e-01   5.0426046e-01   5.0391087e-01  -1.5175153e+00   4.9852015e-01   7.2820856e-01  -1.8321636e+00   6.5285769e-01  -6.3616685e-01  -1.6213350e+00  -1.1937134e+00  -4.5732844e-01   7.6268813e-01  -1.7793685e+00   6.9515290e-01  -7.6884705e-02   1.2587908e+00   3.5113246e-01   1.3289554e+00   9.2021291e-01   3.8586940e-01   8.4538538e-01   3.9686192e-01  -5.3313884e-01  -1.1265814e+00   6.6974874e-01  -4.3235169e-01  -1.1763908e+00   4.2380620e-01   7.0147920e-01  -1.0457884e+00   2.4736215e-01  -4.0539007e-01   6.5148115e-01   3.7681618e-01   6.6005365e-01   5.3344538e-01  -1.4402219e-01   3.2525916e-01  -1.7729570e+00  -7.9418875e-01  -1.5754010e+00   1.1375647e-02   4.0434892e-01   2.3582512e-01   7.4679618e-01   1.3476082e+00   3.2634076e-01   8.1212387e-01  -1.5594612e+00   3.3135260e-01   5.0136352e-01   4.3380270e-02  -2.8316185e-01  -3.3217359e-01   4.5609330e-01  -7.8478223e-01  -8.1053298e-01   6.2561635e-01   9.8436961e-01  -7.9498853e-01  -2.0262792e-01  -1.9266764e-01   6.3470292e-01   5.6046802e-01   4.4446368e-01   3.4747977e-01   5.5084926e-01  -2.0480563e+00  -5.5388464e-01  -2.7283986e-01  -1.5546255e-01   6.9258635e-01  -1.8457407e+00   7.5361249e-01  -1.4208496e+00   6.3428784e-01   4.4148227e-01   1.7986718e+00   4.7773119e-01   6.0090969e-01   8.3899057e-01   3.8420061e-01   5.6619942e-01  -1.1461129e+00   8.2615436e-01  -8.1148533e-01  -8.9997780e-01  -7.9350699e-01  -2.1317380e+00  -6.7926561e-02   7.5280589e-01   2.3145791e-01   2.1912252e-01   3.2058271e-01   1.8810399e-01   4.9631312e-01  -2.0756426e-01  -1.2530323e+00  -1.6623679e+00  -1.5024361e+00  -1.5069193e+00   6.0952785e-01   7.4960977e-01  -8.9019796e-01  -6.6201897e-01  -8.6899760e-01   1.3961229e+00   6.7221392e-01   6.6919837e-01   6.4774914e-01  -1.1539563e-01   7.6805370e-01   6.6473771e-02   1.9519175e-01   7.0649292e-01   5.1989519e-01   8.9785020e-02   5.5153701e-01   5.7037572e-01  -1.1678076e+00  -9.2917614e-02   2.9730659e-01   7.3102254e-01  -4.5602610e-01  -9.4837748e-01  -1.4842371e+00  -1.0596662e+00   3.1087393e-01   9.9535479e-02  -1.8925551e+00   1.0150886e-01   1.2776933e-01   2.5263048e-01   1.0848086e+00   1.7558112e+00   1.9204551e+00   8.9118921e-01   1.9922156e-01   5.5805439e-02  -2.0801701e-01  -2.6644307e-01  -3.6738601e-01   4.0027125e-02   1.0000044e-01   2.4311171e-01  -5.6528912e-01  -8.8848399e-01  -8.4677492e-01   4.1388253e-01  -5.2998798e-01  -7.9834690e-02  -2.8699435e-01  -1.0313692e+00   1.1011598e+00   1.8748868e-01   8.6636548e-01   3.0153428e-01  -8.0233222e-01  -3.1799296e-01   1.4811986e-01  -3.3756433e-01
  -3.5578382e-01  -8.7951225e-01  -3.6572715e-01   1.6941310e-01  -1.9361667e-01  -3.2707049e-01   3.3047391e-01  -1.0749030e+00   5.5390817e-01  -8.1155686e-01  -1.6209828e+00  -1.6604028e+00  -2.9309288e+00  -1.5521590e+00  -1.6222448e+00  -4.4317362e-01   1.2075750e-02  -1.3450000e-01  -1.6683839e+00  -5.4344089e-01   8.8391149e-02   3.7075789e-01   1.5465932e-01   1.8238165e-01   1.0796335e+00   8.7499292e-01  -1.7888645e-02  -3.8404337e-01   2.1232236e-01   5.9043789e-01  -4.3235169e-01   6.8053243e-01   1.4707075e-01   1.0060445e+00   8.2268522e-02  -9.2663076e-01  -4.5315354e-01   9.5474906e-01  -9.5586660e-01   7.3435706e-01  -7.9114034e-01   9.3525946e-01  -2.1786239e+00  -1.6299746e+00  -1.7056113e+00  -1.1385578e+00  -5.7312998e-01   9.3837683e-01  -1.3822742e+00  -6.0031752e-01  -8.5691063e-01   3.4565046e-01   4.8594945e-01  -9.4049283e-01   6.2818322e-01   9.3207677e-01   3.0976640e-01  -7.3513393e-01  -2.3494271e-01   6.0361542e-01  -5.8861758e-01   6.6830520e-01   7.5316774e-03   6.5694193e-01   6.0285888e-01  -3.6377395e-01  -1.9266764e-01   6.0124787e-01  -1.2007598e+00   3.9370989e-01  -5.6530138e-01  -3.0152365e-01  -2.0156230e+00  -1.6460385e+00  -2.1439336e+00  -3.7012776e-01   4.1896196e-01  -1.4231650e+00  -1.7175234e+00  -1.5792830e+00   5.3845719e-01   3.9498137e-01  -6.5130898e-01   6.4313343e-01   1.3811000e+00   4.6499829e-01  -1.1016846e+00   6.9330796e-01   1.6933356e-01   3.6631989e-01  -7.5744746e-01   1.1755711e-01   7.1806892e-01  -5.2109825e-04   7.3864896e-01  -1.1023420e+00   2.6163953e-01   5.8240422e-01  -5.6664148e-01   5.9311685e-01  -1.0688878e+00   3.9007126e-01  -1.8711737e+00  -1.6989788e+00  -1.6305021e+00  -7.9615704e-01   3.0877732e-01   1.0967117e+00  -1.6242715e+00  -1.7571328e+00  -1.6593221e+00  -5.1359573e-02   2.5475231e-01   2.7076761e-01   2.0431037e+00   2.2686804e+00   1.0958701e+00   5.8137202e-01   1.8688759e-01  -6.7875521e-01   5.6374033e-01   8.6774823e-01   2.6438161e-01  -1.1987798e+00   2.3739988e-01  -1.3301305e+00   4.9483124e-01   7.8461836e-01   4.0091420e-01   5.7046948e-01   5.6085299e-01  -1.0596662e+00   1.6508664e-01  -1.1486474e+00  -1.2736680e+00   1.6637621e-01   5.5635198e-01  -9.8479881e-01   6.4155283e-01   2.6383842e-01  -4.5310211e-01   9.5186125e-01   7.4863777e-01   7.9285408e-01  -2.0801701e-01  -2.6644307e-01  -3.2079546e-01  -1.9788559e-01  -8.0706611e-01   3.9922256e-01   3.3321191e-01   3.2639843e-01   4.8580546e-01   1.0182414e-01   8.8101477e-01   6.7877121e-01  -2.9894023e-01   1.2502215e+00   7.7267882e-01   8.7587820e-01   1.9217654e-01   2.7407497e-01  -5.3354550e-01  -1.9088054e-01   2.1389287e-01   4.8057425e-01
  -3.5578382e-01  -8.7951225e-01  -3.6572715e-01   1.6941310e-01  -1.9361667e-01  -3.2707049e-01   3.3047391e-01  -1.0638377e+00   5.5390817e-01  -8.1155686e-01  -1.6209828e+00  -1.6604028e+00  -2.9309288e+00  -1.5521590e+00  -1.6222448e+00  -4.4317362e-01   1.2075750e-02  -1.3450000e-01  -1.6562632e+00  -5.4344089e-01   8.8391149e-02   3.7075789e-01   1.5465932e-01   1.8238165e-01   1.0796335e+00   8.7499292e-01  -1.7888645e-02  -3.8404337e-01   2.1232236e-01   5.9043789e-01  -4.3235169e-01   6.8053243e-01   1.4707075e-01   1.0060445e+00   8.2268522e-02  -9.2663076e-01  -4.5315354e-01   9.5474906e-01  -9.5586660e-01   7.3435706e-01  -7.9114034e-01   9.3525946e-01  -2.1786239e+00  -1.6299746e+00  -1.7056113e+00  -1.1385578e+00  -5.7312998e-01   9.3837683e-01  -1.3822742e+00  -6.0031752e-01  -8.5691063e-01   3.4565046e-01   4.8594945e-01  -9.2982096e-01   6.2818322e-01   9.3207677e-01   3.1864594e-01  -7.3513393e-01  -2.3494271e-01   6.0361542e-01  -5.8861758e-01   6.6830520e-01   7.5316774e-03   6.5694193e-01   6.0285888e-01  -3.6377395e-01  -1.9266764e-01   6.0124787e-01  -1.2007598e+00   3.9370989e-01  -5.6530138e-01  -3.0152365e-01  -2.0156230e+00  -1.6460385e+00  -2.1439336e+00  -3.7012776e-01   4.1896196e-01  -1.4327690e+00  -1.7175234e+00  -1.5792830e+00   5.3845719e-01   4.0428155e-01  -6.5130898e-01   6.4313343e-01   1.3907320e+00   4.6499829e-01  -1.0898919e+00   6.9330796e-01   1.6933356e-01   3.6631989e-01  -7.5744746e-01   1.1755711e-01   7.1806892e-01  -5.2109825e-04   7.3864896e-01  -1.1023420e+00   2.6163953e-01   5.8240422e-01  -5.6664148e-01   5.9311685e-01  -1.0688878e+00   3.9007126e-01  -1.8711737e+00  -1.6989788e+00  -1.6305021e+00  -7.9615704e-01   3.0877732e-01   1.0967117e+00  -1.6242715e+00  -1.7571328e+00  -1.6593221e+00  -5.1359573e-02   2.5475231e-01   2.7076761e-01   2.0431037e+00   2.2837695e+00   1.0958701e+00   5.7233872e-01   1.8688759e-01  -6.7875521e-01   5.6374033e-01   8.6774823e-01   2.6438161e-01  -1.1987798e+00   2.3739988e-01  -1.3301305e+00   4.9483124e-01   7.8461836e-01   4.0091420e-01   5.7046948e-01   5.6085299e-01  -1.0596662e+00   1.6508664e-01  -1.1486474e+00  -1.2736680e+00   1.6637621e-01   5.5635198e-01  -9.9768870e-01   6.4155283e-01   2.6383842e-01  -4.3862920e-01   9.5186125e-01   7.4863777e-01   7.9285408e-01  -2.0801701e-01  -2.6644307e-01  -3.2079546e-01  -1.9788559e-01  -8.0706611e-01   3.9922256e-01   3.3321191e-01   3.2639843e-01   4.8580546e-01   1.0182414e-01   8.8101477e-01   6.7877121e-01  -2.9894023e-01   1.2502215e+00   7.8049980e-01   8.7587820e-01   1.9217654e-01   2.7407497e-01  -5.3354550e-01  -1.9088054e-01   2.1389287e-01   4.8057425e-01
  -2.8066504e-01   4.4187900e-01   1.6402556e-01  -9.2450720e-01  -1.9361667e-01  -1.6872370e-02   3.4781760e-01  -1.7720174e+00   9.4162431e-01   2.4269694e-01  -1.1527122e+00   9.4201525e-01  -9.9094898e-02  -7.6157584e-01  -1.3977760e+00  -5.1394771e-01   9.7372611e-02   3.2150315e-01   1.8608344e-01  -1.7791843e+00   1.8173906e+00   3.4131975e-01   1.0327366e+00   3.1211022e-01   7.0962599e-01   7.2695523e-01  -6.1546598e-02   7.5450384e-01   3.3833684e-01   4.2388511e-01  -4.3235169e-01  -1.2420396e+00   3.8921427e-01   7.6916036e-01  -1.0590596e+00   4.2258497e-01  -5.6778586e-01   7.7978681e-01   8.4467290e-01   4.3714344e-01   5.4527204e-01  -4.2746990e-01   2.4234913e-01  -1.1116634e+00  -5.0520110e-01  -9.7970570e-01  -6.7804124e-01   1.0840208e+00  -1.2719493e+00  -7.7602800e-01   1.8156910e+00   6.9322517e-01   3.9001580e-01  -8.4444600e-01   8.0628160e-01   1.3005900e-01   3.0976640e-01  -1.4505927e-01   2.1880142e-01   7.0196350e-01  -7.6413332e-01  -7.5204785e-01   5.6380788e-01   1.2392013e-01  -9.5944117e-01  -7.7292126e-02  -1.9266764e-01   6.3470292e-01   4.3037733e-01   2.2453056e-01   3.2140031e-01   6.5878463e-02  -5.7774664e-01   2.3936398e-01  -1.6852139e+00  -2.9857269e-01   6.5941975e-01  -1.3271251e+00   6.8128656e-01  -1.5513242e+00   1.1879761e+00   2.1827796e-01   1.7423504e+00  -1.1246030e+00   3.6974218e-01   5.6936823e-01   2.6627321e-01   8.2041651e-01  -9.3755727e-02   4.3892534e-01  -8.0247902e-01  -8.8523092e-01  -7.8151035e-01   8.7080514e-01  -3.9055677e-01   8.5831193e-01  -1.1568962e+00   2.8269682e-01   4.4510541e-01   1.8810399e-01   6.0576773e-01  -2.4831213e-01  -1.2633347e+00  -1.0948986e+00  -1.0394279e+00  -1.0071646e+00  -3.2136666e-01   4.8349827e-01  -1.6854443e+00  -9.6492279e-01  -1.3748053e+00   1.4645079e+00   8.4696529e-01   4.6512407e-01   3.4219704e-01   1.0011970e+00   3.8426860e-01   9.7883733e-01   6.4361624e-01   3.4512384e-01   5.1112616e-01   1.0186963e+00   7.5947712e-01   7.2859289e-01  -1.1324564e+00   1.1930932e-02   9.7121422e-01   5.6257854e-01   1.1578781e+00  -9.3818388e-01  -1.5502077e+00  -9.7664559e-01   1.7849454e+00   1.1568198e+00  -1.8488516e-01   1.3394253e-01   5.6338893e-02   2.3974060e-01   5.2546205e-01   4.3479364e-01   1.4283762e+00   8.3051718e-01   1.2211051e-01   1.1399349e-01  -2.0801701e-01  -2.6644307e-01  -1.8102383e-01  -1.0272050e-01   1.8770602e-02  -6.9110003e-02  -6.6512257e-01  -8.3197783e-01  -8.3196847e-01  -1.7122694e-01  -7.9391655e-01  -4.2838335e-01  -3.2283199e-01   1.0369020e+00  -4.0046766e-01   4.4074196e-02   8.3662185e-01   2.7407497e-01  -7.6873388e-01  -3.1799296e-01   1.0865606e-01  -4.7569163e-01
  -2.8066504e-01   4.4187900e-01   1.6402556e-01  -9.3693811e-01  -1.9361667e-01  -4.4644458e-03   3.4781760e-01  -1.7720174e+00   9.4162431e-01   2.5656870e-01  -1.1527122e+00   9.4201525e-01  -8.2819990e-02  -7.6157584e-01  -1.3875729e+00  -5.1394771e-01   9.7372611e-02   3.0521732e-01   1.8608344e-01  -1.7917939e+00   1.8173906e+00   3.4131975e-01   1.0327366e+00   3.2832630e-01   7.0962599e-01   7.2695523e-01  -6.1546598e-02   7.5450384e-01   3.3833684e-01   4.2388511e-01  -4.3235169e-01  -1.2420396e+00   3.8921427e-01   7.6916036e-01  -1.0590596e+00   4.2258497e-01  -5.6778586e-01   7.7978681e-01   8.4467290e-01   4.3714344e-01   5.4527204e-01  -4.2746990e-01   2.5893114e-01  -1.1027270e+00  -4.9408619e-01  -9.7970570e-01  -6.7804124e-01   1.0840208e+00  -1.2719493e+00  -7.7602800e-01   1.8156910e+00   6.9322517e-01   3.9001580e-01  -8.4444600e-01   8.0628160e-01   1.3005900e-01   3.0976640e-01  -1.4505927e-01   2.3500657e-01   7.0196350e-01  -7.6413332e-01  -7.5204785e-01   5.6380788e-01   1.2392013e-01  -9.5944117e-01  -7.7292126e-02  -1.9266764e-01   6.3470292e-01   4.3037733e-01   2.2453056e-01   3.2140031e-01   6.5878463e-02  -5.5612444e-01   2.3936398e-01  -1.6731423e+00  -2.9857269e-01   6.5941975e-01  -1.3175211e+00   6.8128656e-01  -1.5513242e+00   1.1879761e+00   2.1827796e-01   1.7423504e+00  -1.1349406e+00   3.7937416e-01   5.6936823e-01   2.6627321e-01   8.2041651e-01  -9.3755727e-02   4.4699261e-01  -8.0247902e-01  -8.8523092e-01  -7.8151035e-01   8.7080514e-01  -3.9055677e-01   8.5831193e-01  -1.1568962e+00   2.8269682e-01   4.4510541e-01   1.8810399e-01   6.0576773e-01  -2.3472951e-01  -1.2530323e+00  -1.0948986e+00  -1.0394279e+00  -1.0071646e+00  -3.2136666e-01   4.8349827e-01  -1.6854443e+00  -9.6492279e-01  -1.3748053e+00   1.4645079e+00   8.4696529e-01   4.6512407e-01   3.3201197e-01   9.8610787e-01   3.7627308e-01   9.7883733e-01   6.4361624e-01   3.4512384e-01   5.1112616e-01   1.0186963e+00   7.5947712e-01   7.2859289e-01  -1.1324564e+00   1.1930932e-02   9.7121422e-01   5.5492200e-01   1.1578781e+00  -9.3818388e-01  -1.5502077e+00  -9.8850568e-01   1.7849454e+00   1.1568198e+00  -1.8488516e-01   1.5015937e-01   5.6338893e-02   2.3974060e-01   5.2546205e-01   4.3479364e-01   1.4283762e+00   8.3051718e-01   1.2211051e-01   1.1399349e-01  -2.0801701e-01  -2.6644307e-01  -1.8102383e-01  -1.0272050e-01   1.8770602e-02  -6.9110003e-02  -6.6512257e-01  -8.3197783e-01  -8.3196847e-01  -1.7122694e-01  -7.8376545e-01  -4.2838335e-01  -3.2283199e-01   1.0369020e+00  -4.0828864e-01   4.4074196e-02   8.4653639e-01   2.7407497e-01  -7.6873388e-01  -3.1799296e-01   1.0865606e-01  -4.7569163e-01
  -2.8066504e-01   4.4187900e-01   1.6402556e-01  -9.3693811e-01  -1.9361667e-01   7.9434789e-03   3.4781760e-01  -1.7720174e+00   9.4162431e-01   2.4269694e-01  -1.1527122e+00   9.4201525e-01  -8.2819990e-02  -7.6157584e-01  -1.3977760e+00  -5.1394771e-01   9.7372611e-02   3.2150315e-01   1.8608344e-01  -1.7917939e+00   1.8173906e+00   3.4131975e-01   1.0327366e+00   3.2021826e-01   7.0962599e-01   7.3682441e-01  -7.2461087e-02   7.5450384e-01   3.3833684e-01   4.2388511e-01  -4.3235169e-01  -1.2420396e+00   3.8921427e-01   7.6916036e-01  -1.0590596e+00   4.2258497e-01  -5.6778586e-01   7.7978681e-01   8.4467290e-01   4.3714344e-01   5.4527204e-01  -4.2746990e-01   2.5893114e-01  -1.1027270e+00  -4.9408619e-01  -9.7970570e-01  -6.7804124e-01   1.0840208e+00  -1.2842076e+00  -7.7602800e-01   1.8156910e+00   6.9322517e-01   3.9001580e-01  -8.4444600e-01   8.0628160e-01   1.3005900e-01   3.0088686e-01  -1.4505927e-01   2.3500657e-01   7.0196350e-01  -7.6413332e-01  -7.4369283e-01   5.4320506e-01   1.2392013e-01  -9.5944117e-01  -7.7292126e-02  -1.9266764e-01   6.3470292e-01   4.3037733e-01   2.2453056e-01   3.2140031e-01   6.5878463e-02  -5.6693554e-01   2.3936398e-01  -1.6731423e+00  -2.9857269e-01   6.5941975e-01  -1.3175211e+00   6.8128656e-01  -1.5606438e+00   1.1879761e+00   2.1827796e-01   1.7423504e+00  -1.1349406e+00   3.7937416e-01   5.6936823e-01   2.6627321e-01   8.2041651e-01  -9.3755727e-02   4.4699261e-01  -8.0247902e-01  -8.7048404e-01  -7.8151035e-01   8.7080514e-01  -4.1360178e-01   8.5831193e-01  -1.1568962e+00   2.8269682e-01   4.6067075e-01   1.8810399e-01   6.0576773e-01  -2.4831213e-01  -1.2633347e+00  -1.0857458e+00  -1.0394279e+00  -1.0071646e+00  -3.2136666e-01   4.8349827e-01  -1.6854443e+00  -9.6492279e-01  -1.3748053e+00   1.4645079e+00   8.4696529e-01   4.6512407e-01   3.3201197e-01   9.8610787e-01   3.7627308e-01   9.7883733e-01   6.4361624e-01   3.4512384e-01   5.1112616e-01   1.0186963e+00   7.5947712e-01   7.2859289e-01  -1.1324564e+00   3.2900641e-02   9.7121422e-01   5.6257854e-01   1.1578781e+00  -9.3818388e-01  -1.5502077e+00  -9.7664559e-01   1.7849454e+00   1.1715043e+00  -1.7342429e-01   1.3394253e-01   5.6338893e-02   2.3974060e-01   5.2546205e-01   4.1925225e-01   1.4283762e+00   8.3051718e-01   1.1247163e-01   1.1399349e-01  -2.0801701e-01  -2.6644307e-01  -1.8102383e-01  -1.0272050e-01   1.8770602e-02  -6.9110003e-02  -6.6512257e-01  -8.3197783e-01  -8.3196847e-01  -1.7122694e-01  -7.9391655e-01  -4.2838335e-01  -3.2283199e-01   1.0369020e+00  -4.0828864e-01   4.4074196e-02   8.3662185e-01   2.7407497e-01  -7.5193471e-01  -3.1799296e-01   1.0865606e-01  -4.8631680e-01
  -2.6188535e-01   4.4187900e-01   1.4931021e-01  -8.0019807e-01  -1.9361667e-01   5.0426046e-01   3.3914575e-01  -1.7830827e+00   9.4162431e-01   7.2820856e-01  -1.8505272e+00   9.4201525e-01  -7.0126648e-01  -8.0110500e-01  -9.3863521e-01  -5.1394771e-01   9.7372611e-02   2.8893150e-01   1.9820414e-01  -7.6884705e-02   1.8173906e+00   3.4131975e-01   1.0433158e+00   9.5264505e-01   3.8586940e-01   7.2695523e-01  -7.2461087e-02   7.6805798e-01  -1.0950778e+00   6.7767982e-01  -4.3235169e-01  -1.2420396e+00   4.0651023e-01   6.7609876e-01  -1.0723309e+00   4.0506269e-01  -4.1494276e-01   7.7978681e-01   8.4467290e-01   4.3714344e-01   5.4527204e-01  -3.9476440e-01   2.9209515e-01  -1.6567838e+00  -4.1628183e-01  -1.6051858e+00  -6.7804124e-01   1.0718838e+00  -1.2474326e+00   7.4679618e-01   1.8307905e+00   6.9322517e-01   3.9001580e-01  -1.5274456e+00   3.1947937e-01   1.3005900e-01   3.0088686e-01  -1.4505927e-01  -2.9976330e-01   4.5609330e-01  -7.6413332e-01  -7.5204785e-01   5.6380788e-01   9.7675502e-01  -7.9498853e-01  -7.7292126e-02  -1.9266764e-01   6.1797539e-01   4.2037036e-01   2.0761262e-01   3.2140031e-01   5.1182378e-02  -2.0913007e+00   2.3936398e-01  -3.0905458e-01  -2.9857269e-01   6.5112811e-01  -1.7208888e+00   6.9334089e-01  -1.6724791e+00   1.1879761e+00   2.1827796e-01   1.7564307e+00   4.9840647e-01   6.0090969e-01   5.6067073e-01   2.6627321e-01   8.3312736e-01  -1.1615887e+00   8.2615436e-01  -8.0247902e-01  -8.7048404e-01  -7.8151035e-01  -2.1906114e+00  -3.4446674e-01   8.4951976e-01   2.3145791e-01   2.8269682e-01   4.4510541e-01   1.8810399e-01   6.0576773e-01  -2.2114688e-01  -1.0057758e+00  -1.3969387e+00  -9.2121308e-01  -1.3514401e+00  -3.3568811e-01   4.8349827e-01  -8.6980703e-01  -6.2706853e-01  -1.1956651e+00   1.4759054e+00   8.4696529e-01   4.6512407e-01   6.5793421e-01  -8.5217448e-02   7.6805370e-01   9.7883733e-01   6.4361624e-01   3.4512384e-01   5.3743324e-01   1.0139641e-01   5.7134083e-01   7.1420951e-01  -1.1324564e+00  -9.0387773e-03   2.7406840e-01   7.2336600e-01  -4.9887312e-01  -9.4837748e-01  -1.5337151e+00  -1.0003658e+00   1.7849454e+00   1.1568198e+00  -1.9634603e-01   1.3394253e-01   5.6338893e-02   2.3974060e-01   5.2546205e-01   4.5033502e-01   1.4428491e+00   8.3051718e-01   1.1247163e-01   1.1399349e-01  -2.0801701e-01  -2.6644307e-01  -1.8102383e-01  -1.0272050e-01   1.8770602e-02  -6.9110003e-02  -6.4848366e-01  -8.8848399e-01  -8.3196847e-01  -1.5822451e-01  -7.4316106e-01  -4.2838335e-01  -3.2283199e-01  -1.0777430e+00   1.0855179e+00   5.8415645e-02   8.4653639e-01   2.8780462e-01  -7.8553305e-01  -3.1799296e-01   1.3496526e-01  -4.7569163e-01
  -2.6188535e-01   4.4187900e-01   1.4931021e-01  -8.0019807e-01  -1.9361667e-01   5.0426046e-01   3.4781760e-01  -1.7830827e+00   9.4162431e-01   7.2820856e-01  -1.8505272e+00   9.4201525e-01  -7.1754138e-01  -8.0110500e-01  -9.4883834e-01  -5.1394771e-01   9.7372611e-02   3.0521732e-01   1.9820414e-01  -6.4275078e-02   1.8173906e+00   3.3150704e-01   1.0433158e+00   9.5264505e-01   3.8586940e-01   7.2695523e-01  -7.2461087e-02   7.5450384e-01  -1.0950778e+00   6.7767982e-01  -4.3235169e-01  -1.2420396e+00   4.0651023e-01   6.8455890e-01  -1.0723309e+00   4.0506269e-01  -4.1494276e-01   7.7978681e-01   8.4467290e-01   4.3714344e-01   5.4527204e-01  -3.9476440e-01   2.7551314e-01  -1.6567838e+00  -4.1628183e-01  -1.6051858e+00  -6.7804124e-01   1.0840208e+00  -1.2596909e+00   7.4679618e-01   1.8307905e+00   6.8357031e-01   3.9001580e-01  -1.5274456e+00   3.1947937e-01   1.3005900e-01   3.0088686e-01  -1.4505927e-01  -3.1596845e-01   4.4625850e-01  -7.6413332e-01  -7.5204785e-01   5.6380788e-01   9.7675502e-01  -7.9498853e-01  -7.7292126e-02  -1.9266764e-01   6.1797539e-01   4.2037036e-01   2.0761262e-01   3.2140031e-01   5.1182378e-02  -2.1021118e+00   2.3936398e-01  -3.0905458e-01  -2.9857269e-01   6.5112811e-01  -1.7208888e+00   6.9334089e-01  -1.6724791e+00   1.1879761e+00   2.1827796e-01   1.7564307e+00   5.0874411e-01   6.0090969e-01   5.6067073e-01   2.6627321e-01   8.2041651e-01  -1.1461129e+00   8.2615436e-01  -8.0247902e-01  -8.7048404e-01  -7.8151035e-01  -2.1906114e+00  -3.6751175e-01   8.4951976e-01   2.2139738e-01   2.8269682e-01   4.4510541e-01   1.8810399e-01   6.0576773e-01  -2.2114688e-01  -1.0160781e+00  -1.3969387e+00  -9.2121308e-01  -1.3514401e+00  -3.2136666e-01   4.8349827e-01  -8.6980703e-01  -6.2706853e-01  -1.1956651e+00   1.4759054e+00   8.4696529e-01   4.6512407e-01   6.5793421e-01  -7.0128359e-02   7.6805370e-01   9.7883733e-01   6.4361624e-01   3.4512384e-01   5.3743324e-01   1.0139641e-01   5.7134083e-01   7.2859289e-01  -1.1324564e+00   1.1930932e-02   2.7406840e-01   7.3102254e-01  -5.1315546e-01  -9.4837748e-01  -1.5337151e+00  -1.0003658e+00   1.7849454e+00   1.1715043e+00  -1.9634603e-01   1.3394253e-01   5.6338893e-02   2.3974060e-01   5.2546205e-01   4.3479364e-01   1.4428491e+00   8.3051718e-01   1.1247163e-01   1.1399349e-01  -2.0801701e-01  -2.6644307e-01  -1.8102383e-01  -1.0272050e-01   1.8770602e-02  -6.9110003e-02  -6.4848366e-01  -8.8848399e-01  -8.3196847e-01  -1.5822451e-01  -7.4316106e-01  -4.2838335e-01  -3.2283199e-01  -1.0777430e+00   1.0855179e+00   5.8415645e-02   8.4653639e-01   2.8780462e-01  -7.8553305e-01  -3.1799296e-01   1.3496526e-01  -4.7569163e-01
  -2.6188535e-01   4.4187900e-01   1.4931021e-01  -8.0019807e-01  -2.0914762e-01   5.0426046e-01   3.3914575e-01  -1.7830827e+00   9.4162431e-01   7.1433680e-01  -1.8597089e+00   9.4201525e-01  -7.1754138e-01  -8.1098729e-01  -9.4883834e-01  -5.1394771e-01   9.7372611e-02   2.7264567e-01   1.9820414e-01  -6.4275078e-02   1.8173906e+00   3.4131975e-01   1.0538951e+00   9.5264505e-01   3.8586940e-01   7.2695523e-01  -6.1546598e-02   7.6805798e-01  -1.0950778e+00   6.7767982e-01  -4.3235169e-01  -1.2420396e+00   4.0651023e-01   6.8455890e-01  -1.0723309e+00   4.2258497e-01  -4.1494276e-01   7.7978681e-01   8.4467290e-01   4.3714344e-01   5.4527204e-01  -3.9476440e-01   2.7551314e-01  -1.6657202e+00  -4.1628183e-01  -1.6051858e+00  -6.7804124e-01   1.0718838e+00  -1.2351743e+00   7.4679618e-01   1.8156910e+00   6.9322517e-01   3.9001580e-01  -1.5274456e+00   3.1947937e-01   1.3005900e-01   3.0088686e-01  -1.4505927e-01  -3.1596845e-01   4.4625850e-01  -7.6413332e-01  -7.5204785e-01   5.6380788e-01   9.7675502e-01  -7.9498853e-01  -7.7292126e-02  -1.9266764e-01   6.1797539e-01   4.2037036e-01   2.2453056e-01   3.2140031e-01   5.1182378e-02  -2.1021118e+00   2.3936398e-01  -3.0905458e-01  -2.9857269e-01   6.5112811e-01  -1.7208888e+00   6.9334089e-01  -1.6631595e+00   1.1879761e+00   2.1827796e-01   1.7564307e+00   4.9840647e-01   6.0090969e-01   5.6067073e-01   2.6627321e-01   8.3312736e-01  -1.1615887e+00   8.2615436e-01  -8.0247902e-01  -8.7048404e-01  -7.8151035e-01  -2.1906114e+00  -3.4446674e-01   8.4951976e-01   2.2139738e-01   2.8269682e-01   4.4510541e-01   1.8810399e-01   6.0576773e-01  -2.2114688e-01  -1.0160781e+00  -1.4060914e+00  -9.2121308e-01  -1.3625457e+00  -3.3568811e-01   4.8349827e-01  -8.6980703e-01  -6.2706853e-01  -1.1956651e+00   1.4759054e+00   8.5667370e-01   4.7484190e-01   6.5793421e-01  -7.0128359e-02   7.6805370e-01   9.7883733e-01   6.4361624e-01   3.5516187e-01   5.3743324e-01   1.0139641e-01   5.7134083e-01   7.1420951e-01  -1.1412942e+00  -9.0387773e-03   2.7406840e-01   7.3102254e-01  -5.1315546e-01  -9.4837748e-01  -1.5337151e+00  -9.8850568e-01   1.7687468e+00   1.1568198e+00  -2.1926778e-01   1.3394253e-01   5.6338893e-02   2.2685071e-01   5.3601575e-01   4.6587640e-01   1.4573220e+00   8.3051718e-01   1.1247163e-01   1.1399349e-01  -2.0801701e-01  -2.6644307e-01  -1.8102383e-01  -1.0272050e-01   1.8770602e-02  -6.9110003e-02  -6.4848366e-01  -8.8848399e-01  -8.3196847e-01  -1.5822451e-01  -7.5331216e-01  -4.2838335e-01  -3.2283199e-01  -1.0777430e+00   1.0855179e+00   5.8415645e-02   8.4653639e-01   2.8780462e-01  -7.8553305e-01  -3.1799296e-01   1.3496526e-01  -4.7569163e-01
  -3.5578382e-01  -5.8219922e-01  -1.0132027e+00   1.6941310e-01  -1.9361667e-01  -3.2707049e-01   5.6461381e-01  -1.8716052e+00   3.8774412e-01  -8.1155686e-01  -1.8413454e+00  -3.9062394e-01  -2.9146539e+00  -1.5521590e+00  -1.6120417e+00  -4.9979289e-01   9.3328185e-01  -1.4210803e+00  -6.1388284e-01  -5.4344089e-01   6.0709097e-01   2.9225618e-01   6.7304229e-01   1.8238165e-01   1.0796335e+00   3.0258053e-01   7.3521106e-01   4.0209637e-01   2.1232236e-01   5.8250680e-01  -4.1988689e-01   6.7115403e-01   1.6436672e-01   1.0060445e+00   8.2268522e-02  -9.2663076e-01  -4.5315354e-01   1.1493024e-01  -9.5586660e-01   3.6284003e-01  -6.1374046e-01   9.3525946e-01  -2.1620419e+00  -1.7640206e+00  -1.3388193e+00  -1.5853293e+00   1.4626156e-01   1.9801996e-01  -1.0758160e+00  -5.8567498e-01   2.4534881e-01   3.6496017e-01   4.1879590e-01  -1.4740863e+00   6.2818322e-01  -4.7888041e-01   7.7150236e-01  -2.7060707e-01  -2.5114786e-01   6.0361542e-01  -5.8861758e-01   6.5159516e-01   2.8134500e-02   6.5694193e-01   6.0285888e-01  -3.6377395e-01  -1.9266764e-01  -1.0213223e+00  -1.2007598e+00  -6.7211988e-01  -8.7825491e-01  -6.2483752e-01  -2.0372452e+00  -1.0597243e+00  -2.1318621e+00  -3.7012776e-01   6.5941975e-01  -1.8649486e+00  -4.1565668e-01  -1.7004380e+00   5.4910504e-01   3.7638101e-01   5.8776175e-01   6.4313343e-01   1.3907320e+00   4.9109077e-01  -7.5716255e-02  -8.7012716e-01   1.6933356e-01   3.6631989e-01  -7.6645377e-01   1.0281022e-01   7.0607229e-01   1.1253581e-02   7.3864896e-01  -1.1023420e+00   2.6163953e-01   5.0974788e-01  -9.7134024e-01   6.1195466e-01  -4.2310560e-01   3.9007126e-01  -1.8711737e+00  -1.6989788e+00  -1.5812459e+00  -1.7734552e+00  -3.9297393e-01  -1.2971520e-01  -1.6242715e+00  -1.3959782e+00  -1.4907195e+00   7.1227290e-01   5.8483823e-01   5.4286666e-01   2.0431037e+00   2.2686804e+00   1.0958701e+00   6.8073835e-01   8.2630770e-01   8.2694928e-01   5.6374033e-01   8.5613684e-01   2.6438161e-01  -1.1987798e+00   2.1088653e-01  -1.3301305e+00   4.9483124e-01   7.7696182e-01   4.0091420e-01   5.7046948e-01   5.4436032e-01  -1.0596662e+00   5.1696524e-02  -5.7595172e-01  -1.5028855e+00  -1.0012362e+00   6.1757808e-01  -4.1764372e-01   5.2546205e-01   2.6383842e-01   5.4552868e-01   9.0318385e-02   4.3055470e-01   3.1765167e-01  -2.0801701e-01  -2.4690332e-01  -3.2079546e-01  -5.6268508e-01  -3.1968707e-01   5.6734194e-01   3.3321191e-01   3.2639843e-01   4.7099901e-01   1.1482658e-01   8.8101477e-01   6.6851978e-01  -2.8699435e-01   1.2502215e+00   7.8049980e-01   9.0456110e-01   2.1200563e-01   2.7407497e-01  -5.1674633e-01  -1.9088054e-01   2.0073827e-01   4.6994907e-01
  -3.5578382e-01  -5.9321081e-01  -1.0132027e+00   1.8184402e-01  -1.9361667e-01  -3.2707049e-01   5.5594196e-01  -1.3847316e+00   3.8774412e-01  -6.4509573e-01  -1.8413454e+00  -3.9062394e-01  -2.8983790e+00  -1.5521590e+00  -1.6120417e+00  -4.8563807e-01   9.3328185e-01  -1.4210803e+00  -6.1388284e-01  -5.5605052e-01   6.0709097e-01   2.9225618e-01   6.7304229e-01   1.0337254e+00   2.1936601e-01   3.0258053e-01   7.3521106e-01   4.1565051e-01   2.1232236e-01   5.8250680e-01  -4.3235169e-01   6.6177563e-01   1.4707075e-01   9.9758431e-01   8.2268522e-02  -9.2663076e-01  -4.5315354e-01   1.1493024e-01  -9.5586660e-01   3.6284003e-01  -6.1374046e-01   9.3525946e-01  -1.9298938e+00  -1.7640206e+00  -1.3388193e+00  -1.5853293e+00   1.3127424e-01   1.9801996e-01  -1.0758160e+00  -3.3675179e-01   2.4534881e-01   3.6496017e-01   4.1879590e-01   1.6527713e+00   5.6881710e-01  -4.7888041e-01   7.7150236e-01  -2.7060707e-01  -1.7012212e-01   4.1675407e-01  -5.9894203e-01   6.3488512e-01   4.8737322e-02   6.4171274e-01   5.9111227e-01  -3.6377395e-01  -1.9266764e-01  -1.0213223e+00  -1.2007598e+00  -6.7211988e-01  -8.7825491e-01  -6.2483752e-01  -2.0264341e+00  -1.0597243e+00  -2.1077189e+00  -3.7012776e-01   6.5941975e-01  -1.8649486e+00  -4.1565668e-01  -1.4860869e+00   5.4910504e-01   3.7638101e-01   5.8776175e-01   6.7414635e-01   3.2158228e-01   4.9109077e-01  -7.5716255e-02  -4.1253639e-01   1.3838188e-01   3.6631989e-01  -7.6645377e-01   1.0281022e-01   7.0607229e-01   2.3028259e-02   7.3864896e-01  -1.1023420e+00   2.6163953e-01   5.1882992e-01  -9.7134024e-01   6.1195466e-01  -4.2310560e-01   3.9007126e-01  -1.8608714e+00  -1.6898261e+00  -1.5812459e+00  -1.7734552e+00  -3.9297393e-01  -1.4128526e-01  -1.6242715e+00  -1.3959782e+00  -1.5328702e+00   7.1227290e-01   5.8483823e-01   5.4286666e-01   6.5793421e-01   8.9557334e-01   1.5239844e-01   6.8073835e-01   8.2630770e-01   8.3698731e-01   3.0066948e-01   8.6774823e-01   3.0398925e-01  -1.2275466e+00   2.0204875e-01  -1.3511002e+00   5.0645034e-01   7.7696182e-01   4.1519654e-01   5.8066308e-01   5.4436032e-01  -1.0596662e+00   5.1696524e-02  -5.7595172e-01  -1.5028855e+00  -1.0012362e+00   6.1757808e-01  -4.1764372e-01   5.2546205e-01   2.6383842e-01   5.4552868e-01   7.8183978e-02   4.3055470e-01   3.1765167e-01  -2.0801701e-01  -1.4920457e-01   5.1928898e-02  -5.6268508e-01  -3.1968707e-01   5.6734194e-01   3.3321191e-01   3.1227189e-01   4.8580546e-01   1.0182414e-01   8.7086367e-01   6.5826835e-01  -2.8699435e-01   1.2502215e+00   7.6485784e-01   9.0456110e-01   2.2192017e-01   2.7407497e-01  -5.3354550e-01  -1.9088054e-01   2.0073827e-01   4.6994907e-01
[truncated: 17,132,337 more chars]
