# Supplementary material for: Efficiency of different measures for defining the applicability domain of classification models
Source: J Cheminform. 2017 Aug 3;9:44. doi: 10.1186/s13321-017-0230-2 (PMC5543028; doi:10.1186/s13321-017-0230-2)
Supplement: Supplementary file 5 — Additional file 5. Data sets used in this study. The data are provided in the way they were used for the respective computations. In addition to the data, the indices for the fivefold CV are also provided. [file 13321_2017_230_MOESM5_ESM.zip › Additional_file_5/Data/QSAR/QSAR_autoscaled_X.dat]

  -1.5791158e+00  -9.5097437e-02  -4.8999051e-01  -1.6661052e-01  -4.2010880e-01  -2.7012032e-01  -7.4003469e-01  -6.1847678e-01   3.1764195e-01  -1.0159718e+00  -4.6107211e-01   2.5612388e-01  -6.3484303e-01   1.5254842e+00  -1.0072183e+00  -8.1447930e-01  -1.1464276e+00   3.6140579e-01  -8.3798252e-02  -2.3288009e-01  -1.3479008e-01  -3.9109249e-01  -2.9355221e-01  -2.0352324e-01  -4.1636722e-01  -1.5675587e-01  -1.2543193e+00   7.6799896e-02  -1.6503949e-01  -7.3811296e-01   8.6838196e-01  -2.0162465e-01  -5.8101362e-01  -5.6063544e-01  -7.6462000e-01  -9.6962550e-01  -1.5050869e+00  -6.2936815e-01  -1.1082988e+00  -1.6046904e-01  -3.2297020e-01
  -1.1201787e+00  -6.0295050e-01  -4.8999051e-01  -1.6661052e-01  -4.2010880e-01  -2.7012032e-01  -7.4003469e-01  -6.8409024e-01  -1.9164720e-01  -4.5272943e-01  -4.6107211e-01   2.5612388e-01  -1.7390113e+00   5.3785512e-02  -1.3076455e+00  -5.9012534e-01  -5.2269548e-01   4.2775628e-01  -8.3798252e-02  -2.3288009e-01  -1.3479008e-01  -1.3966311e+00  -8.4720395e-02  -2.0352324e-01  -4.1636722e-01  -1.5675587e-01  -7.2557793e-03  -1.2760103e+00  -1.6503949e-01  -7.3811296e-01  -5.3722225e-01  -2.0162465e-01  -5.8101362e-01  -5.6063544e-01  -7.6462000e-01  -6.0347985e-01  -9.2011411e-01  -6.2936815e-01  -1.1050781e+00  -1.6046904e-01  -3.2297020e-01
  -1.5553462e+00   3.9848465e-01  -4.8999051e-01  -1.6661052e-01  -4.2010880e-01  -2.7012032e-01  -7.4003469e-01  -1.1324488e+00   3.1764195e-01   1.2369978e+00  -4.6107211e-01   2.5612388e-01  -3.3868626e-01   1.5700040e+00  -8.9092388e-01  -8.1447930e-01  -9.2535387e-02   6.9315825e-01  -8.3798252e-02  -2.3288009e-01  -1.3479008e-01  -1.5210277e+00  -2.9355221e-01  -2.0352324e-01  -4.1636722e-01  -1.5675587e-01  -1.2100972e+00  -4.2750769e-02  -1.6503949e-01  -7.3811296e-01   1.0601203e+00  -2.0162465e-01  -5.8101362e-01  -5.6063544e-01   3.0916588e-02  -8.4257496e-01  -2.2001366e-01  -6.2936815e-01  -8.2810245e-01  -1.6046904e-01  -3.2297020e-01
  -3.2594472e+00  -7.8447961e-02  -4.8999051e-01  -1.6661052e-01  -4.2010880e-01  -2.7012032e-01  -7.4003469e-01  -1.8651324e+00  -7.0093635e-01   1.1051296e-01  -4.6107211e-01   2.5612388e-01  -2.3570032e+00  -5.5041230e-01  -3.6001526e+00  -8.1447930e-01   2.0367571e+00   1.1907869e+00  -8.3798252e-02  -2.3288009e-01  -1.3479008e-01  -2.2259414e+00  -2.9355221e-01  -2.0352324e-01  -4.1636722e-01  -1.5675587e-01  -3.5450245e+00   6.7590529e+00  -1.6503949e-01  -3.5265119e-02  -6.3690711e-01  -2.0162465e-01  -5.8101362e-01  -5.6063544e-01   3.0916588e-02  -8.7258690e-01   3.7985629e+00  -6.2936815e-01  -1.5616049e+00  -1.6046904e-01  -3.2297020e-01
  -9.9950206e-01   5.2463306e-01  -4.8999051e-01  -1.6661052e-01  -4.2010880e-01  -2.7012032e-01  -7.4003469e-01  -8.3718830e-01   3.1764195e-01   1.2369978e+00  -4.6107211e-01  -9.5978565e-02  -4.7665152e-02   1.7836993e+00  -4.4082149e-01  -3.6577138e-01  -2.0007541e-01   5.2728202e-01  -8.3798252e-02  -2.3288009e-01  -1.3479008e-01  -1.0545407e+00  -2.9355221e-01  -2.0352324e-01  -4.1636722e-01  -1.5675587e-01  -1.0199421e+00  -4.9979275e-03  -1.6503949e-01   1.3176737e-01   1.3925622e+00  -2.0162465e-01  -5.8101362e-01  -5.6063544e-01  -7.6462000e-01  -5.6746553e-01  -2.3868301e-01  -6.2936815e-01  -5.0442740e-01  -1.6046904e-01  -3.2297020e-01
  -9.9950206e-01   5.5476069e-01  -4.8999051e-01  -1.6661052e-01  -4.2010880e-01  -2.7012032e-01  -7.4003469e-01  -9.2467290e-01   3.1764195e-01   1.2369978e+00  -4.6107211e-01  -1.0117565e-01  -2.8048204e-01   1.4898683e+00  -5.9695749e-01  -5.9012534e-01   1.5004636e-02   5.9363251e-01  -8.3798252e-02  -2.3288009e-01  -1.3479008e-01  -1.2411355e+00  -2.9355221e-01  -2.0352324e-01  -4.1636722e-01  -1.5675587e-01  -1.0420531e+00  -4.2750769e-02  -1.6503949e-01   1.2571486e-01   9.9096095e-01  -2.0162465e-01  -5.8101362e-01  -5.6063544e-01  -7.6462000e-01  -5.6746553e-01  -3.7604131e-03  -6.2936815e-01  -5.8413842e-01  -1.6046904e-01  -3.2297020e-01
   3.9742195e-01   1.9809777e+00   1.9379254e-01  -1.6661052e-01  -4.2010880e-01  -2.7012032e-01  -7.4003469e-01  -2.8383987e+00  -7.0093635e-01   6.7375536e-01  -4.6107211e-01   2.5612388e-01  -1.0354250e+00  -7.9972340e-01  -3.0191430e-01  -8.1447930e-01   1.6926290e+00   7.2633349e-01  -8.3798252e-02  -2.3288009e-01  -1.3479008e-01  -1.1789372e+00  -2.9355221e-01  -2.0352324e-01  -4.1636722e-01  -1.5675587e-01  -9.5360892e-01   2.8138809e+00  -1.6503949e-01   8.0653828e-01  -8.9112735e-01  -2.0162465e-01  -5.8101362e-01  -5.6063544e-01   3.0916588e-02   7.9407605e-01   3.1498031e+00  -6.2936815e-01   5.4228298e-01  -1.6046904e-01  -3.2297020e-01
  -4.7108447e-01   9.0845194e-01  -4.8999051e-01  -1.6661052e-01  -4.2010880e-01  -2.7012032e-01  -7.4003469e-01  -5.9660563e-01   8.2693110e-01   1.1051296e-01  -4.6107211e-01   2.0545231e-01  -1.0073371e-01   1.4211806e+00  -1.6300710e-01   3.0729049e-01  -7.1626752e-01   3.6140579e-01  -8.3798252e-02  -2.3288009e-01  -1.3479008e-01  -6.1915280e-01  -2.9355221e-01  -2.0352324e-01  -4.1636722e-01  -1.5675587e-01  -4.2736582e-01  -4.9979275e-03  -1.6503949e-01   1.9624343e-01   5.8220533e-01  -2.0162465e-01  -5.8101362e-01  -5.6063544e-01  -7.6462000e-01  -5.3945439e-01  -6.4629704e-01  -6.2936815e-01  -5.4710097e-01  -1.6046904e-01  -3.2297020e-01
  -3.4126561e-01   2.4564422e-01  -4.8999051e-01  -1.6661052e-01  -4.2010880e-01  -2.7012032e-01   1.5891361e-01   8.0314808e-01   3.1764195e-01  -1.0159718e+00  -4.6107211e-01   2.5612388e-01  -8.6765991e-01  -6.0510811e-01  -4.2789989e-01  -8.1447930e-01  -9.7436358e-01  -5.3432586e-01  -8.3798252e-02  -2.3288009e-01  -1.3479008e-01   9.2543750e-01  -8.4720395e-02  -2.0352324e-01  -4.1636722e-01  -1.5675587e-01  -1.7972201e-01   2.6556410e-01  -1.6503949e-01  -7.3811296e-01  -7.6282483e-01  -2.0162465e-01  -5.8101362e-01  -5.6063544e-01  -7.6462000e-01  -2.9235610e-01  -9.9790304e-01  -6.2936815e-01  -5.5595775e-01  -1.6046904e-01  -3.2297020e-01
   4.7055933e-01   7.1561753e-01  -4.8999051e-01  -1.6661052e-01   8.5321904e-03  -2.7012032e-01   1.5891361e-01   4.5320965e-01  -7.0093635e-01   1.2369978e+00   5.0152237e-01  -1.4199357e+00   1.0539069e-02  -1.1793387e-01   2.3863929e-01   9.8035237e-01   1.1979449e+00  -1.3622291e-01  -8.3798252e-02   2.9169725e+00  -1.3479008e-01  -4.1182524e-01  -8.4720395e-02  -2.0352324e-01  -4.1636722e-01  -1.5675587e-01   4.7476522e-01   3.9047054e-02  -1.6503949e-01   1.8643827e+00  -4.5661584e-01  -2.0162465e-01   7.6678837e-02   3.1887443e-01   3.0916588e-02  -3.0251844e-02   1.4648947e+00   2.8773599e-01   6.1601367e-02  -1.6046904e-01  -3.2297020e-01
   2.3286284e-01  -5.0610742e-02  -4.8999051e-01  -1.6661052e-01  -4.2010880e-01  -2.7012032e-01   1.5891361e-01   1.7326720e+00  -7.0093635e-01   1.1051296e-01  -4.6107211e-01  -1.3625597e-01  -1.9317570e-01  -9.1801898e-01   1.3203609e-01   3.0729049e-01   1.0103665e-01  -1.0983050e+00  -8.3798252e-02  -2.3288009e-01  -1.3479008e-01   4.1748499e-01   3.3294323e-01  -2.0352324e-01  -4.1636722e-01  -1.5675587e-01   5.1898732e-01   3.2754914e-02  -1.6503949e-01   1.6278649e-01  -6.9700420e-01  -2.0162465e-01   7.6678837e-02  -5.6063544e-01  -7.6462000e-01  -1.5129999e-01  -9.0884024e-02  -6.2936815e-01  -1.6303878e-01  -1.6046904e-01  -3.2297020e-01
  -2.1294746e+00  -5.3582405e-01  -4.8999051e-01  -1.6661052e-01  -4.2010880e-01  -2.7012032e-01  -7.4003469e-01  -8.3718830e-01   3.1764195e-01  -1.0159718e+00  -4.6107211e-01   2.5612388e-01  -1.9581331e+00   2.1787292e-01  -2.2444614e+00  -8.1447930e-01  -1.1679356e+00   5.2728202e-01  -8.3798252e-02  -2.3288009e-01  -1.3479008e-01  -6.2951918e-01  -2.9355221e-01  -2.0352324e-01  -4.1636722e-01  -1.5675587e-01  -2.1387615e+00   1.8574756e+00  -1.6503949e-01  -7.3811296e-01  -2.7393975e-01  -2.0162465e-01  -5.8101362e-01  -5.6063544e-01  -7.6462000e-01  -1.1246872e+00  -1.3355070e+00  -6.2936815e-01  -1.8490476e+00  -1.6046904e-01  -3.2297020e-01
  -1.0397276e+00  -1.5121234e-01  -4.8999051e-01  -1.6661052e-01  -4.2010880e-01  -2.7012032e-01  -7.4003469e-01  -7.7157484e-01   8.2693110e-01  -1.0159718e+00  -4.6107211e-01   2.5612388e-01  -1.6328742e+00   1.3773721e-01  -1.2731879e+00  -8.1447930e-01  -1.1679356e+00   4.6093152e-01  -8.3798252e-02  -2.3288009e-01  -1.3479008e-01  -2.6669595e-01  -2.9355221e-01  -2.0352324e-01  -4.1636722e-01  -1.5675587e-01  -1.3869856e+00  -1.1312910e+00  -1.6503949e-01  -7.3811296e-01  -2.9397212e-01  -2.0162465e-01  -5.8101362e-01  -5.6063544e-01  -7.6462000e-01  -9.2060600e-01  -1.3012799e+00  -6.2936815e-01  -1.4971919e+00  -1.6046904e-01  -3.2297020e-01
  -1.9210331e+00  -4.0500673e-01  -4.8999051e-01  -1.6661052e-01  -4.2010880e-01  -2.7012032e-01  -7.4003469e-01  -7.7157484e-01   3.1764195e-01  -1.0159718e+00  -4.6107211e-01   2.5612388e-01  -1.6534169e+00   2.9800863e-01  -1.9138838e+00  -8.1447930e-01  -1.1679356e+00   4.6093152e-01  -8.3798252e-02  -2.3288009e-01  -1.3479008e-01  -4.4292437e-01  -2.9355221e-01  -2.0352324e-01  -4.1636722e-01  -1.5675587e-01  -1.8292067e+00  -1.1312910e+00  -1.6503949e-01  -7.3811296e-01  -8.6017100e-02  -2.0162465e-01  -5.8101362e-01  -5.6063544e-01  -7.6462000e-01  -1.0726665e+00  -1.3868477e+00  -6.2936815e-01  -1.6686914e+00  -1.6046904e-01  -3.2297020e-01
  -1.6522532e+00  -1.7949002e-01  -4.8999051e-01  -1.6661052e-01  -4.2010880e-01  -2.7012032e-01  -7.4003469e-01  -6.6221908e-01   3.1764195e-01  -1.0159718e+00  -4.6107211e-01   2.5612388e-01  -9.7379702e-01   1.1833174e+00  -1.2861095e+00  -8.1447930e-01  -1.1464276e+00   3.9458103e-01  -8.3798252e-02  -2.3288009e-01  -1.3479008e-01  -3.8072611e-01  -2.9355221e-01  -2.0352324e-01  -4.1636722e-01  -1.5675587e-01  -1.3869856e+00   2.3410340e-01  -1.6503949e-01  -7.3811296e-01   4.8490528e-01  -2.0162465e-01  -5.8101362e-01  -5.6063544e-01  -7.6462000e-01  -9.9463544e-01  -1.4739713e+00  -6.2936815e-01  -1.2886550e+00  -1.6046904e-01  -3.2297020e-01
  -1.5370618e+00  -2.3742540e-02   1.9379254e-01  -1.6661052e-01  -4.2010880e-01  -2.7012032e-01  -7.4003469e-01  -5.9660563e-01   3.1764195e-01  -1.0159718e+00  -4.6107211e-01   2.5612388e-01  -6.3072151e-02   1.8142271e+00  -7.8647428e-01  -8.1447930e-01  -9.5285557e-01   3.2823054e-01  -8.3798252e-02  -2.3288009e-01  -1.3479008e-01  -1.9413131e-01  -2.9355221e-01  -2.0352324e-01   2.3994495e+00  -1.5675587e-01  -1.1747195e+00   2.6462774e-02  -1.6503949e-01  -7.3811296e-01   1.2523356e+00  -2.0162465e-01  -5.8101362e-01  -5.6063544e-01  -7.6462000e-01  -3.7638953e-01  -1.2748317e+00  -6.2936815e-01  -4.0458733e-01  -1.6046904e-01   1.2360065e-01
  -1.4931794e+00  -2.2143379e+00   1.9379254e-01  -1.6661052e-01  -4.2010880e-01  -2.7012032e-01  -7.4003469e-01  -5.5286333e-01   3.1764195e-01  -1.0159718e+00  -4.6107211e-01   2.5612388e-01   1.0239773e+00   2.2835935e+00  -4.4728229e-01  -8.1447930e-01  -1.0388876e+00   2.2870480e-01  -8.3798252e-02  -2.3288009e-01  -1.3479008e-01   4.4295385e-02  -2.9355221e-01   4.9087866e+00  -4.1636722e-01  -1.5675587e-01  -1.0862753e+00   7.5863530e-03   6.0534127e+00  -7.3811296e-01   2.0226277e+00  -2.0162465e-01  -5.8101362e-01  -5.6063544e-01  -7.6462000e-01   2.9489332e+00  -1.4864176e+00  -6.2936815e-01   2.3740261e+00  -1.6046904e-01   1.2360065e-01
  -1.9210331e+00  -3.7241252e-01  -4.8999051e-01  -1.6661052e-01   8.5321904e-03  -2.7012032e-01  -7.4003469e-01  -1.1761911e+00   3.1764195e-01  -1.0159718e+00  -1.4020728e-01   2.5612388e-01  -1.6174672e+00   2.9800863e-01  -1.9138838e+00  -8.1447930e-01  -9.5285557e-01   8.5903448e-01  -8.3798252e-02  -2.3288009e-01  -1.3479008e-01  -8.9904500e-01  -2.9355221e-01  -2.0352324e-01  -4.1636722e-01  -1.5675587e-01  -1.8292067e+00  -1.2193810e+00  -1.6503949e-01  -7.3811296e-01  -8.6017100e-02  -2.0162465e-01  -5.8101362e-01  -1.2088050e-01   8.2645318e-01  -1.0606617e+00  -8.6877341e-01   2.8773599e-01  -1.6348746e+00  -1.6046904e-01  -3.2297020e-01
  -1.4310126e+00  -1.5191708e-01  -4.8999051e-01  -1.6661052e-01  -4.2010880e-01  -2.7012032e-01  -7.4003469e-01  -1.5261296e+00  -7.0093635e-01  -1.0159718e+00  -4.6107211e-01   2.5612388e-01  -2.2423067e+00  -6.8651581e-01  -1.7437494e+00  -8.1447930e-01  -8.8833156e-01   1.1576117e+00  -8.3798252e-02  -2.3288009e-01  -1.3479008e-01  -5.8805366e-01  -2.9355221e-01  -2.0352324e-01  -4.1636722e-01  -1.5675587e-01  -2.1387615e+00  -3.2769109e+00  -1.6503949e-01  -7.3811296e-01  -7.9573514e-01  -2.0162465e-01  -5.8101362e-01  -5.6063544e-01  -7.6462000e-01  -9.2760878e-01  -8.6877341e-01   2.8773599e-01  -1.6509778e+00  -1.6046904e-01  -3.2297020e-01
  -5.0878817e+00  -1.4506643e+00  -4.8999051e-01  -1.6661052e-01  -4.2010880e-01  -2.7012032e-01  -7.4003469e-01  -2.2260064e+00  -1.9164720e-01  -4.5272943e-01  -4.6107211e-01   2.5612388e-01  -3.3002540e+00  -1.7181041e+00  -6.2060085e+00  -8.1447930e-01   5.8020646e-02   1.3898384e+00  -8.3798252e-02  -2.3288009e-01  -1.3479008e-01  -3.2003809e+00  -2.9355221e-01  -2.0352324e-01  -4.1636722e-01  -1.5675587e-01  -5.3758199e+00  -6.9074758e+00  -1.6503949e-01  -7.3811296e-01  -7.9573514e-01  -2.0162465e-01  -5.8101362e-01  -5.6063544e-01   3.0916588e-02  -1.6398921e+00   2.2427841e+00  -6.2936815e-01  -2.9641968e+00  -1.6046904e-01  -3.2297020e-01
  -1.9210331e+00  -3.4589669e-01  -4.8999051e-01  -1.6661052e-01  -4.2010880e-01  -2.7012032e-01  -7.4003469e-01  -1.0121575e+00   3.1764195e-01  -4.5272943e-01  -4.6107211e-01   2.5612388e-01  -1.5780938e+00   2.9800863e-01  -1.9138838e+00  -5.9012534e-01  -7.3777553e-01   6.2680775e-01  -8.3798252e-02  -2.3288009e-01  -1.3479008e-01  -1.0856398e+00  -2.9355221e-01  -2.0352324e-01  -4.1636722e-01  -1.5675587e-01  -1.8292067e+00  -1.2823024e+00  -1.6503949e-01  -7.3811296e-01  -8.6017100e-02  -2.0162465e-01  -5.8101362e-01  -5.6063544e-01   3.0916588e-02  -1.0446553e+00  -3.5069908e-01  -6.2936815e-01  -1.5946165e+00  -1.6046904e-01  -3.2297020e-01
  -1.4310126e+00  -3.7787425e-01  -4.8999051e-01  -1.6661052e-01  -4.2010880e-01  -2.7012032e-01  -7.4003469e-01  -7.7157484e-01  -1.9164720e-01  -4.5272943e-01  -4.6107211e-01   2.5612388e-01  -2.0608464e+00  -4.4610868e-01  -1.5671543e+00  -8.1447930e-01  -3.2912344e-01   4.9410677e-01  -8.3798252e-02  -2.3288009e-01  -1.3479008e-01  -1.5417604e+00  -8.4720395e-02  -2.0352324e-01  -4.1636722e-01  -1.5675587e-01  -2.0183306e-01   2.1469141e+00  -1.6503949e-01  -7.3811296e-01  -7.9573514e-01  -2.0162465e-01  -5.8101362e-01  -5.6063544e-01  -7.6462000e-01  -6.1648503e-01  -7.3964377e-01  -6.2936815e-01  -1.1719065e+00  -1.6046904e-01  -3.2297020e-01
  -2.5024753e+00  -4.8129481e-01  -4.8999051e-01  -1.6661052e-01  -4.2010880e-01  -2.7012032e-01  -7.4003469e-01  -1.8651324e+00   3.1764195e-01   1.1051296e-01  -4.6107211e-01   2.5612388e-01  -2.1122031e+00  -4.4610868e-01  -2.7236374e+00  -8.1447930e-01   3.8064071e-01   1.1576117e+00  -8.3798252e-02  -2.3288009e-01  -1.3479008e-01  -2.6820620e+00  -2.9355221e-01  -2.0352324e-01  -4.1636722e-01  -1.5675587e-01  -2.6428935e+00  -4.0319677e+00  -1.6503949e-01  -7.3811296e-01  -4.5852368e-01  -2.0162465e-01  -5.8101362e-01  -5.6063544e-01   8.2645318e-01  -1.1016780e+00   1.8538394e+00  -6.2936815e-01  -1.8595147e+00  -1.6046904e-01  -3.2297020e-01
  -1.1201787e+00   4.7113270e-03  -4.8999051e-01  -1.6661052e-01  -4.2010880e-01  -2.7012032e-01  -7.4003469e-01  -1.5261296e+00   3.1764195e-01   1.1051296e-01  -4.6107211e-01   2.5612388e-01  -1.7595540e+00  -4.8299655e-01  -1.4433223e+00  -5.9012534e-01   3.6512641e-02   9.5856021e-01  -8.3798252e-02  -2.3288009e-01  -1.3479008e-01  -2.0186138e+00  -2.9355221e-01  -2.0352324e-01  -4.1636722e-01  -1.5675587e-01  -1.6257850e+00   2.4678132e+00  -1.6503949e-01  -7.3811296e-01  -5.3722225e-01  -2.0162465e-01  -5.8101362e-01  -5.6063544e-01   8.2645318e-01  -8.7158650e-01   1.2579762e+00  -6.2936815e-01  -1.4875300e+00  -1.6046904e-01  -3.2297020e-01
  -8.7699694e-01   1.3825951e-01  -4.8999051e-01  -1.6661052e-01  -4.2010880e-01  -2.7012032e-01  -7.4003469e-01  -1.3183536e+00   3.1764195e-01   1.1051296e-01  -4.6107211e-01   2.5612388e-01  -1.4873637e+00   1.3773721e-01  -1.2085799e+00  -3.6577138e-01  -1.7856741e-01   8.2585923e-01  -8.3798252e-02  -2.3288009e-01  -1.3479008e-01  -1.8942173e+00  -2.9355221e-01  -2.0352324e-01  -4.1636722e-01  -1.5675587e-01  -1.2543193e+00  -1.4333138e+00  -1.6503949e-01  -7.3811296e-01  -4.4039916e-01  -2.0162465e-01  -5.8101362e-01  -5.6063544e-01   8.2645318e-01  -8.3557217e-01   7.7412897e-01  -6.2936815e-01  -1.3812486e+00  -1.6046904e-01  -3.2297020e-01
  -2.5024753e+00  -1.4927430e-01  -4.8999051e-01  -1.6661052e-01  -4.2010880e-01  -2.7012032e-01  -7.4003469e-01   4.8593345e-02  -1.9164720e-01  -4.5272943e-01  -4.6107211e-01   2.5612388e-01  -1.9581331e+00  -4.4610868e-01  -2.7236374e+00  -5.9012534e-01  -2.8011373e-02  -3.6697168e-02  -8.3798252e-02  -2.3288009e-01  -1.3479008e-01  -2.4596320e-01  -2.9355221e-01  -2.0352324e-01  -4.1636722e-01  -1.5675587e-01  -2.6428935e+00  -4.1452262e+00  -1.6503949e-01  -7.3811296e-01  -4.5852368e-01  -2.0162465e-01  -5.8101362e-01  -5.6063544e-01   3.0916588e-02  -7.3053039e-01   1.4648947e+00  -6.2936815e-01  -1.2838240e+00  -1.6046904e-01  -3.2297020e-01
  -1.0397276e+00   1.8221765e-01  -4.8999051e-01  -1.6661052e-01  -4.2010880e-01  -2.7012032e-01  -7.4003469e-01  -1.3183536e+00  -1.9164720e-01   1.1051296e-01  -4.6107211e-01   2.5612388e-01  -1.4873637e+00   1.3773721e-01  -1.2731879e+00  -5.9012534e-01  -1.7856741e-01   8.2585923e-01  -8.3798252e-02  -2.3288009e-01  -1.3479008e-01  -1.3966311e+00  -2.9355221e-01  -2.0352324e-01  -4.1636722e-01  -1.5675587e-01  -1.3869856e+00  -1.4773588e+00  -1.6503949e-01  -7.3811296e-01  -2.9397212e-01  -2.0162465e-01  -5.8101362e-01  -5.6063544e-01   3.0916588e-02  -8.3157058e-01   2.5449886e-01  -6.2936815e-01  -1.3208615e+00  -1.6046904e-01  -3.2297020e-01
  -1.7089347e+00   4.6907618e-02  -4.8999051e-01  -1.6661052e-01  -4.2010880e-01  -2.7012032e-01  -7.4003469e-01  -1.0668354e+00   3.1764195e-01   1.1051296e-01  -4.6107211e-01   2.5612388e-01  -1.0593915e+00   8.2588672e-01  -1.4573207e+00  -5.9012534e-01  -4.3666346e-01   6.5998300e-01  -8.3798252e-02  -2.3288009e-01  -1.3479008e-01  -1.2618682e+00  -2.9355221e-01  -2.0352324e-01  -4.1636722e-01  -1.5675587e-01  -1.4886964e+00  -4.7061631e-01  -1.6503949e-01  -7.3811296e-01   2.9364390e-01  -2.0162465e-01  -5.8101362e-01  -5.6063544e-01   3.0916588e-02  -9.2160639e-01  -2.8535637e-01  -6.2936815e-01  -1.2524227e+00  -1.6046904e-01  -3.2297020e-01
  -2.5024753e+00  -3.7523148e-01  -4.8999051e-01  -1.6661052e-01  -4.2010880e-01  -2.7012032e-01  -7.4003469e-01  -7.7157484e-01  -1.9164720e-01  -4.5272943e-01  -4.6107211e-01   2.5612388e-01  -2.0779653e+00  -4.4610868e-01  -2.7236374e+00  -5.9012534e-01  -3.2912344e-01   4.9410677e-01  -8.3798252e-02  -2.3288009e-01  -1.3479008e-01  -1.0027088e+00  -2.9355221e-01  -2.0352324e-01  -4.1636722e-01  -1.5675587e-01  -2.6428935e+00  -3.6984843e+00  -1.6503949e-01   3.3077817e-02  -4.5852368e-01  -2.0162465e-01  -5.8101362e-01  -5.6063544e-01  -7.6462000e-01  -8.8059008e-01   8.8147770e-01  -6.2936815e-01  -1.5253726e+00  -1.6046904e-01  -3.2297020e-01
  -7.1243783e-01   7.4609752e-01  -4.8999051e-01  -1.6661052e-01  -4.2010880e-01  -2.7012032e-01  -7.4003469e-01  -6.0845337e-03   8.2693110e-01  -4.5272943e-01  -4.6107211e-01   3.4874109e+00  -4.1743314e-01   1.0637499e+00  -4.0421029e-01  -5.9012534e-01  -7.5928353e-01  -3.5219219e-03  -8.3798252e-02  -2.3288009e-01  -1.3479008e-01   2.1015743e-01  -2.9355221e-01  -2.0352324e-01  -4.1636722e-01  -1.5675587e-01  -7.4134280e-01   8.9384177e-02  -1.6503949e-01   1.0419482e-01   4.8442832e-01  -2.0162465e-01  -5.8101362e-01  -5.6063544e-01  -7.6462000e-01  -5.2845001e-01  -3.9737244e-01  -6.2936815e-01  -4.8349319e-01  -1.6046904e-01  -3.2297020e-01
  -4.0343239e-01   4.6129458e-01  -4.8999051e-01  -1.6661052e-01  -4.2010880e-01  -2.7012032e-01  -7.4003469e-01  -6.2941236e-01   8.2693110e-01  -4.5272943e-01  -4.6107211e-01   5.9263507e-01  -1.4428546e+00  -5.5041230e-01  -8.1124068e-01  -3.6577138e-01  -6.3023550e-01   3.9458103e-01  -8.3798252e-02  -2.3288009e-01  -1.3479008e-01  -3.3926060e-01  -2.9355221e-01  -2.0352324e-01  -4.1636722e-01  -1.5675587e-01  -9.5360892e-01  -1.3641002e+00  -1.6503949e-01   1.1461859e-01  -5.4723843e-01  -2.0162465e-01  -5.8101362e-01  -5.6063544e-01  -7.6462000e-01  -5.4345598e-01   1.6893103e-01  -6.2936815e-01  -9.8752449e-01  -1.6046904e-01  -3.2297020e-01
  -1.4310126e+00   1.0610576e-01  -4.8999051e-01  -1.6661052e-01  -4.2010880e-01  -2.7012032e-01  -7.4003469e-01  -7.7157484e-01   3.1764195e-01  -4.5272943e-01  -4.6107211e-01   4.7310213e-01  -2.0505751e+00  -6.8651581e-01  -1.7437494e+00  -8.1447930e-01  -3.2912344e-01   4.9410677e-01  -8.3798252e-02  -2.3288009e-01  -1.3479008e-01  -4.5329075e-01  -2.9355221e-01  -2.0352324e-01  -4.1636722e-01  -1.5675587e-01  -2.1387615e+00  -3.7425293e+00  -1.6503949e-01   5.5774733e-02  -7.9573514e-01  -2.0162465e-01  -5.8101362e-01  -5.6063544e-01  -7.6462000e-01  -6.5750134e-01   9.4682041e-01  -6.2936815e-01  -1.2339040e+00  -1.6046904e-01  -3.2297020e-01
  -1.6207903e-01  -2.1443925e+00  -4.8999051e-01  -1.6661052e-01  -4.2010880e-01  -2.7012032e-01  -7.4003469e-01  -7.7157484e-01   3.1764195e-01   1.1051296e-01  -4.6107211e-01  -6.1568697e-01  -9.5839002e-01   7.0321452e-02  -5.5173189e-01   8.2936534e-02  -3.2912344e-01   4.9410677e-01  -8.3798252e-02  -2.3288009e-01  -1.3479008e-01  -1.0234415e+00  -2.9355221e-01  -2.0352324e-01  -4.1636722e-01  -1.5675587e-01  -5.0696562e-01  -4.7690845e-01  -1.6503949e-01   1.1613172e-01  -4.9477272e-01  -2.0162465e-01  -5.8101362e-01  -5.6063544e-01   3.0916588e-02  -5.0143927e-01   4.9253301e-01  -6.2936815e-01  -8.3293342e-01  -1.6046904e-01  -3.2297020e-01
  -9.9950206e-01   1.6653719e-01  -4.8999051e-01  -1.6661052e-01  -4.2010880e-01  -2.7012032e-01  -7.4003469e-01  -4.1070084e-01  -7.0093635e-01   1.1051296e-01  -4.6107211e-01  -5.9230009e-01   8.5107649e-01   2.8280075e+00   1.5572569e-01  -3.6577138e-01  -8.8833156e-01   2.2870480e-01  -8.3798252e-02  -2.3288009e-01  -1.3479008e-01  -3.4962697e-01  -2.9355221e-01  -2.0352324e-01  -4.1636722e-01  -1.5675587e-01  -9.7129777e-01   7.5863530e-03  -1.6503949e-01   1.3521394e-01   3.5484261e+00  -2.0162465e-01  -5.8101362e-01  -5.6063544e-01   3.0916588e-02  -5.8947428e-01  -8.8899853e-01  -6.2936815e-01  -1.7350589e-01  -1.6046904e-01  -3.2297020e-01
  -1.1201787e+00   5.6947213e-01  -4.8999051e-01  -1.6661052e-01  -4.2010880e-01  -2.7012032e-01  -7.4003469e-01  -1.0668354e+00  -1.9164720e-01   1.1051296e-01  -4.6107211e-01  -6.2197519e-02  -1.6517050e+00  -4.8299655e-01  -1.4433223e+00  -5.9012534e-01   3.1611670e-01   6.5998300e-01  -8.3798252e-02  -2.3288009e-01  -1.3479008e-01  -1.3137001e+00  -2.9355221e-01  -2.0352324e-01  -4.1636722e-01  -1.5675587e-01  -1.6257850e+00   2.6817460e+00  -1.6503949e-01   6.8047881e-02  -5.3722225e-01  -2.0162465e-01  -5.8101362e-01  -5.6063544e-01  -7.6462000e-01  -5.8147110e-01   1.0495018e+00  -6.2936815e-01  -1.0752871e+00  -1.6046904e-01  -3.2297020e-01
  -1.0397276e+00   5.2419260e-01  -4.8999051e-01  -1.6661052e-01  -4.2010880e-01  -2.7012032e-01  -7.4003469e-01  -9.2467290e-01   3.1764195e-01   1.1051296e-01  -4.6107211e-01  -1.8022305e-02  -1.3949217e+00   1.3773721e-01  -1.2731879e+00  -5.9012534e-01   1.5004636e-02   5.9363251e-01  -8.3798252e-02  -2.3288009e-01  -1.3479008e-01  -1.0441743e+00  -2.9355221e-01  -2.0352324e-01  -4.1636722e-01  -1.5675587e-01  -1.3869856e+00  -1.5591566e+00  -1.6503949e-01   8.7550416e-02  -2.9397212e-01  -2.0162465e-01  -5.8101362e-01  -5.6063544e-01  -7.6462000e-01  -5.7446831e-01   5.9988175e-01  -6.2936815e-01  -1.0044329e+00  -1.6046904e-01  -3.2297020e-01
  -1.0397276e+00   8.0036248e-01  -4.8999051e-01  -1.6661052e-01  -4.2010880e-01  -2.7012032e-01  -7.4003469e-01  -4.1070084e-01  -1.9164720e-01   1.1051296e-01  -4.6107211e-01  -1.7133628e-01  -1.3076153e+00   1.3773721e-01  -1.2731879e+00  -5.9012534e-01   2.5159269e-01   2.6188005e-01  -8.3798252e-02  -2.3288009e-01  -1.3479008e-01  -5.4658815e-01  -2.9355221e-01  -2.0352324e-01  -4.1636722e-01  -1.5675587e-01  -1.3869856e+00  -1.6472465e+00  -1.6503949e-01   8.1497905e-02  -2.9397212e-01  -2.0162465e-01  -5.8101362e-01  -5.6063544e-01  -7.6462000e-01  -5.3845399e-01   9.8882644e-01  -6.2936815e-01  -8.7480184e-01  -1.6046904e-01  -3.2297020e-01
  -1.0049874e+00   5.3300185e-01  -4.8999051e-01  -1.6661052e-01  -4.2010880e-01  -2.7012032e-01  -7.4003469e-01  -1.0121575e+00  -1.9164720e-01   6.7375536e-01  -4.6107211e-01  -8.4285126e-02  -9.2244035e-01   7.0631915e-01  -9.9752707e-01  -5.9012534e-01   1.8706867e-01   6.2680775e-01  -8.3798252e-02  -2.3288009e-01  -1.3479008e-01  -1.2411355e+00  -2.9355221e-01  -2.0352324e-01  -4.1636722e-01  -1.5675587e-01  -1.1747195e+00  -5.3982985e-01  -1.6503949e-01   1.0596014e-01   1.5771000e-01  -2.0162465e-01  -5.8101362e-01  -5.6063544e-01  -7.6462000e-01  -5.6946633e-01   4.2719030e-01  -6.2936815e-01  -8.2085599e-01  -1.6046904e-01  -3.2297020e-01
  -8.2031547e-01   7.8882237e-01  -4.8999051e-01  -1.6661052e-01  -4.2010880e-01  -2.7012032e-01  -7.4003469e-01  -4.1070084e-01  -1.9164720e-01   1.1051296e-01  -4.6107211e-01  -5.7000435e-02  -1.0936292e+00   2.6239276e-01  -1.0696727e+00  -1.4141742e-01  -6.5033682e-03   2.6188005e-01  -8.3798252e-02  -2.3288009e-01  -1.3479008e-01  -7.7464847e-01  -2.9355221e-01  -2.0352324e-01  -4.1636722e-01  -1.5675587e-01  -1.0862753e+00   9.4511526e-01  -1.6503949e-01   1.1243296e-01  -2.2576669e-01  -2.0162465e-01  -5.8101362e-01  -5.6063544e-01  -7.6462000e-01  -5.2845001e-01   6.1232798e-01  -6.2936815e-01  -8.3212826e-01  -1.6046904e-01  -3.2297020e-01
  -7.5083496e-01   4.9891006e-01  -4.8999051e-01  -1.6661052e-01  -4.2010880e-01  -2.7012032e-01  -7.4003469e-01  -4.1070084e-01  -1.9164720e-01   1.1051296e-01  -4.6107211e-01   2.6152909e-02  -5.7835069e-01   1.1387976e+00  -7.3694148e-01  -1.4141742e-01  -4.3666346e-01   2.6188005e-01  -8.3798252e-02  -2.3288009e-01  -1.3479008e-01  -5.4658815e-01  -2.9355221e-01  -2.0352324e-01  -4.1636722e-01  -1.5675587e-01  -8.4747586e-01  -1.4971715e-01  -1.6503949e-01   1.5496866e-01   3.5469491e-01  -2.0162465e-01  -5.8101362e-01  -5.6063544e-01  -7.6462000e-01  -5.2444842e-01  -6.4435785e-02  -6.2936815e-01  -6.7753719e-01  -1.6046904e-01  -3.2297020e-01
   1.1141683e+00   1.5761928e+00  -4.8999051e-01  -1.6661052e-01  -4.2010880e-01   6.6117687e-01  -7.4003469e-01  -6.8409024e-01   2.3547986e+00   6.7375536e-01  -4.6107211e-01  -1.5423763e-02   6.8743290e-02   7.0759115e-01   7.4904247e-01   2.1021222e+00  -5.2269548e-01   4.2775628e-01  -8.3798252e-02  -2.3288009e-01  -1.3479008e-01  -7.2281658e-01  -2.9355221e-01  -2.0352324e-01  -4.1636722e-01  -1.5675587e-01   4.3496532e-01   1.3878493e-02  -1.6503949e-01   2.0994564e-01   4.4340967e-01  -2.0162465e-01  -5.8101362e-01  -5.6063544e-01   3.0916588e-02  -4.1540504e-01  -1.5155940e-01  -6.2936815e-01  -2.9025435e-01  -1.6046904e-01  -3.2297020e-01
  -6.1553080e-01   7.9252225e-01  -4.8999051e-01  -1.6661052e-01  -4.2010880e-01  -2.7012032e-01  -7.4003469e-01  -7.7157484e-01  -7.0093635e-01   1.2369978e+00  -4.6107211e-01  -7.7809584e-01  -4.8762059e-01   7.2667108e-01  -4.4620549e-01   5.3164445e-01   4.8818074e-01   4.9410677e-01  -8.3798252e-02  -2.3288009e-01  -1.3479008e-01  -1.2722346e+00  -2.9355221e-01  -2.0352324e-01  -4.1636722e-01  -1.5675587e-01  -6.8385406e-01  -1.6859357e-01  -1.6503949e-01   1.0107265e+00   2.2114582e-01  -2.0162465e-01  -5.8101362e-01  -5.6063544e-01  -7.6462000e-01  -4.8743370e-01   8.9392393e-01  -6.2936815e-01  -5.0040159e-01  -1.6046904e-01  -3.2297020e-01
  -6.7952601e-01   6.9394678e-01  -4.8999051e-01  -1.6661052e-01  -4.2010880e-01  -2.7012032e-01  -7.4003469e-01  -5.7473448e-01   3.1764195e-01   1.2369978e+00  -4.6107211e-01  -1.7003701e-01   3.8030706e-01   2.0317384e+00   2.0048893e-02   9.8035237e-01  -3.9364745e-01   3.6140579e-01  -8.3798252e-02  -2.3288009e-01  -1.3479008e-01  -7.7464847e-01  -2.9355221e-01  -2.0352324e-01  -4.1636722e-01  -1.5675587e-01  -5.9983205e-01   7.5863530e-03  -1.6503949e-01   1.1507748e+00   1.6515520e+00  -2.0162465e-01  -5.8101362e-01  -5.6063544e-01  -7.6462000e-01  -5.2544882e-01  -2.3557145e-01  -6.2936815e-01  -2.4516529e-01  -1.6046904e-01  -3.2297020e-01
  -4.6742760e-01   8.7682674e-01  -4.8999051e-01  -1.6661052e-01  -4.2010880e-01  -2.7012032e-01  -7.4003469e-01  -4.9818545e-01   1.3362203e+00   1.2369978e+00  -4.6107211e-01   1.0410917e-01   1.1352500e+00   2.6410242e+00   6.7043607e-01   1.4290603e+00  -6.9475952e-01   2.9505529e-01  -8.3798252e-02  -2.3288009e-01  -1.3479008e-01  -5.6732091e-01  -2.9355221e-01  -2.0352324e-01  -4.1636722e-01  -1.5675587e-01  -3.7872150e-01   7.5863530e-03  -1.6503949e-01   1.2540878e+00   3.3032681e+00  -2.0162465e-01  -5.8101362e-01  -5.6063544e-01  -7.6462000e-01  -5.2544882e-01  -7.3497643e-01  -6.2936815e-01   5.1134263e-02  -1.6046904e-01  -3.2297020e-01
  -7.9654582e-01   2.8898572e-01  -4.8999051e-01  -1.6661052e-01  -4.2010880e-01  -2.7012032e-01  -7.4003469e-01  -4.1070084e-01  -1.9164720e-01   1.1051296e-01  -4.6107211e-01   1.5737928e-01   5.6861483e-01   2.4909287e+00  -4.7175066e-03  -1.4141742e-01  -8.2380754e-01   2.2870480e-01  -8.3798252e-02  -2.3288009e-01  -1.3479008e-01  -3.8072611e-01  -2.9355221e-01  -2.0352324e-01  -4.1636722e-01  -1.5675587e-01  -8.6958692e-01   7.5863530e-03  -1.6503949e-01   1.7934683e-01   2.7313918e+00  -2.0162465e-01  -5.8101362e-01  -5.6063544e-01  -7.6462000e-01  -5.6046274e-01  -9.3100456e-01  -6.2936815e-01  -2.6690466e-01  -1.6046904e-01  -3.2297020e-01
  -4.0343239e-01   8.9268339e-01  -4.8999051e-01  -1.6661052e-01  -4.2010880e-01  -2.7012032e-01  -7.4003469e-01  -4.1070084e-01  -1.9164720e-01   1.1051296e-01  -4.6107211e-01  -7.3002282e-01  -1.2904965e+00  -5.5041230e-01  -8.1124068e-01   8.2936534e-02   2.5159269e-01   2.6188005e-01  -8.3798252e-02  -2.3288009e-01  -1.3479008e-01  -6.1915280e-01  -2.9355221e-01  -2.0352324e-01  -4.1636722e-01  -1.5675587e-01  -9.5360892e-01  -1.6157858e+00  -1.6503949e-01   6.8888507e-02  -5.4723843e-01  -2.0162465e-01  -5.8101362e-01  -5.6063544e-01   3.0916588e-02  -4.0740186e-01   1.5520184e+00  -6.2936815e-01  -7.6771531e-01  -1.6046904e-01  -3.2297020e-01
  -2.8092727e-01   1.0634947e+00  -4.8999051e-01  -1.6661052e-01  -4.2010880e-01  -2.7012032e-01  -7.4003469e-01  -4.1070084e-01  -1.9164720e-01   1.1051296e-01  -4.6107211e-01   3.6786118e-01  -1.0782222e+00   3.5977576e-02  -6.7341028e-01   3.0729049e-01  -6.5033682e-03   2.6188005e-01  -8.3798252e-02  -2.3288009e-01  -1.3479008e-01  -5.1548902e-01  -2.9355221e-01  -2.0352324e-01  -4.1636722e-01  -1.5675587e-01  -7.1923174e-01   9.4511526e-01  -1.6503949e-01   1.1848547e-01  -4.2561337e-01  -2.0162465e-01  -5.8101362e-01  -5.6063544e-01  -7.6462000e-01  -3.9539709e-01   6.4966667e-01  -6.2936815e-01  -7.1054882e-01  -1.6046904e-01  -3.2297020e-01
  -2.3338797e-01  -2.2533629e+00  -4.8999051e-01  -1.6661052e-01  -4.2010880e-01  -2.7012032e-01  -7.4003469e-01  -2.2479605e-01  -1.9164720e-01   6.7375536e-01  -4.6107211e-01   3.7825535e-01  -4.6707792e-01   1.0573899e+00  -1.8561990e-01   5.3164445e-01   1.4405266e-01   1.2917906e-01  -8.3798252e-02  -2.3288009e-01  -1.3479008e-01  -8.4721311e-01  -8.4720395e-02  -2.0352324e-01  -4.1636722e-01  -1.5675587e-01   1.7847708e-01   9.5676317e-02  -1.6503949e-01   1.6118930e-01   1.5294039e-01  -2.0162465e-01  -5.8101362e-01  -5.6063544e-01  -7.6462000e-01  -3.7638953e-01   1.6893103e-01  -6.2936815e-01  -3.5788794e-01  -1.6046904e-01  -3.2297020e-01
  -2.5350075e-01   9.7628314e-01  -4.8999051e-01  -1.6661052e-01  -4.2010880e-01  -2.7012032e-01  -7.4003469e-01  -5.9660563e-01   3.1764195e-01   6.7375536e-01  -4.6107211e-01   1.2099969e-01  -6.7592836e-01   6.1855147e-01  -5.0650629e-01   3.0729049e-01   1.6556067e-01   3.6140579e-01  -8.3798252e-02  -2.3288009e-01  -1.3479008e-01  -9.3014413e-01  -2.9355221e-01  -2.0352324e-01  -4.1636722e-01  -1.5675587e-01  -5.8214320e-01   3.1590123e-01  -1.6503949e-01   1.4193895e-01   3.0361396e-02  -2.0162465e-01  -5.8101362e-01  -5.6063544e-01   3.0916588e-02  -3.9339629e-01   8.3169278e-01  -6.2936815e-01  -5.9863133e-01  -1.6046904e-01  -3.2297020e-01
  -2.4984388e-01   1.0245578e+00  -4.8999051e-01  -1.6661052e-01  -4.2010880e-01  -2.7012032e-01  -7.4003469e-01  -3.0134508e-01   3.1764195e-01   1.8002402e+00  -4.6107211e-01   1.0561657e-02   3.9400217e-01   1.5725480e+00   2.8494168e-01   1.4290603e+00   7.9528650e-02   1.9552955e-01  -8.3798252e-02  -2.3288009e-01  -1.3479008e-01  -5.6732091e-01  -2.9355221e-01  -2.0352324e-01  -4.1636722e-01  -1.5675587e-01  -4.8043235e-01   7.5863530e-03  -1.6503949e-01   1.1010938e+00   1.6300888e+00  -2.0162465e-01  -5.8101362e-01  -5.6063544e-01  -7.6462000e-01  -3.8339231e-01   3.3695514e-01  -6.2936815e-01  -4.1459347e-02  -1.6046904e-01  -3.2297020e-01
  -5.7530524e-01   1.2328965e+00  -4.8999051e-01  -1.6661052e-01  -4.2010880e-01  -2.7012032e-01  -7.4003469e-01  -4.1070084e-01   3.1764195e-01   1.2369978e+00  -4.6107211e-01  -1.1379939e+00  -1.8290437e-01   1.1464296e+00  -3.0837510e-01   5.3164445e-01   2.5159269e-01   2.6188005e-01  -8.3798252e-02  -2.3288009e-01  -1.3479008e-01  -8.3684673e-01  -2.9355221e-01  -2.0352324e-01  -4.1636722e-01  -1.5675587e-01  -5.7772099e-01  -4.2750769e-02  -1.6503949e-01   1.0498997e+00   5.0970725e-01  -2.0162465e-01  -5.8101362e-01  -5.6063544e-01  -7.6462000e-01  -3.8439271e-01   5.9988175e-01  -6.2936815e-01  -3.4903116e-01  -1.6046904e-01  -3.2297020e-01
  -4.0343239e-01   8.1912618e-01   8.7757559e-01  -1.6661052e-01  -4.2010880e-01  -2.7012032e-01  -7.4003469e-01  -1.3183536e+00  -1.9164720e-01   1.1051296e-01  -4.6107211e-01  -1.3159940e+00  -5.0131570e-01  -5.5041230e-01  -8.1124068e-01  -8.1447930e-01   2.5959652e+00   3.6140579e-01  -8.3798252e-02  -2.3288009e-01  -1.3479008e-01  -5.0512264e-01  -2.9355221e-01  -2.0352324e-01  -4.1636722e-01  -1.5675587e-01  -9.5360892e-01  -1.6975837e+00  -1.6503949e-01   5.5018169e-02  -5.4723843e-01  -2.0162465e-01  -5.8101362e-01  -5.6063544e-01   3.0916588e-02   5.7783174e-02   2.3003479e+00  -6.2936815e-01  -2.9381920e-02  -1.6046904e-01   5.7017150e-01
   7.7407947e-01   5.1608809e-01  -4.8999051e-01  -1.6661052e-01   8.5321904e-03  -2.7012032e-01  -7.4003469e-01  -6.8409024e-01  -1.9164720e-01   1.1051296e-01  -1.4020728e-01  -9.7428576e-01   4.0427350e-01   1.9706826e+00   5.1537688e-01  -8.1447930e-01  -7.3777553e-01   4.6093152e-01  -8.3798252e-02  -2.3288009e-01  -1.3479008e-01  -5.3622178e-01  -2.9355221e-01  -2.0352324e-01  -4.1636722e-01  -1.5675587e-01   1.0433065e-02   7.5863530e-03  -1.6503949e-01   1.5042928e-01   1.9563301e+00  -2.0162465e-01  -5.8101362e-01   3.1887443e-01  -7.6462000e-01  -4.4841818e-01  -6.0895835e-01   2.8773599e-01  -2.6932014e-01  -1.6046904e-01  -3.2297020e-01
  -1.6756433e-01   9.5126488e-01  -4.8999051e-01  -1.6661052e-01  -4.2010880e-01  -2.7012032e-01  -7.4003469e-01  -1.3183536e+00  -7.0093635e-01   1.2369978e+00  -1.4020728e-01  -2.9894551e+00  -6.0231714e-01   1.0848131e-01  -2.9222310e-01   8.2936534e-02   1.1334209e+00   9.9173546e-01  -8.3798252e-02  -2.3288009e-01  -1.3479008e-01  -1.6661570e+00  -2.9355221e-01  -2.0352324e-01  -4.1636722e-01  -1.5675587e-01  -4.3621024e-01   3.3477765e-01  -1.6503949e-01   9.1094410e-01  -1.1463476e-01  -2.0162465e-01  -5.8101362e-01   3.1887443e-01   2.4175264e+00  -4.3541300e-01   2.2723439e+00   2.8773599e-01  -4.9476545e-01  -1.6046904e-01  -3.2297020e-01
  -1.1201787e+00   7.2389822e-01  -4.8999051e-01  -1.6661052e-01  -4.2010880e-01  -2.7012032e-01  -7.4003469e-01  -9.2467290e-01  -7.0093635e-01   6.7375536e-01  -4.6107211e-01  -1.5966366e+00  -1.4805161e+00  -4.8299655e-01  -1.4433223e+00  -8.1447930e-01   2.3808851e+00   5.9363251e-01  -8.3798252e-02  -2.3288009e-01  -1.3479008e-01  -1.4899285e+00  -2.9355221e-01  -2.0352324e-01  -4.1636722e-01  -1.5675587e-01  -1.6257850e+00   3.0341058e+00  -1.6503949e-01   7.6702884e-01  -5.3722225e-01  -2.0162465e-01  -5.8101362e-01  -5.6063544e-01   3.0916588e-02  -4.9143529e-01   3.3831700e+00  -6.2936815e-01  -8.9251540e-01  -1.6046904e-01  -3.2297020e-01
  -1.0397276e+00   4.7459654e-01  -4.8999051e-01  -1.6661052e-01  -4.2010880e-01  -2.7012032e-01  -7.4003469e-01  -4.1070084e-01  -7.0093635e-01   1.1051296e-01  -1.4020728e-01  -1.1366946e+00  -1.2031901e+00   1.3773721e-01  -1.2731879e+00  -3.6577138e-01   1.2409609e+00   5.6045726e-01  -8.3798252e-02  -2.3288009e-01  -1.3479008e-01  -5.3622178e-01  -2.9355221e-01  -2.0352324e-01  -4.1636722e-01  -1.5675587e-01  -1.3869856e+00  -1.7353365e+00  -1.6503949e-01   5.0142536e-02  -2.9397212e-01  -2.0162465e-01  -5.8101362e-01  -1.2088050e-01   3.0916588e-02  -4.9543688e-01   2.4154756e+00   2.8773599e-01  -7.1135398e-01  -1.6046904e-01  -3.2297020e-01
   7.7407947e-01   6.8760413e-01  -4.8999051e-01  -1.6661052e-01   8.5321904e-03  -2.7012032e-01  -7.4003469e-01  -7.0596139e-01  -1.9164720e-01   6.7375536e-01   5.0152237e-01  -9.3790618e-01   8.3566949e-01   2.3382893e+00   7.4258167e-01  -3.6577138e-01  -6.0872750e-01   5.2728202e-01  -8.3798252e-02  -2.3288009e-01  -1.3479008e-01  -6.0878642e-01  -2.9355221e-01  -2.0352324e-01  -4.1636722e-01  -1.5675587e-01   1.9277486e-02   7.5863530e-03  -1.6503949e-01   1.1406873e+00   2.6698638e+00  -2.0162465e-01  -5.8101362e-01   1.1983843e+00   3.0916588e-02  -4.4541698e-01  -3.9270510e-01   1.2048401e+00  -1.4889007e-02  -1.6046904e-01  -3.2297020e-01
  -1.1201787e+00  -1.1976333e-01  -4.8999051e-01  -1.6661052e-01  -4.2010880e-01  -2.7012032e-01  -7.4003469e-01  -1.1324488e+00   8.2693110e-01  -4.5272943e-01  -4.6107211e-01   2.5612388e-01  -1.8434366e+00  -4.8299655e-01  -1.4433223e+00  -3.6577138e-01  -6.5174351e-01   6.9315825e-01  -8.3798252e-02  -2.3288009e-01  -1.3479008e-01  -1.2307691e+00  -2.9355221e-01  -2.0352324e-01  -4.1636722e-01  -1.5675587e-01  -1.6257850e+00   2.1594983e+00  -1.6503949e-01  -7.3811296e-01  -5.3722225e-01  -2.0162465e-01  -5.8101362e-01  -5.6063544e-01   3.0916588e-02  -9.1860520e-01   1.3353153e-02  -6.2936815e-01  -1.5672410e+00  -1.6046904e-01  -3.2297020e-01
   7.1739800e-01   9.7143805e-01  -4.8999051e-01  -1.6661052e-01  -4.2010880e-01   6.6117687e-01  -7.4003469e-01  -8.1531715e-01   8.2693110e-01   6.7375536e-01  -4.6107211e-01  -5.4401893e-02  -4.2770448e-01   6.4653537e-01   2.4510009e-01  -1.4141742e-01  -2.4309142e-01   4.9410677e-01  -8.3798252e-02  -2.3288009e-01  -1.3479008e-01  -9.6124327e-01  -2.9355221e-01  -2.0352324e-01  -4.1636722e-01  -1.5675587e-01  -1.7972201e-01   9.5676317e-02  -1.6503949e-01   1.3235581e-01   3.2083068e-01  -2.0162465e-01  -5.8101362e-01  -5.6063544e-01  -7.6462000e-01  -5.2945041e-01  -3.1764431e-02  -6.2936815e-01  -5.2375128e-01  -1.6046904e-01  -3.2297020e-01
  -2.5715762e-01   1.8019152e-01  -4.8999051e-01  -1.6661052e-01  -4.2010880e-01  -2.7012032e-01   1.5891361e-01   5.5162983e-01  -1.9164720e-01  -4.5272943e-01  -4.6107211e-01   2.5612388e-01  -6.5709758e-01  -2.0824554e-01  -3.2991110e-01  -3.6577138e-01  -5.6571149e-01  -3.6844963e-01  -8.3798252e-02  -2.3288009e-01  -1.3479008e-01   1.7905830e-01  -8.4720395e-02  -2.0352324e-01  -4.1636722e-01  -1.5675587e-01  -6.9166733e-02  -1.4342501e-01  -1.6503949e-01  -7.3811296e-01  -5.6345511e-01  -2.0162465e-01   7.6678837e-02  -5.6063544e-01   3.0916588e-02  -2.7935093e-01  -3.7870310e-01  -6.2936815e-01  -4.9959642e-01  -1.6046904e-01  -3.2297020e-01
  -3.2115283e-01   1.2812887e-01  -4.8999051e-01  -1.6661052e-01  -4.2010880e-01  -2.7012032e-01   1.5891361e-01   5.5162983e-01  -1.9164720e-01  -4.5272943e-01  -4.6107211e-01   2.5612388e-01  -6.5709758e-01  -2.0824554e-01  -3.2991110e-01  -3.6577138e-01  -5.6571149e-01  -3.6844963e-01  -8.3798252e-02  -2.3288009e-01  -1.3479008e-01   3.3929007e-02  -8.4720395e-02  -2.0352324e-01  -4.1636722e-01  -1.5675587e-01  -9.5699998e-02  -1.4342501e-01  -1.6503949e-01  -7.3811296e-01  -5.3626833e-01  -2.0162465e-01   7.6678837e-02  -5.6063544e-01   3.0916588e-02  -2.8335252e-01  -3.7870310e-01  -6.2936815e-01  -4.9959642e-01  -1.6046904e-01  -3.2297020e-01
   4.4534080e-02   3.9619425e-01  -4.8999051e-01  -1.6661052e-01  -4.2010880e-01  -2.7012032e-01   6.0838776e-01   5.5162983e-01   3.1764195e-01  -4.5272943e-01  -4.6107211e-01   2.5612388e-01  -6.4511436e-01  -5.9747613e-01  -1.1239750e-01  -1.4141742e-01  -5.6571149e-01  -3.6844963e-01  -8.3798252e-02  -2.3288009e-01  -1.3479008e-01   3.4492034e-01  -8.4720395e-02  -2.0352324e-01  -4.1636722e-01  -1.5675587e-01   1.3425497e-01  -1.4342501e-01  -1.6503949e-01  -7.3811296e-01  -7.6711748e-01  -2.0162465e-01   7.6678837e-02  -5.6063544e-01   3.0916588e-02  -2.0832267e-01  -3.5069908e-01  -6.2936815e-01  -4.1505443e-01  -1.6046904e-01  -3.2297020e-01
   8.2931206e-02   4.7547747e-01  -4.8999051e-01  -1.6661052e-01  -4.2010880e-01  -2.7012032e-01   1.5891361e-01   3.2198274e-01  -7.0093635e-01   1.1051296e-01  -4.6107211e-01   2.5612388e-01  -4.6878981e-01  -1.1411788e-01  -2.0284870e-01   8.2936534e-02  -2.0007541e-01  -2.0257340e-01  -8.3798252e-02  -2.3288009e-01  -1.3479008e-01  -2.0449768e-01  -8.4720395e-02  -2.0352324e-01  -4.1636722e-01  -1.5675587e-01   1.3867718e-01   9.5676317e-02  -1.6503949e-01  -7.3811296e-01  -5.8778012e-01  -2.0162465e-01   7.3437130e-01  -5.6063544e-01  -7.6462000e-01  -2.4133581e-01  -5.0627695e-01  -6.2936815e-01  -4.1505443e-01  -1.6046904e-01  -3.2297020e-01
  -4.3817265e-01  -8.5054896e-02  -4.8999051e-01  -1.6661052e-01  -4.2010880e-01  -2.7012032e-01  -2.9056054e-01   6.3911444e-01  -1.9164720e-01   1.1051296e-01  -4.6107211e-01  -5.8299706e-02  -2.8732959e-01   4.5064808e-01  -2.3192230e-01  -1.4141742e-01  -2.2158341e-01  -4.0162487e-01  -8.3798252e-02  -2.3288009e-01  -1.3479008e-01   2.3562629e-02  -8.4720395e-02  -2.0352324e-01  -4.1636722e-01  -1.5675587e-01  -2.1952191e-01  -4.2750769e-02  -1.6503949e-01   1.3571832e-01   1.1287566e-01  -2.0162465e-01  -5.8101362e-01  -5.6063544e-01  -7.6462000e-01  -3.4537719e-01  -1.1422071e-01  -6.2936815e-01  -3.0957823e-01  -1.6046904e-01  -3.2297020e-01
  -4.7839821e-01  -7.6157557e-02  -4.8999051e-01  -1.6661052e-01  -4.2010880e-01  -2.7012032e-01  -2.9056054e-01   8.6876153e-01  -1.9164720e-01  -4.5272943e-01  -4.6107211e-01   2.5612388e-01  -4.6878981e-01   3.9468028e-01  -5.0758309e-01  -5.9012534e-01  -5.6571149e-01  -5.6750111e-01  -8.3798252e-02  -2.3288009e-01  -1.3479008e-01   3.0345483e-01  -8.4720395e-02  -2.0352324e-01  -4.1636722e-01  -1.5675587e-01  -2.7258844e-01   9.5676317e-02  -1.6503949e-01  -7.3811296e-01  -3.5936189e-02  -2.0162465e-01  -5.8101362e-01  -5.6063544e-01   3.0916588e-02  -3.3137162e-01  -3.7559154e-01  -6.2936815e-01  -4.5772801e-01  -1.6046904e-01  -3.2297020e-01
  -3.2115283e-01   2.7550757e-01  -4.8999051e-01  -1.6661052e-01  -4.2010880e-01  -2.7012032e-01   1.5891361e-01   1.0546663e+00  -7.0093635e-01   1.1051296e-01  -4.6107211e-01   2.5612388e-01  -5.5780803e-01  -2.0824554e-01  -3.2991110e-01   8.2936534e-02   1.4405266e-01  -6.6702684e-01  -8.3798252e-02  -2.3288009e-01  -1.3479008e-01   1.4795916e-01  -8.4720395e-02  -2.0352324e-01  -4.1636722e-01  -1.5675587e-01  -9.5699998e-02  -1.5600929e-01  -1.6503949e-01   1.0553982e-01  -5.3626833e-01  -2.0162465e-01   7.6678837e-02  -5.6063544e-01   3.0916588e-02  -2.5634177e-01   5.7187773e-01  -6.2936815e-01  -3.9170474e-01  -1.6046904e-01  -3.2297020e-01
   1.4692642e-01   4.9424116e-01  -4.8999051e-01  -1.6661052e-01  -4.2010880e-01  -2.7012032e-01   6.0838776e-01   5.5162983e-01  -7.0093635e-01   6.7375536e-01  -4.6107211e-01   2.5612388e-01  -2.4282048e-01  -9.8853937e-02   3.1893692e-02   5.3164445e-01   2.9460870e-01  -3.6844963e-01  -8.3798252e-02  -2.3288009e-01  -1.3479008e-01  -2.3559682e-01  -8.4720395e-02  -2.0352324e-01  -4.1636722e-01  -1.5675587e-01   2.9787678e-01  -4.2750769e-02  -1.6503949e-01   1.2344517e-01  -5.2482127e-01  -2.0162465e-01   7.3437130e-01  -5.6063544e-01   3.0916588e-02  -1.7530954e-01   4.7541945e-01  -6.2936815e-01  -2.4113948e-01  -1.6046904e-01  -3.2297020e-01
   2.5663249e-01   3.9363957e-01  -4.8999051e-01  -1.6661052e-01  -4.2010880e-01  -2.7012032e-01   1.5891361e-01   8.0314808e-01  -1.9164720e-01   1.1051296e-01  -4.6107211e-01  -8.6514700e-01  -4.0716181e-01  -2.1078953e-01  -2.8407106e-02   8.2936534e-02  -4.9519377e-02  -5.0115061e-01  -8.3798252e-02  -2.3288009e-01  -1.3479008e-01   9.6127275e-02  -8.4720395e-02  -2.0352324e-01  -4.1636722e-01  -1.5675587e-01   2.2712140e-01   9.5676317e-02  -1.6503949e-01   1.3798801e-01  -5.2720607e-01  -2.0162465e-01  -5.8101362e-01  -5.6063544e-01   3.0916588e-02  -1.8831472e-01   3.7584961e-01  -6.2936815e-01  -2.8139757e-01  -1.6046904e-01  -3.2297020e-01
   5.2175550e-01   5.2806867e-01  -4.8999051e-01  -1.6661052e-01  -4.2010880e-01  -2.7012032e-01   1.5891361e-01   5.0788753e-01  -7.0093635e-01   1.2369978e+00  -4.6107211e-01  -1.1730742e+00   1.6118529e-01   3.0436861e-01   3.4416568e-01   1.4290603e+00   3.5913271e-01  -3.3527438e-01  -8.3798252e-02  -2.3288009e-01  -1.3479008e-01  -3.8072611e-01  -8.4720395e-02  -2.0352324e-01  -4.1636722e-01  -1.5675587e-01   5.6320943e-01   1.3878493e-02  -1.6503949e-01   1.1490095e+00  -2.4866082e-01  -2.0162465e-01  -5.8101362e-01  -5.6063544e-01  -7.6462000e-01  -1.2528965e-01   4.2719030e-01  -6.2936815e-01  -2.9381920e-02   6.1097103e+00  -3.2297020e-01
   5.3272611e-01  -2.1931957e+00  -4.8999051e-01  -1.6661052e-01  -4.2010880e-01  -2.7012032e-01   1.5891361e-01   1.1420680e-01   1.3362203e+00   1.2369978e+00  -4.6107211e-01  -1.0171617e+00   6.7132816e-01   9.0983842e-01   7.0274007e-01   2.3264761e+00  -2.6459942e-01  -6.9872414e-02  -8.3798252e-02  -2.3288009e-01  -1.3479008e-01  -2.4596320e-01  -8.4720395e-02  -2.0352324e-01  -4.1636722e-01  -1.5675587e-01   6.1185375e-01   7.5863530e-03  -1.6503949e-01   1.2764485e+00   5.7457395e-01  -2.0162465e-01  -5.8101362e-01  -5.6063544e-01  -7.6462000e-01  -1.2328885e-01  -1.4222472e-01  -6.2936815e-01   1.2842980e-01   6.1097103e+00  -3.2297020e-01
   2.4017658e-01   3.7566870e-01  -4.8999051e-01  -1.6661052e-01  -4.2010880e-01  -2.7012032e-01   1.5891361e-01   5.0788753e-01  -7.0093635e-01   1.2369978e+00  -4.6107211e-01  -9.8078212e-01   1.6118529e-01   3.0436861e-01   3.2155288e-01   1.4290603e+00   3.5913271e-01  -3.3527438e-01  -8.3798252e-02  -2.3288009e-01  -1.3479008e-01  -3.8072611e-01  -8.4720395e-02  -2.0352324e-01  -4.1636722e-01  -1.5675587e-01   4.0400984e-01   1.3878493e-02  -1.6503949e-01   1.1284142e+00  -9.6987204e-02  -2.0162465e-01  -5.8101362e-01  -5.6063544e-01  -7.6462000e-01  -1.5430119e-01   4.2719030e-01  -6.2936815e-01  -3.0992243e-02   6.1097103e+00  -3.2297020e-01
   4.8335838e-01  -5.3870163e-02  -4.8999051e-01  -1.6661052e-01  -4.2010880e-01  -2.7012032e-01   6.0838776e-01   1.4155403e+00  -7.0093635e-01   1.8002402e+00  -4.6107211e-01  -3.2324188e+00   2.6903429e-01  -3.6978896e-01   6.3920887e-01   1.8777682e+00   1.3915169e+00  -8.9925357e-01  -8.3798252e-02  -2.3288009e-01  -1.3479008e-01  -2.8742871e-01   3.3294323e-01  -2.0352324e-01  -4.1636722e-01  -1.5675587e-01   1.0540749e+00   1.2942127e-03  -1.6503949e-01   1.9966973e+00  -4.3801435e-01  -2.0162465e-01  -5.8101362e-01  -5.6063544e-01   3.0916588e-02  -1.2244681e-02   1.1864103e+00  -6.2936815e-01   1.3406593e-01   6.1097103e+00  -3.2297020e-01
   1.8935996e-02  -5.9414126e-01  -4.8999051e-01  -1.6661052e-01  -4.2010880e-01  -2.7012032e-01   1.5891361e-01   1.4155403e+00  -7.0093635e-01   1.1051296e-01  -4.6107211e-01  -1.1806617e-01   3.8030706e-01  -1.0821064e+00   3.2478328e-01   7.5599841e-01  -3.2912344e-01  -8.9925357e-01  -8.3798252e-02  -2.3288009e-01  -1.3479008e-01   4.2785137e-01   1.2411142e-01  -2.0352324e-01  -4.1636722e-01  -1.5675587e-01   1.3867718e-01   7.5863530e-03  -1.6503949e-01   2.3667756e-01   6.0080681e-01  -2.0162465e-01  -5.8101362e-01  -5.6063544e-01  -7.6462000e-01  -2.3733421e-01  -3.8181465e-01  -6.2936815e-01   5.6770396e-02   2.9746206e+00  -3.2297020e-01
  -2.3117999e-02   3.0448999e-01  -4.8999051e-01  -1.6661052e-01  -4.2010880e-01  -2.7012032e-01   1.5891361e-01   7.3753462e-01  -7.0093635e-01   6.7375536e-01  -4.6107211e-01  -1.0249573e+00  -3.6950026e-01  -2.1078953e-01  -5.9634305e-02   5.3164445e-01   5.7421276e-01  -4.6797537e-01  -8.3798252e-02  -2.3288009e-01  -1.3479008e-01  -3.2889422e-01  -8.4720395e-02  -2.0352324e-01  -4.1636722e-01  -1.5675587e-01   9.0032862e-02   1.0196846e-01  -1.6503949e-01   1.2193204e-01  -4.4278396e-01  -2.0162465e-01   7.6678837e-02  -5.6063544e-01   8.2645318e-01  -2.0632188e-01   9.9816111e-01  -6.2936815e-01  -2.6529433e-01  -1.6046904e-01  -3.2297020e-01
   9.6972197e-01   5.7986704e-01   1.9379254e-01  -1.6661052e-01  -4.2010880e-01  -2.7012032e-01   1.5891361e-01  -1.9198932e-01  -7.0093635e-01   1.2369978e+00  -4.6107211e-01   2.5612388e-01   5.5048179e-02  -2.4258942e-01   4.8522648e-01   9.8035237e-01   1.0258809e+00  -4.3480012e-01  -8.3798252e-02  -2.3288009e-01  -1.3479008e-01  -2.0449768e-01  -8.4720395e-02  -2.0352324e-01  -4.1636722e-01  -1.5675587e-01   4.2169868e-01  -4.2750769e-02  -1.6503949e-01   1.0134165e+00  -3.9842659e-01  -2.0162465e-01   7.3437130e-01  -5.6063544e-01   8.2645318e-01   8.1708520e-01   1.4291118e+00  -6.2936815e-01   7.1136696e-01  -1.6046904e-01  -3.2297020e-01
  -2.3117999e-02  -2.2935036e-01  -4.8999051e-01  -1.6661052e-01  -4.2010880e-01  -2.7012032e-01  -7.4003469e-01   1.5794910e-01   8.2693110e-01  -1.0159718e+00  -4.6107211e-01   4.3098494e+00  -5.9204581e-01  -2.1078953e-01  -5.9634305e-02  -8.1447930e-01  -1.0603956e+00  -1.0304766e-01  -8.3798252e-02  -2.3288009e-01  -1.3479008e-01   3.6565310e-01  -8.4720395e-02  -2.0352324e-01  -4.1636722e-01  -1.5675587e-01   9.0032862e-02   8.3092036e-02  -1.6503949e-01  -7.3811296e-01  -4.4278396e-01  -2.0162465e-01  -5.8101362e-01  -5.6063544e-01  -7.6462000e-01  -3.9739788e-01  -1.2312699e+00  -6.2936815e-01  -5.5998356e-01  -1.6046904e-01  -3.2297020e-01
  -6.7404070e-01  -2.2735360e+00  -4.8999051e-01  -1.6661052e-01  -4.2010880e-01  -2.7012032e-01  -7.4003469e-01  -5.9660563e-01  -7.0093635e-01  -4.5272943e-01  -4.6107211e-01   2.5612388e-01  -1.2357160e+00  -6.9796377e-01  -8.1231748e-01  -3.6577138e-01  -7.1626752e-01   3.6140579e-01  -8.3798252e-02  -2.3288009e-01  -1.3479008e-01  -9.3014413e-01  -8.4720395e-02  -2.0352324e-01  -4.1636722e-01  -1.5675587e-01  -5.0696562e-01  -4.0769491e-01  -1.6503949e-01  -7.3811296e-01  -8.0765917e-01  -2.0162465e-01  -5.8101362e-01  -5.6063544e-01   3.0916588e-02  -7.5954193e-01  -6.8363573e-01  -6.2936815e-01  -1.2161904e+00  -1.6046904e-01  -3.2297020e-01
   7.0132164e-02  -1.8697788e-01  -4.8999051e-01  -1.6661052e-01  -4.2010880e-01  -2.7012032e-01  -7.4003469e-01  -4.1070084e-01   3.1764195e-01   1.1051296e-01  -4.6107211e-01   8.0722291e-02  -4.1914503e-01   1.3264923e-01  -1.0101506e-02   8.2936534e-02  -5.0118747e-01   2.6188005e-01  -8.3798252e-02  -2.3288009e-01  -1.3479008e-01  -5.1548902e-01  -8.4720395e-02  -2.0352324e-01  -4.1636722e-01  -1.5675587e-01   1.4752160e-01  -3.6458629e-02  -1.6503949e-01   1.5589335e-01  -2.1908923e-01   1.3510323e+00  -5.8101362e-01  -5.6063544e-01  -7.6462000e-01  -4.8443250e-01  -4.6738249e-01  -6.2936815e-01  -5.6320421e-01  -1.6046904e-01  -3.2297020e-01
   1.0026338e+00  -5.4983075e-01   1.9379254e-01  -1.6661052e-01  -4.2010880e-01  -2.7012032e-01   6.0838776e-01   1.1312154e+00  -7.0093635e-01   1.2369978e+00  -4.6107211e-01   2.5612388e-01   1.1232668e+00  -1.2182099e+00   1.0010137e+00   2.5508301e+00  -9.2535387e-02  -9.6560406e-01  -8.3798252e-02  -2.3288009e-01  -1.3479008e-01   6.3517892e-01   3.3294323e-01  -2.0352324e-01  -4.1636722e-01  -1.5675587e-01   6.8260913e-01   7.5863530e-03  -1.6503949e-01   3.5932497e-01   1.2236877e-02  -2.0162465e-01   1.3920638e+00  -5.6063544e-01  -7.6462000e-01   5.2196781e-01  -3.7403576e-01  -6.2936815e-01   7.6209215e-01  -1.6046904e-01  -3.2297020e-01
  -3.2115283e-01   2.1437140e-01  -4.8999051e-01  -1.6661052e-01  -4.2010880e-01  -2.7012032e-01   1.5891361e-01   1.0984086e+00  -1.9164720e-01  -4.5272943e-01  -4.6107211e-01   2.5612388e-01  -5.9889336e-01  -2.0824554e-01  -3.2991110e-01  -3.6577138e-01  -4.5817147e-01  -7.0020209e-01  -8.3798252e-02  -2.3288009e-01  -1.3479008e-01   6.2481255e-01  -8.4720395e-02  -2.0352324e-01  -4.1636722e-01  -1.5675587e-01  -9.5699998e-02  -1.4971715e-01  -1.6503949e-01   1.1243296e-01  -5.3626833e-01  -2.0162465e-01  -5.8101362e-01  -5.6063544e-01  -7.6462000e-01  -2.6734615e-01  -1.2044382e-01  -6.2936815e-01  -4.1344411e-01  -1.6046904e-01  -3.2297020e-01
   1.8857677e+00  -2.6881578e-01  -4.8999051e-01  -1.6661052e-01  -4.2010880e-01   1.5924741e+00  -7.4003469e-01  -6.0845337e-03   8.2693110e-01  -4.5272943e-01  -4.6107211e-01   9.2264990e-01  -3.7805970e-01  -6.4326797e-01   1.0645449e+00   8.2936534e-02  -7.5928353e-01  -3.5219219e-03  -8.3798252e-02  -2.3288009e-01  -1.3479008e-01   1.5832554e-01   3.3294323e-01  -2.0352324e-01  -4.1636722e-01  -1.5675587e-01   1.7881619e+00   2.6462774e-02  -1.6503949e-01   2.3474412e-01  -8.8588078e-01   1.3510323e+00  -5.8101362e-01  -5.6063544e-01  -7.6462000e-01  -1.6230437e-01  -7.2719754e-01  -6.2936815e-01  -3.4903116e-01  -1.6046904e-01  -3.2297020e-01
   1.5621348e+00  -4.4244603e-01  -4.8999051e-01  -1.6661052e-01  -4.2010880e-01   6.6117687e-01  -7.4003469e-01   1.5794910e-01   8.2693110e-01  -1.0159718e+00  -4.6107211e-01   2.3947239e+00  -5.6979125e-01  -6.3309201e-01   7.4581207e-01  -8.1447930e-01  -1.0603956e+00  -1.0304766e-01  -8.3798252e-02  -2.3288009e-01  -1.3479008e-01   2.9308845e-01   3.3294323e-01  -2.0352324e-01  -4.1636722e-01  -1.5675587e-01   1.4962959e+00  -3.0166489e-02  -1.6503949e-01  -7.3811296e-01  -8.0241260e-01   2.9036893e+00  -5.8101362e-01  -5.6063544e-01  -7.6462000e-01  -2.4233620e-01  -1.4008497e+00  -6.2936815e-01  -4.5450736e-01  -1.6046904e-01  -3.2297020e-01
   1.8857677e+00  -3.2246409e-01  -4.8999051e-01  -1.6661052e-01  -4.2010880e-01   1.5924741e+00  -7.4003469e-01  -2.7947393e-01   8.2693110e-01  -4.5272943e-01  -4.6107211e-01   2.5612388e-01  -4.2770448e-01  -6.4326797e-01   1.0645449e+00   8.2936534e-02  -8.2380754e-01   1.6235431e-01  -8.3798252e-02  -2.3288009e-01  -1.3479008e-01  -1.6303217e-01   3.3294323e-01  -2.0352324e-01  -4.1636722e-01  -1.5675587e-01   1.7881619e+00   2.6462774e-02  -1.6503949e-01  -7.3811296e-01  -8.8588078e-01   1.3510323e+00  -5.8101362e-01  -5.6063544e-01   3.0916588e-02  -2.2532944e-01  -9.1544677e-01  -6.2936815e-01  -4.6658479e-01  -1.6046904e-01  -3.2297020e-01
  -9.2598512e-02   1.2663130e-01  -4.8999051e-01  -1.6661052e-01  -4.2010880e-01  -2.7012032e-01  -7.4003469e-01   3.2198274e-01  -7.0093635e-01   1.1051296e-01  -4.6107211e-01   7.9791989e-01  -1.2151733e+00  -4.9826049e-01  -5.0973669e-01  -5.9012534e-01   6.1722877e-01  -2.0257340e-01  -8.3798252e-02  -2.3288009e-01  -1.3479008e-01  -3.1852784e-01  -8.4720395e-02  -2.0352324e-01  -4.1636722e-01  -1.5675587e-01   9.0032862e-02   9.1994669e-01  -1.6503949e-01   8.7970729e-02  -7.2991452e-01  -2.0162465e-01  -5.8101362e-01  -5.6063544e-01  -7.6462000e-01  -3.1536525e-01   7.7412897e-01  -6.2936815e-01  -6.4452555e-01  -1.6046904e-01  -3.2297020e-01
   2.5663249e-01  -6.1446115e-02  -4.8999051e-01  -1.6661052e-01  -4.2010880e-01  -2.7012032e-01   1.5891361e-01   1.4155403e+00  -7.0093635e-01   1.1051296e-01  -4.6107211e-01  -2.4310530e-03  -3.6094081e-01  -8.7349914e-01   1.0726969e-01   3.0729049e-01   1.2254466e-01  -8.9925357e-01  -8.3798252e-02  -2.3288009e-01  -1.3479008e-01   2.8272208e-01   3.3294323e-01  -2.0352324e-01  -4.1636722e-01  -1.5675587e-01   7.0914240e-01  -4.2750769e-02  -1.6503949e-01   1.7337838e-01  -7.6854836e-01  -2.0162465e-01  -5.8101362e-01  -5.6063544e-01  -7.6462000e-01  -1.3529363e-01  -9.0884024e-02  -6.2936815e-01  -2.4113948e-01   2.9746206e+00  -3.2297020e-01
  -6.7404070e-01   3.7751864e-01  -4.8999051e-01  -1.6661052e-01  -4.2010880e-01  -2.7012032e-01  -7.4003469e-01   9.2343941e-01  -7.0093635e-01   1.1051296e-01  -4.6107211e-01   2.5612388e-01  -9.2757602e-01  -1.8789361e-01  -7.8432068e-01  -5.9012534e-01   5.3119675e-01  -5.6750111e-01  -8.3798252e-02  -2.3288009e-01  -1.3479008e-01   5.9371341e-01  -8.4720395e-02  -2.0352324e-01  -4.1636722e-01  -1.5675587e-01  -2.8143286e-01  -5.2724557e-01  -1.6503949e-01   8.3515409e-02  -5.5916246e-01  -2.0162465e-01  -5.8101362e-01  -5.6063544e-01  -7.6462000e-01  -2.4833859e-01   5.0186769e-01  -6.2936815e-01  -5.0523256e-01  -1.6046904e-01  -3.2297020e-01
  -6.7404070e-01  -3.7628859e-01  -4.8999051e-01  -1.6661052e-01  -4.2010880e-01  -2.7012032e-01  -7.4003469e-01  -8.3718830e-01  -1.9164720e-01   1.1051296e-01  -4.6107211e-01   2.5612388e-01  -1.1775118e+00  -1.8789361e-01  -7.8432068e-01  -5.9012534e-01  -2.0007541e-01   5.2728202e-01  -8.3798252e-02  -2.3288009e-01  -1.3479008e-01  -1.0130752e+00  -8.4720395e-02  -2.0352324e-01  -4.1636722e-01  -1.5675587e-01  -2.8143286e-01  -4.5803203e-01  -1.6503949e-01  -7.3811296e-01  -5.5916246e-01  -2.0162465e-01  -5.8101362e-01  -5.6063544e-01   3.0916588e-02  -6.8051049e-01  -2.3868301e-01  -6.2936815e-01  -1.1163504e+00  -1.6046904e-01  -3.2297020e-01
   3.6451013e-01   3.2137551e-03  -4.8999051e-01  -1.6661052e-01   4.3717318e-01  -2.7012032e-01   1.5891361e-01   1.4155403e+00  -7.0093635e-01   1.1051296e-01   1.8065754e-01  -5.2473800e-01  -1.6578548e-01  -7.4884359e-01   3.1078488e-01   5.3164445e-01   4.2365672e-01  -7.3337734e-01  -8.3798252e-02  -2.3288009e-01  -1.3479008e-01   2.3089019e-01   3.3294323e-01  -2.0352324e-01  -4.1636722e-01  -1.5675587e-01   9.2140852e-01   3.2754914e-02  -1.6503949e-01   1.1018504e+00  -7.8285719e-01  -2.0162465e-01  -5.8101362e-01   3.1887443e-01   3.0916588e-02  -6.5265771e-02   4.2719030e-01   2.8773599e-01  -9.7820675e-02  -1.6046904e-01  -3.2297020e-01
  -2.4070171e-01  -7.3338598e-02  -4.8999051e-01  -1.6661052e-01  -4.2010880e-01  -2.7012032e-01  -7.4003469e-01  -6.2941236e-01  -7.0093635e-01  -4.5272943e-01  -4.6107211e-01   6.3551101e-01  -1.1141719e+00  -5.5168430e-01  -4.6881829e-01  -1.4141742e-01  -3.2912344e-01   5.6045726e-01  -8.3798252e-02  -2.3288009e-01  -1.3479008e-01  -5.0512264e-01  -8.4720395e-02  -2.0352324e-01  -4.1636722e-01  -1.5675587e-01  -7.2557793e-03  -4.5803203e-01  -1.6503949e-01   1.4454489e-01  -8.3484595e-01  -2.0162465e-01  -5.8101362e-01   3.1887443e-01  -7.6462000e-01  -4.3641340e-01  -1.6556140e-01   2.8773599e-01  -8.0958373e-01  -1.6046904e-01  -3.2297020e-01
   3.5391907e-02   1.9710527e-01  -4.8999051e-01  -1.6661052e-01   8.5321904e-03  -2.7012032e-01   1.5891361e-01   1.4155403e+00  -7.0093635e-01  -1.0159718e+00   1.8065754e-01   2.5612388e-01  -5.1843459e-01  -1.7181041e+00  -1.4254790e-01  -8.1447930e-01  -6.0872750e-01  -7.3337734e-01  -8.3798252e-02  -2.3288009e-01  -1.3479008e-01   1.2467952e+00   3.3294323e-01  -2.0352324e-01  -4.1636722e-01   4.8546819e+00   4.7476522e-01   8.9384177e-02  -1.6503949e-01  -7.3811296e-01  -8.1958319e-01  -2.0162465e-01  -5.8101362e-01   7.5862937e-01   3.0916588e-02  -5.0259802e-02  -8.9833320e-01   2.8773599e-01  -2.1940011e-01  -1.6046904e-01  -3.2297020e-01
   6.9728522e-01   4.3680487e-01   1.9379254e-01  -1.6661052e-01  -4.2010880e-01  -2.7012032e-01  -7.4003469e-01  -1.5261296e+00  -7.0093635e-01   6.7375536e-01  -4.6107211e-01   2.5612388e-01  -6.3141925e-01  -5.5168430e-01   3.2970492e-02   8.2936534e-02   8.9683283e-01   2.2870480e-01  -8.3798252e-02  -2.3288009e-01  -1.3479008e-01  -5.2585540e-01  -8.4720395e-02  -2.0352324e-01  -4.1636722e-01  -1.5675587e-01   1.7847708e-01  -5.0207701e-01  -1.6503949e-01   9.7819422e-01  -8.2482977e-01  -2.0162465e-01  -5.8101362e-01  -5.6063544e-01  -7.6462000e-01   7.6306371e-01   1.1132887e+00  -6.2936815e-01   5.3101071e-01  -1.6046904e-01  -3.2297020e-01
   7.9274337e-02  -2.2249971e+00  -4.8999051e-01  -1.6661052e-01   2.1517372e+00  -2.7012032e-01  -7.4003469e-01  -1.3183536e+00   8.2693110e-01   6.7375536e-01   2.4267113e+00   2.5612388e-01   8.2438401e-02   3.8577631e-01   1.9772089e-01  -8.1447930e-01  -1.3555140e-01   1.0580860e+00  -8.3798252e-02  -2.3288009e-01  -1.3479008e-01  -1.2307691e+00  -8.4720395e-02  -2.0352324e-01  -4.1636722e-01  -1.5675587e-01   3.8632100e-01   1.2942127e-03  -1.6503949e-01  -7.3811296e-01  -3.5883882e-01  -2.0162465e-01  -5.8101362e-01   7.5862937e-01   1.6219898e+00  -5.2244762e-01  -9.0884024e-02   2.1219443e+00  -4.8832416e-01  -1.6046904e-01  -3.2297020e-01
   8.4759641e-02   9.3156163e-02   1.9379254e-01  -1.6661052e-01   8.5321904e-03  -2.7012032e-01   1.5891361e-01   2.4543371e-01   3.1764195e-01   6.7375536e-01   1.8065754e-01  -6.0659207e-01   5.2924139e-01   6.6688730e-01   3.7000888e-01   5.3164445e-01   2.5159269e-01  -1.3622291e-01  -8.3798252e-02  -2.3288009e-01  -1.3479008e-01  -1.2156666e-01  -8.4720395e-02  -2.0352324e-01  -4.1636722e-01  -1.5675587e-01   3.0229899e-01   7.5863530e-03  -1.6503949e-01   1.1340464e+00   3.0604488e-01  -2.0162465e-01   7.6678837e-02   7.5862937e-01   3.0916588e-02  -1.7831074e-01   2.7627976e-01   2.8773599e-01   2.0814082e-01   2.9746206e+00   1.2360065e-01
   1.2001047e+00  -3.8404073e-01   8.7757559e-01  -1.6661052e-01   4.3717318e-01  -2.7012032e-01  -7.4003469e-01  -1.4823873e+00  -7.0093635e-01   5.1796945e+00   1.7849817e+00  -9.7168722e-01   1.5478153e+00   6.6179931e-01   1.6923192e+00   1.8777682e+00   8.9683283e-01   7.9268398e-01  -8.3798252e-02  -2.3288009e-01  -1.3479008e-01  -8.7831224e-01   1.2411142e-01  -2.0352324e-01  -4.1636722e-01  -1.5675587e-01   1.1071414e+00   7.5863530e-03  -1.6503949e-01   2.2366962e+00   1.3663293e+00  -2.0162465e-01  -5.8101362e-01   1.1983843e+00   3.2130630e+00   6.9203546e-01   9.7015709e-01   3.0390484e+00   1.0978446e+00  -1.6046904e-01  -3.2297020e-01
  -7.9799470e-02  -1.3517951e-01  -4.8999051e-01  -1.6661052e-01   4.3717318e-01  -2.7012032e-01  -2.9056054e-01   2.2356256e-01  -7.0093635e-01   1.1051296e-01  -1.4020728e-01  -9.8987702e-01  -1.4181904e-01   4.3792812e-01   3.7277692e-02  -3.6577138e-01  -1.1404339e-01  -3.6697168e-02  -8.3798252e-02  -2.3288009e-01  -1.3479008e-01  -2.1486406e-01  -8.4720395e-02  -2.0352324e-01  -4.1636722e-01  -1.5675587e-01  -1.6100201e-02   3.2754914e-02  -1.6503949e-01   1.3437331e-01   6.9949164e-02  -2.0162465e-01  -5.8101362e-01   3.1887443e-01   1.6219898e+00  -3.3337241e-01   3.1984157e-01   2.8773599e-01  -2.4999626e-01  -1.6046904e-01  -3.2297020e-01
  -2.2607424e-01   8.0934791e-01   8.7757559e-01  -1.6661052e-01  -4.2010880e-01  -2.7012032e-01  -7.4003469e-01  -1.5261296e+00  -7.0093635e-01   1.2369978e+00  -4.6107211e-01  -2.5217175e+00   4.0598539e-01   9.8870213e-01   1.6864729e-01   8.2936534e-02   6.1722877e-01   4.2775628e-01  -8.3798252e-02  -2.3288009e-01  -1.3479008e-01  -6.7098469e-01  -2.9355221e-01  -2.0352324e-01  -4.1636722e-01  -1.5675587e-01  -4.0083255e-01  -4.9979275e-03  -1.6503949e-01   9.8836580e-01   9.0224619e-01  -2.0162465e-01  -5.8101362e-01   1.1983843e+00   4.0085995e+00   1.4281700e-01   1.2050797e+00   1.2048401e+00   2.9187765e-01  -1.6046904e-01  -3.2297020e-01
  -1.4767235e+00   8.0030386e-02  -4.8999051e-01  -1.6661052e-01  -4.2010880e-01  -2.7012032e-01  -7.4003469e-01  -5.2005660e-01   3.1764195e-01  -1.0159718e+00  -4.6107211e-01   2.5612388e-01   3.8030706e-01   2.5074646e+00  -2.4807430e-01  -8.1447930e-01  -1.1249196e+00   3.2823054e-01  -8.3798252e-02  -2.3288009e-01  -1.3479008e-01  -3.0816146e-01  -2.9355221e-01  -2.0352324e-01  -4.1636722e-01  -1.5675587e-01  -1.0508976e+00   7.5863530e-03  -1.6503949e-01  -7.3811296e-01   2.6011815e+00  -2.0162465e-01  -5.8101362e-01  -5.6063544e-01  -7.6462000e-01  -9.2460759e-01  -1.5688739e+00  -6.2936815e-01  -5.9057971e-01  -1.6046904e-01  -3.2297020e-01
  -1.1201787e+00  -2.2359206e+00  -4.8999051e-01  -1.6661052e-01  -4.2010880e-01  -2.7012032e-01  -7.4003469e-01  -1.3183536e+00   8.2693110e-01  -1.0159718e+00   1.8065754e-01   2.5612388e-01  -1.8896576e+00  -4.8299655e-01  -1.4433223e+00  -8.1447930e-01  -9.3134757e-01   9.9173546e-01  -8.3798252e-02  -2.3288009e-01  -1.3479008e-01  -1.0960062e+00  -2.9355221e-01  -2.0352324e-01  -4.1636722e-01  -1.5675587e-01  -1.6257850e+00   2.0336555e+00  -1.6503949e-01  -7.3811296e-01  -5.3722225e-01  -2.0162465e-01  -5.8101362e-01  -1.2088050e-01   8.2645318e-01  -9.3561197e-01  -6.0895835e-01   2.8773599e-01  -1.6058888e+00  -1.6046904e-01  -3.2297020e-01
  -3.2594472e+00  -8.5991623e-01  -4.8999051e-01  -1.6661052e-01  -4.2010880e-01  -2.7012032e-01  -7.4003469e-01  -1.8651324e+00  -7.0093635e-01  -1.0159718e+00  -4.6107211e-01   2.5612388e-01  -2.7284831e+00  -5.5041230e-01  -3.6001526e+00  -8.1447930e-01  -8.2380754e-01   1.4230137e+00  -8.3798252e-02  -2.3288009e-01  -1.3479008e-01  -1.1685708e+00  -2.9355221e-01  -2.0352324e-01  -4.1636722e-01  -1.5675587e-01  -3.5450245e+00   4.8147815e+00  -1.6503949e-01  -7.3811296e-01  -6.3690711e-01  -2.0162465e-01  -5.8101362e-01  -5.6063544e-01   3.0916588e-02  -1.2767477e+00  -6.0895835e-01   2.8773599e-01  -2.2508234e+00  -1.6046904e-01  -3.2297020e-01
  -2.1294746e+00  -3.5919865e-01  -4.8999051e-01  -1.6661052e-01  -4.2010880e-01  -2.7012032e-01  -7.4003469e-01  -1.3183536e+00   3.1764195e-01  -1.0159718e+00  -4.6107211e-01   2.5612388e-01  -1.9136240e+00   2.1787292e-01  -2.2444614e+00  -8.1447930e-01  -9.3134757e-01   9.9173546e-01  -8.3798252e-02  -2.3288009e-01  -1.3479008e-01  -1.1374717e+00  -2.9355221e-01  -2.0352324e-01  -4.1636722e-01  -1.5675587e-01  -2.1387615e+00   2.0839926e+00  -1.6503949e-01  -7.3811296e-01  -2.7393975e-01  -2.0162465e-01  -5.8101362e-01   3.1887443e-01   3.0916588e-02  -1.0706657e+00  -1.0243513e+00   2.8773599e-01  -1.7693366e+00  -1.6046904e-01  -3.2297020e-01
  -3.2594472e+00  -8.6185426e-01  -4.8999051e-01  -1.6661052e-01  -4.2010880e-01  -2.7012032e-01  -7.4003469e-01  -1.6245498e+00   3.1764195e-01  -4.5272943e-01  -4.6107211e-01   2.5612388e-01  -2.6548719e+00  -5.5041230e-01  -3.6001526e+00  -8.1447930e-01  -3.2912344e-01   1.0249107e+00  -8.3798252e-02  -2.3288009e-01  -1.3479008e-01  -1.8527518e+00  -2.9355221e-01  -2.0352324e-01  -4.1636722e-01  -1.5675587e-01  -3.5450245e+00   5.2048942e+00  -1.6503949e-01  -7.3811296e-01  -6.3690711e-01  -2.0162465e-01  -5.8101362e-01  -5.6063544e-01   3.0916588e-02  -1.2677441e+00   9.4682041e-01  -6.2936815e-01  -2.2298892e+00  -1.6046904e-01  -3.2297020e-01
  -1.4310126e+00  -2.5436862e-01  -4.8999051e-01  -1.6661052e-01  -4.2010880e-01  -2.7012032e-01  -7.4003469e-01  -1.3183536e+00   3.1764195e-01  -4.5272943e-01  -4.6107211e-01   2.5612388e-01  -2.1875262e+00  -6.8651581e-01  -1.7437494e+00  -8.1447930e-01  -5.4420348e-01   8.2585923e-01  -8.3798252e-02  -2.3288009e-01  -1.3479008e-01  -1.2515018e+00  -2.9355221e-01  -2.0352324e-01  -4.1636722e-01  -1.5675587e-01  -2.1387615e+00  -3.4656751e+00  -1.6503949e-01  -7.3811296e-01  -7.9573514e-01  -2.0162465e-01  -5.8101362e-01  -5.6063544e-01   3.0916588e-02  -9.4861714e-01   4.2719030e-01  -6.2936815e-01  -1.6831843e+00  -1.6046904e-01  -3.2297020e-01
  -6.1918767e-01   3.0070201e-01  -4.8999051e-01  -1.6661052e-01  -4.2010880e-01  -2.7012032e-01  -7.4003469e-01  -8.1531715e-01   8.2693110e-01  -4.5272943e-01  -4.6107211e-01   2.5612388e-01  -9.0874524e-01   6.8723922e-01  -7.9185828e-01  -3.6577138e-01  -8.6682355e-01   4.9410677e-01  -8.3798252e-02  -2.3288009e-01  -1.3479008e-01  -8.1611398e-01  -2.9355221e-01  -2.0352324e-01  -4.1636722e-01  -1.5675587e-01  -7.6787606e-01   2.4668768e-01  -1.6503949e-01  -7.3811296e-01  -3.1643540e-02  -2.0162465e-01  -5.8101362e-01  -5.6063544e-01   3.0916588e-02  -8.2256700e-01  -7.2408598e-01  -6.2936815e-01  -1.1533878e+00  -1.6046904e-01  -3.2297020e-01
  -1.6522532e+00  -1.5103615e-01  -4.8999051e-01  -1.6661052e-01  -4.2010880e-01  -2.7012032e-01  -7.4003469e-01  -8.1531715e-01   3.1764195e-01  -4.5272943e-01  -4.6107211e-01   2.5612388e-01  -9.2244035e-01   1.1833174e+00  -1.2861095e+00  -5.9012534e-01  -8.6682355e-01   4.9410677e-01  -8.3798252e-02  -2.3288009e-01  -1.3479008e-01  -8.0574760e-01  -2.9355221e-01  -2.0352324e-01  -4.1636722e-01  -1.5675587e-01  -1.3869856e+00   2.5297982e-01  -1.6503949e-01  -7.3811296e-01   4.8490528e-01  -2.0162465e-01  -5.8101362e-01  -5.6063544e-01   3.0916588e-02  -9.8263067e-01  -7.8164980e-01  -6.2936815e-01  -1.2419556e+00  -1.6046904e-01  -3.2297020e-01
  -1.5224343e+00   4.2426334e-05  -4.8999051e-01  -1.6661052e-01  -4.2010880e-01  -2.7012032e-01  -7.4003469e-01  -6.6221908e-01   3.1764195e-01  -4.5272943e-01  -4.6107211e-01   2.5612388e-01  -1.9317570e-01   1.8523870e+00  -6.9063908e-01  -5.9012534e-01  -9.5285557e-01   3.9458103e-01  -8.3798252e-02  -2.3288009e-01  -1.3479008e-01  -6.0878642e-01  -2.9355221e-01  -2.0352324e-01  -4.1636722e-01  -1.5675587e-01  -1.1481862e+00  -4.9979275e-03  -1.6503949e-01  -7.3811296e-01   1.4450279e+00  -2.0162465e-01  -5.8101362e-01  -5.6063544e-01   3.0916588e-02  -9.4261475e-01  -1.0912498e+00  -6.2936815e-01  -8.6755538e-01  -1.6046904e-01  -3.2297020e-01
   1.1123399e+00   7.9789589e-01   1.9379254e-01  -1.6661052e-01  -4.2010880e-01  -2.7012032e-01  -7.4003469e-01  -1.1324488e+00   3.3733769e+00   1.2369978e+00  -4.6107211e-01   2.5612388e-01   6.1825961e-01   4.8880794e-01   7.6519447e-01   1.8777682e+00  -7.3777553e-01   2.6188005e-01  -8.3798252e-02  -2.3288009e-01  -1.3479008e-01   3.0401786e+00  -2.9355221e-01  -2.0352324e-01  -4.1636722e-01  -1.5675587e-01   6.2954260e-01   7.5863530e-03  -1.6503949e-01  -7.3811296e-01  -4.6663202e-01  -2.0162465e-01  -5.8101362e-01  -5.6063544e-01  -7.6462000e-01   1.2092412e+00  -7.0074930e-01  -6.2936815e-01   1.0398730e+00  -1.6046904e-01  -3.2297020e-01
  -1.9210331e+00  -2.2473726e+00  -4.8999051e-01  -1.6661052e-01  -4.2010880e-01  -2.7012032e-01  -7.4003469e-01  -1.3183536e+00   3.1764195e-01   1.1051296e-01  -4.6107211e-01   2.5612388e-01  -1.5061945e+00   2.9800863e-01  -1.9138838e+00  -3.6577138e-01  -1.7856741e-01   8.2585923e-01  -8.3798252e-02  -2.3288009e-01  -1.3479008e-01  -1.7594544e+00  -2.9355221e-01  -2.0352324e-01  -4.1636722e-01  -1.5675587e-01  -1.8292067e+00  -1.4333138e+00  -1.6503949e-01  -7.3811296e-01  -8.6017100e-02  -2.0162465e-01  -5.8101362e-01  -5.6063544e-01   8.2645318e-01  -1.0216462e+00   6.8700536e-01  -6.2936815e-01  -1.5277881e+00  -1.6046904e-01  -3.2297020e-01
  -1.4803803e+00   1.9155545e-01  -4.8999051e-01  -1.6661052e-01  -4.2010880e-01  -2.7012032e-01  -7.4003469e-01  -4.7631429e-01   3.1764195e-01  -4.5272943e-01  -4.6107211e-01   2.5612388e-01   3.4778117e-01   2.4807527e+00  -3.1052870e-01  -5.9012534e-01  -9.7436358e-01   2.9505529e-01  -8.3798252e-02  -2.3288009e-01  -1.3479008e-01  -3.8072611e-01  -2.9355221e-01  -2.0352324e-01  -4.1636722e-01  -1.5675587e-01  -1.0641642e+00   7.5863530e-03  -1.6503949e-01  -7.3811296e-01   2.4084892e+00  -2.0162465e-01  -5.8101362e-01  -5.6063544e-01   3.0916588e-02  -7.8955387e-01  -1.1550367e+00  -6.2936815e-01  -5.1972547e-01  -1.6046904e-01  -3.2297020e-01
  -2.5024753e+00  -2.8801994e-01  -4.8999051e-01  -1.6661052e-01  -4.2010880e-01  -2.7012032e-01  -7.4003469e-01  -7.7157484e-01  -1.9164720e-01  -4.5272943e-01  -4.6107211e-01   2.5612388e-01  -2.0779653e+00  -4.4610868e-01  -2.7236374e+00  -5.9012534e-01  -3.2912344e-01   4.9410677e-01  -8.3798252e-02  -2.3288009e-01  -1.3479008e-01  -1.0130752e+00  -2.9355221e-01  -2.0352324e-01  -4.1636722e-01  -1.5675587e-01  -2.6428935e+00  -3.8369114e+00  -1.6503949e-01  -7.3811296e-01  -4.5852368e-01  -2.0162465e-01  -5.8101362e-01  -5.6063544e-01   3.0916588e-02  -9.4461555e-01   8.8147770e-01  -6.2936815e-01  -1.6091094e+00  -1.6046904e-01  -3.2297020e-01
  -2.5024753e+00  -5.4093341e-01  -4.8999051e-01  -1.6661052e-01  -4.2010880e-01  -2.7012032e-01  -7.4003469e-01  -2.0619728e+00   3.1764195e-01  -4.5272943e-01  -4.6107211e-01   2.5612388e-01  -2.1669835e+00  -4.4610868e-01  -2.7236374e+00  -8.1447930e-01  -1.3555140e-01   1.5557146e+00  -8.3798252e-02  -2.3288009e-01  -1.3479008e-01  -2.4851008e+00  -2.9355221e-01  -2.0352324e-01  -4.1636722e-01  -1.5675587e-01  -2.6428935e+00  -3.7865742e+00  -1.6503949e-01  -7.3811296e-01  -4.5852368e-01  -2.0162465e-01  -5.8101362e-01  -1.2088050e-01   1.6219898e+00  -1.1286888e+00   1.0759501e+00   2.8773599e-01  -1.9150709e+00  -1.6046904e-01  -3.2297020e-01
  -8.2031547e-01   2.9938063e-01  -4.8999051e-01  -1.6661052e-01  -4.2010880e-01  -2.7012032e-01  -7.4003469e-01  -1.1761911e+00   3.1764195e-01   1.1051296e-01  -4.6107211e-01   2.5612388e-01  -1.2511230e+00   2.6239276e-01  -1.0696727e+00  -3.6577138e-01  -3.2912344e-01   7.2633349e-01  -8.3798252e-02  -2.3288009e-01  -1.3479008e-01  -1.4484630e+00  -2.9355221e-01  -2.0352324e-01  -4.1636722e-01  -1.5675587e-01  -1.0862753e+00   8.5702529e-01  -1.6503949e-01  -7.3811296e-01  -2.2576669e-01  -2.0162465e-01  -5.8101362e-01  -5.6063544e-01   3.0916588e-02  -8.0455984e-01  -1.6206643e-02  -6.2936815e-01  -1.2330988e+00  -1.6046904e-01  -3.2297020e-01
  -3.2594472e+00  -2.2619959e+00  -4.8999051e-01  -1.6661052e-01  -4.2010880e-01  -2.7012032e-01  -7.4003469e-01  -9.2467290e-01  -1.9164720e-01  -4.5272943e-01  -4.6107211e-01   2.5612388e-01  -2.4768354e+00  -5.5041230e-01  -3.6001526e+00  -8.1447930e-01   1.5004636e-02   5.9363251e-01  -8.3798252e-02  -2.3288009e-01  -1.3479008e-01  -6.3988555e-01  -2.9355221e-01  -2.0352324e-01  -4.1636722e-01  -1.5675587e-01  -3.5450245e+00   5.6893890e+00  -1.6503949e-01   2.1427610e-03  -6.3690711e-01  -2.0162465e-01  -5.8101362e-01  -5.6063544e-01  -7.6462000e-01  -9.2760878e-01   1.7247098e+00  -6.2936815e-01  -1.6517830e+00  -1.6046904e-01  -3.2297020e-01
  -1.1201787e+00   8.5844488e-02  -4.8999051e-01  -1.6661052e-01  -4.2010880e-01  -2.7012032e-01  -7.4003469e-01  -6.8409024e-01   3.1764195e-01  -4.5272943e-01  -4.6107211e-01   2.5612388e-01  -1.7304519e+00  -4.8299655e-01  -1.4433223e+00  -3.6577138e-01  -5.2269548e-01   4.2775628e-01  -8.3798252e-02  -2.3288009e-01  -1.3479008e-01  -4.4292437e-01  -2.9355221e-01  -2.0352324e-01  -4.1636722e-01  -1.5675587e-01  -1.6257850e+00   2.2916333e+00  -1.6503949e-01   6.0902555e-02  -5.3722225e-01  -2.0162465e-01  -5.8101362e-01  -5.6063544e-01  -7.6462000e-01  -7.3853357e-01   4.8008678e-01  -6.2936815e-01  -1.2669156e+00  -1.6046904e-01  -3.2297020e-01
  -6.7404070e-01   3.2536790e-01  -4.8999051e-01  -1.6661052e-01  -4.2010880e-01  -2.7012032e-01  -7.4003469e-01  -5.9660563e-01   8.2693110e-01  -4.5272943e-01  -4.6107211e-01   6.2901465e-01  -1.2134615e+00   3.5977576e-02  -7.7032228e-01  -5.9012534e-01  -7.1626752e-01   3.6140579e-01  -8.3798252e-02  -2.3288009e-01  -1.3479008e-01  -1.5266579e-01  -2.9355221e-01  -2.0352324e-01  -4.1636722e-01  -1.5675587e-01  -9.5360892e-01   8.0039603e-01  -1.6503949e-01   1.2386548e-01  -2.5533827e-01  -2.0162465e-01  -5.8101362e-01  -5.6063544e-01  -7.6462000e-01  -5.9347588e-01  -9.0884024e-02  -6.2936815e-01  -9.3116316e-01  -1.6046904e-01  -3.2297020e-01
  -6.7404070e-01   5.4163491e-01  -4.8999051e-01  -1.6661052e-01  -4.2010880e-01  -2.7012032e-01  -7.4003469e-01  -4.1070084e-01   3.1764195e-01   1.1051296e-01  -4.6107211e-01   9.3715001e-02  -1.0782222e+00   3.5977576e-02  -7.7032228e-01  -3.6577138e-01  -6.5033682e-03   2.6188005e-01  -8.3798252e-02  -2.3288009e-01  -1.3479008e-01  -3.0816146e-01  -2.9355221e-01  -2.0352324e-01  -4.1636722e-01  -1.5675587e-01  -9.5360892e-01   9.1365455e-01  -1.6503949e-01   9.4877229e-01  -2.5533827e-01  -2.0162465e-01  -5.8101362e-01  -5.6063544e-01  -7.6462000e-01  -4.9243568e-01   1.0946194e+00  -6.2936815e-01  -7.0169204e-01  -1.6046904e-01  -3.2297020e-01
  -9.9950206e-01   3.4184120e-01  -4.8999051e-01  -1.6661052e-01  -4.2010880e-01  -2.7012032e-01  -7.4003469e-01  -2.6853835e-01  -1.9164720e-01   1.1051296e-01  -4.6107211e-01  -6.1568697e-01   5.1897006e-01   2.4591288e+00  -7.5786304e-02  -3.6577138e-01  -7.8079153e-01   1.6235431e-01  -8.3798252e-02  -2.3288009e-01  -1.3479008e-01  -2.7706233e-01  -2.9355221e-01  -2.0352324e-01  -4.1636722e-01  -1.5675587e-01  -9.8456440e-01   7.5863530e-03  -1.6503949e-01   1.2932955e-01   2.5744716e+00  -2.0162465e-01  -5.8101362e-01  -5.6063544e-01   3.0916588e-02  -5.8847389e-01  -6.6185483e-01  -6.2936815e-01  -2.3550335e-01  -1.6046904e-01  -3.2297020e-01
  -4.7474134e-01   1.0793513e+00  -4.8999051e-01  -1.6661052e-01  -4.2010880e-01  -2.7012032e-01  -7.4003469e-01  -5.9660563e-01   3.1764195e-01   6.7375536e-01  -4.6107211e-01  -9.3011055e-01  -6.7592836e-01   6.1855147e-01  -5.2050469e-01   5.3164445e-01   1.6556067e-01   3.6140579e-01  -8.3798252e-02  -2.3288009e-01  -1.3479008e-01  -1.2204027e+00  -2.9355221e-01  -2.0352324e-01  -4.1636722e-01  -1.5675587e-01  -6.2636531e-01   3.0960909e-01  -1.6503949e-01   9.9996645e-01  -4.6906294e-02  -2.0162465e-01  -5.8101362e-01  -5.6063544e-01  -7.6462000e-01  -4.2440863e-01   8.3169278e-01  -6.2936815e-01  -5.7769712e-01  -1.6046904e-01  -3.2297020e-01
  -5.6250620e-01   6.5360043e-01  -4.8999051e-01  -1.6661052e-01  -4.2010880e-01  -2.7012032e-01  -7.4003469e-01  -5.0912102e-01   3.1764195e-01   1.2369978e+00  -4.6107211e-01  -8.5475283e-01   1.0719102e+00   2.9424871e+00   4.1200408e-01   5.3164445e-01  -6.7325151e-01   2.9505529e-01  -8.3798252e-02  -2.3288009e-01  -1.3479008e-01  -5.9842004e-01  -2.9355221e-01  -2.0352324e-01  -4.1636722e-01  -1.5675587e-01  -4.8927677e-01   7.5863530e-03  -1.6503949e-01   1.2085259e+00   3.4239393e+00  -2.0162465e-01  -5.8101362e-01  -5.6063544e-01  -7.6462000e-01  -4.4441658e-01  -7.3964377e-01  -6.2936815e-01  -6.0322266e-03  -1.6046904e-01  -3.2297020e-01
   9.7558683e-02   2.5529621e+00  -4.8999051e-01  -1.6661052e-01  -4.2010880e-01  -2.7012032e-01  -7.4003469e-01  -4.9818545e-01   2.3547986e+00   2.3634825e+00  -4.6107211e-01  -8.4955575e-01   1.3971690e+00   2.0075705e+00   1.0430089e+00   2.9995380e+00  -5.2269548e-01   2.9505529e-01  -8.3798252e-02  -2.3288009e-01  -1.3479008e-01  -6.2951918e-01  -2.9355221e-01  -2.0352324e-01  -4.1636722e-01  -1.5675587e-01   2.0501035e-01   7.5863530e-03  -1.6503949e-01   2.4414728e+00   9.6186633e-01  -2.0162465e-01  -5.8101362e-01  -5.6063544e-01  -7.6462000e-01  -3.9239589e-01  -4.5182470e-01  -6.2936815e-01   2.5886601e-01  -1.6046904e-01  -3.2297020e-01
  -5.6067776e-01   8.3066629e-01  -4.8999051e-01  -1.6661052e-01  -4.2010880e-01  -2.7012032e-01  -7.4003469e-01  -7.7157484e-01   8.2693110e-01   1.1051296e-01  -4.6107211e-01   2.7660310e-03  -9.5839002e-01   1.8988902e-01  -6.3787589e-01  -3.6577138e-01  -3.2912344e-01   4.9410677e-01  -8.3798252e-02  -2.3288009e-01  -1.3479008e-01  -8.8867862e-01  -2.9355221e-01  -2.0352324e-01  -4.1636722e-01  -1.5675587e-01  -7.6787606e-01  -4.8949273e-01  -1.6503949e-01   1.1856953e-01  -1.5660734e-01  -2.0162465e-01  -5.8101362e-01  -5.6063544e-01  -7.6462000e-01  -5.2945041e-01   1.0358832e-01  -6.2936815e-01  -8.0636308e-01  -1.6046904e-01  -3.2297020e-01
  -1.0013305e+00   5.2243075e-01  -4.8999051e-01  -1.6661052e-01  -4.2010880e-01  -2.7012032e-01  -7.4003469e-01  -9.2467290e-01   3.1764195e-01   6.7375536e-01  -4.6107211e-01  -7.5190229e-02  -7.4953958e-01   7.9408684e-01  -8.8230948e-01  -5.9012534e-01   1.5004636e-02   5.9363251e-01  -8.3798252e-02  -2.3288009e-01  -1.3479008e-01  -1.1893036e+00  -2.9355221e-01  -2.0352324e-01  -4.1636722e-01  -1.5675587e-01  -1.1216529e+00   3.0960909e-01  -1.6503949e-01   1.1335765e-01   3.7234247e-01  -2.0162465e-01  -5.8101362e-01  -5.6063544e-01  -7.6462000e-01  -5.6846593e-01   1.9693505e-01  -6.2936815e-01  -7.6691015e-01  -1.6046904e-01  -3.2297020e-01
  -7.3620748e-01   5.2921387e-01  -4.8999051e-01  -1.6661052e-01  -4.2010880e-01  -2.7012032e-01  -7.4003469e-01  -6.8409024e-01  -1.9164720e-01   1.2369978e+00  -4.6107211e-01  -1.1314976e+00  -2.2570159e-01   1.1464296e+00  -3.3637190e-01   3.0729049e-01   1.2254466e-01   4.2775628e-01  -8.3798252e-02  -2.3288009e-01  -1.3479008e-01  -1.0441743e+00  -2.9355221e-01  -2.0352324e-01  -4.1636722e-01  -1.5675587e-01  -7.5903164e-01  -4.2750769e-02  -1.6503949e-01   1.0080365e+00   7.2004707e-01  -2.0162465e-01  -5.8101362e-01  -5.6063544e-01   3.0916588e-02  -5.3945439e-01   7.3056716e-01  -6.2936815e-01  -4.3437832e-01  -1.6046904e-01  -3.2297020e-01
  -6.7769757e-01   5.6788646e-01  -4.8999051e-01  -1.6661052e-01  -4.2010880e-01  -2.7012032e-01  -7.4003469e-01  -3.4508738e-01   3.1764195e-01   1.2369978e+00  -4.6107211e-01  -9.2080752e-02   1.9004644e+00   3.9257395e+00   8.8256566e-01   9.8035237e-01  -8.4531555e-01   1.9552955e-01  -8.3798252e-02  -2.3288009e-01  -1.3479008e-01  -3.1852784e-01  -2.9355221e-01  -2.0352324e-01  -4.1636722e-01  -1.5675587e-01  -5.7329878e-01   7.5863530e-03  -1.6503949e-01   1.2703119e+00   6.8900152e+00  -2.0162465e-01  -5.8101362e-01  -5.6063544e-01  -7.6462000e-01  -5.2344802e-01  -1.0259071e+00  -6.2936815e-01   3.5870608e-01  -1.6046904e-01  -3.2297020e-01
  -9.8670301e-01   2.1260955e-01  -4.8999051e-01  -1.6661052e-01  -4.2010880e-01  -2.7012032e-01  -7.4003469e-01  -6.2941236e-01  -7.0093635e-01   1.2369978e+00  -4.6107211e-01  -1.6667972e+00   2.6773617e-04   1.4898683e+00  -2.3838310e-01   8.2936534e-02  -1.1404339e-01   3.9458103e-01  -8.3798252e-02  -2.3288009e-01  -1.3479008e-01  -1.0338079e+00  -2.9355221e-01  -2.0352324e-01  -4.1636722e-01  -1.5675587e-01  -9.5360892e-01  -4.9979275e-03  -1.6503949e-01   9.6735014e-01   1.3386656e+00  -2.0162465e-01  -5.8101362e-01  -5.6063544e-01   8.2645318e-01  -5.8147110e-01   6.1232798e-01  -6.2936815e-01  -3.7077053e-01  -1.6046904e-01  -3.2297020e-01
  -9.9767362e-01   1.9058643e-01  -4.8999051e-01  -1.6661052e-01  -4.2010880e-01  -2.7012032e-01  -7.4003469e-01  -5.7473448e-01  -7.0093635e-01   1.2369978e+00  -4.6107211e-01  -1.5576584e+00   3.8030706e-01   2.0317384e+00  -2.1946306e-02   8.2936534e-02  -3.9364745e-01   3.6140579e-01  -8.3798252e-02  -2.3288009e-01  -1.3479008e-01  -8.3684673e-01  -2.9355221e-01  -2.0352324e-01  -4.1636722e-01  -1.5675587e-01  -9.5360892e-01   7.5863530e-03  -1.6503949e-01   9.8769330e-01   2.1490224e+00  -2.0162465e-01  -5.8101362e-01  -5.6063544e-01   8.2645318e-01  -5.8347190e-01   1.1136722e-01  -6.2936815e-01  -2.5160658e-01  -1.6046904e-01  -3.2297020e-01
  -6.7769757e-01   8.2097612e-01  -4.8999051e-01  -1.6661052e-01  -4.2010880e-01  -2.7012032e-01  -7.4003469e-01  -7.0596139e-01   3.1764195e-01   3.4899673e+00  -4.6107211e-01  -4.6367226e-01   1.2396753e+00   3.0824066e+00   4.7553528e-01   9.8035237e-01  -2.4309142e-01   4.2775628e-01  -8.3798252e-02  -2.3288009e-01  -1.3479008e-01  -9.6124327e-01  -2.9355221e-01  -2.0352324e-01  -4.1636722e-01  -1.5675587e-01  -5.7772099e-01   7.5863530e-03  -1.6503949e-01   1.2129812e+00   3.8417571e+00  -2.0162465e-01  -5.8101362e-01  -5.6063544e-01  -7.6462000e-01  -5.2144722e-01  -3.8492621e-01  -6.2936815e-01   9.8638811e-02  -1.6046904e-01  -3.2297020e-01
  -4.3634421e-01   1.0524831e+00  -4.8999051e-01  -1.6661052e-01  -4.2010880e-01  -2.7012032e-01  -7.4003469e-01  -7.2783254e-01   3.1764195e-01   1.2369978e+00  -4.6107211e-01  -1.1366946e+00  -3.5066948e-01   1.0637499e+00  -3.7405989e-01   5.3164445e-01   2.9460870e-01   4.6093152e-01  -8.3798252e-02  -2.3288009e-01  -1.3479008e-01  -1.0027088e+00  -2.9355221e-01  -2.0352324e-01  -4.1636722e-01  -1.5675587e-01  -5.0696562e-01   1.0196846e-01  -1.6503949e-01   1.0448559e+00   2.5691789e-01  -2.0162465e-01  -5.8101362e-01  -5.6063544e-01  -7.6462000e-01  -4.3241181e-01   6.6366868e-01  -6.2936815e-01  -4.6577963e-01  -1.6046904e-01  -3.2297020e-01
  -7.0146722e-01  -2.1612181e+00   1.9379254e-01  -1.6661052e-01  -4.2010880e-01  -2.7012032e-01  -7.4003469e-01  -5.2005660e-01   3.1764195e-01   1.2369978e+00  -4.6107211e-01  -4.0109912e-02   1.5170013e+00   3.4258453e+00   6.1982647e-01   9.8035237e-01  -7.3777553e-01   2.2870480e-01  -8.3798252e-02  -2.3288009e-01  -1.3479008e-01  -3.8072611e-01  -2.9355221e-01  -2.0352324e-01  -4.1636722e-01  -1.5675587e-01  -5.9983205e-01   7.5863530e-03  -1.6503949e-01   1.2459338e+00   4.8061724e+00  -2.0162465e-01  -5.8101362e-01  -5.6063544e-01  -7.6462000e-01  -2.7334854e-01  -9.0611210e-01  -6.2936815e-01   3.1200669e-01  -1.6046904e-01  -3.2297020e-01
  -1.4013781e-01   1.3049561e+00  -4.8999051e-01  -1.6661052e-01  -4.2010880e-01  -2.7012032e-01  -7.4003469e-01  -7.7157484e-01   3.1764195e-01   1.2369978e+00  -4.6107211e-01  -2.1514253e+00  -4.8762059e-01   7.2667108e-01  -4.0097989e-01  -3.6577138e-01   4.8818074e-01   4.9410677e-01  -8.3798252e-02  -2.3288009e-01  -1.3479008e-01  -1.1271053e+00  -2.9355221e-01  -2.0352324e-01  -4.1636722e-01  -1.5675587e-01  -3.9198813e-01  -1.6859357e-01  -1.6503949e-01   1.0164427e+00   1.0805993e-02  -2.0162465e-01  -5.8101362e-01  -5.6063544e-01  -7.6462000e-01  -3.3237202e-01   8.9392393e-01  -6.2936815e-01  -4.9396029e-01  -1.6046904e-01  -3.2297020e-01
  -2.0596146e-01   1.0773252e+00  -4.8999051e-01  -1.6661052e-01  -4.2010880e-01  -2.7012032e-01  -7.4003469e-01  -4.1070084e-01   8.2693110e-01   1.1051296e-01  -4.6107211e-01   5.3936496e-01  -5.1088929e-02   1.0930058e+00   2.5432892e-02   7.5599841e-01  -6.5174351e-01   2.6188005e-01  -8.3798252e-02  -2.3288009e-01  -1.3479008e-01  -3.7035973e-01  -2.9355221e-01  -2.0352324e-01  -4.1636722e-01  -1.5675587e-01  -3.0354391e-01  -4.9979275e-03  -1.6503949e-01   1.9624343e-01   5.2497000e-01  -2.0162465e-01  -5.8101362e-01  -5.6063544e-01  -7.6462000e-01  -3.8839430e-01  -4.6115937e-01  -6.2936815e-01  -3.9170474e-01  -1.6046904e-01  -3.2297020e-01
  -2.5350075e-01   7.9763162e-01  -4.8999051e-01  -1.6661052e-01  -4.2010880e-01  -2.7012032e-01  -7.4003469e-01  -4.1070084e-01   3.1764195e-01   1.1051296e-01  -4.6107211e-01   4.9648901e-01  -5.6636747e-01   7.2667108e-01  -4.3220709e-01   5.3164445e-01  -4.3666346e-01   2.6188005e-01  -8.3798252e-02  -2.3288009e-01  -1.3479008e-01  -4.3255800e-01  -2.9355221e-01  -2.0352324e-01  -4.1636722e-01  -1.5675587e-01  -5.6003215e-01  -1.4971715e-01  -1.6503949e-01   1.6102117e-01   2.7122673e-01  -2.0162465e-01  -5.8101362e-01  -5.6063544e-01  -7.6462000e-01  -3.9339629e-01  -3.9543325e-02  -6.2936815e-01  -5.7689196e-01  -1.6046904e-01  -3.2297020e-01
  -2.5350075e-01  -2.1905529e+00  -4.8999051e-01  -1.6661052e-01  -4.2010880e-01  -2.7012032e-01  -7.4003469e-01  -4.1070084e-01   3.1764195e-01   1.1051296e-01  -4.6107211e-01   5.6535038e-01   7.9116038e-01   2.6295762e+00   2.7740408e-01   5.3164445e-01  -8.6682355e-01   2.2870480e-01  -8.3798252e-02  -2.3288009e-01  -1.3479008e-01  -2.9779508e-01  -2.9355221e-01  -2.0352324e-01  -4.1636722e-01  -1.5675587e-01  -5.3792109e-01   7.5863530e-03  -1.6503949e-01   2.0179156e-01   3.2679730e+00  -2.0162465e-01  -5.8101362e-01  -5.6063544e-01  -7.6462000e-01  -3.9339629e-01  -9.7612214e-01  -6.2936815e-01  -1.3727360e-01  -1.6046904e-01  -3.2297020e-01
  -8.0385956e-01   1.0051775e+00  -4.8999051e-01  -1.6661052e-01  -4.2010880e-01  -2.7012032e-01  -7.4003469e-01  -4.1070084e-01  -7.0093635e-01   1.2369978e+00  -4.6107211e-01  -3.0102434e+00  -7.3584447e-01   1.8988902e-01  -6.7664068e-01   8.2936534e-02   1.6496130e+00   2.6188005e-01  -8.3798252e-02  -2.3288009e-01  -1.3479008e-01  -1.3551656e+00  -2.9355221e-01  -2.0352324e-01  -4.1636722e-01  -1.5675587e-01  -9.5360892e-01  -6.0275125e-01  -1.6503949e-01   8.6807214e-01   6.5133439e-03  -2.0162465e-01  -5.8101362e-01  -5.6063544e-01   8.2645318e-01  -3.9939868e-01   2.5025992e+00  -6.2936815e-01  -4.9396029e-01  -1.6046904e-01  -3.2297020e-01
  -1.1201787e+00   4.1707216e-01  -4.8999051e-01  -1.6661052e-01  -4.2010880e-01  -2.7012032e-01  -7.4003469e-01  -1.6245498e+00  -1.9164720e-01   6.7375536e-01  -4.6107211e-01  -1.2900086e+00  -1.5780938e+00  -4.8299655e-01  -1.4433223e+00  -8.1447930e-01   1.4990570e+00   1.0249107e+00  -8.3798252e-02  -2.3288009e-01  -1.3479008e-01  -2.2881396e+00  -2.9355221e-01  -2.0352324e-01  -4.1636722e-01  -1.5675587e-01  -1.6257850e+00   2.9019709e+00  -1.6503949e-01   2.8370309e-02  -5.3722225e-01  -2.0162465e-01  -5.8101362e-01  -5.6063544e-01   8.2645318e-01  -5.8547269e-01   2.9164363e+00  -6.2936815e-01  -1.0712613e+00  -1.6046904e-01  -3.2297020e-01
  -3.5589309e-01   1.0823465e+00  -4.8999051e-01  -1.6661052e-01  -4.2010880e-01  -2.7012032e-01  -7.4003469e-01  -5.5286333e-01   8.2693110e-01   6.7375536e-01  -4.6107211e-01  -4.9615403e-01  -3.7805970e-01   6.4653537e-01  -1.8238950e-01   3.0729049e-01  -1.3555140e-01   3.2823054e-01  -8.3798252e-02  -2.3288009e-01  -1.3479008e-01  -6.7098469e-01  -2.9355221e-01  -2.0352324e-01  -4.1636722e-01  -1.5675587e-01  -4.2294361e-01   9.5676317e-02  -1.6503949e-01   1.0442675e+00   2.1256052e-01  -2.0162465e-01  -5.8101362e-01  -5.6063544e-01  -7.6462000e-01  -4.3841420e-01   4.2719030e-01  -6.2936815e-01  -4.5370220e-01  -1.6046904e-01  -3.2297020e-01
  -1.1201787e+00   5.1379769e-01  -4.8999051e-01  -1.6661052e-01  -4.2010880e-01  -2.7012032e-01  -7.4003469e-01   3.2198274e-01  -1.9164720e-01  -1.0159718e+00   1.8065754e-01   9.8371564e-01  -1.5712462e+00  -4.8299655e-01  -1.4433223e+00  -8.1447930e-01  -5.6571149e-01   6.2828570e-02  -8.3798252e-02  -2.3288009e-01  -1.3479008e-01   9.6690302e-01  -2.9355221e-01  -2.0352324e-01  -4.1636722e-01  -1.5675587e-01  -1.6257850e+00   2.5307346e+00  -1.6503949e-01  -7.3811296e-01  -5.3722225e-01  -2.0162465e-01  -5.8101362e-01  -1.2088050e-01  -7.6462000e-01  -4.6642534e-01   7.3834606e-01   2.8773599e-01  -8.5789344e-01  -1.6046904e-01  -3.2297020e-01
   5.7660854e-01   9.1990396e-01   1.9379254e-01  -1.6661052e-01  -4.2010880e-01  -2.7012032e-01  -7.4003469e-01  -2.1275862e+00  -7.0093635e-01   6.7375536e-01  -4.6107211e-01   2.5612388e-01  -5.1501081e-01   1.8988902e-01  -7.0402304e-02  -1.4141742e-01   5.9572076e-01   9.2538497e-01  -8.3798252e-02  -2.3288009e-01  -1.3479008e-01  -1.1167389e+00  -2.9355221e-01  -2.0352324e-01  -4.1636722e-01  -1.5675587e-01  -4.5832130e-01  -5.2724557e-01  -1.6503949e-01   9.2725225e-01  -9.3648476e-02  -2.0162465e-01  -5.8101362e-01  -1.2088050e-01   8.2645318e-01   7.7406809e-01   1.5457952e+00   2.8773599e-01   5.5194492e-01  -1.6046904e-01  -3.2297020e-01
  -1.0397276e+00   6.3360344e-01   1.9379254e-01  -1.6661052e-01  -4.2010880e-01  -2.7012032e-01  -7.4003469e-01  -1.0668354e+00  -1.9164720e-01   1.1051296e-01  -4.6107211e-01  -7.0273812e-01  -8.9676202e-01   1.3773721e-01  -1.2731879e+00  -5.9012534e-01   9.3984884e-01   4.9410677e-01  -8.3798252e-02  -2.3288009e-01  -1.3479008e-01  -6.7098469e-01  -2.9355221e-01  -2.0352324e-01   2.3994495e+00  -1.5675587e-01  -1.3869856e+00  -1.6472465e+00  -1.6503949e-01   6.7795693e-02  -2.9397212e-01  -2.0162465e-01  -5.8101362e-01  -5.6063544e-01  -7.6462000e-01  -1.0328089e-01   1.1475159e+00  -6.2936815e-01  -3.6835505e-01  -1.6046904e-01   1.2360065e-01
   5.7660854e-01   2.9506410e-01   1.9379254e-01  -1.6661052e-01  -4.2010880e-01  -2.7012032e-01  -7.4003469e-01  -1.0668354e+00  -1.9164720e-01   1.2369978e+00  -4.6107211e-01   2.5612388e-01   4.1625673e-01   1.9846745e+00   3.1401528e-01   8.2936534e-02  -4.5817147e-01   4.6093152e-01  -8.3798252e-02  -2.3288009e-01  -1.3479008e-01  -7.3318295e-01  -2.9355221e-01  -2.0352324e-01  -4.1636722e-01  -1.5675587e-01  -4.1852140e-01   7.5863530e-03  -1.6503949e-01   1.3311237e-01   1.8995717e+00  -2.0162465e-01  -5.8101362e-01  -5.6063544e-01   8.2645318e-01   5.3197179e-01  -1.5467095e-01  -6.2936815e-01   4.2150870e-01  -1.6046904e-01  -3.2297020e-01
  -7.5083496e-01   5.8497640e-01  -4.8999051e-01  -1.6661052e-01  -4.2010880e-01  -2.7012032e-01  -7.4003469e-01   1.5794910e-01   3.1764195e-01  -1.0159718e+00  -4.6107211e-01   3.4978050e+00  -5.9546958e-01   7.2667108e-01  -4.7743269e-01  -8.1447930e-01  -1.0603956e+00  -1.0304766e-01  -8.3798252e-02  -2.3288009e-01  -1.3479008e-01   5.1078239e-01  -2.9355221e-01  -2.0352324e-01  -4.1636722e-01  -1.5675587e-01  -8.1652038e-01  -1.3713287e-01  -1.6503949e-01  -7.3811296e-01   3.5469491e-01  -2.0162465e-01  -5.8101362e-01  -5.6063544e-01  -7.6462000e-01  -5.5546075e-01  -8.1743271e-01  -6.2936815e-01  -5.8011261e-01  -1.6046904e-01  -3.2297020e-01
  -1.1201787e+00  -5.1018914e-01  -4.8999051e-01  -1.6661052e-01  -4.2010880e-01  -2.7012032e-01  -7.4003469e-01  -1.0668354e+00  -1.9164720e-01   1.1051296e-01  -4.6107211e-01   2.5612388e-01  -1.6602644e+00   5.3785512e-02  -1.3076455e+00  -5.9012534e-01   3.1611670e-01   6.5998300e-01  -8.3798252e-02  -2.3288009e-01  -1.3479008e-01  -2.2881396e+00  -8.4720395e-02  -2.0352324e-01  -4.1636722e-01  -1.5675587e-01  -7.2557793e-03  -1.4270216e+00  -1.6503949e-01  -7.3811296e-01  -5.3722225e-01  -2.0162465e-01  -5.8101362e-01  -5.6063544e-01   3.0916588e-02  -5.9347588e-01   3.2450891e-01  -6.2936815e-01  -1.0680407e+00  -1.6046904e-01  -3.2297020e-01
  -1.7930427e+00   3.8450742e-02  -4.8999051e-01  -1.6661052e-01  -4.2010880e-01  -2.7012032e-01  -7.4003469e-01  -5.9660563e-01   3.1764195e-01  -4.5272943e-01  -4.6107211e-01   2.5612388e-01  -1.2511230e+00   7.6228695e-01  -1.6619127e+00  -5.9012534e-01  -7.1626752e-01   3.6140579e-01  -8.3798252e-02  -2.3288009e-01  -1.3479008e-01  -7.2281658e-01  -2.9355221e-01  -2.0352324e-01  -4.1636722e-01  -1.5675587e-01  -1.6257850e+00   8.1927245e-01  -1.6503949e-01  -7.3811296e-01   1.0333644e-01  -2.0162465e-01  -5.8101362e-01  -5.6063544e-01   3.0916588e-02  -8.1456382e-01  -3.1336039e-01  -6.2936815e-01  -1.2161904e+00  -1.6046904e-01  -3.2297020e-01
  -1.0013305e+00   2.4634896e-01  -4.8999051e-01  -1.6661052e-01  -4.2010880e-01  -2.7012032e-01  -7.4003469e-01  -9.9028636e-01   3.1764195e-01   1.1051296e-01  -4.6107211e-01   2.5612388e-01  -8.5910047e-01   7.9408684e-01  -8.8230948e-01  -3.6577138e-01  -5.2269548e-01   6.2680775e-01  -8.3798252e-02  -2.3288009e-01  -1.3479008e-01  -1.0545407e+00  -2.9355221e-01  -2.0352324e-01  -4.1636722e-01  -1.5675587e-01  -1.1216529e+00   2.7814839e-01  -1.6503949e-01  -7.3811296e-01   3.7234247e-01  -2.0162465e-01  -5.8101362e-01  -5.6063544e-01   3.0916588e-02  -8.0656063e-01  -3.7870310e-01  -6.2936815e-01  -1.0575736e+00  -1.6046904e-01  -3.2297020e-01
  -5.6029821e-02  -2.1136482e+00  -4.8999051e-01  -1.6661052e-01  -4.2010880e-01  -2.7012032e-01  -7.4003469e-01  -6.6221908e-01   1.3362203e+00   2.3634825e+00  -4.6107211e-01  -1.4275232e-01   8.7333105e-01   2.1258660e+00   5.6814007e-01   1.4290603e+00  -2.8610743e-01   3.9458103e-01  -8.3798252e-02  -2.3288009e-01  -1.3479008e-01  -9.3014413e-01  -2.9355221e-01  -2.0352324e-01  -4.1636722e-01  -1.5675587e-01  -2.4163296e-01   7.5863530e-03  -1.6503949e-01   1.2146625e+00   2.7747953e+00  -2.0162465e-01  -5.8101362e-01  -5.6063544e-01  -7.6462000e-01  -4.6742574e-01  -2.8535637e-01  -6.2936815e-01  -9.2528739e-03  -1.6046904e-01  -3.2297020e-01
  -3.0104005e-01   1.6952938e+00  -4.8999051e-01  -1.6661052e-01  -4.2010880e-01  -2.7012032e-01  -7.4003469e-01  -4.1070084e-01   3.1764195e-01   1.2369978e+00  -4.6107211e-01  -1.0886216e+00  -2.9417715e-01   5.5876769e-01  -1.8238950e-01   5.3164445e-01   4.6667273e-01   2.6188005e-01  -8.3798252e-02  -2.3288009e-01  -1.3479008e-01  -7.8501484e-01  -2.9355221e-01  -2.0352324e-01  -4.1636722e-01  -1.5675587e-01  -3.5218823e-01   1.0826060e-01  -1.6503949e-01   9.9912582e-01  -2.6873930e-02  -2.0162465e-01  -5.8101362e-01  -5.6063544e-01  -7.6462000e-01  -4.2540902e-01   9.2348373e-01  -6.2936815e-01  -3.4420019e-01  -1.6046904e-01  -3.2297020e-01
  -4.0343239e-01   1.1983642e+00   1.9379254e-01  -1.6661052e-01  -4.2010880e-01  -2.7012032e-01  -7.4003469e-01  -2.9586900e+00  -7.0093635e-01   1.1051296e-01  -4.6107211e-01  -6.7025635e-01  -8.5396480e-01  -5.5041230e-01  -8.1124068e-01  -8.1447930e-01   1.4775490e+00   1.4561889e+00  -8.3798252e-02  -2.3288009e-01  -1.3479008e-01  -8.9904500e-01  -2.9355221e-01  -2.0352324e-01  -4.1636722e-01  -1.5675587e-01  -9.5360892e-01  -1.7164601e+00  -1.6503949e-01   5.7203798e-02  -5.4723843e-01  -2.0162465e-01  -5.8101362e-01  -5.6063544e-01   2.4175264e+00   3.8891489e-01   2.4730394e+00   1.2048401e+00   1.6144143e-01  -1.6046904e-01  -3.2297020e-01
  -2.3117999e-02   8.3642177e-02  -4.8999051e-01  -1.6661052e-01  -4.2010880e-01  -2.7012032e-01   1.5891361e-01   5.0788753e-01   8.2693110e-01  -1.0159718e+00  -4.6107211e-01   2.5612388e-01  -5.3555347e-01  -2.1078953e-01  -5.9634305e-02  -8.1447930e-01  -1.0173796e+00  -3.3527438e-01  -8.3798252e-02  -2.3288009e-01  -1.3479008e-01   6.2481255e-01  -8.4720395e-02  -2.0352324e-01  -4.1636722e-01  -1.5675587e-01   9.0032862e-02   8.3092036e-02  -1.6503949e-01  -7.3811296e-01  -4.4278396e-01  -2.0162465e-01  -5.8101362e-01  -5.6063544e-01  -7.6462000e-01  -2.7234814e-01  -1.0756920e+00  -6.2936815e-01  -4.4001445e-01  -1.6046904e-01  -3.2297020e-01
  -4.8571194e-01  -1.3799847e-01  -4.8999051e-01  -1.6661052e-01   4.3717318e-01  -2.7012032e-01  -2.9056054e-01   3.2198274e-01  -1.9164720e-01  -1.0159718e+00  -1.4020728e-01   2.5612388e-01  -6.9133536e-01   7.4137438e-02  -5.8834309e-01  -8.1447930e-01  -8.0229954e-01  -6.9872414e-02  -8.3798252e-02  -2.3288009e-01  -1.3479008e-01   2.8272208e-01  -8.4720395e-02  -2.0352324e-01  -4.1636722e-01  -1.5675587e-01  -2.9469949e-01  -1.4342501e-01  -1.6503949e-01  -7.3811296e-01  -3.0160349e-01  -2.0162465e-01  -5.8101362e-01  -1.2088050e-01   8.2645318e-01  -3.6538515e-01  -7.5364578e-01   2.8773599e-01  -6.0024165e-01  -1.6046904e-01  -3.2297020e-01
  -6.7404070e-01  -2.1894077e+00  -4.8999051e-01  -1.6661052e-01  -4.2010880e-01  -2.7012032e-01  -2.9056054e-01   9.9998844e-01  -7.0093635e-01  -4.5272943e-01  -4.6107211e-01   2.5612388e-01  -1.0148824e+00  -6.9796377e-01  -8.1231748e-01  -3.6577138e-01  -3.2912344e-01  -6.3385160e-01  -8.3798252e-02  -2.3288009e-01  -1.3479008e-01   2.6198932e-01  -8.4720395e-02  -2.0352324e-01  -4.1636722e-01  -1.5675587e-01  -5.0696562e-01  -4.9578487e-01  -1.6503949e-01  -7.3811296e-01  -8.0765917e-01  -2.0162465e-01   7.6678837e-02  -5.6063544e-01   3.0916588e-02  -3.5237998e-01  -5.3545334e-02  -6.2936815e-01  -6.5901847e-01  -1.6046904e-01  -3.2297020e-01
  -9.2598512e-02   4.6957527e-01  -4.8999051e-01  -1.6661052e-01  -4.2010880e-01  -2.7012032e-01   1.5891361e-01   6.3911444e-01  -7.0093635e-01   1.1051296e-01  -4.6107211e-01   2.5612388e-01  -7.7350602e-01  -6.0510811e-01  -3.8590469e-01   8.2936534e-02   1.8706867e-01  -4.0162487e-01  -8.3798252e-02  -2.3288009e-01  -1.3479008e-01  -2.0449768e-01  -8.4720395e-02  -2.0352324e-01  -4.1636722e-01  -1.5675587e-01  -9.5699998e-02   3.0331695e-01  -1.6503949e-01  -7.3811296e-01  -8.6537145e-01  -2.0162465e-01   7.3437130e-01  -5.6063544e-01   8.2645318e-01  -2.4833859e-01   5.5787572e-01  -6.2936815e-01  -5.0040159e-01  -1.6046904e-01  -3.2297020e-01
  -3.2115283e-01   3.1083265e-01  -4.8999051e-01  -1.6661052e-01  -4.2010880e-01  -2.7012032e-01   1.5891361e-01   4.5320965e-01  -7.0093635e-01   1.1051296e-01  -4.6107211e-01   2.5612388e-01  -6.1430036e-01  -2.0824554e-01  -3.2991110e-01   8.2936534e-02  -4.9519377e-02  -3.0209914e-01  -8.3798252e-02  -2.3288009e-01  -1.3479008e-01  -2.5632957e-01  -8.4720395e-02  -2.0352324e-01  -4.1636722e-01  -1.5675587e-01  -9.5699998e-02  -1.5600929e-01  -1.6503949e-01  -7.3811296e-01  -5.3626833e-01  -2.0162465e-01   7.3437130e-01  -5.6063544e-01   3.0916588e-02  -2.6934695e-01  -3.3320210e-02  -6.2936815e-01  -4.6014350e-01  -1.6046904e-01  -3.2297020e-01
   2.1092163e-01   3.5126709e-01  -4.8999051e-01  -1.6661052e-01  -4.2010880e-01  -2.7012032e-01   6.0838776e-01   3.9853177e-01  -7.0093635e-01   1.1051296e-01  -4.6107211e-01   2.5612388e-01  -4.4241374e-02   2.4840081e-01   1.3957369e-01   8.2936534e-02  -4.1515546e-01  -2.6892389e-01  -8.3798252e-02  -2.3288009e-01  -1.3479008e-01   9.6127275e-02  -8.4720395e-02  -2.0352324e-01  -4.1636722e-01  -1.5675587e-01   3.9516542e-01  -4.9979275e-03  -1.6503949e-01  -7.3811296e-01  -3.1877409e-01  -2.0162465e-01   7.3437130e-01  -5.6063544e-01  -7.6462000e-01  -1.8931511e-01  -5.7006388e-01  -6.2936815e-01  -2.1376398e-01  -1.6046904e-01  -3.2297020e-01
   3.4256891e-01  -2.1513518e+00   1.5613586e+00  -1.6661052e-01  -4.2010880e-01  -2.7012032e-01   1.0578619e+00   9.9998844e-01  -7.0093635e-01  -4.5272943e-01  -4.6107211e-01   2.5612388e-01   3.1354340e-01  -6.2291604e-01   1.3203609e-01  -3.6577138e-01   1.2839769e+00  -1.0651298e+00  -8.3798252e-02  -2.3288009e-01  -1.3479008e-01   9.8763577e-01  -8.4720395e-02  -2.0352324e-01   2.3994495e+00  -1.5675587e-01   4.0400984e-01   1.0196846e-01  -1.6503949e-01  -7.3811296e-01  -8.1385966e-01  -2.0162465e-01   2.0497562e+00  -5.6063544e-01   3.0916588e-02   1.8783490e-01   5.3142748e-01  -6.2936815e-01   4.2231386e-01  -1.6046904e-01   1.0167424e+00
  -1.1767840e-03   1.1588402e-01  -4.8999051e-01  -1.6661052e-01  -4.2010880e-01  -2.7012032e-01   1.5891361e-01   7.0472790e-01   3.1764195e-01  -4.5272943e-01  -4.6107211e-01   2.5612388e-01  -3.1300792e-01  -9.8853937e-02   1.0357693e-02  -3.6577138e-01  -6.3023550e-01  -4.6797537e-01  -8.3798252e-02  -2.3288009e-01  -1.3479008e-01   4.2785137e-01  -8.4720395e-02  -2.0352324e-01  -4.1636722e-01  -1.5675587e-01   1.5636603e-01  -3.6458629e-02  -1.6503949e-01   1.2672361e-01  -3.4214518e-01  -2.0162465e-01  -5.8101362e-01  -5.6063544e-01  -7.6462000e-01  -2.4733819e-01  -3.5069908e-01  -6.2936815e-01  -3.1521437e-01  -1.6046904e-01  -3.2297020e-01
   1.5789702e-01   4.1372465e-01  -4.8999051e-01  -1.6661052e-01  -4.2010880e-01  -2.7012032e-01   6.0838776e-01   4.2040292e-01  -1.9164720e-01   6.7375536e-01  -4.6107211e-01   2.5612388e-01  -1.2470015e-01   2.2550489e-01   7.7119291e-02   5.3164445e-01   1.0103665e-01  -2.6892389e-01  -8.3798252e-02  -2.3288009e-01  -1.3479008e-01  -1.9413131e-01  -8.4720395e-02  -2.0352324e-01  -4.1636722e-01  -1.5675587e-01   3.2883225e-01   3.2754914e-02  -1.6503949e-01   1.3084268e-01  -3.4500695e-01  -2.0162465e-01   7.3437130e-01  -5.6063544e-01   3.0916588e-02  -1.7530954e-01   2.9806067e-01  -6.2936815e-01  -2.1537430e-01  -1.6046904e-01  -3.2297020e-01
   6.8265774e-01  -3.0519797e-01  -4.8999051e-01  -1.6661052e-01  -4.2010880e-01  -2.7012032e-01   1.0578619e+00   2.0279326e+00  -7.0093635e-01   2.3634825e+00  -4.6107211e-01  -4.0262734e+00   5.3266517e-01  -7.6410753e-01   9.4286646e-01   2.7751840e+00   1.9292170e+00  -1.2641813e+00  -8.3798252e-02  -2.3288009e-01  -1.3479008e-01  -1.4229942e-01   9.5943868e-01  -2.0352324e-01  -4.1636722e-01  -1.5675587e-01   1.3990073e+00   7.5863530e-03  -1.6503949e-01   3.0225139e+00  -5.5343893e-01  -2.0162465e-01  -5.8101362e-01  -5.6063544e-01  -7.6462000e-01   6.7787153e-02   1.1086214e+00  -6.2936815e-01   3.0395508e-01   1.2379890e+01  -3.2297020e-01
   5.2906924e-01   4.1980303e-01  -4.8999051e-01  -1.6661052e-01  -4.2010880e-01  -2.7012032e-01   1.5891361e-01   3.2198274e-01   3.1764195e-01   1.2369978e+00  -4.6107211e-01  -1.0639355e+00   3.4435739e-01   6.6688730e-01   4.1200408e-01   1.4290603e+00   5.8020646e-02  -2.0257340e-01  -8.3798252e-02  -2.3288009e-01  -1.3479008e-01  -2.9779508e-01  -8.4720395e-02  -2.0352324e-01  -4.1636722e-01  -1.5675587e-01   5.8974270e-01   7.5863530e-03  -1.6503949e-01   1.2027256e+00   1.8437370e-02  -2.0162465e-01  -5.8101362e-01  -5.6063544e-01  -7.6462000e-01  -1.2528965e-01   1.6893103e-01  -6.2936815e-01   1.0071010e-02   6.1097103e+00  -3.2297020e-01
   5.3272611e-01  -5.0270128e-01  -4.8999051e-01  -1.6661052e-01  -4.2010880e-01  -2.7012032e-01   6.0838776e-01   7.8127693e-01  -1.9164720e-01   1.2369978e+00  -4.6107211e-01  -1.0756289e+00   9.5892549e-01   2.7002473e-01   7.7596247e-01   2.1021222e+00  -2.2158341e-01  -5.0115061e-01  -8.3798252e-02  -2.3288009e-01  -1.3479008e-01   4.4295385e-02   1.2411142e-01  -2.0352324e-01  -4.1636722e-01  -1.5675587e-01   6.1627597e-01   7.5863530e-03  -1.6503949e-01   1.3072995e+00   9.6138937e-01  -2.0162465e-01  -5.8101362e-01  -5.6063544e-01  -7.6462000e-01  -1.2028766e-01  -2.3712723e-01  -6.2936815e-01   3.0234475e-01   6.1097103e+00  -3.2297020e-01
   5.2906924e-01   3.4800767e-01  -4.8999051e-01  -1.6661052e-01  -4.2010880e-01  -2.7012032e-01   1.5891361e-01   7.3753462e-01  -7.0093635e-01   1.2369978e+00  -4.6107211e-01  -1.2575268e+00   5.6690295e-01   9.8234216e-01   4.7553528e-01   1.8777682e+00   3.6512641e-02  -4.6797537e-01  -8.3798252e-02  -2.3288009e-01  -1.3479008e-01  -3.8635638e-02  -8.4720395e-02  -2.0352324e-01  -4.1636722e-01  -1.5675587e-01   5.9858712e-01   7.5863530e-03  -1.6503949e-01   1.2297097e+00   3.2130764e-01  -2.0162465e-01  -5.8101362e-01  -5.6063544e-01  -7.6462000e-01  -1.2328885e-01   2.2649484e-01  -6.2936815e-01   1.1796269e-01   6.1097103e+00  -3.2297020e-01
   1.7069607e-01   2.5330827e-01  -4.8999051e-01  -1.6661052e-01  -4.2010880e-01  -2.7012032e-01   1.5891361e-01   5.0788753e-01  -7.0093635e-01   1.2369978e+00  -4.6107211e-01  -8.5865064e-01   1.6118529e-01   3.0436861e-01   3.2155288e-01   1.4290603e+00   3.5913271e-01  -3.3527438e-01  -8.3798252e-02  -2.3288009e-01  -1.3479008e-01  -3.7035973e-01  -8.4720395e-02  -2.0352324e-01  -4.1636722e-01  -1.5675587e-01   3.5978773e-01   1.3878493e-02  -1.6503949e-01   1.1155526e+00  -4.5475410e-02  -2.0162465e-01  -5.8101362e-01  -5.6063544e-01  -7.6462000e-01  -1.6330477e-01   4.2719030e-01  -6.2936815e-01  -3.0992243e-02   6.1097103e+00  -3.2297020e-01
   1.0852929e-01   1.6345395e-01  -4.8999051e-01  -1.6661052e-01  -4.2010880e-01  -2.7012032e-01   1.5891361e-01   5.0788753e-01   3.1764195e-01   1.1051296e-01  -4.6107211e-01  -8.7424190e-01  -1.4866659e-01  -1.1793387e-01   2.1387289e-01   8.2936534e-02  -3.2912344e-01  -3.3527438e-01  -8.3798252e-02  -2.3288009e-01  -1.3479008e-01  -7.5365041e-03  -8.4720395e-02  -2.0352324e-01  -4.1636722e-01  -1.5675587e-01   2.7576572e-01   3.2754914e-02  -1.6503949e-01   1.4303177e-01  -2.6487749e-01  -2.0162465e-01  -5.8101362e-01  -5.6063544e-01   3.0916588e-02  -2.0031949e-01   8.1807419e-02  -6.2936815e-01  -1.9927106e-01  -1.6046904e-01  -3.2297020e-01
   3.6451013e-01   4.8493283e-02  -4.8999051e-01  -1.6661052e-01  -4.2010880e-01  -2.7012032e-01   1.5891361e-01   1.7764143e+00  -7.0093635e-01   6.7375536e-01  -4.6107211e-01  -1.1743735e+00  -1.4866659e-01  -7.4884359e-01   3.1078488e-01   9.8035237e-01   7.8929280e-01  -1.1314803e+00  -8.3798252e-02  -2.3288009e-01  -1.3479008e-01   1.0649365e-01   3.3294323e-01  -2.0352324e-01  -4.1636722e-01  -1.5675587e-01   9.2140852e-01   3.2754914e-02  -1.6503949e-01   1.0831885e+00  -7.8285719e-01  -2.0162465e-01  -5.8101362e-01  -5.6063544e-01  -7.6462000e-01  -5.2260598e-02   5.6876617e-01  -6.2936815e-01  -8.2522600e-02   6.1097103e+00  -3.2297020e-01
   8.2931206e-02  -4.8640417e-01  -4.8999051e-01  -1.6661052e-01  -4.2010880e-01  -2.7012032e-01   1.5891361e-01   1.4155403e+00  -7.0093635e-01   1.2369978e+00  -4.6107211e-01  -1.5849431e+00   6.1825961e-01  -9.7525877e-01   5.2399128e-01   1.4290603e+00   2.7310069e-01  -8.9925357e-01  -8.3798252e-02  -2.3288009e-01  -1.3479008e-01   9.6127275e-02   1.2411142e-01  -2.0352324e-01  -4.1636722e-01  -1.5675587e-01   2.1827698e-01   7.5863530e-03  -1.6503949e-01   1.1921337e+00   8.2640939e-01  -2.0162465e-01  -5.8101362e-01  -5.6063544e-01  -7.6462000e-01  -2.0332068e-01   1.3937123e-01  -6.2936815e-01   2.0169952e-01  -1.6046904e-01  -3.2297020e-01
   6.1683410e-01   4.2253389e-01  -4.8999051e-01  -1.6661052e-01  -4.2010880e-01  -2.7012032e-01   6.0838776e-01  -2.7955685e-02   8.2693110e-01   2.3634825e+00  -4.6107211e-01  -2.0500822e+00   1.1626403e+00   1.3588528e+00   9.0517846e-01   3.2238919e+00  -2.0007541e-01  -3.5219219e-03  -8.3798252e-02  -2.3288009e-01  -1.3479008e-01  -4.5329075e-01  -8.4720395e-02  -2.0352324e-01  -4.1636722e-01  -1.5675587e-01   8.1527546e-01   7.5863530e-03  -1.6503949e-01   2.3642192e+00   3.3370862e-01  -2.0162465e-01  -5.8101362e-01  -5.6063544e-01  -7.6462000e-01  -6.6266169e-02  -1.2044382e-01  -6.2936815e-01   3.2408412e-01   9.2447999e+00  -3.2297020e-01
  -9.2598512e-02   2.5084168e-01  -4.8999051e-01  -1.6661052e-01  -4.2010880e-01  -2.7012032e-01  -2.9056054e-01   1.0546663e+00  -7.0093635e-01   1.1051296e-01  -4.6107211e-01  -8.8593534e-01  -5.5780803e-01  -2.0824554e-01  -3.1806630e-01   8.2936534e-02   1.4405266e-01  -6.6702684e-01  -8.3798252e-02  -2.3288009e-01  -1.3479008e-01  -3.8635638e-02  -8.4720395e-02  -2.0352324e-01  -4.1636722e-01  -1.5675587e-01  -9.5699998e-02  -1.5600929e-01  -1.6503949e-01   1.1941016e-01  -4.8141781e-01  -2.0162465e-01  -5.8101362e-01  -5.6063544e-01   3.0916588e-02  -2.5534138e-01   5.7187773e-01  -6.2936815e-01  -3.7721183e-01  -1.6046904e-01  -3.2297020e-01
  -2.3117999e-02   2.8176213e-01  -4.8999051e-01  -1.6661052e-01   8.5321904e-03  -2.7012032e-01   1.5891361e-01   4.5320965e-01  -7.0093635e-01   1.1051296e-01   1.8065754e-01  -9.5349743e-01  -3.9004292e-01  -2.1078953e-01  -5.9634305e-02   8.2936534e-02   2.3008468e-01  -1.3622291e-01  -8.3798252e-02  -2.3288009e-01  -1.3479008e-01  -2.0449768e-01  -8.4720395e-02  -2.0352324e-01  -4.1636722e-01  -1.5675587e-01   9.0032862e-02   1.0196846e-01  -1.6503949e-01   1.2529455e-01  -4.4278396e-01  -2.0162465e-01   7.6678837e-02   3.1887443e-01   1.6219898e+00  -2.1132387e-01   6.8700536e-01   2.8773599e-01  -2.7495628e-01  -1.6046904e-01  -3.2297020e-01
   3.0782866e-01  -5.1667851e-02  -4.8999051e-01  -1.6661052e-01  -4.2010880e-01  -2.7012032e-01   1.5891361e-01   1.7982026e-01   3.1764195e-01   6.7375536e-01  -4.6107211e-01  -3.4673787e-01   1.9371118e-01   9.1619839e-01   3.2693688e-01   1.2047063e+00  -2.4309142e-01  -1.3622291e-01  -8.3798252e-02  -2.3288009e-01  -1.3479008e-01  -1.6303217e-01  -8.4720395e-02  -2.0352324e-01  -4.1636722e-01  -1.5675587e-01   3.2883225e-01   1.2942127e-03  -1.6503949e-01   2.2566535e-01   5.1304598e-01  -2.0162465e-01   7.6678837e-02  -5.6063544e-01   3.0916588e-02  -1.7530954e-01  -5.6656891e-02  -6.2936815e-01  -1.0265165e-01   2.9746206e+00  -3.2297020e-01
   2.5663249e-01   4.5319007e-01  -4.8999051e-01  -1.6661052e-01  -4.2010880e-01  -2.7012032e-01   1.5891361e-01   7.3753462e-01  -7.0093635e-01   6.7375536e-01  -4.6107211e-01  -1.1899648e+00  -3.6950026e-01  -2.1078953e-01  -2.8407106e-02   7.5599841e-01   5.7421276e-01  -4.6797537e-01  -8.3798252e-02  -2.3288009e-01  -1.3479008e-01  -3.2889422e-01  -8.4720395e-02  -2.0352324e-01  -4.1636722e-01  -1.5675587e-01   2.2712140e-01   1.0196846e-01  -1.6503949e-01   1.2453798e-01  -5.2720607e-01  -2.0162465e-01   7.6678837e-02  -5.6063544e-01   8.2645318e-01  -1.7731034e-01   9.9816111e-01  -6.2936815e-01  -2.6287885e-01  -1.6046904e-01  -3.2297020e-01
   3.4622578e-01   5.2384023e-01  -4.8999051e-01  -1.6661052e-01  -4.2010880e-01  -2.7012032e-01   1.5891361e-01   6.3911444e-01  -1.9164720e-01   1.2369978e+00  -4.6107211e-01  -1.8850747e+00   6.1895735e-02   2.0006498e-01   2.5371448e-01   9.8035237e-01   5.7421276e-01  -4.0162487e-01  -8.3798252e-02  -2.3288009e-01  -1.3479008e-01  -2.8742871e-01  -8.4720395e-02  -2.0352324e-01  -4.1636722e-01  -1.5675587e-01   4.0400984e-01  -4.9979275e-03  -1.6503949e-01   1.0427543e+00  -2.1002697e-01  -2.0162465e-01   7.6678837e-02  -5.6063544e-01   3.0916588e-02  -1.5730238e-01   8.2702545e-01  -6.2936815e-01  -5.0316127e-02  -1.6046904e-01  -3.2297020e-01
   1.1401459e-01  -9.9120223e-03  -4.8999051e-01  -1.6661052e-01  -4.2010880e-01  -2.7012032e-01   1.5891361e-01   3.2198274e-01  -1.9164720e-01   1.2369978e+00  -4.6107211e-01  -7.1313229e-01   3.4435739e-01   9.8488615e-01   3.7000888e-01   9.8035237e-01   5.8020646e-02  -2.0257340e-01  -8.3798252e-02  -2.3288009e-01  -1.3479008e-01  -2.2523044e-01  -8.4720395e-02  -2.0352324e-01  -4.1636722e-01  -1.5675587e-01   2.9345457e-01   7.5863530e-03  -1.6503949e-01   1.1675874e+00   4.2003857e-01  -2.0162465e-01   7.6678837e-02  -5.6063544e-01  -7.6462000e-01  -2.0031949e-01   1.6893103e-01  -6.2936815e-01   4.4348771e-03  -1.6046904e-01  -3.2297020e-01
   9.6423667e-01   5.8409548e-01   1.9379254e-01  -1.6661052e-01  -4.2010880e-01  -2.7012032e-01  -2.9056054e-01   4.8593345e-02  -7.0093635e-01   6.7375536e-01  -4.6107211e-01   2.5612388e-01  -8.8750484e-02  -2.1078953e-01   3.3662808e-01   5.3164445e-01   6.6024478e-01  -6.3385160e-01  -8.3798252e-02  -2.3288009e-01  -1.3479008e-01   7.5394519e-02  -8.4720395e-02  -2.0352324e-01  -4.1636722e-01  -1.5675587e-01   3.1998783e-01   1.0196846e-01  -1.6503949e-01   1.0084568e+00  -4.4946142e-01  -2.0162465e-01   7.6678837e-02  -5.6063544e-01   3.0916588e-02   8.1608480e-01   1.0883963e+00  -6.2936815e-01   6.7996565e-01  -1.6046904e-01  -3.2297020e-01
  -6.7404070e-01  -4.5636464e-01  -4.8999051e-01  -1.6661052e-01  -4.2010880e-01  -2.7012032e-01  -7.4003469e-01  -1.9198932e-01  -7.0093635e-01  -4.5272943e-01  -4.6107211e-01   8.5898562e-01  -1.1569691e+00  -6.9796377e-01  -8.1231748e-01  -3.6577138e-01  -6.0872750e-01   9.6003816e-02  -8.3798252e-02  -2.3288009e-01  -1.3479008e-01  -4.3255800e-01  -8.4720395e-02  -2.0352324e-01  -4.1636722e-01  -1.5675587e-01  -5.0696562e-01  -4.2657133e-01  -1.6503949e-01   1.4143458e-01  -8.0765917e-01  -2.0162465e-01  -5.8101362e-01  -5.6063544e-01  -7.6462000e-01  -5.7446831e-01  -3.8648199e-01  -6.2936815e-01  -9.5290253e-01  -1.6046904e-01  -3.2297020e-01
   3.2976987e-01  -2.2245566e+00  -4.8999051e-01  -1.6661052e-01  -4.2010880e-01  -2.7012032e-01   6.0838776e-01   1.6779941e+00  -7.0093635e-01   1.1051296e-01  -4.6107211e-01  -8.9243169e-01   9.4421623e-02  -4.6518861e-01   3.6570168e-01   8.2936534e-02  -9.2535387e-02  -1.0651298e+00  -8.3798252e-02  -2.3288009e-01  -1.3479008e-01   5.9371341e-01   3.3294323e-01  -2.0352324e-01  -4.1636722e-01  -1.5675587e-01   6.3396481e-01   1.3878493e-02  -1.6503949e-01   1.5673398e-01  -4.3229082e-01  -2.0162465e-01  -5.8101362e-01  -5.6063544e-01   3.0916588e-02  -3.7254629e-02   4.9136065e-02  -6.2936815e-01   4.0667159e-02  -1.6046904e-01  -3.2297020e-01
   1.7252450e-01  -9.1045184e-02  -4.8999051e-01  -1.6661052e-01  -4.2010880e-01  -2.7012032e-01   6.0838776e-01   1.0984086e+00  -7.0093635e-01   6.7375536e-01  -4.6107211e-01   2.5612388e-01  -2.0173515e-01  -5.1861242e-01   1.4280409e-01   5.3164445e-01   5.0968874e-01  -7.0020209e-01  -8.3798252e-02  -2.3288009e-01  -1.3479008e-01   4.4295385e-02   3.3294323e-01  -2.0352324e-01  -4.1636722e-01  -1.5675587e-01   6.3838702e-01   3.2754914e-02  -1.6503949e-01   1.2857299e-01  -5.5916246e-01  -2.0162465e-01   7.3437130e-01  -5.6063544e-01  -7.6462000e-01  -1.4329681e-01   5.0691844e-02  -6.2936815e-01  -1.9605042e-01  -1.6046904e-01  -3.2297020e-01
  -6.7404070e-01   4.0564961e-02  -4.8999051e-01  -1.6661052e-01  -4.2010880e-01  -2.7012032e-01  -7.4003469e-01   5.0788753e-01  -7.0093635e-01  -4.5272943e-01  -1.4020728e-01   3.0939399e-01  -9.9091591e-01  -6.9796377e-01  -8.1231748e-01  -3.6577138e-01   5.8020646e-02  -1.0304766e-01  -8.3798252e-02  -2.3288009e-01  -1.3479008e-01   1.5832554e-01  -8.4720395e-02  -2.0352324e-01  -4.1636722e-01  -1.5675587e-01  -5.0696562e-01  -5.0836915e-01  -1.6503949e-01   1.2344517e-01  -8.0765917e-01  -2.0162465e-01  -5.8101362e-01   3.1887443e-01   3.0916588e-02  -3.8339231e-01   2.7939132e-01   2.8773599e-01  -6.6062879e-01  -1.6046904e-01  -3.2297020e-01
   3.2976987e-01   4.2502995e-02  -4.8999051e-01  -1.6661052e-01   8.5321904e-03  -2.7012032e-01   1.5891361e-01   1.4155403e+00  -7.0093635e-01   1.1051296e-01   5.0152237e-01  -1.0366508e+00   1.0640484e-01  -4.6518861e-01   3.6570168e-01  -3.6577138e-01   1.4405266e-01  -7.6655258e-01  -8.3798252e-02  -2.3288009e-01  -1.3479008e-01   3.9675223e-01   3.3294323e-01  -2.0352324e-01  -4.1636722e-01  -1.5675587e-01   6.3396481e-01   1.3878493e-02  -1.6503949e-01   1.5143803e-01  -4.3229082e-01  -2.0162465e-01  -5.8101362e-01   1.1983843e+00   3.0916588e-02  -1.9247466e-02   1.6893103e-01   2.8773599e-01   5.8380719e-02  -1.6046904e-01  -3.2297020e-01
   1.1622258e-02   6.6111776e-02  -4.8999051e-01  -1.6661052e-01  -4.2010880e-01  -2.7012032e-01  -7.4003469e-01  -6.8409024e-01   8.2693110e-01   1.2369978e+00  -4.6107211e-01  -1.5704430e-01  -2.1029459e-01   9.4489365e-02   1.6541689e-01   5.3164445e-01   1.2254466e-01   4.2775628e-01  -8.3798252e-02  -2.3288009e-01  -1.3479008e-01  -9.3014413e-01  -8.4720395e-02  -2.0352324e-01  -4.1636722e-01  -1.5675587e-01   2.5807688e-01   3.2754914e-02  -1.6503949e-01   1.5143803e-01  -1.9619510e-01  -2.0162465e-01  -5.8101362e-01  -5.6063544e-01  -7.6462000e-01  -4.4141539e-01  -3.7604131e-03  -6.2936815e-01  -4.0941830e-01  -1.6046904e-01  -3.2297020e-01
  -7.6911930e-01  -3.5796536e-01  -4.8999051e-01  -1.6661052e-01  -4.2010880e-01  -2.7012032e-01  -7.4003469e-01  -5.9660563e-01  -7.0093635e-01  -4.5272943e-01   1.8065754e-01   5.4845985e-01  -9.3613546e-01  -7.6410753e-01  -7.1648228e-01  -3.6577138e-01  -4.5817147e-01   5.2728202e-01  -8.3798252e-02  -2.3288009e-01  -1.3479008e-01  -6.3988555e-01  -8.4720395e-02  -2.0352324e-01  -4.1636722e-01  -1.5675587e-01  -5.5118773e-01   2.6556410e-01  -1.6503949e-01   1.5059741e-01  -7.8762680e-01  -2.0162465e-01  -5.8101362e-01   3.1887443e-01   3.0916588e-02  -5.6346394e-01  -3.5069908e-01   2.8773599e-01  -8.6433473e-01  -1.6046904e-01  -3.2297020e-01
   3.6633856e-01   1.2898923e+00  -4.8999051e-01  -1.6661052e-01  -4.2010880e-01  -2.7012032e-01  -7.4003469e-01  -1.5261296e+00   3.1764195e-01   2.3634825e+00  -4.6107211e-01   2.5612388e-01  -2.3083726e-01   5.6131168e-01   1.4711129e-01   9.8035237e-01   6.6024478e-01   9.5856021e-01  -8.3798252e-02  -2.3288009e-01  -1.3479008e-01  -2.3607043e+00  -2.9355221e-01  -2.0352324e-01  -4.1636722e-01  -1.5675587e-01   1.3867718e-01  -4.2750769e-02  -1.6503949e-01  -7.3811296e-01  -1.1180329e-03  -2.0162465e-01  -5.8101362e-01  -5.6063544e-01   4.0085995e+00  -5.2144722e-01   1.7667158e+00  -6.2936815e-01  -6.0346230e-01  -1.6046904e-01  -3.2297020e-01
   3.5536796e-01  -7.9402306e-01  -4.8999051e-01  -1.6661052e-01  -4.2010880e-01  -2.7012032e-01  -7.4003469e-01  -5.9660563e-01  -1.9164720e-01   2.3634825e+00  -4.6107211e-01  -1.8043118e-01   1.2208445e+00   3.1994301e+00   8.5887607e-01   1.2047063e+00  -4.7967947e-01   3.6140579e-01  -8.3798252e-02  -2.3288009e-01  -1.3479008e-01  -8.4721311e-01  -8.4720395e-02  -2.0352324e-01  -4.1636722e-01  -1.5675587e-01   6.4280923e-01   7.5863530e-03  -1.6503949e-01   2.5012759e-01   3.7797522e+00  -2.0162465e-01  -5.8101362e-01  -5.6063544e-01   1.6219898e+00  -4.2140743e-01  -4.5338048e-01  -6.2936815e-01   7.8509765e-02  -1.6046904e-01  -3.2297020e-01
   6.9728522e-01   2.2053787e-01  -4.8999051e-01  -1.6661052e-01   8.5321904e-03  -2.7012032e-01  -7.4003469e-01  -1.1324488e+00   3.1764195e-01   2.3634825e+00  -1.4020728e-01  -3.4413933e-01   1.9713495e-01   1.0975331e-01   5.9829047e-01   1.2047063e+00   6.1722877e-01   7.9268398e-01  -8.3798252e-02  -2.3288009e-01  -1.3479008e-01  -1.6143251e+00  -8.4720395e-02  -2.0352324e-01  -4.1636722e-01  -1.5675587e-01   8.2411988e-01   1.2942127e-03  -1.6503949e-01   1.6480399e-01  -2.8014025e-01  -2.0162465e-01  -5.8101362e-01   7.5862937e-01   3.2130630e+00  -3.6738594e-01   1.0852847e+00   2.8773599e-01  -2.3469818e-01  -1.6046904e-01  -3.2297020e-01
  -1.9210331e+00  -2.6811104e-01  -4.8999051e-01  -1.6661052e-01  -4.2010880e-01  -2.7012032e-01  -7.4003469e-01  -1.6245498e+00  -1.9164720e-01  -1.0159718e+00   1.8065754e-01   2.5612388e-01  -1.5815176e+00   2.9800863e-01  -1.9138838e+00  -8.1447930e-01  -7.3777553e-01   1.3234879e+00  -8.3798252e-02  -2.3288009e-01  -1.3479008e-01  -1.2411355e+00  -2.9355221e-01  -2.0352324e-01  -4.1636722e-01  -1.5675587e-01  -1.8292067e+00  -1.3263474e+00  -1.6503949e-01  -7.3811296e-01  -8.6017100e-02  -2.0162465e-01  -5.8101362e-01   3.1887443e-01   1.6219898e+00  -1.0286490e+00  -6.0895835e-01   1.2048401e+00  -1.5736823e+00  -1.6046904e-01  -3.2297020e-01
  -1.4931794e+00   1.1059847e-01  -4.8999051e-01  -1.6661052e-01   4.3717318e-01  -2.7012032e-01  -7.4003469e-01  -6.8409024e-01   3.1764195e-01  -1.0159718e+00   1.8065754e-01   2.5612388e-01   1.1667618e-01   2.2835935e+00  -4.4728229e-01  -8.1447930e-01  -1.0603956e+00   4.6093152e-01  -8.3798252e-02  -2.3288009e-01  -1.3479008e-01  -4.6365713e-01  -2.9355221e-01  -2.0352324e-01  -4.1636722e-01  -1.5675587e-01  -1.0862753e+00   7.5863530e-03  -1.6503949e-01  -7.3811296e-01   2.0226277e+00  -2.0162465e-01  -5.8101362e-01   3.1887443e-01   3.0916588e-02  -9.1360321e-01  -1.4630809e+00   2.8773599e-01  -7.0893850e-01  -1.6046904e-01  -3.2297020e-01
  -1.4566107e+00  -2.2050001e+00  -4.8999051e-01  -1.6661052e-01  -4.2010880e-01  -2.7012032e-01  -7.4003469e-01  -5.4192775e-01   3.1764195e-01  -4.5272943e-01  -4.6107211e-01   2.5612388e-01   9.0928072e-01   3.1053025e+00   1.0942329e-01  -5.9012534e-01  -1.0388876e+00   3.2823054e-01  -8.3798252e-02  -2.3288009e-01  -1.3479008e-01  -4.2219162e-01  -2.9355221e-01  -2.0352324e-01  -4.1636722e-01  -1.5675587e-01  -1.0110977e+00   7.5863530e-03  -1.6503949e-01  -7.3811296e-01   3.9524121e+00  -2.0162465e-01  -5.8101362e-01  -5.6063544e-01   3.0916588e-02  -9.0860122e-01  -1.3588437e+00  -6.2936815e-01  -3.2326599e-01  -1.6046904e-01  -3.2297020e-01
  -1.0013305e+00  -1.2378611e-02  -4.8999051e-01  -1.6661052e-01  -4.2010880e-01  -2.7012032e-01  -7.4003469e-01  -8.1531715e-01   3.1764195e-01  -4.5272943e-01  -4.6107211e-01   2.5612388e-01  -9.0874524e-01   7.9408684e-01  -8.8230948e-01  -5.9012534e-01  -8.6682355e-01   4.9410677e-01  -8.3798252e-02  -2.3288009e-01  -1.3479008e-01  -7.3318295e-01  -2.9355221e-01  -2.0352324e-01  -4.1636722e-01  -1.5675587e-01  -1.1216529e+00   2.5297982e-01  -1.6503949e-01  -7.3811296e-01   3.7234247e-01  -2.0162465e-01  -5.8101362e-01  -5.6063544e-01   3.0916588e-02  -8.5457973e-01  -7.2408598e-01  -6.2936815e-01  -1.1276226e+00  -1.6046904e-01  -3.2297020e-01
  -9.9950206e-01  -2.3247178e+00  -4.8999051e-01  -1.6661052e-01  -4.2010880e-01  -2.7012032e-01  -7.4003469e-01  -4.6537872e-01  -1.9164720e-01  -4.5272943e-01  -4.6107211e-01   2.5612388e-01   5.1897006e-01   3.3368056e+00   1.2511293e-02  -5.9012534e-01  -9.9587158e-01   2.9505529e-01  -8.3798252e-02  -2.3288009e-01  -1.3479008e-01  -5.1548902e-01  -8.4720395e-02  -2.0352324e-01  -4.1636722e-01  -1.5675587e-01   9.0032862e-02   7.5863530e-03  -1.6503949e-01  -7.3811296e-01   2.7695487e+00  -2.0162465e-01  -5.8101362e-01  -5.6063544e-01  -7.6462000e-01  -5.9647707e-01  -1.4739713e+00  -6.2936815e-01  -3.3695374e-01  -1.6046904e-01  -3.2297020e-01
  -7.6911930e-01   2.0230273e-01  -4.8999051e-01  -1.6661052e-01  -4.2010880e-01  -2.7012032e-01  -7.4003469e-01  -1.0668354e+00   8.2693110e-01   1.1051296e-01  -4.6107211e-01   2.5612388e-01  -1.0439845e+00   7.0631915e-01  -9.4584068e-01  -3.6577138e-01  -4.3666346e-01   6.5998300e-01  -8.3798252e-02  -2.3288009e-01  -1.3479008e-01  -1.1996700e+00  -2.9355221e-01  -2.0352324e-01  -4.1636722e-01  -1.5675587e-01  -9.5360892e-01  -4.5803203e-01  -1.6503949e-01  -7.3811296e-01  -6.8846502e-02  -2.0162465e-01  -5.8101362e-01  -5.6063544e-01   8.2645318e-01  -8.4257496e-01   1.6893103e-01  -6.2936815e-01  -1.1920356e+00  -1.6046904e-01  -3.2297020e-01
  -6.7404070e-01   8.2687831e-01  -4.8999051e-01  -1.6661052e-01  -4.2010880e-01  -2.7012032e-01  -7.4003469e-01  -1.9198932e-01   8.2693110e-01  -4.5272943e-01  -4.6107211e-01   1.7996578e+00  -1.1381383e+00   3.5977576e-02  -7.7032228e-01  -5.9012534e-01  -6.0872750e-01   9.6003816e-02  -8.3798252e-02  -2.3288009e-01  -1.3479008e-01   1.9979105e-01  -2.9355221e-01  -2.0352324e-01  -4.1636722e-01  -1.5675587e-01  -9.5360892e-01   8.5702529e-01  -1.6503949e-01   1.1747672e-01  -2.5533827e-01  -2.0162465e-01  -5.8101362e-01  -5.6063544e-01  -7.6462000e-01  -4.5141937e-01   9.4253649e-02  -6.2936815e-01  -7.3711916e-01  -1.6046904e-01  -3.2297020e-01
  -1.4310126e+00   3.6774038e-01  -4.8999051e-01  -1.6661052e-01  -4.2010880e-01  -2.7012032e-01  -7.4003469e-01  -1.3183536e+00  -1.9164720e-01   1.1051296e-01  -4.6107211e-01  -8.2616887e-01  -1.9564212e+00  -6.8651581e-01  -1.7437494e+00  -8.1447930e-01   8.5381682e-01   8.2585923e-01  -8.3798252e-02  -2.3288009e-01  -1.3479008e-01  -1.6868897e+00  -2.9355221e-01  -2.0352324e-01  -4.1636722e-01  -1.5675587e-01  -2.1387615e+00  -4.3151140e+00  -1.6503949e-01   1.8450916e-02  -7.9573514e-01  -2.0162465e-01  -5.8101362e-01  -5.6063544e-01   3.0916588e-02  -6.1448423e-01   2.5025992e+00  -6.2936815e-01  -1.1686859e+00  -1.6046904e-01  -3.2297020e-01
  -6.7769757e-01  -2.1658870e+00  -4.8999051e-01  -1.6661052e-01  -4.2010880e-01  -2.7012032e-01  -7.4003469e-01  -4.6537872e-01   3.1764195e-01   1.2369978e+00  -4.6107211e-01  -1.6873774e-01   1.7275636e+00   3.7476602e+00   7.9426807e-01   5.3164445e-01  -8.4531555e-01   2.9505529e-01  -8.3798252e-02  -2.3288009e-01  -1.3479008e-01  -4.7402351e-01  -2.9355221e-01  -2.0352324e-01  -4.1636722e-01  -1.5675587e-01  -5.7329878e-01   7.5863530e-03  -1.6503949e-01   1.2604766e+00   6.1235388e+00  -2.0162465e-01  -5.8101362e-01  -5.6063544e-01  -7.6462000e-01  -5.1344404e-01  -1.0414648e+00  -6.2936815e-01   2.3873697e-01  -1.6046904e-01  -3.2297020e-01
  -4.5462856e-01  -2.1130316e+00  -4.8999051e-01  -1.6661052e-01  -4.2010880e-01  -2.7012032e-01  -7.4003469e-01  -5.0912102e-01   1.3362203e+00   1.2369978e+00  -4.6107211e-01  -1.0767200e-01   9.6234927e-01   2.3281133e+00   5.8967607e-01   1.4290603e+00  -6.5174351e-01   3.2823054e-01  -8.3798252e-02  -2.3288009e-01  -1.3479008e-01  -6.0878642e-01  -2.9355221e-01  -2.0352324e-01  -4.1636722e-01  -1.5675587e-01  -3.3449939e-01   7.5863530e-03  -1.6503949e-01   1.2454294e+00   2.5506236e+00  -2.0162465e-01  -5.8101362e-01  -5.6063544e-01  -7.6462000e-01  -5.1044285e-01  -6.2918348e-01  -6.2936815e-01  -8.4477121e-03  -1.6046904e-01  -3.2297020e-01
  -7.2523687e-01  -2.1653585e+00  -4.8999051e-01  -1.6661052e-01  -4.2010880e-01  -2.7012032e-01  -7.4003469e-01  -4.9818545e-01   3.1764195e-01   1.2369978e+00  -4.6107211e-01   1.3918949e-01   1.1814710e+00   3.0824066e+00   4.7553528e-01   9.8035237e-01  -7.1626752e-01   2.9505529e-01  -8.3798252e-02  -2.3288009e-01  -1.3479008e-01  -5.4658815e-01  -2.9355221e-01  -2.0352324e-01  -4.1636722e-01  -1.5675587e-01  -6.5289858e-01   7.5863530e-03  -1.6503949e-01   1.2270197e+00   3.9595665e+00  -2.0162465e-01  -5.8101362e-01  -5.6063544e-01  -7.6462000e-01  -5.4245558e-01  -8.0031914e-01  -6.2936815e-01   3.2615541e-02  -1.6046904e-01  -3.2297020e-01
  -9.5013432e-01   3.4571726e-01   1.9379254e-01  -1.6661052e-01  -4.2010880e-01  -2.7012032e-01  -7.4003469e-01  -9.2467290e-01  -7.0093635e-01   1.2369978e+00  -4.6107211e-01  -1.9266514e+00  -1.1442882e-01   1.0637499e+00  -4.3543749e-01   8.2936534e-02   5.3119675e-01   1.2917906e-01  -8.3798252e-02  -2.3288009e-01  -1.3479008e-01  -8.2648036e-01  -2.9355221e-01  -2.0352324e-01  -4.1636722e-01  -1.5675587e-01  -9.5360892e-01   1.0196846e-01  -1.6503949e-01   9.3750790e-01   7.0335344e-01  -2.0162465e-01  -5.8101362e-01  -5.6063544e-01   8.2645318e-01  -2.7534934e-01   1.2766455e+00  -6.2936815e-01  -1.2197553e-01  -1.6046904e-01  -3.2297020e-01
  -1.1201787e+00   5.4216346e-01  -4.8999051e-01  -1.6661052e-01  -4.2010880e-01  -2.7012032e-01  -7.4003469e-01  -7.7157484e-01  -7.0093635e-01  -4.5272943e-01  -1.4020728e-01  -3.6882548e-01  -1.5900770e+00  -4.8299655e-01  -1.4433223e+00  -5.9012534e-01   1.4405266e-01   7.5950874e-01  -8.3798252e-02  -2.3288009e-01  -1.3479008e-01  -6.7098469e-01  -2.9355221e-01  -2.0352324e-01  -4.1636722e-01  -1.5675587e-01  -1.6257850e+00   2.6817460e+00  -1.6503949e-01   5.8128488e-02  -5.3722225e-01  -2.0162465e-01  -5.8101362e-01  -1.2088050e-01   8.2645318e-01  -5.3945439e-01   1.5162354e+00   2.8773599e-01  -9.8671933e-01  -1.6046904e-01  -3.2297020e-01
  -2.4253015e-01   1.0856940e+00  -4.8999051e-01  -1.6661052e-01   8.5321904e-03  -2.7012032e-01  -7.4003469e-01  -6.2941236e-01   8.2693110e-01   1.1051296e-01  -4.6107211e-01   4.6270797e-01  -1.4866659e-01   9.9633411e-01  -2.3023106e-02   3.0729049e-01  -4.7967947e-01   4.6093152e-01  -8.3798252e-02  -2.3288009e-01  -1.3479008e-01  -5.6732091e-01  -2.9355221e-01  -2.0352324e-01  -4.1636722e-01  -1.5675587e-01  -4.1409919e-01   3.2754914e-02  -1.6503949e-01   1.8329778e-01   6.0462250e-01  -2.0162465e-01  -5.8101362e-01   7.5862937e-01  -7.6462000e-01  -3.9139549e-01  -2.9002371e-01   2.8773599e-01  -4.0136668e-01  -1.6046904e-01  -3.2297020e-01
  -7.9654582e-01   5.7167444e-01  -4.8999051e-01  -1.6661052e-01   8.5321904e-03  -2.7012032e-01  -7.4003469e-01  -6.8409024e-01  -1.9164720e-01   1.1051296e-01   1.8065754e-01   5.3645730e-03  -4.1743314e-01   1.2074853e+00  -6.4541349e-01   8.2936534e-02  -3.2912344e-01   5.2728202e-01  -8.3798252e-02  -2.3288009e-01  -1.3479008e-01  -7.2281658e-01  -2.9355221e-01  -2.0352324e-01  -4.1636722e-01  -1.5675587e-01  -9.0496460e-01   9.5676317e-02  -1.6503949e-01   1.4748709e-01   6.8189019e-01  -2.0162465e-01  -5.8101362e-01  -1.2088050e-01   3.0916588e-02  -5.1344404e-01  -6.7547343e-02   2.8773599e-01  -6.1634489e-01  -1.6046904e-01  -3.2297020e-01
  -8.0385956e-01   1.0051775e+00  -4.8999051e-01  -1.6661052e-01  -4.2010880e-01  -2.7012032e-01  -7.4003469e-01  -4.1070084e-01  -7.0093635e-01   1.2369978e+00  -4.6107211e-01  -3.0102434e+00  -7.3584447e-01   1.8988902e-01  -6.7664068e-01   8.2936534e-02   1.6496130e+00   2.6188005e-01  -8.3798252e-02  -2.3288009e-01  -1.3479008e-01  -1.3551656e+00  -2.9355221e-01  -2.0352324e-01  -4.1636722e-01  -1.5675587e-01  -9.5360892e-01  -6.0275125e-01  -1.6503949e-01   8.6807214e-01   6.5133439e-03  -2.0162465e-01  -5.8101362e-01  -5.6063544e-01   8.2645318e-01  -3.9939868e-01   2.5025992e+00  -6.2936815e-01  -4.9396029e-01  -1.6046904e-01  -3.2297020e-01
  -4.0343239e-01   7.1878886e-01  -4.8999051e-01  -1.6661052e-01  -4.2010880e-01  -2.7012032e-01  -7.4003469e-01  -1.3183536e+00  -1.9164720e-01   6.7375536e-01  -4.6107211e-01  -1.2835123e+00  -1.3127510e+00  -5.5041230e-01  -8.1124068e-01  -3.6577138e-01   8.5381682e-01   8.2585923e-01  -8.3798252e-02  -2.3288009e-01  -1.3479008e-01  -1.7905535e+00  -2.9355221e-01  -2.0352324e-01  -4.1636722e-01  -1.5675587e-01  -9.5360892e-01  -1.6598308e+00  -1.6503949e-01   5.6195047e-02  -5.4723843e-01  -2.0162465e-01  -5.8101362e-01  -5.6063544e-01   8.2645318e-01  -4.9443648e-01   2.2427841e+00  -6.2936815e-01  -9.0378766e-01  -1.6046904e-01  -3.2297020e-01
  -1.6756433e-01   9.8227342e-01  -4.8999051e-01  -1.6661052e-01  -4.2010880e-01  -2.7012032e-01  -7.4003469e-01  -1.1324488e+00  -7.0093635e-01   1.8002402e+00  -4.6107211e-01  -3.4403021e+00  -5.8006258e-01   1.0848131e-01  -2.9222310e-01   3.0729049e-01   1.5635810e+00   7.2633349e-01  -8.3798252e-02  -2.3288009e-01  -1.3479008e-01  -1.7905535e+00  -2.9355221e-01  -2.0352324e-01  -4.1636722e-01  -1.5675587e-01  -4.3621024e-01   3.4106979e-01  -1.6503949e-01   8.9371125e-01  -1.1463476e-01  -2.0162465e-01  -5.8101362e-01  -5.6063544e-01   1.6219898e+00  -4.2841022e-01   2.6177268e+00  -6.2936815e-01  -4.8268803e-01  -1.6046904e-01  -3.2297020e-01
  -5.6067776e-01  -2.1378736e+00  -4.8999051e-01  -1.6661052e-01  -4.2010880e-01  -2.7012032e-01  -7.4003469e-01  -6.2941236e-01  -1.9164720e-01   6.7375536e-01  -4.6107211e-01  -5.8060665e-01  -8.4198158e-01   1.8988902e-01  -6.3787589e-01   8.2936534e-02   4.0214872e-01   3.9458103e-01  -8.3798252e-02  -2.3288009e-01  -1.3479008e-01  -8.5757949e-01  -2.9355221e-01  -2.0352324e-01  -4.1636722e-01  -1.5675587e-01  -7.6787606e-01  -5.4612199e-01  -1.6503949e-01   9.6760233e-01  -1.5660734e-01  -2.0162465e-01  -5.8101362e-01  -5.6063544e-01  -7.6462000e-01  -4.6042295e-01   1.1412928e+00  -6.2936815e-01  -6.1634489e-01  -1.6046904e-01  -3.2297020e-01
  -7.2706531e-01   1.0500165e+00  -4.8999051e-01  -1.6661052e-01  -4.2010880e-01  -2.7012032e-01  -7.4003469e-01  -5.0912102e-01  -7.0093635e-01   2.9267249e+00  -4.6107211e-01  -1.7824323e+00   5.8573372e-01   2.2123617e+00   6.6351291e-02   1.4290603e+00   4.4516473e-01   3.2823054e-01  -8.3798252e-02  -2.3288009e-01  -1.3479008e-01  -1.0752734e+00  -2.9355221e-01  -2.0352324e-01  -4.1636722e-01  -1.5675587e-01  -6.8385406e-01   7.5863530e-03  -1.6503949e-01   1.0841972e+00   2.0107037e+00  -2.0162465e-01  -5.8101362e-01  -5.6063544e-01  -7.6462000e-01  -4.8643330e-01   4.2719030e-01  -6.2936815e-01  -5.4341936e-02  -1.6046904e-01  -3.2297020e-01
   1.5279127e-02   1.5264206e+00  -4.8999051e-01  -1.6661052e-01   4.3717318e-01  -2.7012032e-01  -7.4003469e-01  -1.5261296e+00   3.1764195e-01   1.1051296e-01   2.1058465e+00  -1.5420672e+00  -2.1029459e-01   4.8244796e-01   5.6660091e-02  -3.6577138e-01   1.0103665e-01   1.3898384e+00  -8.3798252e-02  -2.3288009e-01  -1.3479008e-01  -1.2618682e+00  -2.9355221e-01  -2.0352324e-01  -4.1636722e-01  -1.5675587e-01  -9.5699998e-02  -4.2750769e-02  -1.6503949e-01   1.0128280e+00  -1.3037448e-01  -2.0162465e-01  -5.8101362e-01   3.1887443e-01   4.0085995e+00  -4.5141937e-01   8.1613500e-01   3.0390484e+00  -3.5386213e-01  -1.6046904e-01  -3.2297020e-01
  -8.7699694e-01   4.6939909e-01  -4.8999051e-01  -1.6661052e-01  -4.2010880e-01  -2.7012032e-01  -7.4003469e-01  -2.4666720e-01   8.2693110e-01  -4.5272943e-01  -4.6107211e-01   2.2816874e+00  -7.7008225e-01   6.1855147e-01  -5.9049669e-01  -5.9012534e-01  -7.3777553e-01   1.2917906e-01  -8.3798252e-02  -2.3288009e-01  -1.3479008e-01  -2.8269260e-02  -2.9355221e-01  -2.0352324e-01  -4.1636722e-01  -1.5675587e-01  -9.5360892e-01   2.7185625e-01  -1.6503949e-01   1.3580238e-01   2.5024044e-01  -2.0162465e-01  -5.8101362e-01  -5.6063544e-01  -7.6462000e-01  -5.6946633e-01  -2.9313526e-01  -6.2936815e-01  -6.4613588e-01  -1.6046904e-01  -3.2297020e-01
  -5.1862377e-01   8.4258824e-02   1.9379254e-01  -1.6661052e-01  -4.2010880e-01  -2.7012032e-01  -2.9056054e-01   1.0546663e+00  -1.9164720e-01  -1.0159718e+00  -4.6107211e-01   2.5612388e-01  -4.9960381e-01  -2.8710926e-01  -6.7448708e-01  -8.1447930e-01  -4.7967947e-01  -7.9972783e-01  -8.3798252e-02  -2.3288009e-01  -1.3479008e-01   8.7360561e-01  -8.4720395e-02  -2.0352324e-01   2.3994495e+00  -1.5675587e-01  -3.5218823e-01   2.7814839e-01  -1.6503949e-01  -7.3811296e-01  -5.6631688e-01  -2.0162465e-01  -5.8101362e-01  -5.6063544e-01  -7.6462000e-01  -2.2632984e-01  -6.1984880e-01  -6.2936815e-01  -2.3550335e-01  -1.6046904e-01   1.2360065e-01
  -2.4070171e-01  -1.1016125e-01  -4.8999051e-01  -1.6661052e-01   4.3717318e-01  -2.7012032e-01  -2.9056054e-01   5.0788753e-01  -1.9164720e-01   1.1051296e-01   5.0152237e-01  -2.5838744e-01   8.8271804e-03   7.1267913e-01   5.5583291e-02  -1.4141742e-01  -1.3555140e-01  -2.0257340e-01  -8.3798252e-02  -2.3288009e-01  -1.3479008e-01   1.7905830e-01  -8.4720395e-02  -2.0352324e-01  -4.1636722e-01  -1.5675587e-01  -6.0322311e-02  -4.9979275e-03  -1.6503949e-01   1.0838610e+00   2.8553556e-01  -2.0162465e-01   7.6678837e-02   7.5862937e-01   3.0916588e-02  -3.0736207e-01   2.0782550e-01   2.8773599e-01  -1.3566328e-01  -1.6046904e-01  -3.2297020e-01
  -1.6573589e-01  -6.8141143e-02  -4.8999051e-01  -1.6661052e-01   4.3717318e-01  -2.7012032e-01   1.5891361e-01   3.9853177e-01   3.1764195e-01   1.1051296e-01   5.0152237e-01  -2.5448963e-01   1.2009996e-01   6.6815929e-01   2.4402329e-01  -1.4141742e-01  -2.4309142e-01  -1.6939815e-01  -8.3798252e-02  -2.3288009e-01  -1.3479008e-01   2.1015743e-01  -8.4720395e-02  -2.0352324e-01  -4.1636722e-01  -1.5675587e-01   9.0032862e-02   1.3878493e-02  -1.6503949e-01   1.0956297e+00   3.2798509e-01  -2.0162465e-01   7.6678837e-02   7.5862937e-01   3.0916588e-02  -2.5934297e-01   9.4253649e-02   2.8773599e-01  -6.5614202e-02  -1.6046904e-01  -3.2297020e-01
  -4.3817265e-01  -1.8089950e-01  -4.8999051e-01  -1.6661052e-01   4.3717318e-01  -2.7012032e-01  -2.9056054e-01   4.2040292e-01  -1.9164720e-01  -4.5272943e-01   1.8065754e-01   2.6651804e-01  -3.0616037e-01   4.5064808e-01  -2.3192230e-01  -5.9012534e-01  -4.3666346e-01  -1.3622291e-01  -8.3798252e-02  -2.3288009e-01  -1.3479008e-01   1.4795916e-01  -8.4720395e-02  -2.0352324e-01  -4.1636722e-01  -1.5675587e-01  -2.1952191e-01  -4.2750769e-02  -1.6503949e-01   1.4504927e-01   1.1287566e-01  -2.0162465e-01  -5.8101362e-01   3.1887443e-01   3.0916588e-02  -3.5137958e-01  -2.5579657e-01   2.8773599e-01  -3.2729179e-01  -1.6046904e-01  -3.2297020e-01
  -2.3704484e-01  -8.7568478e-01  -4.8999051e-01  -1.6661052e-01  -4.2010880e-01  -2.7012032e-01   1.5891361e-01  -9.3569140e-02  -1.9164720e-01  -4.5272943e-01  -4.6107211e-01   2.5612388e-01   6.7988761e-01   2.5494405e+00   2.9678648e-01  -3.6577138e-01  -9.3134757e-01   2.9653324e-02  -8.3798252e-02  -2.3288009e-01  -1.3479008e-01  -2.8269260e-02  -8.4720395e-02  -2.0352324e-01  -4.1636722e-01  -1.5675587e-01  -7.2557793e-03   7.5863530e-03  -1.6503949e-01  -7.3811296e-01   2.6111976e+00  -2.0162465e-01   7.6678837e-02  -5.6063544e-01   3.0916588e-02  -2.7835053e-01  -1.1285885e+00  -6.2936815e-01  -1.1553423e-01  -1.6046904e-01  -3.2297020e-01
  -4.0343239e-01   3.6333576e-01  -4.8999051e-01  -1.6661052e-01  -4.2010880e-01  -2.7012032e-01   1.5891361e-01   6.3911444e-01  -7.0093635e-01   1.1051296e-01  -4.6107211e-01   2.5612388e-01  -7.7350602e-01  -6.0510811e-01  -4.2789989e-01   8.2936534e-02   1.8706867e-01  -4.0162487e-01  -8.3798252e-02  -2.3288009e-01  -1.3479008e-01  -3.0816146e-01  -8.4720395e-02  -2.0352324e-01  -4.1636722e-01  -1.5675587e-01  -2.0183306e-01   3.0331695e-01  -1.6503949e-01  -7.3811296e-01  -7.2896059e-01  -2.0162465e-01   7.3437130e-01  -5.6063544e-01   8.2645318e-01  -2.7234814e-01   5.5787572e-01  -6.2936815e-01  -5.0442740e-01  -1.6046904e-01  -3.2297020e-01
  -2.3117999e-02  -2.1985693e+00  -4.8999051e-01  -1.6661052e-01  -4.2010880e-01  -2.7012032e-01   1.5891361e-01   8.6876153e-01   3.1764195e-01  -4.5272943e-01  -4.6107211e-01   4.1853275e-01  -4.4482336e-01  -2.1078953e-01  -5.9634305e-02  -3.6577138e-01  -5.6571149e-01  -5.6750111e-01  -8.3798252e-02  -2.3288009e-01  -1.3479008e-01   5.7298066e-01  -8.4720395e-02  -2.0352324e-01  -4.1636722e-01  -1.5675587e-01   9.0032862e-02   9.5676317e-02  -1.6503949e-01   1.6614900e-01  -4.4278396e-01  -2.0162465e-01  -5.8101362e-01  -5.6063544e-01  -7.6462000e-01  -2.2332864e-01  -2.4646190e-01  -6.2936815e-01  -3.0474726e-01  -1.6046904e-01  -3.2297020e-01
   5.2906924e-01  -2.7621555e-01  -4.8999051e-01  -1.6661052e-01  -4.2010880e-01  -2.7012032e-01   1.5891361e-01  -1.0450472e-01   1.3362203e+00   1.2369978e+00  -4.6107211e-01  -9.0282586e-01   1.2722012e+00   2.0622663e+00   9.2779126e-01   1.8777682e+00  -6.3023550e-01   6.2828570e-02  -8.3798252e-02  -2.3288009e-01  -1.3479008e-01  -1.9413131e-01  -8.4720395e-02  -2.0352324e-01  -4.1636722e-01  -1.5675587e-01   5.9858712e-01   7.5863530e-03  -1.6503949e-01   1.3502555e+00   2.3846411e+00  -2.0162465e-01  -5.8101362e-01  -5.6063544e-01  -7.6462000e-01  -1.2428925e-01  -6.4474126e-01  -6.2936815e-01   2.8543635e-01   6.1097103e+00  -3.2297020e-01
   1.8166667e-01   3.9760373e-01  -4.8999051e-01  -1.6661052e-01  -4.2010880e-01  -2.7012032e-01   1.5891361e-01   8.0314808e-01  -7.0093635e-01   1.2369978e+00  -4.6107211e-01  -2.6724330e+00  -4.4241374e-02  -1.1793387e-01   2.1387289e-01   9.8035237e-01   8.5381682e-01  -5.0115061e-01  -8.3798252e-02  -2.3288009e-01  -1.3479008e-01  -4.6365713e-01  -8.4720395e-02  -2.0352324e-01  -4.1636722e-01  -1.5675587e-01   3.1998783e-01   3.9047054e-02  -1.6503949e-01   1.0075321e+00  -3.1352752e-01  -2.0162465e-01  -5.8101362e-01  -5.6063544e-01   8.2645318e-01  -1.5630198e-01   1.2922033e+00  -6.2936815e-01  -8.0912276e-02  -1.6046904e-01  -3.2297020e-01
   1.1218616e-01  -3.7029830e-01  -4.8999051e-01  -1.6661052e-01  -4.2010880e-01  -2.7012032e-01   6.0838776e-01   1.4155403e+00  -7.0093635e-01   6.7375536e-01  -4.6107211e-01  -3.1425609e-01   4.0940917e-01  -9.2310696e-01   4.4430808e-01   1.2047063e+00   3.6512641e-02  -8.9925357e-01  -8.3798252e-02  -2.3288009e-01  -1.3479008e-01   2.8272208e-01   1.2411142e-01  -2.0352324e-01  -4.1636722e-01  -1.5675587e-01   3.1114341e-01   7.5863530e-03  -1.6503949e-01   2.3886319e-01   3.5135618e-01  -2.0162465e-01   7.3437130e-01  -5.6063544e-01   3.0916588e-02  -1.8231233e-01   2.2687826e-02  -6.2936815e-01   1.0910591e-01   2.9746206e+00  -3.2297020e-01
  -2.3117999e-02  -1.1465396e-01  -4.8999051e-01  -1.6661052e-01  -4.2010880e-01  -2.7012032e-01  -7.4003469e-01   1.5794910e-01   8.2693110e-01  -1.0159718e+00  -4.6107211e-01   6.3912816e+00  -5.9204581e-01  -2.1078953e-01  -5.9634305e-02  -8.1447930e-01  -1.0603956e+00  -1.0304766e-01  -8.3798252e-02  -2.3288009e-01  -1.3479008e-01   2.6198932e-01  -8.4720395e-02  -2.0352324e-01  -4.1636722e-01  -1.5675587e-01   9.0032862e-02   8.3092036e-02  -1.6503949e-01  -7.3811296e-01  -4.4278396e-01  -2.0162465e-01  -5.8101362e-01  -5.6063544e-01  -7.6462000e-01  -3.8539311e-01  -1.2577181e+00  -6.2936815e-01  -5.2214096e-01  -1.6046904e-01  -3.2297020e-01
  -1.9681928e-01  -9.0607668e-01  -4.8999051e-01  -1.6661052e-01   4.3717318e-01  -2.7012032e-01  -7.4003469e-01  -4.1070084e-01  -7.0093635e-01  -1.0159718e+00   8.2238719e-01   2.5612388e-01  -2.2912537e-01  -1.7181041e+00   3.6200892e-02  -8.1447930e-01  -9.9587158e-01   3.2823054e-01  -8.3798252e-02  -2.3288009e-01  -1.3479008e-01  -5.5695453e-01   1.2411142e-01  -2.0352324e-01  -4.1636722e-01  -1.5675587e-01   9.0032862e-02   1.3878493e-02  -1.6503949e-01  -7.3811296e-01   7.6626618e-02  -2.0162465e-01  -5.8101362e-01   1.1983843e+00   3.0916588e-02  -6.4949816e-01  -1.5673181e+00   2.8773599e-01  -6.9686107e-01  -1.6046904e-01  -3.2297020e-01
  -2.5167232e-01  -9.1735252e-01   1.9379254e-01  -1.6661052e-01  -4.2010880e-01  -2.7012032e-01   6.0838776e-01   9.4531056e-01  -7.0093635e-01   6.7375536e-01  -4.6107211e-01   2.5612388e-01   1.1917424e+00  -1.7181041e+00   7.5873367e-01   1.8777682e+00  -4.3666346e-01  -7.9972783e-01  -8.3798252e-02  -2.3288009e-01  -1.3479008e-01   6.0407979e-01   3.3294323e-01  -2.0352324e-01  -4.1636722e-01  -1.5675587e-01   9.0032862e-02   7.5863530e-03  -1.6503949e-01  -7.3811296e-01   4.4627143e-01  -2.0162465e-01  -5.8101362e-01  -5.6063544e-01  -7.6462000e-01   3.8775613e-02  -8.0187492e-01  -6.2936815e-01   5.4711395e-01  -1.6046904e-01  -3.2297020e-01
  -1.8950554e-01   3.3470571e-01  -4.8999051e-01  -1.6661052e-01  -4.2010880e-01  -2.7012032e-01   1.5891361e-01   8.0314808e-01  -7.0093635e-01   1.1051296e-01  -4.6107211e-01   2.5612388e-01  -4.1743314e-01  -1.1411788e-01  -2.3945990e-01   8.2936534e-02  -4.9519377e-02  -5.0115061e-01  -8.3798252e-02  -2.3288009e-01  -1.3479008e-01   7.5394519e-02  -8.4720395e-02  -2.0352324e-01  -4.1636722e-01  -1.5675587e-01   2.8121908e-02   9.5676317e-02  -1.6503949e-01   1.2092329e-01  -4.6424721e-01  -2.0162465e-01   7.6678837e-02  -5.6063544e-01  -7.6462000e-01  -2.4833859e-01   3.8245614e-02  -6.2936815e-01  -3.5225181e-01  -1.6046904e-01  -3.2297020e-01
   1.4692642e-01  -3.1638571e-01   1.9379254e-01  -1.6661052e-01  -4.2010880e-01  -2.7012032e-01   6.0838776e-01   1.9076412e+00  -7.0093635e-01  -1.0159718e+00  -4.6107211e-01   2.5612388e-01   9.6919682e-01  -9.9433870e-01   2.1279609e-01  -8.1447930e-01  -6.3023550e-01  -1.4632327e+00  -8.3798252e-02  -2.3288009e-01  -1.3479008e-01   1.4748555e+00   1.2411142e-01   4.9087866e+00  -4.1636722e-01  -1.5675587e-01   3.7305436e-01   1.3878493e-02   6.0534127e+00  -7.3811296e-01  -2.0382648e-01  -2.0162465e-01   7.6678837e-02  -5.6063544e-01  -7.6462000e-01   2.9619384e+00  -8.9833320e-01  -6.2936815e-01   2.4014016e+00  -1.6046904e-01   1.2360065e-01
  -5.5153559e-01  -2.4006817e-02  -4.8999051e-01  -1.6661052e-01  -4.2010880e-01  -2.7012032e-01  -7.4003469e-01  -4.1070084e-01  -7.0093635e-01   1.1051296e-01  -4.6107211e-01   1.7167126e-01  -1.5592630e+00  -5.3642036e-01  -9.5230148e-01  -5.9012534e-01   7.2476879e-01   2.6188005e-01  -8.3798252e-02  -2.3288009e-01  -1.3479008e-01  -1.1582044e+00  -8.4720395e-02  -2.0352324e-01  -4.1636722e-01  -1.5675587e-01  -3.5218823e-01  -1.4962352e+00  -1.6503949e-01   7.5361331e-02  -8.1290574e-01  -2.0162465e-01  -5.8101362e-01  -5.6063544e-01  -7.6462000e-01  -4.6442454e-01   7.3834606e-01  -6.2936815e-01  -9.1989090e-01  -1.6046904e-01  -3.2297020e-01
  -6.7404070e-01   2.1798319e-01  -4.8999051e-01  -1.6661052e-01  -4.2010880e-01  -2.7012032e-01  -7.4003469e-01   1.5794910e-01  -1.9164720e-01   1.1051296e-01  -4.6107211e-01   2.5612388e-01  -9.9605157e-01  -1.8789361e-01  -7.8432068e-01  -5.9012534e-01   2.0857668e-01  -1.0304766e-01  -8.3798252e-02  -2.3288009e-01  -1.3479008e-01   2.3562629e-02  -8.4720395e-02  -2.0352324e-01  -4.1636722e-01  -1.5675587e-01  -2.8143286e-01  -5.1466129e-01  -1.6503949e-01  -7.3811296e-01  -5.5916246e-01  -2.0162465e-01  -5.8101362e-01  -5.6063544e-01   3.0916588e-02  -2.8135172e-01   1.6893103e-01  -6.2936815e-01  -6.0990359e-01  -1.6046904e-01  -3.2297020e-01
  -8.7699694e-01  -1.1386113e-01  -4.8999051e-01  -1.6661052e-01  -4.2010880e-01  -2.7012032e-01  -7.4003469e-01  -4.1070084e-01  -7.0093635e-01   1.1051296e-01  -4.6107211e-01   1.9635741e-01  -1.3144629e+00  -6.2164405e-01  -9.3722628e-01  -3.6577138e-01   2.5159269e-01   2.6188005e-01  -8.3798252e-02  -2.3288009e-01  -1.3479008e-01  -7.5391571e-01  -8.4720395e-02  -2.0352324e-01  -4.1636722e-01  -1.5675587e-01  -4.4505466e-01   8.6960957e-01  -1.6503949e-01   1.0427888e-01  -8.1672143e-01  -2.0162465e-01  -5.8101362e-01  -5.6063544e-01  -7.6462000e-01  -5.0243966e-01   3.4162247e-01  -6.2936815e-01  -9.2472187e-01  -1.6046904e-01  -3.2297020e-01
   1.6886763e-01  -2.2227067e+00  -4.8999051e-01  -1.6661052e-01  -4.2010880e-01  -2.7012032e-01  -7.4003469e-01  -1.9198932e-01  -1.9164720e-01   6.7375536e-01  -4.6107211e-01  -3.2075245e-01  -6.1087658e-01  -1.4973375e-01  -8.7631104e-02   5.3164445e-01   3.5913271e-01   1.2917906e-01  -8.3798252e-02  -2.3288009e-01  -1.3479008e-01  -5.0512264e-01  -8.4720395e-02  -2.0352324e-01  -4.1636722e-01  -1.5675587e-01   3.1998783e-01  -1.5600929e-01  -1.6503949e-01   1.0379628e+00  -5.1671293e-01   1.3510323e+00  -5.8101362e-01  -5.6063544e-01  -7.6462000e-01  -3.3037122e-01   7.1656516e-01  -6.2936815e-01  -4.7222092e-01  -1.6046904e-01  -3.2297020e-01
  -6.7404070e-01   9.4829920e-02  -4.8999051e-01  -1.6661052e-01  -4.2010880e-01  -2.7012032e-01  -7.4003469e-01  -6.8409024e-01  -1.9164720e-01   6.7375536e-01  -4.6107211e-01  -4.5717590e-01  -1.0302894e+00  -5.5168430e-01  -5.1512069e-01  -1.4141742e-01   7.6778480e-01   4.2775628e-01  -8.3798252e-02  -2.3288009e-01  -1.3479008e-01  -1.2411355e+00  -8.4720395e-02  -2.0352324e-01  -4.1636722e-01  -1.5675587e-01  -7.3588944e-02  -5.2724557e-01  -1.6503949e-01   1.0327013e-01  -7.4756208e-01  -2.0162465e-01  -5.8101362e-01  -5.6063544e-01  -7.6462000e-01  -4.0640146e-01   5.7654507e-01  -6.2936815e-01  -7.3792432e-01  -1.6046904e-01  -3.2297020e-01
   1.8166667e-01   5.2093318e-01  -4.8999051e-01  -1.6661052e-01  -4.2010880e-01  -2.7012032e-01  -7.4003469e-01   4.5320965e-01  -7.0093635e-01   1.2369978e+00  -1.4020728e-01  -2.9608711e+00  -3.0546263e-02  -1.1793387e-01   2.1387289e-01   8.2936534e-02   1.1979449e+00  -1.3622291e-01  -8.3798252e-02  -2.3288009e-01  -1.3479008e-01  -6.1915280e-01  -8.4720395e-02  -2.0352324e-01  -4.1636722e-01  -1.5675587e-01   3.1998783e-01   3.9047054e-02  -1.6503949e-01   9.9702425e-01  -3.1352752e-01  -2.0162465e-01  -5.8101362e-01   1.1983843e+00   8.2645318e-01  -1.3329283e-01   1.4213329e+00   2.8773599e-01  -6.1588392e-02  -1.6046904e-01  -3.2297020e-01
  -1.1201787e+00   3.4439588e-01  -4.8999051e-01  -1.6661052e-01  -4.2010880e-01  -2.7012032e-01  -7.4003469e-01  -1.8651324e+00  -1.9164720e-01   1.1051296e-01  -4.6107211e-01  -1.0015705e+00  -1.6157553e+00  -4.8299655e-01  -1.4433223e+00  -8.1447930e-01   8.3230881e-01   1.4561889e+00  -8.3798252e-02  -2.3288009e-01  -1.3479008e-01  -2.1430103e+00  -2.9355221e-01  -2.0352324e-01  -4.1636722e-01  -1.5675587e-01  -1.6257850e+00   2.7824202e+00  -1.6503949e-01   3.8878140e-02  -5.3722225e-01  -2.0162465e-01  -5.8101362e-01  -1.2088050e-01   1.6219898e+00  -5.9247548e-01   2.2941248e+00   2.8773599e-01  -1.0921955e+00  -1.6046904e-01  -3.2297020e-01
  -6.7404070e-01   1.0628194e-01  -4.8999051e-01  -1.6661052e-01  -4.2010880e-01  -2.7012032e-01  -7.4003469e-01  -1.0668354e+00  -7.0093635e-01   1.1051296e-01  -4.6107211e-01  -5.9749717e-01  -9.6181380e-01  -5.5168430e-01  -5.1512069e-01  -1.4141742e-01   1.1549289e+00   1.1576117e+00  -8.3798252e-02  -2.3288009e-01  -1.3479008e-01  -1.1582044e+00  -8.4720395e-02  -2.0352324e-01  -4.1636722e-01  -1.5675587e-01  -7.3588944e-02  -5.3982985e-01  -1.6503949e-01   9.4894042e-01  -7.4756208e-01  -2.0162465e-01  -5.8101362e-01   3.1887443e-01   8.2645318e-01  -3.6238395e-01   1.3170958e+00   1.2048401e+00  -6.0909843e-01  -1.6046904e-01  -3.2297020e-01
   5.3638298e-01   6.6223349e-01  -4.8999051e-01  -1.6661052e-01   8.5321904e-03  -2.7012032e-01  -7.4003469e-01   1.1420680e-01   3.1764195e-01   6.7375536e-01   1.8065754e-01   2.5612388e-01  -1.0073371e-01  -1.1793387e-01   2.7094328e-01   7.5599841e-01   3.3762471e-01   6.2828570e-02  -8.3798252e-02  -2.3288009e-01  -1.3479008e-01  -3.5999335e-01  -8.4720395e-02  -2.0352324e-01  -4.1636722e-01  -1.5675587e-01   6.0300933e-01   3.2754914e-02  -1.6503949e-01   1.4118239e-01  -6.7935665e-01  -2.0162465e-01   7.6678837e-02   7.5862937e-01   8.2645318e-01  -9.7278505e-02   7.0878626e-01   2.8773599e-01  -1.5176652e-01  -1.6046904e-01  -3.2297020e-01
  -2.3338797e-01   7.4671417e-01  -4.8999051e-01  -1.6661052e-01   4.3717318e-01  -2.7012032e-01  -7.4003469e-01  -1.3183536e+00  -7.0093635e-01   6.7375536e-01   1.8065754e-01  -1.8759798e+00  -4.7734925e-01   5.2187982e-01  -2.3084550e-01  -1.4141742e-01   4.8818074e-01   1.0912612e+00  -8.3798252e-02  -2.3288009e-01  -1.3479008e-01  -1.4380966e+00  -2.9355221e-01  -2.0352324e-01  -4.1636722e-01  -1.5675587e-01  -4.8043235e-01  -1.6859357e-01  -1.6503949e-01   9.5448855e-01   1.5294039e-01  -2.0162465e-01  -5.8101362e-01   7.5862937e-01   3.2130630e+00  -4.7342812e-01   1.5691319e+00   1.2048401e+00  -4.7141576e-01  -1.6046904e-01  -3.2297020e-01
  -2.5024753e+00  -3.1250964e-01   1.9379254e-01  -1.6661052e-01  -4.2010880e-01  -2.7012032e-01  -7.4003469e-01  -4.1070084e-01  -1.9164720e-01  -1.0159718e+00  -4.6107211e-01   2.5612388e-01  -1.4479902e+00  -4.4610868e-01  -2.7236374e+00  -8.1447930e-01  -3.5063144e-01   2.9653324e-02  -8.3798252e-02  -2.3288009e-01  -1.3479008e-01   5.4188152e-01  -2.9355221e-01  -2.0352324e-01   2.3994495e+00  -1.5675587e-01  -2.6428935e+00  -3.6103943e+00  -1.6503949e-01  -7.3811296e-01  -4.5852368e-01  -2.0162465e-01  -5.8101362e-01  -5.6063544e-01  -7.6462000e-01  -3.5137958e-01   1.4715013e-01  -6.2936815e-01  -6.8800429e-01  -1.6046904e-01   1.2360065e-01
  -8.7699694e-01   2.3304700e-01  -4.8999051e-01  -1.6661052e-01  -4.2010880e-01  -2.7012032e-01  -7.4003469e-01  -1.7120344e+00   3.1764195e-01   6.7375536e-01  -4.6107211e-01   2.5612388e-01  -1.4188881e+00   1.3773721e-01  -1.2085799e+00  -3.6577138e-01   5.0968874e-01   1.0912612e+00  -8.3798252e-02  -2.3288009e-01  -1.3479008e-01  -2.5265663e+00  -2.9355221e-01  -2.0352324e-01  -4.1636722e-01  -1.5675587e-01  -1.2543193e+00  -1.5843251e+00  -1.6503949e-01  -7.3811296e-01  -4.4039916e-01  -2.0162465e-01  -5.8101362e-01  -5.6063544e-01   1.6219898e+00  -8.1656461e-01   1.8102776e+00  -6.2936815e-01  -1.3297183e+00  -1.6046904e-01  -3.2297020e-01
  -8.7699694e-01   2.1842365e-01   1.9379254e-01  -1.6661052e-01  -4.2010880e-01  -2.7012032e-01  -7.4003469e-01  -1.5261296e+00   3.1764195e-01   1.1051296e-01  -4.6107211e-01   2.5612388e-01  -9.6523757e-01   1.3773721e-01  -1.2085799e+00  -5.9012534e-01   5.5270475e-01   8.2585923e-01  -8.3798252e-02  -2.3288009e-01  -1.3479008e-01  -1.5417604e+00  -2.9355221e-01  -2.0352324e-01   2.3994495e+00  -1.5675587e-01  -1.2543193e+00  -1.5276959e+00  -1.6503949e-01  -7.3811296e-01  -4.4039916e-01  -2.0162465e-01  -5.8101362e-01  -5.6063544e-01   8.2645318e-01  -3.3937480e-01   1.3202073e+00  -6.2936815e-01  -5.8816423e-01  -1.6046904e-01   1.2360065e-01
  -1.0397276e+00   1.3165257e-01  -4.8999051e-01  -1.6661052e-01  -4.2010880e-01  -2.7012032e-01  -7.4003469e-01  -1.4823873e+00  -1.9164720e-01  -4.5272943e-01  -4.6107211e-01   2.5612388e-01  -1.5233133e+00   1.3773721e-01  -1.2731879e+00  -8.1447930e-01  -4.7967947e-01   1.0912612e+00  -8.3798252e-02  -2.3288009e-01  -1.3479008e-01  -1.1582044e+00  -2.9355221e-01  -2.0352324e-01  -4.1636722e-01  -1.5675587e-01  -1.3869856e+00  -1.3955609e+00  -1.6503949e-01  -7.3811296e-01  -2.9397212e-01  -2.0162465e-01  -5.8101362e-01  -1.2088050e-01   3.0916588e-02  -8.4157456e-01  -9.0884024e-02   2.8773599e-01  -1.3490421e+00  -1.6046904e-01  -3.2297020e-01
  -1.9210331e+00  -1.1139454e-01  -4.8999051e-01  -1.6661052e-01  -4.2010880e-01  -2.7012032e-01  -7.4003469e-01  -1.8651324e+00  -1.9164720e-01   1.1051296e-01  -4.6107211e-01   2.5612388e-01  -1.4736686e+00   2.9800863e-01  -1.9138838e+00  -5.9012534e-01   1.2254466e-01   1.3566632e+00  -8.3798252e-02  -2.3288009e-01  -1.3479008e-01  -2.2259414e+00  -2.9355221e-01  -2.0352324e-01  -4.1636722e-01  -1.5675587e-01  -1.8292067e+00  -1.5465723e+00  -1.6503949e-01  -7.3811296e-01  -8.6017100e-02  -2.0162465e-01  -5.8101362e-01  -1.2088050e-01   1.6219898e+00  -9.8062987e-01   9.4682041e-01   2.8773599e-01  -1.4738422e+00  -1.6046904e-01  -3.2297020e-01
  -2.5024753e+00  -2.2051763e+00  -4.8999051e-01  -1.6661052e-01  -4.2010880e-01  -2.7012032e-01  -7.4003469e-01  -4.1070084e-01  -7.0093635e-01   1.1051296e-01  -4.6107211e-01   2.5612388e-01  -1.8605554e+00  -4.4610868e-01  -2.7236374e+00  -8.1447930e-01   1.6496130e+00   2.6188005e-01  -8.3798252e-02  -2.3288009e-01  -1.3479008e-01  -7.0208382e-01  -2.9355221e-01  -2.0352324e-01  -4.1636722e-01  -1.5675587e-01  -2.6428935e+00  -4.5416311e+00  -1.6503949e-01   7.4231442e-01  -4.5852368e-01  -2.0162465e-01  -5.8101362e-01  -5.6063544e-01  -7.6462000e-01  -7.0051845e-01   3.0206735e+00  -6.2936815e-01  -1.1952562e+00  -1.6046904e-01  -3.2297020e-01
  -9.9950206e-01   1.6433488e-01  -4.8999051e-01  -1.6661052e-01  -4.2010880e-01  -2.7012032e-01  -7.4003469e-01  -5.4192775e-01   3.1764195e-01   1.1051296e-01  -4.6107211e-01  -5.9359936e-01   4.6932528e-01   2.2530656e+00   7.1735291e-02  -3.6577138e-01  -8.4531555e-01   3.2823054e-01  -8.3798252e-02  -2.3288009e-01  -1.3479008e-01  -4.7402351e-01  -2.9355221e-01  -2.0352324e-01  -4.1636722e-01  -1.5675587e-01  -9.5360892e-01   7.5863530e-03  -1.6503949e-01   1.3059049e-01   2.5468079e+00  -2.0162465e-01  -5.8101362e-01  -5.6063544e-01   3.0916588e-02  -5.8947428e-01  -7.9098447e-01  -6.2936815e-01  -3.3292793e-01  -1.6046904e-01  -3.2297020e-01
  -5.8627585e-01   4.5010684e-01  -4.8999051e-01  -1.6661052e-01  -4.2010880e-01  -2.7012032e-01  -7.4003469e-01  -5.2005660e-01   3.1764195e-01   1.2369978e+00  -4.6107211e-01  -1.1676690e-01   8.9044994e-01   2.7644077e+00   3.0863128e-01   3.0729049e-01  -6.3023550e-01   3.2823054e-01  -8.3798252e-02  -2.3288009e-01  -1.3479008e-01  -6.8135107e-01  -2.9355221e-01  -2.0352324e-01  -4.1636722e-01  -1.5675587e-01  -5.6445436e-01   7.5863530e-03  -1.6503949e-01   2.1793159e-01   3.3061299e+00  -2.0162465e-01  -5.8101362e-01  -5.6063544e-01   8.2645318e-01  -5.3445240e-01  -5.2650208e-01  -6.2936815e-01  -1.1070326e-01  -1.6046904e-01  -3.2297020e-01
  -1.4310126e+00  -2.1944290e+00  -4.8999051e-01  -1.6661052e-01  -4.2010880e-01  -2.7012032e-01  -7.4003469e-01  -1.6245498e+00  -1.9164720e-01  -4.5272943e-01  -4.6107211e-01  -1.7653337e-01  -2.0043541e+00  -6.8651581e-01  -1.7437494e+00  -8.1447930e-01   1.8706867e-01   1.3234879e+00  -8.3798252e-02  -2.3288009e-01  -1.3479008e-01  -1.3033337e+00  -2.9355221e-01  -2.0352324e-01  -4.1636722e-01  -1.5675587e-01  -2.1387615e+00  -4.0823048e+00  -1.6503949e-01   3.7112824e-02  -7.9573514e-01  -2.0162465e-01  -5.8101362e-01  -1.2088050e-01   8.2645318e-01  -6.3749338e-01   1.7247098e+00   2.8773599e-01  -1.2033079e+00  -1.6046904e-01  -3.2297020e-01
  -7.5083496e-01   6.6646193e-01  -4.8999051e-01  -1.6661052e-01  -4.2010880e-01  -2.7012032e-01  -7.4003469e-01  -8.5905945e-01   3.1764195e-01   6.7375536e-01  -4.6107211e-01  -4.6606267e-02  -5.8006258e-01   7.2667108e-01  -4.7743269e-01  -1.4141742e-01  -1.3555140e-01   5.2728202e-01  -8.3798252e-02  -2.3288009e-01  -1.3479008e-01  -1.0649070e+00  -2.9355221e-01  -2.0352324e-01  -4.1636722e-01  -1.5675587e-01  -8.1652038e-01  -1.5600929e-01  -1.6503949e-01   1.2361329e-01   3.5469491e-01  -2.0162465e-01  -5.8101362e-01  -5.6063544e-01  -7.6462000e-01  -5.6346394e-01   6.4693853e-02  -6.2936815e-01  -6.5901847e-01  -1.6046904e-01  -3.2297020e-01
  -7.3255061e-01   3.7478778e-01  -4.8999051e-01  -1.6661052e-01  -4.2010880e-01  -2.7012032e-01  -7.4003469e-01  -4.1070084e-01   3.1764195e-01   1.1051296e-01  -4.6107211e-01   2.3923335e-01   7.8431283e-01   2.8025676e+00   1.3203609e-01   8.2936534e-02  -8.6682355e-01   2.2870480e-01  -8.3798252e-02  -2.3288009e-01  -1.3479008e-01  -3.7035973e-01  -2.9355221e-01  -2.0352324e-01  -4.1636722e-01  -1.5675587e-01  -7.2807617e-01   7.5863530e-03  -1.6503949e-01   2.2188253e-01   3.1916592e+00  -2.0162465e-01  -5.8101362e-01  -5.6063544e-01  -7.6462000e-01  -5.5245956e-01  -1.0196839e+00  -6.2936815e-01  -1.8719364e-01  -1.6046904e-01  -3.2297020e-01
  -1.1201787e+00   6.2840599e-01  -4.8999051e-01  -1.6661052e-01  -4.2010880e-01  -2.7012032e-01  -7.4003469e-01  -4.1070084e-01  -7.0093635e-01   1.1051296e-01  -4.6107211e-01  -1.0184610e+00  -1.5524154e+00  -4.8299655e-01  -1.4433223e+00  -3.6577138e-01   7.2476879e-01   2.6188005e-01  -8.3798252e-02  -2.3288009e-01  -1.3479008e-01  -9.5087689e-01  -2.9355221e-01  -2.0352324e-01  -4.1636722e-01  -1.5675587e-01  -1.6257850e+00   2.8012966e+00  -1.6503949e-01   3.9466579e-02  -5.3722225e-01  -2.0162465e-01  -5.8101362e-01  -5.6063544e-01   3.0916588e-02  -5.2244762e-01   2.1385469e+00  -6.2936815e-01  -9.6095415e-01  -1.6046904e-01  -3.2297020e-01
  -7.9837425e-01   5.7995513e-01  -4.8999051e-01  -1.6661052e-01  -4.2010880e-01  -2.7012032e-01  -7.4003469e-01  -4.1070084e-01  -1.9164720e-01   1.1051296e-01  -4.6107211e-01  -1.7263555e-01  -7.3413258e-01   7.9408684e-01  -8.3708388e-01   8.2936534e-02  -3.2912344e-01   2.6188005e-01  -8.3798252e-02  -2.3288009e-01  -1.3479008e-01  -5.9842004e-01  -2.9355221e-01  -2.0352324e-01  -4.1636722e-01  -1.5675587e-01  -9.5360892e-01   2.9702481e-01  -1.6503949e-01   1.3159925e-01   2.3688553e-01  -2.0162465e-01  -5.8101362e-01  -5.6063544e-01  -7.6462000e-01  -4.9543688e-01   1.1136722e-01  -6.2936815e-01  -7.2423657e-01  -1.6046904e-01  -3.2297020e-01
  -2.5350075e-01   1.0447310e+00  -4.8999051e-01  -1.6661052e-01  -4.2010880e-01  -2.7012032e-01  -7.4003469e-01  -2.7955685e-02  -1.9164720e-01   1.1051296e-01  -4.6107211e-01   3.1848888e-01  -6.6223325e-01   6.1855147e-01  -5.0650629e-01   5.3164445e-01  -2.0007541e-01  -3.5219219e-03  -8.3798252e-02  -2.3288009e-01  -1.3479008e-01  -1.6303217e-01  -2.9355221e-01  -2.0352324e-01  -4.1636722e-01  -1.5675587e-01  -5.8214320e-01   3.0960909e-01  -1.6503949e-01   1.4723490e-01   3.0361396e-02  -2.0162465e-01  -5.8101362e-01  -5.6063544e-01  -7.6462000e-01  -3.8939470e-01   3.9918629e-01  -6.2936815e-01  -5.4065968e-01  -1.6046904e-01  -3.2297020e-01
  -2.5167232e-01   7.4644989e-01  -4.8999051e-01  -1.6661052e-01   1.2944552e+00  -2.7012032e-01  -7.4003469e-01  -1.5261296e+00  -7.0093635e-01   1.1051296e-01   8.2238719e-01  -1.0262566e+00  -2.2227781e-01   9.7471018e-01  -1.1778150e-01  -3.6577138e-01   1.0103665e-01   1.3898384e+00  -8.3798252e-02  -2.3288009e-01  -1.3479008e-01  -1.3966311e+00  -2.9355221e-01  -2.0352324e-01  -4.1636722e-01  -1.5675587e-01  -5.2023225e-01  -4.2750769e-02  -1.6503949e-01   1.2075516e-01   6.5851910e-01  -2.0162465e-01  -5.8101362e-01   7.5862937e-01   4.8041361e+00  -4.8643330e-01   8.3791590e-01   3.0390484e+00  -3.9170474e-01  -1.6046904e-01  -3.2297020e-01
  -2.5167232e-01  -2.3947601e+00  -4.8999051e-01  -1.6661052e-01  -4.2010880e-01  -2.7012032e-01  -7.4003469e-01  -3.2321623e-01   8.2693110e-01   5.7429369e+00  -4.6107211e-01  -9.9897191e-01   2.6810857e+00  -2.1460552e-01   1.8570696e+00   4.3456617e+00  -5.2269548e-01   1.9552955e-01  -8.3798252e-02  -2.3288009e-01  -1.3479008e-01  -6.8135107e-01   9.5943868e-01  -2.0352324e-01  -4.1636722e-01  -1.5675587e-01   1.1469413e+00   7.5863530e-03  -1.6503949e-01   2.4898088e+00   4.0082165e+00  -2.0162465e-01  -5.8101362e-01  -5.6063544e-01  -7.6462000e-01  -3.3837440e-01  -8.7188496e-01  -6.2936815e-01   9.7546004e-01  -1.6046904e-01  -3.2297020e-01
  -1.6101992e+00  -6.2062762e-02  -4.8999051e-01  -1.6661052e-01   8.5321904e-03  -2.7012032e-01  -7.4003469e-01  -4.1070084e-01  -1.9164720e-01  -1.0159718e+00  -1.4020728e-01   2.5612388e-01  -6.5880947e-01   1.2354692e+00  -1.1375111e+00  -8.1447930e-01  -9.5285557e-01   3.2823054e-01  -8.3798252e-02  -2.3288009e-01  -1.3479008e-01  -5.9368393e-02  -2.9355221e-01  -2.0352324e-01  -4.1636722e-01  -1.5675587e-01  -1.3118080e+00  -1.3084073e-01  -1.6503949e-01  -7.3811296e-01   6.7616666e-01  -2.0162465e-01  -5.8101362e-01  -1.2088050e-01  -7.6462000e-01  -6.7850970e-01  -7.1319553e-01   2.8773599e-01  -8.1521986e-01  -1.6046904e-01  -3.2297020e-01
  -3.2594472e+00  -2.5234249e-01  -4.8999051e-01  -1.6661052e-01  -4.2010880e-01  -2.7012032e-01  -7.4003469e-01  -4.1070084e-01  -1.9164720e-01  -1.0159718e+00  -4.6107211e-01   2.5612388e-01  -2.3895291e+00  -5.5041230e-01  -3.6001526e+00  -8.1447930e-01  -3.2912344e-01   6.9315825e-01  -8.3798252e-02  -2.3288009e-01  -1.3479008e-01   6.6627806e-01  -2.9355221e-01  -2.0352324e-01  -4.1636722e-01  -1.5675587e-01  -3.5450245e+00   5.7774790e+00  -1.6503949e-01  -7.3811296e-01  -6.3690711e-01  -2.0162465e-01  -5.8101362e-01  -1.2088050e-01  -7.6462000e-01  -7.1752522e-01   1.4648947e+00   2.8773599e-01  -1.3248873e+00  -1.6046904e-01  -3.2297020e-01
  -7.6911930e-01   7.4618562e-01  -4.8999051e-01  -1.6661052e-01  -4.2010880e-01  -2.7012032e-01  -7.4003469e-01  -4.1070084e-01  -1.9164720e-01   1.1051296e-01  -1.4020728e-01  -3.2724880e-01  -8.2143891e-01   7.0631915e-01  -9.4584068e-01  -1.4141742e-01   2.9460870e-01   4.2775628e-01  -8.3798252e-02  -2.3288009e-01  -1.3479008e-01  -3.4962697e-01  -2.9355221e-01  -2.0352324e-01  -4.1636722e-01  -1.5675587e-01  -9.5360892e-01  -5.5241413e-01  -1.6503949e-01   1.1915797e-01  -6.8846502e-02  -2.0162465e-01  -5.8101362e-01  -1.2088050e-01  -7.6462000e-01  -4.7742972e-01   1.0106073e+00   2.8773599e-01  -6.1312424e-01  -1.6046904e-01  -3.2297020e-01
  -5.1679533e-01   1.1627749e+00   1.9379254e-01  -1.6661052e-01  -4.2010880e-01  -2.7012032e-01  -7.4003469e-01  -5.5286333e-01   8.2693110e-01   6.7375536e-01  -4.6107211e-01   2.5612388e-01   2.2787918e+00   3.7514761e+00   1.0570073e+00   1.2047063e+00  -9.9587158e-01   2.9505529e-01  -8.3798252e-02  -2.3288009e-01  -1.3479008e-01  -2.8742871e-01  -2.9355221e-01  -2.0352324e-01  -4.1636722e-01  -1.5675587e-01  -4.1852140e-01   7.5863530e-03  -1.6503949e-01  -7.3811296e-01   3.7993076e+00  -2.0162465e-01  -5.8101362e-01  -5.6063544e-01  -7.6462000e-01   2.0768451e-02  -1.4568578e+00  -6.2936815e-01   5.6080170e-01  -1.6046904e-01  -3.2297020e-01
  -3.4675092e-01   6.7433163e-02  -4.8999051e-01  -1.6661052e-01   8.5321904e-03  -2.7012032e-01  -2.9056054e-01   5.5162983e-01  -1.9164720e-01  -4.5272943e-01   1.8065754e-01   2.0935012e-01  -4.3626392e-01   1.4028120e-01  -2.9329990e-01  -5.9012534e-01  -3.2912344e-01  -2.0257340e-01  -8.3798252e-02  -2.3288009e-01  -1.3479008e-01   2.6198932e-01  -8.4720395e-02  -2.0352324e-01  -4.1636722e-01  -1.5675587e-01  -1.7972201e-01   9.5676317e-02  -1.6503949e-01   1.4471302e-01  -1.7663970e-01  -2.0162465e-01   7.6678837e-02   7.5862937e-01   3.0916588e-02  -3.1936684e-01  -1.1733226e-01   2.8773599e-01  -3.5627762e-01  -1.6046904e-01  -3.2297020e-01
  -5.1862377e-01   6.5142759e-02  -4.8999051e-01  -1.6661052e-01   4.3717318e-01  -2.7012032e-01  -2.9056054e-01   4.5320965e-01  -1.9164720e-01  -1.0159718e+00   1.8065754e-01   2.5612388e-01  -8.5738858e-01  -2.8710926e-01  -6.7448708e-01  -8.1447930e-01  -7.3777553e-01  -1.3622291e-01  -8.3798252e-02  -2.3288009e-01  -1.3479008e-01   1.8942468e-01  -8.4720395e-02  -2.0352324e-01  -4.1636722e-01  -1.5675587e-01  -3.5218823e-01   2.7814839e-01  -1.6503949e-01  -7.3811296e-01  -5.6631688e-01  -2.0162465e-01  -5.8101362e-01  -1.2088050e-01   8.2645318e-01  -3.6438475e-01  -6.4162971e-01   2.8773599e-01  -6.4372039e-01  -1.6046904e-01  -3.2297020e-01
  -3.4126561e-01   4.1002476e-01  -4.8999051e-01  -1.6661052e-01  -4.2010880e-01  -2.7012032e-01   1.5891361e-01   6.3911444e-01  -7.0093635e-01   1.1051296e-01  -4.6107211e-01   2.5612388e-01  -7.7350602e-01  -6.0510811e-01  -4.2789989e-01   8.2936534e-02   1.8706867e-01  -4.0162487e-01  -8.3798252e-02  -2.3288009e-01  -1.3479008e-01  -1.6303217e-01  -8.4720395e-02  -2.0352324e-01  -4.1636722e-01  -1.5675587e-01  -1.7972201e-01   3.0331695e-01  -1.6503949e-01  -7.3811296e-01  -7.6282483e-01  -2.0162465e-01   7.3437130e-01  -5.6063544e-01   8.2645318e-01  -2.6734615e-01   5.5787572e-01  -6.2936815e-01  -5.0442740e-01  -1.6046904e-01  -3.2297020e-01
  -4.8571194e-01  -2.2102856e+00  -4.8999051e-01  -1.6661052e-01  -4.2010880e-01  -2.7012032e-01  -2.9056054e-01   5.5162983e-01  -1.9164720e-01  -4.5272943e-01  -4.6107211e-01   2.5612388e-01  -6.6908080e-01   7.4137438e-02  -5.8834309e-01  -3.6577138e-01  -5.6571149e-01  -3.6844963e-01  -8.3798252e-02  -2.3288009e-01  -1.3479008e-01   1.3759279e-01  -8.4720395e-02  -2.0352324e-01  -4.1636722e-01  -1.5675587e-01  -2.9469949e-01  -1.4971715e-01  -1.6503949e-01  -7.3811296e-01  -3.0160349e-01  -2.0162465e-01   7.6678837e-02  -5.6063544e-01  -7.6462000e-01  -3.4437679e-01  -7.5364578e-01  -6.2936815e-01  -5.6481453e-01  -1.6046904e-01  -3.2297020e-01
  -3.2115283e-01   2.8281924e-01  -4.8999051e-01  -1.6661052e-01   8.5321904e-03  -2.7012032e-01   1.5891361e-01   2.0169141e-01  -7.0093635e-01  -4.5272943e-01   1.8065754e-01   2.5612388e-01  -6.3655492e-01  -2.0824554e-01  -3.2991110e-01  -3.6577138e-01  -3.2912344e-01   2.9653324e-02  -8.3798252e-02  -2.3288009e-01  -1.3479008e-01  -1.2156666e-01  -8.4720395e-02  -2.0352324e-01  -4.1636722e-01  -1.5675587e-01  -9.5699998e-02  -1.4971715e-01  -1.6503949e-01  -7.3811296e-01  -5.3626833e-01  -2.0162465e-01   7.3437130e-01   3.1887443e-01   8.2645318e-01  -2.7534934e-01  -3.7870310e-01   2.8773599e-01  -4.7302608e-01  -1.6046904e-01  -3.2297020e-01
  -5.1862377e-01   2.0485741e-01  -4.8999051e-01  -1.6661052e-01  -4.2010880e-01  -2.7012032e-01  -2.9056054e-01   1.4155403e+00  -7.0093635e-01  -4.5272943e-01  -4.6107211e-01   2.5612388e-01  -7.7008225e-01  -2.8710926e-01  -6.7448708e-01  -3.6577138e-01  -3.2912344e-01  -8.9925357e-01  -8.3798252e-02  -2.3288009e-01  -1.3479008e-01   5.4188152e-01  -8.4720395e-02  -2.0352324e-01  -4.1636722e-01  -1.5675587e-01  -3.5218823e-01   2.9073267e-01  -1.6503949e-01   1.0301794e-01  -5.6631688e-01  -2.0162465e-01  -5.8101362e-01  -5.6063544e-01  -7.6462000e-01  -3.2636963e-01   3.8245614e-02  -6.2936815e-01  -5.2375128e-01  -1.6046904e-01  -3.2297020e-01
  -9.2598512e-02  -2.1999788e+00  -4.8999051e-01  -1.6661052e-01  -4.2010880e-01  -2.7012032e-01  -2.9056054e-01   1.0984086e+00  -1.9164720e-01  -4.5272943e-01  -4.6107211e-01   4.1333567e-01  -5.9889336e-01  -2.0824554e-01  -3.1806630e-01  -3.6577138e-01  -4.5817147e-01  -7.0020209e-01  -8.3798252e-02  -2.3288009e-01  -1.3479008e-01   4.9004963e-01  -8.4720395e-02  -2.0352324e-01  -4.1636722e-01  -1.5675587e-01  -9.5699998e-02  -1.4971715e-01  -1.6503949e-01   1.5673398e-01  -4.8141781e-01  -2.0162465e-01  -5.8101362e-01  -5.6063544e-01  -7.6462000e-01  -2.6634575e-01  -1.2044382e-01  -6.2936815e-01  -4.0056152e-01  -1.6046904e-01  -3.2297020e-01
   5.2906924e-01   1.4874251e-01  -4.8999051e-01  -1.6661052e-01  -4.2010880e-01  -2.7012032e-01   1.5891361e-01   1.1420680e-01   3.1764195e-01   1.2369978e+00  -4.6107211e-01  -9.6778941e-01   6.6105683e-01   1.2596372e+00   5.3583608e-01   1.8777682e+00  -2.6459942e-01  -6.9872414e-02  -8.3798252e-02  -2.3288009e-01  -1.3479008e-01  -3.3926060e-01  -8.4720395e-02  -2.0352324e-01  -4.1636722e-01  -1.5675587e-01   5.9858712e-01   7.5863530e-03  -1.6503949e-01   1.2700597e+00   6.4611811e-01  -2.0162465e-01  -5.8101362e-01  -5.6063544e-01  -7.6462000e-01  -1.2428925e-01  -1.9512120e-01  -6.2936815e-01   8.6561383e-02   6.1097103e+00  -3.2297020e-01
   5.3455454e-01   1.0698668e-01  -4.8999051e-01  -1.6661052e-01  -4.2010880e-01  -2.7012032e-01   1.5891361e-01  -7.1697989e-02   1.3362203e+00   1.2369978e+00  -4.6107211e-01  -8.9762877e-01   1.1677759e+00   1.6921156e+00   9.2240726e-01   2.3264761e+00  -5.8721949e-01   2.9653324e-02  -8.3798252e-02  -2.3288009e-01  -1.3479008e-01  -2.9779508e-01  -8.4720395e-02  -2.0352324e-01  -4.1636722e-01  -1.5675587e-01   6.2512039e-01   7.5863530e-03  -1.6503949e-01   1.3752221e+00   1.5070328e+00  -2.0162465e-01  -5.8101362e-01  -5.6063544e-01  -7.6462000e-01  -1.2328885e-01  -5.7317544e-01  -6.2936815e-01   2.5081440e-01   6.1097103e+00  -3.2297020e-01
   1.0852929e-01   4.3010985e-01  -4.8999051e-01  -1.6661052e-01   8.5321904e-03  -2.7012032e-01   1.5891361e-01   4.5320965e-01  -7.0093635e-01   1.2369978e+00   1.8065754e-01  -1.1639793e+00   1.0539069e-02  -1.1793387e-01   2.1387289e-01   9.8035237e-01   1.1979449e+00  -1.3622291e-01  -8.3798252e-02   2.9169725e+00  -1.3479008e-01  -4.1182524e-01  -8.4720395e-02  -2.0352324e-01  -4.1636722e-01  -1.5675587e-01   2.7576572e-01   3.9047054e-02  -1.6503949e-01   1.8336158e+00  -2.6487749e-01  -2.0162465e-01   7.6678837e-02   3.1887443e-01   3.0916588e-02  -6.9267363e-02   1.4648947e+00   2.8773599e-01   5.9991043e-02  -1.6046904e-01  -3.2297020e-01
   4.3581908e-01   6.4628876e-01  -4.8999051e-01  -1.6661052e-01  -4.2010880e-01  -2.7012032e-01   1.0578619e+00   2.0169141e-01  -7.0093635e-01   1.8002402e+00  -4.6107211e-01  -1.4212350e+00  -4.5953263e-02  -2.8838125e-01   3.6570168e-01   1.4290603e+00   1.2624689e+00  -1.3622291e-01  -8.3798252e-02  -2.3288009e-01  -1.3479008e-01  -9.5087689e-01  -8.4720395e-02  -2.0352324e-01  -4.1636722e-01  -1.5675587e-01   5.6320943e-01   3.9047054e-02  -1.6503949e-01   1.2882518e-01  -4.9858841e-01  -2.0162465e-01   1.3920638e+00  -5.6063544e-01   2.4175264e+00  -8.4273332e-02   1.6375862e+00  -6.2936815e-01  -7.4470982e-02  -1.6046904e-01  -3.2297020e-01
  -5.1862377e-01   2.3401602e-01  -4.8999051e-01  -1.6661052e-01   4.3717318e-01  -2.7012032e-01  -2.9056054e-01   1.8310922e+00  -7.0093635e-01  -1.0159718e+00   1.8065754e-01   2.5612388e-01  -7.3584447e-01  -2.8710926e-01  -6.7448708e-01  -8.1447930e-01  -5.0118747e-01  -9.6560406e-01  -8.3798252e-02  -2.3288009e-01  -1.3479008e-01   1.0187349e+00  -8.4720395e-02  -2.0352324e-01  -4.1636722e-01  -1.5675587e-01  -3.5218823e-01   2.9702481e-01  -1.6503949e-01  -7.3811296e-01  -5.6631688e-01  -2.0162465e-01  -5.8101362e-01  -1.2088050e-01  -7.6462000e-01  -2.8235212e-01  -5.8212670e-02   2.8773599e-01  -4.3115767e-01  -1.6046904e-01  -3.2297020e-01
  -6.7404070e-01  -5.6780161e-01  -4.8999051e-01  -1.6661052e-01   8.5321904e-03  -2.7012032e-01  -7.4003469e-01  -7.7157484e-01  -7.0093635e-01  -1.0159718e+00   1.8065754e-01   2.5612388e-01  -1.2682419e+00  -6.9796377e-01  -8.1231748e-01  -8.1447930e-01  -9.3134757e-01   5.9363251e-01  -8.3798252e-02  -2.3288009e-01  -1.3479008e-01  -7.6428209e-01  -8.4720395e-02  -2.0352324e-01  -4.1636722e-01  -1.5675587e-01  -5.0696562e-01  -3.9511063e-01  -1.6503949e-01  -7.3811296e-01  -8.0765917e-01  -2.0162465e-01  -5.8101362e-01   3.1887443e-01   8.2645318e-01  -7.7554830e-01  -1.1285885e+00   2.8773599e-01  -1.2451763e+00  -1.6046904e-01  -3.2297020e-01
   5.7843697e-01  -4.8147099e-01  -4.8999051e-01  -1.6661052e-01  -4.2010880e-01   6.6117687e-01  -7.4003469e-01  -2.1386047e-01   3.1764195e-01   1.1051296e-01  -4.6107211e-01   2.1660523e+00   9.6133512e-02   7.4702301e-01   5.7244727e-01  -1.4141742e-01  -6.5174351e-01   1.2917906e-01  -8.3798252e-02  -2.3288009e-01  -1.3479008e-01  -3.0816146e-01  -8.4720395e-02  -2.0352324e-01  -4.1636722e-01  -1.5675587e-01   9.0032862e-02   1.2942127e-03  -1.6503949e-01   1.4874803e-01   5.7743572e-01   1.3510323e+00  -5.8101362e-01  -5.6063544e-01   3.0916588e-02  -4.8943449e-01  -4.2848802e-01  -6.2936815e-01  -2.9991629e-01  -1.6046904e-01  -3.2297020e-01
   1.5279127e-02   1.4539500e-01  -4.8999051e-01  -1.6661052e-01  -4.2010880e-01  -2.7012032e-01   1.5891361e-01   8.6876153e-01  -7.0093635e-01  -4.5272943e-01  -4.6107211e-01   2.5612388e-01  -4.5509470e-01   1.4028120e-01  -2.2869190e-01  -1.4141742e-01  -5.6571149e-01  -5.6750111e-01  -8.3798252e-02  -2.3288009e-01  -1.3479008e-01   5.3151514e-01  -8.4720395e-02  -2.0352324e-01  -4.1636722e-01  -1.5675587e-01   6.7921807e-02   9.5676317e-02  -1.6503949e-01  -7.3811296e-01  -3.5836186e-01  -2.0162465e-01   7.6678837e-02  -5.6063544e-01   3.0916588e-02  -2.5734217e-01  -2.7291014e-01  -6.2936815e-01  -3.9412023e-01  -1.6046904e-01  -3.2297020e-01
   1.0852929e-01  -3.0105762e-01  -4.8999051e-01  -1.6661052e-01  -4.2010880e-01  -2.7012032e-01   1.5891361e-01   1.9076412e+00  -7.0093635e-01  -1.0159718e+00  -4.6107211e-01   2.5612388e-01  -1.0758126e-01  -1.7181041e+00   1.8972093e-02  -8.1447930e-01  -8.4531555e-01  -1.2310060e+00  -8.3798252e-02  -2.3288009e-01  -1.3479008e-01   1.0083685e+00   1.2411142e-01  -2.0352324e-01  -4.1636722e-01  -1.5675587e-01   2.7576572e-01  -4.9979275e-03  -1.6503949e-01  -7.3811296e-01  -2.6487749e-01  -2.0162465e-01  -5.8101362e-01  -5.6063544e-01  -7.6462000e-01  -2.0732228e-01  -9.5589702e-01  -6.2936815e-01  -1.6223362e-01  -1.6046904e-01  -3.2297020e-01
  -8.7699694e-01   1.5631846e-01  -4.8999051e-01  -1.6661052e-01  -4.2010880e-01  -2.7012032e-01  -7.4003469e-01  -7.7157484e-01  -7.0093635e-01   6.7375536e-01  -4.6107211e-01  -4.5327809e-01  -1.2528349e+00  -6.2164405e-01  -9.3722628e-01  -3.6577138e-01   1.3269929e+00   4.9410677e-01  -8.3798252e-02  -2.3288009e-01  -1.3479008e-01  -1.4277303e+00  -8.4720395e-02  -2.0352324e-01  -4.1636722e-01  -1.5675587e-01  -4.4505466e-01   9.7028382e-01  -1.6503949e-01   8.5616975e-02  -8.1672143e-01  -2.0162465e-01  -5.8101362e-01  -5.6063544e-01  -7.6462000e-01  -4.5442056e-01   8.5969680e-01  -6.2936815e-01  -8.5708827e-01  -1.6046904e-01  -3.2297020e-01
  -6.7404070e-01   6.1619060e-02  -4.8999051e-01  -1.6661052e-01  -4.2010880e-01  -2.7012032e-01  -7.4003469e-01   5.0788753e-01  -7.0093635e-01  -4.5272943e-01  -1.4020728e-01   1.8726251e-01  -9.9091591e-01  -6.9796377e-01  -8.1231748e-01  -3.6577138e-01   5.8020646e-02  -1.0304766e-01  -8.3798252e-02  -2.3288009e-01  -1.3479008e-01   1.1686003e-01  -8.4720395e-02  -2.0352324e-01  -4.1636722e-01  -1.5675587e-01  -5.0696562e-01  -5.0836915e-01  -1.6503949e-01   1.2050298e-01  -8.0765917e-01  -2.0162465e-01  -5.8101362e-01   3.1887443e-01   3.0916588e-02  -3.9539709e-01   2.7939132e-01   2.8773599e-01  -6.6143395e-01  -1.6046904e-01  -3.2297020e-01
  -1.4310126e+00  -6.0312669e-01  -4.8999051e-01  -1.6661052e-01  -4.2010880e-01  -2.7012032e-01  -7.4003469e-01  -8.3718830e-01  -7.0093635e-01  -1.0159718e+00  -1.4020728e-01   2.5612388e-01  -1.5267371e+00  -1.7181041e+00  -1.4153255e+00  -8.1447930e-01  -8.8833156e-01   6.5998300e-01  -8.3798252e-02  -2.3288009e-01  -1.3479008e-01  -1.0441743e+00  -8.4720395e-02  -2.0352324e-01  -4.1636722e-01  -1.5675587e-01  -9.5360892e-01   7.1230607e-01  -1.6503949e-01  -7.3811296e-01  -9.5456317e-01  -2.0162465e-01  -5.8101362e-01   3.1887443e-01   3.0916588e-02  -8.8559207e-01  -1.3868477e+00   2.8773599e-01  -1.4545183e+00  -1.6046904e-01  -3.2297020e-01
   2.4749032e-01  -3.5726062e-01  -4.8999051e-01   7.6455714e+00   2.1517372e+00  -2.7012032e-01  -7.4003469e-01  -1.6792276e+00  -7.0093635e-01   1.1051296e-01   2.7475762e+00   2.5612388e-01   8.8271804e-03  -2.9855721e-01   3.5385688e-01   8.2936534e-02   6.8175278e-01   1.7547661e+00  -8.3798252e-02  -2.3288009e-01  -1.3479008e-01  -1.0649070e+00   3.3294323e-01  -2.0352324e-01  -4.1636722e-01  -1.5675587e-01   7.0914240e-01   1.3878493e-02  -1.6503949e-01   9.8786142e-01  -4.8523350e-01  -2.0162465e-01  -5.8101362e-01   1.1983843e+00  -7.6462000e-01  -3.8339231e-01   2.6850087e-01   4.8732567e+00  -2.5402207e-01  -1.6046904e-01  -3.2297020e-01
   3.6633856e-01   1.2898923e+00  -4.8999051e-01  -1.6661052e-01  -4.2010880e-01  -2.7012032e-01  -7.4003469e-01  -1.5261296e+00   3.1764195e-01   2.3634825e+00  -4.6107211e-01   2.5612388e-01  -2.3083726e-01   5.6131168e-01   1.4711129e-01   9.8035237e-01   6.6024478e-01   9.5856021e-01  -8.3798252e-02  -2.3288009e-01  -1.3479008e-01  -2.3607043e+00  -2.9355221e-01  -2.0352324e-01  -4.1636722e-01  -1.5675587e-01   1.3867718e-01  -4.2750769e-02  -1.6503949e-01  -7.3811296e-01  -1.1180329e-03  -2.0162465e-01  -5.8101362e-01  -5.6063544e-01   4.0085995e+00  -5.2144722e-01   1.7667158e+00  -6.2936815e-01  -6.0346230e-01  -1.6046904e-01  -3.2297020e-01
  -7.3072218e-01   3.7901622e-01  -4.8999051e-01  -1.6661052e-01  -4.2010880e-01  -2.7012032e-01  -7.4003469e-01  -4.8724987e-01   3.1764195e-01   1.1051296e-01  -4.6107211e-01   2.8470784e-01   1.1284025e+00   3.2197821e+00   3.6031768e-01   8.2936534e-02  -9.3134757e-01   2.9505529e-01  -8.3798252e-02  -2.3288009e-01  -1.3479008e-01  -4.1182524e-01  -2.9355221e-01  -2.0352324e-01  -4.1636722e-01  -1.5675587e-01  -6.9712069e-01   7.5863530e-03  -1.6503949e-01   2.5239728e-01   4.1560745e+00  -2.0162465e-01  -5.8101362e-01  -5.6063544e-01  -7.6462000e-01  -5.5245956e-01  -1.1970427e+00  -6.2936815e-01  -9.6210351e-02  -1.6046904e-01  -3.2297020e-01
  -1.5114637e+00   7.9707483e-03  -4.8999051e-01  -1.6661052e-01  -4.2010880e-01  -2.7012032e-01  -7.4003469e-01  -5.6379890e-01   3.1764195e-01  -1.0159718e+00  -4.6107211e-01   2.5612388e-01  -1.0929315e-01   2.0648102e+00  -6.0341829e-01  -8.1447930e-01  -1.1464276e+00   3.2823054e-01  -8.3798252e-02  -2.3288009e-01  -1.3479008e-01  -3.1852784e-01  -2.9355221e-01  -2.0352324e-01  -4.1636722e-01  -1.5675587e-01  -1.1216529e+00   1.3878493e-02  -1.6503949e-01  -7.3811296e-01   1.6377201e+00  -2.0162465e-01  -5.8101362e-01  -5.6063544e-01  -7.6462000e-01  -9.4261475e-01  -1.5424256e+00  -6.2936815e-01  -8.3695923e-01  -1.6046904e-01  -3.2297020e-01
  -1.7089347e+00  -1.9728470e-01  -4.8999051e-01  -1.6661052e-01   4.3717318e-01  -2.7012032e-01  -7.4003469e-01  -1.3183536e+00   3.1764195e-01  -1.0159718e+00   1.8065754e-01   2.5612388e-01  -1.1175957e+00   8.2588672e-01  -1.4573207e+00  -8.1447930e-01  -8.2380754e-01   1.0580860e+00  -8.3798252e-02  -2.3288009e-01  -1.3479008e-01  -1.0856398e+00  -2.9355221e-01  -2.0352324e-01  -4.1636722e-01  -1.5675587e-01  -1.4886964e+00  -4.3286347e-01  -1.6503949e-01  -7.3811296e-01   2.9364390e-01  -2.0162465e-01  -5.8101362e-01   3.1887443e-01   2.4175264e+00  -1.0006378e+00  -6.7430106e-01   1.2048401e+00  -1.3490421e+00  -1.6046904e-01  -3.2297020e-01
  -1.7930427e+00  -5.9948543e-02  -4.8999051e-01  -1.6661052e-01  -4.2010880e-01  -2.7012032e-01  -7.4003469e-01  -1.6245498e+00   3.1764195e-01   1.1051296e-01  -4.6107211e-01   2.5612388e-01  -1.2391398e+00   7.6228695e-01  -1.6619127e+00  -8.1447930e-01  -7.1027382e-02   1.1576117e+00  -8.3798252e-02  -2.3288009e-01  -1.3479008e-01  -1.8734845e+00  -2.9355221e-01  -2.0352324e-01  -4.1636722e-01  -1.5675587e-01  -1.6257850e+00   8.9477813e-01  -1.6503949e-01  -7.3811296e-01   1.0333644e-01  -2.0162465e-01  -5.8101362e-01   3.1887443e-01   1.6219898e+00  -9.6362311e-01   5.7654507e-01   2.8773599e-01  -1.3570938e+00  -1.6046904e-01  -3.2297020e-01
  -7.0146722e-01   5.1326913e-01   1.9379254e-01  -1.6661052e-01  -4.2010880e-01  -2.7012032e-01  -7.4003469e-01  -4.8724987e-01   3.1764195e-01   1.2369978e+00  -4.6107211e-01  -2.1920118e-02   1.9774994e+00   3.9944273e+00   9.0302486e-01   9.8035237e-01  -8.4531555e-01   2.2870480e-01  -8.3798252e-02  -2.3288009e-01  -1.3479008e-01  -3.3926060e-01  -2.9355221e-01  -2.0352324e-01  -4.1636722e-01  -1.5675587e-01  -5.9983205e-01   7.5863530e-03  -1.6503949e-01   1.2721613e+00   7.0917697e+00  -2.0162465e-01  -5.8101362e-01  -5.6063544e-01  -7.6462000e-01  -2.7234814e-01  -1.0943613e+00  -6.2936815e-01   4.6257196e-01  -1.6046904e-01  -3.2297020e-01
  -8.2031547e-01   7.8891046e-01  -4.8999051e-01  -1.6661052e-01  -4.2010880e-01  -2.7012032e-01  -7.4003469e-01  -4.1070084e-01  -1.9164720e-01   1.1051296e-01  -4.6107211e-01  -2.1031441e-01  -1.0936292e+00   2.6239276e-01  -1.0696727e+00  -1.4141742e-01  -6.5033682e-03   2.6188005e-01  -8.3798252e-02  -2.3288009e-01  -1.3479008e-01  -6.2951918e-01  -2.9355221e-01  -2.0352324e-01  -4.1636722e-01  -1.5675587e-01  -1.0862753e+00   9.5140740e-01  -1.6503949e-01   1.0856608e-01  -2.2576669e-01  -2.0162465e-01  -5.8101362e-01  -5.6063544e-01  -7.6462000e-01  -4.9743767e-01   6.1232798e-01  -6.2936815e-01  -8.3051793e-01  -1.6046904e-01  -3.2297020e-01
  -7.9654582e-01   3.4421969e-01  -4.8999051e-01  -1.6661052e-01  -4.2010880e-01  -2.7012032e-01  -7.4003469e-01  -4.1070084e-01  -1.9164720e-01   1.1051296e-01  -4.6107211e-01  -1.4924868e-01  -1.8119248e-01   1.5445641e+00  -4.8281669e-01   8.2936534e-02  -6.0872750e-01   2.6188005e-01  -8.3798252e-02  -2.3288009e-01  -1.3479008e-01  -4.5329075e-01  -2.9355221e-01  -2.0352324e-01  -4.1636722e-01  -1.5675587e-01  -8.8727576e-01   3.2754914e-02  -1.6503949e-01   1.5353960e-01   1.1087703e+00  -2.0162465e-01  -5.8101362e-01  -5.6063544e-01  -7.6462000e-01  -4.9543688e-01  -4.3004379e-01  -6.2936815e-01  -5.4549065e-01  -1.6046904e-01  -3.2297020e-01
  -6.7404070e-01   3.5998824e-01  -4.8999051e-01  -1.6661052e-01  -4.2010880e-01  -2.7012032e-01  -7.4003469e-01   8.0314808e-01  -7.0093635e-01   6.7375536e-01  -4.6107211e-01  -1.2471327e+00  -8.9505013e-01  -5.5168430e-01  -5.1512069e-01   8.2936534e-02   1.7786610e+00  -5.0115061e-01  -8.3798252e-02  -2.3288009e-01  -1.3479008e-01  -5.7768729e-01  -8.4720395e-02  -2.0352324e-01  -4.1636722e-01  -1.5675587e-01  -7.3588944e-02  -5.6499841e-01  -1.6503949e-01   9.3027851e-01  -7.4756208e-01  -2.0162465e-01  -5.8101362e-01  -5.6063544e-01  -7.6462000e-01  -2.6034337e-01   1.5395721e+00  -6.2936815e-01  -4.9476545e-01  -1.6046904e-01  -3.2297020e-01
  -1.1201787e+00   1.4645211e-01  -4.8999051e-01  -1.6661052e-01  -4.2010880e-01  -2.7012032e-01  -7.4003469e-01  -4.1070084e-01   3.1764195e-01  -1.0159718e+00   1.8065754e-01   2.5612388e-01  -1.6739596e+00  -4.8299655e-01  -1.4433223e+00  -8.1447930e-01  -7.3777553e-01   4.6093152e-01  -8.3798252e-02  -2.3288009e-01  -1.3479008e-01   3.3455397e-01  -2.9355221e-01  -2.0352324e-01  -4.1636722e-01  -1.5675587e-01  -1.6257850e+00   2.3230940e+00  -1.6503949e-01  -7.3811296e-01  -5.3722225e-01  -2.0162465e-01  -5.8101362e-01  -1.2088050e-01  -7.6462000e-01  -5.8847389e-01   3.2450891e-01   2.8773599e-01  -1.0527426e+00  -1.6046904e-01  -3.2297020e-01
  -1.4310126e+00  -2.2013002e+00  -4.8999051e-01  -1.6661052e-01  -4.2010880e-01  -2.7012032e-01  -7.4003469e-01   1.4155403e+00  -7.0093635e-01  -1.0159718e+00  -4.6107211e-01   2.5612388e-01  -1.2956321e+00  -1.7181041e+00  -1.4153255e+00  -8.1447930e-01  -9.0983956e-01  -8.9925357e-01  -8.3798252e-02  -2.3288009e-01  -1.3479008e-01   8.0104097e-01  -8.4720395e-02  -2.0352324e-01  -4.1636722e-01  -1.5675587e-01  -9.5360892e-01   8.2556459e-01  -1.6503949e-01  -7.3811296e-01  -9.5456317e-01  -2.0162465e-01  -5.8101362e-01  -5.6063544e-01  -7.6462000e-01  -4.6642534e-01  -8.6877341e-01  -6.2936815e-01  -8.5064698e-01  -1.6046904e-01  -3.2297020e-01
  -5.1862377e-01   2.4573231e-01  -4.8999051e-01  -1.6661052e-01  -4.2010880e-01  -2.7012032e-01  -2.9056054e-01   7.3753462e-01  -7.0093635e-01  -4.5272943e-01  -4.6107211e-01   2.5612388e-01  -8.3342213e-01  -2.8710926e-01  -6.7448708e-01  -3.6577138e-01  -4.7967947e-01  -4.6797537e-01  -8.3798252e-02  -2.3288009e-01  -1.3479008e-01   1.4795916e-01  -8.4720395e-02  -2.0352324e-01  -4.1636722e-01  -1.5675587e-01  -3.5218823e-01   2.9073267e-01  -1.6503949e-01  -7.3811296e-01  -5.6631688e-01  -2.0162465e-01   7.6678837e-02  -5.6063544e-01  -7.6462000e-01  -3.4537719e-01  -6.4162971e-01  -6.2936815e-01  -6.0507262e-01  -1.6046904e-01  -3.2297020e-01
   6.5165061e-04   4.1733644e-01  -4.8999051e-01  -1.6661052e-01   4.3717318e-01  -2.7012032e-01   1.5891361e-01   2.0169141e-01  -7.0093635e-01  -4.5272943e-01   1.8065754e-01   2.5612388e-01  -6.3655492e-01  -2.0824554e-01  -2.9006950e-01  -3.6577138e-01  -3.2912344e-01   2.9653324e-02  -8.3798252e-02  -2.3288009e-01  -1.3479008e-01  -9.0467527e-02  -8.4720395e-02  -2.0352324e-01  -4.1636722e-01  -1.5675587e-01   2.8121908e-02  -1.4971715e-01  -1.6503949e-01  -7.3811296e-01  -6.2498309e-01  -2.0162465e-01   7.3437130e-01   3.1887443e-01   8.2645318e-01  -2.5234018e-01  -3.7870310e-01   2.8773599e-01  -4.6980544e-01  -1.6046904e-01  -3.2297020e-01
   9.6423667e-01  -3.7646477e-01  -4.8999051e-01  -1.6661052e-01  -4.2010880e-01  -2.7012032e-01   1.0578619e+00   2.3231931e+00  -7.0093635e-01   1.1051296e-01  -4.6107211e-01   8.9817188e-02   4.5905395e-01  -9.2310696e-01   8.0072887e-01   9.8035237e-01  -1.1404339e-01  -1.4632327e+00  -8.3798252e-02  -2.3288009e-01  -1.3479008e-01   7.5957546e-01   9.5943868e-01  -2.0352324e-01  -4.1636722e-01  -1.5675587e-01   1.2530743e+00   7.5863530e-03  -1.6503949e-01   1.2964554e+00  -6.7077135e-01  -2.0162465e-01  -5.8101362e-01  -5.6063544e-01  -7.6462000e-01   2.3769644e-02  -9.0884024e-02  -6.2936815e-01   2.1860792e-01  -1.6046904e-01  -3.2297020e-01
   3.5536796e-01  -7.5200296e-01  -4.8999051e-01  -1.6661052e-01  -4.2010880e-01  -2.7012032e-01  -7.4003469e-01  -5.0912102e-01  -1.9164720e-01   2.3634825e+00  -4.6107211e-01  -1.9472316e-01   1.2396753e+00   3.1994301e+00   8.5887607e-01   1.2047063e+00  -4.5817147e-01   2.9505529e-01  -8.3798252e-02  -2.3288009e-01  -1.3479008e-01  -7.5391571e-01  -8.4720395e-02  -2.0352324e-01  -4.1636722e-01  -1.5675587e-01   6.4280923e-01   7.5863530e-03  -1.6503949e-01   2.4937102e-01   3.7797522e+00  -2.0162465e-01  -5.8101362e-01  -5.6063544e-01   1.6219898e+00  -4.2140743e-01  -4.0203978e-01  -6.2936815e-01   1.1957302e-01  -1.6046904e-01  -3.2297020e-01
   3.5536796e-01  -7.5024111e-01  -4.8999051e-01  -1.6661052e-01  -4.2010880e-01  -2.7012032e-01  -7.4003469e-01  -6.1847678e-01  -1.9164720e-01   2.3634825e+00  -4.6107211e-01  -1.8302972e-01   1.1129955e+00   2.9959109e+00   8.1472727e-01   1.2047063e+00  -4.3666346e-01   3.9458103e-01  -8.3798252e-02  -2.3288009e-01  -1.3479008e-01  -8.8867862e-01  -8.4720395e-02  -2.0352324e-01  -4.1636722e-01  -1.5675587e-01   6.4280923e-01   7.5863530e-03  -1.6503949e-01   2.4743758e-01   3.3247314e+00  -2.0162465e-01  -5.8101362e-01  -5.6063544e-01   1.6219898e+00  -4.2140743e-01  -3.6936842e-01  -6.2936815e-01   4.0667159e-02  -1.6046904e-01  -3.2297020e-01
   7.7445902e-02   3.4756721e-01   1.5613586e+00  -1.6661052e-01  -4.2010880e-01  -2.7012032e-01   6.0838776e-01   1.0546663e+00  -1.9164720e-01  -1.0159718e+00  -4.6107211e-01   2.5612388e-01   2.8272940e-01  -2.1078953e-01  -3.8098305e-02  -8.1447930e-01   4.4516473e-01  -1.0319546e+00  -8.3798252e-02  -2.3288009e-01  -1.3479008e-01   1.2467952e+00  -8.4720395e-02  -2.0352324e-01   2.3994495e+00  -1.5675587e-01   2.0943256e-01   9.5676317e-02  -1.6503949e-01  -7.3811296e-01  -5.6870168e-01  -2.0162465e-01   7.3437130e-01  -5.6063544e-01  -7.6462000e-01   1.3581421e-01  -1.1733226e-01  -6.2936815e-01   3.6675770e-01  -1.6046904e-01   1.0167424e+00
  -4.0343239e-01  -7.9807532e-01  -4.8999051e-01  -1.6661052e-01   2.1517372e+00  -2.7012032e-01  -7.4003469e-01  -2.1386047e-01  -7.0093635e-01  -1.0159718e+00   1.4641168e+00   2.5612388e-01   8.4150290e-02  -1.7181041e+00   1.2557529e-01  -8.1447930e-01  -8.4531555e-01   2.6188005e-01  -8.3798252e-02  -2.3288009e-01  -1.3479008e-01  -3.0816146e-01   1.2411142e-01  -2.0352324e-01  -4.1636722e-01  -1.5675587e-01  -9.5699998e-02   7.5863530e-03  -1.6503949e-01  -7.3811296e-01   6.9715294e-01  -2.0162465e-01  -5.8101362e-01   1.1983843e+00  -7.6462000e-01  -4.2941062e-01  -1.2670528e+00   1.2048401e+00  -3.6271891e-01  -1.6046904e-01  -3.2297020e-01
   3.6451013e-01  -3.5717252e-01  -4.8999051e-01  -1.6661052e-01  -4.2010880e-01  -2.7012032e-01  -7.4003469e-01   5.5162983e-01  -7.0093635e-01   6.7375536e-01  -4.6107211e-01  -6.3517603e-01  -2.3597292e-01  -7.4884359e-01   3.1078488e-01   9.8035237e-01   2.9460870e-01  -3.6844963e-01  -8.3798252e-02  -2.3288009e-01  -1.3479008e-01  -3.5999335e-01   3.3294323e-01  -2.0352324e-01  -4.1636722e-01  -1.5675587e-01   9.2140852e-01   3.2754914e-02  -1.6503949e-01   1.1015141e+00  -7.8285719e-01   2.9036893e+00  -5.8101362e-01  -5.6063544e-01  -7.6462000e-01  -2.2532944e-01   3.3384358e-01  -6.2936815e-01  -2.6770982e-01  -1.6046904e-01  -3.2297020e-01
   2.8036418e+00   4.3380678e+00  -4.8999051e-01  -1.6661052e-01  -4.2010880e-01   9.9741488e+00  -7.4003469e-01  -5.9660563e-01  -1.9164720e-01   1.1051296e-01  -4.6107211e-01  -5.7426103e+00   1.9997539e+00   5.0407188e-01   2.6011384e+00  -3.6577138e-01   5.9727219e+00   7.1955065e+00  -8.3798252e-02  -2.3288009e-01   4.4524207e+00  -3.4491740e+00  -2.9355221e-01  -2.0352324e-01  -4.1636722e-01  -1.5675587e-01   2.0977166e+00   7.5863530e-03  -1.6503949e-01   9.0324483e-02   1.1569434e+00  -2.0162465e-01  -5.8101362e-01  -5.6063544e-01   3.0916588e-02   7.4789939e-02   4.9513950e+00  -6.2936815e-01   8.4019285e-01  -1.6046904e-01   9.9481594e+00
   2.8292399e+00   4.5099362e+00  -4.8999051e-01  -1.6661052e-01  -4.2010880e-01   1.1836743e+01  -7.4003469e-01  -5.7473448e-01  -1.9164720e-01   1.1051296e-01  -4.6107211e-01  -5.8816323e+00   2.2565372e+00   6.0201553e-01   2.7798872e+00  -3.6577138e-01   5.9942299e+00   7.2618570e+00  -8.3798252e-02  -2.3288009e-01   4.4524207e+00  -3.4491740e+00  -2.9355221e-01  -2.0352324e-01  -4.1636722e-01  -1.5675587e-01   2.1419387e+00   7.5863530e-03  -1.6503949e-01   9.3602927e-02   1.5370814e+00  -2.0162465e-01  -5.8101362e-01  -5.6063544e-01   3.0916588e-02   8.6794714e-02   4.9529507e+00  -6.2936815e-01   9.6257745e-01  -1.6046904e-01   1.1734443e+01
   8.2893251e-01   9.8350672e-01   3.6127078e+00  -1.6661052e-01  -4.2010880e-01  -2.7012032e-01   1.9568102e+00   1.4155403e+00  -7.0093635e-01  -1.0159718e+00  -4.6107211e-01   2.5612388e-01   9.7262060e-01  -7.0177976e-01   5.3475928e-01  -8.1447930e-01   2.5744572e+00  -1.8281605e+00  -8.3798252e-02  -2.3288009e-01  -1.3479008e-01   1.7547477e+00  -8.4720395e-02  -2.0352324e-01   2.3994495e+00  -1.5675587e-01   8.7718641e-01   3.2754914e-02  -1.6503949e-01  -7.3811296e-01  -8.5630919e-01  -2.0162465e-01   3.3651411e+00  -5.6063544e-01  -7.6462000e-01   4.1892682e-01   5.1431392e-01  -6.2936815e-01   8.4260834e-01  -1.6046904e-01   2.3564549e+00
   1.3518648e+00   7.9613404e-01  -4.8999051e-01  -1.6661052e-01  -4.2010880e-01   2.5237713e+00   1.0578619e+00  -3.8891261e-02   3.8826660e+00  -4.5272943e-01  -4.6107211e-01   2.5612388e-01   5.0013928e-01  -2.7947728e-01   1.4435784e+00   8.2936534e-02  -9.0983956e-01  -3.5219219e-03  -8.3798252e-02  -2.3288009e-01  -1.3479008e-01   2.7235570e-01  -8.4720395e-02  -2.0352324e-01  -4.1636722e-01  -1.5675587e-01   1.2176967e+00   7.5863530e-03  -1.6503949e-01  -7.3811296e-01  -4.8666438e-01  -2.0162465e-01   7.6678837e-02  -5.6063544e-01   3.0916588e-02  -4.2256619e-02  -8.3454627e-01  -6.2936815e-01   1.2118334e-01  -1.6046904e-01  -3.2297020e-01
  -1.4310126e+00  -4.3583910e-01  -4.8999051e-01  -1.6661052e-01  -4.2010880e-01  -2.7012032e-01  -7.4003469e-01   3.2198274e-01  -7.0093635e-01  -1.0159718e+00  -4.6107211e-01   2.5612388e-01  -3.0102470e-01  -1.7181041e+00  -6.7125668e-01  -8.1447930e-01  -1.0388876e+00  -2.0257340e-01  -8.3798252e-02  -2.3288009e-01  -1.3479008e-01   3.6565310e-01  -8.4720395e-02  -2.0352324e-01  -4.1636722e-01  -1.5675587e-01  -9.5360892e-01   3.2754914e-02  -1.6503949e-01  -7.3811296e-01  -6.7935665e-01  -2.0162465e-01  -5.8101362e-01  -5.6063544e-01  -7.6462000e-01  -6.8151089e-01  -1.2577181e+00  -6.2936815e-01  -5.9782617e-01  -1.6046904e-01  -3.2297020e-01
   1.3317520e+00   5.7995513e-01  -4.8999051e-01  -1.6661052e-01  -4.2010880e-01   3.4550685e+00  -7.4003469e-01  -6.7315466e-01   3.8826660e+00   1.2369978e+00  -4.6107211e-01   2.5612388e-01   6.2853094e-01   4.4683209e-01   1.4931112e+00   2.3264761e+00  -5.4420348e-01   4.2775628e-01  -8.3798252e-02  -2.3288009e-01  -1.3479008e-01  -5.5695453e-01  -8.4720395e-02  -2.0352324e-01  -4.1636722e-01  -1.5675587e-01   1.0584971e+00   7.5863530e-03  -1.6503949e-01  -7.3811296e-01   4.0377578e-02   1.3510323e+00  -5.8101362e-01  -5.6063544e-01  -7.6462000e-01  -3.3637361e-01  -8.0654226e-01  -6.2936815e-01  -4.4219029e-03  -1.6046904e-01  -3.2297020e-01
   1.8565127e+00  -7.5535047e-01   1.9379254e-01  -1.6661052e-01  -4.2010880e-01  -2.7012032e-01   1.0578619e+00   1.7764143e+00  -7.0093635e-01  -1.0159718e+00  -4.6107211e-01   2.5612388e-01   2.1795022e+00  -1.7181041e+00   1.2551385e+00  -8.1447930e-01  -9.3134757e-01  -1.5295832e+00  -8.3798252e-02  -2.3288009e-01  -1.3479008e-01   2.2419675e+00   5.4177505e-01  -2.0352324e-01  -4.1636722e-01  -1.5675587e-01   1.5316736e+00   7.5863530e-03  -1.6503949e-01  -7.3811296e-01  -5.7108649e-01  -2.0162465e-01  -5.8101362e-01  -5.6063544e-01  -7.6462000e-01   6.4133112e+00  -1.0507995e+00  -6.2936815e-01   4.3370107e+00  -1.6046904e-01  -3.2297020e-01
   1.2220459e+00   2.2594098e-02  -4.8999051e-01   3.7394805e+00   3.4376601e+00   1.5924741e+00   1.9568102e+00   2.3449813e-01   2.3547986e+00   6.7375536e-01   2.7475762e+00   2.5612388e-01   1.1814710e+00  -3.5706900e-01   1.5028024e+00   7.5599841e-01  -2.8610743e-01  -3.5219219e-03  -8.3798252e-02   2.9169725e+00  -1.3479008e-01   1.7905830e-01   1.2411142e-01  -2.0352324e-01  -4.1636722e-01  -1.5675587e-01   1.0850303e+00   7.5863530e-03  -1.6503949e-01   1.1323651e+00   6.6042694e-01  -2.0162465e-01   2.0497562e+00   2.9574041e+00   3.0916588e-02  -8.2430893e-03  -1.2044382e-01   2.1219443e+00   5.5597073e-01  -1.6046904e-01  -3.2297020e-01
   1.2183891e+00  -2.1578706e+00  -4.8999051e-01  -1.6661052e-01  -4.2010880e-01   2.5237713e+00   6.0838776e-01   4.8593345e-02   3.8826660e+00  -1.0159718e+00  -4.6107211e-01   2.5612388e-01   3.9057839e-01  -2.4004543e-01   1.3682024e+00  -8.1447930e-01  -1.0603956e+00  -3.6697168e-02  -8.3798252e-02  -2.3288009e-01  -1.3479008e-01   4.2785137e-01  -8.4720395e-02  -2.0352324e-01  -4.1636722e-01  -1.5675587e-01   1.0319638e+00   7.5863530e-03  -1.6503949e-01  -7.3811296e-01  -4.4946142e-01  -2.0162465e-01  -5.8101362e-01  -5.6063544e-01  -7.6462000e-01  -1.0428129e-01  -1.1503694e+00  -6.2936815e-01   5.1134263e-02  -1.6046904e-01  -3.2297020e-01
   1.7800980e-01  -3.3048051e-01   8.7757559e-01  -1.6661052e-01  -4.2010880e-01  -2.7012032e-01   1.0578619e+00   1.9076412e+00  -7.0093635e-01  -1.0159718e+00  -4.6107211e-01   2.5612388e-01   1.6248503e+00  -8.6205118e-01   3.7862328e-01  -8.1447930e-01  -4.1515546e-01  -1.6954595e+00  -8.3798252e-02  -2.3288009e-01  -1.3479008e-01   1.9309762e+00   1.2411142e-01   4.9087866e+00  -4.1636722e-01  -1.5675587e-01   4.4380974e-01   1.2942127e-03   6.0534127e+00  -7.3811296e-01  -1.3752889e-01  -2.0162465e-01   7.3437130e-01  -5.6063544e-01  -7.6462000e-01   2.9639391e+00  -8.5010406e-01  -6.2936815e-01   2.9424704e+00  -1.6046904e-01   5.7017150e-01
   1.3024971e+00  -4.4356177e-02  -4.8999051e-01  -1.6661052e-01  -4.2010880e-01   3.4550685e+00   2.8557585e+00   1.7982026e-01   5.4105335e+00   1.1051296e-01  -4.6107211e-01   2.5612388e-01   1.3646431e+00  -3.7106095e-01   1.9195240e+00   9.8035237e-01  -8.2380754e-01  -1.3622291e-01  -8.3798252e-02  -2.3288009e-01  -1.3479008e-01   3.3455397e-01   1.2411142e-01  -2.0352324e-01  -4.1636722e-01  -1.5675587e-01   1.2309633e+00   7.5863530e-03  -1.6503949e-01  -7.3811296e-01   5.7743572e-01  -2.0162465e-01   7.3437130e-01  -5.6063544e-01   8.2645318e-01  -2.3249058e-02  -7.7698246e-01  -6.2936815e-01   5.5436040e-01  -1.6046904e-01  -3.2297020e-01
   1.9881600e+00  -8.1883567e-02   2.9289247e+00  -1.6661052e-01  -4.2010880e-01   1.5924741e+00   1.0578619e+00   1.2296355e+00  -1.9164720e-01  -4.5272943e-01  -4.6107211e-01   2.5612388e-01   1.3714907e+00  -5.0589247e-01   1.3165161e+00   8.2936534e-02   5.5270475e-01  -1.0983050e+00  -8.3798252e-02  -2.3288009e-01   4.4524207e+00   1.0498340e+00   1.2411142e-01  -2.0352324e-01   2.3994495e+00  -1.5675587e-01   1.3459408e+00   7.5863530e-03  -1.6503949e-01  -7.3811296e-01  -1.6566959e-01  -2.0162465e-01   7.3437130e-01  -5.6063544e-01   3.0916588e-02   3.6190414e-01   4.2912950e-02  -6.2936815e-01   8.9494385e-01  -1.6046904e-01   1.9098841e+00
   2.2221996e+00  -8.1040826e-01   3.6127078e+00  -1.6661052e-01  -4.2010880e-01   2.5237713e+00  -7.4003469e-01   8.0314808e-01  -7.0093635e-01  -4.5272943e-01  -4.6107211e-01   1.0902559e+00   1.4228474e+00  -7.6537953e-01   1.8301496e+00  -1.4141742e-01   8.7532482e-01  -9.3242881e-01  -8.3798252e-02  -2.3288009e-01  -1.3479008e-01   9.6690302e-01   2.8389250e+00  -2.0352324e-01   2.3994495e+00  -1.5675587e-01   2.8450703e+00   7.5863530e-03  -1.6503949e-01  -7.3811296e-01  -7.3993070e-01   9.1143173e+00  -5.8101362e-01  -5.6063544e-01  -7.6462000e-01   4.8695388e-01  -3.1647194e-01  -6.2936815e-01   9.7707036e-01  -1.6046904e-01   2.3564549e+00
   2.2203712e+00  -6.0515282e-01   3.6127078e+00  -1.6661052e-01  -4.2010880e-01   2.5237713e+00  -7.4003469e-01   9.9998844e-01  -7.0093635e-01  -1.0159718e+00  -4.6107211e-01   1.1058471e+00   1.3543718e+00  -7.5138758e-01   1.7418520e+00  -8.1447930e-01   6.3873677e-01  -1.0651298e+00  -8.3798252e-02  -2.3288009e-01  -1.3479008e-01   1.4437564e+00   1.7947659e+00  -2.0352324e-01   2.3994495e+00  -1.5675587e-01   2.6902929e+00   7.5863530e-03  -1.6503949e-01  -7.3811296e-01  -7.8953465e-01   9.1143173e+00  -5.8101362e-01  -5.6063544e-01  -7.6462000e-01   4.8595349e-01  -2.9935838e-01  -6.2936815e-01   9.3922776e-01  -1.6046904e-01   2.3564549e+00
   2.2167143e+00  -3.6827217e-01   4.9802739e+00  -1.6661052e-01  -4.2010880e-01   2.5237713e+00  -7.4003469e-01   5.0788753e-01  -7.0093635e-01  -1.0159718e+00  -4.6107211e-01   7.6803665e-01   1.5426796e+00  -7.6156354e-01   1.7127784e+00  -8.1447930e-01   1.3054849e+00  -9.6560406e-01  -8.3798252e-02  -2.3288009e-01  -1.3479008e-01   1.3919245e+00   9.5943868e-01  -2.0352324e-01   2.3994495e+00  -1.5675587e-01   2.6062709e+00   7.5863530e-03  -1.6503949e-01  -7.3811296e-01  -7.5948610e-01   6.0090033e+00  -5.8101362e-01  -5.6063544e-01  -7.6462000e-01   4.8895468e-01   6.4693853e-02  -6.2936815e-01   1.0648330e+00  -1.6046904e-01   3.2495966e+00
   1.3006686e+00  -3.2639879e-02  -4.8999051e-01  -1.6661052e-01  -4.2010880e-01   1.5924741e+00   1.5073361e+00   6.0630771e-01   2.3547986e+00  -4.5272943e-01  -4.6107211e-01   2.5612388e-01   7.4836316e-01  -3.6851696e-01   1.3402056e+00   8.2936534e-02  -8.2380754e-01  -4.0162487e-01  -8.3798252e-02  -2.3288009e-01  -1.3479008e-01   5.1078239e-01   1.2411142e-01  -2.0352324e-01  -4.1636722e-01  -1.5675587e-01   1.1823190e+00   7.5863530e-03  -1.6503949e-01  -7.3811296e-01  -2.3482895e-01  -2.0162465e-01   7.6678837e-02  -5.6063544e-01   3.0916588e-02  -3.0251844e-02  -8.0654226e-01  -6.2936815e-01   2.6691763e-01  -1.6046904e-01  -3.2297020e-01
   4.5044655e-01  -9.7998626e-01   8.7757559e-01  -1.6661052e-01   2.5803782e+00  -2.7012032e-01   1.5891361e-01   1.9075583e-01  -7.0093635e-01  -1.0159718e+00   1.4641168e+00   2.5612388e-01   1.1147074e+00  -1.7181041e+00   9.7086326e-01  -8.1447930e-01  -7.3777553e-01  -4.0162487e-01  -8.3798252e-02  -2.3288009e-01  -1.3479008e-01   7.1810995e-01   7.5060686e-01  -2.0352324e-01  -4.1636722e-01  -1.5675587e-01   8.9487526e-01   7.5863530e-03  -1.6503949e-01  -7.3811296e-01   2.6264143e-01  -2.0162465e-01  -5.8101362e-01   2.5176491e+00  -7.6462000e-01   4.2993120e-01  -1.3199492e+00   1.2048401e+00   6.3890239e-01  -1.6046904e-01  -3.2297020e-01
   9.3132484e-01   1.3342909e+00   4.9802739e+00  -1.6661052e-01  -4.2010880e-01   1.5924741e+00  -7.4003469e-01  -9.2467290e-01   3.1764195e-01  -4.5272943e-01  -4.6107211e-01   2.5612388e-01   1.3338291e+00   7.0759115e-01   9.2886806e-01  -3.6577138e-01   1.8646930e+00  -1.3622291e-01  -8.3798252e-02  -2.3288009e-01   9.0396314e+00   8.5287286e-01  -2.9355221e-01  -2.0352324e-01   2.3994495e+00  -1.5675587e-01   1.7405487e-01   1.3878493e-02  -1.6503949e-01  -7.3811296e-01   7.6631230e-01  -2.0162465e-01  -5.8101362e-01  -5.6063544e-01  -7.6462000e-01   3.5890295e-01   6.4033200e-01  -6.2936815e-01   9.7465488e-01  -1.6046904e-01   3.2495966e+00
   2.3651971e-01   5.8620970e-01   1.5613586e+00  -1.6661052e-01  -4.2010880e-01  -2.7012032e-01   6.0838776e-01   1.4155403e+00  -7.0093635e-01  -1.0159718e+00  -4.6107211e-01   2.5612388e-01   1.9028740e-01  -5.9747613e-01  -8.0093504e-02  -8.1447930e-01   8.3230881e-01  -1.3637070e+00  -8.3798252e-02  -2.3288009e-01  -1.3479008e-01   1.5474202e+00  -8.4720395e-02  -2.0352324e-01   2.3994495e+00  -1.5675587e-01   2.1385477e-01  -1.4971715e-01  -1.6503949e-01  -7.3811296e-01  -8.1958319e-01  -2.0162465e-01   1.3920638e+00  -5.6063544e-01  -7.6462000e-01   2.2084804e-01   5.3803401e-02  -6.2936815e-01   3.7641964e-01  -1.6046904e-01   1.0167424e+00
   4.4678968e-01   6.9967279e-01   2.2451417e+00  -1.6661052e-01  -4.2010880e-01  -2.7012032e-01   1.0578619e+00   1.4155403e+00  -7.0093635e-01  -1.0159718e+00  -4.6107211e-01   2.5612388e-01   4.9157984e-01  -6.2291604e-01   1.5787929e-01  -8.1447930e-01   1.4130249e+00  -1.5295832e+00  -8.3798252e-02  -2.3288009e-01  -1.3479008e-01   1.6510840e+00  -8.4720395e-02  -2.0352324e-01   2.3994495e+00  -1.5675587e-01   4.5265416e-01   9.5676317e-02  -1.6503949e-01  -7.3811296e-01  -8.0336652e-01  -2.0162465e-01   2.0497562e+00  -5.6063544e-01  -7.6462000e-01   2.9287669e-01   2.3738530e-01  -6.2936815e-01   5.6321718e-01  -1.6046904e-01   1.4633132e+00
   2.7857370e-01   6.3686286e-01   2.2451417e+00  -1.6661052e-01  -4.2010880e-01  -2.7012032e-01   1.0578619e+00   1.4155403e+00  -7.0093635e-01  -1.0159718e+00  -4.6107211e-01   2.5612388e-01   4.9157984e-01  -6.2291604e-01   1.3203609e-01  -8.1447930e-01   1.4130249e+00  -1.5295832e+00  -8.3798252e-02  -2.3288009e-01  -1.3479008e-01   1.6614503e+00  -8.4720395e-02  -2.0352324e-01   2.3994495e+00  -1.5675587e-01   3.8632100e-01   9.5676317e-02  -1.6503949e-01  -7.3811296e-01  -7.7331797e-01  -2.0162465e-01   2.0497562e+00  -5.6063544e-01  -7.6462000e-01   2.5586196e-01   2.3738530e-01  -6.2936815e-01   5.6241202e-01  -1.6046904e-01   1.4633132e+00
   6.1500566e-01  -2.1364642e+00   2.9289247e+00  -1.6661052e-01  -4.2010880e-01  -2.7012032e-01   1.5073361e+00   1.4155403e+00  -7.0093635e-01  -1.0159718e+00  -4.6107211e-01   2.5612388e-01   7.5007505e-01  -6.5980391e-01   3.5278008e-01  -8.1447930e-01   1.9937411e+00  -1.6954595e+00  -8.3798252e-02  -2.3288009e-01  -1.3479008e-01   1.7236486e+00  -8.4720395e-02  -2.0352324e-01   2.3994495e+00  -1.5675587e-01   6.6049808e-01  -4.2750769e-02  -1.6503949e-01  -7.3811296e-01  -8.1862927e-01  -2.0162465e-01   2.7074487e+00  -5.6063544e-01  -7.6462000e-01   3.5190016e-01   3.8829584e-01  -6.2936815e-01   7.1458761e-01  -1.6046904e-01   1.9098841e+00
   4.6141716e-01  -1.6918320e-01   1.5613586e+00  -1.6661052e-01   8.5321904e-03  -2.7012032e-01   1.9568102e+00   1.1968288e+00  -7.0093635e-01   6.7375536e-01   1.8065754e-01   2.5612388e-01   1.1438095e+00  -5.0462047e-01   8.3518647e-01   9.8035237e-01   1.0904049e+00  -8.6607832e-01  -8.3798252e-02   2.9169725e+00  -1.3479008e-01   7.1810995e-01   1.2411142e-01  -2.0352324e-01   2.3994495e+00  -1.5675587e-01   6.7376471e-01   7.5863530e-03  -1.6503949e-01   1.0312378e+00   3.5564883e-01  -2.0162465e-01   3.3651411e+00   3.1887443e-01  -7.6462000e-01   1.9183650e-01   4.2719030e-01   2.8773599e-01   7.5887151e-01  -1.6046904e-01   1.0167424e+00
   6.6985870e-01  -8.3066953e-01  -4.8999051e-01  -1.6661052e-01  -4.2010880e-01  -2.7012032e-01   6.0838776e-01   3.2198274e-01  -7.0093635e-01  -4.5272943e-01  -4.6107211e-01   2.5612388e-01   5.2410572e-01  -1.1495221e+00   7.5873367e-01   8.2936534e-02  -8.4531555e-01  -2.0257340e-01  -8.3798252e-02  -2.3288009e-01  -1.3479008e-01  -7.5365041e-03   3.3294323e-01  -2.0352324e-01  -4.1636722e-01  -1.5675587e-01   8.6391978e-01   7.5863530e-03  -1.6503949e-01  -7.3811296e-01   6.9472202e-02   2.9036893e+00   7.6678837e-02  -5.6063544e-01   3.0916588e-02  -1.5129999e-01  -1.1410347e+00  -6.2936815e-01  -4.0654185e-02  -1.6046904e-01  -3.2297020e-01
  -1.9681928e-01  -5.6145895e-01  -4.8999051e-01  -1.6661052e-01  -4.2010880e-01  -2.7012032e-01   1.5891361e-01   1.6342518e+00  -7.0093635e-01  -1.0159718e+00  -4.6107211e-01   2.5612388e-01   1.9796250e-03  -1.7181041e+00   3.6200892e-02  -8.1447930e-01  -8.8833156e-01  -1.0319546e+00  -8.3798252e-02  -2.3288009e-01  -1.3479008e-01   1.0083685e+00   1.2411142e-01  -2.0352324e-01  -4.1636722e-01  -1.5675587e-01   9.0032862e-02   1.3878493e-02  -1.6503949e-01  -7.3811296e-01   7.6626618e-02  -2.0162465e-01  -5.8101362e-01  -5.6063544e-01  -7.6462000e-01  -2.8535331e-01  -1.0087935e+00  -6.2936815e-01  -1.4210457e-01  -1.6046904e-01  -3.2297020e-01
   5.9672132e-01  -2.7101809e-01   2.2451417e+00  -1.6661052e-01   4.3717318e-01  -2.7012032e-01   2.8557585e+00   8.4689038e-01  -7.0093635e-01  -1.0159718e+00   8.2238719e-01   2.5612388e-01   1.2003018e+00  -7.6537953e-01   9.4717366e-01  -8.1447930e-01   3.1611670e-01  -6.0067635e-01  -8.3798252e-02  -2.3288009e-01  -1.3479008e-01   1.0083685e+00   1.2411142e-01  -2.0352324e-01   2.3994495e+00  -1.5675587e-01   8.0643104e-01   7.5863530e-03  -1.6503949e-01  -7.3811296e-01   2.4117818e-01  -2.0162465e-01   3.3651411e+00   1.1983843e+00   2.4175264e+00   2.0584207e-01  -1.0955337e-01   1.2048401e+00   7.9349346e-01  -1.6046904e-01   1.4633132e+00
   4.7970151e-01  -5.5361872e-01  -4.8999051e-01  -1.6661052e-01   1.2944552e+00  -2.7012032e-01   1.0578619e+00   1.7764143e+00  -7.0093635e-01  -1.0159718e+00   1.1432520e+00   2.5612388e-01   5.0527495e-01  -1.7181041e+00   5.8536887e-01  -8.1447930e-01  -7.1626752e-01  -1.0319546e+00  -8.3798252e-02  -2.3288009e-01  -1.3479008e-01   1.0291013e+00   5.4177505e-01  -2.0352324e-01  -4.1636722e-01   4.8546819e+00   7.4894229e-01   7.5863530e-03  -1.6503949e-01  -7.3811296e-01   1.1096781e-01  -2.0162465e-01   7.3437130e-01   1.1983843e+00   3.0916588e-02  -3.2252639e-02  -9.4500657e-01   2.8773599e-01   1.9928404e-01  -1.6046904e-01  -3.2297020e-01
  -5.8810428e-01   7.2909568e-01  -4.8999051e-01  -1.6661052e-01   3.0090191e+00  -2.7012032e-01  -7.4003469e-01  -1.2418046e+00  -7.0093635e-01  -1.0159718e+00  -4.6107211e-01   2.5612388e-01  -4.0202614e-01   9.7471018e-01  -1.5116230e-01  -8.1447930e-01  -8.2380754e-01   9.9173546e-01  -8.3798252e-02  -2.3288009e-01  -1.3479008e-01  -5.8805366e-01  -2.9355221e-01  -2.0352324e-01  -4.1636722e-01  -1.5675587e-01  -5.8214320e-01  -3.6458629e-02  -1.6503949e-01  -7.3811296e-01   5.3880188e-01  -2.0162465e-01  -5.8101362e-01   1.1983843e+00  -7.6462000e-01  -7.0251925e-01  -1.1285885e+00   2.1219443e+00  -6.9444559e-01  -1.6046904e-01  -3.2297020e-01
  -1.4310126e+00  -5.6689122e-02  -4.8999051e-01   3.7394805e+00  -4.2010880e-01  -2.7012032e-01  -7.4003469e-01  -2.2260064e+00  -7.0093635e-01  -1.0159718e+00  -4.6107211e-01   2.5612388e-01  -2.1909500e+00  -6.8651581e-01  -1.7437494e+00  -8.1447930e-01  -5.4420348e-01   1.8542919e+00   9.7392191e+00  -2.3288009e-01  -1.3479008e-01  -1.3966311e+00  -2.9355221e-01  -2.0352324e-01  -4.1636722e-01  -1.5675587e-01  -2.1387615e+00  -3.5915179e+00  -1.6503949e-01  -7.3811296e-01  -7.9573514e-01  -2.0162465e-01  -5.8101362e-01   3.1887443e-01   8.2645318e-01  -8.9859724e-01  -9.0884024e-02   1.2048401e+00  -1.6050836e+00  -1.6046904e-01  -3.2297020e-01
   1.0958840e+00   1.8169495e+00   1.9379254e-01  -1.6661052e-01  -4.2010880e-01   6.6117687e-01  -7.4003469e-01  -1.8651324e+00   3.1764195e-01   1.2369978e+00  -4.6107211e-01   2.5612388e-01   6.4736172e-01   1.6337003e-03   2.6340568e-01   5.3164445e-01   1.5635810e+00   1.0249107e+00  -8.3798252e-02  -2.3288009e-01  -1.3479008e-01  -8.7831224e-01  -2.9355221e-01   4.9087866e+00  -4.1636722e-01  -1.5675587e-01   2.1385477e-01   3.2848551e-01  -1.6503949e-01   9.3002632e-01  -5.7681002e-01  -2.0162465e-01  -5.8101362e-01   3.1887443e-01   8.2645318e-01   2.9629387e+00   2.0700927e+00   2.8773599e-01   2.3909345e+00  -1.6046904e-01   1.2360065e-01
  -3.2594472e+00  -6.9553569e-01  -4.8999051e-01  -1.6661052e-01  -4.2010880e-01  -2.7012032e-01  -7.4003469e-01  -1.6245498e+00  -7.0093635e-01  -4.5272943e-01  -4.6107211e-01   2.5612388e-01  -2.6548719e+00  -5.5041230e-01  -3.6001526e+00  -8.1447930e-01  -3.2912344e-01   1.0249107e+00  -8.3798252e-02  -2.3288009e-01  -1.3479008e-01  -1.4173639e+00  -2.9355221e-01  -2.0352324e-01  -4.1636722e-01  -1.5675587e-01  -3.5450245e+00   5.4251191e+00  -1.6503949e-01  -7.3811296e-01  -6.3690711e-01  -2.0162465e-01  -5.8101362e-01  -5.6063544e-01  -7.6462000e-01  -1.1877122e+00  -9.0884024e-02  -6.2936815e-01  -2.0905962e+00  -1.6046904e-01  -3.2297020e-01
  -6.7404070e-01   5.4436578e-01  -4.8999051e-01  -1.6661052e-01  -4.2010880e-01  -2.7012032e-01  -7.4003469e-01  -9.2467290e-01   1.3362203e+00  -4.5272943e-01  -4.6107211e-01   2.5612388e-01  -1.2956321e+00   3.5977576e-02  -7.7032228e-01  -8.1447930e-01  -7.8079153e-01   5.6045726e-01  -8.3798252e-02  -2.3288009e-01  -1.3479008e-01  -6.0878642e-01  -2.9355221e-01  -2.0352324e-01  -4.1636722e-01  -1.5675587e-01  -9.5360892e-01   7.8781175e-01  -1.6503949e-01  -7.3811296e-01  -2.5533827e-01  -2.0162465e-01  -5.8101362e-01  -5.6063544e-01  -7.6462000e-01  -7.2952999e-01  -8.3143472e-01  -6.2936815e-01  -1.1525827e+00  -1.6046904e-01  -3.2297020e-01
  -1.6522532e+00   2.7550757e-01  -4.8999051e-01  -1.6661052e-01  -4.2010880e-01  -2.7012032e-01  -7.4003469e-01  -1.1980623e+00  -7.0093635e-01   6.7375536e-01  -4.6107211e-01   2.5612388e-01  -8.2486269e-01   1.1833174e+00  -1.2861095e+00  -8.1447930e-01  -1.3555140e-01   7.5950874e-01  -8.3798252e-02  -2.3288009e-01  -1.3479008e-01  -1.3655320e+00  -2.9355221e-01  -2.0352324e-01  -4.1636722e-01  -1.5675587e-01  -1.3869856e+00   3.0331695e-01  -1.6503949e-01  -7.3811296e-01   4.8490528e-01  -2.0162465e-01  -5.8101362e-01  -5.6063544e-01  -7.6462000e-01  -8.7158650e-01  -4.3626691e-01  -6.2936815e-01  -1.0519374e+00  -1.6046904e-01  -3.2297020e-01
  -2.5024753e+00  -5.5767098e-01   8.7757559e-01  -1.6661052e-01  -4.2010880e-01  -2.7012032e-01  -7.4003469e-01  -1.8651324e+00  -7.0093635e-01  -1.0159718e+00  -4.6107211e-01   2.5612388e-01  -1.1929188e+00  -4.4610868e-01  -2.7236374e+00  -8.1447930e-01  -7.1626752e-01  -7.3337734e-01  -8.3798252e-02  -2.3288009e-01  -1.3479008e-01   1.6303512e+00  -2.9355221e-01  -2.0352324e-01  -4.1636722e-01  -1.5675587e-01  -2.6428935e+00  -3.1447759e+00  -1.6503949e-01  -7.3811296e-01  -4.5852368e-01  -2.0162465e-01  -5.8101362e-01  -5.6063544e-01  -7.6462000e-01   1.4781899e-01  -9.9790304e-01  -6.2936815e-01  -1.3083231e-01  -1.6046904e-01  -3.2297020e-01
  -9.2598512e-02   2.3304700e-01  -4.8999051e-01  -1.6661052e-01  -4.2010880e-01  -2.7012032e-01  -7.4003469e-01  -9.2467290e-01   1.3362203e+00   1.2369978e+00  -4.6107211e-01   2.5612388e-01  -2.5651559e-01  -6.6616389e-01   1.6434009e-01   9.8035237e-01   1.5004636e-02   5.9363251e-01  -8.3798252e-02  -2.3288009e-01  -1.3479008e-01  -1.2515018e+00  -8.4720395e-02  -2.0352324e-01  -4.1636722e-01  -1.5675587e-01   9.0032862e-02   3.2754914e-02  -1.6503949e-01  -7.3811296e-01  -7.8333415e-01  -2.0162465e-01  -5.8101362e-01  -5.6063544e-01  -7.6462000e-01  -4.9243568e-01  -4.3626691e-01  -6.2936815e-01  -5.2536160e-01  -1.6046904e-01  -3.2297020e-01
  -1.1201787e+00  -2.1994503e+00   1.9379254e-01  -1.6661052e-01  -4.2010880e-01  -2.7012032e-01  -7.4003469e-01  -1.6245498e+00  -1.9164720e-01  -4.5272943e-01  -4.6107211e-01  -8.0387313e-02   1.3732026e+00  -4.8299655e-01  -1.4433223e+00  -8.1447930e-01   3.3762471e-01   2.9505529e-01  -8.3798252e-02  -2.3288009e-01  -1.3479008e-01   2.6566226e+00  -2.9355221e-01  -2.0352324e-01  -4.1636722e-01  -1.5675587e-01  -1.6257850e+00   2.4992739e+00  -1.6503949e-01   6.7459442e-02  -5.3722225e-01  -2.0162465e-01  -5.8101362e-01  -1.2088050e-01   8.2645318e-01   6.7764556e+00   1.0868405e+00   2.8773599e-01   4.4996533e+00  -1.6046904e-01   1.2360065e-01
   8.5087372e-01   1.9061872e+00  -4.8999051e-01   3.7394805e+00  -4.2010880e-01   1.5924741e+00  -7.4003469e-01  -4.1070084e-01   1.3362203e+00  -1.0159718e+00   2.7475762e+00   2.5612388e-01  -1.5209037e-01   5.6131168e-01   6.8443447e-01  -8.1447930e-01  -3.2912344e-01   6.9315825e-01  -8.3798252e-02  -2.3288009e-01  -1.3479008e-01   1.8942468e-01  -2.9355221e-01  -2.0352324e-01  -4.1636722e-01  -1.5675587e-01   1.3867718e-01  -4.2750769e-02  -1.6503949e-01  -7.3811296e-01   1.8680462e-01  -2.0162465e-01  -5.8101362e-01   3.8369139e+00  -7.6462000e-01  -2.7034735e-01   3.6340338e-01   3.0390484e+00  -1.5257168e-01  -1.6046904e-01  -3.2297020e-01
  -2.5024753e+00   5.8171698e-01   1.9379254e-01  -1.6661052e-01  -4.2010880e-01  -2.7012032e-01  -7.4003469e-01  -9.2467290e-01  -7.0093635e-01  -1.0159718e+00  -4.6107211e-01   2.5612388e-01  -1.4428546e+00  -4.4610868e-01  -2.7236374e+00  -8.1447930e-01  -9.2535387e-02  -4.0162487e-01  -8.3798252e-02  -2.3288009e-01  -1.3479008e-01   1.5059547e+00  -2.9355221e-01  -2.0352324e-01  -4.1636722e-01  -1.5675587e-01  -2.6428935e+00  -4.0319677e+00  -1.6503949e-01  -7.3811296e-01  -4.5852368e-01  -2.0162465e-01  -5.8101362e-01  -5.6063544e-01  -7.6462000e-01  -7.4269352e-02   3.6340338e-01   2.8773599e-01  -4.0378217e-01  -1.6046904e-01  -3.2297020e-01
  -3.2594472e+00  -2.2959996e+00  -4.8999051e-01   3.7394805e+00  -4.2010880e-01  -2.7012032e-01  -7.4003469e-01  -2.8383987e+00  -7.0093635e-01  -1.0159718e+00  -4.6107211e-01   2.5612388e-01  -2.6617194e+00  -5.5041230e-01  -3.6001526e+00  -8.1447930e-01  -3.5063144e-01   2.3850958e+00   9.7392191e+00  -2.3288009e-01  -1.3479008e-01  -2.1326440e+00  -2.9355221e-01  -2.0352324e-01  -4.1636722e-01  -1.5675587e-01  -3.5450245e+00   5.3684899e+00  -1.6503949e-01  -7.3811296e-01  -6.3690711e-01  -2.0162465e-01  -5.8101362e-01  -1.2088050e-01   1.6219898e+00  -1.2347309e+00   4.2719030e-01   1.2048401e+00  -2.1735279e+00  -1.6046904e-01  -3.2297020e-01
  -2.5898606e-01   1.2187431e-01   1.9379254e-01  -1.6661052e-01  -4.2010880e-01  -2.7012032e-01   1.5891361e-01   1.1312154e+00  -1.9164720e-01  -1.0159718e+00  -4.6107211e-01   2.5612388e-01  -1.8290437e-01  -1.1411788e-01  -2.4053670e-01  -8.1447930e-01  -5.8721949e-01  -8.3290307e-01  -8.3798252e-02  -2.3288009e-01  -1.3479008e-01   9.5653664e-01  -8.4720395e-02  -2.0352324e-01   2.3994495e+00  -1.5675587e-01  -7.2557793e-03   8.9384177e-02  -1.6503949e-01  -7.3811296e-01  -4.2227464e-01  -2.0162465e-01  -5.8101362e-01  -5.6063544e-01  -7.6462000e-01  -1.8931511e-01  -5.6695233e-01  -6.2936815e-01  -9.0574218e-02  -1.6046904e-01   1.2360065e-01
   9.9166319e-01   2.9471173e-01   2.2451417e+00  -1.6661052e-01  -4.2010880e-01  -2.7012032e-01   1.9568102e+00   1.7764143e+00  -7.0093635e-01   6.7375536e-01  -4.6107211e-01  -2.0163011e+00   9.8802760e-01  -7.1449971e-01   8.8687286e-01   9.8035237e-01   2.6389812e+00  -1.6291090e+00  -8.3798252e-02  -2.3288009e-01  -1.3479008e-01   8.6323924e-01   3.3294323e-01  -2.0352324e-01   2.3994495e+00  -1.5675587e-01   1.4078517e+00   7.5863530e-03  -1.6503949e-01   1.1490095e+00  -7.3373020e-01  -2.0162465e-01   2.0497562e+00  -5.6063544e-01  -7.6462000e-01   3.5790255e-01   9.2348373e-01  -6.2936815e-01   7.6048183e-01   6.1097103e+00   1.4633132e+00
   6.5165061e-04   2.8757624e-01   8.7757559e-01  -1.6661052e-01  -4.2010880e-01  -2.7012032e-01   1.5891361e-01   1.0546663e+00  -1.9164720e-01  -1.0159718e+00  -4.6107211e-01   2.5612388e-01  -6.4784040e-02  -2.0824554e-01  -2.9006950e-01  -8.1447930e-01  -2.8011373e-02  -9.3242881e-01  -8.3798252e-02  -2.3288009e-01  -1.3479008e-01   1.1120323e+00  -8.4720395e-02  -2.0352324e-01   2.3994495e+00  -1.5675587e-01   2.8121908e-02  -1.4971715e-01  -1.6503949e-01  -7.3811296e-01  -6.2498309e-01  -2.0162465e-01   7.6678837e-02  -5.6063544e-01  -7.6462000e-01   8.7636755e-03  -3.3980863e-01  -6.2936815e-01   1.2118334e-01  -1.6046904e-01   5.7017150e-01
   2.3651971e-01   4.3565967e-01  -4.8999051e-01  -1.6661052e-01   8.5321904e-03  -2.7012032e-01   6.0838776e-01   3.2198274e-01   3.1764195e-01  -1.0159718e+00   8.2238719e-01   2.5612388e-01  -6.6736891e-01  -5.9747613e-01  -8.0093504e-02  -8.1447930e-01  -8.0229954e-01  -6.9872414e-02  -8.3798252e-02  -2.3288009e-01  -1.3479008e-01   4.7968326e-01  -8.4720395e-02  -2.0352324e-01  -4.1636722e-01  -1.5675587e-01   2.1385477e-01  -1.4342501e-01  -1.6503949e-01  -7.3811296e-01  -8.1958319e-01  -2.0162465e-01   7.6678837e-02   3.1887443e-01   8.2645318e-01  -1.9831870e-01  -6.9608196e-01   2.8773599e-01  -4.2391121e-01  -1.6046904e-01  -3.2297020e-01
  -9.2598512e-02   3.9011587e-01  -4.8999051e-01  -1.6661052e-01   4.3717318e-01  -2.7012032e-01   1.5891361e-01   4.8593345e-02  -7.0093635e-01  -1.0159718e+00   8.2238719e-01   2.5612388e-01  -8.2143891e-01  -6.0510811e-01  -3.8590469e-01  -8.1447930e-01  -4.7967947e-01   2.9505529e-01  -8.3798252e-02  -2.3288009e-01  -1.3479008e-01   1.1686003e-01  -8.4720395e-02  -2.0352324e-01  -4.1636722e-01  -1.5675587e-01  -9.5699998e-02   2.9073267e-01  -1.6503949e-01  -7.3811296e-01  -8.6537145e-01  -2.0162465e-01   7.3437130e-01   1.1983843e+00   2.4175264e+00  -2.6334456e-01  -2.2001366e-01   1.2048401e+00  -5.2858225e-01  -1.6046904e-01  -3.2297020e-01
  -3.4126561e-01   2.8960236e-01  -4.8999051e-01  -1.6661052e-01   4.3717318e-01  -2.7012032e-01   1.5891361e-01   4.5320965e-01  -1.9164720e-01  -1.0159718e+00   1.8065754e-01   2.5612388e-01  -8.4369347e-01  -6.0510811e-01  -4.2789989e-01  -8.1447930e-01  -7.3777553e-01  -1.3622291e-01  -8.3798252e-02  -2.3288009e-01  -1.3479008e-01   5.4188152e-01  -8.4720395e-02  -2.0352324e-01  -4.1636722e-01  -1.5675587e-01  -1.7972201e-01   2.7814839e-01  -1.6503949e-01  -7.3811296e-01  -7.6282483e-01  -2.0162465e-01   7.6678837e-02   3.1887443e-01   8.2645318e-01  -2.8635371e-01  -6.0895835e-01   2.8773599e-01  -5.4388033e-01  -1.6046904e-01  -3.2297020e-01
  -4.0343239e-01   3.1479681e-01   1.9379254e-01  -1.6661052e-01   8.5321904e-03  -2.7012032e-01   1.5891361e-01   6.3911444e-01  -7.0093635e-01  -1.0159718e+00   1.8065754e-01   2.5612388e-01  -4.7050170e-01  -6.0510811e-01  -4.2789989e-01  -8.1447930e-01  -1.7856741e-01  -3.3527438e-01  -8.3798252e-02  -2.3288009e-01  -1.3479008e-01   7.1810995e-01  -8.4720395e-02  -2.0352324e-01   2.3994495e+00  -1.5675587e-01  -2.0183306e-01   2.9073267e-01  -1.6503949e-01  -7.3811296e-01  -7.2896059e-01  -2.0162465e-01   7.3437130e-01   3.1887443e-01   8.2645318e-01  -4.8259006e-02  -1.9823276e-01   2.8773599e-01  -1.3405296e-01  -1.6046904e-01   1.2360065e-01
   4.5044655e-01   6.9218493e-01  -4.8999051e-01  -1.6661052e-01   4.3717318e-01  -2.7012032e-01   6.0838776e-01   3.2198274e-01   3.1764195e-01   1.1051296e-01   5.0152237e-01   2.5612388e-01  -2.0687081e-01  -2.4258942e-01   1.9879769e-01   8.2936534e-02   3.6512641e-02  -6.9872414e-02  -8.3798252e-02   2.9169725e+00  -1.3479008e-01   2.2052381e-01  -8.4720395e-02  -2.0352324e-01  -4.1636722e-01  -1.5675587e-01   4.5265416e-01  -4.2750769e-02  -1.6503949e-01   1.0069436e+00  -5.2291342e-01  -2.0162465e-01   7.6678837e-02   3.1887443e-01  -7.6462000e-01  -3.6254231e-02   4.0385362e-01   2.8773599e-01  -3.5018052e-02  -1.6046904e-01  -3.2297020e-01
  -1.1767840e-03   3.5153137e-01   1.9379254e-01  -1.6661052e-01   8.5321904e-03  -2.7012032e-01   1.5891361e-01   4.5320965e-01  -1.9164720e-01   1.1051296e-01   1.8065754e-01   2.5612388e-01   5.1624402e-02  -9.8853937e-02   1.0357693e-02   8.2936534e-02   6.3873677e-01  -2.3574864e-01  -8.3798252e-02   2.9169725e+00  -1.3479008e-01   2.2052381e-01  -8.4720395e-02  -2.0352324e-01   2.3994495e+00  -1.5675587e-01   1.5636603e-01  -4.2750769e-02  -1.6503949e-01   9.7222577e-01  -3.4214518e-01  -2.0162465e-01   7.6678837e-02   3.1887443e-01  -7.6462000e-01  -7.0267761e-02   6.7922646e-01   2.8773599e-01   1.4533820e-01  -1.6046904e-01   1.2360065e-01
   4.0473569e-01   6.3888899e-01   1.5613586e+00   3.7394805e+00   8.6581418e-01  -2.7012032e-01   1.0578619e+00   4.8593345e-02  -7.0093635e-01  -1.0159718e+00   8.2238719e-01   2.5612388e-01   3.9913784e-01  -2.4258942e-01   1.9233689e-01  -8.1447930e-01   8.3230881e-01  -3.6697168e-02   9.7392191e+00  -2.3288009e-01  -1.3479008e-01   8.3214010e-01  -8.4720395e-02  -2.0352324e-01   2.3994495e+00  -1.5675587e-01   4.9245406e-01  -4.2750769e-02  -1.6503949e-01  -7.3811296e-01  -6.6790958e-01  -2.0162465e-01   2.0497562e+00   7.5862937e-01   1.6219898e+00   1.8383331e-01   1.9226771e-01   1.2048401e+00   4.3197581e-01  -1.6046904e-01   1.0167424e+00
   9.7886414e-01   2.7260052e-01  -4.8999051e-01  -1.6661052e-01  -4.2010880e-01   6.6117687e-01   1.5891361e-01   3.2198274e-01   8.2693110e-01  -4.5272943e-01  -4.6107211e-01   2.5612388e-01  -3.5066948e-01  -2.4258942e-01   4.8522648e-01  -3.6577138e-01  -6.9475952e-01  -2.0257340e-01  -8.3798252e-02  -2.3288009e-01  -1.3479008e-01   2.5162294e-01  -8.4720395e-02  -2.0352324e-01  -4.1636722e-01  -1.5675587e-01   4.5265416e-01  -3.6458629e-02  -1.6503949e-01  -7.3811296e-01  -4.2275160e-01  -2.0162465e-01   7.6678837e-02  -5.6063544e-01   3.0916588e-02  -2.1632586e-01  -5.0316540e-01  -6.2936815e-01  -3.1038340e-01  -1.6046904e-01  -3.2297020e-01
   4.4534080e-02   3.9725136e-01  -4.8999051e-01  -1.6661052e-01  -4.2010880e-01  -2.7012032e-01   6.0838776e-01   5.5162983e-01   3.1764195e-01  -4.5272943e-01  -4.6107211e-01   2.5612388e-01  -6.4511436e-01  -5.9747613e-01  -1.1239750e-01  -1.4141742e-01  -5.6571149e-01  -3.6844963e-01  -8.3798252e-02  -2.3288009e-01  -1.3479008e-01   3.7601948e-01  -8.4720395e-02  -2.0352324e-01  -4.1636722e-01  -1.5675587e-01   1.3425497e-01  -1.4342501e-01  -1.6503949e-01  -7.3811296e-01  -7.6711748e-01  -2.0162465e-01   7.6678837e-02  -5.6063544e-01   3.0916588e-02  -2.0732228e-01  -3.5069908e-01  -6.2936815e-01  -4.1505443e-01  -1.6046904e-01  -3.2297020e-01
  -2.5715762e-01   3.4201738e-01  -4.8999051e-01  -1.6661052e-01   8.5321904e-03  -2.7012032e-01   1.5891361e-01   2.0169141e-01  -7.0093635e-01  -4.5272943e-01   1.8065754e-01   2.5612388e-01  -6.3655492e-01  -2.0824554e-01  -3.2991110e-01  -3.6577138e-01  -3.2912344e-01   2.9653324e-02  -8.3798252e-02  -2.3288009e-01  -1.3479008e-01  -8.0101149e-02  -8.4720395e-02  -2.0352324e-01  -4.1636722e-01  -1.5675587e-01  -6.9166733e-02  -1.4971715e-01  -1.6503949e-01  -7.3811296e-01  -5.6345511e-01  -2.0162465e-01   7.3437130e-01   3.1887443e-01   8.2645318e-01  -2.7034735e-01  -3.7870310e-01   2.8773599e-01  -4.7302608e-01  -1.6046904e-01  -3.2297020e-01
   3.3342674e-01   7.5675671e-01   1.9379254e-01  -1.6661052e-01   8.5321904e-03  -2.7012032e-01   6.0838776e-01   3.2198274e-01  -7.0093635e-01   6.7375536e-01   1.8065754e-01   2.5612388e-01   8.7574067e-02  -2.4258942e-01   1.7403129e-01   5.3164445e-01   1.3915169e+00  -1.3622291e-01  -8.3798252e-02   2.9169725e+00  -1.3479008e-01  -1.7902882e-02  -8.4720395e-02  -2.0352324e-01   2.3994495e+00  -1.5675587e-01   3.9516542e-01  -4.2750769e-02  -1.6503949e-01   9.7020827e-01  -5.3197568e-01  -2.0162465e-01   1.3920638e+00   3.1887443e-01   3.0916588e-02   5.3781582e-02   1.2688666e+00   2.8773599e-01   2.1699760e-01  -1.6046904e-01   1.2360065e-01
   1.0648006e+00   2.7127913e-01  -4.8999051e-01  -1.6661052e-01  -4.2010880e-01   6.6117687e-01  -2.9056054e-01   2.2356256e-01   3.1764195e-01   1.1051296e-01  -4.6107211e-01   2.5612388e-01  -3.2499115e-01   1.3264923e-01   4.0662008e-01   3.0729049e-01  -3.2912344e-01  -1.3622291e-01  -8.3798252e-02  -2.3288009e-01  -1.3479008e-01  -2.2523044e-01  -8.4720395e-02  -2.0352324e-01  -4.1636722e-01  -1.5675587e-01   4.3938753e-01  -4.2750769e-02  -1.6503949e-01  -7.3811296e-01  -3.6790108e-01  -2.0162465e-01  -5.8101362e-01  -5.6063544e-01   3.0916588e-02  -2.6134376e-01  -2.4335034e-01  -6.2936815e-01  -3.4903116e-01  -1.6046904e-01  -3.2297020e-01
   6.5165061e-04   4.2500048e-01   1.9379254e-01  -1.6661052e-01   4.3717318e-01  -2.7012032e-01   1.5891361e-01   1.8310922e+00  -7.0093635e-01  -1.0159718e+00   1.8065754e-01   2.5612388e-01  -2.4624426e-01  -2.0824554e-01  -2.9006950e-01  -8.1447930e-01   3.6512641e-02  -1.0983050e+00  -8.3798252e-02  -2.3288009e-01  -1.3479008e-01   1.2882607e+00  -8.4720395e-02  -2.0352324e-01   2.3994495e+00  -1.5675587e-01   2.8121908e-02  -1.5600929e-01  -1.6503949e-01  -7.3811296e-01  -6.2498309e-01  -2.0162465e-01   7.6678837e-02  -1.2088050e-01  -7.6462000e-01   6.7628796e-03   1.5804058e-01   2.8773599e-01   1.2142298e-03  -1.6046904e-01   1.2360065e-01
  -1.4310126e+00  -4.5204811e-01  -4.8999051e-01  -1.6661052e-01  -4.2010880e-01  -2.7012032e-01  -7.4003469e-01   3.2198274e-01  -7.0093635e-01  -1.0159718e+00  -4.6107211e-01   2.5612388e-01  -9.6352569e-01  -1.7181041e+00  -1.1084375e+00  -8.1447930e-01  -1.0388876e+00  -2.0257340e-01  -8.3798252e-02  -2.3288009e-01  -1.3479008e-01   5.8334703e-01  -8.4720395e-02  -2.0352324e-01  -4.1636722e-01  -1.5675587e-01  -9.5360892e-01   2.5297982e-01  -1.6503949e-01  -7.3811296e-01  -8.6537145e-01  -2.0162465e-01  -5.8101362e-01  -5.6063544e-01  -7.6462000e-01  -6.8551248e-01  -1.2577181e+00  -6.2936815e-01  -9.2391671e-01  -1.6046904e-01  -3.2297020e-01
  -1.8950554e-01  -4.5654083e-01  -4.8999051e-01  -1.6661052e-01   1.2944552e+00  -2.7012032e-01  -7.4003469e-01  -9.2467290e-01   3.1764195e-01  -1.0159718e+00   8.2238719e-01   2.5612388e-01  -6.7250458e-01  -1.1411788e-01  -2.3945990e-01  -8.1447930e-01  -8.4531555e-01   7.5950874e-01  -8.3798252e-02  -2.3288009e-01  -1.3479008e-01  -8.2648036e-01  -8.4720395e-02  -2.0352324e-01  -4.1636722e-01  -1.5675587e-01   2.8121908e-02   8.3092036e-02  -1.6503949e-01  -7.3811296e-01  -4.6424721e-01   2.9036893e+00  -5.8101362e-01   3.1887443e-01   2.4175264e+00  -6.7350771e-01  -9.2011411e-01   1.2048401e+00  -9.2874768e-01  -1.6046904e-01  -3.2297020e-01
   7.7445902e-02  -2.8749138e-01  -4.8999051e-01  -1.6661052e-01  -4.2010880e-01  -2.7012032e-01  -7.4003469e-01  -4.1070084e-01  -7.0093635e-01   1.1051296e-01  -4.6107211e-01   2.5612388e-01  -5.5951992e-01  -2.1078953e-01  -3.8098305e-02   8.2936534e-02  -4.3666346e-01   2.6188005e-01  -8.3798252e-02  -2.3288009e-01  -1.3479008e-01  -6.3988555e-01  -8.4720395e-02  -2.0352324e-01  -4.1636722e-01  -1.5675587e-01   2.0943256e-01   8.9384177e-02  -1.6503949e-01  -7.3811296e-01  -5.6870168e-01   1.3510323e+00  -5.8101362e-01  -5.6063544e-01   8.2645318e-01  -5.5145916e-01  -1.3095086e-02  -6.2936815e-01  -7.1054882e-01  -1.6046904e-01  -3.2297020e-01
   1.3280951e+00  -5.4375237e-01   1.5613586e+00  -1.6661052e-01  -4.2010880e-01  -2.7012032e-01   1.5891361e-01   1.1968288e+00  -7.0093635e-01  -1.0159718e+00  -4.6107211e-01   2.5612388e-01   7.1926105e-01  -8.9385106e-01   7.3504407e-01  -8.1447930e-01  -5.2269548e-01  -1.5627585e+00  -8.3798252e-02  -2.3288009e-01  -1.3479008e-01   2.1797692e+00   1.2411142e-01  -2.0352324e-01   2.3994495e+00  -1.5675587e-01   8.3296430e-01   7.5863530e-03  -1.6503949e-01  -7.3811296e-01  -1.0366466e-01  -2.0162465e-01   7.3437130e-01  -5.6063544e-01  -7.6462000e-01   6.7402830e-01  -6.3540659e-01  -6.2936815e-01   7.2666503e-01  -1.6046904e-01   5.7017150e-01
   7.6310886e-01   3.2466316e-01  -4.8999051e-01  -1.6661052e-01   2.1517372e+00  -2.7012032e-01   1.0578619e+00   9.2343941e-01  -7.0093635e-01   1.2369978e+00   1.4641168e+00   2.5612388e-01   5.4122461e-01  -2.8710926e-01   7.1135447e-01   9.8035237e-01   9.6135684e-01  -3.3527438e-01  -8.3798252e-02   6.0668250e+00  -1.3479008e-01   2.4125656e-01   3.3294323e-01  -2.0352324e-01  -4.1636722e-01  -1.5675587e-01   9.9658611e-01   7.5863530e-03  -1.6503949e-01   2.8704445e+00  -3.9890355e-01  -2.0162465e-01   7.3437130e-01   1.1983843e+00  -7.6462000e-01   1.1480586e-01   9.4682041e-01   1.2048401e+00   4.1909322e-01  -1.6046904e-01  -3.2297020e-01
   5.8575071e-01  -5.7922416e-02  -4.8999051e-01  -1.6661052e-01  -4.2010880e-01  -2.7012032e-01   1.5891361e-01   2.0279326e+00  -7.0093635e-01   1.1051296e-01  -4.6107211e-01   1.5758741e-02  -2.8834374e-02  -7.8954744e-01   3.5278008e-01   5.3164445e-01   7.9528650e-02  -1.2973565e+00  -8.3798252e-02  -2.3288009e-01  -1.3479008e-01   5.7298066e-01   3.3294323e-01  -2.0352324e-01  -4.1636722e-01  -1.5675587e-01   7.8431998e-01  -4.9979275e-03  -1.6503949e-01   1.1435455e+00  -7.8333415e-01  -2.0162465e-01  -5.8101362e-01  -5.6063544e-01  -7.6462000e-01  -7.5269750e-02   2.5449886e-01  -6.2936815e-01  -4.2264509e-02  -1.6046904e-01  -3.2297020e-01
   3.7220342e-02  -2.3419839e+00  -4.8999051e-01  -1.6661052e-01   2.1517372e+00  -2.7012032e-01   1.0578619e+00   5.6256541e-01  -7.0093635e-01   1.1051296e-01   2.7475762e+00   1.6647418e-01   1.1249787e+00  -1.1113623e+00   1.0440857e+00   5.3164445e-01  -2.2158341e-01  -1.3622291e-01  -8.3798252e-02  -2.3288009e-01  -1.3479008e-01  -2.4596320e-01   5.4177505e-01  -2.0352324e-01  -4.1636722e-01  -1.5675587e-01   6.2069818e-01   7.5863530e-03  -1.6503949e-01   1.2267675e+00   1.2108400e+00  -2.0162465e-01   7.3437130e-01   1.1983843e+00   8.2645318e-01  -1.8931511e-01  -4.6427093e-01   3.0390484e+00   4.7545454e-01  -1.6046904e-01  -3.2297020e-01
  -8.7699694e-01   4.7512510e-01  -4.8999051e-01  -1.6661052e-01  -4.2010880e-01  -2.7012032e-01  -7.4003469e-01  -4.1070084e-01  -1.9164720e-01  -1.0159718e+00  -4.6107211e-01   2.5612388e-01  -1.2596825e+00  -6.2164405e-01  -9.3722628e-01  -8.1447930e-01  -3.2912344e-01   6.9315825e-01  -8.3798252e-02  -2.3288009e-01  -1.3479008e-01   5.2114877e-01  -8.4720395e-02  -2.0352324e-01  -4.1636722e-01   4.8546819e+00  -4.4505466e-01   8.6960957e-01  -1.6503949e-01  -7.3811296e-01  -8.1672143e-01  -2.0162465e-01  -5.8101362e-01   1.1983843e+00   3.0916588e-02  -2.9135570e-01  -5.6695233e-01   1.2048401e+00  -6.7270622e-01  -1.6046904e-01  -3.2297020e-01
  -5.1862377e-01   2.9030710e-01  -4.8999051e-01  -1.6661052e-01  -4.2010880e-01  -2.7012032e-01  -7.4003469e-01   1.0546663e+00  -7.0093635e-01  -1.0159718e+00   1.8065754e-01   2.5612388e-01  -7.9404869e-01  -2.8710926e-01  -6.7448708e-01  -8.1447930e-01  -6.3023550e-01  -5.0115061e-01  -8.3798252e-02  -2.3288009e-01  -1.3479008e-01   6.2481255e-01  -8.4720395e-02  -2.0352324e-01  -4.1636722e-01  -1.5675587e-01  -3.5218823e-01   2.9073267e-01  -1.6503949e-01  -7.3811296e-01  -5.6631688e-01  -2.0162465e-01  -5.8101362e-01   7.5862937e-01  -7.6462000e-01  -3.1036326e-01  -5.4517142e-01   2.8773599e-01  -5.3341322e-01  -1.6046904e-01  -3.2297020e-01
   1.0574868e+00  -2.2990828e+00  -4.8999051e-01  -1.6661052e-01   4.3717318e-01   6.6117687e-01  -7.4003469e-01  -8.9186618e-01   3.1764195e-01   1.2369978e+00   1.8065754e-01   2.5612388e-01   4.9157984e-01   3.0564060e-01   8.1149687e-01   2.7751840e+00  -2.2158341e-01   6.5998300e-01  -8.3798252e-02  -2.3288009e-01  -1.3479008e-01  -1.1063726e+00   1.2411142e-01  -2.0352324e-01  -4.1636722e-01  -1.5675587e-01   8.4623094e-01   7.5863530e-03  -1.6503949e-01  -7.3811296e-01   2.8267379e-01  -2.0162465e-01  -5.8101362e-01   3.1887443e-01   2.4175264e+00  -4.2340823e-01  -6.2918348e-01   1.2048401e+00  -2.4516529e-01  -1.6046904e-01  -3.2297020e-01
   1.0117760e+00  -2.2693076e+00   8.7757559e-01  -1.6661052e-01   1.2944552e+00  -2.7012032e-01   1.5891361e-01   2.3231931e+00  -7.0093635e-01   1.1051296e-01   1.8065754e-01   6.2511684e-01   1.0890290e+00  -4.2957274e-01   1.0548537e+00   5.3164445e-01   5.0968874e-01  -2.0272119e+00  -8.3798252e-02  -2.3288009e-01  -1.3479008e-01   1.4333900e+00   9.5943868e-01  -2.0352324e-01  -4.1636722e-01  -1.5675587e-01   1.3724740e+00   7.5863530e-03  -1.6503949e-01   1.3456321e+00  -4.5900064e-01  -2.0162465e-01  -5.8101362e-01   3.1887443e-01  -7.6462000e-01   3.1988743e-01   3.7584961e-01   1.2048401e+00   7.0975664e-01  -1.6046904e-01  -3.2297020e-01
  -5.1862377e-01  -3.5963911e-01  -4.8999051e-01  -1.6661052e-01  -4.2010880e-01  -2.7012032e-01  -7.4003469e-01  -9.2467290e-01  -1.9164720e-01  -4.5272943e-01  -4.6107211e-01   2.5612388e-01  -1.0063229e+00  -2.8710926e-01  -6.7448708e-01  -8.1447930e-01  -5.6571149e-01   6.9315825e-01  -8.3798252e-02  -2.3288009e-01  -1.3479008e-01  -1.1167389e+00  -8.4720395e-02  -2.0352324e-01  -4.1636722e-01  -1.5675587e-01  -3.5218823e-01   2.6556410e-01  -1.6503949e-01  -7.3811296e-01  -5.6631688e-01  -2.0162465e-01  -5.8101362e-01   7.5862937e-01  -7.6462000e-01  -6.8951408e-01  -1.0632458e+00   2.8773599e-01  -1.0543529e+00  -1.6046904e-01  -3.2297020e-01
  -4.8571194e-01  -4.5521944e-01  -4.8999051e-01  -1.6661052e-01   8.6581418e-01  -2.7012032e-01  -7.4003469e-01  -1.3183536e+00  -1.9164720e-01  -1.0159718e+00  -4.6107211e-01   2.5612388e-01  -8.2657458e-01   7.4137438e-02  -5.8834309e-01  -8.1447930e-01  -6.3023550e-01   1.1576117e+00  -8.3798252e-02  -2.3288009e-01  -1.3479008e-01  -1.1374717e+00  -8.4720395e-02  -2.0352324e-01  -4.1636722e-01  -1.5675587e-01  -2.9469949e-01  -1.3713287e-01  -1.6503949e-01  -7.3811296e-01  -3.0160349e-01  -2.0162465e-01  -5.8101362e-01   2.0778942e+00   1.6219898e+00  -6.9951806e-01  -9.5589702e-01   2.1219443e+00  -1.0020174e+00  -1.6046904e-01  -3.2297020e-01
   3.6451013e-01  -3.9108812e-01  -4.8999051e-01  -1.6661052e-01   4.3717318e-01  -2.7012032e-01  -7.4003469e-01   3.2198274e-01  -7.0093635e-01   1.1051296e-01   1.8065754e-01   1.4459470e-02  -2.5309181e-01  -7.4884359e-01   3.1078488e-01   5.3164445e-01   3.6512641e-02  -6.9872414e-02  -8.3798252e-02  -2.3288009e-01  -1.3479008e-01  -2.3559682e-01   3.3294323e-01  -2.0352324e-01  -4.1636722e-01  -1.5675587e-01   9.2140852e-01   3.2754914e-02  -1.6503949e-01   1.1201760e+00  -7.8285719e-01   2.9036893e+00  -5.8101362e-01   3.1887443e-01   3.0916588e-02  -2.4533740e-01   1.9226771e-01   2.8773599e-01  -2.8783887e-01  -1.6046904e-01  -3.2297020e-01
  -3.4126561e-01   5.4374913e-01   8.7757559e-01  -1.6661052e-01  -4.2010880e-01  -2.7012032e-01  -7.4003469e-01   9.2343941e-01  -7.0093635e-01  -1.0159718e+00  -1.4020728e-01   2.5612388e-01  -1.6236170e-01  -6.0510811e-01  -4.2789989e-01  -8.1447930e-01   7.2476879e-01  -6.6702684e-01  -8.3798252e-02  -2.3288009e-01  -1.3479008e-01   1.1534978e+00  -8.4720395e-02  -2.0352324e-01   2.3994495e+00  -1.5675587e-01  -1.7972201e-01   3.0331695e-01  -1.6503949e-01  -7.3811296e-01  -7.6282483e-01  -2.0162465e-01  -5.8101362e-01   3.1887443e-01  -7.6462000e-01   7.3789541e-02   1.6464711e-02   2.8773599e-01   1.4694852e-01  -1.6046904e-01   5.7017150e-01
  -2.4070171e-01   2.1260955e-01   8.7757559e-01  -1.6661052e-01  -4.2010880e-01  -2.7012032e-01  -7.4003469e-01  -4.1070084e-01  -7.0093635e-01  -4.5272943e-01  -4.6107211e-01   9.0316084e-01  -2.1885404e-01  -5.6567625e-01  -1.7700550e-01  -3.6577138e-01   7.8929280e-01  -4.6797537e-01  -8.3798252e-02  -2.3288009e-01  -1.3479008e-01   9.5653664e-01  -8.4720395e-02  -2.0352324e-01   2.3994495e+00  -1.5675587e-01   2.7576572e-01   2.9702481e-01  -1.6503949e-01   1.4698271e-01  -7.8762680e-01  -2.0162465e-01  -5.8101362e-01   3.1887443e-01  -7.6462000e-01   1.9783888e-01   3.5251292e-01   2.8773599e-01   1.5177949e-01  -1.6046904e-01   1.2360065e-01
   2.5663249e-01  -7.0431547e-02   1.9379254e-01  -1.6661052e-01   4.3717318e-01  -2.7012032e-01   1.5891361e-01   1.0546663e+00  -7.0093635e-01  -4.5272943e-01   1.8065754e-01   2.7431367e-01  -1.4010715e-01  -8.7349914e-01   1.0726969e-01  -3.6577138e-01   1.0103665e-01  -1.1314803e+00  -8.3798252e-02  -2.3288009e-01  -1.3479008e-01   9.1507113e-01   3.3294323e-01  -2.0352324e-01  -4.1636722e-01  -1.5675587e-01   7.0914240e-01  -4.2750769e-02  -1.6503949e-01   1.8102809e-01  -7.6854836e-01  -2.0162465e-01   7.6678837e-02   3.1887443e-01   3.0916588e-02   9.0796305e-02  -1.9512120e-01   2.8773599e-01   5.2744587e-02  -1.6046904e-01  -3.2297020e-01
  -2.5024753e+00  -5.2208162e-01   8.7757559e-01  -1.6661052e-01  -4.2010880e-01  -2.7012032e-01  -7.4003469e-01  -1.3183536e+00   3.1764195e-01  -1.0159718e+00  -4.6107211e-01   2.5612388e-01  -1.0063229e+00  -4.4610868e-01  -2.7236374e+00  -8.1447930e-01   5.0968874e-01   3.6140579e-01  -8.3798252e-02  -2.3288009e-01  -1.3479008e-01   4.2785137e-01  -2.9355221e-01  -2.0352324e-01  -4.1636722e-01  -1.5675587e-01  -2.6428935e+00  -3.5789336e+00  -1.6503949e-01  -7.3811296e-01  -4.5852368e-01  -2.0162465e-01  -5.8101362e-01  -5.6063544e-01  -7.6462000e-01  -2.4233620e-01   3.8518428e-01  -6.2936815e-01  -3.1118856e-01  -1.6046904e-01   5.7017150e-01
   2.5663249e-01   2.0476932e-01  -4.8999051e-01  -1.6661052e-01  -4.2010880e-01  -2.7012032e-01   1.5891361e-01   5.0788753e-01   8.2693110e-01  -1.0159718e+00  -4.6107211e-01   2.5612388e-01  -5.3555347e-01  -2.1078953e-01  -2.8407106e-02  -8.1447930e-01  -1.0173796e+00  -3.3527438e-01  -8.3798252e-02  -2.3288009e-01  -1.3479008e-01   6.2481255e-01  -8.4720395e-02  -2.0352324e-01  -4.1636722e-01  -1.5675587e-01   2.2712140e-01   8.3092036e-02  -1.6503949e-01  -7.3811296e-01  -5.2720607e-01  -2.0162465e-01  -5.8101362e-01  -5.6063544e-01  -7.6462000e-01  -2.4933899e-01  -1.0756920e+00  -6.2936815e-01  -4.3679380e-01  -1.6046904e-01  -3.2297020e-01
   9.6972197e-01   5.3582081e-01   1.9379254e-01  -1.6661052e-01   8.6581418e-01  -2.7012032e-01   1.5891361e-01  -5.9660563e-01  -7.0093635e-01   1.1051296e-01   8.2238719e-01   2.5612388e-01   2.5946069e-02  -2.4258942e-01   4.8522648e-01   8.2936534e-02   3.8064071e-01   1.6235431e-01  -8.3798252e-02  -2.3288009e-01  -1.3479008e-01   5.4661763e-02  -8.4720395e-02  -2.0352324e-01  -4.1636722e-01  -1.5675587e-01   4.2169868e-01  -4.2750769e-02  -1.6503949e-01   1.0576334e+00  -3.9842659e-01  -2.0162465e-01   7.3437130e-01   7.5862937e-01   2.4175264e+00   8.0708122e-01   8.6436414e-01   1.2048401e+00   7.0009469e-01  -1.6046904e-01  -3.2297020e-01
   5.2906924e-01  -2.8634618e-01  -4.8999051e-01  -1.6661052e-01  -4.2010880e-01  -2.7012032e-01   1.0578619e+00   1.4155403e+00  -7.0093635e-01   6.7375536e-01  -4.6107211e-01  -8.9482210e-02   4.1625673e-01  -8.2389132e-01   5.8536887e-01   1.2047063e+00   3.6512641e-02  -8.9925357e-01  -8.3798252e-02  -2.3288009e-01  -1.3479008e-01   2.9308845e-01   1.2411142e-01  -2.0352324e-01  -4.1636722e-01  -1.5675587e-01   6.5165365e-01   7.5863530e-03  -1.6503949e-01   2.6534293e-01   2.6068747e-02  -2.0162465e-01   7.3437130e-01  -5.6063544e-01   8.2645318e-01  -9.1276117e-02   2.3271796e-01  -6.2936815e-01   1.3970206e-01  -1.6046904e-01  -3.2297020e-01
   2.3651971e-01  -4.0192350e-01  -4.8999051e-01  -1.6661052e-01  -4.2010880e-01  -2.7012032e-01   1.0578619e+00   1.2077644e+00  -7.0093635e-01   1.1051296e-01  -4.6107211e-01   2.5612388e-01   2.6732240e-01  -8.9385106e-01   4.3138648e-01   5.3164445e-01  -3.2912344e-01  -7.6655258e-01  -8.3798252e-02  -2.3288009e-01  -1.3479008e-01   4.3821774e-01   1.2411142e-01  -2.0352324e-01  -4.1636722e-01  -1.5675587e-01   4.3496532e-01   7.5863530e-03  -1.6503949e-01  -7.3811296e-01   9.2843294e-02  -2.0162465e-01   7.3437130e-01  -5.6063544e-01   8.2645318e-01  -1.8531352e-01  -2.2934833e-01  -6.2936815e-01   2.2953599e-02  -1.6046904e-01  -3.2297020e-01
   6.2597627e-01   5.1978798e-01  -4.8999051e-01  -1.6661052e-01  -4.2010880e-01   6.6117687e-01  -7.4003469e-01  -6.8409024e-01   1.8455094e+00  -1.0159718e+00  -4.6107211e-01   2.5612388e-01  -1.1227313e+00  -6.5782056e-02   7.8196091e-02  -8.1447930e-01  -1.1464276e+00   4.2775628e-01  -8.3798252e-02  -2.3288009e-01  -1.3479008e-01   7.5394519e-02  -2.9355221e-01  -2.0352324e-01  -4.1636722e-01  -1.5675587e-01  -2.9469949e-01  -3.8252634e-01  -1.6503949e-01  -7.3811296e-01  -2.7250887e-01  -2.0162465e-01  -5.8101362e-01  -5.6063544e-01  -7.6462000e-01  -6.3549259e-01  -1.2421603e+00  -6.2936815e-01  -9.8913481e-01  -1.6046904e-01  -3.2297020e-01
   3.9742195e-01  -2.1347023e+00   2.2451417e+00  -1.6661052e-01  -4.2010880e-01   6.6117687e-01  -7.4003469e-01  -1.8651324e+00  -1.9164720e-01  -1.0159718e+00  -4.6107211e-01   2.5612388e-01  -1.3154771e-01  -7.9972340e-01  -3.0191430e-01  -8.1447930e-01   4.2735896e+00  -3.3527438e-01  -8.3798252e-02  -2.3288009e-01  -1.3479008e-01   1.7443814e+00  -2.9355221e-01  -2.0352324e-01  -4.1636722e-01  -1.5675587e-01  -9.5360892e-01   2.6502853e+00  -1.6503949e-01  -7.3811296e-01  -8.9112735e-01  -2.0162465e-01  -5.8101362e-01  -5.6063544e-01  -7.6462000e-01   4.6694593e-01   1.5255701e+00  -6.2936815e-01   3.9091255e-01  -1.6046904e-01   1.4633132e+00
   1.5785907e+00   1.6218247e+00   3.6127078e+00  -1.6661052e-01  -4.2010880e-01   1.5924741e+00  -7.4003469e-01  -1.3183536e+00   3.1764195e-01  -1.0159718e+00  -4.6107211e-01   2.5612388e-01   5.9942883e-01  -6.8651581e-01   6.1121207e-01  -8.1447930e-01   3.9939855e+00  -5.6750111e-01  -8.3798252e-02  -2.3288009e-01   9.0396314e+00   1.5888857e+00  -2.9355221e-01  -2.0352324e-01  -4.1636722e-01  -1.5675587e-01   3.8632100e-01  -5.3353771e-01  -1.6503949e-01  -7.3811296e-01  -5.9970415e-01  -2.0162465e-01  -5.8101362e-01  -5.6063544e-01  -7.6462000e-01   5.2596940e-01   1.3030937e+00  -6.2936815e-01   7.2585987e-01  -1.6046904e-01   2.3564549e+00
   1.5785907e+00   1.7698201e+00   8.7757559e-01  -1.6661052e-01  -4.2010880e-01   1.5924741e+00  -7.4003469e-01  -1.3183536e+00   3.1764195e-01  -1.0159718e+00  -4.6107211e-01   2.5612388e-01   1.3218459e+00  -6.8651581e-01   6.1121207e-01  -8.1447930e-01   5.5210538e+00   5.1386412e+00  -8.3798252e-02  -2.3288009e-01   9.0396314e+00  -1.0441743e+00  -2.9355221e-01   4.9087866e+00  -4.1636722e-01  -1.5675587e-01   3.8632100e-01  -6.0904339e-01  -1.6503949e-01  -7.3811296e-01  -5.9970415e-01  -2.0162465e-01  -5.8101362e-01  -5.6063544e-01  -7.6462000e-01   3.0079567e+00   3.7985629e+00  -6.2936815e-01   2.9344188e+00  -1.6046904e-01   2.3564549e+00
  -4.7474134e-01   5.6083907e-01  -4.8999051e-01  -1.6661052e-01  -4.2010880e-01  -2.7012032e-01  -7.4003469e-01  -9.2467290e-01   1.3362203e+00  -1.0159718e+00   1.8065754e-01   2.5612388e-01  -9.2072846e-01   6.1855147e-01  -5.2050469e-01  -8.1447930e-01  -1.0173796e+00   6.5998300e-01  -8.3798252e-02  -2.3288009e-01  -1.3479008e-01  -6.8135107e-01  -2.9355221e-01  -2.0352324e-01  -4.1636722e-01  -1.5675587e-01  -6.2636531e-01   2.4668768e-01  -1.6503949e-01  -7.3811296e-01  -4.6906294e-02  -2.0162465e-01  -5.8101362e-01   1.1983843e+00   3.0916588e-02  -7.4153477e-01  -1.1861523e+00   2.8773599e-01  -1.0575736e+00  -1.6046904e-01  -3.2297020e-01
  -8.0385956e-01  -2.0807897e+00  -4.8999051e-01   3.7394805e+00   4.3717318e-01  -2.7012032e-01  -7.4003469e-01  -2.2260064e+00  -7.0093635e-01   1.1051296e-01  -4.6107211e-01  -2.4411627e+00  -7.4098014e-01   1.8988902e-01  -6.7664068e-01  -8.1447930e-01   1.6065970e+00   2.3187453e+00  -8.3798252e-02  -2.3288009e-01  -1.3479008e-01  -1.4899285e+00  -2.9355221e-01  -2.0352324e-01  -4.1636722e-01  -1.5675587e-01  -9.5360892e-01  -6.1533554e-01  -1.6503949e-01   8.8564124e-01   6.5133439e-03  -2.0162465e-01  -5.8101362e-01   3.1887443e-01   2.4175264e+00  -3.5538117e-01   2.1136545e+00   3.0390484e+00  -4.6014350e-01  -1.6046904e-01  -3.2297020e-01
  -8.3456339e-02   1.2211802e+00   8.7757559e-01  -1.6661052e-01   1.2944552e+00  -2.7012032e-01  -7.4003469e-01  -1.4167738e+00  -7.0093635e-01   1.1051296e-01   1.8065754e-01  -7.8849001e-01   3.7003573e-01   9.2001438e-01   1.4388089e-01  -3.6577138e-01   1.5004636e-02   4.9410677e-01  -8.3798252e-02  -2.3288009e-01  -1.3479008e-01  -5.9368393e-02  -2.9355221e-01  -2.0352324e-01  -4.1636722e-01  -1.5675587e-01  -1.7972201e-01  -4.9979275e-03  -1.6503949e-01   1.0326668e+00   2.7981203e-01  -2.0162465e-01  -5.8101362e-01   3.1887443e-01   2.4175264e+00  -6.2264577e-02   3.9140739e-01   2.1219443e+00   2.4839891e-01  -1.6046904e-01  -3.2297020e-01
   8.7647181e-01  -2.0464337e+00   1.9379254e-01  -1.6661052e-01  -4.2010880e-01  -2.7012032e-01  -7.4003469e-01  -1.0230931e+00   8.2693110e-01   2.9267249e+00  -4.6107211e-01   2.5612388e-01   1.0856053e+00   2.2416176e+00   6.5428407e-01   1.8777682e+00  -3.0761543e-01   4.9410677e-01  -8.3798252e-02  -2.3288009e-01  -1.3479008e-01  -8.5757949e-01  -2.9355221e-01  -2.0352324e-01  -4.1636722e-01  -1.5675587e-01   1.8732150e-01   7.5863530e-03  -1.6503949e-01   3.2494335e-01   8.8221383e-01  -2.0162465e-01  -5.8101362e-01  -5.6063544e-01  -7.6462000e-01   4.9695786e-01  -5.5139454e-01  -6.2936815e-01   5.1893328e-01  -1.6046904e-01  -3.2297020e-01
   1.0062907e+00   1.1156454e+00   1.9379254e-01  -1.6661052e-01  -4.2010880e-01  -2.7012032e-01  -7.4003469e-01  -7.4970369e-01   1.3362203e+00  -1.0159718e+00  -4.6107211e-01   2.5612388e-01   1.7018853e+00   1.0866458e+00   4.2384888e-01  -8.1447930e-01  -1.2109516e+00   9.6003816e-02  -8.3798252e-02  -2.3288009e-01  -1.3479008e-01   1.3193599e+00  -2.9355221e-01  -2.0352324e-01  -4.1636722e-01  -1.5675587e-01   3.8632100e-01   7.5863530e-03  -1.6503949e-01  -7.3811296e-01  -3.4214518e-01  -2.0162465e-01  -5.8101362e-01  -5.6063544e-01  -7.6462000e-01   6.4033072e+00  -1.5626507e+00  -6.2936815e-01   4.3281539e+00  -1.6046904e-01  -3.2297020e-01
  -9.2598512e-02   1.6089927e-01  -4.8999051e-01  -1.6661052e-01  -4.2010880e-01  -2.7012032e-01  -2.9056054e-01   1.1312154e+00  -1.9164720e-01  -1.0159718e+00  -4.6107211e-01   1.7126067e+00  -6.4169058e-01  -2.0824554e-01  -3.1806630e-01  -8.1447930e-01  -9.5285557e-01  -7.3337734e-01  -8.3798252e-02  -2.3288009e-01  -1.3479008e-01   8.8397199e-01  -8.4720395e-02  -2.0352324e-01  -4.1636722e-01  -1.5675587e-01  -9.5699998e-02  -1.4342501e-01  -1.6503949e-01  -7.3811296e-01  -4.8141781e-01  -2.0162465e-01  -5.8101362e-01  -5.6063544e-01  -7.6462000e-01  -2.8635371e-01  -8.1120959e-01  -6.2936815e-01  -4.4404026e-01  -1.6046904e-01  -3.2297020e-01
   2.3651971e-01   3.9548951e-01  -4.8999051e-01  -1.6661052e-01  -4.2010880e-01  -2.7012032e-01   6.0838776e-01   6.3911444e-01   8.2693110e-01  -1.0159718e+00  -4.6107211e-01   2.5612388e-01  -6.8791158e-01  -5.9747613e-01  -8.0093504e-02  -8.1447930e-01  -9.9587158e-01  -4.0162487e-01  -8.3798252e-02  -2.3288009e-01  -1.3479008e-01   8.4250648e-01  -8.4720395e-02  -2.0352324e-01  -4.1636722e-01  -1.5675587e-01   2.1385477e-01  -1.3713287e-01  -1.6503949e-01  -7.3811296e-01  -8.1958319e-01  -2.0162465e-01  -5.8101362e-01  -5.6063544e-01  -7.6462000e-01  -2.0432108e-01  -1.0414648e+00  -6.2936815e-01  -4.3437832e-01  -1.6046904e-01  -3.2297020e-01
   8.2931206e-02   2.4467520e-01  -4.8999051e-01  -1.6661052e-01  -4.2010880e-01  -2.7012032e-01   1.5891361e-01   9.2343941e-01  -1.9164720e-01  -1.0159718e+00  -4.6107211e-01   2.5612388e-01  -4.9446814e-01  -1.1411788e-01  -2.0284870e-01  -8.1447930e-01  -9.7436358e-01  -6.0067635e-01  -8.3798252e-02  -2.3288009e-01  -1.3479008e-01   7.3884270e-01  -8.4720395e-02  -2.0352324e-01  -4.1636722e-01  -1.5675587e-01   1.3867718e-01   8.9384177e-02  -1.6503949e-01  -7.3811296e-01  -5.8778012e-01  -2.0162465e-01  -5.8101362e-01  -5.6063544e-01  -7.6462000e-01  -2.5334058e-01  -8.9522165e-01  -6.2936815e-01  -4.2069057e-01  -1.6046904e-01  -3.2297020e-01
  -2.5898606e-01  -1.3670531e-03  -4.8999051e-01  -1.6661052e-01  -4.2010880e-01  -2.7012032e-01   1.5891361e-01   5.0788753e-01   3.1764195e-01  -1.0159718e+00  -4.6107211e-01   2.5612388e-01  -5.4753670e-01  -1.1411788e-01  -2.4053670e-01  -8.1447930e-01  -1.0173796e+00  -3.3527438e-01  -8.3798252e-02  -2.3288009e-01  -1.3479008e-01   4.1748499e-01  -8.4720395e-02  -2.0352324e-01  -4.1636722e-01  -1.5675587e-01  -7.2557793e-03   8.3092036e-02  -1.6503949e-01  -7.3811296e-01  -4.2227464e-01  -2.0162465e-01  -5.8101362e-01  -5.6063544e-01  -7.6462000e-01  -2.9535729e-01  -1.1285885e+00  -6.2936815e-01  -4.9476545e-01  -1.6046904e-01  -3.2297020e-01
  -1.8950554e-01   6.3645187e-02  -4.8999051e-01  -1.6661052e-01  -4.2010880e-01  -2.7012032e-01   1.5891361e-01   5.0788753e-01   3.1764195e-01  -1.0159718e+00  -4.6107211e-01   2.5612388e-01  -5.4753670e-01  -1.1411788e-01  -2.3945990e-01  -8.1447930e-01  -1.0173796e+00  -3.3527438e-01  -8.3798252e-02  -2.3288009e-01  -1.3479008e-01   4.5895050e-01  -8.4720395e-02  -2.0352324e-01  -4.1636722e-01  -1.5675587e-01   2.8121908e-02   8.3092036e-02  -1.6503949e-01  -7.3811296e-01  -4.6424721e-01  -2.0162465e-01  -5.8101362e-01  -5.6063544e-01  -7.6462000e-01  -2.9135570e-01  -1.1285885e+00  -6.2936815e-01  -4.9476545e-01  -1.6046904e-01  -3.2297020e-01
   8.2931206e-02   3.5091472e-01  -4.8999051e-01  -1.6661052e-01  -4.2010880e-01  -2.7012032e-01   1.5891361e-01   1.4155403e+00  -7.0093635e-01  -1.0159718e+00  -4.6107211e-01   2.5612388e-01  -4.4139959e-01  -1.1411788e-01  -2.0284870e-01  -8.1447930e-01  -9.0983956e-01  -8.9925357e-01  -8.3798252e-02  -2.3288009e-01  -1.3479008e-01   9.9800215e-01  -8.4720395e-02  -2.0352324e-01  -4.1636722e-01  -1.5675587e-01   1.3867718e-01   8.9384177e-02  -1.6503949e-01  -7.3811296e-01  -5.8778012e-01  -2.0162465e-01  -5.8101362e-01  -5.6063544e-01  -7.6462000e-01  -2.3133183e-01  -6.6185483e-01  -6.2936815e-01  -3.5466730e-01  -1.6046904e-01  -3.2297020e-01
  -9.2598512e-02   1.9543152e-01   1.9379254e-01  -1.6661052e-01  -4.2010880e-01  -2.7012032e-01  -2.9056054e-01   1.4155403e+00  -7.0093635e-01  -1.0159718e+00  -4.6107211e-01   1.4683437e+00   6.2853094e-01  -2.0824554e-01  -3.1806630e-01  -8.1447930e-01  -6.0872750e-01  -1.2310060e+00  -8.3798252e-02  -2.3288009e-01  -1.3479008e-01   1.6199848e+00  -8.4720395e-02   4.9087866e+00  -4.1636722e-01  -1.5675587e-01  -9.5699998e-02  -1.4342501e-01   6.0534127e+00  -7.3811296e-01  -4.8141781e-01  -2.0162465e-01  -5.8101362e-01  -5.6063544e-01  -7.6462000e-01   2.9639391e+00  -6.8207995e-01  -6.2936815e-01   2.3893242e+00  -1.6046904e-01   1.2360065e-01
  -4.8571194e-01   7.3863913e-02   1.9379254e-01  -1.6661052e-01  -4.2010880e-01  -2.7012032e-01  -2.9056054e-01   1.4155403e+00  -7.0093635e-01  -1.0159718e+00  -4.6107211e-01   2.5612388e-01   6.2168339e-01   7.4137438e-02  -5.8834309e-01  -8.1447930e-01  -6.0872750e-01  -1.2310060e+00  -8.3798252e-02  -2.3288009e-01  -1.3479008e-01   1.5577866e+00  -8.4720395e-02   4.9087866e+00  -4.1636722e-01  -1.5675587e-01  -2.9469949e-01  -1.4342501e-01   6.0534127e+00  -7.3811296e-01  -3.0160349e-01  -2.0162465e-01  -5.8101362e-01  -5.6063544e-01  -7.6462000e-01   2.9549356e+00  -7.9720758e-01  -6.2936815e-01   2.3828829e+00  -1.6046904e-01   1.2360065e-01
  -3.4126561e-01   3.8412558e-01   8.7757559e-01  -1.6661052e-01  -4.2010880e-01  -2.7012032e-01   1.5891361e-01   1.4155403e+00  -7.0093635e-01  -1.0159718e+00  -4.6107211e-01   2.5612388e-01  -1.7776870e-01  -6.0510811e-01  -4.2789989e-01  -8.1447930e-01   2.5159269e-01  -1.2310060e+00  -8.3798252e-02  -2.3288009e-01  -1.3479008e-01   1.4333900e+00  -8.4720395e-02  -2.0352324e-01   2.3994495e+00  -1.5675587e-01  -1.7972201e-01   2.9073267e-01  -1.6503949e-01  -7.3811296e-01  -7.6282483e-01  -2.0162465e-01   7.3437130e-01  -5.6063544e-01  -7.6462000e-01   5.4781980e-02  -1.7800763e-01  -6.2936815e-01   1.3084528e-01  -1.6046904e-01   5.7017150e-01
  -4.0343239e-01   3.3849368e-01   8.7757559e-01  -1.6661052e-01  -4.2010880e-01  -2.7012032e-01   1.5891361e-01   1.4155403e+00  -7.0093635e-01  -1.0159718e+00  -4.6107211e-01   2.5612388e-01  -1.7776870e-01  -6.0510811e-01  -4.2789989e-01  -8.1447930e-01   2.5159269e-01  -1.2310060e+00  -8.3798252e-02  -2.3288009e-01  -1.3479008e-01   1.3815581e+00  -8.4720395e-02  -2.0352324e-01   2.3994495e+00  -1.5675587e-01  -2.0183306e-01   2.9073267e-01  -1.6503949e-01  -7.3811296e-01  -7.2896059e-01  -2.0162465e-01   7.3437130e-01  -5.6063544e-01  -7.6462000e-01   3.6774817e-02  -1.7800763e-01  -6.2936815e-01   1.3084528e-01  -1.6046904e-01   5.7017150e-01
  -9.2598512e-02   4.4209042e-01   8.7757559e-01  -1.6661052e-01  -4.2010880e-01  -2.7012032e-01   1.5891361e-01   1.4155403e+00  -7.0093635e-01  -1.0159718e+00  -4.6107211e-01   2.5612388e-01  -1.7776870e-01  -6.0510811e-01  -3.8590469e-01  -8.1447930e-01   2.5159269e-01  -1.2310060e+00  -8.3798252e-02  -2.3288009e-01  -1.3479008e-01   1.4022909e+00  -8.4720395e-02  -2.0352324e-01   2.3994495e+00  -1.5675587e-01  -9.5699998e-02   2.9073267e-01  -1.6503949e-01  -7.3811296e-01  -8.6537145e-01  -2.0162465e-01   7.3437130e-01  -5.6063544e-01  -7.6462000e-01   1.1580625e-01  -1.7800763e-01  -6.2936815e-01   1.3245561e-01  -1.6046904e-01   5.7017150e-01
  -4.0343239e-01   2.9664976e-01   8.7757559e-01  -1.6661052e-01  -4.2010880e-01  -2.7012032e-01   1.5891361e-01   1.4155403e+00  -7.0093635e-01  -1.0159718e+00  -4.6107211e-01   2.5612388e-01   1.2807606e+00  -6.0510811e-01  -4.2789989e-01  -8.1447930e-01  -9.2535387e-02  -1.7949852e+00  -8.3798252e-02  -2.3288009e-01  -1.3479008e-01   2.5218597e+00  -8.4720395e-02   4.9087866e+00  -4.1636722e-01  -1.5675587e-01  -2.0183306e-01   2.7814839e-01   6.0534127e+00  -7.3811296e-01  -7.2896059e-01  -2.0162465e-01   7.3437130e-01  -5.6063544e-01  -7.6462000e-01   2.9689411e+00  -7.0697242e-01  -6.2936815e-01   2.9328084e+00  -1.6046904e-01   5.7017150e-01
   4.4534080e-02   4.4543794e-01   8.7757559e-01  -1.6661052e-01  -4.2010880e-01  -2.7012032e-01   6.0838776e-01   1.0546663e+00  -1.9164720e-01  -1.0159718e+00  -4.6107211e-01   2.5612388e-01  -5.6224596e-02  -5.9747613e-01  -1.1239750e-01  -8.1447930e-01  -2.8011373e-02  -9.3242881e-01  -8.3798252e-02  -2.3288009e-01  -1.3479008e-01   1.3193599e+00  -8.4720395e-02  -2.0352324e-01   2.3994495e+00  -1.5675587e-01   1.3425497e-01  -1.4971715e-01  -1.6503949e-01  -7.3811296e-01  -7.6711748e-01  -2.0162465e-01   7.3437130e-01  -5.6063544e-01  -7.6462000e-01   8.6794714e-02  -3.1180461e-01  -6.2936815e-01   1.8318080e-01  -1.6046904e-01   5.7017150e-01
   2.3651971e-01   5.1934751e-01   8.7757559e-01  -1.6661052e-01  -4.2010880e-01  -2.7012032e-01   6.0838776e-01   1.0546663e+00  -1.9164720e-01  -1.0159718e+00  -4.6107211e-01   2.5612388e-01  -5.6224596e-02  -5.9747613e-01  -8.0093504e-02  -8.1447930e-01  -2.8011373e-02  -9.3242881e-01  -8.3798252e-02  -2.3288009e-01  -1.3479008e-01   1.3089935e+00  -8.4720395e-02  -2.0352324e-01   2.3994495e+00  -1.5675587e-01   2.1385477e-01  -1.4971715e-01  -1.6503949e-01  -7.3811296e-01  -8.1958319e-01  -2.0162465e-01   7.3437130e-01  -5.6063544e-01  -7.6462000e-01   1.0680267e-01  -3.1180461e-01  -6.2936815e-01   1.8479113e-01  -1.6046904e-01   5.7017150e-01
  -2.5715762e-01   2.2071405e-01  -4.8999051e-01  -1.6661052e-01   4.3717318e-01  -2.7012032e-01   1.5891361e-01   3.2198274e-01  -1.9164720e-01  -1.0159718e+00   1.8065754e-01   2.5612388e-01  -6.7935214e-01  -2.0824554e-01  -3.2991110e-01  -8.1447930e-01  -8.0229954e-01  -6.9872414e-02  -8.3798252e-02  -2.3288009e-01  -1.3479008e-01   3.7601948e-01  -8.4720395e-02  -2.0352324e-01  -4.1636722e-01  -1.5675587e-01  -6.9166733e-02  -1.4342501e-01  -1.6503949e-01  -7.3811296e-01  -5.6345511e-01  -2.0162465e-01   7.6678837e-02   3.1887443e-01   3.0916588e-02  -2.8435292e-01  -8.9833320e-01   2.8773599e-01  -5.0603772e-01  -1.6046904e-01  -3.2297020e-01
  -1.9681928e-01  -4.4050800e-01  -4.8999051e-01  -1.6661052e-01   4.3717318e-01  -2.7012032e-01   1.5891361e-01   1.4155403e+00  -7.0093635e-01  -1.0159718e+00   8.2238719e-01   2.5612388e-01   1.5674736e-02  -1.7181041e+00   3.6200892e-02  -8.1447930e-01  -7.1626752e-01  -7.9972783e-01  -8.3798252e-02  -2.3288009e-01  -1.3479008e-01   7.9067459e-01   1.2411142e-01  -2.0352324e-01  -4.1636722e-01   4.8546819e+00   9.0032862e-02   1.3878493e-02  -1.6503949e-01  -7.3811296e-01   7.6626618e-02  -2.0162465e-01   7.3437130e-01   1.1983843e+00   3.0916588e-02  -2.7034735e-01  -8.8899853e-01   2.8773599e-01  -1.2922199e-01  -1.6046904e-01  -3.2297020e-01
   4.4534080e-02   4.8569619e-01   8.7757559e-01  -1.6661052e-01   8.5321904e-03  -2.7012032e-01   6.0838776e-01   6.3911444e-01  -7.0093635e-01  -1.0159718e+00   1.8065754e-01   2.5612388e-01  -4.0817596e-02  -5.9747613e-01  -1.1239750e-01  -8.1447930e-01   3.3762471e-01  -4.6797537e-01  -8.3798252e-02  -2.3288009e-01  -1.3479008e-01   9.6690302e-01  -8.4720395e-02  -2.0352324e-01   2.3994495e+00  -1.5675587e-01   1.3425497e-01  -1.4971715e-01  -1.6503949e-01  -7.3811296e-01  -7.6711748e-01  -2.0162465e-01   1.3920638e+00   3.1887443e-01   8.2645318e-01   8.8795509e-02   3.3578277e-02   2.8773599e-01   1.8801177e-01  -1.6046904e-01   5.7017150e-01
   4.4534080e-02   4.8543192e-01   8.7757559e-01  -1.6661052e-01   8.5321904e-03  -2.7012032e-01   6.0838776e-01   6.3911444e-01  -7.0093635e-01  -1.0159718e+00   1.8065754e-01   2.5612388e-01  -4.0817596e-02  -5.9747613e-01  -1.1239750e-01  -8.1447930e-01   3.3762471e-01  -4.6797537e-01  -8.3798252e-02  -2.3288009e-01  -1.3479008e-01   9.8763577e-01  -8.4720395e-02  -2.0352324e-01   2.3994495e+00  -1.5675587e-01   1.3425497e-01  -1.4971715e-01  -1.6503949e-01  -7.3811296e-01  -7.6711748e-01  -2.0162465e-01   1.3920638e+00   3.1887443e-01   8.2645318e-01   7.7791132e-02   3.3578277e-02   2.8773599e-01   1.8801177e-01  -1.6046904e-01   5.7017150e-01
  -2.4435858e-01  -4.0359725e-01  -4.8999051e-01   3.7394805e+00   2.5803782e+00  -2.7012032e-01   6.0838776e-01   9.9998844e-01  -7.0093635e-01  -1.0159718e+00   2.7475762e+00   2.5612388e-01   2.7759373e-01  -1.0553945e+00   2.6663608e-01  -8.1447930e-01  -4.1515546e-01  -3.3527438e-01  -8.3798252e-02  -2.3288009e-01  -1.3479008e-01   4.7968326e-01   1.2411142e-01  -2.0352324e-01  -4.1636722e-01  -1.5675587e-01   9.0032862e-02   7.5863530e-03  -1.6503949e-01  -7.3811296e-01   4.5676457e-01  -2.0162465e-01   1.3920638e+00   2.9574041e+00   8.2645318e-01  -2.0632188e-01  -5.5761765e-01   2.1219443e+00   3.9056836e-02  -1.6046904e-01  -3.2297020e-01
   2.5663249e-01   6.6029546e-01  -4.8999051e-01  -1.6661052e-01   4.3717318e-01  -2.7012032e-01   1.5891361e-01   4.8593345e-02  -7.0093635e-01   1.1051296e-01   8.2238719e-01   2.5612388e-01  -3.2327926e-01  -2.1078953e-01  -2.8407106e-02   8.2936534e-02   5.5270475e-01   2.9505529e-01  -8.3798252e-02   2.9169725e+00  -1.3479008e-01  -1.4229942e-01  -8.4720395e-02  -2.0352324e-01  -4.1636722e-01  -1.5675587e-01   2.2712140e-01   1.0196846e-01  -1.6503949e-01   9.6793858e-01  -5.2720607e-01  -2.0162465e-01   7.3437130e-01   1.1983843e+00   8.2645318e-01  -6.1264179e-02   8.9392393e-01   1.2048401e+00  -9.7820675e-02  -1.6046904e-01  -3.2297020e-01
   3.3342674e-01   7.3015279e-01   1.9379254e-01  -1.6661052e-01   4.3717318e-01  -2.7012032e-01   6.0838776e-01   4.8593345e-02  -7.0093635e-01   1.1051296e-01   8.2238719e-01   2.5612388e-01   7.3878957e-02  -2.4258942e-01   1.7403129e-01   8.2936534e-02   9.8286484e-01   1.9552955e-01  -8.3798252e-02   2.9169725e+00  -1.3479008e-01   1.0649365e-01  -8.4720395e-02  -2.0352324e-01   2.3994495e+00  -1.5675587e-01   3.9516542e-01  -4.2750769e-02  -1.6503949e-01   9.8365829e-01  -5.3197568e-01  -2.0162465e-01   1.3920638e+00   1.1983843e+00   8.2645318e-01   5.0780388e-02   9.8571488e-01   1.2048401e+00   2.1136147e-01  -1.6046904e-01   1.2360065e-01
   5.8575071e-01   1.0040323e+00   1.9379254e-01  -1.6661052e-01   8.6581418e-01  -2.7012032e-01   1.0578619e+00  -4.1070084e-01  -7.0093635e-01   1.2369978e+00   1.4641168e+00   2.5612388e-01   4.8644417e-01  -1.9552559e-01   5.5844887e-01   9.8035237e-01   1.8862010e+00   6.2680775e-01  -8.3798252e-02   6.0668250e+00  -1.3479008e-01  -2.2523044e-01  -8.4720395e-02  -2.0352324e-01   2.3994495e+00  -1.5675587e-01   7.2683124e-01   1.3878493e-02  -1.6503949e-01   2.7447709e+00  -4.4278396e-01  -2.0162465e-01   2.0497562e+00   2.0778942e+00   8.2645318e-01   1.2981182e-01   1.6624786e+00   2.1219443e+00   4.5210485e-01  -1.6046904e-01   1.2360065e-01
   2.5663249e-01   6.8055673e-01   1.9379254e-01  -1.6661052e-01   8.5321904e-03  -2.7012032e-01   1.5891361e-01   6.3911444e-01  -7.0093635e-01   1.1051296e-01   1.8065754e-01   2.5612388e-01  -5.4512707e-02  -2.1078953e-01  -2.8407106e-02   8.2936534e-02   1.0258809e+00  -3.3527438e-01  -8.3798252e-02   2.9169725e+00  -1.3479008e-01   3.5528672e-01  -8.4720395e-02  -2.0352324e-01   2.3994495e+00  -1.5675587e-01   2.2712140e-01   1.0196846e-01  -1.6503949e-01   9.6718201e-01  -5.2720607e-01  -2.0162465e-01   7.3437130e-01   3.1887443e-01  -7.6462000e-01   6.9787949e-02   9.1103750e-01   2.8773599e-01   1.5741562e-01  -1.6046904e-01   1.2360065e-01
   4.7055933e-01   9.1329702e-01  -4.8999051e-01  -1.6661052e-01   4.3717318e-01  -2.7012032e-01   1.5891361e-01   4.8593345e-02  -7.0093635e-01   1.2369978e+00   8.2238719e-01   2.5612388e-01   6.1895735e-02  -1.1793387e-01   2.3863929e-01   9.8035237e-01   1.5850890e+00   3.2823054e-01  -8.3798252e-02   6.0668250e+00  -1.3479008e-01  -3.5999335e-01  -8.4720395e-02  -2.0352324e-01  -4.1636722e-01  -1.5675587e-01   4.7476522e-01   3.9047054e-02  -1.6503949e-01   2.7008061e+00  -4.5661584e-01  -2.0162465e-01   7.3437130e-01   1.1983843e+00  -7.6462000e-01   2.7771236e-02   1.6375862e+00   1.2048401e+00   1.8076532e-01  -1.6046904e-01  -3.2297020e-01
   5.2175550e-01   9.2730373e-01  -4.8999051e-01  -1.6661052e-01   8.6581418e-01  -2.7012032e-01   6.0838776e-01  -2.7955685e-02  -1.9164720e-01   1.2369978e+00   8.2238719e-01   2.5612388e-01   1.6974473e-01  -1.5354974e-01   4.0015928e-01   9.8035237e-01   1.1549289e+00   2.9505529e-01  -8.3798252e-02   6.0668250e+00  -1.3479008e-01  -2.3559682e-01  -8.4720395e-02  -2.0352324e-01  -4.1636722e-01  -1.5675587e-01   5.9858712e-01  -4.9979275e-03  -1.6503949e-01   2.7451071e+00  -5.1862077e-01  -2.0162465e-01   7.3437130e-01   1.1983843e+00  -7.6462000e-01   4.3777603e-02   1.4057751e+00   1.2048401e+00   2.2907503e-01  -1.6046904e-01  -3.2297020e-01
   4.0839256e-01   8.2546883e-01  -4.8999051e-01  -1.6661052e-01   4.3717318e-01  -2.7012032e-01   6.0838776e-01  -2.7955685e-02  -1.9164720e-01   1.2369978e+00   1.1432520e+00   2.5612388e-01   1.6974473e-01  -1.5354974e-01   4.0015928e-01   9.8035237e-01   1.1549289e+00   2.9505529e-01  -8.3798252e-02   6.0668250e+00  -1.3479008e-01  -2.3559682e-01  -8.4720395e-02  -2.0352324e-01  -4.1636722e-01  -1.5675587e-01   5.4109838e-01  -4.9979275e-03  -1.6503949e-01   2.7335905e+00  -3.7934815e-01  -2.0162465e-01   7.3437130e-01   1.1983843e+00  -7.6462000e-01   1.7767257e-02   1.4057751e+00   1.2048401e+00   2.2907503e-01  -1.6046904e-01  -3.2297020e-01
   2.0543632e-01   6.0699952e-01   1.9379254e-01  -1.6661052e-01   8.5321904e-03  -2.7012032e-01   6.0838776e-01   4.5320965e-01  -1.9164720e-01   1.1051296e-01   1.8065754e-01   2.5612388e-01   6.0183846e-02  -2.4258942e-01   1.7403129e-01   8.2936534e-02   6.3873677e-01  -2.3574864e-01  -8.3798252e-02   2.9169725e+00  -1.3479008e-01   4.0711861e-01  -8.4720395e-02  -2.0352324e-01   2.3994495e+00  -1.5675587e-01   3.3767668e-01  -4.2750769e-02  -1.6503949e-01   9.7869860e-01  -4.6377025e-01  -2.0162465e-01   7.3437130e-01   3.1887443e-01  -7.6462000e-01   5.5782378e-02   7.0256315e-01   2.8773599e-01   2.0653050e-01  -1.6046904e-01   1.2360065e-01
   1.1324526e+00   8.6863414e-01   1.9379254e-01  -1.6661052e-01   8.5321904e-03   6.6117687e-01   6.0838776e-01   4.5320965e-01  -1.9164720e-01   1.1051296e-01   5.0152237e-01   2.5612388e-01   4.8473228e-01  -1.9552559e-01   7.8457687e-01   8.2936534e-02   2.5744572e+00   1.7547661e+00  -8.3798252e-02   2.9169725e+00   4.4524207e+00  -9.1977776e-01  -8.4720395e-02  -2.0352324e-01   2.3994495e+00  -1.5675587e-01   8.2854209e-01   1.3878493e-02  -1.6503949e-01   9.8382642e-01  -4.7187859e-01  -2.0162465e-01   7.3437130e-01   3.1887443e-01  -7.6462000e-01   7.2789143e-02   2.2832344e+00   2.8773599e-01   3.6031640e-01  -1.6046904e-01   1.4633132e+00
   4.0839256e-01   8.6440570e-01   1.9379254e-01  -1.6661052e-01   4.3717318e-01  -2.7012032e-01   6.0838776e-01   4.8593345e-02  -7.0093635e-01   1.2369978e+00   8.2238719e-01   2.5612388e-01   3.8715462e-01  -1.5354974e-01   4.0015928e-01   9.8035237e-01   2.0367571e+00   1.9552955e-01  -8.3798252e-02   6.0668250e+00  -1.3479008e-01  -8.0101149e-02  -8.4720395e-02  -2.0352324e-01   2.3994495e+00  -1.5675587e-01   5.4109838e-01  -1.1290068e-02  -1.6503949e-01   2.7121546e+00  -3.7934815e-01  -2.0162465e-01   1.3920638e+00   1.1983843e+00  -7.6462000e-01   1.1380546e-01   1.6578113e+00   1.2048401e+00   4.1184676e-01  -1.6046904e-01   1.2360065e-01
   2.0543632e-01  -2.1537303e+00   8.7757559e-01  -1.6661052e-01   8.5321904e-03  -2.7012032e-01   6.0838776e-01   6.3911444e-01  -7.0093635e-01   1.1051296e-01   1.8065754e-01   2.5612388e-01   2.9128884e-01  -2.4258942e-01   1.7403129e-01   8.2936534e-02   1.5205650e+00  -4.6797537e-01  -8.3798252e-02   2.9169725e+00  -1.3479008e-01   5.9371341e-01  -8.4720395e-02  -2.0352324e-01   2.3994495e+00  -1.5675587e-01   3.3767668e-01  -4.2750769e-02  -1.6503949e-01   9.7146921e-01  -4.6377025e-01  -2.0162465e-01   1.3920638e+00   3.1887443e-01  -7.6462000e-01   1.5482177e-01   1.0012727e+00   2.8773599e-01   3.9332804e-01  -1.6046904e-01   5.7017150e-01
   3.2062770e-01   7.0531071e-01   8.7757559e-01  -1.6661052e-01   8.5321904e-03  -2.7012032e-01   6.0838776e-01   6.3911444e-01  -7.0093635e-01   1.1051296e-01   1.8065754e-01   2.5612388e-01   2.9128884e-01  -2.4258942e-01   1.7403129e-01   8.2936534e-02   1.5205650e+00  -4.6797537e-01  -8.3798252e-02   2.9169725e+00  -1.3479008e-01   6.2481255e-01  -8.4720395e-02  -2.0352324e-01   2.3994495e+00  -1.5675587e-01   3.8632100e-01  -4.2750769e-02  -1.6503949e-01   9.7861453e-01  -5.0860459e-01  -2.0162465e-01   1.3920638e+00   3.1887443e-01  -7.6462000e-01   1.3881541e-01   1.0012727e+00   2.8773599e-01   3.9332804e-01  -1.6046904e-01   5.7017150e-01
   5.7660854e-01  -1.4337211e-01  -4.8999051e-01  -1.6661052e-01   3.8663011e+00  -2.7012032e-01   1.5891361e-01   8.4689038e-01  -7.0093635e-01  -1.0159718e+00   2.1058465e+00   2.7041586e-01   3.7345951e-01  -6.0510811e-01   4.8307288e-01  -8.1447930e-01  -5.0118747e-01  -2.6892389e-01  -8.3798252e-02  -2.3288009e-01  -1.3479008e-01   5.0041601e-01   1.2411142e-01  -2.0352324e-01  -4.1636722e-01   4.8546819e+00   6.2954260e-01   7.5863530e-03  -1.6503949e-01  -7.3811296e-01  -1.7663970e-01  -2.0162465e-01   7.3437130e-01   1.1983843e+00   1.6219898e+00  -1.7230835e-01  -4.7982872e-01   2.1219443e+00   7.2068470e-02  -1.6046904e-01  -3.2297020e-01
  -2.3117999e-02   2.2855428e-01  -4.8999051e-01  -1.6661052e-01  -4.2010880e-01  -2.7012032e-01   1.5891361e-01   8.6876153e-01  -1.9164720e-01  -4.5272943e-01  -4.6107211e-01   1.5735847e+00  -4.4482336e-01  -2.1078953e-01  -5.9634305e-02  -3.6577138e-01  -5.6571149e-01  -5.6750111e-01  -8.3798252e-02  -2.3288009e-01  -1.3479008e-01   5.1078239e-01  -8.4720395e-02  -2.0352324e-01  -4.1636722e-01  -1.5675587e-01   9.0032862e-02   9.5676317e-02  -1.6503949e-01  -7.3811296e-01  -4.4278396e-01  -2.0162465e-01   7.6678837e-02  -5.6063544e-01   3.0916588e-02  -2.2833063e-01  -2.4646190e-01  -6.2936815e-01  -3.2326599e-01  -1.6046904e-01  -3.2297020e-01
   3.0051492e-01   1.6019453e-01  -4.8999051e-01  -1.6661052e-01  -4.2010880e-01  -2.7012032e-01   1.5891361e-01   3.2198274e-01   3.1764195e-01  -4.5272943e-01  -4.6107211e-01   2.5612388e-01  -3.6094081e-01   1.3264923e-01   3.9431292e-02  -1.4141742e-01  -6.9475952e-01  -2.0257340e-01  -8.3798252e-02  -2.3288009e-01  -1.3479008e-01   1.4795916e-01  -8.4720395e-02  -2.0352324e-01  -4.1636722e-01  -1.5675587e-01   2.9345457e-01  -3.6458629e-02  -1.6503949e-01  -7.3811296e-01  -3.7267069e-01  -2.0162465e-01   7.6678837e-02  -5.6063544e-01   3.0916588e-02  -2.3533342e-01  -5.6228499e-01  -6.2936815e-01  -3.8445828e-01  -1.6046904e-01  -3.2297020e-01
   4.0877211e-02   4.1445885e-02  -4.8999051e-01  -1.6661052e-01  -4.2010880e-01  -2.7012032e-01   1.5891361e-01   3.2198274e-01   3.1764195e-01  -4.5272943e-01  -4.6107211e-01   2.5612388e-01  -3.6094081e-01   1.3264923e-01   1.0357693e-02  -3.6577138e-01  -6.9475952e-01  -2.0257340e-01  -8.3798252e-02  -2.3288009e-01  -1.3479008e-01   1.1686003e-01  -8.4720395e-02  -2.0352324e-01  -4.1636722e-01  -1.5675587e-01   1.5636603e-01  -3.6458629e-02  -1.6503949e-01  -7.3811296e-01  -2.9921869e-01  -2.0162465e-01   7.6678837e-02  -5.6063544e-01   3.0916588e-02  -2.6134376e-01  -5.6228499e-01  -6.2936815e-01  -3.8767893e-01  -1.6046904e-01  -3.2297020e-01
   1.2366734e+00   1.1324125e-01  -4.8999051e-01  -1.6661052e-01  -4.2010880e-01   1.5924741e+00   1.5891361e-01   8.1400073e-02   1.8455094e+00  -4.5272943e-01  -4.6107211e-01   2.5612388e-01   1.2009996e-01   2.8020069e-01   9.7517046e-01  -3.6577138e-01  -8.4531555e-01  -6.9872414e-02  -8.3798252e-02  -2.3288009e-01  -1.3479008e-01   2.7235570e-01  -8.4720395e-02  -2.0352324e-01  -4.1636722e-01  -1.5675587e-01   7.1798682e-01   1.2942127e-03  -1.6503949e-01  -7.3811296e-01   3.4177085e-02  -2.0162465e-01   7.6678837e-02  -5.6063544e-01   3.0916588e-02  -2.1432506e-01  -7.3030910e-01  -6.2936815e-01  -1.2036521e-01  -1.6046904e-01  -3.2297020e-01
   1.8935996e-02  -7.8398052e-01  -4.8999051e-01  -1.6661052e-01  -4.2010880e-01  -2.7012032e-01   1.5891361e-01  -3.8891261e-02  -1.9164720e-01  -4.5272943e-01  -4.6107211e-01   2.5612388e-01   4.5049450e-01   2.1296820e+00   2.0525849e-01  -1.4141742e-01  -9.0983956e-01  -3.5219219e-03  -8.3798252e-02  -2.3288009e-01  -1.3479008e-01  -7.5365041e-03  -8.4720395e-02  -2.0352324e-01  -4.1636722e-01  -1.5675587e-01   9.0032862e-02   7.5863530e-03  -1.6503949e-01  -7.3811296e-01   1.9167423e+00  -2.0162465e-01   7.6678837e-02  -5.6063544e-01   3.0916588e-02  -2.6134376e-01  -1.0461322e+00  -6.2936815e-01  -1.8719364e-01  -1.6046904e-01  -3.2297020e-01
   1.2494725e+00   4.5979701e-01  -4.8999051e-01  -1.6661052e-01  -4.2010880e-01   1.5924741e+00   6.0838776e-01   1.5786618e-02   2.3547986e+00  -4.5272943e-01  -4.6107211e-01   2.5612388e-01   3.1354340e-01   1.8225705e-01   1.1388441e+00  -1.4141742e-01  -8.8833156e-01  -3.6697168e-02  -8.3798252e-02  -2.3288009e-01  -1.3479008e-01   6.5028141e-02  -8.4720395e-02  -2.0352324e-01  -4.1636722e-01  -1.5675587e-01   9.7447505e-01   7.5863530e-03  -1.6503949e-01  -7.3811296e-01  -1.2846663e-01  -2.0162465e-01   7.6678837e-02  -5.6063544e-01   3.0916588e-02  -1.2028766e-01  -8.2365582e-01  -6.2936815e-01  -3.3407729e-02  -1.6046904e-01  -3.2297020e-01
   1.1690213e+00   4.6887053e-01  -4.8999051e-01  -1.6661052e-01  -4.2010880e-01   1.5924741e+00   6.0838776e-01   8.1400073e-02   2.3547986e+00  -4.5272943e-01  -4.6107211e-01   2.5612388e-01   1.2694751e-01  -2.4131742e-01   1.0677753e+00  -1.4141742e-01  -8.4531555e-01  -6.9872414e-02  -8.3798252e-02  -2.3288009e-01  -1.3479008e-01   2.7235570e-01  -8.4720395e-02  -2.0352324e-01  -4.1636722e-01  -1.5675587e-01   8.9045304e-01   1.2942127e-03  -1.6503949e-01  -7.3811296e-01  -2.7870936e-01  -2.0162465e-01   7.6678837e-02  -5.6063544e-01   3.0916588e-02  -1.1928726e-01  -7.1319553e-01  -6.2936815e-01  -6.5614202e-02  -1.6046904e-01  -3.2297020e-01
   5.8392228e-01   3.7619726e-01  -4.8999051e-01  -1.6661052e-01  -4.2010880e-01  -2.7012032e-01   6.0838776e-01   1.7982026e-01   1.3362203e+00  -4.5272943e-01  -4.6107211e-01   2.5612388e-01  -9.9021817e-02  -1.5354974e-01   4.2061848e-01   8.2936534e-02  -7.8079153e-01  -1.3622291e-01  -8.3798252e-02  -2.3288009e-01  -1.3479008e-01   2.2052381e-01  -8.4720395e-02  -2.0352324e-01  -4.1636722e-01  -1.5675587e-01   6.2954260e-01  -4.9979275e-03  -1.6503949e-01  -7.3811296e-01  -3.8745648e-01  -2.0162465e-01   7.6678837e-02  -5.6063544e-01   3.0916588e-02  -1.5330079e-01  -6.6963372e-01  -6.2936815e-01  -2.2664657e-01  -1.6046904e-01  -3.2297020e-01
   1.0830849e+00   4.2262199e-01  -4.8999051e-01  -1.6661052e-01  -4.2010880e-01   6.6117687e-01   6.0838776e-01   2.4543371e-01   1.3362203e+00  -4.5272943e-01  -4.6107211e-01   2.5612388e-01  -2.1543026e-01  -2.8838125e-01   6.3167127e-01  -1.4141742e-01  -7.5928353e-01  -1.6939815e-01  -8.3798252e-02  -2.3288009e-01  -1.3479008e-01   2.8272208e-01  -8.4720395e-02  -2.0352324e-01  -4.1636722e-01  -1.5675587e-01   6.7376471e-01   3.2754914e-02  -1.6503949e-01  -7.3811296e-01  -4.7569428e-01  -2.0162465e-01   7.6678837e-02  -5.6063544e-01   3.0916588e-02  -1.5230039e-01  -5.7628700e-01  -6.2936815e-01  -2.2181560e-01  -1.6046904e-01  -3.2297020e-01
   3.2062770e-01   3.0475427e-01  -4.8999051e-01  -1.6661052e-01  -4.2010880e-01  -2.7012032e-01   6.0838776e-01   3.2198274e-01   8.2693110e-01  -4.5272943e-01  -4.6107211e-01   2.5612388e-01  -3.5066948e-01  -2.4258942e-01   1.7403129e-01  -1.4141742e-01  -6.9475952e-01  -2.0257340e-01  -8.3798252e-02  -2.3288009e-01  -1.3479008e-01   3.0345483e-01  -8.4720395e-02  -2.0352324e-01  -4.1636722e-01  -1.5675587e-01   3.8632100e-01  -3.6458629e-02  -1.6503949e-01  -7.3811296e-01  -5.0860459e-01  -2.0162465e-01   7.6678837e-02  -5.6063544e-01   3.0916588e-02  -1.8731432e-01  -5.3894831e-01  -6.2936815e-01  -3.1682469e-01  -1.6046904e-01  -3.2297020e-01
   1.2915265e+00  -2.1517042e+00  -4.8999051e-01  -1.6661052e-01  -4.2010880e-01   1.5924741e+00   1.0578619e+00   1.5786618e-02   2.8640877e+00  -4.5272943e-01  -4.6107211e-01   2.5612388e-01   3.2039095e-01  -1.9934157e-01   1.1797625e+00   8.2936534e-02  -8.8833156e-01  -3.6697168e-02  -8.3798252e-02  -2.3288009e-01  -1.3479008e-01   1.4795916e-01  -8.4720395e-02  -2.0352324e-01  -4.1636722e-01  -1.5675587e-01   1.0938747e+00   7.5863530e-03  -1.6503949e-01  -7.3811296e-01  -4.0081139e-01  -2.0162465e-01   7.6678837e-02  -5.6063544e-01   3.0916588e-02  -6.6266169e-02  -8.0809803e-01  -6.2936815e-01   1.6512304e-02  -1.6046904e-01  -3.2297020e-01
   1.2915265e+00   6.9667765e-01  -4.8999051e-01  -1.6661052e-01  -4.2010880e-01   1.5924741e+00   1.0578619e+00  -4.9826837e-02   2.8640877e+00   1.1051296e-01  -4.6107211e-01   2.5612388e-01   3.4435739e-01  -1.9934157e-01   1.1797625e+00   5.3164445e-01  -6.7325151e-01   2.9653324e-02  -8.3798252e-02  -2.3288009e-01  -1.3479008e-01  -1.7902882e-02  -8.4720395e-02  -2.0352324e-01  -4.1636722e-01  -1.5675587e-01   1.0938747e+00   7.5863530e-03  -1.6503949e-01  -7.3811296e-01  -4.0081139e-01  -2.0162465e-01   7.6678837e-02  -5.6063544e-01   8.2645318e-01  -6.5265771e-02  -4.4093425e-01  -6.2936815e-01   2.6174246e-02  -1.6046904e-01  -3.2297020e-01
  -1.3465251e-01  -5.5053549e-01  -4.8999051e-01  -1.6661052e-01  -4.2010880e-01  -2.7012032e-01   6.0838776e-01   1.4155403e+00  -7.0093635e-01  -4.5272943e-01  -4.6107211e-01   2.5612388e-01   1.3893073e-01  -1.0261386e+00   2.2787129e-01  -3.6577138e-01  -5.8721949e-01  -8.9925357e-01  -8.3798252e-02  -2.3288009e-01  -1.3479008e-01   6.7664444e-01   1.2411142e-01  -2.0352324e-01  -4.1636722e-01  -1.5675587e-01   1.9174371e-01   1.2942127e-03  -1.6503949e-01  -7.3811296e-01   1.3529283e-01  -2.0162465e-01   7.6678837e-02  -5.6063544e-01   3.0916588e-02  -2.4233620e-01  -5.9028901e-01  -6.2936815e-01  -5.7562583e-02  -1.6046904e-01  -3.2297020e-01
   6.2818426e-02  -6.6241292e-01  -4.8999051e-01  -1.6661052e-01  -4.2010880e-01  -2.7012032e-01   1.5891361e-01   2.5636929e-01   3.1764195e-01   1.1051296e-01  -4.6107211e-01   2.5612388e-01   1.6460907e-01  -2.3114146e-01   3.4739608e-01  -1.4141742e-01  -5.4420348e-01  -1.6939815e-01  -8.3798252e-02  -2.3288009e-01  -1.3479008e-01  -2.4596320e-01   1.2411142e-01  -2.0352324e-01  -4.1636722e-01  -1.5675587e-01   3.7747657e-01   7.5863530e-03  -1.6503949e-01  -7.3811296e-01   2.8601252e-01  -2.0162465e-01   7.6678837e-02  -5.6063544e-01  -7.6462000e-01  -2.5334058e-01  -9.2011411e-01  -6.2936815e-01  -1.0667745e-01  -1.6046904e-01  -3.2297020e-01
   1.1401459e-01  -2.0218841e-02  -4.8999051e-01  -1.6661052e-01  -4.2010880e-01  -2.7012032e-01   1.5891361e-01  -2.7955685e-02   3.1764195e-01   1.1051296e-01  -4.6107211e-01   2.5612388e-01   2.1254195e-01   9.8488615e-01   9.8655290e-02   5.3164445e-01  -6.3023550e-01  -3.5219219e-03  -8.3798252e-02  -2.3288009e-01  -1.3479008e-01  -2.2523044e-01  -8.4720395e-02  -2.0352324e-01  -4.1636722e-01  -1.5675587e-01   2.4038803e-01   7.5863530e-03  -1.6503949e-01  -7.3811296e-01   4.3196260e-01  -2.0162465e-01   7.3437130e-01  -5.6063544e-01  -7.6462000e-01  -2.4033541e-01  -9.3411611e-01  -6.2936815e-01  -2.3550335e-01  -1.6046904e-01  -3.2297020e-01
   1.0867418e+00   4.8789850e-01  -4.8999051e-01  -1.6661052e-01  -4.2010880e-01   6.6117687e-01   6.0838776e-01   9.2335649e-02   8.2693110e-01   1.1051296e-01  -4.6107211e-01   2.5612388e-01  -6.8207818e-02  -1.5354974e-01   6.6935927e-01   3.0729049e-01  -5.0118747e-01  -6.9872414e-02  -8.3798252e-02  -2.3288009e-01  -1.3479008e-01  -9.0467527e-02  -8.4720395e-02  -2.0352324e-01  -4.1636722e-01  -1.5675587e-01   7.0472018e-01  -4.9979275e-03  -1.6503949e-01  -7.3811296e-01  -4.0987365e-01  -2.0162465e-01   7.3437130e-01  -5.6063544e-01   3.0916588e-02  -1.4429721e-01  -4.2070912e-01  -6.2936815e-01  -1.7350589e-01  -1.6046904e-01  -3.2297020e-01
   3.1148553e-01   7.0592736e-01  -4.8999051e-01  -1.6661052e-01   4.3717318e-01  -2.7012032e-01   1.5891361e-01   2.0169141e-01  -7.0093635e-01   6.7375536e-01   1.8065754e-01   2.5612388e-01  -1.8290437e-01  -9.8853937e-02   4.0508092e-02   5.3164445e-01   5.9572076e-01   2.9653324e-02  -8.3798252e-02   2.9169725e+00  -1.3479008e-01  -2.9779508e-01  -8.4720395e-02  -2.0352324e-01  -4.1636722e-01  -1.5675587e-01   3.1998783e-01  -4.2750769e-02  -1.6503949e-01   9.9458644e-01  -5.0860459e-01  -2.0162465e-01   7.3437130e-01   3.1887443e-01  -7.6462000e-01  -5.7262588e-02   6.6366868e-01   2.8773599e-01  -6.3198716e-02  -1.6046904e-01  -3.2297020e-01
   3.3342674e-01   7.0583927e-01  -4.8999051e-01  -1.6661052e-01   8.5321904e-03  -2.7012032e-01   6.0838776e-01   2.0169141e-01  -1.9164720e-01   6.7375536e-01   5.0152237e-01   2.5612388e-01  -1.7434493e-01  -2.4258942e-01   1.7403129e-01   5.3164445e-01   5.9572076e-01   2.9653324e-02  -8.3798252e-02   2.9169725e+00  -1.3479008e-01  -2.1486406e-01  -8.4720395e-02  -2.0352324e-01  -4.1636722e-01  -1.5675587e-01   3.9516542e-01  -4.2750769e-02  -1.6503949e-01   9.8828174e-01  -5.3197568e-01  -2.0162465e-01   7.3437130e-01   3.1887443e-01   3.0916588e-02  -3.8255027e-02   9.7015709e-01   2.8773599e-01  -2.2940625e-02  -1.6046904e-01  -3.2297020e-01
   3.2062770e-01  -2.1526732e+00  -4.8999051e-01  -1.6661052e-01   8.5321904e-03  -2.7012032e-01   6.0838776e-01   2.0169141e-01  -1.9164720e-01   6.7375536e-01   5.0152237e-01   2.5612388e-01  -1.7434493e-01  -2.4258942e-01   1.7403129e-01   5.3164445e-01   5.9572076e-01   2.9653324e-02  -8.3798252e-02   2.9169725e+00  -1.3479008e-01  -1.3193304e-01  -8.4720395e-02  -2.0352324e-01  -4.1636722e-01  -1.5675587e-01   3.8632100e-01  -4.2750769e-02  -1.6503949e-01   9.8634830e-01  -5.0860459e-01  -2.0162465e-01   7.3437130e-01   3.1887443e-01   3.0916588e-02  -4.2256619e-02   9.7015709e-01   2.8773599e-01  -2.2940625e-02  -1.6046904e-01  -3.2297020e-01
   2.0543632e-01   6.1528021e-01  -4.8999051e-01  -1.6661052e-01   8.5321904e-03  -2.7012032e-01   6.0838776e-01   2.0169141e-01  -1.9164720e-01   6.7375536e-01   1.8065754e-01   2.5612388e-01  -1.7434493e-01  -2.4258942e-01   1.7403129e-01   7.5599841e-01   5.9572076e-01   2.9653324e-02  -8.3798252e-02   2.9169725e+00  -1.3479008e-01  -1.7339855e-01  -8.4720395e-02  -2.0352324e-01  -4.1636722e-01  -1.5675587e-01   3.3767668e-01  -4.2750769e-02  -1.6503949e-01   9.6987202e-01  -4.6377025e-01  -2.0162465e-01   7.3437130e-01   3.1887443e-01   3.0916588e-02  -5.5261792e-02   9.7015709e-01   2.8773599e-01  -2.2940625e-02  -1.6046904e-01  -3.2297020e-01
   7.1008426e-01   9.0246165e-01  -4.8999051e-01  -1.6661052e-01   1.2944552e+00  -2.7012032e-01   1.0578619e+00  -2.7947393e-01   3.1764195e-01   1.8002402e+00   8.2238719e-01   2.5612388e-01   5.4978406e-01   1.2628925e-01   7.5550327e-01   1.6534142e+00   6.3873677e-01   3.6140579e-01  -8.3798252e-02   6.0668250e+00  -1.3479008e-01  -4.4292437e-01  -8.4720395e-02  -2.0352324e-01  -4.1636722e-01  -1.5675587e-01   8.9045304e-01   7.5863530e-03  -1.6503949e-01   2.8486723e+00  -4.0748885e-01  -2.0162465e-01   1.3920638e+00   1.1983843e+00   3.0916588e-02   5.3781582e-02   1.0992867e+00   1.2048401e+00   3.4018736e-01  -1.6046904e-01  -3.2297020e-01
  -9.2598512e-02   4.5574475e-01   1.9379254e-01  -1.6661052e-01  -4.2010880e-01  -2.7012032e-01   1.5891361e-01   9.9998844e-01  -7.0093635e-01  -4.5272943e-01  -4.6107211e-01   2.5612388e-01  -4.4995903e-01  -6.0510811e-01  -3.8590469e-01  -3.6577138e-01   2.0857668e-01  -7.6655258e-01  -8.3798252e-02  -2.3288009e-01  -1.3479008e-01   5.9371341e-01  -8.4720395e-02  -2.0352324e-01   2.3994495e+00  -1.5675587e-01  -9.5699998e-02   2.9702481e-01  -1.6503949e-01  -7.3811296e-01  -8.6537145e-01  -2.0162465e-01   7.3437130e-01  -5.6063544e-01   3.0916588e-02  -1.1244283e-02   1.9071193e-01  -6.2936815e-01  -1.2358585e-01  -1.6046904e-01   1.2360065e-01
  -3.4126561e-01   3.9698708e-01   1.9379254e-01  -1.6661052e-01  -4.2010880e-01  -2.7012032e-01   1.5891361e-01   9.9998844e-01  -7.0093635e-01  -4.5272943e-01  -4.6107211e-01   2.5612388e-01  -4.4995903e-01  -6.0510811e-01  -4.2789989e-01  -3.6577138e-01   2.0857668e-01  -7.6655258e-01  -8.3798252e-02  -2.3288009e-01  -1.3479008e-01   6.3517892e-01  -8.4720395e-02  -2.0352324e-01   2.3994495e+00  -1.5675587e-01  -1.7972201e-01   2.9702481e-01  -1.6503949e-01  -7.3811296e-01  -7.6282483e-01  -2.0162465e-01   7.3437130e-01  -5.6063544e-01   3.0916588e-02  -3.9255425e-02   1.9071193e-01  -6.2936815e-01  -1.2600134e-01  -1.6046904e-01   1.2360065e-01
  -4.0343239e-01  -2.1860602e+00   1.9379254e-01  -1.6661052e-01  -4.2010880e-01  -2.7012032e-01   1.5891361e-01   9.9998844e-01  -7.0093635e-01  -4.5272943e-01  -4.6107211e-01   2.5612388e-01   5.4636028e-01  -6.0510811e-01  -4.2789989e-01  -3.6577138e-01   5.8020646e-02  -1.0319546e+00  -8.3798252e-02  -2.3288009e-01  -1.3479008e-01   1.1223987e+00  -8.4720395e-02   4.9087866e+00  -4.1636722e-01  -1.5675587e-01  -2.0183306e-01   2.9073267e-01   6.0534127e+00  -7.3811296e-01  -7.2896059e-01  -2.0162465e-01   7.3437130e-01  -5.6063544e-01   3.0916588e-02   2.9619384e+00  -7.5326236e-02  -6.2936815e-01   2.3861036e+00  -1.6046904e-01   1.2360065e-01
  -3.4126561e-01   3.7478778e-01   1.9379254e-01  -1.6661052e-01  -4.2010880e-01  -2.7012032e-01   1.5891361e-01   9.9998844e-01  -7.0093635e-01  -4.5272943e-01  -4.6107211e-01   2.5612388e-01   5.4636028e-01  -6.0510811e-01  -4.2789989e-01  -3.6577138e-01   5.8020646e-02  -1.0319546e+00  -8.3798252e-02  -2.3288009e-01  -1.3479008e-01   1.2053297e+00  -8.4720395e-02   4.9087866e+00  -4.1636722e-01  -1.5675587e-01  -1.7972201e-01   2.9073267e-01   6.0534127e+00  -7.3811296e-01  -7.6282483e-01  -2.0162465e-01   7.3437130e-01  -5.6063544e-01   3.0916588e-02   2.9629387e+00  -7.5326236e-02  -6.2936815e-01   2.3861036e+00  -1.6046904e-01   1.2360065e-01
  -9.2598512e-02   4.3231216e-01   1.9379254e-01  -1.6661052e-01  -4.2010880e-01  -2.7012032e-01   1.5891361e-01   9.9998844e-01  -7.0093635e-01  -4.5272943e-01  -4.6107211e-01   2.5612388e-01   5.4636028e-01  -6.0510811e-01  -3.8590469e-01  -3.6577138e-01   5.8020646e-02  -1.0319546e+00  -8.3798252e-02  -2.3288009e-01  -1.3479008e-01   1.1638642e+00  -8.4720395e-02   4.9087866e+00  -4.1636722e-01  -1.5675587e-01  -9.5699998e-02   2.9073267e-01   6.0534127e+00  -7.3811296e-01  -8.6537145e-01  -2.0162465e-01   7.3437130e-01  -5.6063544e-01   3.0916588e-02   2.9629387e+00  -7.5326236e-02  -6.2936815e-01   2.3861036e+00  -1.6046904e-01   1.2360065e-01
  -2.9921162e-01  -1.5773118e-01   8.7757559e-01  -1.6661052e-01  -4.2010880e-01  -2.7012032e-01   1.5891361e-01   9.2343941e-01  -7.0093635e-01   1.1051296e-01  -4.6107211e-01   2.5612388e-01   1.9124476e+00   1.2138453e+00  -4.4559105e-02   3.0729049e-01   1.6556067e-01  -1.0983050e+00  -8.3798252e-02  -2.3288009e-01  -1.3479008e-01   1.7962132e+00  -8.4720395e-02  -2.0352324e-01   2.3994495e+00  -1.5675587e-01  -3.3789045e-02   1.3878493e-02  -1.6503949e-01  -7.3811296e-01   7.5104954e-01  -2.0162465e-01   7.3437130e-01  -5.6063544e-01  -7.6462000e-01   6.7794568e+00  -3.6158953e-01  -6.2936815e-01   4.5036792e+00  -1.6046904e-01   5.7017150e-01
   4.4534080e-02   4.5512811e-01   1.9379254e-01  -1.6661052e-01  -4.2010880e-01  -2.7012032e-01   6.0838776e-01   7.3753462e-01  -1.9164720e-01  -4.5272943e-01  -4.6107211e-01   2.5612388e-01  -3.0787226e-01  -5.9747613e-01  -1.1239750e-01  -3.6577138e-01  -2.8011373e-02  -6.0067635e-01  -8.3798252e-02  -2.3288009e-01  -1.3479008e-01   5.9371341e-01  -8.4720395e-02  -2.0352324e-01   2.3994495e+00  -1.5675587e-01   1.3425497e-01  -1.4971715e-01  -1.6503949e-01  -7.3811296e-01  -7.6711748e-01  -2.0162465e-01   7.3437130e-01  -5.6063544e-01   3.0916588e-02   2.7612879e-03   1.4908932e-02  -6.2936815e-01  -5.4341936e-02  -1.6046904e-01   1.2360065e-01
   4.4534080e-02   5.1855468e-01   8.7757559e-01  -1.6661052e-01  -4.2010880e-01  -2.7012032e-01   6.0838776e-01   9.9998844e-01  -7.0093635e-01  -4.5272943e-01  -4.6107211e-01   2.5612388e-01  -2.5410597e-02  -5.9747613e-01  -1.1239750e-01  -3.6577138e-01   7.4627679e-01  -9.3242881e-01  -8.3798252e-02  -2.3288009e-01  -1.3479008e-01   8.1140735e-01  -8.4720395e-02  -2.0352324e-01   2.3994495e+00  -1.5675587e-01   1.3425497e-01  -1.5600929e-01  -1.6503949e-01  -7.3811296e-01  -7.6711748e-01  -2.0162465e-01   1.3920638e+00  -5.6063544e-01   3.0916588e-02   9.0796305e-02   3.7896116e-01  -6.2936815e-01   1.9364791e-01  -1.6046904e-01   5.7017150e-01
   4.4534080e-02   4.8014637e-01   8.7757559e-01  -1.6661052e-01  -4.2010880e-01  -2.7012032e-01   6.0838776e-01   9.9998844e-01  -7.0093635e-01  -4.5272943e-01  -4.6107211e-01   2.5612388e-01   1.3475243e+00  -5.9747613e-01  -1.1239750e-01  -3.6577138e-01   4.4516473e-01  -1.4300575e+00  -8.3798252e-02  -2.3288009e-01  -1.3479008e-01   1.8273124e+00  -8.4720395e-02   4.9087866e+00  -4.1636722e-01  -1.5675587e-01   1.3425497e-01  -1.4971715e-01   6.0534127e+00  -7.3811296e-01  -7.6711748e-01  -2.0162465e-01   1.3920638e+00  -5.6063544e-01   3.0916588e-02   2.9749435e+00  -9.0884024e-02  -6.2936815e-01   2.9344188e+00  -1.6046904e-01   5.7017150e-01
   2.3651971e-01   5.9810218e-01   8.7757559e-01  -1.6661052e-01  -4.2010880e-01  -2.7012032e-01   6.0838776e-01   9.9998844e-01  -7.0093635e-01  -4.5272943e-01  -4.6107211e-01   2.5612388e-01  -2.5410597e-02  -5.9747613e-01  -8.0093504e-02  -3.6577138e-01   7.4627679e-01  -9.3242881e-01  -8.3798252e-02  -2.3288009e-01  -1.3479008e-01   8.2177373e-01  -8.4720395e-02  -2.0352324e-01   2.3994495e+00  -1.5675587e-01   2.1385477e-01  -1.5600929e-01  -1.6503949e-01  -7.3811296e-01  -8.1958319e-01  -2.0162465e-01   1.3920638e+00  -5.6063544e-01   3.0916588e-02   1.4981978e-01   3.7896116e-01  -6.2936815e-01   1.9525823e-01  -1.6046904e-01   5.7017150e-01
   2.3651971e-01   5.9836646e-01   8.7757559e-01  -1.6661052e-01  -4.2010880e-01  -2.7012032e-01   6.0838776e-01   9.9998844e-01  -7.0093635e-01  -4.5272943e-01  -4.6107211e-01   2.5612388e-01  -2.5410597e-02  -5.9747613e-01  -8.0093504e-02  -3.6577138e-01   7.4627679e-01  -9.3242881e-01  -8.3798252e-02  -2.3288009e-01  -1.3479008e-01   8.1140735e-01  -8.4720395e-02  -2.0352324e-01   2.3994495e+00  -1.5675587e-01   2.1385477e-01  -1.5600929e-01  -1.6503949e-01  -7.3811296e-01  -8.1958319e-01  -2.0162465e-01   1.3920638e+00  -5.6063544e-01   3.0916588e-02   1.1380546e-01   3.7896116e-01  -6.2936815e-01   1.9525823e-01  -1.6046904e-01   5.7017150e-01
   4.4534080e-02   5.1837850e-01   8.7757559e-01  -1.6661052e-01  -4.2010880e-01  -2.7012032e-01   6.0838776e-01   9.9998844e-01  -7.0093635e-01  -4.5272943e-01  -4.6107211e-01   2.5612388e-01  -2.5410597e-02  -5.9747613e-01  -1.1239750e-01  -3.6577138e-01   7.4627679e-01  -9.3242881e-01  -8.3798252e-02  -2.3288009e-01  -1.3479008e-01   8.2177373e-01  -8.4720395e-02  -2.0352324e-01   2.3994495e+00  -1.5675587e-01   1.3425497e-01  -1.5600929e-01  -1.6503949e-01  -7.3811296e-01  -7.6711748e-01  -2.0162465e-01   1.3920638e+00  -5.6063544e-01   3.0916588e-02   1.3181262e-01   3.7896116e-01  -6.2936815e-01   1.9364791e-01  -1.6046904e-01   5.7017150e-01
  -9.2598512e-02   5.1221202e-01   8.7757559e-01  -1.6661052e-01  -4.2010880e-01  -2.7012032e-01   6.0838776e-01   9.9998844e-01  -7.0093635e-01  -4.5272943e-01  -4.6107211e-01   2.5612388e-01  -2.5410597e-02  -5.9747613e-01  -1.4470150e-01  -3.6577138e-01   7.4627679e-01  -9.3242881e-01  -8.3798252e-02  -2.3288009e-01  -1.3479008e-01   9.2543750e-01  -8.4720395e-02  -2.0352324e-01   2.3994495e+00  -1.5675587e-01   9.0032862e-02  -1.5600929e-01  -1.6503949e-01  -7.3811296e-01  -8.1958319e-01  -2.0162465e-01   1.3920638e+00  -5.6063544e-01   3.0916588e-02   7.9791928e-02   3.7896116e-01  -6.2936815e-01   1.9203758e-01  -1.6046904e-01   5.7017150e-01
   5.2724081e-01   8.9365240e-01   8.7757559e-01  -1.6661052e-01   8.5321904e-03  -2.7012032e-01   1.0578619e+00   3.2198274e-01  -7.0093635e-01   6.7375536e-01   1.8065754e-01   2.5612388e-01   4.0769728e-01  -2.8838125e-01   3.6570168e-01   5.3164445e-01   1.8646930e+00  -2.6892389e-01  -8.3798252e-02   2.9169725e+00  -1.3479008e-01   2.3089019e-01  -8.4720395e-02  -2.0352324e-01   2.3994495e+00  -1.5675587e-01   6.0743154e-01   3.9047054e-02  -1.6503949e-01   9.8592798e-01  -5.5105412e-01  -2.0162465e-01   2.0497562e+00   3.1887443e-01   3.0916588e-02   1.5782297e-01   1.3202073e+00   2.8773599e-01   4.3922226e-01  -1.6046904e-01   5.7017150e-01
  -4.0343239e-01  -7.3447256e-01  -4.8999051e-01  -1.6661052e-01  -4.2010880e-01  -2.7012032e-01   1.5891361e-01   1.2296355e+00  -7.0093635e-01  -4.5272943e-01  -4.6107211e-01   2.5612388e-01   2.2623706e-01  -1.7181041e+00   1.2557529e-01   8.2936534e-02  -6.5174351e-01  -7.9972783e-01  -8.3798252e-02  -2.3288009e-01  -1.3479008e-01   5.9371341e-01   1.2411142e-01  -2.0352324e-01  -4.1636722e-01  -1.5675587e-01  -9.5699998e-02   7.5863530e-03  -1.6503949e-01  -7.3811296e-01   6.9715294e-01  -2.0162465e-01  -5.8101362e-01  -5.6063544e-01  -7.6462000e-01  -3.3137162e-01  -8.8588697e-01  -6.2936815e-01  -7.5276143e-02  -1.6046904e-01  -3.2297020e-01
   3.2794144e-01  -3.8500974e-01  -4.8999051e-01  -1.6661052e-01  -4.2010880e-01  -2.7012032e-01   1.5891361e-01   1.8748345e+00  -7.0093635e-01  -4.5272943e-01  -4.6107211e-01   3.5356920e-01   1.7488040e-01  -1.0261386e+00   2.7525048e-01   8.2936534e-02  -5.2269548e-01  -1.1978308e+00  -8.3798252e-02  -2.3288009e-01  -1.3479008e-01   7.6994184e-01   1.2411142e-01  -2.0352324e-01  -4.1636722e-01  -1.5675587e-01   4.0400984e-01   1.2942127e-03  -1.6503949e-01   2.5769322e-01  -1.9719514e-02  -2.0162465e-01  -5.8101362e-01  -5.6063544e-01  -7.6462000e-01  -1.6330477e-01  -4.2382068e-01  -6.2936815e-01   4.0906800e-04  -1.6046904e-01  -3.2297020e-01
  -2.5898606e-01   2.6123659e-01  -4.8999051e-01  -1.6661052e-01   1.2944552e+00  -2.7012032e-01   1.5891361e-01   2.1919662e+00  -7.0093635e-01  -1.0159718e+00   8.2238719e-01   2.5612388e-01  -3.1643170e-01  -1.1411788e-01  -2.4053670e-01  -8.1447930e-01  -1.5705940e-01  -9.9877930e-01  -8.3798252e-02  -2.3288009e-01  -1.3479008e-01   1.1534978e+00  -8.4720395e-02  -2.0352324e-01  -4.1636722e-01  -1.5675587e-01  -7.2557793e-03   1.0196846e-01  -1.6503949e-01  -7.3811296e-01  -4.2227464e-01  -2.0162465e-01  -5.8101362e-01   3.1887443e-01  -7.6462000e-01  -1.9231631e-01   4.2719030e-01   1.2048401e+00  -1.5659749e-01  -1.6046904e-01  -3.2297020e-01
   8.8561398e-01   1.0279934e+00   2.2451417e+00  -1.6661052e-01   1.2944552e+00  -2.7012032e-01   1.9568102e+00   2.1919662e+00  -7.0093635e-01  -1.0159718e+00   8.2238719e-01   2.5612388e-01   9.0414505e-01  -1.9552559e-01   6.1659607e-01  -8.1447930e-01   1.8431850e+00  -1.5295832e+00  -8.3798252e-02  -2.3288009e-01  -1.3479008e-01   1.6925495e+00  -8.4720395e-02  -2.0352324e-01   2.3994495e+00  -1.5675587e-01   9.8331948e-01   1.3878493e-02  -1.6503949e-01  -7.3811296e-01  -6.7458703e-01  -2.0162465e-01   2.0497562e+00   3.1887443e-01  -7.6462000e-01   3.3589380e-01   8.4725057e-01   1.2048401e+00   7.3552181e-01  -1.6046904e-01   1.4633132e+00
   1.5789702e-01   2.5841763e-01   8.7757559e-01  -1.6661052e-01   1.2944552e+00  -2.7012032e-01   6.0838776e-01  -1.1544029e-01  -7.0093635e-01   1.1051296e-01   8.2238719e-01  -2.5448963e-01   6.0456450e-01   6.1091950e-01   4.5830648e-01  -3.6577138e-01   5.0968874e-01   1.2917906e-01  -8.3798252e-02  -2.3288009e-01  -1.3479008e-01   1.1686003e-01  -8.4720395e-02  -2.0352324e-01   2.3994495e+00  -1.5675587e-01   3.5536552e-01   1.2942127e-03  -1.6503949e-01   2.1625034e-01   2.4403995e-01  -2.0162465e-01   1.3920638e+00   7.5862937e-01   3.0916588e-02   1.3281302e-01   1.5648480e-01   1.2048401e+00   3.8930223e-01  -1.6046904e-01   5.7017150e-01
   1.1050261e+00  -5.9370080e-01   2.9289247e+00  -1.6661052e-01   2.5803782e+00  -2.7012032e-01   3.3052327e+00   7.8127693e-01  -7.0093635e-01   1.8002402e+00   1.4641168e+00  -5.9619790e-01   1.9603805e+00  -6.6997987e-01   1.5146472e+00   1.8777682e+00   9.1834083e-01  -7.6655258e-01  -8.3798252e-02  -2.3288009e-01  -1.3479008e-01   5.9371341e-01   3.3294323e-01  -2.0352324e-01   2.3994495e+00  -1.5675587e-01   9.0371968e-01   7.5863530e-03  -1.6503949e-01   2.2664544e+00   1.2599670e+00  -2.0162465e-01   5.3382185e+00   1.1983843e+00   1.6219898e+00   8.2308759e-01   4.1163252e-01   1.2048401e+00   1.3321467e+00  -1.6046904e-01   1.4633132e+00
   3.8645134e-01   3.5487888e-01  -4.8999051e-01  -1.6661052e-01   4.3717318e-01  -2.7012032e-01   1.5891361e-01   4.8593345e-02   3.1764195e-01   1.1051296e-01  -1.4020728e-01  -2.9606630e-01   1.8001607e-01   5.7784762e-01   3.5708728e-01   5.3164445e-01  -3.9364745e-01   2.9653324e-02  -8.3798252e-02  -2.3288009e-01  -1.3479008e-01  -1.8376493e-01  -8.4720395e-02  -2.0352324e-01  -4.1636722e-01  -1.5675587e-01   4.7034300e-01   1.2942127e-03  -1.6503949e-01   1.9590718e-01  -1.6411077e-04  -2.0162465e-01   7.6678837e-02  -5.6063544e-01   3.0916588e-02  -2.0532148e-01  -3.6781264e-01   2.8773599e-01  -1.1231359e-01  -1.6046904e-01  -3.2297020e-01
   3.5171109e-01   3.8148281e-01  -4.8999051e-01  -1.6661052e-01   4.3717318e-01  -2.7012032e-01   1.5891361e-01   9.2335649e-02   3.1764195e-01   1.1051296e-01  -1.4020728e-01  -3.0516120e-01   8.2438401e-02   4.8626395e-01   3.0647768e-01   5.3164445e-01  -3.2912344e-01   2.9653324e-02  -8.3798252e-02  -2.3288009e-01  -1.3479008e-01  -1.7339855e-01  -8.4720395e-02  -2.0352324e-01  -4.1636722e-01  -1.5675587e-01   4.2169868e-01   1.3878493e-02  -1.6503949e-01   1.8850966e-01  -4.6429333e-02  -2.0162465e-01   7.6678837e-02  -5.6063544e-01   3.0916588e-02  -2.0532148e-01  -2.7602170e-01   2.8773599e-01  -1.3324779e-01  -1.6046904e-01  -3.2297020e-01
   1.6338233e-01   6.0638287e-01  -4.8999051e-01  -1.6661052e-01   4.3717318e-01  -2.7012032e-01   6.0838776e-01   1.1312154e+00  -1.9164720e-01   1.1051296e-01   1.1432520e+00   2.5612388e-01   9.6133512e-02   3.2217654e-01   1.2126809e-01  -3.6577138e-01   4.2365672e-01  -4.3480012e-01  -8.3798252e-02  -2.3288009e-01  -1.3479008e-01   3.7601948e-01  -8.4720395e-02  -2.0352324e-01  -4.1636722e-01  -1.5675587e-01   3.4652110e-01  -4.9979275e-03  -1.6503949e-01   9.3683539e-01  -2.1241178e-01  -2.0162465e-01   7.3437130e-01   1.1983843e+00  -7.6462000e-01  -1.3529363e-01   5.6721039e-01   1.2048401e+00   3.0200055e-02  -1.6046904e-01  -3.2297020e-01
  -5.1862377e-01  -2.2783811e+00  -4.8999051e-01  -1.6661052e-01  -4.2010880e-01  -2.7012032e-01  -7.4003469e-01  -4.1070084e-01  -1.9164720e-01  -1.0159718e+00  -4.6107211e-01   2.5612388e-01  -1.0850698e+00  -2.8710926e-01  -6.7448708e-01  -8.1447930e-01  -1.1249196e+00   2.2870480e-01  -8.3798252e-02  -2.3288009e-01  -1.3479008e-01  -4.1182524e-01  -8.4720395e-02  -2.0352324e-01  -4.1636722e-01  -1.5675587e-01  -3.5218823e-01   2.2151912e-01  -1.6503949e-01  -7.3811296e-01  -5.6631688e-01   1.3510323e+00  -5.8101362e-01  -5.6063544e-01  -7.6462000e-01  -7.6854551e-01  -1.5813201e+00  -6.2936815e-01  -1.1847891e+00  -1.6046904e-01  -3.2297020e-01
  -1.4310126e+00  -2.2893927e+00  -4.8999051e-01  -1.6661052e-01  -4.2010880e-01  -2.7012032e-01  -7.4003469e-01  -4.1070084e-01  -7.0093635e-01  -1.0159718e+00  -4.6107211e-01   2.5612388e-01  -1.5609749e+00  -1.7181041e+00  -1.4153255e+00  -8.1447930e-01  -1.1249196e+00   2.2870480e-01  -8.3798252e-02  -2.3288009e-01  -1.3479008e-01  -7.4354933e-01  -8.4720395e-02  -2.0352324e-01  -4.1636722e-01  -1.5675587e-01  -9.5360892e-01   6.5567680e-01  -1.6503949e-01  -7.3811296e-01  -9.5456317e-01  -2.0162465e-01  -5.8101362e-01  -5.6063544e-01  -7.6462000e-01  -9.1560401e-01  -1.6466628e+00  -6.2936815e-01  -1.5052435e+00  -1.6046904e-01  -3.2297020e-01
  -1.4310126e+00  -4.7900440e-01  -4.8999051e-01  -1.6661052e-01  -4.2010880e-01  -2.7012032e-01  -7.4003469e-01   4.8593345e-02  -7.0093635e-01  -1.0159718e+00  -4.6107211e-01   2.5612388e-01  -1.4702448e+00  -1.7181041e+00  -1.4153255e+00  -8.1447930e-01  -1.0603956e+00  -3.6697168e-02  -8.3798252e-02  -2.3288009e-01  -1.3479008e-01  -1.3193304e-01  -8.4720395e-02  -2.0352324e-01  -4.1636722e-01  -1.5675587e-01  -9.5360892e-01   7.1230607e-01  -1.6503949e-01  -7.3811296e-01  -9.5456317e-01  -2.0162465e-01  -5.8101362e-01  -5.6063544e-01  -7.6462000e-01  -7.4353556e-01  -1.3868477e+00  -6.2936815e-01  -1.2467866e+00  -1.6046904e-01  -3.2297020e-01
   8.2893251e-01   8.3554084e-02   3.6127078e+00  -1.6661052e-01  -4.2010880e-01  -2.7012032e-01  -7.4003469e-01  -4.1070084e-01  -7.0093635e-01  -1.0159718e+00  -4.6107211e-01   2.5612388e-01   2.6605430e+00  -7.0177976e-01   5.3475928e-01  -8.1447930e-01   6.3873677e-01  -1.3305318e+00  -8.3798252e-02  -2.3288009e-01  -1.3479008e-01   3.0609113e+00  -8.4720395e-02   4.9087866e+00   2.3994495e+00  -1.5675587e-01   8.7718641e-01   3.2754914e-02   6.0534127e+00  -7.3811296e-01  -8.5630919e-01  -2.0162465e-01  -5.8101362e-01  -5.6063544e-01  -7.6462000e-01   3.0339670e+00  -6.2762770e-01  -6.2936815e-01   3.6630902e+00  -1.6046904e-01   2.3564549e+00
  -6.7404070e-01  -5.5291398e-01   1.9379254e-01  -1.6661052e-01  -4.2010880e-01  -2.7012032e-01  -7.4003469e-01  -4.1070084e-01  -7.0093635e-01  -1.0159718e+00  -4.6107211e-01   2.5612388e-01  -8.2486269e-01  -6.9796377e-01  -8.1231748e-01  -8.1447930e-01  -7.3777553e-01   1.2917906e-01  -8.3798252e-02  -2.3288009e-01  -1.3479008e-01  -9.0467527e-02  -8.4720395e-02  -2.0352324e-01   2.3994495e+00  -1.5675587e-01  -5.0696562e-01  -3.9511063e-01  -1.6503949e-01  -7.3811296e-01  -8.0765917e-01  -2.0162465e-01  -5.8101362e-01  -5.6063544e-01  -7.6462000e-01  -2.6034337e-01  -1.1036960e+00  -6.2936815e-01  -5.1650482e-01  -1.6046904e-01   1.2360065e-01
   5.7333122e-02  -2.5119729e-01   2.2451417e+00  -1.6661052e-01  -4.2010880e-01  -2.7012032e-01  -7.4003469e-01  -4.1070084e-01  -7.0093635e-01  -1.0159718e+00  -4.6107211e-01   2.5612388e-01   2.2924869e+00  -6.6616389e-01   2.1279609e-01  -8.1447930e-01  -3.0761543e-01  -6.3385160e-01  -8.3798252e-02  -2.3288009e-01  -1.3479008e-01   2.2627002e+00  -8.4720395e-02   4.9087866e+00  -4.1636722e-01  -1.5675587e-01   1.3867718e-01   2.6462774e-02   6.0534127e+00  -7.3811296e-01  -6.7935665e-01  -2.0162465e-01  -5.8101362e-01  -5.6063544e-01  -7.6462000e-01   2.9979527e+00  -1.0850267e+00  -6.2936815e-01   3.4811236e+00  -1.6046904e-01   1.4633132e+00
   1.1306242e+00   5.2806867e-01   3.6127078e+00  -1.6661052e-01  -4.2010880e-01  -2.7012032e-01   1.9568102e+00  -2.6853835e-01   8.2693110e-01  -4.5272943e-01  -4.6107211e-01   2.5612388e-01   2.4071835e+00   1.0599339e+00   1.2066825e+00   3.0729049e-01  -3.2912344e-01  -3.6844963e-01  -8.3798252e-02  -2.3288009e-01  -1.3479008e-01   1.5785193e+00  -8.4720395e-02  -2.0352324e-01   2.3994495e+00  -1.5675587e-01   1.1071414e+00   7.5863530e-03  -1.6503949e-01  -7.3811296e-01   1.9586688e-01  -2.0162465e-01   3.3651411e+00  -5.6063544e-01  -7.6462000e-01   6.4073088e+00  -6.2140458e-01  -6.2936815e-01   4.3394261e+00  -1.6046904e-01   1.9098841e+00
   9.0206989e-01   5.8136461e-01   8.7757559e-01  -1.6661052e-01   8.5321904e-03  -2.7012032e-01   6.0838776e-01  -6.6221908e-01  -1.9164720e-01   1.8002402e+00   5.0152237e-01   2.5612388e-01   7.7746527e-01   4.3538413e-01   8.6641366e-01   1.8777682e+00   5.3119675e-01  -1.3622291e-01  -8.3798252e-02   2.9169725e+00  -1.3479008e-01   3.5528672e-01  -8.4720395e-02  -2.0352324e-01  -4.1636722e-01  -1.5675587e-01   6.2512039e-01   7.5863530e-03  -1.6503949e-01   1.0494793e+00   1.6820314e-01  -2.0162465e-01   7.3437130e-01   3.1887443e-01  -7.6462000e-01   7.8407207e-01   4.1007674e-01   2.8773599e-01   8.6756835e-01  -1.6046904e-01  -3.2297020e-01
   8.2893251e-01   9.1778974e-01   2.9289247e+00  -1.6661052e-01  -4.2010880e-01  -2.7012032e-01   1.9568102e+00   9.9998844e-01  -7.0093635e-01  -4.5272943e-01  -4.6107211e-01   2.5612388e-01   2.6365766e+00  -7.0177976e-01   5.3475928e-01  -3.6577138e-01   1.5635810e+00  -2.6575416e+00  -8.3798252e-02  -2.3288009e-01  -1.3479008e-01   3.1438424e+00  -8.4720395e-02   4.9087866e+00  -4.1636722e-01  -1.5675587e-01   8.7718641e-01   3.2754914e-02   6.0534127e+00  -7.3811296e-01  -8.5630919e-01  -2.0162465e-01   3.3651411e+00  -5.6063544e-01   3.0916588e-02   3.0649793e+00  -1.2355538e-01  -6.2936815e-01   3.6671160e+00  -1.6046904e-01   1.9098841e+00
   1.2366734e+00   7.9216988e-01  -4.8999051e-01  -1.6661052e-01  -4.2010880e-01   1.5924741e+00   1.0578619e+00   4.8593345e-02   2.3547986e+00   6.7375536e-01  -4.6107211e-01  -1.1639793e+00   4.8815606e-01  -2.4004543e-01   1.2519081e+00   9.8035237e-01  -4.3666346e-01  -3.6697168e-02  -8.3798252e-02  -2.3288009e-01  -1.3479008e-01  -5.9368393e-02  -8.4720395e-02  -2.0352324e-01  -4.1636722e-01  -1.5675587e-01   1.1115636e+00   7.5863530e-03  -1.6503949e-01   2.0507000e-01  -4.4421485e-01  -2.0162465e-01   7.6678837e-02  -5.6063544e-01   8.2645318e-01  -3.5253833e-02  -1.9318201e-02  -6.2936815e-01   1.4855884e-01  -1.6046904e-01  -3.2297020e-01
   9.3681015e-01   7.0442979e-01   2.9289247e+00  -1.6661052e-01  -4.2010880e-01  -2.7012032e-01   1.0578619e+00  -1.4824702e-01  -7.0093635e-01   1.2369978e+00  -4.6107211e-01   2.3533554e-01   1.2944557e+00   6.2999943e-01   9.9993686e-01   1.6534142e+00   1.0688969e+00  -5.0115061e-01  -8.3798252e-02  -2.3288009e-01  -1.3479008e-01   6.0407979e-01  -8.4720395e-02  -2.0352324e-01   2.3994495e+00  -1.5675587e-01   7.8874219e-01   7.5863530e-03  -1.6503949e-01   2.6122386e-01   1.9729776e-01  -2.0162465e-01   1.3920638e+00  -5.6063544e-01  -7.6462000e-01   5.1396463e-01   3.6651493e-01  -6.2936815e-01   1.0181336e+00  -1.6046904e-01   1.4633132e+00
   1.5606859e-01  -2.2591770e+00  -4.8999051e-01  -1.6661052e-01  -4.2010880e-01  -2.7012032e-01   6.0838776e-01   1.4155403e+00  -1.9164720e-01  -1.0159718e+00  -4.6107211e-01   2.5612388e-01   1.1154051e-01  -6.8015584e-01   2.6878968e-01  -8.1447930e-01  -9.0983956e-01  -8.9925357e-01  -8.3798252e-02  -2.3288009e-01  -1.3479008e-01   8.6323924e-01   1.2411142e-01  -2.0352324e-01  -4.1636722e-01  -1.5675587e-01   4.0400984e-01   1.2942127e-03  -1.6503949e-01  -7.3811296e-01  -1.1177300e-01  -2.0162465e-01  -5.8101362e-01  -5.6063544e-01  -7.6462000e-01  -1.8031153e-01  -1.0352417e+00  -6.2936815e-01  -7.2860658e-02  -1.6046904e-01  -3.2297020e-01
   6.0586349e-01  -3.3435658e-01  -4.8999051e-01  -1.6661052e-01  -4.2010880e-01  -2.7012032e-01   1.0578619e+00   1.0984086e+00   8.2693110e-01  -1.0159718e+00  -4.6107211e-01   2.5612388e-01   3.1354340e-01  -8.2389132e-01   6.0259767e-01  -8.1447930e-01  -9.5285557e-01  -7.0020209e-01  -8.3798252e-02  -2.3288009e-01  -1.3479008e-01   8.8397199e-01   1.2411142e-01  -2.0352324e-01  -4.1636722e-01  -1.5675587e-01   7.0029797e-01   7.5863530e-03  -1.6503949e-01  -7.3811296e-01   1.7960409e-02  -2.0162465e-01  -5.8101362e-01  -5.6063544e-01  -7.6462000e-01  -1.4729840e-01  -1.0632458e+00  -6.2936815e-01   4.2277483e-02  -1.6046904e-01  -3.2297020e-01
  -9.2598512e-02  -5.5846381e-01  -4.8999051e-01  -1.6661052e-01   4.3717318e-01  -2.7012032e-01   1.0578619e+00   8.4689038e-01  -7.0093635e-01  -1.0159718e+00   8.2238719e-01   2.5612388e-01   2.3993218e-01  -8.9385106e-01   3.9046808e-01  -8.1447930e-01  -6.5174351e-01  -3.6844963e-01  -8.3798252e-02  -2.3288009e-01  -1.3479008e-01   5.6261428e-01   1.2411142e-01  -2.0352324e-01  -4.1636722e-01  -1.5675587e-01   2.6249909e-01   7.5863530e-03  -1.6503949e-01  -7.3811296e-01   2.0349826e-01  -2.0162465e-01   7.3437130e-01   1.1983843e+00   2.4175264e+00  -2.2432904e-01  -6.4474126e-01   1.2048401e+00   5.2400389e-03  -1.6046904e-01  -3.2297020e-01
   1.5145955e+00  -6.1405016e-01  -4.8999051e-01  -1.6661052e-01  -4.2010880e-01   6.6117687e-01   1.0578619e+00   8.6876153e-01  -7.0093635e-01   1.1051296e-01  -4.6107211e-01   2.5612388e-01   7.0556594e-01  -1.0210506e+00   1.0753129e+00   8.2936534e-02  -5.6571149e-01  -5.6750111e-01  -8.3798252e-02  -2.3288009e-01  -1.3479008e-01   2.1015743e-01   3.3294323e-01  -2.0352324e-01  -4.1636722e-01  -1.5675587e-01   1.2044300e+00   7.5863530e-03  -1.6503949e-01  -7.3811296e-01  -1.6566959e-01  -2.0162465e-01   7.3437130e-01  -5.6063544e-01   8.2645318e-01  -1.3129203e-01  -6.0273524e-01  -6.2936815e-01   1.8479113e-01  -1.6046904e-01  -3.2297020e-01
   3.2611300e-01  -3.2246409e-01   8.7757559e-01  -1.6661052e-01  -4.2010880e-01  -2.7012032e-01   1.9568102e+00   1.2077644e+00  -7.0093635e-01   1.1051296e-01  -4.6107211e-01   2.5612388e-01   8.0485550e-01  -7.8700345e-01   6.8981847e-01   5.3164445e-01   1.8706867e-01  -8.9925357e-01  -8.3798252e-02  -2.3288009e-01  -1.3479008e-01   6.8701081e-01   1.2411142e-01  -2.0352324e-01   2.3994495e+00  -1.5675587e-01   5.8974270e-01   7.5863530e-03  -1.6503949e-01  -7.3811296e-01   1.5866392e-01  -2.0162465e-01   2.0497562e+00  -5.6063544e-01   8.2645318e-01   2.0768451e-02   2.1132047e-02  -6.2936815e-01   4.9880424e-01  -1.6046904e-01   5.7017150e-01
   8.0150599e-01  -4.7615598e-02   3.6127078e+00  -1.6661052e-01  -4.2010880e-01  -2.7012032e-01   3.7547068e+00   1.2077644e+00  -7.0093635e-01   1.1051296e-01  -4.6107211e-01   2.5612388e-01   1.5443915e+00  -7.7682749e-01   1.1345369e+00   5.3164445e-01   1.2194529e+00  -1.1978308e+00  -8.3798252e-02  -2.3288009e-01  -1.3479008e-01   1.0083685e+00   1.2411142e-01  -2.0352324e-01   2.3994495e+00  -1.5675587e-01   1.0319638e+00   7.5863530e-03  -1.6503949e-01  -7.3811296e-01   1.9062031e-01  -2.0162465e-01   4.6805261e+00  -5.6063544e-01   8.2645318e-01   2.6486554e-01   3.7896116e-01  -6.2936815e-01   1.0157181e+00  -1.6046904e-01   2.3564549e+00
   1.9080885e-01  -2.2637578e+00   8.7757559e-01  -1.6661052e-01   4.3717318e-01  -2.7012032e-01   1.9568102e+00   8.4689038e-01  -7.0093635e-01  -1.0159718e+00   8.2238719e-01   2.5612388e-01   7.8602472e-01  -7.8700345e-01   6.8874167e-01  -8.1447930e-01  -1.7856741e-01  -5.0115061e-01  -8.3798252e-02  -2.3288009e-01  -1.3479008e-01   8.4250648e-01   1.2411142e-01  -2.0352324e-01   2.3994495e+00  -1.5675587e-01   5.0129848e-01   7.5863530e-03  -1.6503949e-01  -7.3811296e-01   2.6264143e-01  -2.0162465e-01   2.0497562e+00   1.1983843e+00   2.4175264e+00   3.5774419e-02  -3.4447596e-01   1.2048401e+00   4.9075262e-01  -1.6046904e-01   5.7017150e-01
   1.1562223e+00  -2.2360967e+00  -4.8999051e-01  -1.6661052e-01  -4.2010880e-01   1.5924741e+00   2.8557585e+00   3.6572504e-01   3.3733769e+00   1.1051296e-01  -4.6107211e-01   2.5612388e-01   1.0325367e+00  -4.3847671e-01   1.5329528e+00   9.8035237e-01  -7.3777553e-01  -2.3574864e-01  -8.3798252e-02  -2.3288009e-01  -1.3479008e-01   3.9675223e-01   1.2411142e-01  -2.0352324e-01  -4.1636722e-01  -1.5675587e-01   1.0761859e+00   7.5863530e-03  -1.6503949e-01  -7.3811296e-01   4.8633616e-01  -2.0162465e-01   7.3437130e-01  -5.6063544e-01   8.2645318e-01  -4.6258210e-02  -6.6185483e-01  -6.2936815e-01   4.1104160e-01  -1.6046904e-01  -3.2297020e-01
   1.9080885e-01  -8.9268663e-01  -4.8999051e-01  -1.6661052e-01   4.3717318e-01  -2.7012032e-01  -7.4003469e-01  -5.6379890e-01   3.1764195e-01  -1.0159718e+00   1.4641168e+00   2.5612388e-01   2.3822029e-01  -7.8700345e-01   6.8874167e-01  -8.1447930e-01  -9.3134757e-01   4.6093152e-01  -8.3798252e-02  -2.3288009e-01  -1.3479008e-01  -2.8742871e-01   1.2411142e-01  -2.0352324e-01  -4.1636722e-01  -1.5675587e-01   5.0129848e-01   7.5863530e-03  -1.6503949e-01  -7.3811296e-01   2.6264143e-01   6.0090033e+00  -5.8101362e-01   1.1983843e+00   2.4175264e+00  -5.4445638e-01  -1.1892638e+00   1.2048401e+00  -3.6674472e-01  -1.6046904e-01  -3.2297020e-01
   1.3317520e+00  -3.1145253e-01  -4.8999051e-01  -1.6661052e-01  -4.2010880e-01   6.6117687e-01   1.0578619e+00   9.2343941e-01   3.1764195e-01   1.1051296e-01  -4.6107211e-01   2.5612388e-01   4.5220639e-01  -7.8700345e-01   9.3532886e-01   8.2936534e-02  -4.5817147e-01  -6.0067635e-01  -8.3798252e-02  -2.3288009e-01  -1.3479008e-01   3.3455397e-01   1.2411142e-01  -2.0352324e-01  -4.1636722e-01  -1.5675587e-01   9.0371968e-01   7.5863530e-03  -1.6503949e-01  -7.3811296e-01   2.9884435e-02  -2.0162465e-01   7.3437130e-01  -5.6063544e-01   8.2645318e-01  -1.3329283e-01  -3.2736240e-01  -6.2936815e-01   1.2440399e-01  -1.6046904e-01  -3.2297020e-01
   5.3638298e-01  -7.5068157e-01  -4.8999051e-01  -1.6661052e-01  -4.2010880e-01  -2.7012032e-01   1.0578619e+00   5.4069426e-01  -1.9164720e-01   6.7375536e-01  -4.6107211e-01   1.5758741e-02   9.7946816e-01   9.4545429e-01   7.9857527e-01   1.4290603e+00  -5.2269548e-01  -3.3527438e-01  -8.3798252e-02  -2.3288009e-01  -1.3479008e-01   1.1686003e-01   1.2411142e-01  -2.0352324e-01  -4.1636722e-01  -1.5675587e-01   6.9145355e-01   7.5863530e-03  -1.6503949e-01   3.0115362e-01   1.4092558e+00  -2.0162465e-01   7.3437130e-01  -5.6063544e-01   3.0916588e-02  -9.1276117e-02  -5.2339052e-01  -6.2936815e-01   2.6852796e-01  -1.6046904e-01  -3.2297020e-01
   1.5968750e+00  -1.1218738e-01   8.7757559e-01  -1.6661052e-01  -4.2010880e-01   6.6117687e-01   1.0578619e+00   9.4531056e-01  -1.9164720e-01   6.7375536e-01  -4.6107211e-01  -7.0663594e-01   1.0941647e+00  -2.6350199e-02   1.1205385e+00   1.2047063e+00   1.4405266e-01  -7.0020209e-01  -8.3798252e-02  -2.3288009e-01  -1.3479008e-01   4.1748499e-01   1.2411142e-01  -2.0352324e-01   2.3994495e+00  -1.5675587e-01   1.1734745e+00   7.5863530e-03  -1.6503949e-01   2.9568954e-01  -2.1813531e-01  -2.0162465e-01   7.3437130e-01  -5.6063544e-01   3.0916588e-02   2.5770440e-02   5.5742595e-03  -6.2936815e-01   5.8978752e-01  -1.6046904e-01   5.7017150e-01
   1.3738060e+00  -1.0980888e-01   2.2451417e+00  -1.6661052e-01  -4.2010880e-01   6.6117687e-01   2.8557585e+00   9.2343941e-01   3.1764195e-01   1.1051296e-01  -4.6107211e-01   2.5612388e-01   2.6091863e+00  -7.7682749e-01   1.2852889e+00   8.2936534e-02   1.2254466e-01  -1.2310060e+00  -8.3798252e-02  -2.3288009e-01  -1.3479008e-01   1.6718167e+00   1.2411142e-01   4.9087866e+00  -4.1636722e-01  -1.5675587e-01   1.1469413e+00   7.5863530e-03   6.0534127e+00  -7.3811296e-01   1.4769381e-01  -2.0162465e-01   3.3651411e+00  -5.6063544e-01   8.2645318e-01   2.9789451e+00  -3.0713727e-01  -6.2936815e-01   3.4956165e+00  -1.6046904e-01   1.4633132e+00
   4.0290726e-01   1.2733604e-01  -4.8999051e-01  -1.6661052e-01   8.6581418e-01  -2.7012032e-01   6.0838776e-01   1.4155403e+00  -7.0093635e-01  -1.0159718e+00   5.0152237e-01   2.5612388e-01  -2.2227781e-01  -9.1801898e-01   1.5787929e-01  -8.1447930e-01  -6.7325151e-01  -7.6655258e-01  -8.3798252e-02  -2.3288009e-01  -1.3479008e-01   8.5287286e-01   3.3294323e-01  -2.0352324e-01  -4.1636722e-01  -1.5675587e-01   5.9858712e-01   3.2754914e-02  -1.6503949e-01  -7.3811296e-01  -7.5996306e-01  -2.0162465e-01   7.6678837e-02   3.1887443e-01   8.2645318e-01  -4.2256619e-02  -7.2719754e-01   2.8773599e-01  -1.2036521e-01  -1.6046904e-01  -3.2297020e-01
   5.7478010e-01   1.7411314e-01  -4.8999051e-01  -1.6661052e-01   2.1517372e+00  -2.7012032e-01   1.0578619e+00   9.2343941e-01  -7.0093635e-01  -1.0159718e+00   1.4641168e+00   2.5612388e-01  -8.1902929e-02  -7.8954744e-01   3.5278008e-01  -8.1447930e-01  -5.4420348e-01  -3.3527438e-01  -8.3798252e-02  -2.3288009e-01  -1.3479008e-01   6.4554530e-01   3.3294323e-01  -2.0352324e-01  -4.1636722e-01  -1.5675587e-01   7.7105335e-01  -4.9979275e-03  -1.6503949e-01  -7.3811296e-01  -7.3468413e-01  -2.0162465e-01   7.3437130e-01   1.1983843e+00   2.4175264e+00  -2.3990585e-04  -5.2339052e-01   1.2048401e+00  -4.2264509e-02  -1.6046904e-01  -3.2297020e-01
   6.1500566e-01   1.9058643e-01  -4.8999051e-01  -1.6661052e-01   2.1517372e+00  -2.7012032e-01   1.0578619e+00   9.2343941e-01  -7.0093635e-01  -1.0159718e+00   1.4641168e+00   2.5612388e-01  -8.1902929e-02  -7.8954744e-01   3.5278008e-01  -8.1447930e-01  -5.4420348e-01  -3.3527438e-01  -8.3798252e-02  -2.3288009e-01  -1.3479008e-01   6.5591168e-01   3.3294323e-01  -2.0352324e-01  -4.1636722e-01  -1.5675587e-01   7.8874219e-01  -4.9979275e-03  -1.6503949e-01  -7.3811296e-01  -7.4899296e-01  -2.0162465e-01   7.3437130e-01   1.1983843e+00   2.4175264e+00   2.7612879e-03  -5.2339052e-01   1.2048401e+00  -4.2264509e-02  -1.6046904e-01  -3.2297020e-01
   2.7491684e-01  -6.5281084e-01  -4.8999051e-01  -1.6661052e-01   8.6581418e-01  -2.7012032e-01   1.0578619e+00   1.7764143e+00  -7.0093635e-01  -1.0159718e+00   8.2238719e-01   2.5612388e-01   5.0527495e-01  -1.7181041e+00   5.6814007e-01  -8.1447930e-01  -7.1626752e-01  -1.0319546e+00  -8.3798252e-02  -2.3288009e-01  -1.3479008e-01   1.0498340e+00   5.4177505e-01  -2.0352324e-01  -4.1636722e-01   4.8546819e+00   6.3396481e-01   7.5863530e-03  -1.6503949e-01  -7.3811296e-01   1.9634384e-01  -2.0162465e-01   7.3437130e-01   1.1983843e+00   3.0916588e-02  -5.3260996e-02  -9.4500657e-01   2.8773599e-01   1.9767371e-01  -1.6046904e-01  -3.2297020e-01
   7.2105487e-01   2.5066549e-01   8.7757559e-01  -1.6661052e-01  -4.2010880e-01  -2.7012032e-01   1.5073361e+00   1.6998653e+00  -7.0093635e-01  -4.5272943e-01  -4.6107211e-01   2.5612388e-01   4.7446095e-01  -7.3485164e-01   5.1753048e-01  -1.4141742e-01   2.9460870e-01  -1.2641813e+00  -8.3798252e-02  -2.3288009e-01  -1.3479008e-01   1.0187349e+00   3.3294323e-01  -2.0352324e-01   2.3994495e+00  -1.5675587e-01   9.3025294e-01   1.3878493e-02  -1.6503949e-01  -7.3811296e-01  -7.5519345e-01  -2.0162465e-01   1.3920638e+00  -5.6063544e-01   3.0916588e-02   2.0384127e-01  -8.4660909e-02  -6.2936815e-01   4.2956032e-01  -1.6046904e-01   5.7017150e-01
   1.4326955e-01  -3.3876120e-01  -4.8999051e-01  -1.6661052e-01  -4.2010880e-01  -2.7012032e-01   1.5891361e-01   9.2343941e-01  -7.0093635e-01  -1.0159718e+00  -4.6107211e-01   2.5612388e-01  -4.9789192e-01  -1.7181041e+00  -8.0093504e-02  -8.1447930e-01  -9.7436358e-01  -6.0067635e-01  -8.3798252e-02  -2.3288009e-01  -1.3479008e-01   6.3517892e-01   3.3294323e-01  -2.0352324e-01  -4.1636722e-01  -1.5675587e-01   3.8632100e-01  -3.6458629e-02  -1.6503949e-01  -7.3811296e-01  -7.7331797e-01  -2.0162465e-01  -5.8101362e-01  -5.6063544e-01  -7.6462000e-01  -2.6134376e-01  -1.2841663e+00  -6.2936815e-01  -4.5128672e-01  -1.6046904e-01  -3.2297020e-01
   3.5391907e-02  -5.8788669e-01  -4.8999051e-01  -1.6661052e-01  -4.2010880e-01  -2.7012032e-01  -7.4003469e-01   6.3911444e-01  -7.0093635e-01  -1.0159718e+00  -4.6107211e-01   2.5612388e-01  -7.0503047e-01  -1.7181041e+00  -1.4254790e-01  -8.1447930e-01  -9.9587158e-01  -4.0162487e-01  -8.3798252e-02  -2.3288009e-01  -1.3479008e-01   7.1810995e-01   3.3294323e-01  -2.0352324e-01  -4.1636722e-01  -1.5675587e-01   4.7476522e-01   8.3092036e-02  -1.6503949e-01  -7.3811296e-01  -8.1958319e-01   2.9036893e+00  -5.8101362e-01  -5.6063544e-01  -7.6462000e-01  -4.5241977e-01  -1.3588437e+00  -6.2936815e-01  -6.6384944e-01  -1.6046904e-01  -3.2297020e-01
   6.5165061e-04  -2.2639340e+00  -4.8999051e-01  -1.6661052e-01  -4.2010880e-01  -2.7012032e-01  -7.4003469e-01   6.3911444e-01  -1.9164720e-01  -1.0159718e+00  -4.6107211e-01   2.4246072e+00  -6.9304725e-01  -3.7360494e-01   4.8045692e-02  -8.1447930e-01  -9.9587158e-01  -4.0162487e-01  -8.3798252e-02  -2.3288009e-01  -1.3479008e-01   8.8397199e-01   3.3294323e-01  -2.0352324e-01  -4.1636722e-01  -1.5675587e-01   8.7276420e-01   8.3092036e-02  -1.6503949e-01  -7.3811296e-01  -6.2498309e-01   2.9036893e+00  -5.8101362e-01  -5.6063544e-01  -7.6462000e-01  -3.2436883e-01  -1.3292839e+00  -6.2936815e-01  -5.6078872e-01  -1.6046904e-01  -3.2297020e-01
   3.9742195e-01  -2.2859571e+00  -4.8999051e-01  -1.6661052e-01  -4.2010880e-01  -2.7012032e-01  -7.4003469e-01   9.2343941e-01  -7.0093635e-01  -1.0159718e+00  -4.6107211e-01   2.5612388e-01  -4.8077303e-01  -1.7181041e+00   3.7323928e-01  -8.1447930e-01  -9.7436358e-01  -6.0067635e-01  -8.3798252e-02  -2.3288009e-01  -1.3479008e-01   1.1534978e+00   9.5943868e-01  -2.0352324e-01  -4.1636722e-01  -1.5675587e-01   1.3370964e+00   2.6462774e-02  -1.6503949e-01  -7.3811296e-01  -8.3770771e-01   6.0090033e+00  -5.8101362e-01  -5.6063544e-01  -7.6462000e-01  -2.8535331e-01  -1.4397442e+00  -6.2936815e-01  -4.5370220e-01  -1.6046904e-01  -3.2297020e-01
   1.0410309e+00  -3.4589669e-01  -4.8999051e-01  -1.6661052e-01   8.6581418e-01  -2.7012032e-01   1.5073361e+00   1.8310922e+00  -7.0093635e-01   1.1051296e-01   5.0152237e-01  -1.4535086e-01   5.5491972e-01  -8.5060322e-01   9.1163926e-01   9.8035237e-01  -4.9519377e-02  -1.0651298e+00  -8.3798252e-02  -2.3288009e-01  -1.3479008e-01   6.1444617e-01   9.5943868e-01  -2.0352324e-01  -4.1636722e-01  -1.5675587e-01   1.3370964e+00   7.5863530e-03  -1.6503949e-01   1.3163783e+00  -6.4215368e-01  -2.0162465e-01   7.6678837e-02   3.1887443e-01   8.2645318e-01   4.7779195e-02   1.6464711e-02   2.8773599e-01   2.7013828e-01  -1.6046904e-01  -3.2297020e-01
   1.7800980e-01  -3.1356675e-01  -4.8999051e-01  -1.6661052e-01  -4.2010880e-01  -2.7012032e-01   1.0578619e+00   1.4155403e+00  -7.0093635e-01   1.1051296e-01  -4.6107211e-01   2.5612388e-01   1.7316851e-01  -8.6205118e-01   3.7862328e-01   8.2936534e-02  -2.2158341e-01  -8.9925357e-01  -8.3798252e-02  -2.3288009e-01  -1.3479008e-01   3.9675223e-01   1.2411142e-01  -2.0352324e-01  -4.1636722e-01  -1.5675587e-01   4.4380974e-01   1.2942127e-03  -1.6503949e-01  -7.3811296e-01  -1.3752889e-01  -2.0162465e-01   7.3437130e-01  -5.6063544e-01   8.2645318e-01  -1.5129999e-01  -1.2822271e-01  -6.2936815e-01   3.6297153e-03  -1.6046904e-01  -3.2297020e-01
   1.1159967e+00  -5.5828762e-01  -4.8999051e-01  -1.6661052e-01  -4.2010880e-01   6.6117687e-01   1.5891361e-01   1.1312154e+00   3.1764195e-01  -1.0159718e+00  -4.6107211e-01   1.8139498e+00   5.1212250e-01  -8.7604313e-01   8.6533686e-01  -8.1447930e-01  -9.5285557e-01  -7.3337734e-01  -8.3798252e-02  -2.3288009e-01  -1.3479008e-01   8.1140735e-01   1.2411142e-01  -2.0352324e-01  -4.1636722e-01  -1.5675587e-01   6.6492029e-01   7.5863530e-03  -1.6503949e-01  -7.3811296e-01   4.4484055e-01  -2.0162465e-01  -5.8101362e-01  -5.6063544e-01  -7.6462000e-01  -2.2132785e-01  -9.7612214e-01  -6.2936815e-01   1.1313172e-01  -1.6046904e-01  -3.2297020e-01
   6.2414784e-01  -9.8553609e-01  -4.8999051e-01  -1.6661052e-01  -4.2010880e-01  -2.7012032e-01   2.8557585e+00   5.7350099e-01   1.3362203e+00   1.2369978e+00  -4.6107211e-01   2.5612388e-01   1.1489452e+00  -9.5999482e-01   1.2120665e+00   1.4290603e+00  -3.7213945e-01  -3.6844963e-01  -8.3798252e-02  -2.3288009e-01  -1.3479008e-01  -4.9002016e-02   5.4177505e-01  -2.0352324e-01  -4.1636722e-01  -1.5675587e-01   9.7889726e-01   7.5863530e-03  -1.6503949e-01  -7.3811296e-01   6.0176073e-01  -2.0162465e-01   7.3437130e-01  -5.6063544e-01  -7.6462000e-01  -3.6254231e-02  -8.6877341e-01  -6.2936815e-01   4.8914230e-01  -1.6046904e-01  -3.2297020e-01
   9.5730248e-02  -4.7970914e-01  -4.8999051e-01  -1.6661052e-01   8.6581418e-01  -2.7012032e-01   6.0838776e-01   1.8310922e+00  -7.0093635e-01  -1.0159718e+00   8.2238719e-01   2.5612388e-01   3.2381473e-01  -1.7181041e+00   5.2291448e-01  -8.1447930e-01  -6.7325151e-01  -1.0651298e+00  -8.3798252e-02  -2.3288009e-01  -1.3479008e-01   1.1949633e+00   5.4177505e-01  -2.0352324e-01  -4.1636722e-01   4.8546819e+00   8.9045304e-01   7.5863530e-03  -1.6503949e-01  -7.3811296e-01  -1.5422253e-01  -2.0162465e-01  -5.8101362e-01   1.1983843e+00   3.0916588e-02   2.3769644e-02  -9.5589702e-01   2.8773599e-01   1.6868789e-01  -1.6046904e-01  -3.2297020e-01
   3.5391907e-02  -1.5341465e-01  -4.8999051e-01  -1.6661052e-01   1.2944552e+00  -2.7012032e-01   1.5891361e-01   2.2356256e-01  -7.0093635e-01   1.1051296e-01   2.4267113e+00  -4.4288392e-01   2.1254195e-01   1.7589707e-01   3.8723768e-01  -1.4141742e-01   2.9460870e-01   1.9552955e-01  -8.3798252e-02  -2.3288009e-01  -1.3479008e-01   6.5028141e-02   3.3294323e-01  -2.0352324e-01  -4.1636722e-01   4.8546819e+00   7.5336451e-01   1.2942127e-03  -1.6503949e-01   1.7522776e-01   7.4672660e-03  -2.0162465e-01  -5.8101362e-01   1.1983843e+00   8.2645318e-01   1.7767257e-02  -7.2214679e-02   2.1219443e+00   9.7833649e-02  -1.6046904e-01  -3.2297020e-01
   2.7125997e-01   1.5200193e-01  -4.8999051e-01  -1.6661052e-01   8.6581418e-01  -2.7012032e-01   6.0838776e-01   4.5320965e-01  -7.0093635e-01   1.1051296e-01   1.4641168e+00   2.5612388e-01   5.1624402e-02  -4.1049281e-01   3.2478328e-01   8.2936534e-02   7.8929280e-01   1.9552955e-01  -8.3798252e-02   2.9169725e+00  -1.3479008e-01   3.5528672e-01   3.3294323e-01  -2.0352324e-01  -4.1636722e-01   4.8546819e+00   7.0472018e-01  -4.9979275e-03  -1.6503949e-01   9.9929395e-01  -4.5089230e-01  -2.0162465e-01   7.6678837e-02   2.0778942e+00   3.0916588e-02   4.7779195e-02   4.9253301e-01   2.1219443e+00   1.7029821e-01  -1.6046904e-01  -3.2297020e-01
  -5.1862377e-01   2.3894919e-01  -4.8999051e-01  -1.6661052e-01   8.5321904e-03  -2.7012032e-01  -7.4003469e-01   1.0546663e+00  -7.0093635e-01  -1.0159718e+00  -1.4020728e-01   2.5612388e-01  -7.9404869e-01  -2.8710926e-01  -6.7448708e-01  -8.1447930e-01  -6.3023550e-01  -5.0115061e-01  -8.3798252e-02  -2.3288009e-01  -1.3479008e-01   6.2481255e-01  -8.4720395e-02  -2.0352324e-01  -4.1636722e-01  -1.5675587e-01  -3.5218823e-01   2.9073267e-01  -1.6503949e-01  -7.3811296e-01  -5.6631688e-01  -2.0162465e-01  -5.8101362e-01   3.1887443e-01  -7.6462000e-01  -3.1936684e-01  -5.4517142e-01   2.8773599e-01  -5.3582871e-01  -1.6046904e-01  -3.2297020e-01
  -6.7404070e-01   3.9707517e-01  -4.8999051e-01  -1.6661052e-01   8.5321904e-03  -2.7012032e-01  -7.4003469e-01   1.5794910e-01  -7.0093635e-01  -1.0159718e+00   5.0152237e-01   2.5612388e-01  -1.0165942e+00  -6.9796377e-01  -8.1231748e-01  -8.1447930e-01  -3.2912344e-01   3.2823054e-01  -8.3798252e-02  -2.3288009e-01  -1.3479008e-01   1.4795916e-01  -8.4720395e-02  -2.0352324e-01  -4.1636722e-01  -1.5675587e-01  -5.0696562e-01  -5.0207701e-01  -1.6503949e-01  -7.3811296e-01  -8.0765917e-01  -2.0162465e-01  -5.8101362e-01   7.5862937e-01   8.2645318e-01  -3.3137162e-01  -2.7602170e-01   1.2048401e+00  -6.3727910e-01  -1.6046904e-01  -3.2297020e-01
  -6.7404070e-01  -2.1835936e+00  -4.8999051e-01  -1.6661052e-01  -4.2010880e-01  -2.7012032e-01  -7.4003469e-01   1.5794910e-01  -7.0093635e-01  -1.0159718e+00   5.0152237e-01   2.5612388e-01  -1.0165942e+00  -6.9796377e-01  -8.1231748e-01  -8.1447930e-01  -3.2912344e-01   3.2823054e-01  -8.3798252e-02  -2.3288009e-01  -1.3479008e-01   1.3759279e-01  -8.4720395e-02  -2.0352324e-01  -4.1636722e-01  -1.5675587e-01  -5.0696562e-01  -5.0207701e-01  -1.6503949e-01  -7.3811296e-01  -8.0765917e-01  -2.0162465e-01   7.6678837e-02   1.1983843e+00   8.2645318e-01  -3.3937480e-01  -2.7602170e-01   1.2048401e+00  -6.4049974e-01  -1.6046904e-01  -3.2297020e-01
  -6.7404070e-01  -2.1816556e+00  -4.8999051e-01  -1.6661052e-01   8.5321904e-03  -2.7012032e-01  -7.4003469e-01   1.5794910e-01  -7.0093635e-01  -1.0159718e+00   1.8065754e-01   2.5612388e-01  -1.0165942e+00  -6.9796377e-01  -8.1231748e-01  -8.1447930e-01  -3.2912344e-01   3.2823054e-01  -8.3798252e-02  -2.3288009e-01  -1.3479008e-01   1.7905830e-01  -8.4720395e-02  -2.0352324e-01  -4.1636722e-01  -1.5675587e-01  -5.0696562e-01  -5.0207701e-01  -1.6503949e-01  -7.3811296e-01  -8.0765917e-01  -2.0162465e-01   7.6678837e-02   1.1983843e+00   8.2645318e-01  -3.3737401e-01  -2.7602170e-01   1.2048401e+00  -6.4049974e-01  -1.6046904e-01  -3.2297020e-01
   4.0290726e-01   2.3066850e-01  -4.8999051e-01  -1.6661052e-01   8.5321904e-03  -2.7012032e-01   6.0838776e-01   1.4155403e+00  -7.0093635e-01  -4.5272943e-01   5.0152237e-01   2.5612388e-01  -1.8804004e-01  -9.1801898e-01   1.5787929e-01  -3.6577138e-01  -2.0007541e-01  -7.3337734e-01  -8.3798252e-02  -2.3288009e-01  -1.3479008e-01   5.8334703e-01   3.3294323e-01  -2.0352324e-01  -4.1636722e-01  -1.5675587e-01   5.9858712e-01   3.2754914e-02  -1.6503949e-01  -7.3811296e-01  -7.5996306e-01  -2.0162465e-01   7.6678837e-02   7.5862937e-01   3.0916588e-02  -2.3249058e-02  -3.0246994e-01   2.8773599e-01  -9.2184542e-02  -1.6046904e-01  -3.2297020e-01
   4.8335838e-01  -4.8552325e-01   1.9379254e-01  -1.6661052e-01   4.3717318e-01  -2.7012032e-01   1.0578619e+00   1.6561230e+00  -7.0093635e-01  -1.0159718e+00   8.2238719e-01   2.5612388e-01   3.4435739e-01  -1.7181041e+00   4.9814808e-01  -8.1447930e-01  -5.4420348e-01  -1.3637070e+00  -8.3798252e-02  -2.3288009e-01  -1.3479008e-01   1.3193599e+00   9.5943868e-01  -2.0352324e-01  -4.1636722e-01   4.8546819e+00   8.7718641e-01   7.5863530e-03  -1.6503949e-01  -7.3811296e-01  -5.8444140e-01  -2.0162465e-01   2.0497562e+00   1.1983843e+00   3.0916588e-02   1.2781103e-01  -9.7923370e-01   2.8773599e-01   2.4437310e-01  -1.6046904e-01  -3.2297020e-01
   9.2766798e-01   5.9880692e-01   8.7757559e-01  -1.6661052e-01   8.5321904e-03  -2.7012032e-01  -7.4003469e-01  -7.7157484e-01   1.8455094e+00   6.7375536e-01   1.4641168e+00   2.5612388e-01   8.3224572e-01   7.7246291e-01   8.9656406e-01   9.8035237e-01  -2.4309142e-01   1.6235431e-01  -8.3798252e-02  -2.3288009e-01  -1.3479008e-01   2.5162294e-01  -8.4720395e-02  -2.0352324e-01  -4.1636722e-01  -1.5675587e-01   6.3838702e-01   7.5863530e-03  -1.6503949e-01  -7.3811296e-01   2.5167132e-01  -2.0162465e-01  -5.8101362e-01   1.6381392e+00  -7.6462000e-01   7.8107087e-01  -5.1561163e-01   1.2048401e+00   8.0798638e-01  -1.6046904e-01  -3.2297020e-01
   3.9742195e-01  -4.5372187e-01  -4.8999051e-01  -1.6661052e-01   2.1517372e+00  -2.7012032e-01   1.0578619e+00   4.8601638e-01  -7.0093635e-01  -1.0159718e+00   2.1058465e+00   9.7851855e-01   7.0214216e-01  -3.8505290e-01   8.6964406e-01  -8.1447930e-01  -6.7325151e-01  -1.0304766e-01  -8.3798252e-02  -2.3288009e-01  -1.3479008e-01   4.3821774e-01   1.2411142e-01  -2.0352324e-01  -4.1636722e-01  -1.5675587e-01   6.2954260e-01   7.5863530e-03  -1.6503949e-01  -7.3811296e-01   4.3720917e-01  -2.0162465e-01   7.3437130e-01   2.0778942e+00   3.0916588e-02  -1.2228845e-01  -7.6453623e-01   2.1219443e+00   2.3310084e-01  -1.6046904e-01  -3.2297020e-01
   3.5391907e-02  -4.3566291e-01   1.5613586e+00  -1.6661052e-01   8.5321904e-03  -2.7012032e-01   1.5891361e-01   8.6876153e-01  -7.0093635e-01  -1.0159718e+00   8.2238719e-01   2.5612388e-01   6.5592117e-01   3.5779241e-01   2.6232888e-01  -8.1447930e-01  -7.1027382e-02  -1.7286347e+00  -8.3798252e-02  -2.3288009e-01  -1.3479008e-01   2.0657391e+00   3.3294323e-01  -2.0352324e-01  -4.1636722e-01  -1.5675587e-01   7.2683124e-01   1.2942127e-03  -1.6503949e-01  -7.3811296e-01   2.0969875e-01  -2.0162465e-01  -5.8101362e-01   3.1887443e-01  -7.6462000e-01   4.2793041e-01  -4.7982872e-01   1.2048401e+00   6.6466757e-01  -1.6046904e-01  -3.2297020e-01
   1.8144587e+00  -1.1540570e+00  -4.8999051e-01  -1.6661052e-01   1.7230962e+00   6.6117687e-01   3.7547068e+00   1.1858932e+00  -1.9164720e-01   6.7375536e-01   2.4267113e+00  -1.5184722e-01   1.8867692e+00  -1.1838660e+00   1.8904504e+00   2.3264761e+00  -4.5817147e-01  -6.6702684e-01  -8.3798252e-02  -2.3288009e-01  -1.3479008e-01   4.9004963e-01   2.0035977e+00  -2.0352324e-01  -4.1636722e-01   4.8546819e+00   1.9915836e+00   7.5863530e-03  -1.6503949e-01   3.7958407e-01   2.1733013e-01   1.3510323e+00   2.7074487e+00   2.9574041e+00   3.0916588e-02   1.0780307e-01  -8.3143472e-01   1.2048401e+00   8.2408961e-01   2.9746206e+00  -3.2297020e-01
   9.9387117e-02   4.1663170e-01   1.9379254e-01  -1.6661052e-01   2.1517372e+00  -2.7012032e-01  -7.4003469e-01  -9.7935078e-01   8.2693110e-01  -1.0159718e+00   3.7101706e+00   2.5612388e-01   3.2210284e-01   3.4380046e-01   3.1401528e-01  -8.1447930e-01  -3.7213945e-01   7.2633349e-01  -8.3798252e-02  -2.3288009e-01  -1.3479008e-01  -6.9734771e-02  -8.4720395e-02  -2.0352324e-01  -4.1636722e-01  -1.5675587e-01   4.0400984e-01   1.2942127e-03  -1.6503949e-01  -7.3811296e-01  -1.6853136e-01  -2.0162465e-01  -5.8101362e-01   7.5862937e-01   8.2645318e-01   2.0768451e-02  -6.9608196e-01   3.9561525e+00   1.3487109e-01  -1.6046904e-01  -3.2297020e-01
   3.6999543e-01  -2.1604839e-01  -4.8999051e-01  -1.6661052e-01   8.6581418e-01  -2.7012032e-01   6.0838776e-01   1.4155403e+00  -7.0093635e-01  -1.0159718e+00   5.0152237e-01   2.5612388e-01   2.2522291e-02  -9.9433870e-01   2.3756249e-01  -8.1447930e-01  -7.1626752e-01  -7.9972783e-01  -8.3798252e-02  -2.3288009e-01  -1.3479008e-01   7.6994184e-01   1.2411142e-01  -2.0352324e-01  -4.1636722e-01  -1.5675587e-01   4.9245406e-01   1.3878493e-02  -1.6503949e-01  -7.3811296e-01  -2.7298583e-01  -2.0162465e-01   7.6678837e-02   3.1887443e-01   8.2645318e-01  -1.5330079e-01  -7.4897844e-01   2.8773599e-01  -8.1717438e-02  -1.6046904e-01  -3.2297020e-01
   3.4439735e-01  -4.2227286e-01   8.7757559e-01  -1.6661052e-01  -4.2010880e-01  -2.7012032e-01   6.0838776e-01   1.6342518e+00  -7.0093635e-01  -1.0159718e+00  -4.6107211e-01   2.5612388e-01   6.1654772e-01  -8.9385106e-01   4.3138648e-01  -8.1447930e-01  -3.2912344e-01  -1.1978308e+00  -8.3798252e-02  -2.3288009e-01  -1.3479008e-01   1.1742306e+00   1.2411142e-01  -2.0352324e-01   2.3994495e+00  -1.5675587e-01   4.7034300e-01   7.5863530e-03  -1.6503949e-01  -7.3811296e-01   4.2762384e-02  -2.0162465e-01   7.6678837e-02  -5.6063544e-01  -7.6462000e-01   7.7632775e-03  -6.0429102e-01  -6.2936815e-01   3.9332804e-01  -1.6046904e-01   5.7017150e-01
  -2.1294746e+00   3.5760975e-01   1.9379254e-01  -1.6661052e-01  -4.2010880e-01  -2.7012032e-01  -7.4003469e-01   8.0314808e-01  -7.0093635e-01  -1.0159718e+00  -4.6107211e-01   2.5612388e-01  -1.1312908e+00  -1.7181041e+00  -1.6425303e+00  -8.1447930e-01  -6.5174351e-01  -1.5959337e+00  -8.3798252e-02  -2.3288009e-01  -1.3479008e-01   2.4596614e+00  -8.4720395e-02  -2.0352324e-01  -4.1636722e-01  -1.5675587e-01  -9.5360892e-01  -1.3389317e+00  -1.6503949e-01  -7.3811296e-01  -9.9653574e-01  -2.0162465e-01  -5.8101362e-01  -5.6063544e-01  -7.6462000e-01   1.1580625e-01  -9.2011411e-01  -6.2936815e-01  -1.7270072e-01  -1.6046904e-01  -3.2297020e-01
   3.9742195e-01   6.5518610e-01   1.5613586e+00  -1.6661052e-01  -4.2010880e-01   6.6117687e-01  -7.4003469e-01  -1.3183536e+00   3.1764195e-01  -1.0159718e+00  -4.6107211e-01   2.5612388e-01  -4.3284014e-01  -7.9972340e-01  -3.0191430e-01  -8.1447930e-01   1.3915169e+00   1.2917906e-01  -8.3798252e-02  -2.3288009e-01   4.4524207e+00   1.3193599e+00  -2.9355221e-01  -2.0352324e-01  -4.1636722e-01  -1.5675587e-01  -9.5360892e-01   2.4552289e+00  -1.6503949e-01  -7.3811296e-01  -8.9112735e-01  -2.0162465e-01  -5.8101362e-01  -5.6063544e-01  -7.6462000e-01   3.0888305e-01   8.6903147e-01  -6.2936815e-01   1.8479113e-01  -1.6046904e-01   1.0167424e+00
   1.0282319e+00   3.6941119e+00  -4.8999051e-01  -1.6661052e-01  -4.2010880e-01   6.6117687e-01  -7.4003469e-01  -4.7631429e-01   3.3733769e+00   3.4899673e+00  -4.6107211e-01  -1.4887971e+00   1.9278546e+00   2.0164744e+00   1.5394136e+00   6.3648474e+00  -5.4420348e-01   2.9505529e-01  -8.3798252e-02  -2.3288009e-01  -1.3479008e-01  -6.0878642e-01  -2.9355221e-01  -2.0352324e-01  -4.1636722e-01  -1.5675587e-01   6.4280923e-01   7.5863530e-03  -1.6503949e-01   3.7051026e+00   3.6566501e-01  -2.0162465e-01  -5.8101362e-01  -5.6063544e-01  -7.6462000e-01  -3.5538117e-01  -4.7982872e-01  -6.2936815e-01   5.1973844e-01  -1.6046904e-01  -3.2297020e-01
  -1.4712382e+00   1.4583546e-01  -4.8999051e-01  -1.6661052e-01   8.5321904e-03  -2.7012032e-01  -7.4003469e-01  -4.6537872e-01  -1.9164720e-01  -4.5272943e-01  -1.4020728e-01   2.5612388e-01   5.5149595e-01   2.6575601e+00  -1.8885030e-01  -5.9012534e-01  -9.0983956e-01   3.2823054e-01  -8.3798252e-02  -2.3288009e-01  -1.3479008e-01  -3.2889422e-01  -2.9355221e-01  -2.0352324e-01  -4.1636722e-01  -1.5675587e-01  -1.0420531e+00   7.5863530e-03  -1.6503949e-01   9.1921674e-02   2.7943507e+00  -2.0162465e-01  -5.8101362e-01  -1.2088050e-01  -7.6462000e-01  -5.5946235e-01  -1.0165724e+00   2.8773599e-01  -3.0394210e-01  -1.6046904e-01  -3.2297020e-01
  -1.1201787e+00   4.6534683e-01   1.9379254e-01   3.7394805e+00  -4.2010880e-01  -2.7012032e-01  -7.4003469e-01  -2.9586900e+00  -7.0093635e-01  -1.0159718e+00  -4.6107211e-01   4.0683931e-01  -1.2151733e+00  -4.8299655e-01  -1.4433223e+00  -8.1447930e-01   2.9460870e-01   1.7215909e+00   9.7392191e+00  -2.3288009e-01  -1.3479008e-01  -4.7402351e-01  -2.9355221e-01  -2.0352324e-01  -4.1636722e-01  -1.5675587e-01  -1.6257850e+00   2.6439931e+00  -1.6503949e-01  -7.3811296e-01  -5.3722225e-01  -2.0162465e-01  -5.8101362e-01  -1.2088050e-01   3.2130630e+00  -6.9267363e-02   9.4682041e-01   2.1219443e+00  -3.9412023e-01  -1.6046904e-01  -3.2297020e-01
   1.0958840e+00   5.3775884e-01  -4.8999051e-01  -1.6661052e-01  -4.2010880e-01   1.5924741e+00   1.5891361e-01   8.0314808e-01   3.1764195e-01  -1.0159718e+00  -4.6107211e-01   2.5612388e-01   2.9300073e-01  -1.9552559e-01   9.7194006e-01  -8.1447930e-01   2.7035052e+00   3.2476522e+00  -8.3798252e-02  -2.3288009e-01   9.0396314e+00  -1.9978811e+00  -8.4720395e-02  -2.0352324e-01  -4.1636722e-01  -1.5675587e-01   7.3125345e-01   1.3878493e-02  -1.6503949e-01  -7.3811296e-01  -2.1431962e-01  -2.0162465e-01  -5.8101362e-01  -5.6063544e-01  -7.6462000e-01  -1.0928328e-01   2.8915439e+00  -6.2936815e-01   3.5031026e-02  -1.6046904e-01   2.3564549e+00
   2.4421300e-02   5.6462704e-01  -4.8999051e-01  -1.6661052e-01   4.3717318e-01  -2.7012032e-01   1.5891361e-01   4.8593345e-02  -7.0093635e-01   1.1051296e-01   8.2238719e-01   2.5612388e-01  -3.2327926e-01  -2.1078953e-01  -5.9634305e-02   8.2936534e-02   5.5270475e-01   2.9505529e-01  -8.3798252e-02   2.9169725e+00  -1.3479008e-01  -1.5266579e-01  -8.4720395e-02  -2.0352324e-01  -4.1636722e-01  -1.5675587e-01   1.2098834e-01   1.0196846e-01  -1.6503949e-01   9.6045700e-01  -4.6853986e-01  -2.0162465e-01   7.3437130e-01   1.1983843e+00   8.2645318e-01  -8.1272138e-02   8.9392393e-01   1.2048401e+00  -9.9430998e-02  -1.6046904e-01  -3.2297020e-01
   2.5663249e-01   6.9112782e-01  -4.8999051e-01  -1.6661052e-01   8.5321904e-03  -2.7012032e-01   1.5891361e-01   3.2198274e-01  -7.0093635e-01   6.7375536e-01   1.8065754e-01   2.5612388e-01  -3.0444848e-01  -2.1078953e-01  -2.8407106e-02   5.3164445e-01   9.3984884e-01  -3.6697168e-02  -8.3798252e-02   2.9169725e+00  -1.3479008e-01  -2.6669595e-01  -8.4720395e-02  -2.0352324e-01  -4.1636722e-01  -1.5675587e-01   2.2712140e-01   1.0196846e-01  -1.6503949e-01   9.5448855e-01  -5.2720607e-01  -2.0162465e-01   7.3437130e-01   3.1887443e-01   3.0916588e-02  -5.7262588e-02   1.2050797e+00   2.8773599e-01  -8.9769056e-02  -1.6046904e-01  -3.2297020e-01
  -1.1767840e-03   4.5451146e-01  -4.8999051e-01  -1.6661052e-01   8.5321904e-03  -2.7012032e-01   1.5891361e-01   2.0169141e-01  -7.0093635e-01   6.7375536e-01   1.8065754e-01   2.5612388e-01  -1.8290437e-01  -9.8853937e-02   1.0357693e-02   5.3164445e-01   5.9572076e-01   2.9653324e-02  -8.3798252e-02   2.9169725e+00  -1.3479008e-01  -2.8742871e-01  -8.4720395e-02  -2.0352324e-01  -4.1636722e-01  -1.5675587e-01   1.5636603e-01  -4.2750769e-02  -1.6503949e-01   9.7096483e-01  -3.4214518e-01  -2.0162465e-01   7.3437130e-01   3.1887443e-01  -7.6462000e-01  -8.4273332e-02   6.6366868e-01   2.8773599e-01  -6.4809040e-02  -1.6046904e-01  -3.2297020e-01
   3.3342674e-01   7.0777730e-01  -4.8999051e-01  -1.6661052e-01   4.3717318e-01  -2.7012032e-01   6.0838776e-01   2.0169141e-01  -1.9164720e-01   6.7375536e-01   1.8065754e-01   2.5612388e-01  -1.7434493e-01  -2.4258942e-01   1.7403129e-01   5.3164445e-01   5.9572076e-01   2.9653324e-02  -8.3798252e-02   2.9169725e+00  -1.3479008e-01  -2.1486406e-01  -8.4720395e-02  -2.0352324e-01  -4.1636722e-01  -1.5675587e-01   3.9516542e-01  -4.2750769e-02  -1.6503949e-01   9.8004360e-01  -5.3197568e-01  -2.0162465e-01   7.3437130e-01   3.1887443e-01   3.0916588e-02  -3.6254231e-02   9.7015709e-01   2.8773599e-01  -2.2940625e-02  -1.6046904e-01  -3.2297020e-01
   1.3412737e-01   2.5330827e-01   8.7757559e-01  -1.6661052e-01  -4.2010880e-01  -2.7012032e-01   6.0838776e-01   5.5162983e-01  -7.0093635e-01   6.7375536e-01  -4.6107211e-01  -1.1081107e+00   4.4193506e-01   3.9595228e-01   2.2894809e-01  -3.6577138e-01   1.0258809e+00  -5.3432586e-01  -8.3798252e-02  -2.3288009e-01  -1.3479008e-01   1.0649365e-01  -8.4720395e-02  -2.0352324e-01   2.3994495e+00  -1.5675587e-01   2.8903235e-01  -4.9979275e-03  -1.6503949e-01   1.1571140e-01   7.7103579e-02  -2.0162465e-01   1.3920638e+00  -5.6063544e-01   3.0916588e-02   9.0796305e-02   6.7300335e-01  -6.2936815e-01   3.4099252e-01  -1.6046904e-01   5.7017150e-01
   1.0775996e+00   8.8575355e-02   1.9379254e-01  -1.6661052e-01   8.6581418e-01  -2.7012032e-01  -2.9056054e-01  -2.7947393e-01  -1.9164720e-01   1.1051296e-01   5.0152237e-01   2.5612388e-01   2.9471262e-01   9.6326222e-01   5.0137848e-01   5.3164445e-01  -2.6459942e-01  -6.9872414e-02  -8.3798252e-02  -2.3288009e-01  -1.3479008e-01   1.0649365e-01  -8.4720395e-02  -2.0352324e-01  -4.1636722e-01  -1.5675587e-01   4.9245406e-01   1.3878493e-02  -1.6503949e-01   1.2114681e+00   2.3593161e-01  -2.0162465e-01   7.6678837e-02   3.1887443e-01   3.0916588e-02   7.8707326e-01  -2.5541316e-02   2.8773599e-01   6.8560178e-01  -1.6046904e-01  -3.2297020e-01
   1.3408942e+00  -8.2059752e-02   1.9379254e-01  -1.6661052e-01   4.3717318e-01  -2.7012032e-01   1.0578619e+00   4.7508080e-01  -7.0093635e-01   1.1051296e-01   8.2238719e-01   2.5612388e-01   6.7646383e-01  -7.8700345e-01   9.3532886e-01   9.8035237e-01  -2.8011373e-02  -4.3480012e-01  -8.3798252e-02  -2.3288009e-01  -1.3479008e-01   5.3151514e-01   1.2411142e-01  -2.0352324e-01  -4.1636722e-01  -1.5675587e-01   9.3025294e-01   7.5863530e-03  -1.6503949e-01   1.3175551e+00   3.6515776e-03  -2.0162465e-01   2.0497562e+00   1.1983843e+00   2.4175264e+00   8.2008639e-01   1.9071193e-01   1.2048401e+00   8.3294639e-01  -1.6046904e-01  -3.2297020e-01
   1.4509798e-01   2.4273717e-01   8.7757559e-01  -1.6661052e-01   8.6581418e-01  -2.7012032e-01   6.0838776e-01   4.8593345e-02  -7.0093635e-01  -4.5272943e-01   1.1432520e+00  -1.0226679e-02   5.0527495e-01   3.3998448e-01   4.1200408e-01  -1.4141742e-01   2.5159269e-01   2.9653324e-02  -8.3798252e-02  -2.3288009e-01  -1.3479008e-01   4.5895050e-01  -8.4720395e-02  -2.0352324e-01   2.3994495e+00  -1.5675587e-01   3.3767668e-01   1.3878493e-02  -1.6503949e-01   2.0733970e-01   1.1144477e-01  -2.0162465e-01   1.3920638e+00   3.1887443e-01   3.0916588e-02   1.3281302e-01   6.3138074e-02   1.2048401e+00   3.6434221e-01  -1.6046904e-01   5.7017150e-01
   1.1401459e-01  -4.1416835e-01   8.7757559e-01   3.7394805e+00   2.1517372e+00  -2.7012032e-01   1.0578619e+00   9.9998844e-01  -7.0093635e-01  -1.0159718e+00   2.1058465e+00   2.5612388e-01   7.0727783e-01  -9.2310696e-01   4.6261368e-01  -8.1447930e-01  -7.1027382e-02  -5.6750111e-01   9.7392191e+00  -2.3288009e-01  -1.3479008e-01   8.4250648e-01   1.2411142e-01  -2.0352324e-01   2.3994495e+00  -1.5675587e-01   3.0672120e-01   7.5863530e-03  -1.6503949e-01  -7.3811296e-01   4.3196260e-01  -2.0162465e-01   2.0497562e+00   2.0778942e+00   8.2645318e-01   1.0764471e-02  -4.9071917e-01   1.2048401e+00   4.3680678e-01  -1.6046904e-01   5.7017150e-01
   4.2302004e-01  -4.2121575e-01  -4.8999051e-01  -1.6661052e-01  -4.2010880e-01  -2.7012032e-01   1.0578619e+00   2.1263528e+00  -7.0093635e-01  -1.0159718e+00  -4.6107211e-01   2.5612388e-01   5.3336290e-02  -1.7181041e+00   4.8091928e-01  -8.1447930e-01  -8.2380754e-01  -1.3637070e+00  -8.3798252e-02  -2.3288009e-01  -1.3479008e-01   1.2053297e+00   9.5943868e-01  -2.0352324e-01  -4.1636722e-01  -1.5675587e-01   1.1204080e+00   1.2942127e-03  -1.6503949e-01  -7.3811296e-01  -6.5026202e-01  -2.0162465e-01  -5.8101362e-01  -5.6063544e-01  -7.6462000e-01  -5.2260598e-02  -1.0881382e+00  -6.2936815e-01  -1.6499330e-02  -1.6046904e-01  -3.2297020e-01
   7.4116765e-01  -1.6178343e-01   1.5613586e+00  -1.6661052e-01   4.3717318e-01   6.6117687e-01   1.5891361e-01   8.6876153e-01  -7.0093635e-01   1.1051296e-01   1.8065754e-01  -1.3458773e+00   8.9216183e-01  -9.7581941e-02   9.7301686e-01   5.3164445e-01   1.4775490e+00  -5.0115061e-01  -8.3798252e-02  -2.3288009e-01  -1.3479008e-01   5.0041601e-01   3.3294323e-01  -2.0352324e-01  -4.1636722e-01  -1.5675587e-01   1.2442299e+00   7.5863530e-03  -1.6503949e-01   1.2264312e+00  -1.8713284e-01  -2.0162465e-01  -5.8101362e-01   7.5862937e-01  -7.6462000e-01   3.3889499e-01   8.7836615e-01   2.8773599e-01   6.4936950e-01  -1.6046904e-01   1.0167424e+00
   1.7047527e+00  -6.8355511e-01  -4.8999051e-01  -1.6661052e-01   1.2944552e+00   6.6117687e-01   2.4062844e+00   6.8285674e-01  -7.0093635e-01   1.1051296e-01   1.4641168e+00  -1.3235815e-01   1.4724921e+00  -4.8299655e-01   1.6524776e+00   1.2047063e+00  -4.7967947e-01  -3.0209914e-01  -8.3798252e-02  -2.3288009e-01  -1.3479008e-01   3.7601948e-01   7.5060686e-01  -2.0352324e-01  -4.1636722e-01  -1.5675587e-01   1.7748952e+00   7.5863530e-03  -1.6503949e-01   3.6277154e-01  -1.6948528e-01   1.3510323e+00   1.3920638e+00   2.0778942e+00  -7.6462000e-01   5.1780786e-02  -7.1475131e-01   2.1219443e+00   6.3246110e-01   2.9746206e+00  -3.2297020e-01
   1.1543939e+00  -2.2524819e+00   1.9379254e-01   7.6455714e+00   4.2949421e+00   6.6117687e-01   2.4062844e+00   5.9537214e-01   1.3362203e+00  -4.5272943e-01   3.3893058e+00   2.5612388e-01   1.0565032e+00  -5.5168430e-01   1.3132857e+00  -1.4141742e-01  -2.6459942e-01  -2.3574864e-01  -8.3798252e-02  -2.3288009e-01  -1.3479008e-01   6.6627806e-01   5.4177505e-01  -2.0352324e-01   2.3994495e+00   4.8546819e+00   1.2088522e+00   7.5863530e-03  -1.6503949e-01  -7.3811296e-01   1.1382958e-01  -2.0162465e-01   1.3920638e+00   3.8369139e+00   3.0916588e-02   1.4681859e-01  -5.1250007e-01   2.1219443e+00   6.0428044e-01  -1.6046904e-01   1.2360065e-01
  -3.4675092e-01  -4.0879471e-01  -4.8999051e-01  -1.6661052e-01  -4.2010880e-01  -2.7012032e-01  -7.4003469e-01  -8.1531715e-01   3.1764195e-01  -4.5272943e-01   1.8065754e-01   2.5612388e-01  -6.4853814e-01   1.4028120e-01  -2.9329990e-01  -8.1447930e-01  -6.9475952e-01   5.9363251e-01  -8.3798252e-02  -2.3288009e-01  -1.3479008e-01  -7.1245020e-01  -8.4720395e-02  -2.0352324e-01  -4.1636722e-01  -1.5675587e-01  -1.7972201e-01   8.3092036e-02  -1.6503949e-01  -7.3811296e-01  -1.7663970e-01  -2.0162465e-01  -5.8101362e-01   7.5862937e-01  -7.6462000e-01  -6.5349975e-01  -1.1285885e+00   2.8773599e-01  -8.4501085e-01  -1.6046904e-01  -3.2297020e-01
  -2.6774868e-02  -2.2182140e+00   1.9379254e-01  -1.6661052e-01   4.3717318e-01  -2.7012032e-01  -7.4003469e-01  -4.1070084e-01  -1.9164720e-01  -4.5272943e-01   5.0152237e-01   1.7892637e+00  -9.2174262e-02   1.3264923e-01  -1.7639106e-02  -3.6577138e-01  -1.3555140e-01   6.2828570e-02  -8.3798252e-02  -2.3288009e-01  -1.3479008e-01   4.0711861e-01  -8.4720395e-02  -2.0352324e-01  -4.1636722e-01  -1.5675587e-01   2.0501035e-01  -4.2750769e-02  -1.6503949e-01   1.7346245e-01  -3.4500695e-01  -2.0162465e-01  -5.8101362e-01   7.5862937e-01   8.2645318e-01  -1.4245477e-02  -6.7547343e-02   1.2048401e+00   1.1681334e-02  -1.6046904e-01  -3.2297020e-01
   6.0769193e-01  -7.6019556e-01  -4.8999051e-01  -1.6661052e-01   2.1517372e+00  -2.7012032e-01   1.0578619e+00   1.7764143e+00  -7.0093635e-01   1.1051296e-01   1.4641168e+00   7.1736508e-01   8.3053383e-01  -1.0210506e+00   1.0871577e+00   5.3164445e-01  -6.5033682e-03  -9.3242881e-01  -8.3798252e-02  -2.3288009e-01  -1.3479008e-01   6.3517892e-01   9.5943868e-01  -2.0352324e-01  -4.1636722e-01  -1.5675587e-01   1.3857407e+00   7.5863530e-03  -1.6503949e-01   1.3412608e+00  -4.0705800e-02  -2.0162465e-01   7.3437130e-01   2.9574041e+00   8.2645318e-01   2.6770838e-02  -2.2001366e-01   1.2048401e+00   3.9735385e-01  -1.6046904e-01  -3.2297020e-01
   9.0938363e-01  -6.7871003e-01   1.9379254e-01  -1.6661052e-01   8.6581418e-01  -2.7012032e-01   1.0578619e+00   1.9076412e+00  -7.0093635e-01   6.7375536e-01   1.1432520e+00  -5.8450446e-01   1.6488167e+00  -9.0911501e-01   1.2809817e+00   1.4290603e+00   1.8706867e-01  -1.2973565e+00  -8.3798252e-02  -2.3288009e-01  -1.3479008e-01   9.1507113e-01   9.5943868e-01   4.9087866e+00  -4.1636722e-01  -1.5675587e-01   1.4830293e+00   7.5863530e-03   6.0534127e+00   1.3836284e+00  -3.9751878e-02   1.3510323e+00   7.3437130e-01   1.1983843e+00   3.0916588e-02   2.9639391e+00  -5.1989555e-02   2.8773599e-01   2.4432700e+00  -1.6046904e-01   1.2360065e-01
   4.9615742e-01  -3.5673206e-01   8.7757559e-01   3.7394805e+00   3.0090191e+00  -2.7012032e-01   1.9568102e+00   6.3911444e-01  -7.0093635e-01   1.1051296e-01   4.6727651e+00   2.5612388e-01   1.5683579e+00   4.5573606e-01   1.1076169e+00   8.2936534e-02   4.0214872e-01  -1.0304766e-01  -8.3798252e-02   2.9169725e+00  -1.3479008e-01   5.2114877e-01   1.2411142e-01  -2.0352324e-01   2.3994495e+00  -1.5675587e-01   7.0029797e-01   7.5863530e-03  -1.6503949e-01   1.0791535e+00   1.2480430e+00  -2.0162465e-01   3.3651411e+00   5.5959337e+00  -7.6462000e-01   1.7182854e-01   3.1050690e-01   4.8732567e+00   8.4099801e-01  -1.6046904e-01   5.7017150e-01
   4.0290726e-01  -1.4090552e-01   1.9379254e-01   3.7394805e+00   4.7235831e+00  -2.7012032e-01   1.9568102e+00   4.8510422e-03   8.2693110e-01   2.9267249e+00   4.3519003e+00  -1.1860669e+00   1.8354126e+00   7.8645486e-01   1.3811240e+00   9.8035237e-01   3.5913271e-01   1.9552955e-01  -8.3798252e-02   2.9169725e+00  -1.3479008e-01  -2.1486406e-01   1.2411142e-01  -2.0352324e-01   2.3994495e+00  -1.5675587e-01   7.2683124e-01   7.5863530e-03  -1.6503949e-01   3.9920925e+00   1.0300718e+00  -2.0162465e-01   3.3651411e+00   6.0356886e+00   3.0916588e-02   7.3789541e-02   3.0272800e-01   3.9561525e+00   8.5549093e-01  -1.6046904e-01   1.2360065e-01
   1.1671929e+00  -7.0504967e-01   1.9379254e-01  -1.6661052e-01   1.2944552e+00  -2.7012032e-01   3.3052327e+00   1.6998653e+00  -7.0093635e-01   1.2369978e+00   5.0152237e-01  -8.4565793e-01   1.7857678e+00  -9.0657102e-01   1.3671256e+00   2.5508301e+00   2.5159269e-01  -1.1314803e+00  -8.3798252e-02  -2.3288009e-01  -1.3479008e-01   6.8701081e-01   1.1682705e+00   4.9087866e+00  -4.1636722e-01  -1.5675587e-01   1.5139848e+00   7.5863530e-03   6.0534127e+00   1.4131344e+00   2.1828405e-01  -2.0162465e-01   2.7074487e+00   3.1887443e-01   1.6219898e+00   2.9619384e+00   4.0184807e-03   2.8773599e-01   2.4489062e+00  -1.6046904e-01   1.2360065e-01
   1.2531293e+00  -6.1660484e-01  -4.8999051e-01  -1.6661052e-01   2.5803782e+00  -2.7012032e-01   3.3052327e+00   1.4155403e+00  -7.0093635e-01   2.3634825e+00   2.1058465e+00  -1.9435419e+00   1.4262711e+00  -6.7506785e-01   1.4543464e+00   3.2238919e+00   5.7421276e-01  -7.6655258e-01  -8.3798252e-02   2.9169725e+00  -1.3479008e-01   2.3089019e-01   1.1682705e+00  -2.0352324e-01  -4.1636722e-01   4.8546819e+00   1.6245401e+00   7.5863530e-03  -1.6503949e-01   3.3726348e+00   6.3271709e-02  -2.0162465e-01   2.7074487e+00   2.0778942e+00   1.6219898e+00   1.4281700e-01   5.1120236e-01   1.2048401e+00   7.2585987e-01  -1.6046904e-01  -3.2297020e-01
   9.8252101e-01  -2.2340706e+00  -4.8999051e-01  -1.6661052e-01   4.3717318e-01   6.6117687e-01   1.5891361e-01   6.3911444e-01   8.2693110e-01  -1.0159718e+00   5.0152237e-01   2.0244317e+00  -3.9105707e-02  -7.3485164e-01   7.3181367e-01  -8.1447930e-01  -8.2380754e-01  -3.0209914e-01  -8.3798252e-02  -2.3288009e-01  -1.3479008e-01   6.3517892e-01   3.3294323e-01  -2.0352324e-01  -4.1636722e-01  -1.5675587e-01   9.3909737e-01   1.3878493e-02  -1.6503949e-01  -7.3811296e-01  -6.9843509e-01   1.3510323e+00   7.6678837e-02   1.6381392e+00   3.0916588e-02  -1.2629004e-01  -1.0181282e+00   2.8773599e-01  -1.2439101e-01  -1.6046904e-01  -3.2297020e-01
  -1.4310126e+00   5.8888194e-02   1.5613586e+00  -1.6661052e-01  -4.2010880e-01  -2.7012032e-01  -7.4003469e-01  -1.8651324e+00  -1.9164720e-01  -1.0159718e+00  -4.6107211e-01   2.5612388e-01  -5.8691014e-01  -6.8651581e-01  -1.7437494e+00  -8.1447930e-01   2.8970773e+00   2.9653324e-02  -8.3798252e-02  -2.3288009e-01  -1.3479008e-01   1.4230236e+00  -2.9355221e-01  -2.0352324e-01  -4.1636722e-01  -1.5675587e-01  -2.1387615e+00  -3.9942149e+00  -1.6503949e-01  -7.3811296e-01  -7.9573514e-01  -2.0162465e-01  -5.8101362e-01  -5.6063544e-01  -7.6462000e-01   1.9983968e-01   1.3357651e+00  -6.2936815e-01   8.2535574e-02  -1.6046904e-01   1.0167424e+00
  -2.5024753e+00  -5.8894380e-01   8.7757559e-01  -1.6661052e-01  -4.2010880e-01  -2.7012032e-01  -7.4003469e-01  -1.3183536e+00   3.1764195e-01  -1.0159718e+00  -4.6107211e-01   2.5612388e-01   9.7604438e-01  -4.4610868e-01  -2.7236374e+00  -8.1447930e-01   1.5004636e-02  -5.0115061e-01  -8.3798252e-02  -2.3288009e-01  -1.3479008e-01   2.7084545e+00  -2.9355221e-01   4.9087866e+00  -4.1636722e-01  -1.5675587e-01  -2.6428935e+00  -3.1447759e+00  -1.6503949e-01  -7.3811296e-01  -4.5852368e-01  -2.0162465e-01  -5.8101362e-01  -5.6063544e-01  -7.6462000e-01   2.9839471e+00  -6.7430106e-01  -6.2936815e-01   2.9167052e+00  -1.6046904e-01   5.7017150e-01
  -8.7699694e-01   1.8847221e-01   1.5613586e+00  -1.6661052e-01  -4.2010880e-01  -2.7012032e-01  -7.4003469e-01  -1.0668354e+00   3.1764195e-01  -1.0159718e+00  -4.6107211e-01   2.5612388e-01  -3.1129603e-01   1.3773721e-01  -1.2085799e+00  -8.1447930e-01   7.0326078e-01   1.6235431e-01  -8.3798252e-02  -2.3288009e-01  -1.3479008e-01   4.2785137e-01  -2.9355221e-01  -2.0352324e-01   2.3994495e+00  -1.5675587e-01  -1.2543193e+00  -1.4144374e+00  -1.6503949e-01  -7.3811296e-01  -4.4039916e-01  -2.0162465e-01  -5.8101362e-01  -5.6063544e-01  -7.6462000e-01  -9.9279300e-02   3.4162247e-01  -6.2936815e-01   5.9991043e-02  -1.6046904e-01   1.0167424e+00
  -4.8571194e-01  -2.9380457e-02  -4.8999051e-01  -1.6661052e-01   8.5321904e-03  -2.7012032e-01  -2.9056054e-01   3.2198274e-01  -1.9164720e-01  -1.0159718e+00   1.8065754e-01   2.5612388e-01  -6.9133536e-01   7.4137438e-02  -5.8834309e-01  -8.1447930e-01  -8.0229954e-01  -6.9872414e-02  -8.3798252e-02  -2.3288009e-01  -1.3479008e-01   2.6198932e-01  -8.4720395e-02  -2.0352324e-01  -4.1636722e-01  -1.5675587e-01  -2.9469949e-01  -1.4342501e-01  -1.6503949e-01  -7.3811296e-01  -3.0160349e-01  -2.0162465e-01   7.6678837e-02   7.5862937e-01   3.0916588e-02  -3.5638157e-01  -9.2633722e-01   2.8773599e-01  -5.8816423e-01  -1.6046904e-01  -3.2297020e-01
   1.2403303e+00  -6.0124728e-02  -4.8999051e-01  -1.6661052e-01   2.5803782e+00   1.5924741e+00  -7.4003469e-01  -8.3718830e-01   1.3362203e+00  -1.0159718e+00   1.1432520e+00   2.5612388e-01  -3.5238137e-01  -2.8838125e-01   8.4703127e-01  -8.1447930e-01  -8.8833156e-01   6.5998300e-01  -8.3798252e-02  -2.3288009e-01  -1.3479008e-01  -4.0145886e-01  -8.4720395e-02  -2.0352324e-01  -4.1636722e-01  -1.5675587e-01   8.6834199e-01   2.6462774e-02  -1.6503949e-01  -7.3811296e-01  -6.4978506e-01  -2.0162465e-01  -5.8101362e-01   7.5862937e-01   2.4175264e+00  -4.3141141e-01  -8.9055431e-01   1.2048401e+00  -5.5917840e-01  -1.6046904e-01  -3.2297020e-01
   4.3033377e-01  -1.0866368e-01  -4.8999051e-01  -1.6661052e-01  -4.2010880e-01  -2.7012032e-01   1.0578619e+00   1.4155403e+00  -7.0093635e-01   1.2369978e+00  -4.6107211e-01  -2.3320240e+00   4.6076584e-01  -2.8710926e-01   6.7905047e-01   9.8035237e-01   4.6667273e-01  -8.9925357e-01  -8.3798252e-02  -2.3288009e-01  -1.3479008e-01   1.5832554e-01   3.3294323e-01  -2.0352324e-01  -4.1636722e-01  -1.5675587e-01   7.9758661e-01   7.5863530e-03  -1.6503949e-01   1.0651150e+00  -2.4341425e-01  -2.0162465e-01  -5.8101362e-01  -5.6063544e-01   8.2645318e-01   7.6049207e-04   6.8700536e-01  -6.2936815e-01   2.2988019e-01  -1.6046904e-01  -3.2297020e-01
   3.5391907e-02  -9.0957091e-02   1.9379254e-01  -1.6661052e-01   4.3717318e-01  -2.7012032e-01   1.5891361e-01   7.3753462e-01  -7.0093635e-01  -1.0159718e+00   8.2238719e-01   1.1422267e+00  -1.5722604e-01  -8.7349914e-01   8.0349691e-02  -8.1447930e-01  -2.2158341e-01  -7.3337734e-01  -8.3798252e-02  -2.3288009e-01  -1.3479008e-01   1.1638642e+00   3.3294323e-01  -2.0352324e-01  -4.1636722e-01  -1.5675587e-01   6.5607586e-01  -3.6458629e-02  -1.6503949e-01  -7.3811296e-01  -7.2609883e-01  -2.0162465e-01   7.3437130e-01   1.1983843e+00   8.2645318e-01   2.6770838e-02  -6.0895835e-01   1.2048401e+00   6.4822014e-02  -1.6046904e-01  -3.2297020e-01
   4.2302004e-01  -1.1447778e-01   1.9379254e-01  -1.6661052e-01  -4.2010880e-01  -2.7012032e-01   1.0578619e+00   2.1919662e+00  -7.0093635e-01  -1.0159718e+00  -4.6107211e-01   2.5612388e-01   2.9128884e-01  -1.7181041e+00   4.8091928e-01  -8.1447930e-01  -6.9475952e-01  -1.8613357e+00  -8.3798252e-02  -2.3288009e-01  -1.3479008e-01   1.8687779e+00   9.5943868e-01  -2.0352324e-01  -4.1636722e-01  -1.5675587e-01   1.1204080e+00   1.2942127e-03  -1.6503949e-01  -7.3811296e-01  -6.5026202e-01  -2.0162465e-01  -5.8101362e-01  -5.6063544e-01  -7.6462000e-01   4.2693001e-01  -1.0476880e+00  -6.2936815e-01   4.3600161e-01  -1.6046904e-01  -3.2297020e-01
  -8.7699694e-01   4.9512209e-01   1.9379254e-01  -1.6661052e-01  -4.2010880e-01  -2.7012032e-01  -7.4003469e-01  -7.7157484e-01  -7.0093635e-01  -1.0159718e+00   1.8065754e-01   2.5612388e-01  -8.7621935e-01  -6.2164405e-01  -9.3722628e-01  -8.1447930e-01   5.8020646e-02   6.2828570e-02  -8.3798252e-02  -2.3288009e-01  -1.3479008e-01   1.1534978e+00  -8.4720395e-02  -2.0352324e-01  -4.1636722e-01  -1.5675587e-01  -4.4505466e-01   8.8219385e-01  -1.6503949e-01  -7.3811296e-01  -8.1672143e-01  -2.0162465e-01  -5.8101362e-01  -1.2088050e-01   8.2645318e-01   2.0484167e-01  -2.2001366e-01   1.2048401e+00  -5.3536774e-02  -1.6046904e-01  -3.2297020e-01
   1.6718408e+00  -1.3139153e-01  -4.8999051e-01  -1.6661052e-01   2.1517372e+00   6.6117687e-01  -2.9056054e-01   4.7508080e-01  -1.9164720e-01   6.7375536e-01   1.4641168e+00  -2.2163888e+00   4.9842739e-01  -4.8172455e-01   9.9778326e-01   1.4290603e+00   1.6556067e-01  -1.0304766e-01  -8.3798252e-02  -2.3288009e-01  -1.3479008e-01  -3.8635638e-02   1.2411142e-01  -2.0352324e-01  -4.1636722e-01  -1.5675587e-01   1.3061409e+00   7.5863530e-03  -1.6503949e-01   2.2046683e+00  -3.8507168e-01  -2.0162465e-01  -5.8101362e-01   3.1887443e-01   8.2645318e-01  -9.8278903e-02   3.5873604e-01   1.2048401e+00   1.4211755e-01  -1.6046904e-01  -3.2297020e-01
   1.0538300e+00   1.2857520e+00  -4.8999051e-01  -1.6661052e-01  -4.2010880e-01   2.5237713e+00  -7.4003469e-01  -5.5286333e-01   3.8826660e+00  -1.0159718e+00  -4.6107211e-01   2.5612388e-01   5.6760068e-02   6.2491145e-01   1.1302297e+00  -8.1447930e-01  -1.1464276e+00   3.2823054e-01  -8.3798252e-02  -2.3288009e-01  -1.3479008e-01   1.7905830e-01  -2.9355221e-01  -2.0352324e-01  -4.1636722e-01  -1.5675587e-01   4.3496532e-01   1.2942127e-03  -1.6503949e-01  -7.3811296e-01   5.2783177e-01  -2.0162465e-01  -5.8101362e-01  -5.6063544e-01  -7.6462000e-01  -4.9543688e-01  -1.2981683e+00  -6.2936815e-01  -3.3614857e-01  -1.6046904e-01  -3.2297020e-01
   3.9742195e-01   2.8651913e-01  -4.8999051e-01  -1.6661052e-01  -4.2010880e-01   6.6117687e-01  -7.4003469e-01  -1.3183536e+00   8.2693110e-01  -1.0159718e+00  -4.6107211e-01   2.5612388e-01  -1.8639792e+00  -7.9972340e-01  -3.0191430e-01  -8.1447930e-01  -9.3134757e-01   9.9173546e-01  -8.3798252e-02  -2.3288009e-01  -1.3479008e-01  -6.5025193e-01  -2.9355221e-01  -2.0352324e-01  -4.1636722e-01  -1.5675587e-01  -9.5360892e-01   2.0525319e+00  -1.6503949e-01  -7.3811296e-01  -8.9112735e-01  -2.0162465e-01  -5.8101362e-01   7.5862937e-01   8.2645318e-01  -6.9451607e-01  -4.7982872e-01   2.8773599e-01  -1.2878499e+00  -1.6046904e-01  -3.2297020e-01
  -1.0397276e+00  -2.2097571e+00  -4.8999051e-01  -1.6661052e-01   4.3717318e-01  -2.7012032e-01  -7.4003469e-01  -1.6245498e+00  -1.9164720e-01  -1.0159718e+00  -4.6107211e-01   2.5612388e-01  -1.5609749e+00   1.3773721e-01  -1.2731879e+00  -8.1447930e-01  -7.3777553e-01   1.3234879e+00  -8.3798252e-02  -2.3288009e-01  -1.3479008e-01  -9.9234240e-01  -2.9355221e-01  -2.0352324e-01  -4.1636722e-01  -1.5675587e-01  -1.3869856e+00  -1.3326395e+00  -1.6503949e-01  -7.3811296e-01  -2.9397212e-01  -2.0162465e-01  -5.8101362e-01   3.1887443e-01   8.2645318e-01  -8.4857735e-01  -6.0895835e-01   1.2048401e+00  -1.3780280e+00  -1.6046904e-01  -3.2297020e-01
  -1.7930427e+00  -1.0725420e-01  -4.8999051e-01  -1.6661052e-01   4.3717318e-01  -2.7012032e-01  -7.4003469e-01  -1.8651324e+00   3.1764195e-01  -1.0159718e+00  -4.6107211e-01   2.5612388e-01  -1.3041916e+00   7.6228695e-01  -1.6619127e+00  -8.1447930e-01  -5.8721949e-01   1.5888899e+00  -8.3798252e-02  -2.3288009e-01  -1.3479008e-01  -1.6143251e+00  -2.9355221e-01  -2.0352324e-01  -4.1636722e-01  -1.5675587e-01  -1.6257850e+00   8.3185673e-01  -1.6503949e-01  -7.3811296e-01   1.0333644e-01  -2.0162465e-01  -5.8101362e-01   1.1983843e+00   3.2130630e+00  -9.8163027e-01  -3.1336039e-01   2.1219443e+00  -1.4174809e+00  -1.6046904e-01  -3.2297020e-01
  -1.6101992e+00  -2.2095809e+00  -4.8999051e-01  -1.6661052e-01   1.2944552e+00  -2.7012032e-01  -7.4003469e-01  -1.7120344e+00   3.1764195e-01  -1.0159718e+00  -4.6107211e-01   2.5612388e-01  -7.0845425e-01   1.2354692e+00  -1.1375111e+00  -8.1447930e-01  -6.0872750e-01   1.4561889e+00  -8.3798252e-02  -2.3288009e-01  -1.3479008e-01  -1.3966311e+00  -2.9355221e-01  -2.0352324e-01  -4.1636722e-01  -1.5675587e-01  -1.3118080e+00  -1.4342501e-01  -1.6503949e-01  -7.3811296e-01   6.7616666e-01  -2.0162465e-01  -5.8101362e-01   2.0778942e+00   4.0085995e+00  -9.2360719e-01  -5.5761765e-01   3.0390484e+00  -1.0905852e+00  -1.6046904e-01  -3.2297020e-01
   5.5466732e-01   7.8882237e-01  -4.8999051e-01  -1.6661052e-01  -4.2010880e-01   6.6117687e-01  -7.4003469e-01  -1.3183536e+00   8.2693110e-01   1.1051296e-01  -4.6107211e-01   2.5612388e-01  -1.4668210e+00  -5.5041230e-01  -1.7915910e-01  -1.4141742e-01  -1.7856741e-01   8.2585923e-01  -8.3798252e-02  -2.3288009e-01  -1.3479008e-01  -1.3966311e+00  -2.9355221e-01  -2.0352324e-01  -4.1636722e-01  -1.5675587e-01  -6.2636531e-01  -1.4396059e+00  -1.6503949e-01  -7.3811296e-01  -6.1830563e-01  -2.0162465e-01  -5.8101362e-01  -5.6063544e-01   3.0916588e-02  -6.0848184e-01   3.6340338e-01  -6.2936815e-01  -1.0978317e+00  -1.6046904e-01  -3.2297020e-01
  -1.7930427e+00  -8.3821601e-02  -4.8999051e-01  -1.6661052e-01   8.5321904e-03  -2.7012032e-01  -7.4003469e-01  -1.7448411e+00   3.1764195e-01  -4.5272943e-01  -4.6107211e-01   2.5612388e-01  -1.2716657e+00   7.6228695e-01  -1.6619127e+00  -8.1447930e-01  -3.5063144e-01   1.3898384e+00  -8.3798252e-02  -2.3288009e-01  -1.3479008e-01  -1.7387216e+00  -2.9355221e-01  -2.0352324e-01  -4.1636722e-01  -1.5675587e-01  -1.6257850e+00   8.6331743e-01  -1.6503949e-01  -7.3811296e-01   1.0333644e-01  -2.0162465e-01  -5.8101362e-01   7.5862937e-01   2.4175264e+00  -9.7262669e-01   1.3159234e-01   1.2048401e+00  -1.3868848e+00  -1.6046904e-01  -3.2297020e-01
  -1.4803803e+00   7.0516399e-02   1.9379254e-01  -1.6661052e-01  -4.2010880e-01  -2.7012032e-01  -7.4003469e-01  -5.9660563e-01   3.1764195e-01  -1.0159718e+00  -4.6107211e-01   2.5612388e-01   4.5734206e-01   2.4807527e+00  -3.1052870e-01  -8.1447930e-01  -1.0819036e+00   1.9552955e-01  -8.3798252e-02  -2.3288009e-01  -1.3479008e-01  -7.5365041e-03  -2.9355221e-01  -2.0352324e-01  -4.1636722e-01  -1.5675587e-01  -1.0641642e+00   7.5863530e-03  -1.6503949e-01  -7.3811296e-01   2.4084892e+00  -2.0162465e-01  -5.8101362e-01  -5.6063544e-01  -7.6462000e-01  -5.6946633e-01  -1.4646367e+00  -6.2936815e-01  -3.4420019e-01  -1.6046904e-01  -3.2297020e-01
  -1.0397276e+00   1.0802322e+00  -4.8999051e-01  -1.6661052e-01  -4.2010880e-01  -2.7012032e-01  -7.4003469e-01  -1.8651324e+00  -7.0093635e-01  -1.0159718e+00   5.0152237e-01   1.6748896e-04  -1.2408517e+00   1.3773721e-01  -1.2731879e+00  -8.1447930e-01   5.9572076e-01   2.2523948e+00  -8.3798252e-02  -2.3288009e-01  -1.3479008e-01  -7.0208382e-01  -2.9355221e-01  -2.0352324e-01  -4.1636722e-01  -1.5675587e-01  -1.3869856e+00  -1.7353365e+00  -1.6503949e-01  -7.3811296e-01  -2.9397212e-01  -2.0162465e-01  -5.8101362e-01  -5.6063544e-01   2.4175264e+00  -4.2240783e-01   1.5084565e+00   3.0390484e+00  -7.0571785e-01  -1.6046904e-01  -3.2297020e-01
  -5.1679533e-01   9.8297816e-01   2.2451417e+00  -1.6661052e-01  -4.2010880e-01  -2.7012032e-01  -7.4003469e-01  -6.2941236e-01   8.2693110e-01  -1.0159718e+00  -4.6107211e-01   2.5612388e-01   1.8645147e+00   3.0862226e+00   6.7043607e-01  -8.1447930e-01  -1.0819036e+00   6.2828570e-02  -8.3798252e-02  -2.3288009e-01  -1.3479008e-01   3.3455397e-01  -2.9355221e-01  -2.0352324e-01  -4.1636722e-01  -1.5675587e-01  -4.1852140e-01   7.5863530e-03  -1.6503949e-01  -7.3811296e-01   2.2544308e+00  -2.0162465e-01  -5.8101362e-01  -5.6063544e-01  -7.6462000e-01   6.0900243e-01  -1.5657623e+00  -6.2936815e-01   8.1281735e-01  -1.6046904e-01  -3.2297020e-01
   8.7098650e-01   1.6875417e+00   1.9379254e-01  -1.6661052e-01  -4.2010880e-01  -2.7012032e-01  -7.4003469e-01  -1.5261296e+00   8.2693110e-01   1.2369978e+00  -4.6107211e-01   2.5612388e-01  -1.7434493e-01   6.5798333e-01   1.6541689e-01   1.2047063e+00   1.5004636e-02   5.9363251e-01  -8.3798252e-02  -2.3288009e-01  -1.3479008e-01  -7.6428209e-01  -2.9355221e-01  -2.0352324e-01  -4.1636722e-01  -1.5675587e-01   9.0032862e-02   1.0196846e-01  -1.6503949e-01   2.1574596e-01  -3.9699570e-01  -2.0162465e-01  -5.8101362e-01  -5.6063544e-01  -7.6462000e-01   4.9695786e-01   9.4253649e-02  -6.2936815e-01   3.0476024e-01  -1.6046904e-01  -3.2297020e-01
   8.2893251e-01   1.6687780e+00   1.9379254e-01  -1.6661052e-01  -4.2010880e-01  -2.7012032e-01  -7.4003469e-01  -2.1275862e+00  -7.0093635e-01   1.2369978e+00  -4.6107211e-01   2.5612388e-01  -5.6979125e-01   7.0321452e-02   3.1893692e-02   1.2047063e+00   5.9572076e-01   7.9268398e-01  -8.3798252e-02  -2.3288009e-01  -1.3479008e-01  -1.0649070e+00  -2.9355221e-01  -2.0352324e-01  -4.1636722e-01  -1.5675587e-01  -1.1781105e-01  -5.5870627e-01  -1.6503949e-01   1.5740648e-01  -6.4835418e-01  -2.0162465e-01  -5.8101362e-01  -5.6063544e-01  -7.6462000e-01   5.0296025e-01   7.4612495e-01  -6.2936815e-01   2.6772279e-01  -1.6046904e-01  -3.2297020e-01
   8.9292772e-01  -1.9871474e+00   1.9379254e-01  -1.6661052e-01  -4.2010880e-01  -2.7012032e-01  -7.4003469e-01  -7.7157484e-01   2.3547986e+00   1.2369978e+00  -4.6107211e-01   2.5612388e-01   1.2157088e+00   1.8765549e+00   9.8593846e-01   2.5508301e+00  -7.5928353e-01   3.6140579e-01  -8.3798252e-02  -2.3288009e-01  -1.3479008e-01  -4.6365713e-01  -2.9355221e-01  -2.0352324e-01  -4.1636722e-01  -1.5675587e-01   3.6420994e-01   7.5863530e-03  -1.6503949e-01   3.9076440e-01   5.6217297e-01  -2.0162465e-01  -5.8101362e-01  -5.6063544e-01  -7.6462000e-01   4.9795826e-01  -9.3256034e-01  -6.2936815e-01   5.5355524e-01  -1.6046904e-01  -3.2297020e-01
   8.7647181e-01   7.8195116e-01   8.7757559e-01  -1.6661052e-01  -4.2010880e-01  -2.7012032e-01  -7.4003469e-01  -7.1689696e-01   8.2693110e-01  -1.0159718e+00  -4.6107211e-01   2.5612388e-01   6.9015894e-01   1.7582594e+00   4.8414968e-01  -8.1447930e-01  -1.1034116e+00   1.2917906e-01  -8.3798252e-02  -2.3288009e-01  -1.3479008e-01   6.2481255e-01  -2.9355221e-01  -2.0352324e-01   2.3994495e+00  -1.5675587e-01   1.8289929e-01   7.5863530e-03  -1.6503949e-01  -7.3811296e-01   3.6852678e-01  -2.0162465e-01  -5.8101362e-01  -5.6063544e-01  -7.6462000e-01   3.5990335e-01  -1.3899593e+00  -6.2936815e-01   3.1764283e-01  -1.6046904e-01   1.2360065e-01
   4.4534080e-02   4.0412257e-01  -4.8999051e-01  -1.6661052e-01   4.3717318e-01  -2.7012032e-01   6.0838776e-01  -2.7955685e-02  -1.9164720e-01  -1.0159718e+00   1.1432520e+00   2.5612388e-01  -6.4682625e-01  -5.9747613e-01  -1.1239750e-01  -8.1447930e-01  -5.8721949e-01   2.9505529e-01  -8.3798252e-02  -2.3288009e-01  -1.3479008e-01   1.5832554e-01  -8.4720395e-02  -2.0352324e-01  -4.1636722e-01  -1.5675587e-01   1.3425497e-01  -1.4971715e-01  -1.6503949e-01  -7.3811296e-01  -7.6711748e-01  -2.0162465e-01   7.3437130e-01   1.1983843e+00   2.4175264e+00  -2.0932307e-01  -3.5069908e-01   1.2048401e+00  -4.1746992e-01  -1.6046904e-01  -3.2297020e-01
   4.4534080e-02   3.6633090e-01  -4.8999051e-01  -1.6661052e-01   4.3717318e-01  -2.7012032e-01   6.0838776e-01   3.2198274e-01   3.1764195e-01  -1.0159718e+00   5.0152237e-01   2.5612388e-01  -6.6736891e-01  -5.9747613e-01  -1.1239750e-01  -8.1447930e-01  -8.0229954e-01  -6.9872414e-02  -8.3798252e-02  -2.3288009e-01  -1.3479008e-01   5.1078239e-01  -8.4720395e-02  -2.0352324e-01  -4.1636722e-01  -1.5675587e-01   1.3425497e-01  -1.4342501e-01  -1.6503949e-01  -7.3811296e-01  -7.6711748e-01  -2.0162465e-01   7.6678837e-02   3.1887443e-01   8.2645318e-01  -2.1432506e-01  -6.9608196e-01   2.8773599e-01  -4.2713186e-01  -1.6046904e-01  -3.2297020e-01
   8.6588075e-02  -5.8224878e-01  -4.8999051e-01  -1.6661052e-01   4.3717318e-01  -2.7012032e-01   1.0578619e+00   4.8601638e-01  -7.0093635e-01  -1.0159718e+00   8.2238719e-01   2.5612388e-01   5.8573372e-01  -3.9650086e-01   7.3827447e-01  -8.1447930e-01  -7.8079153e-01  -1.6939815e-01  -8.3798252e-02  -2.3288009e-01  -1.3479008e-01   5.0041601e-01   1.2411142e-01  -2.0352324e-01  -4.1636722e-01  -1.5675587e-01   4.2169868e-01   7.5863530e-03  -1.6503949e-01  -7.3811296e-01   5.2735481e-01  -2.0162465e-01   7.3437130e-01   1.1983843e+00  -7.6462000e-01  -2.0031949e-01  -1.0181282e+00   1.2048401e+00   1.3970206e-01  -1.6046904e-01  -3.2297020e-01
   1.8166667e-01   3.7073552e-01  -4.8999051e-01  -1.6661052e-01   4.3717318e-01  -2.7012032e-01   1.5891361e-01   2.2356256e-01  -7.0093635e-01   1.1051296e-01   1.8065754e-01  -9.0022732e-01  -1.3325959e-01  -1.1793387e-01   2.1387289e-01   8.2936534e-02  -1.1404339e-01  -3.6697168e-02  -8.3798252e-02  -2.3288009e-01  -1.3479008e-01  -1.8376493e-01  -8.4720395e-02  -2.0352324e-01  -4.1636722e-01  -1.5675587e-01   3.1998783e-01   3.2754914e-02  -1.6503949e-01   1.4933647e-01  -3.1352752e-01  -2.0162465e-01   7.6678837e-02   3.1887443e-01   3.0916588e-02  -1.8531352e-01   1.6893103e-01   2.8773599e-01  -1.7753170e-01  -1.6046904e-01  -3.2297020e-01
   7.6493730e-01   9.4782927e-01  -4.8999051e-01  -1.6661052e-01   4.3717318e-01  -2.7012032e-01   6.0838776e-01   3.2198274e-01  -7.0093635e-01   2.3634825e+00   5.0152237e-01  -3.8456747e+00   3.9400217e-01  -1.2302185e-01   6.0367447e-01   1.8777682e+00   1.6926290e+00  -6.9872414e-02  -8.3798252e-02   2.9169725e+00  -1.3479008e-01  -6.7098469e-01  -8.4720395e-02  -2.0352324e-01  -4.1636722e-01  -1.5675587e-01   8.3296430e-01   1.2942127e-03  -1.6503949e-01   2.8092469e+00  -5.0526586e-01  -2.0162465e-01   7.6678837e-02   3.1887443e-01   8.2645318e-01   2.1768848e-02   1.8631741e+00   2.8773599e-01   2.4759375e-01  -1.6046904e-01  -3.2297020e-01
   1.2915265e+00  -7.9419925e-01  -4.8999051e-01  -1.6661052e-01  -4.2010880e-01   8.1115544e+00   6.4515517e+00   8.1400073e-02   1.1522003e+01   5.7429369e+00  -4.6107211e-01  -2.8426375e+00   3.1090579e+00  -5.3896435e-01   2.8767992e+00   8.1596790e+00  -5.4420348e-01  -6.9872414e-02  -8.3798252e-02  -2.3288009e-01  -1.3479008e-01  -2.8269260e-02   5.4177505e-01  -2.0352324e-01  -4.1636722e-01  -1.5675587e-01   1.1115636e+00   7.5863530e-03  -1.6503949e-01   4.0021800e+00   1.2861998e+00  -2.0162465e-01   2.0497562e+00  -5.6063544e-01   2.4175264e+00  -2.1248262e-02  -4.5493626e-01  -6.2936815e-01   1.3385880e+00  -1.6046904e-01  -3.2297020e-01
   1.0830849e+00   7.6019232e-01   1.9379254e-01  -1.6661052e-01   8.5321904e-03  -2.7012032e-01   6.0838776e-01  -4.1070084e-01  -1.9164720e-01   6.7375536e-01   1.8065754e-01   2.5612388e-01   1.4920207e-01  -2.8838125e-01   6.3167127e-01   5.3164445e-01   4.2365672e-01  -6.9872414e-02  -8.3798252e-02  -2.3288009e-01  -1.3479008e-01  -3.8635638e-02  -8.4720395e-02  -2.0352324e-01  -4.1636722e-01  -1.5675587e-01   6.7376471e-01   3.2754914e-02  -1.6503949e-01   1.0577175e+00  -4.7569428e-01  -2.0162465e-01   7.3437130e-01   3.1887443e-01   1.6219898e+00   8.2208719e-01   9.3592996e-01   2.8773599e-01   7.3471665e-01  -1.6046904e-01  -3.2297020e-01
   1.1013693e+00   8.3401380e-01   8.7757559e-01  -1.6661052e-01   4.3717318e-01  -2.7012032e-01   1.0578619e+00  -4.1070084e-01  -1.9164720e-01   6.7375536e-01   1.8065754e-01   2.5612388e-01   4.5905395e-01  -3.3926107e-01   7.6088727e-01   5.3164445e-01   7.4627679e-01  -1.6939815e-01  -8.3798252e-02  -2.3288009e-01  -1.3479008e-01   1.9979105e-01  -8.4720395e-02  -2.0352324e-01   2.3994495e+00  -1.5675587e-01   7.9758661e-01  -4.9979275e-03  -1.6503949e-01   1.0665441e+00  -4.6520113e-01  -2.0162465e-01   1.3920638e+00   3.1887443e-01   1.6219898e+00   8.2408798e-01   1.0090516e+00   2.8773599e-01   8.5951673e-01  -1.6046904e-01   1.2360065e-01
   1.3317520e+00  -1.4724818e-01   1.9379254e-01  -1.6661052e-01  -4.2010880e-01  -2.7012032e-01   1.0578619e+00   8.0314808e-01  -7.0093635e-01   1.2369978e+00  -4.6107211e-01   2.5612388e-01   6.9700650e-01  -7.8700345e-01   9.3532886e-01   1.8777682e+00   3.5913271e-01  -8.6607832e-01  -8.3798252e-02  -2.3288009e-01  -1.3479008e-01   3.7601948e-01   1.2411142e-01  -2.0352324e-01  -4.1636722e-01  -1.5675587e-01   9.0371968e-01   7.5863530e-03  -1.6503949e-01   1.2950264e+00   2.9884435e-02  -2.0162465e-01   2.0497562e+00  -5.6063544e-01   8.2645318e-01   8.1908599e-01   5.5787572e-01  -6.2936815e-01   8.3858253e-01  -1.6046904e-01  -3.2297020e-01
   4.2667690e-01  -4.7592117e-01  -4.8999051e-01  -1.6661052e-01  -4.2010880e-01  -2.7012032e-01  -7.4003469e-01   4.8593345e-02  -1.9164720e-01   6.7375536e-01  -4.6107211e-01  -5.0914674e-01  -1.5037848e-01  -7.0177976e-01   4.6153688e-01   9.8035237e-01  -2.8011373e-02  -3.6697168e-02  -8.3798252e-02  -2.3288009e-01  -1.3479008e-01  -4.5329075e-01   3.3294323e-01  -2.0352324e-01  -4.1636722e-01  -1.5675587e-01   9.9658611e-01  -4.9979275e-03  -1.6503949e-01   1.1284142e+00  -7.0177381e-01   4.4563463e+00  -5.8101362e-01  -5.6063544e-01  -7.6462000e-01  -2.3233222e-01   8.1807419e-02  -6.2936815e-01  -2.7415111e-01  -1.6046904e-01  -3.2297020e-01
  -1.6207903e-01  -8.8546304e-01   1.9379254e-01  -1.6661052e-01   2.1517372e+00  -2.7012032e-01  -7.4003469e-01  -4.9818545e-01  -7.0093635e-01  -1.0159718e+00   1.4641168e+00   1.4280663e+00   3.3579795e-01  -1.0821064e+00   3.0324728e-01  -8.1447930e-01  -8.2380754e-01   1.9552955e-01  -8.3798252e-02  -2.3288009e-01  -1.3479008e-01  -1.1120028e-01   1.2411142e-01  -2.0352324e-01  -4.1636722e-01  -1.5675587e-01   9.0032862e-02   7.5863530e-03  -1.6503949e-01  -7.3811296e-01   5.7409699e-01  -2.0162465e-01  -5.8101362e-01   1.1983843e+00   8.2645318e-01  -6.2264577e-02  -1.2577181e+00   1.2048401e+00  -1.2473521e-02  -1.6046904e-01  -3.2297020e-01
   1.6133309e+00  -7.2504666e-01   8.7757559e-01  -1.6661052e-01  -4.2010880e-01  -2.7012032e-01   6.0838776e-01   1.5686384e+00  -7.0093635e-01  -1.0159718e+00  -4.6107211e-01   2.5612388e-01   9.8460382e-01  -1.1686021e+00   1.0257801e+00  -8.1447930e-01  -8.0229954e-01  -1.5295832e+00  -8.3798252e-02  -2.3288009e-01  -1.3479008e-01   1.9206098e+00   3.3294323e-01  -2.0352324e-01   2.3994495e+00  -1.5675587e-01   1.2132744e+00   7.5863530e-03  -1.6503949e-01  -7.3811296e-01  -3.9556482e-01  -2.0162465e-01   1.3920638e+00  -5.6063544e-01  -7.6462000e-01   5.1496503e-01  -8.8433119e-01  -6.2936815e-01   6.9043275e-01  -1.6046904e-01   1.2360065e-01
   9.5875136e-01   2.1516423e-01   6.3478400e+00  -1.6661052e-01  -4.2010880e-01  -2.7012032e-01   4.6536551e+00   1.6561230e+00  -7.0093635e-01  -4.5272943e-01  -4.6107211e-01   2.5612388e-01   3.8075085e+00  -8.0353939e-01   1.3122089e+00   8.2936534e-02   1.6281050e+00  -3.3542218e+00  -8.3798252e-02  -2.3288009e-01  -1.3479008e-01   3.5688639e+00   1.2411142e-01   4.9087866e+00  -4.1636722e-01  -1.5675587e-01   1.1911634e+00   7.5863530e-03   6.0534127e+00  -7.3811296e-01   2.4213210e-01  -2.0162465e-01   7.3112959e+00  -5.6063544e-01  -7.6462000e-01   3.0729825e+00  -5.3116941e-01  -6.2936815e-01   4.2250932e+00  -1.6046904e-01   4.1427383e+00
   1.2988402e+00  -2.2799668e+00  -4.8999051e-01  -1.6661052e-01  -4.2010880e-01   5.3176628e+00   7.3505000e+00   3.2198274e-01   9.9941358e+00   6.7375536e-01  -4.6107211e-01   2.5612388e-01   2.4174548e+00  -4.8426854e-01   2.5526824e+00   1.8777682e+00  -8.4531555e-01  -2.0257340e-01  -8.3798252e-02  -2.3288009e-01  -1.3479008e-01   4.5895050e-01   5.4177505e-01  -2.0352324e-01  -4.1636722e-01  -1.5675587e-01   1.3680518e+00   7.5863530e-03  -1.6503949e-01  -7.3811296e-01   5.8649798e-01  -2.0162465e-01   1.3920638e+00  -5.6063544e-01   1.6219898e+00   3.7775215e-02  -8.6877341e-01  -6.2936815e-01   1.0728846e+00  -1.6046904e-01  -3.2297020e-01
   1.3317520e+00  -1.1159129e+00  -4.8999051e-01  -1.6661052e-01   4.3717318e-01   1.5924741e+00   1.9568102e+00   1.2405711e+00   1.3362203e+00  -1.0159718e+00   8.2238719e-01   2.5612388e-01   1.4570851e+00  -1.0299546e+00   1.6094056e+00  -8.1447930e-01  -8.6682355e-01  -7.6655258e-01  -8.3798252e-02  -2.3288009e-01  -1.3479008e-01   7.9067459e-01   5.4177505e-01  -2.0352324e-01  -4.1636722e-01   4.8546819e+00   9.5236400e-01   7.5863530e-03  -1.6503949e-01  -7.3811296e-01   1.3916082e+00  -2.0162465e-01   7.3437130e-01   1.1983843e+00   3.0916588e-02  -1.1328487e-01  -1.0196839e+00   2.8773599e-01   6.0347527e-01  -1.6046904e-01  -3.2297020e-01
   1.5767622e+00  -1.3262483e-01  -4.8999051e-01  -1.6661052e-01  -4.2010880e-01   6.6117687e-01   1.5891361e-01   1.2296355e+00  -7.0093635e-01   6.7375536e-01  -4.6107211e-01  -1.4108408e+00   4.9842739e-01  -5.4532432e-01   9.0625526e-01   9.8035237e-01  -7.1027382e-02  -7.6655258e-01  -8.3798252e-02  -2.3288009e-01  -1.3479008e-01   1.4795916e-01   1.2411142e-01  -2.0352324e-01  -4.1636722e-01  -1.5675587e-01   1.0850303e+00   7.5863530e-03  -1.6503949e-01   2.1784753e-01  -2.4102944e-01  -2.0162465e-01  -5.8101362e-01  -5.6063544e-01   8.2645318e-01  -1.0328089e-01   1.6115214e-01  -6.2936815e-01   1.4533820e-01  -1.6046904e-01  -3.2297020e-01
   1.1141683e+00  -1.0654946e-01   8.7757559e-01  -1.6661052e-01   4.3717318e-01  -2.7012032e-01   1.9568102e+00  -2.7955685e-02  -7.0093635e-01   2.3634825e+00   8.2238719e-01   2.5612388e-01   1.3475243e+00  -4.2321276e-01   1.4188120e+00   1.8777682e+00   6.3873677e-01  -3.3527438e-01  -8.3798252e-02  -2.3288009e-01  -1.3479008e-01   5.4661763e-02   1.2411142e-01  -2.0352324e-01  -4.1636722e-01  -1.5675587e-01   8.8603083e-01   7.5863530e-03  -1.6503949e-01   3.0957324e+00   7.0621520e-01  -2.0162465e-01   2.0497562e+00   1.1983843e+00   4.0085995e+00   8.2908997e-01   9.3592996e-01   1.2048401e+00   1.3047712e+00  -1.6046904e-01  -3.2297020e-01
   1.0373740e+00  -6.8716690e-01   2.2451417e+00  -1.6661052e-01  -4.2010880e-01  -2.7012032e-01   4.6536551e+00   1.7764143e+00  -7.0093635e-01   2.9267249e+00  -4.6107211e-01  -6.4156327e+00   2.0939078e+00  -5.7458022e-01   1.7084712e+00   3.2238919e+00   1.0473889e+00  -1.2973565e+00  -8.3798252e-02  -2.3288009e-01  -1.3479008e-01   6.0407979e-01   9.5943868e-01  -2.0352324e-01   2.3994495e+00  -1.5675587e-01   1.3547852e+00   7.5863530e-03  -1.6503949e-01   3.4346731e+00   1.1249870e+00  -2.0162465e-01   2.0497562e+00  -5.6063544e-01   8.2645318e-01   2.6186435e-01   5.8121240e-01  -6.2936815e-01   1.1791660e+00   6.1097103e+00   1.4633132e+00
   2.2167143e+00   1.8116054e-01   3.6127078e+00  -1.6661052e-01  -4.2010880e-01   2.5237713e+00  -7.4003469e-01   2.2356256e-01  -7.0093635e-01   1.2369978e+00  -4.6107211e-01  -4.6200402e+00   1.4399663e+00  -3.7869293e-01   1.6933960e+00   9.8035237e-01   2.2088211e+00  -6.3385160e-01  -8.3798252e-02  -2.3288009e-01  -1.3479008e-01   4.0711861e-01   3.3294323e-01  -2.0352324e-01   2.3994495e+00  -1.5675587e-01   2.5355155e+00   7.5863530e-03  -1.6503949e-01   1.1693527e+00  -7.5996306e-01   6.0090033e+00  -5.8101362e-01  -5.6063544e-01   8.2645318e-01   4.8695388e-01   1.2393068e+00  -6.2936815e-01   9.7384971e-01  -1.6046904e-01   2.3564549e+00
   1.0922271e+00  -6.0779559e-01  -4.8999051e-01  -1.6661052e-01  -4.2010880e-01  -2.7012032e-01  -7.4003469e-01   3.2198274e-01   8.2693110e-01   6.7375536e-01  -4.6107211e-01   1.2786502e+00   4.3337561e-01  -4.4610868e-01   1.0570073e+00   9.8035237e-01  -3.2912344e-01  -2.0257340e-01  -8.3798252e-02  -2.3288009e-01  -1.3479008e-01  -1.7902882e-02   9.5943868e-01  -2.0352324e-01  -4.1636722e-01  -1.5675587e-01   1.6820288e+00   7.5863530e-03  -1.6503949e-01   1.2434119e+00  -5.8873405e-01   7.5616603e+00  -5.8101362e-01  -5.6063544e-01  -7.6462000e-01  -1.2328885e-01  -3.1958350e-01  -6.2936815e-01   4.7108454e-02  -1.6046904e-01  -3.2297020e-01
   6.1500566e-01  -1.9243961e-01  -4.8999051e-01  -1.6661052e-01  -4.2010880e-01  -2.7012032e-01   1.0578619e+00   1.9076412e+00  -7.0093635e-01  -1.0159718e+00  -4.6107211e-01   2.5612388e-01  -7.3343484e-02  -1.7181041e+00   4.4969208e-01  -8.1447930e-01  -8.4531555e-01  -1.2310060e+00  -8.3798252e-02  -2.3288009e-01  -1.3479008e-01   1.3504590e+00   1.1682705e+00  -2.0352324e-01  -4.1636722e-01  -1.5675587e-01   1.1292524e+00   1.3878493e-02  -1.6503949e-01  -7.3811296e-01  -9.1449844e-01  -2.0162465e-01  -5.8101362e-01  -5.6063544e-01  -7.6462000e-01   2.2769246e-02  -1.1705945e+00  -6.2936815e-01  -3.0187081e-02  -1.6046904e-01  -3.2297020e-01
   1.1708498e+00   1.4927106e-01   2.2451417e+00  -1.6661052e-01   4.3717318e-01  -2.7012032e-01   2.8557585e+00  -1.9198932e-01  -7.0093635e-01   2.3634825e+00   8.2238719e-01   2.5612388e-01   1.5563747e+00  -4.2575676e-01   1.5275688e+00   1.8777682e+00   1.2194529e+00  -4.0162487e-01  -8.3798252e-02  -2.3288009e-01  -1.3479008e-01   2.4125656e-01   1.2411142e-01  -2.0352324e-01   2.3994495e+00  -1.5675587e-01   1.1557857e+00   7.5863530e-03  -1.6503949e-01   3.0856449e+00   1.7249579e-01  -2.0162465e-01   3.3651411e+00   1.1983843e+00   4.0085995e+00   8.3309157e-01   1.1661852e+00   1.2048401e+00   1.4126629e+00  -1.6046904e-01   5.7017150e-01
   4.6873090e-01  -1.5094806e-01  -4.8999051e-01  -1.6661052e-01  -4.2010880e-01  -2.7012032e-01   6.0838776e-01   1.4155403e+00  -7.0093635e-01   1.1051296e-01  -4.6107211e-01  -7.7030022e-01   1.9199929e-01  -1.7008568e-01   4.0015928e-01  -3.6577138e-01  -2.2158341e-01  -8.9925357e-01  -8.3798252e-02  -2.3288009e-01  -1.3479008e-01   5.3151514e-01   3.3294323e-01  -2.0352324e-01  -4.1636722e-01  -1.5675587e-01   7.0914240e-01   1.2942127e-03  -1.6503949e-01   1.5395991e-01  -2.5629219e-01  -2.0162465e-01  -5.8101362e-01  -5.6063544e-01   3.0916588e-02  -3.9255425e-02  -7.2214679e-02  -6.2936815e-01   5.7575558e-02  -1.6046904e-01  -3.2297020e-01
   1.0721143e+00  -3.7320535e-01   2.9289247e+00  -1.6661052e-01   4.3717318e-01   6.6117687e-01  -7.4003469e-01  -6.0845337e-03  -1.9164720e-01   1.1051296e-01   5.0152237e-01  -4.6757007e-01   1.2157088e+00   1.3264923e-01   1.1108473e+00   5.3164445e-01   8.5381682e-01  -5.3432586e-01  -8.3798252e-02  -2.3288009e-01  -1.3479008e-01   6.2481255e-01   3.3294323e-01  -2.0352324e-01  -4.1636722e-01  -1.5675587e-01   1.2751854e+00   7.5863530e-03  -1.6503949e-01   1.2957829e+00   3.8469734e-02   2.9036893e+00  -5.8101362e-01   7.5862937e-01  -7.6462000e-01   3.9291648e-01   3.2917624e-01   2.8773599e-01   8.0959670e-01  -1.6046904e-01   1.4633132e+00
  -8.7699694e-01   6.6769523e-01  -4.8999051e-01   3.7394805e+00  -4.2010880e-01  -2.7012032e-01  -7.4003469e-01  -1.8651324e+00  -7.0093635e-01  -1.0159718e+00  -1.4020728e-01   2.5612388e-01  -1.2031901e+00  -6.2164405e-01  -9.3722628e-01  -8.1447930e-01   5.9572076e-01   2.2523948e+00  -8.3798252e-02  -2.3288009e-01  -1.3479008e-01  -4.6365713e-01  -8.4720395e-02  -2.0352324e-01  -4.1636722e-01   4.8546819e+00  -4.4505466e-01   9.5140740e-01  -1.6503949e-01  -7.3811296e-01  -8.1672143e-01  -2.0162465e-01  -5.8101362e-01   3.1887443e-01   1.6219898e+00  -2.5634177e-01   2.1093706e-01   3.0390484e+00  -6.2037070e-01  -1.6046904e-01  -3.2297020e-01
   1.1854772e+00   2.6734444e-02  -4.8999051e-01  -1.6661052e-01  -4.2010880e-01   1.5924741e+00  -7.4003469e-01  -7.7157484e-01   1.3362203e+00  -4.5272943e-01  -1.4020728e-01   2.5612388e-01  -4.6878981e-01  -6.5980391e-01   8.0072887e-01  -3.6577138e-01  -7.3777553e-01   5.6045726e-01  -8.3798252e-02  -2.3288009e-01  -1.3479008e-01  -3.8072611e-01  -8.4720395e-02  -2.0352324e-01  -4.1636722e-01  -1.5675587e-01   7.8874219e-01  -3.6458629e-02  -1.6503949e-01  -7.3811296e-01  -7.6950228e-01   2.9036893e+00  -5.8101362e-01   2.0778942e+00   8.2645318e-01  -4.0940266e-01  -6.8052418e-01   2.8773599e-01  -5.6320421e-01  -1.6046904e-01  -3.2297020e-01
   1.7107562e-02  -9.3303298e-01   3.6127078e+00  -1.6661052e-01  -4.2010880e-01  -2.7012032e-01  -7.4003469e-01  -7.7157484e-01  -7.0093635e-01  -1.0159718e+00   1.8065754e-01   2.9430163e+00   1.2670655e+00  -1.0210506e+00   5.8106167e-01  -8.1447930e-01  -5.0118747e-01  -8.3290307e-01  -8.3798252e-02  -2.3288009e-01  -1.3479008e-01   1.2986271e+00   1.2411142e-01  -2.0352324e-01  -4.1636722e-01  -1.5675587e-01   1.1656613e-01   7.5863530e-03  -1.6503949e-01  -7.3811296e-01   1.4140254e+00  -2.0162465e-01  -5.8101362e-01   1.1983843e+00  -7.6462000e-01   5.5798214e-01  -1.1021402e+00   1.2048401e+00   9.4727937e-01  -1.6046904e-01  -3.2297020e-01
  -1.4310126e+00  -2.2569747e+00  -4.8999051e-01  -1.6661052e-01  -4.2010880e-01  -2.7012032e-01  -7.4003469e-01  -9.2467290e-01  -7.0093635e-01   1.1051296e-01  -4.6107211e-01   2.5612388e-01  -1.4206000e+00  -1.7181041e+00  -1.4153255e+00  -8.1447930e-01   1.5004636e-02   5.9363251e-01  -8.3798252e-02  -2.3288009e-01  -1.3479008e-01  -1.6143251e+00  -8.4720395e-02  -2.0352324e-01  -4.1636722e-01  -1.5675587e-01  -9.5360892e-01   8.5702529e-01  -1.6503949e-01  -7.3811296e-01  -9.5456317e-01  -2.0162465e-01  -5.8101362e-01  -5.6063544e-01  -7.6462000e-01  -7.9655665e-01  -6.0895835e-01  -6.2936815e-01  -1.2999273e+00  -1.6046904e-01  -3.2297020e-01
  -9.2598512e-02   7.5050215e-01  -4.8999051e-01  -1.6661052e-01  -4.2010880e-01  -2.7012032e-01  -7.4003469e-01  -1.8651324e+00  -7.0093635e-01  -1.0159718e+00   2.4267113e+00   2.5612388e-01  -5.6636747e-01  -5.9747613e-01  -1.4470150e-01  -8.1447930e-01   5.9572076e-01   2.2523948e+00  -8.3798252e-02  -2.3288009e-01  -1.3479008e-01  -9.6124327e-01  -8.4720395e-02  -2.0352324e-01  -4.1636722e-01  -1.5675587e-01   9.0032862e-02  -1.6859357e-01  -1.6503949e-01  -7.3811296e-01  -8.1958319e-01  -2.0162465e-01  -5.8101362e-01  -5.6063544e-01   4.0085995e+00  -1.4329681e-01   5.1431392e-01   4.8732567e+00  -3.2326599e-01  -1.6046904e-01  -3.2297020e-01
  -9.2598512e-02  -2.1933719e+00  -4.8999051e-01  -1.6661052e-01  -4.2010880e-01  -2.7012032e-01  -7.4003469e-01  -1.3183536e+00  -7.0093635e-01   6.7375536e-01   5.0152237e-01  -2.8699222e+00  -4.9960381e-01  -5.9747613e-01  -1.4470150e-01   5.3164445e-01   2.0152491e+00   1.5225394e+00  -8.3798252e-02  -2.3288009e-01  -1.3479008e-01  -1.1685708e+00  -8.4720395e-02  -2.0352324e-01  -4.1636722e-01  -1.5675587e-01   9.0032862e-02  -1.7488572e-01  -1.6503949e-01   1.8291605e+00  -8.1958319e-01  -2.0162465e-01  -5.8101362e-01  -5.6063544e-01   1.6219898e+00  -2.8635371e-01   1.8102776e+00   2.1219443e+00  -3.4178471e-01  -1.6046904e-01  -3.2297020e-01
   1.2988402e+00  -6.2964252e-01  -4.8999051e-01  -1.6661052e-01   4.7235831e+00   5.3176628e+00   4.6536551e+00   1.1420680e-01   8.4662684e+00   2.3634825e+00   4.3519003e+00  -2.7101118e+00   2.4499807e+00  -4.8426854e-01   2.5526824e+00   4.5700157e+00  -5.4420348e-01  -3.5219219e-03  -8.3798252e-02  -2.3288009e-01  -1.3479008e-01   9.6127275e-02   5.4177505e-01  -2.0352324e-01  -4.1636722e-01  -1.5675587e-01   1.3680518e+00   7.5863530e-03  -1.6503949e-01   2.9644266e+00   5.8649798e-01  -2.0162465e-01   1.3920638e+00   7.5862937e-01   1.6219898e+00  -2.3990585e-04  -4.3159957e-01   2.1219443e+00   1.0809362e+00  -1.6046904e-01  -3.2297020e-01
   1.0121555e-01  -5.0692972e-01  -4.8999051e-01  -1.6661052e-01   4.3717318e-01  -2.7012032e-01  -7.4003469e-01  -4.1070084e-01  -7.0093635e-01  -1.0159718e+00   1.4641168e+00   2.0712055e+00  -4.2428070e-01  -1.7181041e+00  -3.0560706e-02  -8.1447930e-01  -7.8079153e-01   4.6093152e-01  -8.3798252e-02  -2.3288009e-01  -1.3479008e-01  -1.9413131e-01   3.3294323e-01  -2.0352324e-01  -4.1636722e-01  -1.5675587e-01   3.3325446e-01   3.2754914e-02  -1.6503949e-01  -7.3811296e-01  -7.2657579e-01  -2.0162465e-01  -5.8101362e-01   1.6381392e+00  -7.6462000e-01  -4.1640544e-01  -1.3401744e+00   1.2048401e+00  -5.9863133e-01  -1.6046904e-01  -3.2297020e-01
  -9.2598512e-02  -4.9371585e-01  -4.8999051e-01  -1.6661052e-01  -4.2010880e-01  -2.7012032e-01  -7.4003469e-01  -7.7157484e-01  -7.0093635e-01  -1.0159718e+00  -4.6107211e-01   2.5612388e-01  -9.5325435e-01  -1.7181041e+00  -2.2546150e-01  -8.1447930e-01  -6.9475952e-01   7.5950874e-01  -8.3798252e-02  -2.3288009e-01  -1.3479008e-01  -8.5757949e-01   3.3294323e-01  -2.0352324e-01  -4.1636722e-01  -1.5675587e-01   3.8632100e-01  -1.2454859e-01  -1.6503949e-01  -7.3811296e-01  -1.0342157e+00  -2.0162465e-01  -5.8101362e-01   2.0778942e+00  -7.6462000e-01  -5.4945837e-01  -1.4521904e+00   1.2048401e+00  -9.1747541e-01  -1.6046904e-01  -3.2297020e-01
   4.3399064e-01  -4.7230938e-01  -4.8999051e-01  -1.6661052e-01   1.2944552e+00  -2.7012032e-01   1.9568102e+00   5.7350099e-01   1.3362203e+00   1.2369978e+00   2.1058465e+00  -1.0730304e+00   1.3081508e+00   5.4095975e-01   1.1991449e+00   5.3164445e-01  -2.0007541e-01  -2.6892389e-01  -8.3798252e-02  -2.3288009e-01  -1.3479008e-01   2.9308845e-01   1.2411142e-01  -2.0352324e-01  -4.1636722e-01  -1.5675587e-01   7.7989777e-01   7.5863530e-03  -1.6503949e-01   3.0990109e+00   1.0667978e+00  -2.0162465e-01   7.3437130e-01   2.0778942e+00   8.2645318e-01  -8.4273332e-02   5.6914959e-02   1.2048401e+00   5.4550362e-01  -1.6046904e-01  -3.2297020e-01
   4.2119160e-01  -8.5639253e-01   8.7757559e-01   3.7394805e+00   6.4381471e+00  -2.7012032e-01   2.4062844e+00   5.8443656e-01   3.1764195e-01   1.8002402e+00   4.0310355e+00  -1.2029575e+00   2.0802127e+00   2.4204083e-01   1.5437208e+00   3.0729049e-01   1.2254466e-01  -3.3527438e-01  -8.3798252e-02  -2.3288009e-01  -1.3479008e-01   3.9675223e-01   7.5060686e-01  -2.0352324e-01   2.3994495e+00  -1.5675587e-01   8.8160862e-01   7.5863530e-03  -1.6503949e-01   2.2556103e+00   8.1353144e-01  -2.0162465e-01   2.0497562e+00   5.1561787e+00   3.0916588e-02   3.8591369e-01  -1.7800763e-01   3.9561525e+00   1.0680536e+00  -1.6046904e-01   1.2360065e-01
   4.3399064e-01  -1.0761832e+00   8.7757559e-01   7.6455714e+00   5.5808651e+00  -2.7012032e-01   2.8557585e+00   9.4531056e-01   3.1764195e-01   1.2369978e+00   5.9562244e+00  -2.5788855e+00   2.2479778e+00  -7.3357964e-01   1.6837048e+00   5.3164445e-01   1.0103665e-01  -4.3480012e-01  -8.3798252e-02  -2.3288009e-01  -1.3479008e-01   5.2114877e-01   5.4177505e-01  -2.0352324e-01   2.3994495e+00  -1.5675587e-01   7.8431998e-01   7.5863530e-03  -1.6503949e-01   3.4138255e+00   2.5348839e+00  -2.0162465e-01   3.3651411e+00   7.3549534e+00   8.2645318e-01   8.6794714e-02  -2.3985537e-02   4.8732567e+00   1.0849620e+00  -1.6046904e-01   5.7017150e-01
   6.2780471e-01  -4.1901344e-01  -4.8999051e-01   3.7394805e+00   4.2949421e+00  -2.7012032e-01   2.4062844e+00   1.1093442e+00  -1.9164720e-01   6.7375536e-01   3.0684410e+00   2.5612388e-01   1.0719102e+00  -6.5980391e-01   1.0699289e+00   5.3164445e-01   1.4405266e-01  -4.6797537e-01  -8.3798252e-02   2.9169725e+00  -1.3479008e-01   4.4858412e-01   5.4177505e-01  -2.0352324e-01  -4.1636722e-01  -1.5675587e-01   8.9487526e-01   7.5863530e-03  -1.6503949e-01   1.1312723e+00   6.2656271e-01  -2.0162465e-01   2.0497562e+00   2.9574041e+00   3.0916588e-02   3.7775215e-02   5.5359180e-02   2.1219443e+00   5.6643783e-01  -1.6046904e-01  -3.2297020e-01
   9.9166319e-01   2.6863636e-01   2.2451417e+00  -1.6661052e-01   4.3717318e-01  -2.7012032e-01   1.9568102e+00   1.4155403e+00  -7.0093635e-01   1.1051296e-01   1.8065754e-01  -1.3666656e+00   9.7946816e-01  -7.1449971e-01   8.8687286e-01   5.3164445e-01   2.1658051e+00  -1.1978308e+00  -8.3798252e-02  -2.3288009e-01  -1.3479008e-01   9.5653664e-01   3.3294323e-01  -2.0352324e-01   2.3994495e+00  -1.5675587e-01   1.4078517e+00   7.5863530e-03  -1.6503949e-01   1.1676714e+00  -7.3373020e-01  -2.0162465e-01   2.0497562e+00   3.1887443e-01   3.0916588e-02   3.5590176e-01   8.1924655e-01   2.8773599e-01   7.5484570e-01  -1.6046904e-01   1.4633132e+00
   2.5663249e-01  -2.8493670e-01   1.9379254e-01  -1.6661052e-01  -4.2010880e-01  -2.7012032e-01   1.5891361e-01   1.0984086e+00  -7.0093635e-01  -4.5272943e-01  -4.6107211e-01   2.5612388e-01  -1.4524282e-01  -8.7349914e-01   9.2808930e-03  -3.6577138e-01  -4.9519377e-02  -7.9972783e-01  -8.3798252e-02  -2.3288009e-01  -1.3479008e-01   3.3455397e-01   1.2411142e-01  -2.0352324e-01   2.3994495e+00  -1.5675587e-01   7.5778672e-01  -3.6458629e-02  -1.6503949e-01  -7.3811296e-01  -5.2720607e-01  -2.0162465e-01   7.6678837e-02  -5.6063544e-01  -7.6462000e-01   3.7616858e-03  -5.9184479e-01  -6.2936815e-01   3.1810379e-02  -1.6046904e-01   1.2360065e-01
  -1.1767840e-03  -3.9214523e-01  -4.8999051e-01  -1.6661052e-01   4.3717318e-01  -2.7012032e-01  -7.4003469e-01  -6.8409024e-01  -1.9164720e-01   1.1051296e-01   1.8065754e-01  -5.7281102e-01  -4.0031425e-01  -9.8853937e-02   1.0357693e-02   8.2936534e-02  -3.2912344e-01   5.2728202e-01  -8.3798252e-02  -2.3288009e-01  -1.3479008e-01  -1.0130752e+00  -8.4720395e-02  -2.0352324e-01  -4.1636722e-01  -1.5675587e-01   1.5636603e-01  -3.6458629e-02  -1.6503949e-01   1.4605802e-01  -3.4214518e-01   2.9036893e+00  -5.8101362e-01  -1.2088050e-01   1.6219898e+00  -4.7242773e-01   9.7365207e-02   2.8773599e-01  -5.7528164e-01  -1.6046904e-01  -3.2297020e-01
  -5.0878817e+00  -1.4658162e+00  -4.8999051e-01   3.7394805e+00  -4.2010880e-01  -2.7012032e-01  -7.4003469e-01  -4.0522476e+00  -7.0093635e-01  -1.0159718e+00  -4.6107211e-01   2.5612388e-01  -3.3088134e+00  -1.7181041e+00  -6.2060085e+00  -8.1447930e-01   3.6512641e-02   3.4467037e+00   9.7392191e+00  -2.3288009e-01  -1.3479008e-01  -3.8949282e+00  -2.9355221e-01  -2.0352324e-01  -4.1636722e-01  -1.5675587e-01  -5.3758199e+00  -6.9074758e+00  -1.6503949e-01  -7.3811296e-01  -7.9573514e-01  -2.0162465e-01  -5.8101362e-01  -5.6063544e-01   2.4175264e+00  -1.6518969e+00   2.2427841e+00   1.2048401e+00  -2.9891568e+00  -1.6046904e-01  -3.2297020e-01
  -1.0397276e+00   1.3432481e-02  -4.8999051e-01  -1.6661052e-01  -4.2010880e-01  -2.7012032e-01  -7.4003469e-01  -4.1070084e-01   3.1764195e-01  -1.0159718e+00  -4.6107211e-01   2.5612388e-01  -1.5318728e+00   1.3773721e-01  -1.2731879e+00  -8.1447930e-01  -1.1249196e+00   2.2870480e-01  -8.3798252e-02  -2.3288009e-01  -1.3479008e-01   3.2418759e-01  -2.9355221e-01  -2.0352324e-01  -4.1636722e-01  -1.5675587e-01  -1.3869856e+00  -1.2319653e+00  -1.6503949e-01  -7.3811296e-01  -2.9397212e-01  -2.0162465e-01  -5.8101362e-01  -5.6063544e-01  -7.6462000e-01  -8.2856939e-01  -9.1233521e-01  -6.2936815e-01  -1.2814086e+00  -1.6046904e-01  -3.2297020e-01
  -1.6101992e+00  -9.3159403e-02   8.7757559e-01  -1.6661052e-01  -4.2010880e-01  -2.7012032e-01  -7.4003469e-01  -6.8409024e-01   3.1764195e-01  -1.0159718e+00  -4.6107211e-01   2.5612388e-01  -1.2983582e-01   1.2354692e+00  -1.1375111e+00  -8.1447930e-01  -6.0872750e-01   2.6188005e-01  -8.3798252e-02  -2.3288009e-01  -1.3479008e-01   2.3562629e-02  -2.9355221e-01  -2.0352324e-01   2.3994495e+00  -1.5675587e-01  -1.3118080e+00  -1.3084073e-01  -1.6503949e-01  -7.3811296e-01   6.7616666e-01  -2.0162465e-01  -5.8101362e-01  -5.6063544e-01  -7.6462000e-01  -3.7138754e-01  -8.3454627e-01  -6.2936815e-01  -1.4935103e-01  -1.6046904e-01   5.7017150e-01
   6.9728522e-01   8.2405936e-01   2.2451417e+00  -1.6661052e-01  -4.2010880e-01   6.6117687e-01  -7.4003469e-01  -1.0668354e+00   3.1764195e-01  -1.0159718e+00  -4.6107211e-01   2.5612388e-01   8.2438401e-02   3.5977576e-02  -6.8248704e-02  -8.1447930e-01   1.3269929e+00  -3.5219219e-03  -8.3798252e-02  -2.3288009e-01  -1.3479008e-01   6.8701081e-01  -2.9355221e-01  -2.0352324e-01   2.3994495e+00  -1.5675587e-01  -3.5218823e-01   8.7590171e-01  -1.6503949e-01  -7.3811296e-01  -5.5916246e-01  -2.0162465e-01  -5.8101362e-01  -5.6063544e-01  -7.6462000e-01   1.8083212e-01   6.1855109e-01  -6.2936815e-01   3.3938220e-01  -1.6046904e-01   1.4633132e+00
   1.5785907e+00   1.7825935e+00   1.5613586e+00  -1.6661052e-01  -4.2010880e-01   1.5924741e+00  -7.4003469e-01  -1.3183536e+00   3.1764195e-01  -1.0159718e+00  -4.6107211e-01   2.5612388e-01   1.1325240e-01  -6.8651581e-01   6.1121207e-01  -8.1447930e-01   5.5210538e+00   4.3424353e+00  -8.3798252e-02  -2.3288009e-01   9.0396314e+00  -1.2411355e+00  -2.9355221e-01  -2.0352324e-01  -4.1636722e-01  -1.5675587e-01   3.8632100e-01  -6.1533554e-01  -1.6503949e-01  -7.3811296e-01  -5.9970415e-01  -2.0162465e-01  -5.8101362e-01  -5.6063544e-01  -7.6462000e-01   2.7787072e-01   3.5714192e+00  -6.2936815e-01   3.3374606e-01  -1.6046904e-01   2.3564549e+00
  -1.1201787e+00   7.8873428e-01   1.5613586e+00  -1.6661052e-01  -4.2010880e-01  -2.7012032e-01  -7.4003469e-01  -4.1070084e-01  -7.0093635e-01  -1.0159718e+00  -4.6107211e-01   3.7305827e-01  -3.9689048e-01  -4.8299655e-01  -1.4433223e+00  -8.1447930e-01   2.3593771e+00  -7.0020209e-01  -8.3798252e-02  -2.3288009e-01  -1.3479008e-01   1.4644892e+00  -2.9355221e-01  -2.0352324e-01  -4.1636722e-01  -1.5675587e-01  -1.6257850e+00   2.6125324e+00  -1.6503949e-01  -7.3811296e-01  -5.3722225e-01  -2.0162465e-01  -5.8101362e-01  -5.6063544e-01  -7.6462000e-01   1.7983172e-01   9.9816111e-01  -6.2936815e-01   1.6305176e-01  -1.6046904e-01   1.0167424e+00
  -5.2410907e-01   7.6618260e-01  -4.8999051e-01  -1.6661052e-01   8.6581418e-01  -2.7012032e-01  -7.4003469e-01  -7.7157484e-01   8.2693110e-01  -1.0159718e+00   5.0152237e-01   2.5612388e-01  -3.2499115e-01   1.1273496e+00  -4.5051269e-01  -8.1447930e-01  -1.0388876e+00   5.2728202e-01  -8.3798252e-02  -2.3288009e-01  -1.3479008e-01  -4.3255800e-01  -2.9355221e-01  -2.0352324e-01  -4.1636722e-01  -1.5675587e-01  -5.0696562e-01   2.6462774e-02  -1.6503949e-01  -7.3811296e-01  -5.5968554e-02  -2.0162465e-01  -5.8101362e-01   7.5862937e-01  -7.6462000e-01  -7.5353954e-01  -1.4070729e+00   2.8773599e-01  -8.5547795e-01  -1.6046904e-01  -3.2297020e-01
  -9.6841867e-01   2.1639752e-01  -4.8999051e-01  -1.6661052e-01   4.3717318e-01  -2.7012032e-01  -7.4003469e-01  -1.0121575e+00  -7.0093635e-01  -1.0159718e+00   1.8065754e-01   2.5612388e-01  -4.2941636e-01   1.1464296e+00  -3.6544549e-01  -8.1447930e-01  -9.3134757e-01   7.9268398e-01  -8.3798252e-02  -2.3288009e-01  -1.3479008e-01  -4.9475626e-01  -2.9355221e-01  -2.0352324e-01  -4.1636722e-01  -1.5675587e-01  -9.5360892e-01  -3.6458629e-02  -1.6503949e-01  -7.3811296e-01   9.1941679e-01  -2.0162465e-01  -5.8101362e-01   3.1887443e-01  -7.6462000e-01  -8.0656063e-01  -1.2577181e+00   1.2048401e+00  -7.8703920e-01  -1.6046904e-01  -3.2297020e-01
  -8.7699694e-01   3.0167103e-01  -4.8999051e-01  -1.6661052e-01  -4.2010880e-01  -2.7012032e-01  -7.4003469e-01  -1.4823873e+00   3.1764195e-01  -4.5272943e-01  -4.6107211e-01   2.5612388e-01  -1.5233133e+00   1.3773721e-01  -1.2085799e+00  -3.6577138e-01  -4.7967947e-01   1.0912612e+00  -8.3798252e-02  -2.3288009e-01  -1.3479008e-01  -1.7283552e+00  -2.9355221e-01  -2.0352324e-01  -4.1636722e-01  -1.5675587e-01  -1.2543193e+00  -1.3892688e+00  -1.6503949e-01  -7.3811296e-01  -4.4039916e-01  -2.0162465e-01  -5.8101362e-01   3.1887443e-01   3.0916588e-02  -7.9055427e-01  -9.0884024e-02   2.8773599e-01  -1.3450163e+00  -1.6046904e-01  -3.2297020e-01
   6.9728522e-01   6.7157130e-01  -4.8999051e-01  -1.6661052e-01  -4.2010880e-01   6.6117687e-01  -7.4003469e-01  -1.1761911e+00   1.3362203e+00   1.1051296e-01  -4.6107211e-01   2.5612388e-01  -1.2340041e+00   3.5977576e-02  -6.8248704e-02   5.3164445e-01  -3.2912344e-01   7.2633349e-01  -8.3798252e-02  -2.3288009e-01  -1.3479008e-01  -1.5313941e+00  -2.9355221e-01  -2.0352324e-01  -4.1636722e-01  -1.5675587e-01  -3.5218823e-01   8.3185673e-01  -1.6503949e-01  -7.3811296e-01  -5.5916246e-01  -2.0162465e-01  -5.8101362e-01  -5.6063544e-01   8.2645318e-01  -6.4049458e-01   5.2053703e-01  -6.2936815e-01  -1.0962213e+00  -1.6046904e-01  -3.2297020e-01
   9.5143762e-01   1.1035768e+00  -4.8999051e-01  -1.6661052e-01  -4.2010880e-01   6.6117687e-01  -7.4003469e-01  -1.1980623e+00   1.3362203e+00   6.7375536e-01  -4.6107211e-01   2.5612388e-01  -7.9918436e-01   5.2513516e-02   1.2449849e-01   1.2047063e+00  -1.3555140e-01   7.5950874e-01  -8.3798252e-02  -2.3288009e-01  -1.3479008e-01  -1.6557906e+00  -2.9355221e-01  -2.0352324e-01  -4.1636722e-01  -1.5675587e-01   9.0032862e-02   2.8444053e-01  -1.6503949e-01  -7.3811296e-01  -7.1751353e-01  -2.0162465e-01  -5.8101362e-01  -5.6063544e-01   1.6219898e+00  -5.9847787e-01   7.3056716e-01  -6.2936815e-01  -9.4726640e-01  -1.6046904e-01  -3.2297020e-01
   5.7660854e-01   5.3088763e-01  -4.8999051e-01  -1.6661052e-01  -4.2010880e-01   6.6117687e-01  -7.4003469e-01  -1.1980623e+00   1.3362203e+00  -4.5272943e-01  -4.6107211e-01   2.5612388e-01  -1.0576796e+00   1.8988902e-01  -7.0402304e-02  -8.1447930e-01  -6.5174351e-01   8.5903448e-01  -8.3798252e-02  -2.3288009e-01  -1.3479008e-01  -1.0441743e+00  -2.9355221e-01  -2.0352324e-01  -4.1636722e-01  -1.5675587e-01  -4.5832130e-01  -4.5173989e-01  -1.6503949e-01  -7.3811296e-01  -9.3648476e-02  -2.0162465e-01  -5.8101362e-01   1.1983843e+00   8.2645318e-01  -6.4749736e-01  -3.3358551e-01   2.8773599e-01  -1.0036277e+00  -1.6046904e-01  -3.2297020e-01
  -6.3015827e-01   5.3529225e-01  -4.8999051e-01  -1.6661052e-01  -4.2010880e-01  -2.7012032e-01  -7.4003469e-01  -1.1980623e+00   8.2693110e-01  -4.5272943e-01  -4.6107211e-01   2.5612388e-01  -1.0730866e+00   2.6748074e-01  -8.9738468e-01  -8.1447930e-01  -6.5174351e-01   8.5903448e-01  -8.3798252e-02  -2.3288009e-01  -1.3479008e-01  -1.2100363e+00  -2.9355221e-01  -2.0352324e-01  -4.1636722e-01  -1.5675587e-01  -8.2536481e-01  -4.5173989e-01  -1.6503949e-01  -7.3811296e-01  -2.9301820e-01  -2.0162465e-01  -5.8101362e-01   7.5862937e-01   3.0916588e-02  -7.8155069e-01  -4.7982872e-01   2.8773599e-01  -1.1775427e+00  -1.6046904e-01  -3.2297020e-01
   8.2893251e-01   8.8845495e-01  -4.8999051e-01  -1.6661052e-01  -4.2010880e-01   6.6117687e-01  -7.4003469e-01  -1.4495805e+00   8.2693110e-01   1.1051296e-01  -1.4020728e-01   2.5612388e-01  -1.0046110e+00   7.0321452e-02   3.1893692e-02   8.2936534e-02  -2.2158341e-01   1.0249107e+00  -8.3798252e-02  -2.3288009e-01  -1.3479008e-01  -1.7905535e+00  -2.9355221e-01  -2.0352324e-01  -4.1636722e-01  -1.5675587e-01  -1.1781105e-01  -4.8320059e-01  -1.6503949e-01  -7.3811296e-01  -6.4835418e-01  -2.0162465e-01  -5.8101362e-01   7.5862937e-01   2.4175264e+00  -6.0748145e-01   6.3877622e-01   2.8773599e-01  -1.0140948e+00  -1.6046904e-01  -3.2297020e-01
[truncated: 293,680 more chars]
