# Supplementary material for: Efficiency of different measures for defining the applicability domain of classification models
Source: J Cheminform. 2017 Aug 3;9:44. doi: 10.1186/s13321-017-0230-2 (PMC5543028; doi:10.1186/s13321-017-0230-2)
Supplement: Supplementary file 5 — Additional file 5. Data sets used in this study. The data are provided in the way they were used for the respective computations. In addition to the data, the indices for the fivefold CV are also provided. [file 13321_2017_230_MOESM5_ESM.zip › Additional_file_5/Data/QSAR/QSAR_Y.dat]

   0.0000000e+00
   0.0000000e+00
   0.0000000e+00
   0.0000000e+00
   0.0000000e+00
   0.0000000e+00
   0.0000000e+00
   0.0000000e+00
   0.0000000e+00
   0.0000000e+00
   0.0000000e+00
   0.0000000e+00
   0.0000000e+00
   0.0000000e+00
   0.0000000e+00
   0.0000000e+00
   0.0000000e+00
   0.0000000e+00
   0.0000000e+00
   0.0000000e+00
   0.0000000e+00
   0.0000000e+00
   0.0000000e+00
   0.0000000e+00
   0.0000000e+00
   0.0000000e+00
   0.0000000e+00
   0.0000000e+00
   0.0000000e+00
   0.0000000e+00
   0.0000000e+00
   0.0000000e+00
   0.0000000e+00
   0.0000000e+00
   0.0000000e+00
   0.0000000e+00
   0.0000000e+00
   0.0000000e+00
   0.0000000e+00
   0.0000000e+00
   0.0000000e+00
   0.0000000e+00
   0.0000000e+00
   0.0000000e+00
   0.0000000e+00
   0.0000000e+00
   0.0000000e+00
   0.0000000e+00
   0.0000000e+00
   0.0000000e+00
   0.0000000e+00
   0.0000000e+00
   0.0000000e+00
   0.0000000e+00
   0.0000000e+00
   0.0000000e+00
   0.0000000e+00
   0.0000000e+00
   0.0000000e+00
   0.0000000e+00
   0.0000000e+00
   0.0000000e+00
   0.0000000e+00
   0.0000000e+00
   0.0000000e+00
   0.0000000e+00
   0.0000000e+00
   0.0000000e+00
   0.0000000e+00
   0.0000000e+00
   0.0000000e+00
   0.0000000e+00
   0.0000000e+00
   0.0000000e+00
   0.0000000e+00
   0.0000000e+00
   0.0000000e+00
   0.0000000e+00
   0.0000000e+00
   0.0000000e+00
   0.0000000e+00
   0.0000000e+00
   0.0000000e+00
   0.0000000e+00
   0.0000000e+00
   0.0000000e+00
   0.0000000e+00
   0.0000000e+00
   0.0000000e+00
   0.0000000e+00
   0.0000000e+00
   0.0000000e+00
   0.0000000e+00
   0.0000000e+00
   0.0000000e+00
   0.0000000e+00
   0.0000000e+00
   0.0000000e+00
   0.0000000e+00
   0.0000000e+00
   0.0000000e+00
   0.0000000e+00
   0.0000000e+00
   0.0000000e+00
   0.0000000e+00
   0.0000000e+00
   0.0000000e+00
   0.0000000e+00
   0.0000000e+00
   0.0000000e+00
   0.0000000e+00
   0.0000000e+00
   0.0000000e+00
   0.0000000e+00
   0.0000000e+00
   0.0000000e+00
   0.0000000e+00
   0.0000000e+00
   0.0000000e+00
   0.0000000e+00
   0.0000000e+00
   0.0000000e+00
   0.0000000e+00
   0.0000000e+00
   0.0000000e+00
   0.0000000e+00
   0.0000000e+00
   0.0000000e+00
   0.0000000e+00
   0.0000000e+00
   0.0000000e+00
   0.0000000e+00
   0.0000000e+00
   0.0000000e+00
   0.0000000e+00
   0.0000000e+00
   0.0000000e+00
   0.0000000e+00
   0.0000000e+00
   0.0000000e+00
   0.0000000e+00
   0.0000000e+00
   0.0000000e+00
   0.0000000e+00
   0.0000000e+00
   0.0000000e+00
   0.0000000e+00
   0.0000000e+00
   0.0000000e+00
   0.0000000e+00
   0.0000000e+00
   0.0000000e+00
   0.0000000e+00
   0.0000000e+00
   0.0000000e+00
   0.0000000e+00
   0.0000000e+00
   0.0000000e+00
   0.0000000e+00
   0.0000000e+00
   0.0000000e+00
   0.0000000e+00
   0.0000000e+00
   0.0000000e+00
   0.0000000e+00
   0.0000000e+00
   0.0000000e+00
   0.0000000e+00
   0.0000000e+00
   0.0000000e+00
   0.0000000e+00
   0.0000000e+00
   0.0000000e+00
   0.0000000e+00
   0.0000000e+00
   0.0000000e+00
   0.0000000e+00
   0.0000000e+00
   0.0000000e+00
   0.0000000e+00
   0.0000000e+00
   0.0000000e+00
   0.0000000e+00
   0.0000000e+00
   0.0000000e+00
   0.0000000e+00
   0.0000000e+00
   0.0000000e+00
   0.0000000e+00
   0.0000000e+00
   0.0000000e+00
   0.0000000e+00
   0.0000000e+00
   0.0000000e+00
   0.0000000e+00
   0.0000000e+00
   0.0000000e+00
   0.0000000e+00
   0.0000000e+00
   0.0000000e+00
   0.0000000e+00
   0.0000000e+00
   0.0000000e+00
   0.0000000e+00
   0.0000000e+00
   0.0000000e+00
   0.0000000e+00
   0.0000000e+00
   0.0000000e+00
   0.0000000e+00
   0.0000000e+00
   0.0000000e+00
   0.0000000e+00
   0.0000000e+00
   0.0000000e+00
   0.0000000e+00
   0.0000000e+00
   0.0000000e+00
   0.0000000e+00
   0.0000000e+00
   0.0000000e+00
   0.0000000e+00
   0.0000000e+00
   0.0000000e+00
   0.0000000e+00
   0.0000000e+00
   0.0000000e+00
   0.0000000e+00
   0.0000000e+00
   0.0000000e+00
   0.0000000e+00
   0.0000000e+00
   0.0000000e+00
   0.0000000e+00
   0.0000000e+00
   0.0000000e+00
   0.0000000e+00
   0.0000000e+00
   0.0000000e+00
   0.0000000e+00
   0.0000000e+00
   0.0000000e+00
   0.0000000e+00
   0.0000000e+00
   0.0000000e+00
   0.0000000e+00
   0.0000000e+00
   0.0000000e+00
   0.0000000e+00
   0.0000000e+00
   0.0000000e+00
   0.0000000e+00
   0.0000000e+00
   0.0000000e+00
   0.0000000e+00
   0.0000000e+00
   0.0000000e+00
   0.0000000e+00
   0.0000000e+00
   0.0000000e+00
   0.0000000e+00
   0.0000000e+00
   0.0000000e+00
   0.0000000e+00
   0.0000000e+00
   0.0000000e+00
   0.0000000e+00
   0.0000000e+00
   0.0000000e+00
   0.0000000e+00
   0.0000000e+00
   0.0000000e+00
   0.0000000e+00
   0.0000000e+00
   0.0000000e+00
   0.0000000e+00
   0.0000000e+00
   0.0000000e+00
   0.0000000e+00
   0.0000000e+00
   0.0000000e+00
   0.0000000e+00
   0.0000000e+00
   0.0000000e+00
   1.0000000e+00
   1.0000000e+00
   1.0000000e+00
   1.0000000e+00
   1.0000000e+00
   1.0000000e+00
   1.0000000e+00
   1.0000000e+00
   1.0000000e+00
   1.0000000e+00
   1.0000000e+00
   1.0000000e+00
   1.0000000e+00
   1.0000000e+00
   1.0000000e+00
   1.0000000e+00
   1.0000000e+00
   1.0000000e+00
   1.0000000e+00
   1.0000000e+00
   1.0000000e+00
   1.0000000e+00
   1.0000000e+00
   1.0000000e+00
   1.0000000e+00
   1.0000000e+00
   1.0000000e+00
   1.0000000e+00
   1.0000000e+00
   1.0000000e+00
   1.0000000e+00
   1.0000000e+00
   1.0000000e+00
   1.0000000e+00
   1.0000000e+00
   1.0000000e+00
   1.0000000e+00
   1.0000000e+00
   1.0000000e+00
   1.0000000e+00
   1.0000000e+00
   1.0000000e+00
   1.0000000e+00
   1.0000000e+00
   1.0000000e+00
   1.0000000e+00
   1.0000000e+00
   1.0000000e+00
   1.0000000e+00
   1.0000000e+00
   1.0000000e+00
   1.0000000e+00
   1.0000000e+00
   1.0000000e+00
   1.0000000e+00
   1.0000000e+00
   1.0000000e+00
   1.0000000e+00
   1.0000000e+00
   1.0000000e+00
   1.0000000e+00
   1.0000000e+00
   1.0000000e+00
   1.0000000e+00
   1.0000000e+00
   1.0000000e+00
   1.0000000e+00
   1.0000000e+00
   1.0000000e+00
   1.0000000e+00
   1.0000000e+00
   1.0000000e+00
   1.0000000e+00
   1.0000000e+00
   1.0000000e+00
   1.0000000e+00
   1.0000000e+00
   1.0000000e+00
   1.0000000e+00
   1.0000000e+00
   1.0000000e+00
   1.0000000e+00
   1.0000000e+00
   1.0000000e+00
   1.0000000e+00
   1.0000000e+00
   1.0000000e+00
   1.0000000e+00
   1.0000000e+00
   1.0000000e+00
   1.0000000e+00
   1.0000000e+00
   1.0000000e+00
   1.0000000e+00
   1.0000000e+00
   1.0000000e+00
   1.0000000e+00
   1.0000000e+00
   1.0000000e+00
   1.0000000e+00
   1.0000000e+00
   1.0000000e+00
   1.0000000e+00
   1.0000000e+00
   1.0000000e+00
   1.0000000e+00
   1.0000000e+00
   1.0000000e+00
   1.0000000e+00
   1.0000000e+00
   1.0000000e+00
   1.0000000e+00
   1.0000000e+00
   1.0000000e+00
   1.0000000e+00
   1.0000000e+00
   1.0000000e+00
   1.0000000e+00
   1.0000000e+00
   1.0000000e+00
   1.0000000e+00
   1.0000000e+00
   1.0000000e+00
   1.0000000e+00
   1.0000000e+00
   1.0000000e+00
   1.0000000e+00
   1.0000000e+00
   1.0000000e+00
   1.0000000e+00
   1.0000000e+00
   1.0000000e+00
   1.0000000e+00
   1.0000000e+00
   1.0000000e+00
   1.0000000e+00
   1.0000000e+00
   1.0000000e+00
   1.0000000e+00
   1.0000000e+00
   1.0000000e+00
   1.0000000e+00
   1.0000000e+00
   1.0000000e+00
   1.0000000e+00
   1.0000000e+00
   1.0000000e+00
   1.0000000e+00
   1.0000000e+00
   1.0000000e+00
   1.0000000e+00
   1.0000000e+00
   1.0000000e+00
   1.0000000e+00
   1.0000000e+00
   1.0000000e+00
   1.0000000e+00
   1.0000000e+00
   1.0000000e+00
   1.0000000e+00
   1.0000000e+00
   1.0000000e+00
   1.0000000e+00
   1.0000000e+00
   1.0000000e+00
   1.0000000e+00
   1.0000000e+00
   1.0000000e+00
   1.0000000e+00
   1.0000000e+00
   1.0000000e+00
   1.0000000e+00
   1.0000000e+00
   1.0000000e+00
   1.0000000e+00
   1.0000000e+00
   1.0000000e+00
   1.0000000e+00
   1.0000000e+00
   1.0000000e+00
   1.0000000e+00
   1.0000000e+00
   1.0000000e+00
   1.0000000e+00
   1.0000000e+00
   1.0000000e+00
   1.0000000e+00
   1.0000000e+00
   1.0000000e+00
   1.0000000e+00
   1.0000000e+00
   1.0000000e+00
   1.0000000e+00
   1.0000000e+00
   1.0000000e+00
   1.0000000e+00
   1.0000000e+00
   1.0000000e+00
   1.0000000e+00
   1.0000000e+00
   1.0000000e+00
   1.0000000e+00
   1.0000000e+00
   1.0000000e+00
   1.0000000e+00
   1.0000000e+00
   1.0000000e+00
   1.0000000e+00
   1.0000000e+00
   1.0000000e+00
   1.0000000e+00
   1.0000000e+00
   1.0000000e+00
   1.0000000e+00
   1.0000000e+00
   1.0000000e+00
   1.0000000e+00
   1.0000000e+00
   1.0000000e+00
   1.0000000e+00
   1.0000000e+00
   1.0000000e+00
   1.0000000e+00
   1.0000000e+00
   1.0000000e+00
   1.0000000e+00
   1.0000000e+00
   1.0000000e+00
   1.0000000e+00
   1.0000000e+00
   1.0000000e+00
   1.0000000e+00
   1.0000000e+00
   1.0000000e+00
   1.0000000e+00
   1.0000000e+00
   1.0000000e+00
   1.0000000e+00
   1.0000000e+00
   1.0000000e+00
   1.0000000e+00
   1.0000000e+00
   1.0000000e+00
   1.0000000e+00
   1.0000000e+00
   1.0000000e+00
   1.0000000e+00
   1.0000000e+00
   1.0000000e+00
   1.0000000e+00
   1.0000000e+00
   1.0000000e+00
   1.0000000e+00
   1.0000000e+00
   1.0000000e+00
   1.0000000e+00
   1.0000000e+00
   1.0000000e+00
   1.0000000e+00
   1.0000000e+00
   1.0000000e+00
   1.0000000e+00
   1.0000000e+00
   1.0000000e+00
   1.0000000e+00
   1.0000000e+00
   1.0000000e+00
   1.0000000e+00
   1.0000000e+00
   1.0000000e+00
   1.0000000e+00
   1.0000000e+00
   1.0000000e+00
   1.0000000e+00
   1.0000000e+00
   1.0000000e+00
   1.0000000e+00
   1.0000000e+00
   1.0000000e+00
   1.0000000e+00
   1.0000000e+00
   1.0000000e+00
   1.0000000e+00
   1.0000000e+00
   1.0000000e+00
   1.0000000e+00
   1.0000000e+00
   1.0000000e+00
   1.0000000e+00
   1.0000000e+00
   1.0000000e+00
   1.0000000e+00
   1.0000000e+00
   1.0000000e+00
   1.0000000e+00
   1.0000000e+00
   1.0000000e+00
   1.0000000e+00
   1.0000000e+00
   1.0000000e+00
   1.0000000e+00
   1.0000000e+00
   1.0000000e+00
   1.0000000e+00
   1.0000000e+00
   1.0000000e+00
   1.0000000e+00
   1.0000000e+00
   1.0000000e+00
   1.0000000e+00
   1.0000000e+00
   1.0000000e+00
   1.0000000e+00
   1.0000000e+00
   1.0000000e+00
   1.0000000e+00
   1.0000000e+00
   1.0000000e+00
   1.0000000e+00
   1.0000000e+00
   1.0000000e+00
   1.0000000e+00
   1.0000000e+00
   1.0000000e+00
   1.0000000e+00
   1.0000000e+00
   1.0000000e+00
   1.0000000e+00
   1.0000000e+00
   1.0000000e+00
   1.0000000e+00
   1.0000000e+00
   1.0000000e+00
   1.0000000e+00
   1.0000000e+00
   1.0000000e+00
   1.0000000e+00
   1.0000000e+00
   1.0000000e+00
   1.0000000e+00
   1.0000000e+00
   1.0000000e+00
   1.0000000e+00
   1.0000000e+00
   1.0000000e+00
   1.0000000e+00
   1.0000000e+00
   1.0000000e+00
   1.0000000e+00
   1.0000000e+00
   1.0000000e+00
   1.0000000e+00
   1.0000000e+00
   1.0000000e+00
   1.0000000e+00
   1.0000000e+00
   1.0000000e+00
   1.0000000e+00
   1.0000000e+00
   1.0000000e+00
   1.0000000e+00
   1.0000000e+00
   1.0000000e+00
   1.0000000e+00
   1.0000000e+00
   1.0000000e+00
   1.0000000e+00
   1.0000000e+00
   1.0000000e+00
   1.0000000e+00
   1.0000000e+00
   1.0000000e+00
   1.0000000e+00
   1.0000000e+00
   1.0000000e+00
   1.0000000e+00
   1.0000000e+00
   1.0000000e+00
   1.0000000e+00
   1.0000000e+00
   1.0000000e+00
   1.0000000e+00
   1.0000000e+00
   1.0000000e+00
   1.0000000e+00
   1.0000000e+00
   1.0000000e+00
   1.0000000e+00
   1.0000000e+00
   1.0000000e+00
   1.0000000e+00
   1.0000000e+00
   1.0000000e+00
   1.0000000e+00
   1.0000000e+00
   1.0000000e+00
   1.0000000e+00
   1.0000000e+00
   1.0000000e+00
   1.0000000e+00
   1.0000000e+00
   1.0000000e+00
   1.0000000e+00
   1.0000000e+00
   1.0000000e+00
   1.0000000e+00
   1.0000000e+00
   1.0000000e+00
   1.0000000e+00
   1.0000000e+00
   1.0000000e+00
   1.0000000e+00
   1.0000000e+00
   1.0000000e+00
   1.0000000e+00
   1.0000000e+00
   1.0000000e+00
   1.0000000e+00
   1.0000000e+00
   1.0000000e+00
   1.0000000e+00
   1.0000000e+00
   1.0000000e+00
   1.0000000e+00
   1.0000000e+00
   1.0000000e+00
   1.0000000e+00
   1.0000000e+00
   1.0000000e+00
   1.0000000e+00
   1.0000000e+00
   1.0000000e+00
   1.0000000e+00
   1.0000000e+00
   1.0000000e+00
   1.0000000e+00
   1.0000000e+00
   1.0000000e+00
   1.0000000e+00
   1.0000000e+00
   1.0000000e+00
   1.0000000e+00
   1.0000000e+00
   1.0000000e+00
   1.0000000e+00
   1.0000000e+00
   1.0000000e+00
   1.0000000e+00
   1.0000000e+00
   1.0000000e+00
   1.0000000e+00
   1.0000000e+00
   1.0000000e+00
   1.0000000e+00
   1.0000000e+00
   1.0000000e+00
   1.0000000e+00
   1.0000000e+00
   1.0000000e+00
   1.0000000e+00
   1.0000000e+00
   1.0000000e+00
   1.0000000e+00
   1.0000000e+00
   1.0000000e+00
   1.0000000e+00
   1.0000000e+00
   1.0000000e+00
   1.0000000e+00
   1.0000000e+00
   1.0000000e+00
   1.0000000e+00
   1.0000000e+00
   1.0000000e+00
   1.0000000e+00
   1.0000000e+00
   1.0000000e+00
   1.0000000e+00
   1.0000000e+00
   1.0000000e+00
   1.0000000e+00
   1.0000000e+00
   1.0000000e+00
   1.0000000e+00
   1.0000000e+00
   1.0000000e+00
   1.0000000e+00
   1.0000000e+00
   1.0000000e+00
   1.0000000e+00
   1.0000000e+00
   1.0000000e+00
   1.0000000e+00
   1.0000000e+00
   1.0000000e+00
   1.0000000e+00
   1.0000000e+00
   1.0000000e+00
   1.0000000e+00
   1.0000000e+00
   1.0000000e+00
   1.0000000e+00
   1.0000000e+00
   1.0000000e+00
   1.0000000e+00
   1.0000000e+00
   1.0000000e+00
   1.0000000e+00
   1.0000000e+00
   1.0000000e+00
   1.0000000e+00
   1.0000000e+00
   1.0000000e+00
   1.0000000e+00
   1.0000000e+00
   1.0000000e+00
   1.0000000e+00
   1.0000000e+00
   1.0000000e+00
   1.0000000e+00
   1.0000000e+00
   1.0000000e+00
   1.0000000e+00
   1.0000000e+00
   1.0000000e+00
   1.0000000e+00
   1.0000000e+00
   1.0000000e+00
   1.0000000e+00
   1.0000000e+00
   1.0000000e+00
   1.0000000e+00
   1.0000000e+00
   1.0000000e+00
   1.0000000e+00
   1.0000000e+00
   1.0000000e+00
   1.0000000e+00
   1.0000000e+00
   1.0000000e+00
   1.0000000e+00
   1.0000000e+00
   1.0000000e+00
   1.0000000e+00
   1.0000000e+00
   1.0000000e+00
   1.0000000e+00
   1.0000000e+00
   1.0000000e+00
   1.0000000e+00
   1.0000000e+00
   1.0000000e+00
   1.0000000e+00
   0.0000000e+00
   0.0000000e+00
   0.0000000e+00
   0.0000000e+00
   0.0000000e+00
   0.0000000e+00
   0.0000000e+00
   0.0000000e+00
   0.0000000e+00
   0.0000000e+00
   0.0000000e+00
   0.0000000e+00
   0.0000000e+00
   0.0000000e+00
   0.0000000e+00
   0.0000000e+00
   0.0000000e+00
   0.0000000e+00
   0.0000000e+00
   0.0000000e+00
   0.0000000e+00
   0.0000000e+00
   0.0000000e+00
   0.0000000e+00
   0.0000000e+00
   0.0000000e+00
   0.0000000e+00
   0.0000000e+00
   0.0000000e+00
   0.0000000e+00
   0.0000000e+00
   0.0000000e+00
   0.0000000e+00
   0.0000000e+00
   0.0000000e+00
   0.0000000e+00
   0.0000000e+00
   0.0000000e+00
   0.0000000e+00
   0.0000000e+00
   0.0000000e+00
   0.0000000e+00
   0.0000000e+00
   0.0000000e+00
   0.0000000e+00
   0.0000000e+00
   0.0000000e+00
   0.0000000e+00
   0.0000000e+00
   0.0000000e+00
   0.0000000e+00
   0.0000000e+00
   0.0000000e+00
   0.0000000e+00
   0.0000000e+00
   0.0000000e+00
   0.0000000e+00
   0.0000000e+00
   0.0000000e+00
   0.0000000e+00
   0.0000000e+00
   0.0000000e+00
   0.0000000e+00
   0.0000000e+00
   0.0000000e+00
   0.0000000e+00
   0.0000000e+00
   0.0000000e+00
   0.0000000e+00
   0.0000000e+00
   0.0000000e+00
   0.0000000e+00
   1.0000000e+00
   1.0000000e+00
   1.0000000e+00
   1.0000000e+00
   1.0000000e+00
   1.0000000e+00
   1.0000000e+00
   1.0000000e+00
   1.0000000e+00
   1.0000000e+00
   1.0000000e+00
   1.0000000e+00
   1.0000000e+00
   1.0000000e+00
   1.0000000e+00
   1.0000000e+00
   1.0000000e+00
   1.0000000e+00
   1.0000000e+00
   1.0000000e+00
   1.0000000e+00
   1.0000000e+00
   1.0000000e+00
   1.0000000e+00
   1.0000000e+00
   1.0000000e+00
   1.0000000e+00
   1.0000000e+00
   1.0000000e+00
   1.0000000e+00
   1.0000000e+00
   1.0000000e+00
   1.0000000e+00
   1.0000000e+00
   1.0000000e+00
   1.0000000e+00
   1.0000000e+00
   1.0000000e+00
   1.0000000e+00
   1.0000000e+00
   1.0000000e+00
   1.0000000e+00
   1.0000000e+00
   1.0000000e+00
   1.0000000e+00
   1.0000000e+00
   1.0000000e+00
   1.0000000e+00
   1.0000000e+00
   1.0000000e+00
   1.0000000e+00
   1.0000000e+00
   1.0000000e+00
   1.0000000e+00
   1.0000000e+00
   1.0000000e+00
   1.0000000e+00
   1.0000000e+00
   1.0000000e+00
   1.0000000e+00
   1.0000000e+00
   1.0000000e+00
   1.0000000e+00
   1.0000000e+00
   1.0000000e+00
   1.0000000e+00
   1.0000000e+00
   1.0000000e+00
   1.0000000e+00
   1.0000000e+00
   1.0000000e+00
   1.0000000e+00
   1.0000000e+00
   1.0000000e+00
   1.0000000e+00
   1.0000000e+00
   1.0000000e+00
   1.0000000e+00
   1.0000000e+00
   1.0000000e+00
   1.0000000e+00
   1.0000000e+00
   1.0000000e+00
   1.0000000e+00
   1.0000000e+00
   1.0000000e+00
   1.0000000e+00
   1.0000000e+00
   1.0000000e+00
   1.0000000e+00
   1.0000000e+00
   1.0000000e+00
   1.0000000e+00
   1.0000000e+00
   1.0000000e+00
   1.0000000e+00
   1.0000000e+00
   1.0000000e+00
   1.0000000e+00
   1.0000000e+00
   1.0000000e+00
   1.0000000e+00
   1.0000000e+00
   1.0000000e+00
   1.0000000e+00
   1.0000000e+00
   1.0000000e+00
   1.0000000e+00
   1.0000000e+00
   1.0000000e+00
   1.0000000e+00
   1.0000000e+00
   1.0000000e+00
   1.0000000e+00
   1.0000000e+00
   1.0000000e+00
   1.0000000e+00
   1.0000000e+00
   1.0000000e+00
   1.0000000e+00
   1.0000000e+00
   1.0000000e+00
   1.0000000e+00
   1.0000000e+00
   1.0000000e+00
   1.0000000e+00
   1.0000000e+00
   1.0000000e+00
   1.0000000e+00
   1.0000000e+00
   1.0000000e+00
   1.0000000e+00
   1.0000000e+00
   1.0000000e+00
   1.0000000e+00
   1.0000000e+00
   1.0000000e+00
   1.0000000e+00
   1.0000000e+00
   1.0000000e+00
   1.0000000e+00
   1.0000000e+00
   1.0000000e+00
   1.0000000e+00
   1.0000000e+00
   1.0000000e+00
